# Supplementary material for: Roll Angle Estimation of a Motorcycle through Inertial Measurements
Source: Sensors (Basel). 2021 Oct 5;21(19):6626. doi: 10.3390/s21196626 (PMC8512544; doi:10.3390/s21196626)
Supplement: Supplementary file 1 [file sensors-21-06626-s001.zip]

Archive with 26 entries (25 files):
- supplementary_material/
- supplementary_material/IMU_bend.csv
- supplementary_material/IMU_circular.csv
- supplementary_material/IMU_circular_inside.csv
- supplementary_material/IMU_circular_outside.csv
- supplementary_material/IMU_DLC.csv
- supplementary_material/IMU_garage.csv
- supplementary_material/IMU_slope.csv
- supplementary_material/IMU_straight.csv
- supplementary_material/readme.md
- supplementary_material/Results_bend.csv
- supplementary_material/Results_circular.csv
- supplementary_material/Results_circular_inside.csv
- supplementary_material/Results_circular_outside.csv
- supplementary_material/Results_DLC.csv
- supplementary_material/Results_garage.csv
- supplementary_material/Results_slope.csv
- supplementary_material/Results_straight.csv
- supplementary_material/WheelSensor_bend.csv
- supplementary_material/WheelSensor_circular.csv
- supplementary_material/WheelSensor_circular_inside.csv
- supplementary_material/WheelSensor_circular_outside.csv
- supplementary_material/WheelSensor_DLC.csv
- supplementary_material/WheelSensor_garage.csv
- supplementary_material/WheelSensor_slope.csv
- supplementary_material/WheelSensor_straight.csv
