# Supplementary material for: Roll Angle Estimation of a Motorcycle through Inertial Measurements
Source: Sensors (Basel). 2021 Oct 5;21(19):6626. doi: 10.3390/s21196626 (PMC8512544; doi:10.3390/s21196626)
Supplement: Supplementary file 1 [file sensors-21-06626-s001.zip › supplementary_material/IMU_bend.csv]

0	-0.490295650545	0	9.79774005447	0	0	0	0	0	0	-0.0499791692707
0.001	-0.490479138712	-0.0011942191529	5.89278314748	2.13352770865e-05	-0.0119961683395	0.000135567711833	2.8118493526e-05	-0.0119961683414	0.00013573714171	-0.0499731786817
0.002	-1.12341807722	-0.0113158206851	4.75285676764	-4.6703270442e-06	-0.0138612952602	0.000307532367372	1.07132576982e-05	-0.0138612952713	0.00030791638968	-0.0499602661448
0.003	-1.33269110583	-0.0180556471026	3.96750677744	-6.30246083275e-05	-0.0112140061824	0.000579172613349	-3.40601071582e-05	-0.0112140061997	0.000579896086119	-0.0499477439112
0.004	-1.34196042195	-0.0235454577376	3.38211768053	-0.000145337283034	-0.00674738502609	0.000951295779873	-9.77713778785e-05	-0.00674738499488	0.000952484434135	-0.0499387743016
0.005	-1.26151130552	-0.0282526474057	2.91703743468	-0.000239695858833	-0.00176056734653	0.00142134826794	-0.000168632841401	-0.00176056711323	0.00142312391332	-0.0499345255775
0.006	-1.14532606772	-0.0324082001695	2.53034011848	-0.000338873084147	0.00313881411551	0.00198563013432	-0.000239596424696	0.00313881484466	0.00198810922943	-0.049935213817
0.007	-1.01938692798	-0.0361496694385	2.19916522853	-0.000438693232697	0.00768417051453	0.00263994029235	-0.000306688510138	0.00768417220357	0.00264323363256	-0.0499406185459
0.008	-0.895798263065	-0.0395633745763	1.91037702851	-0.000536747567052	0.0117753530224	0.00337992130218	-0.000367708925888	0.0117753563237	0.00338413420581	-0.0499503361572
0.009	-0.779829149616	-0.0427056660058	1.6558771821	-0.000631654197992	0.0153918442935	0.00420123243195	-0.000421482784741	0.0153918500545	0.00420646509864	-0.0499639027893
0.01	-0.673420362713	-0.0456148836695	1.43024413808	-0.000722636958643	0.0185497700378	0.00509963431214	-0.000467435615606	0.0185497792975	0.0051059822086	-0.0499808523892
0.011	-0.576926241039	-0.0483182850813	1.22953716079	-0.000809282198546	0.0212807626541	0.00607102854269	-0.000505348545773	0.021280776631	0.00607858275854	-0.0500007427537
0.012	-0.4899759352	-0.0508361406609	1.05068404811	-0.000891395829352	0.0236217041389	0.00711147434493	-0.000535214785746	0.023621724212	0.00712032190063	-0.0500231658948
0.013	-0.4118958604	-0.0531842006537	0.891161987864	-0.000968917846477	0.0256098700499	0.00821719352663	-0.000557154098694	0.0256098977335	0.00822741763189	-0.0500477508581
0.014	-0.341913943109	-0.0553752086495	0.748826188942	-0.00104187040531	0.0272807416747	0.00938456953216	-0.000571361061117	0.0272807785881	0.00939624979958	-0.0500741630228
0.015	-0.279255720431	-0.0574198469609	0.621813535177	-0.00111032583589	0.0286671248212	0.0106101435501	-0.0005780733629	0.028667172655	0.0106233561709	-0.05010210187
0.016	-0.223187142487	-0.059327337678	0.508484786343	-0.00117438670369	0.0297988982354	0.0118906092175	-0.000577552187513	0.0297989587146	0.0119054271059	-0.0501312981851
0.017	-0.173031376957	-0.0611058317186	0.407387026173	-0.00123417325918	0.030703056181	0.013222806721	-0.000570069982987	0.0307031310259	0.0132392996341	-0.0501615111554
0.018	-0.128173158062	-0.0627626654133	0.317227103784	-0.00128981548065	0.0314038799429	0.0146037167135	-0.000555902813589	0.0314039708284	0.0146219513515	-0.0501925255747
0.019	-0.0880573800012	-0.0643045331869	0.236851372283	-0.00134144800564	0.0319231577253	0.0160304542628	-0.000535325581888	0.0319232662393	0.0160504943538	-0.0502241492438
0.02	-0.0880317500408	-0.0642806809804	0.236857019498	-0.00139130902336	0.0323567986035	0.0174788580022	-0.000511788312258	0.032356926047	0.0175007367387	-0.0502562487386
0.021	-0.0521917776449	-0.0657368874738	0.165227512726	-0.00143481555828	0.0325612997892	0.0189920461683	-0.00047853576335	0.0325614476132	0.0190158529128	-0.0502885905947
0.022	-0.020115206891	-0.0670757519003	0.101443081721	-0.00147508640041	0.0326377743445	0.0205423283371	-0.000440077129253	0.0326379436135	0.0205681172826	-0.050321080966
0.023	0.00856623730107	-0.0683078344591	0.0446639829298	-0.00151183416024	0.0326001422218	0.0221279912318	-0.000396209769492	0.0326003337502	0.0221558147219	-0.0503535980821
0.024	0.0342107552018	-0.0694492057755	-0.00584412783522	-0.00154528563802	0.0324608527208	0.0237467240375	-0.000347276049632	0.0324610670273	0.0237766317273	-0.0503860334231
0.025	0.057139354431	-0.0705013844035	-0.0507404185974	-0.00157552730606	0.0322310424543	0.0253963436352	-0.000293472276015	0.0322312797226	0.0254283825728	-0.0504182903274
0.026	0.0776393295699	-0.0714700272483	-0.0906146574829	-0.00160268443171	0.0319206742456	0.0270747610263	-0.000235029459931	0.0319209342864	0.0271089756968	-0.0504502827429
0.027	0.0959678165548	-0.0723591566497	-0.1259945487	-0.00162686777844	0.0315386604181	0.028779980702	-0.000172160000947	0.0315389426325	0.0288164130751	-0.0504819341084
0.028	0.112354964954	-0.0731729199389	-0.157352291194	-0.00164818876665	0.0310929731793	0.0305100955762	-0.000105073055054	0.031093276524	0.0305487851526	-0.0505131763527
0.029	0.127006788053	-0.0739151111494	-0.185110431584	-0.00166675468813	0.0305907433984	0.0322632833329	-3.39698867555e-05	0.0305910663523	0.0323042671906	-0.0505439489991
0.03	0.140107709088	-0.0745893434663	-0.20964710668	-0.00168266994081	0.0300383489916	0.0340378025899	4.09547472835e-05	0.0300386895244	0.0340811154308	-0.0505741983631
0.031	0.15182283312	-0.0751990242194	-0.231300722304	-0.00169603559014	0.0294414940031	0.0358319893373	0.000119512899569	0.029441849546	0.0358776635336	-0.0506038768354
0.032	0.162299981916	-0.0757473836268	-0.250374147843	-0.00170694949145	0.0288052793595	0.0376442535055	0.000201523176424	0.0288056467771	0.0376923191465	-0.0506329422392
0.033	0.171671507633	-0.0762374844681	-0.267138456493	-0.00171550629348	0.0281342661757	0.0394730756968	0.000286810607335	0.0281346417404	0.0395235606356	-0.0506613572561
0.034	0.180055919084	-0.0766722348972	-0.281836279657	-0.00172179750807	0.0274325323978	0.0413170040609	0.000375206453013	0.0274329117662	0.0413699339613	-0.0506890889111
0.035	0.187559331474	-0.0770543984113	-0.294684801518	-0.00172591158117	0.0267037234878	0.0431746513107	0.000466548016993	0.0267041016782	0.0432300496942	-0.0507161081122
0.036	0.194276761849	-0.0773866031372	-0.305878442556	-0.00172793397683	0.0259510977763	0.0450446918722	0.000560678448622	0.0259514691491	0.0451025801644	-0.0507423892385
0.037	0.200293291276	-0.0776713500912	-0.315591250764	-0.00172794726577	0.0251775670495	0.0469258591606	0.000657446545773	0.0251779252891	0.0469862567382	-0.0507679097711
0.038	0.205685103678	-0.0779110207249	-0.323979050442	-0.00172603121741	0.0243857328707	0.0488169429788	0.000756706558093	0.0243860709691	0.0488798672153	-0.0507926499628
0.039	0.210520410831	-0.0781078838244	-0.331181356944	-0.00172226289329	0.0235779190882	0.0507167870297	0.000858317992783	0.0235782293307	0.0507822533419	-0.0508165925425
0.04	0.214860283283	-0.0782641018663	-0.337323093692	-0.0017167167406	0.0227562009309	0.0526242865407	0.000962145423832	0.0227564748833	0.052692308434	-0.0508397224505
0.041	0.21875939662	-0.078381736899	-0.34251612336	-0.00170946468514	0.0219224310516	0.0545383859921	0.00106805830545	0.0219226595497	0.0546089751054	-0.0508620266016
0.042	0.222266695039	-0.0784627559978	-0.346860623194	-0.00170057622304	0.0210782628399	0.0564580769458	0.00117593079019	0.0210784359799	0.0565312430962	-0.0508834936728
0.043	0.225425983157	-0.0785090363397	-0.350446309076	-0.00169011851074	0.0202251712921	0.0583823959704	0.00128564155193	0.0202252784235	0.0584581471968	-0.0509041139138
0.044	0.228276467958	-0.0785223699491	-0.353353536127	-0.00167815645305	0.0193644716952	0.060310422657	0.00139707361413	0.0193645014147	0.0603887652633	-0.0509238789764
0.045	0.230853226755	-0.078504468118	-0.355654278947	-0.00166475278908	0.0184973363556	0.0622412777226	0.00151011418316	0.018497276503	0.0623222163202	-0.0509427817629
0.046	0.233187641348	-0.0784569655578	-0.357413011628	-0.00164996817583	0.0176248095772	0.0641741211969	0.00162465448699	0.0176246472321	0.0642576587463	-0.0509608162895
0.047	0.235307776664	-0.0783814242824	-0.35868749235	-0.00163386126942	0.0167478210732	0.0661081506882	0.00174058961906	0.0167475425542	0.0661942885399	-0.0509779775642
0.048	0.237238727578	-0.0782793372606	-0.35952946912	-0.00161648880394	0.0158671979779	0.068042599726	0.00185781838735	0.0158667888422	0.0681313376607	-0.0509942614782
0.049	0.239002923988	-0.0781521318429	-0.359985305031	-0.00159790566776	0.0149836756019	0.0699767361757	0.0019762431686	0.0149831206466	0.0700680724435	-0.0510096647072
0.05	-0.277912214017	-0.351990890134	-0.244762801044	-0.00253930774556	0.0143260402302	0.0709993643818	0.00108811760715	0.0143253649135	0.0710921043864	-0.0510242985654
0.051	-0.578108176385	-0.520412235093	-0.059193219339	-0.00472872992381	0.0136008789487	0.0704736249446	-0.00112717821597	0.0136002069202	0.0705657230349	-0.0510382598385
0.052	-0.823913246448	-0.693645831484	0.152004509102	-0.00811710273513	0.0120288331213	0.0685856820686	-0.00461115545389	0.012028376395	0.0686753117118	-0.0510510574218
0.053	-1.04954875787	-0.859455326708	0.376823749991	-0.0124732913339	0.00942935281314	0.0653756426638	-0.00913073488439	0.00942936696282	0.0654610347495	-0.051061772288
0.054	-1.26309656224	-1.01926579724	0.608289486038	-0.0177305397744	0.00571742141733	0.0608691209949	-0.0146179361001	0.00571815756705	0.0609485830354	-0.0510693361506
0.055	-2.49813574263	-1.67523215819	1.11718497919	-0.0243769931847	0.00150738257759	0.0555811577875	-0.0215345925476	0.00150906000173	0.0556537445508	-0.0510729450223
0.056	-3.62588481013	-2.2440620531	1.68097949925	-0.032787331585	-0.00255764171489	0.0499566569121	-0.0302325849159	-0.00255484029969	0.0500220813498	-0.0510724228662
0.057	-4.73269597986	-2.78986661315	2.12470434342	-0.042671786645	-0.00664217003266	0.0439445359821	-0.0404246753037	-0.00663815286785	0.0440025578951	-0.0510677435193
0.058	-5.87811608935	-3.31544522918	2.83122748342	-0.0538964739751	-0.0102352280289	0.0375478170266	-0.051976731982	-0.0102300606183	0.0375982675842	-0.0510593204396
0.059	-7.01242463422	-3.82009776679	3.57676856532	-0.0663619081884	-0.013322035503	0.0307663753195	-0.0647891759552	-0.0133160048587	0.0308091541839	-0.0510475627889
0.06	-8.12824287001	-4.30313793	4.35220162362	-0.0799827747203	-0.0158189544654	0.0235951237004	-0.0787768568669	-0.01581263534	0.0236301498999	-0.0510330174855
0.061	-9.21894740424	-4.76371551638	5.14904802662	-0.0946848064515	-0.0176611103833	0.0160258338536	-0.0938658421739	-0.0176554343158	0.0160529907582	-0.0510163052855
0.062	-10.2786137943	-5.20094761945	5.95942196099	-0.110400559305	-0.0188015644311	0.00804799413512	-0.109989154306	-0.0187978922603	0.0080670648503	-0.0509981023878
0.063	-11.3019702215	-5.61400560948	6.77600113489	-0.127066727808	-0.0192102347237	-0.00035044008073	-0.127084052764	-0.0192104329076	-0.000339844150332	-0.0509791229868
0.064	-12.2843611957	-6.00216795618	7.59201066697	-0.144622434161	-0.0188726940427	-0.00918237081328	-0.145090293015	-0.0188792148543	-0.00918088517381	-0.0509601029607
0.065	-13.221719123	-6.36485000234	8.40121356827	-0.163008156328	-0.0177889063984	-0.0184609376844	-0.163949026667	-0.0178048718128	-0.0184695205072	-0.0509417847856
0.066	-14.1105413053	-6.70161814235	9.1979041498	-0.182165070997	-0.015971934297	-0.0281989413634	-0.183602118131	-0.0160012231362	-0.0282189465044	-0.0509249037236
0.067	-14.9478703014	-7.0121934453	9.97690229256	-0.202034661664	-0.0134466345329	-0.0384083018448	-0.203991727506	-0.0134939721878	-0.0384415459128	-0.0509101753034
0.068	-15.7312760366	-7.29644813454	10.7335473811	-0.222558491763	-0.010248354033	-0.0490995457833	-0.225060059271	-0.0103194038299	-0.0491483662099	-0.0508982841014
0.069	-16.458838447	-7.55439724031	11.4636911977	-0.243678076012	-0.00642163458365	-0.0602813187261	-0.246749209673	-0.00652308961293	-0.0603486200501	-0.0508898738196
0.07	-17.1291298005	-7.78618700359	12.1636893427	-0.26533480534	-0.00201893421079	-0.0719599190237	-0.269001067945	-0.00215860817631	-0.0720492049469	-0.0508855386486
0.071	-17.7411960686	-7.99208111104	12.8303909211	-0.287469895627	0.0029006273936	-0.0841388506949	-0.291757241369	0.00271371199818	-0.084254239871	-0.0508858158974
0.072	-18.2945369277	-8.17244550253	13.4611263343	-0.310024340356	0.00827249212901	-0.0968183927098	-0.314958984108	0.00802802047065	-0.0969646166868	-0.0508911798643
0.073	-18.7890841305	-8.32773226129	14.0536931008	-0.332938853893	0.0140278482403	-0.109995182126	-0.338547116345	0.0137141364322	-0.110177564354	-0.0509020369159
0.074	-19.2251781067	-8.45846293518	14.606339688	-0.356153796431	0.0200947695108	-0.12366180833	-0.362461924585	0.0196986971966	-0.123886223652	-0.050918721735
0.075	-19.603542755	-8.56521152278	15.1177473897	-0.379609074467	0.0263993020503	-0.137806415312	-0.386643036828	0.025906257006	-0.13807922988	-0.0509414946904
0.076	-19.9252584511	-8.64858727219	15.5870103285	-0.403244012399	0.0328664921466	-0.152412308468	-0.411029268045	0.0322603298721	-0.152740300513	-0.0509705402774
0.077	-20.1917333995	-8.70921737356	16.0136137115	-0.426997191862	0.0394213490483	-0.167457561871	-0.435558432381	0.0386843705774	-0.167847824236	-0.0510059665683
0.078	-20.4046734542	-8.74772956901	16.3974105016	-0.450806255803	0.0459897370226	-0.182914621227	-0.460167118937	0.0451026884418	-0.183374447031	-0.0510478056095
0.079	-20.5660505941	-8.76473465163	16.7385967012	-0.47460767432	0.0524991915625	-0.198749896912	-0.484790427931	0.0514412890005	-0.199286650066	-0.0510960146965
0.08	-20.6780702311	-8.76080877277	17.0376854774	-0.498336468849	0.0588796551722	-0.214923340404	-0.509361663601	0.0576286393041	-0.215544313066	-0.0511504784505
0.081	-20.7431375165	-8.73647542162	17.2954803713	-0.521925890536	0.0650641287013	-0.231387996134	-0.533811979428	0.0635963531244	-0.232100255444	-0.0512110116202
0.082	-20.7638227312	-8.6921868791	17.5130478597	-0.545307047541	0.0709892346853	-0.2480895192	-0.558069970057	0.0692797928613	-0.248899745822	-0.0512773625267
0.083	-20.7428258292	-8.62830487778	17.6916895245	-0.568408474477	0.0765956895165	-0.264965647413	-0.582061202715	0.0746185853639	-0.265879968535	-0.0513492170663
0.084	-20.6829399549	-8.5450801182	17.8329140938	-0.591155635318	0.0818286814428	-0.281945613755	-0.60570767891	0.0795570491119	-0.282969433211	-0.0514262031849
0.085	-20.5870135811	-8.44263019935	17.9384095879	-0.613470348709	0.0866381512518	-0.298949482365	-0.628927214637	0.0840445301482	-0.300087310486	-0.0515078957332
0.086	-20.4579105573	-8.32091541927	18.0100157578	-0.635270121745	0.0909789718851	-0.315887387612	-0.651632724287	0.0880356436467	-0.317142673236	-0.0515938216102
0.087	-20.2984666895	-8.17971179895	18.049696949	-0.65646737495	0.0948110218738	-0.332658651531	-0.673731389844	0.0914904167839	-0.3340336183	-0.0516834650994
0.088	-20.1114405858	-8.01858059968	18.0595153861	-0.676968537428	0.0980991449585	-0.349150749961	-0.695123692957	0.0943743262263	-0.350646238625	-0.0517762732936
0.089	-19.899454799	-7.83683359264	18.0416046977	-0.696672987498	0.100812983816	-0.365238092272	-0.715702283466	0.0966582193096	-0.366853410094	-0.0518716615007
0.09	-19.6649204656	-7.63349351127	17.9981431526	-0.715471811381	0.102926668097	-0.380780574408	-0.735350654915	0.0983181004953	-0.382513351907	-0.0519690185014
0.091	-19.4099333307	-7.40724973026	17.9313254741	-0.733246353059	0.104418323415	-0.395621861697	-0.753941597918	0.0993347513559	-0.397467915749	-0.0520677115122
0.092	-19.1361189701	-7.15641086033	17.8433309327	-0.749866537485	0.105269343401	-0.409587360936	-0.771335411366	0.0996931279275	-0.411540561413	-0.0521670906562
0.093	-18.8443845648	-6.87886004079	17.7362830803	-0.765188979147	0.105463320508	-0.422481860706	-0.787377882209	0.0993814326802	-0.424533994935	-0.0522664926703
0.094	-18.5344904415	-6.57202881324	17.6121914819	-0.779054968281	0.104984438528	-0.434086879698	-0.801898127877	0.0983896645443	-0.436227504074	-0.0523652434245
0.095	-18.2042529869	-6.23293112522	17.4728543376	-0.791288633578	0.103814931476	-0.444157928763	-0.814706610353	0.096707248828	-0.446374187583	-0.0524626585354
0.096	-17.8479380181	-5.85836780697	17.3196726929	-0.801696119088	0.101930756704	-0.452422336719	-0.82559419261	0.0943188824579	-0.454698709317	-0.0525580407218
0.097	-17.4527350739	-5.44560870499	17.1532527675	-0.810068086617	0.0992934952815	-0.458579518669	-0.83433464502	0.0911965678982	-0.460897412673	-0.0526506711131
0.098	-16.7136351502	-5.04108487406	16.9465957957	-0.816368733232	0.0956021040897	-0.462436172064	-0.840880501222	0.0870489928062	-0.464769055727	-0.052739671455
0.099	-15.6143657045	-4.66325676959	16.6897355608	-0.820788224349	0.0903464096546	-0.463981224919	-0.845419409813	0.0813730220051	-0.466289799805	-0.0528237680767
0.1	-14.3664070242	-4.28540923917	16.3984732943	-0.823454495703	0.083267121513	-0.463205725316	-0.848076950684	0.0739164128391	-0.465441281681	-0.0529013095136
0.101	-13.0019644737	-3.90891011179	16.081895697	-0.824393786007	0.0743240192609	-0.460049198859	-0.848874492686	0.0646470989928	-0.462157313911	-0.0529705013811
0.102	-11.5537457169	-3.53554184007	15.7480363381	-0.823643325947	0.0635002944619	-0.454467495243	-0.847845395064	0.0535562758843	-0.456388493602	-0.0530295288841
0.103	-10.0536970247	-3.16710649555	15.4041142904	-0.821247586605	0.0508067978223	-0.446433190832	-0.845031356076	0.0406625182738	-0.448102836277	-0.0530765821114
0.104	-8.53212844861	-2.80540470582	15.056621568	-0.817258238524	0.0362825353	-0.435936115486	-0.840482474345	0.0260121424191	-0.437286465294	-0.0531098835573
0.105	-7.01710680334	-2.45220960371	14.711348109	-0.811733902254	0.019993206243	-0.422983742034	-0.834257086907	0.00967761297039	-0.423944114212	-0.0531277150248
0.106	-5.49945269168	-2.13659193478	14.3698610495	-0.80483854781	0.0020010440464	-0.407683044763	-0.826524536496	-0.00827480760287	-0.408180448857	-0.0531284275754
0.107	-4.01202185995	-1.87241912476	14.0358396354	-0.796842276639	-0.0176147392761	-0.390259779501	-0.817567032984	-0.0277656142792	-0.39021988766	-0.0531104488596
0.108	-2.62285611091	-1.62710730313	13.7166350194	-0.78797944189	-0.0387113804361	-0.370952386337	-0.807632210244	-0.048653163489	-0.370301694421	-0.0530723085435
0.109	-1.39762513217	-1.39541224654	13.7202728488	-0.778316399225	-0.0609641111616	-0.349883631327	-0.796794269428	-0.0706117132306	-0.348555011386	-0.0530127739713
0.11	-0.235373498059	-1.17439983385	13.4002571484	-0.767893917241	-0.0842165170959	-0.327150768957	-0.785100673561	-0.0934837145853	-0.325079859344	-0.0529308539067
0.111	0.789082805891	-0.96113687457	13.1116620861	-0.756731341169	-0.108433378367	-0.302826785589	-0.772576348559	-0.117232579137	-0.299949072781	-0.0528256541078
0.112	1.67531085846	-0.752482248472	12.8551363326	-0.744827919648	-0.13341647018	-0.276964146433	-0.759225636301	-0.141658606137	-0.273220106283	-0.0526963982981
0.113	2.42609457192	-0.545802886885	12.630524237	-0.732168870787	-0.158978408284	-0.249597917714	-0.745038287413	-0.16657278177	-0.244933429905	-0.052542504243
0.114	3.09295901676	-0.33929089505	12.1344479092	-0.718729687056	-0.185064328757	-0.220748417471	-0.729993683226	-0.191918420822	-0.215111289692	-0.052363512306
0.115	3.58901427111	-0.130358149388	11.9711009085	-0.704476881118	-0.211270205053	-0.190426654584	-0.714062625092	-0.217289848915	-0.183778177065	-0.0521593133502
0.116	3.95079914898	0.081795594899	11.8811206144	-0.689378946222	-0.237758002428	-0.158632309062	-0.697216669953	-0.242847015794	-0.150929897735	-0.0519295616146
0.117	4.20805962438	0.299625577954	11.8120794978	-0.673395939877	-0.264108403805	-0.125365074578	-0.679420218702	-0.268169161129	-0.116581490121	-0.0516744006533
0.118	4.36011389973	0.510267615572	11.7632093045	-0.656537983056	-0.290195923129	-0.0906642942218	-0.660689541628	-0.293130859893	-0.0807788491154	-0.0513941269285
0.119	4.38069663415	0.661047268207	11.7350695798	-0.639060520443	-0.315863628296	-0.0547955476614	-0.641298007683	-0.317583571666	-0.0437957198912	-0.0510891745344
0.12	4.29613509121	0.790401424858	11.7249073976	-0.621209351171	-0.340955909004	-0.0180600969559	-0.621510958532	-0.341382314663	-0.00594181700313	-0.0507601219205
0.121	4.11451004098	0.899993205571	11.7311971834	-0.603104899753	-0.365342129684	0.0193276058511	-0.601463592263	-0.364404891967	0.0325606614027	-0.0504076821125
0.122	3.84463346221	0.991135325151	11.7523227634	-0.584865177331	-0.388902549404	0.0571514601066	-0.581288435956	-0.386540719076	0.0714880962143	-0.0500326843698
0.123	3.49588284137	1.06527750541	11.7866005071	-0.56660200878	-0.411528997995	0.0951954791537	-0.561111401017	-0.407691369337	0.110617311413	-0.049636062336
0.124	3.07803888293	1.12403688121	11.8323043996	-0.548421192635	-0.433125362239	0.133245276206	-0.541051795804	-0.427770933739	0.149727149521	-0.049218841737
0.125	2.6011308342	1.1692209292	11.8876902809	-0.530422246406	-0.453607900649	0.171089497099	-0.521221938106	-0.446706207916	0.188599981522	-0.0487821278045
0.126	2.07528991414	1.20284138683	11.9510187804	-0.512697914514	-0.472905394989	0.208521181675	-0.501726546757	-0.464436717109	0.227023132143	-0.0483270925924
0.127	1.5106115931	1.22712176566	12.0205766235	-0.495333523344	-0.490959146166	0.245339040837	-0.482661982699	-0.480914589184	0.264790207551	-0.0478549623424
0.128	0.892717074929	1.2499806453	12.3480480008	-0.478396126318	-0.507415717345	0.281343413578	-0.464106138315	-0.495797634053	0.301684829577	-0.047367275128
0.129	0.294726147323	1.26787699488	12.3866930773	-0.461952015282	-0.522747800008	0.316348022432	-0.44613329575	-0.509568799654	0.33753696689	-0.0468651480566
0.13	-0.316961493938	1.28537789796	12.4324588317	-0.446058624404	-0.536803123697	0.350173719181	-0.428809084831	-0.52208639423	0.37215933522	-0.0463498786811
0.131	-0.933090618574	1.30596989096	12.4835061432	-0.430761574891	-0.5495580356	0.382650806019	-0.412185987702	-0.533336937351	0.405379374828	-0.0458227252446
0.132	-1.54487281523	1.33335222694	12.538079252	-0.416094519446	-0.561000247203	0.413619187414	-0.396303419564	-0.543317944194	0.437034791189	-0.0452849540833
0.133	-2.14404984769	1.37140847973	12.5945117709	-0.402078510429	-0.571128329854	0.442928877528	-0.38118710593	-0.552037361429	0.466974048615	-0.0447378289278
0.134	-2.72291951769	1.42415955152	12.6512265791	-0.388721557325	-0.57995111421	0.470440401242	-0.366848663294	-0.559512918835	0.495056747397	-0.0441826008079
0.135	-3.27432114185	1.49569218268	12.7067273339	-0.376018385097	-0.587487059718	0.496025106979	-0.353285422973	-0.565771461634	0.521153905153	-0.0436204986118
0.136	-3.77250843826	1.57838033411	12.505777176	-0.363969344735	-0.594067930696	0.519575513738	-0.340498380573	-0.571151878066	0.545171385068	-0.043052451769
0.137	-4.26958129463	1.68788934656	12.5943241677	-0.352551733666	-0.599219804345	0.540991131808	-0.328466210583	-0.575187721063	0.566987633529	-0.0424798041838
0.138	-4.69632868854	1.80920471841	12.6655227755	-0.341745146997	-0.603128462465	0.560192387859	-0.317167363771	-0.578070647814	0.586530346371	-0.041903686505
0.139	-4.92429053075	1.84767015964	12.6814564497	-0.331671110754	-0.605958219037	0.577194493508	-0.306718089655	-0.579966544505	0.603821419852	-0.0413251676937
0.14	-5.0598769295	1.87036875213	12.6755343291	-0.322452943576	-0.607883244466	0.592053250829	-0.297234789274	-0.581049041691	0.618924112615	-0.0407451477877
0.141	-5.11376048601	1.88037693086	12.6512567791	-0.31409785719	-0.609005701498	0.604796162356	-0.288719166433	-0.581420790555	0.631870465138	-0.0401643882818
0.142	-5.09658685361	1.8800764171	12.6117613683	-0.306603412233	-0.609416218643	0.615463221689	-0.281162877952	-0.581172151839	0.642704640957	-0.0395835543039
0.143	-5.01882033725	1.87157646616	12.5598411724	-0.299955931049	-0.60919428872	0.624106249115	-0.274546021208	-0.580381638762	0.651482239588	-0.039003226668
0.144	-4.8906079462	1.85673609086	12.4979621301	-0.294132403808	-0.608408825918	0.630787924598	-0.268839119975	-0.579116532871	0.658269319379	-0.0384239133948
0.145	-4.72165895266	1.8371832033	12.4282806218	-0.289102075799	-0.60711883534	0.635580728164	-0.264004787928	-0.577433616752	0.663141338133	-0.0378460605609
0.146	-4.52114028848	1.81432956198	12.3526618465	-0.284827850849	-0.605374162598	0.638565803974	-0.259999204472	-0.575379989907	0.666182025907	-0.0372700623753
0.147	-4.29758856548	1.78938394941	12.2726991282	-0.281267560319	-0.603216298956	0.639831768828	-0.256773451887	-0.5729939419	0.667482209216	-0.0366962704131
0.148	-4.05883916972	1.76336498358	12.1897340988	-0.278375124982	-0.600679221467	0.639473486554	-0.254274740672	-0.570305860946	0.66713860674	-0.0361250019614
0.149	-3.81197292324	1.73711430827	12.1048775961	-0.276101623113	-0.597790249859	0.637590829466	-0.25244753603	-0.567339158515	0.665252616452	-0.0355565474492
0.15	-3.5632802075	1.71131046125	12.0190310887	-0.27439626993	-0.594570903526	0.634287447078	-0.251234590329	-0.56411119231	0.661929113239	-0.0349911769554
0.151	-3.31824222865	1.6864834253	11.9329084058	-0.273207309356	-0.59103774348	0.629669560757	-0.250577882235	-0.560634171563	0.657275274607	-0.034429145804
0.152	-3.08152858913	1.66302968611	11.8470575453	-0.272482817302	-0.587203185604	0.623844801026	-0.250419461583	-0.55691603036	0.651399450219	-0.0338706992711
0.153	-2.85701007318	1.64122751878	11.7618823242	-0.272171415564	-0.583076273292	0.616921102074	-0.25070219898	-0.552961256483	0.644410088958	-0.0333160764421
0.154	-2.64778516018	1.62125218569	11.6776636255	-0.272222896157	-0.578663399332	0.609005665731	-0.251370439958	-0.548771665288	0.636414735	-0.0327655132672
0.155	-2.45621857665	1.60319072763	11.5945800032	-0.272588757082	-0.573968968896	0.600204004854	-0.252370564759	-0.544347110188	0.627519102203	-0.0322192448769
0.156	-2.28399001718	1.58705606223	11.5127273999	-0.273222651817	-0.568995997473	0.590619073875	-0.25365145618	-0.539686123454	0.617826233997	-0.0316775072213
0.157	-2.16618994932	1.57289338232	11.7397339461	-0.274079751385	-0.563630788014	0.580350463007	-0.255164052175	-0.534670770554	0.607430074907	-0.0311405959339
0.158	-2.03541409463	1.56043947537	11.6609868616	-0.275121874386	-0.558111363551	0.569494701827	-0.256865705181	-0.529534513632	0.596438593755	-0.0306086307257
0.159	-1.88585483777	1.54964944199	11.5301006474	-0.276305510117	-0.552140526542	0.55814074782	-0.25870969522	-0.523976547486	0.584926017384	-0.0300821196052
0.16	-1.75624790982	1.53995762757	11.405557648	-0.277599911153	-0.546012284544	0.546375390509	-0.260661527444	-0.518286613486	0.572993348435	-0.0295612214765
0.161	-1.75121373794	1.54593943466	11.4075001214	-0.278904647692	-0.539799881071	0.534429601073	-0.26261339974	-0.512526807522	0.560874840261	-0.0290460376662
0.162	-1.54309801988	1.51486350474	11.1732234018	-0.279779142554	-0.533058351954	0.522472500665	-0.264120368659	-0.506244516466	0.548717055764	-0.0285370636875
0.163	-1.53801578898	1.51753092584	11.174905807	-0.281332659387	-0.526560618893	0.509999182656	-0.266304855073	-0.500237118725	0.536054019322	-0.02803402547
0.164	-1.40893990885	1.49899480505	10.9631867627	-0.282357813035	-0.51951139021	0.497656167535	-0.267942185111	-0.49367808175	0.523491649953	-0.027537454862
0.165	-1.40379660573	1.500720534	10.9646782733	-0.283962952849	-0.512662001221	0.484921397671	-0.270154101992	-0.487344290397	0.510546096249	-0.0270471273646
0.166	-1.34222913015	1.48975495687	10.7761920799	-0.285032176748	-0.505279688497	0.472427035283	-0.271808522801	-0.480472013004	0.49781158787	-0.0265635716381
0.167	-1.3370425321	1.49063378203	10.7775400318	-0.286578746907	-0.498049892595	0.45964607656	-0.273932012404	-0.473772781512	0.484796351682	-0.0260866153146
0.168	-1.33129862597	1.48410966789	10.6108495154	-0.287616466406	-0.490320062292	0.447187795156	-0.275523422564	-0.466563766778	0.472075397434	-0.0256167633327
0.169	-1.32610263323	1.48425617696	10.6120948191	-0.289037766897	-0.482698792859	0.434528886138	-0.277488148149	-0.459479778484	0.459157058504	-0.0251538912739
0.17	-1.36395251252	1.47966330942	10.4652879055	-0.289995809938	-0.474617230208	0.422249468488	-0.278965691307	-0.451922713632	0.446591147773	-0.0246984711195
0.171	-1.35878923384	1.47919882409	10.4664637027	-0.291255771352	-0.466606309181	0.409837644552	-0.280733640954	-0.444449452538	0.433893698994	-0.0242504196067
0.172	-1.41701390904	1.51937483526	10.407217701	-0.292032144806	-0.458246922292	0.397800340769	-0.281994990496	-0.43661494357	0.421548915814	-0.0238101351
0.173	-1.44181358998	1.50739244764	10.3432933098	-0.292969549159	-0.44975508583	0.385861716095	-0.28340121597	-0.428649339984	0.409292313034	-0.023377707254
0.174	-1.47354483735	1.50084285757	10.283582098	-0.293799404998	-0.441096097031	0.374101884594	-0.284682285224	-0.420513717721	0.397201865497	-0.0229533242817
0.175	-1.51054209797	1.49244628542	10.2279953022	-0.294581381327	-0.432275038011	0.362528610443	-0.285898130801	-0.412212671219	0.385285367493	-0.0225371521436
0.176	-1.55144173606	1.48398570533	10.1764254432	-0.295298701166	-0.423298509659	0.351149923558	-0.287032245699	-0.403752282188	0.373550968421	-0.0221293523128
0.177	-1.59503045363	1.47464749187	10.1287248126	-0.295959396724	-0.414174429765	0.339969730645	-0.288093034165	-0.395140155908	0.362002780203	-0.0217300796905
0.178	-1.64021069747	1.46442148513	10.0847338453	-0.296566176498	-0.404911832319	0.328989577502	-0.289083632648	-0.38638512984	0.350642629978	-0.0213394811387
0.179	-1.68599034017	1.45309694976	10.0442904908	-0.297124863992	-0.395520727914	0.318208569578	-0.290010345248	-0.377497141843	0.339469975462	-0.0209576942333
0.18	-1.73147528602	1.44055250954	10.0072350978	-0.297641592221	-0.386012000138	0.307623814613	-0.290879824187	-0.368487105815	0.328482343395	-0.0205848461951
0.181	-1.7758649621	1.42666764133	9.97341202308	-0.298123348424	-0.376397318633	0.297230689435	-0.291699605203	-0.359366813154	0.317675592857	-0.0202210529444
0.182	-1.81844819628	1.41134588205	9.94266994203	-0.298577579259	-0.366689061417	0.287023132441	-0.292477703697	-0.350148841667	0.30704420444	-0.0198664182604
0.183	-1.85859894288	1.39450571	9.9148614781	-0.299012106819	-0.356900242094	0.276993901131	-0.293222523159	-0.340846470931	0.296581534496	-0.0195210330316
0.184	-1.89577178833	1.37608119944	9.88984260352	-0.299434983261	-0.34704443985	0.267134811448	-0.293942703237	-0.33147360104	0.286280051124	-0.0191849745919
0.185	-1.92949721764	1.35602002084	9.86747201355	-0.299854388709	-0.337135730951	0.257436953807	-0.29464701212	-0.322044673826	0.276131546733	-0.0188583061375
0.186	-1.95937674729	1.33428239399	9.84761059503	-0.300278538073	-0.32718862103	0.247890887752	-0.295344248758	-0.312574595708	0.266127329094	-0.0185410762225
0.187	-1.98507811805	1.31083992395	9.83012103923	-0.300715603721	-0.317217977634	0.238486815637	-0.296043161746	-0.30307866169	0.256258391296	-0.0182333183312
0.188	-2.00633055694	1.28567462938	9.8148676287	-0.301173649197	-0.307238962749	0.229214736654	-0.29675238	-0.293572480153	0.246515561879	-0.0179350505271
0.189	-2.02292027649	1.25877807199	9.8017161961	-0.301660572999	-0.297266965083	0.220064582537	-0.297480354095	-0.284071898208	0.23688963653	-0.017646275176
0.19	-2.03468621188	1.23015061198	9.79053424257	-0.30218406054	-0.28731753206	0.211026336472	-0.298235306344	-0.274592927472	0.227371492839	-0.0173669787441
0.191	-2.04151600453	1.19980077337	9.78119119827	-0.302751543014	-0.277406301521	0.202090136797	-0.299025188223	-0.265151670238	0.217952189721	-0.0170971316707
0.192	-2.04334229105	1.16774471347	9.77355879908	-0.303370161929	-0.267548933273	0.193246367022	-0.299857643836	-0.255764246088	0.208623053062	-0.0168366883134
0.193	-2.04013920934	1.13400578062	9.76751155239	-0.304046738352	-0.257761040676	0.18448573368	-0.300739978405	-0.246446719099	0.199375749098	-0.0165855869676
0.194	-2.0319191775	1.09861414618	9.76292726159	-0.304787746045	-0.248058122526	0.175799333394	-0.301679130898	-0.237215025821	0.190202346951	-0.0163437499576
0.195	-2.01872983161	1.06160649265	9.75968758534	-0.305599287877	-0.238455495552	0.167178710415	-0.302681650115	-0.228084904311	0.181095371587	-0.0161110837991
0.196	-2.00065117085	1.02302574238	9.75767860508	-0.306487075027	-0.228968227883	0.158615905765	-0.303753673731	-0.219071824515	0.172047848367	-0.0158874794322
0.197	-1.97779284286	0.982920809859	9.75679137526	-0.307456408637	-0.219611073853	0.150103498952	-0.304900909889	-0.210190920324	0.16305334018	-0.0156728125229
0.198	-1.95029152854	0.94134636249	9.75692244195	-0.308512163672	-0.210398410532	0.141634643111	-0.306128621095	-0.201456923662	0.154105978039	-0.0154669438313
0.199	-1.91830846188	0.898362578659	9.7579743079	-0.309658774857	-0.201344176366	0.133203094269	-0.30744161024	-0.192884100954	0.145200485872	-0.0152697196449
0.2	-1.88202700859	0.854034890444	9.7598558332	-0.310900224609	-0.1924618123	0.124803235341	-0.30884420866	-0.184486192317	0.136332200126	-0.0150809722725
0.201	-1.84165032256	0.808433703012	9.76248256649	-0.312240032943	-0.183764205736	0.11643009532	-0.310340266195	-0.176276353809	0.127497084704	-0.014900520599
0.202	-1.79739906885	0.761634085353	9.76577699165	-0.313681249372	-0.175263637662	0.108079364091	-0.311933143263	-0.168267103052	0.118691741643	-0.0147281706952
0.203	-1.74950921561	0.713715426726	9.76966869027	-0.315226446844	-0.16697173324	0.0997474031559	-0.313625704972	-0.160470268518	0.109913417898	-0.0145637164795
0.204	-1.69822985938	0.664761057233	9.77409442305	-0.316877717771	-0.158899416148	0.0914312525551	-0.315420317332	-0.152896942726	0.101160008487	-0.0144069404294
0.205	-1.64382113433	0.614857831752	9.77899812116	-0.3186366722	-0.151056866878	0.0831286341819	-0.317318845613	-0.145557439593	0.0924300562477	-0.0142576143368
0.206	-1.58655219052	0.564095678791	9.78433080026	-0.320504438197	-0.14345348521	0.0748379516593	-0.319322654912	-0.138461256113	0.0837227483714	-0.0141155001038
0.207	-1.52669921129	0.512567116018	9.79005039369	-0.322481664474	-0.136097857023	0.066558286922	-0.321432612983	-0.131617038538	0.0750379098829	-0.0139803505746
0.208	-1.46454352015	0.460366735304	9.79612151498	-0.324568525307	-0.128997725553	0.0582893936189	-0.323649095346	-0.125032553177	0.0663759941842	-0.013851910399
0.209	-1.40036977689	0.407590664174	9.80251515325	-0.326764727749	-0.122159967207	0.0500316874397	-0.325971992721	-0.118714661889	0.0577380707804	-0.0137299169223
0.21	-1.33446422379	0.354336005703	9.80920831059	-0.329069521147	-0.115590571967	0.0417862334571	-0.328400720774	-0.11266930235	0.0491258102837	-0.0136141010974
0.211	-1.26711307659	0.300700265933	9.81618358543	-0.331481708937	-0.109294628423	0.0335547305741	-0.330934232161	-0.106901473083	0.0405414667904	-0.0135041884145
0.212	-1.19860092596	0.246780772151	9.82342871448	-0.33399966267	-0.103276313409	0.0253394931633	-0.333571030842	-0.10141522326	0.0319878577212	-0.0133998998431
0.213	-1.12920931123	0.192674090643	9.83093607564	-0.336621338213	-0.0975388862121	0.0171434299881	-0.33630918859	-0.09621364723	0.0234683412142	-0.0133009527818
0.214	-1.05921536177	0.138475450679	9.83870216576	-0.339344294039	-0.0920846872674	0.00897002050075	-0.339146363634	-0.0912988836949	0.014986791165	-0.0132070620115
0.215	-0.988890511393	0.0842781794825	9.84672705275	-0.342165711489	-0.0869151412634	0.000823288618251	-0.342079821326	-0.0866721194446	0.00654757001393	-0.013117940647
0.216	-0.918499365449	0.0301731574887	9.85501381863	-0.34508241691	-0.0820307645178	-0.00729222591373	-0.345106456709	-0.0823335975258	-0.00184450061572	-0.0130333010829
0.217	-0.848298642248	-0.0237517014988	9.86356799332	-0.348090905484	-0.0774311764902	-0.015371498448	-0.348222818858	-0.0782826297019	-0.0101841713104	-0.0129528559286
0.218	-0.778536199572	-0.0774119391561	9.87239699037	-0.351187366639	-0.0731151152647	-0.0234090525243	-0.351425136832	-0.0745176130384	-0.0184657981681	-0.0128763189299
0.219	-0.709450194498	-0.130727004309	9.88150954734	-0.354367710824	-0.0690804568209	-0.0313989949752	-0.354709347063	-0.0710360504304	-0.0266833778711	-0.0128034058713
0.22	-0.641268326014	-0.183620662223	9.89091518158	-0.35762759749	-0.0653242378953	-0.0393350528952	-0.358071122002	-0.0678345748735	-0.034830584385	-0.0127338354561
0.221	-0.574207145277	-0.236021359512	9.90062366191	-0.360962464068	-0.0618426822213	-0.0472106123053	-0.361505899826	-0.0649089772621	-0.0429008071227	-0.0126673301609
0.222	-0.508471530207	-0.287862537682	9.91064450379	-0.364367555736	-0.0586312299237	-0.0550187583317	-0.365008914991	-0.0622542374886	-0.0508871904032	-0.0126036170602
0.223	-0.444254152902	-0.339082895431	9.92098649385	-0.367837955772	-0.0556845698337	-0.0627523167068	-0.368575229421	-0.0598645586046	-0.0587826740217	-0.0125424286194
0.224	-0.381735118545	-0.389626596119	9.93165724202	-0.371368616261	-0.0529966744817	-0.0704038963852	-0.372199764115	-0.0577334037962	-0.0665800347341	-0.0124835034512
0.225	-0.321081626783	-0.43944342013	9.942662773	-0.374954388951	-0.0505608375197	-0.0779659330586	-0.375877330945	-0.0558535359193	-0.0742719284496	-0.0124265870347
0.226	-0.262447759754	-0.488488860249	9.95400715302	-0.378590056022	-0.0483697133194	-0.0854307333397	-0.379602664415	-0.054217059333	-0.0818509329122	-0.0123714323934
0.227	-0.205974296231	-0.536724162552	9.96569215672	-0.382270360571	-0.0464153584893	-0.0927905193762	-0.383370453172	-0.0528154637659	-0.0893095906425	-0.012317800731
0.228	-0.151788618958	-0.58411631248	9.97771697814	-0.385990036575	-0.0446892750542	-0.100037473647	-0.387175371032	-0.0516396699486	-0.0966404519022	-0.0122654620225
0.229	-0.100004715192	-0.630637967128	9.99007798275	-0.389743838142	-0.043182455038	-0.107163783682	-0.391012107308	-0.0506800767432	-0.103836117436	-0.0122141955581
0.23	-0.0507231793187	-0.676267338478	10.0027685058	-0.393526567845	-0.0418854261949	-0.114161686454	-0.394875396252	-0.0499266095008	-0.110889280741	-0.012163790441
0.231	-0.00403132562879	-0.720988028624	10.0157786935	-0.39733310394	-0.0407882986358	-0.121023512154	-0.398760045376	-0.0493687693822	-0.117792769605	-0.0121140460354
0.232	0.0399966761126	-0.764788820674	10.0290953916	-0.401158426307	-0.0398808121027	-0.127741727113	-0.402660962496	-0.048995683378	-0.124539586659	-0.0120647723652
0.233	0.0812995882328	-0.807663429391	10.0427020734	-0.404997640921	-0.0391523836463	-0.13430897558	-0.406573181299	-0.0487961547693	-0.131122948693	-0.012015790463
0.234	0.119828869591	-0.849610216409	10.056578817	-0.40884600273	-0.0385921554747	-0.140718120093	-0.410491885294	-0.0487587137781	-0.137536324463	-0.0119669326681
0.235	0.155548401997	-0.890631872978	10.0707023168	-0.41269893677	-0.0381890427414	-0.146962280194	-0.414412429969	-0.0488716681602	-0.143773470764	-0.0119180428742
0.236	0.188434120541	-0.930735075467	10.0850459419	-0.416552057427	-0.0379317810589	-0.153034869237	-0.418330363046	-0.0491231535053	-0.149828466511	-0.0118689767271
0.237	0.218473721052	-0.969930118962	10.0995798265	-0.420401185709	-0.0378089735245	-0.158929629024	-0.422241442718	-0.0495011830154	-0.155695744601	-0.0118196017719
0.238	0.24566619852	-1.00823053237	10.1142710007	-0.424242364467	-0.0378091370637	-0.164640662081	-0.426141653752	-0.0499936965445	-0.161370121341	-0.0117697975515
0.239	0.270021456771	-1.04565268	10.1290835482	-0.428071871478	-0.0379207479023	-0.170162461319	-0.430027221405	-0.0505886086927	-0.166846823247	-0.0117194556562
0.24	0.291559879172	-1.08221535608	10.1439788007	-0.431886230345	-0.0381322859939	-0.175489936925	-0.433894623077	-0.0512738557605	-0.172121511014	-0.0116684797259
0.241	0.310311834373	-1.11793937295	10.1589155518	-0.435682219183	-0.0384322782378	-0.180618440276	-0.437740597672	-0.0520374413811	-0.17719030051	-0.0116167854064
0.242	0.326317191262	-1.15284715081	10.1738503022	-0.439456877074	-0.0388093403396	-0.185543784756	-0.441562152641	-0.0528674806608	-0.182049780645	-0.0115643002609
0.243	0.339624839487	-1.18696231136	10.1887375179	-0.443207508299	-0.0392522171745	-0.190262263327	-0.445356568713	-0.0537522426731	-0.186697028009	-0.0115109636378
0.244	0.350292163188	-1.22030927934	10.2035299111	-0.446931684371	-0.0397498215309	-0.19477066277	-0.449121402336	-0.054680191163	-0.191129618182	-0.0114567264971
0.245	0.35838452005	-1.25291289612	10.2181787326	-0.450627243911	-0.0402912711205	-0.199066274518	-0.452854485863	-0.0556400233357	-0.195345633657	-0.0114015511981
0.246	0.363974699578	-1.28479804772	10.2326340748	-0.454292290426	-0.0408659237562	-0.203146902045	-0.456553925548	-0.0566207066133	-0.199343668349	-0.0113454112478
0.247	0.367142425679	-1.31598931242	10.2468451822	-0.457925188074	-0.0414634106124	-0.207010864794	-0.460218097421	-0.0576115132626	-0.20312282869	-0.0112882910147
0.248	0.367973778758	-1.34651062791	10.260760767	-0.461524555498	-0.0420736674912	-0.210656998668	-0.46384564116	-0.0586020528075	-0.206682731328	-0.011230185409
0.249	0.366560706821	-1.37638498321	10.2743293253	-0.465089257854	-0.0426869640342	-0.214084653129	-0.467435452036	-0.0595823021535	-0.210023497498	-0.0111710995316
0.25	0.363000459781	-1.40563413531	10.2874994505	-0.468618397141	-0.0432939308268	-0.217293684994	-0.470986671099	-0.0605426333694	-0.213145744154	-0.0111110482935
0.251	0.357395058728	-1.43427835378	10.3002201449	-0.472111300984	-0.0438855843584	-0.220284449014	-0.474498673709	-0.0614738390798	-0.216050571971	-0.0110500560099
0.252	0.349850811352	-1.4623361955	10.3124411233	-0.475567510011	-0.044453349806	-0.223057785407	-0.4779710566	-0.0623671554378	-0.218739550375	-0.0109881559686
0.253	0.340477758113	-1.48982430801	10.3241131056	-0.478986763985	-0.0449890816262	-0.225615004476	-0.481403623613	-0.0632142826616	-0.221214699757	-0.0109253899782
0.254	0.329389198077	-1.51675726605	10.3351881024	-0.482368986853	-0.0454850819434	-0.227957868523	-0.48479637029	-0.0640074031261	-0.22347847108	-0.010861807896
0.255	0.316701158627	-1.54314743849	10.3456196833	-0.485714270895	-0.0459341167377	-0.230088571253	-0.488149467502	-0.0647391970178	-0.225533723097	-0.0107974671392
0.256	0.302531944943	-1.56900488863	10.3553632332	-0.489022860144	-0.0463294298394	-0.232009714916	-0.4914632443	-0.0654028555684	-0.227383697399	-0.0107324321818
0.257	0.287001631531	-1.59433730543	10.3643761906	-0.492295133254	-0.0466647547482	-0.233724285418	-0.494738170175	-0.0659920918953	-0.229031991579	-0.0106667740394
0.258	0.270231635507	-1.6191499681	10.3726182695	-0.495531586009	-0.0469343243038	-0.235235625679	-0.497974836913	-0.0665011494871	-0.230482530744	-0.0106005697445
0.259	0.252344235721	-1.64344573982	10.380051663	-0.498732813633	-0.0471328782378	-0.236547407498	-0.501173940244	-0.0669248083788	-0.231739537687	-0.0105339018137
0.26	0.233462160719	-1.66722509302	10.3866412262	-0.501899493101	-0.0472556686491	-0.23766360222	-0.504336261453	-0.0672583890752	-0.232807501981	-0.0104668577113
0.261	0.213708137524	-1.69048616196	10.3923546406	-0.505032365599	-0.0472984634465	-0.238588450474	-0.507462649146	-0.0674977542837	-0.233691148289	-0.010399529308
0.262	0.193204524233	-1.71322482403	10.3971625577	-0.508132219305	-0.0472575478119	-0.239326431283	-0.510554001327	-0.0676393085279	-0.234395404191	-0.0103320123411
0.263	0.172072873739	-1.73543480442	10.4010387221	-0.51119987265	-0.0471297237403	-0.239882230822	-0.513611247965	-0.0676799957208	-0.234925367796	-0.0102644058742
0.264	0.150433586921	-1.75710780572	10.4039600736	-0.514236158185	-0.0469123077202	-0.240260711099	-0.516635334177	-0.0676172947789	-0.23528627543	-0.0101968117614
0.265	0.128405534281	-1.77823365655	10.4059068308	-0.517241907201	-0.0466031266208	-0.240466878832	-0.519627204184	-0.0674492133676	-0.235483469662	-0.0101293341163
0.266	0.106105705658	-1.79880048001	10.40686255	-0.520217935212	-0.0462005118592	-0.240505854776	-0.522587786147	-0.0671742798702	-0.235522367929	-0.0100620787881
0.267	0.0836488991878	-1.81879487709	10.4068141717	-0.52316502839	-0.0457032919219	-0.240382843731	-0.525517978	-0.066791533679	-0.235408431993	-0.00999515284707
0.268	0.061147369514	-1.83820212184	10.4057520393	-0.526083931059	-0.0451107833209	-0.240103105469	-0.528418634362	-0.066300513907	-0.235147138454	-0.00992866407941
0.269	0.0387105655205	-1.85700636901	10.4036699068	-0.528975334297	-0.0444227800683	-0.239671926765	-0.5312905546	-0.065701246626	-0.234743950518	-0.0098627204951
0.27	0.0164448329184	-1.8751908661	10.4005649246	-0.531839865715	-0.0436395417532	-0.239094594719	-0.534134472102	-0.0649942307341	-0.234204291204	-0.00979742984864
0.271	-0.00554684946111	-1.89273817078	10.3964376082	-0.534678080429	-0.042761780312	-0.238376371533	-0.536951044802	-0.0641804225601	-0.233533518125	-0.00973289917451
0.272	-0.0271651164418	-1.90963036945	10.3912917939	-0.537490453262	-0.0417906455803	-0.237522470851	-0.53974084696	-0.0632612193133	-0.232736899996	-0.00966923433874
0.273	-0.0483144463066	-1.92584929326	10.385134576	-0.540277372171	-0.0407277097221	-0.236538035798	-0.542504362224	-0.0622384414846	-0.231819594954	-0.00960653960728
0.274	-0.0689033532335	-1.94137673133	10.3779762328	-0.543039132881	-0.0395749506272	-0.235428118778	-0.545241977937	-0.0611143143078	-0.230786630768	-0.00954491723257
0.275	-0.0888446130832	-1.95619463513	10.369830138	-0.545775934707	-0.0383347343753	-0.234197663095	-0.547953980681	-0.0598914483877	-0.229642887007	-0.00948446705886
0.276	-0.108055395964	-1.97028531512	10.3607126601	-0.548487877517	-0.0370097968604	-0.232851486428	-0.55064055301	-0.0585728196007	-0.228393079167	-0.00942528614733
0.277	-0.126457435984	-1.98363162542	10.3506430538	-0.551174959796	-0.0356032246738	-0.231394266172	-0.553301771309	-0.0571617483709	-0.227041744785	-0.00936746842148
0.278	-0.143977172977	-1.99621713467	10.3396433375	-0.553837077722	-0.0341184353392	-0.229830526624	-0.55593760473	-0.0556618784251	-0.225593231507	-0.00931110433347
0.279	-0.160545855146	-2.00802628284	10.3277381657	-0.556474025218	-0.0325591569995	-0.228164627988	-0.558547915122	-0.0540771551258	-0.224051687078	-0.00925628055194
0.28	-0.176099632397	-2.01904452132	10.3149546931	-0.559085494865	-0.0309294076454	-0.226400757151	-0.561132457874	-0.0524118034769	-0.222421051184	-0.00920307967146
0.281	-0.190579623671	-2.02925843622	10.3013224324	-0.561671079623	-0.0292334739825	-0.224542920146	-0.563690883592	-0.0506703058992	-0.220705049097	-0.00915157994422
0.282	-0.203931993675	-2.03865585253	10.2868731054	-0.564230275254	-0.0274758900268	-0.22259493624	-0.566222740507	-0.048857379863	-0.218907187007	-0.0091018550338
0.283	-0.216107964606	-2.04722592178	10.2716404929	-0.566762483359	-0.025661415518	-0.220560433549	-0.568727477538	-0.046977955465	-0.217030748964	-0.00905397379142
0.284	-0.227063842912	-2.05495918978	10.2556602783	-0.569267014951	-0.0237950142368	-0.218442846067	-0.571204447906	-0.0450371530338	-0.215078795314	-0.00900800005448
0.285	-0.236761027683	-2.06184764685	10.2389698919	-0.571743094464	-0.0218818323114	-0.216245412026	-0.573652913213	-0.043040260841	-0.213054162508	-0.00896399246745
0.286	-0.245165968964	-2.06788475993	10.2216083494	-0.574189864119	-0.0199271765918	-0.213971173448	-0.576072047894	-0.0409927129934	-0.210959464189	-0.00892200432487
0.287	-0.252250152466	-2.07306548798	10.2036160954	-0.576606388563	-0.0179364931697	-0.211622976802	-0.578460943973	-0.0389000675774	-0.208797093409	-0.00888208343632
0.288	-0.257990023087	-2.07738628114	10.1850348421	-0.578991659709	-0.0159153461174	-0.209203474635	-0.58081861602	-0.0367679851205	-0.20656922588	-0.00884427201308
0.289	-0.262366946032	-2.08084506448	10.165907412	-0.581344601704	-0.013869396514	-0.206715128075	-0.583144006261	-0.034602207434	-0.204277824132	-0.00880860657608
0.29	-0.265367097504	-2.08344120878	10.1462775813	-0.58366407596	-0.0118043818244	-0.204160210101	-0.585435989761	-0.0324085368926	-0.201924642463	-0.00877511788472
0.291	-0.266981368782	-2.08517548836	10.1261899241	-0.585948886196	-0.00972609569153	-0.201540809477	-0.587693379627	-0.0301928162056	-0.199511232588	-0.00874383088623
0.292	-0.267205280008	-2.08605002821	10.1056896624	-0.588197783443	-0.00764036819733	-0.198858835252	-0.589914932177	-0.0279609087287	-0.197038949872	-0.00871476468489
0.293	-0.266038834729	-2.08606824222	10.0848225155	-0.590409470963	-0.00555304664516	-0.196116021748	-0.592099352045	-0.0257186793618	-0.19450896006	-0.00868793253063
0.294	-0.263486354334	-2.08523476316	10.0636345563	-0.592582609063	-0.00346997690985	-0.193313933955	-0.594245297164	-0.0234719760736	-0.191922246422	-0.00866334182643
0.295	-0.259556422775	-2.08355536658	10.0421720705	-0.594715819759	-0.00139698539864	-0.190453973248	-0.596351383626	-0.0212266120897	-0.18927961724	-0.00864099415383
0.296	-0.254261630462	-2.08103689097	10.0204814186	-0.596807691289	0.000660138339221	-0.187537383396	-0.598416190381	-0.018988348779	-0.186581713557	-0.00862088531588
0.297	-0.247618480594	-2.07768715285	9.99860890577	-0.59885678245	0.00269565831999	-0.184565256776	-0.600438263761	-0.0167628792656	-0.183829017144	-0.00860300539683
0.298	-0.239647210128	-2.0735148622	9.97660065435	-0.600861626759	0.00470390812063	-0.181538540765	-0.60241612184	-0.0145558127951	-0.181021858635	-0.00858733883778
0.299	-0.230371577539	-2.06852953622	9.95450248098	-0.60282073643	0.0066793061361	-0.178458044281	-0.6043482586	-0.0123726598747	-0.17816042577	-0.0085738645277
0.3	-0.219818699334	-2.06274141405	9.93235978212	-0.604732606178	0.00861637007738	-0.175324444416	-0.606233147936	-0.0102188182082	-0.175244771742	-0.0085625559087
0.301	-0.208018890538	-2.05616137293	9.91021742145	-0.606595716853	0.0105097306922	-0.172138293168	-0.608069247474	-0.00809955944103	-0.172274823592	-0.00855338109512
0.302	-0.195005457018	-2.04880084759	9.88811962453	-0.608408538908	0.0123541446945	-0.168900024239	-0.609855002246	-0.0060200167287	-0.169250390646	-0.00854630300537
0.303	-0.180814458252	-2.04067175321	9.86610988076	-0.610169535727	0.0141445068919	-0.165609959881	-0.611588848205	-0.00398517313697	-0.166171172982	-0.00854127950584
0.304	-0.165484604353	-2.03178641109	9.84423084599	-0.611877166812	0.0158758615041	-0.162268317803	-0.613269215612	-0.00199985088225	-0.163036769894	-0.0085382635659
0.305	-0.149056974516	-2.02215748095	9.82252425679	-0.613529890862	0.0175434126673	-0.158875218112	-0.614894532305	-6.87014155517e-05	-0.159846688375	-0.00853720342334
0.306	-0.131574858511	-2.01179789683	9.80103084713	-0.615126168744	0.0191425341238	-0.155430690303	-0.616463226864	0.00180380364857	-0.156600351588	-0.00853804275922
0.307	-0.11308357222	-2.00072080876	9.77979027024	-0.616664466377	0.0206687780981	-0.151934680284	-0.617973731694	0.0036133807589	-0.153297107332	-0.0085407208814
0.308	-0.0936302174036	-1.98893953021	9.75884102827	-0.61814325755	0.022117883363	-0.148387057454	-0.619424486034	0.00535594181379	-0.149936236507	-0.00854517291589
0.309	-0.0732635272155	-1.97646749056	9.73822040676	-0.619561026686	0.0234857825017	-0.144787621809	-0.620813938913	0.00702760071284	-0.146516961565	-0.00855133000518
0.31	-0.0520336372486	-1.9633181932	9.717964413	-0.620916271562	0.0247686083764	-0.141136111114	-0.622140552066	0.00862467908221	-0.143038454951	-0.00855911951264
0.311	-0.0299919460435	-1.9495051796	9.69810772323	-0.622207505998	0.0259626998113	-0.1374322081	-0.623402802815	0.0101437111836	-0.139499847536	-0.00856846523233
0.312	-0.00719086381862	-1.93504199774	9.6786836323	-0.623433262531	0.0270646065043	-0.133675547719	-0.624599186939	0.0115814480195	-0.135900237029	-0.00857928760329
0.313	0.0163163307586	-1.91994217598	9.65972401004	-0.624592095077	0.0280710931822	-0.129865724435	-0.625728221524	0.0129348606498	-0.132238696374	-0.00859150392752
0.314	0.0404756971535	-1.90421920177	9.64125926295	-0.625682581583	0.0289791430133	-0.126002299558	-0.626788447816	0.014201142735	-0.12851428212	-0.00860502859096
0.315	0.0652327874281	-1.88788650437	9.62331830103	-0.626703326688	0.0297859602982	-0.122084808603	-0.627778434067	0.0153777123255	-0.124726042758	-0.00861977328656
0.316	0.0905328380107	-1.87095744176	9.60592850889	-0.627652964383	0.0304889724555	-0.118112768677	-0.628696778392	0.0164622129163	-0.120873027014	-0.00863564723886
0.317	0.116320931712	-1.85344529116	9.58911572269	-0.628530160666	0.0310858313236	-0.114085685874	-0.629542111614	0.0174525137892	-0.116954292087	-0.00865255742924
0.318	0.142542182155	-1.83536324244	9.57290421158	-0.62933361621	0.0315744138014	-0.110003062677	-0.630313100123	0.018346709666	-0.112968911822	-0.00867040882118
0.319	0.16914184003	-1.81672439526	9.5573166654	-0.630062069018	0.0319528218491	-0.105864405334	-0.63100844872	0.0191431196969	-0.108915984794	-0.00868910458486
0.32	0.196065496312	-1.79754175705	9.54237418261	-0.630714297077	0.0322193818748	-0.101669231209	-0.631626903458	0.0198402858115	-0.104794642289	-0.00870854632044
0.321	0.223259222163	-1.777828245	9.5280962689	-0.631289120987	0.0323726435308	-0.0974170760762	-0.632167254461	0.0204369704589	-0.100604056167	-0.00872863427939
0.322	0.250669656801	-1.75759668779	9.51450083498	-0.631785406578	0.032411377945	-0.0931075013389	-0.632628338719	0.0209321537668	-0.0963434465812	-0.0087492675833
0.323	0.27824423697	-1.73685983008	9.50160420113	-0.632202067486	0.0323345754157	-0.0887401011569	-0.633009042845	0.0213250301478	-0.0920120895268	-0.00877034443958
0.324	0.305931202961	-1.71563033695	9.48942110516	-0.632538067686	0.0321414425954	-0.0843145094495	-0.633308305787	0.0216150043865	-0.0876093242065	-0.00879176235349
0.325	0.333679839395	-1.69392079965	9.47796471458	-0.632792423967	0.0318313991915	-0.0798304067539	-0.633525121477	0.0218016872361	-0.0831345601797	-0.00881341833611
0.326	0.361440481355	-1.67174374115	9.46724664267	-0.632964208351	0.031404074214	-0.0752875269121	-0.633658541408	0.0218848905593	-0.0785872842729	-0.00883520910757
0.327	0.389164695672	-1.64911162215	9.45727696704	-0.63305255041	0.0308593017963	-0.0706856635599	-0.633707677128	0.0218646220455	-0.0739670672265	-0.00885703129533
0.328	0.41680531322	-1.6260368467	9.44806425342	-0.633056639511	0.0301971166201	-0.0660246763911	-0.633671702628	0.0217410795383	-0.0692735700528	-0.00887878162699
0.329	0.444316587935	-1.60253176753	9.43961558095	-0.632975726942	0.0294177489725	-0.0613044971701	-0.63354985662	0.0215146450068	-0.0645065500783	-0.00890035711716
0.33	0.471654218002	-1.57860869068	9.43193657163	-0.632809127919	0.0285216194651	-0.0565251354675	-0.633341444691	0.0211858781955	-0.0596658666472	-0.0089216552483
0.331	0.498775434121	-1.55427987973	9.42503142329	-0.632556223465	0.0275093334445	-0.0516866840924	-0.633045841308	0.0207555099863	-0.0547514864626	-0.00894257414499
0.332	0.525639087798	-1.529557559	9.41890294381	-0.63221646214	0.0263816751226	-0.0467893241957	-0.632662491676	0.0202244355074	-0.0497634885405	-0.00896301274148
0.333	0.552205691201	-1.50445391586	9.4135525893	-0.631789361619	0.0251396014567	-0.0418333300236	-0.632190913427	0.0195937070231	-0.0447020687576	-0.00898287094224
0.334	0.578437457028	-1.4789811017	9.40898050305	-0.631274510097	0.0237842358074	-0.0368190732952	-0.63163069813	0.0188645266374	-0.0395675439713	-0.00900204977535
0.335	0.604298345801	-1.45315123276	9.40518555844	-0.630671567522	0.0223168614036	-0.0317470271867	-0.630981512617	0.0180382388454	-0.034360355694	-0.00902045153852
0.336	0.629754124326	-1.42697638897	9.40216540379	-0.629980266637	0.0207389146412	-0.0266177699015	-0.630243100105	0.0171163229653	-0.0290810733056	-0.00903797993761
0.337	0.654772357087	-1.40046861253	9.39991650729	-0.629200413832	0.0190519782445	-0.0214319878101	-0.629415281111	0.0161003854821	-0.0237303967897	-0.00905454021755
0.338	0.679322460939	-1.37363990472	9.39843420476	-0.628331889788	0.0172577743153	-0.0161904781444	-0.628497954161	0.0149921523345	-0.0183091589817	-0.00907003928561
0.339	0.703375666623	-1.34650222265	9.39771275017	-0.627374649923	0.0153581572982	-0.010894151234	-0.627491096267	0.0137934611761	-0.0128183273184	-0.00908438582696
0.34	0.726905088311	-1.31906747404	9.39774536413	-0.626328724615	0.0133551068842	-0.00554403227545	-0.626394763185	0.0125062536382	-0.00725900508269	-0.00909749041248
0.341	0.749885670156	-1.291347512	9.39852428644	-0.62519421922	0.0112507208805	-0.000141262624073	-0.625209089443	0.0111325676237	-0.00163243213835	-0.00910926559887
0.342	0.772294207304	-1.26335412907	9.4000408287	-0.623971313868	0.00904720806716	0.00531289939365	-0.623934288136	0.00967452965868	0.00406001484797	-0.00911962602113
0.343	0.794109325913	-1.23509904975	9.40228542651	-0.622660263047	0.00674688106568	0.010817078152	-0.622570650493	0.00813434732623	0.00981682269617	-0.00912848847738
0.344	0.815311437026	-1.20659392336	9.40524769323	-0.621261394963	0.00435214923877	0.0163697808816	-0.621118545211	0.00651430180749	0.015636342511	-0.00913577200629
0.345	0.835882787272	-1.17785031626	9.40891647404	-0.619775110697	0.00186551164359	0.0219693983054	-0.619578417558	0.00481674055195	0.0215167909838	-0.00914139795695
0.346	0.855807334433	-1.14887970338	9.41327989977	-0.61820188314	-0.000710449942929	0.0276142057514	-0.617950788257	0.00304407009832	0.0274562521893	-0.00914529005172
0.347	0.875070775712	-1.11969345967	9.41832544006	-0.616542255737	-0.00337307790863	0.033302364733	-0.616236252145	0.00119874906506	0.0334526798667	-0.00914737444178
0.348	0.893660479094	-1.09030285171	9.42403995785	-0.614796841016	-0.00611964558295	0.0390319249878	-0.614435476619	-0.000716718671103	0.0395039001731	-0.00914757975594
0.349	0.911565470556	-1.06071902919	9.43040976275	-0.61296631894	-0.00894736389064	0.0448008269625	-0.612549199878	-0.0026997905929	0.0456076148925	-0.00914583714264
0.35	0.928776339292	-1.03095301621	9.43742066253	-0.611051435065	-0.0118533878676	0.0506069047283	-0.610578228968	-0.0047478919418	0.0517614050837	-0.0091420803055
0.351	0.945285250934	-1.00101570299	9.44505801585	-0.609052998529	-0.0148348230259	0.0564478893109	-0.608523437635	-0.00685842188602	0.057962735148	-0.00913624553257
0.352	0.961085826639	-0.970917837713	9.45330678318	-0.606971879874	-0.0178887315548	0.0623214124159	-0.606385764004	-0.0090287594462	0.0642089572944	-0.00912827171953
0.353	0.976173137632	-0.94067001943	9.46215157668	-0.604809008717	-0.0210121383488	0.0682250105293	-0.604166208094	-0.0112562691691	0.0704973163798	-0.00911810038715
0.354	0.990543647578	-0.910282690502	9.4715767103	-0.602565371281	-0.0242020368508	0.0741561293695	-0.601865829177	-0.0135383065415	0.0768249550988	-0.00910567569313
0.355	1.00419509909	-0.879766130085	9.48156624479	-0.600242007793	-0.0274553947045	0.0801121286686	-0.599485742999	-0.0158722231385	0.0831889194982	-0.00909094443874
0.356	1.01712651936	-0.849130447999	9.49210403722	-0.59784000977	-0.0307691592072	0.0860902872569	-0.597027118877	-0.018255371501	0.089586164787	-0.00907385607041
0.357	1.02933812534	-0.818385579729	9.5031737829	-0.595360517202	-0.0341402625569	0.092087808423	-0.594491176681	-0.0206851097397	0.0960135614151	-0.00905436267659
0.358	1.04083127346	-0.787541281592	9.51475906044	-0.592804715645	-0.0375656268907	0.0981018255252	-0.59187918372	-0.0231588058637	0.102467901391	-0.00903241898014
0.359	1.05160835733	-0.756607126904	9.52684337284	-0.590173833242	-0.0410421691095	0.104129407822	-0.589192451548	-0.0256738418344	0.108945904806	-0.00900798232654
0.36	1.06167282461	-0.725592502903	9.53941018609	-0.587469137682	-0.0445668054859	0.110167566496	-0.586432332702	-0.0282276173447	0.115444226544	-0.00898101266819
0.361	1.07102902999	-0.69450660875	9.55244296926	-0.58469193311	-0.0481364560558	0.116213260839	-0.583600217387	-0.0308175533269	0.121959463129	-0.00895147254504
0.362	1.07968222229	-0.663358453687	9.56592522976	-0.581843557012	-0.0517480487916	0.122263404578	-0.580697530131	-0.0334410951932	0.128488159698	-0.0089193270619
0.363	1.08763846832	-0.63215685669	9.57984054541	-0.578925377076	-0.0553985235576	0.128314872288	-0.577725726405	-0.0360957158128	0.135026817056	-0.00888454386254
0.364	1.09490462132	-0.600910446868	9.59417260063	-0.575938788054	-0.05908483585	0.134364505903	-0.574686289253	-0.0387789182326	0.141571898793	-0.00884709310108
0.365	1.10148819278	-0.56962766436	9.60890521369	-0.572885208624	-0.0628039603223	0.140409121249	-0.571580725919	-0.0414882381477	0.148119838417	-0.00880694741063
0.366	1.10739736572	-0.538316761613	9.62402236551	-0.569766078286	-0.0665528941009	0.146445514612	-0.568410564498	-0.0442212461302	0.154667046495	-0.00876408186972
0.367	1.11264091863	-0.506985807332	9.63950822696	-0.566582854287	-0.0703286598927	0.152470469282	-0.565177350627	-0.0469755496242	0.161209917758	-0.00871847396651
0.368	1.11722812714	-0.475642688501	9.65534718115	-0.56333700859	-0.0741283088904	0.158480762066	-0.561882644217	-0.0497487947166	0.167744838144	-0.00867010356116
0.369	1.12116881097	-0.444295115578	9.67152384813	-0.560030024911	-0.0779489234801	0.164473169731	-0.558528016259	-0.0525386676947	0.174268191762	-0.00861895284653
0.37	1.12447317609	-0.412950626553	9.68802310284	-0.556663395817	-0.081787619757	0.170444475359	-0.555115045686	-0.0553428963983	0.180776367738	-0.0085650063074
0.371	1.12715181711	-0.381616592798	9.70483009421	-0.55323861991	-0.085641549855	0.176391474588	-0.551645316338	-0.0581592513812	0.18726576693	-0.00850825067848
0.372	1.12921570105	-0.350300224865	9.72193026143	-0.549757199094	-0.0895079040965	0.182310981709	-0.548120414007	-0.0609855468889	0.193732808485	-0.00844867490128
0.373	1.13067606182	-0.319008579597	9.73930934887	-0.546220635949	-0.0933839129697	0.188199835613	-0.544541923595	-0.0638196416678	0.200173936212	-0.00838627008012
0.374	1.13154442139	-0.287748566341	9.75695341668	-0.542630431206	-0.09726684894	0.194054905551	-0.540911426383	-0.0666594396151	0.206585624763	-0.0083210294374
0.375	1.1318324806	-0.256526955701	9.77484885392	-0.538988081337	-0.101154028103	0.199873096696	-0.537230497421	-0.0695028902817	0.212964385587	-0.0082529482683
0.376	1.13155218147	-0.225350386689	9.7929823862	-0.535295076264	-0.105042811688	0.205651355495	-0.533500703048	-0.0723479892404	0.219306772655	-0.00818202389499
0.377	1.13071557579	-0.194225375571	9.81134108211	-0.531552897202	-0.108930607416	0.211386674776	-0.529723598544	-0.0751927783304	0.225609387938	-0.00810825562062
0.378	1.12933485767	-0.16315832405	9.82991236079	-0.527763014621	-0.112814870723	0.217076098628	-0.525900725928	-0.0780353457896	0.231868886611	-0.00803164468301
0.379	1.12742232171	-0.132155529057	9.84868399414	-0.523926886352	-0.116693105856	0.222716727003	-0.522033611897	-0.080873826286	0.238081981996	-0.00795219420834
0.38	1.12499030998	-0.101223190838	9.86764411017	-0.520045955834	-0.120562866849	0.228305720063	-0.518123765913	-0.0837064008594	0.244245450205	-0.0078699091648
0.381	1.12205124105	-0.0703674238854	9.88678119478	-0.516121650491	-0.124421758388	0.233840302243	-0.514172678444	-0.0865312967841	0.250356134501	-0.00778479631636
0.382	1.11861753852	-0.0395942644296	9.9060840894	-0.512155380266	-0.128267436564	0.239317766026	-0.510181819359	-0.0893467873617	0.256410949355	-0.00769686417665
0.383	1.11470166007	-0.0089096821349	9.92554199261	-0.508148536289	-0.132097609534	0.244735475428	-0.506152636481	-0.0921511916555	0.26240688419	-0.00760612296318
0.384	1.11031602615	0.0216804119116	9.94514445409	-0.504102489696	-0.135910038093	0.250090869187	-0.502086554287	-0.0949428741751	0.268341006825	-0.00751258455175
0.385	1.10547304545	0.0521701550337	9.96488137388	-0.500018590589	-0.139702536155	0.255381463646	-0.497984972774	-0.097720244519	0.274210466603	-0.00741626243121
0.386	1.10018510695	0.0825537229891	9.98474299514	-0.495898167144	-0.143472971161	0.260604855347	-0.493849266474	-0.100481756985	0.280012497206	-0.00731717165863
0.387	1.09446454216	0.112825320933	10.0047199	-0.491742524856	-0.147219264413	0.265758723308	-0.489680783623	-0.103225910157	0.285744419154	-0.00721532881483
0.388	1.08832363221	0.142979174103	10.0248030029	-0.487552945925	-0.150939391347	0.27084083101	-0.485480845485	-0.105951246469	0.291403642006	-0.00711075196034
0.389	1.08177458138	0.173009518398	10.0449835419	-0.483330688786	-0.154631381739	0.275849028085	-0.481250745817	-0.108656351763	0.296987666239	-0.00700346059181
0.39	1.07482956144	0.202910591219	10.0652530728	-0.479076987763	-0.158293319861	0.280781251704	-0.476991750487	-0.111339854838	0.302494084836	-0.00689347559884
0.391	1.06750063316	0.23267662315	10.0856034587	-0.474793052858	-0.161923344587	0.285635527687	-0.472705097226	-0.114000427002	0.307920584569	-0.00678081922128
0.392	1.05979979825	0.262301828962	10.1060268618	-0.47048006967	-0.16551964945	0.290409971314	-0.46839199552	-0.116636781619	0.313264947002	-0.00666551500693
0.393	1.05173899535	0.291780399734	10.1265157333	-0.466139199431	-0.16908048266	0.29510278788	-0.464053626639	-0.119247673679	0.318525049199	-0.00654758776978
0.394	1.04333005152	0.3211064947	10.1470628038	-0.461771579154	-0.172604147083	0.299712272963	-0.45969114378	-0.121831899365	0.323698864168	-0.00642706354856
0.395	1.034584723	0.350274233881	10.1676610726	-0.457378321908	-0.176089000187	0.304236812445	-0.455305672339	-0.124388295642	0.328784461034	-0.00630396956578
0.396	1.0255146952	0.379277690579	10.1883037979	-0.45296051718	-0.179533453952	0.30867488228	-0.450898310304	-0.126915739861	0.333780004961	-0.00617833418716
0.397	1.01613155648	0.408110884933	10.2089844849	-0.448519231349	-0.182935974751	0.313025048024	-0.44647012874	-0.12941314938	0.338683756826	-0.00605018688145
0.398	1.00644682427	0.43676777716	10.2296968765	-0.444055508252	-0.186295083213	0.317285964133	-0.442022172394	-0.131879481207	0.343494072666	-0.00591955818059
0.399	0.996471922682	0.465242262323	10.250434941	-0.439570369834	-0.189609354042	0.321456373051	-0.43755546038	-0.134313731656	0.348209402895	-0.00578647964026
0.4	0.986218201168	0.493528163754	10.2711928613	-0.435064816883	-0.192877415831	0.325535104086	-0.43307098697	-0.136714936029	0.352828291318	-0.00565098380073
0.401	0.975696923445	0.521619229439	10.2919650253	-0.430539829835	-0.196097950838	0.329521072101	-0.428569722446	-0.139082168316	0.357349373948	-0.005513104148
0.402	0.96491928619	0.549509126261	10.3127460141	-0.425996369654	-0.199269694748	0.333413276022	-0.424052614046	-0.141414540907	0.361771377638	-0.00537287507533
0.403	0.95389639311	0.577191436829	10.3335305919	-0.421435378767	-0.202391436406	0.337210797176	-0.419520586967	-0.143711204331	0.366093118537	-0.00523033184489
0.404	0.942639277446	0.604659655794	10.3543136944	-0.416857782057	-0.205462017536	0.340912797485	-0.414974545428	-0.145971347	0.370313500395	-0.00508551054983
0.405	0.931158879817	0.631907187277	10.37509042	-0.412264487898	-0.208480332432	0.344518517508	-0.41041537379	-0.148194194973	0.374431512717	-0.00493844807648
0.406	0.919466089406	0.658927341534	10.3958560196	-0.407656389247	-0.211445327622	0.348027274364	-0.405843937724	-0.150379011729	0.378446228791	-0.00478918206681
0.407	0.907571680907	0.685713335169	10.4166058861	-0.403034364746	-0.214356001523	0.351438459539	-0.40126108541	-0.152525097943	0.382356803587	-0.00463775088116
0.408	0.895486381826	0.712258287329	10.4373355453	-0.398399279878	-0.217211404057	0.354751536595	-0.396667648777	-0.154631791278	0.38616247156	-0.00448419356115
0.409	0.883220809503	0.738555221839	10.4580406468	-0.393751988124	-0.22001063625	0.357966038781	-0.39206444476	-0.156698466166	0.389862544351	-0.00432854979277
0.41	0.870785519845	0.764597064613	10.4787169564	-0.389093332149	-0.222752849805	0.361081566583	-0.387452276584	-0.158724533602	0.39345640841	-0.00417085986978
0.411	0.858190959314	0.790376646679	10.4993603447	-0.384424144991	-0.225437246644	0.364097785204	-0.382831935053	-0.16070944092	0.396943522553	-0.00401116465721
0.412	0.845447498822	0.815886703036	10.5199667828	-0.379745251252	-0.228063078426	0.367014421993	-0.378204199846	-0.162652671574	0.400323415455	-0.00384950555518
0.413	0.832565411853	0.841119876021	10.5405323315	-0.375057468297	-0.230629646033	0.369831263839	-0.37356984082	-0.164553744897	0.403595683101	-0.00368592446287
0.414	0.819554860015	0.866068716814	10.5610531361	-0.370361607428	-0.233136299025	0.37254815454	-0.368929619292	-0.166412215855	0.406759986206	-0.00352046374283
0.415	0.806425930811	0.890725688309	10.5815254177	-0.365658475062	-0.235582435067	0.37516499215	-0.364284289324	-0.168227674777	0.409816047603	-0.00335316618544
0.416	0.793188571126	0.915083169087	10.6019454678	-0.360948873882	-0.237967499313	0.377681726333	-0.359634598982	-0.169999747066	0.412763649624	-0.00318407497372
0.417	0.7798526176	0.939133456847	10.6223096414	-0.356233603963	-0.240290983769	0.38009835571	-0.354981291571	-0.171728092886	0.415602631481	-0.00301323364842
0.418	0.766427789791	0.962868772903	10.6426143523	-0.351513463877	-0.242552426608	0.382414925232	-0.350325106854	-0.173412406822	0.418332886642	-0.00284068607346
0.419	0.752923683375	0.986281267333	10.6628560651	-0.346789251763	-0.244751411455	0.384631523573	-0.345666782221	-0.175052417508	0.420954360232	-0.0026664764017
0.42	0.739349741021	1.00936302428	10.6830312934	-0.342061766359	-0.24688756663	0.386748280563	-0.341007053841	-0.176647887221	0.423467046456	-0.00249064904108
0.421	0.725715271748	1.03210606852	10.7031365913	-0.337331808	-0.248960564358	0.388765364654	-0.336346657757	-0.178198611443	0.425870986052	-0.00231324862123
0.422	0.712029414418	1.05450237135	10.7231685515	-0.332600179566	-0.250970119933	0.390682980448	-0.331686330948	-0.179704418382	0.428166263786	-0.00213431996055
0.423	0.698301157149	1.07654385724	10.7431238002	-0.327867687389	-0.252915990847	0.392501366276	-0.327026812341	-0.181165168455	0.43035300599	-0.00195390803368
0.424	0.690761822133	1.12270406373	10.4810522476	-0.323137650025	-0.254874154074	0.39417191605	-0.322371437556	-0.182664259615	0.432396449059	-0.00177201619041
0.425	0.642790064636	1.14496074476	10.553554201	-0.318351837245	-0.256843124778	0.395696647146	-0.317661920198	-0.184200058222	0.434298332768	-0.00158857949209
0.426	0.594671187847	1.16695588731	10.6204486278	-0.313574186882	-0.258632860267	0.397126764655	-0.312962071274	-0.185576674652	0.43607602104	-0.00140368959795
0.427	0.585001932696	1.19209645939	10.6249490104	-0.308773771949	-0.260323777888	0.398467736181	-0.308240812691	-0.186872472584	0.437748751166	-0.00121746625621
0.428	0.497777850473	1.21361892461	10.738552747	-0.304088276764	-0.261737579134	0.399778896584	-0.303635686765	-0.187901643516	0.439343719298	-0.00103014750585
0.429	0.481972330371	1.23438301326	10.745192259	-0.299301991309	-0.263110451723	0.400927967073	-0.298930963203	-0.188919966007	0.440771742167	-0.000841742071531
0.43	0.403243431487	1.25750667126	10.8369355426	-0.294607943543	-0.264260057619	0.40203635598	-0.29431947014	-0.189726819755	0.442120375763	-0.000652473123564
0.431	0.383880226855	1.27578944769	10.8448638163	-0.289830624204	-0.265358186691	0.402993404248	-0.289625644852	-0.190510837349	0.443310629221	-0.00046236219473
0.432	0.314780354745	1.29883298777	10.9171456702	-0.285139385671	-0.26628206521	0.403901972018	-0.285018686583	-0.191133227911	0.444422147298	-0.000271582023444
0.433	0.293947880362	1.31514134928	10.9256543802	-0.280377047861	-0.267149125463	0.404668265192	-0.280341338403	-0.191726183415	0.445383129404	-8.01614200513e-05
0.434	0.234764642088	1.33698251721	10.9811973627	-0.275697043407	-0.267884279164	0.405381027184	-0.275746921016	-0.192200280037	0.446267654066	0.00011177076707
0.435	0.214076090045	1.35184017798	10.989733271	-0.270955226195	-0.268561469107	0.405958784105	-0.271091193642	-0.192642758681	0.44700848213	0.000304183013443
0.436	0.164494641987	1.37162597226	11.0314227154	-0.266294582939	-0.269141918494	0.406480235027	-0.266517068501	-0.193001656559	0.447676181881	0.000496983104174
0.437	0.145125896227	1.38551703018	11.0395760866	-0.261578607341	-0.269666401096	0.406872199876	-0.261887928927	-0.19333012742	0.448205881737	0.00069014031126
0.438	0.136847696259	1.38376020743	11.0522140705	-0.256941882727	-0.270150309091	0.407253871669	-0.257338365908	-0.193622282896	0.44871758853	0.000883601466008
0.439	0.107965406785	1.39978493813	11.0706240353	-0.25229108484	-0.270566047008	0.407510228427	-0.252774902188	-0.193871411229	0.449093177474	0.00107732888284
0.44	0.0814633144945	1.41400004883	11.0867477175	-0.247664073212	-0.27093274297	0.407675171089	-0.248235350327	-0.194090406957	0.449369376594	0.0012712931691
0.441	0.0572748241275	1.42756641084	11.1009324428	-0.243053247871	-0.271255762696	0.407749620689	-0.24371204294	-0.194284455836	0.449548024353	0.00146546660802
0.442	0.0353347137502	1.44019265406	11.1134669769	-0.238462893775	-0.271539983432	0.407734304516	-0.239209200611	-0.194458292491	0.449630687495	0.00165982640522
0.443	0.015549094719	1.45200324594	11.1246235578	-0.233893638137	-0.271789733063	0.407630020557	-0.234727389226	-0.194616093554	0.449618909665	0.00185435417431
0.444	-0.00219980664035	1.46300272103	11.1346571041	-0.229347025564	-0.27200877975	0.407437484817	-0.230268094559	-0.194761495023	0.449514058423	0.00204903542491
0.445	-0.0180456875878	1.47323158288	11.1438054728	-0.224824207983	-0.27220034209	0.407157373363	-0.225832411901	-0.19489759504	0.449317367615	0.00224385903129
0.446	-0.0321335691436	1.48272020239	11.1522887045	-0.220326346723	-0.272367107107	0.406790308051	-0.221421447759	-0.195026974436	0.449029925781	0.00243881671319
0.447	-0.0446156090567	1.49150161947	11.1603084546	-0.215854511095	-0.272511254958	0.406336860844	-0.217036218095	-0.195151720526	0.448652684118	0.00263390253432
0.448	-0.0556476720907	1.4996071669	11.1680475266	-0.211409721166	-0.272634487775	0.405797554519	-0.212677690771	-0.195273455607	0.44818646171	0.002829112426
0.449	-0.0653865002612	1.50706716069	11.1756696578	-0.206992946504	-0.272738061469	0.405172865939	-0.208346783993	-0.195393367879	0.447631953876	0.00302444373937
0.45	-0.0739872201779	1.51391018223	11.1833195367	-0.20260511633	-0.272822819437	0.404463229833	-0.204044376184	-0.195512244141	0.44698974144	0.00321989482878
0.451	-0.0816013098354	1.52016285725	11.1911230571	-0.198247125207	-0.272889227405	0.403669043421	-0.199771311424	-0.195630503407	0.446260301092	0.0034154646679
0.452	-0.0883749040573	1.52584957908	11.1991877812	-0.193919839106	-0.272937408715	0.402790671561	-0.195528405299	-0.195748230865	0.445444016427	0.00361115249932
0.453	-0.0944474554518	1.53099233766	11.2076035841	-0.189624100553	-0.27296717953	0.401828452303	-0.191316449858	-0.195865211643	0.444541189424	0.0038069575176
0.454	-0.0999506071225	1.53561059651	11.2164434532	-0.185360733317	-0.272978083463	0.400782702706	-0.187136218145	-0.195980963952	0.443552052136	0.00400287858561
0.455	-0.105007511072	1.53972124136	11.2257644121	-0.181130546548	-0.272969425249	0.399653724791	-0.182988468208	-0.196094771236	0.442476778404	0.00419891398331
0.456	-0.109732157165	1.54333856766	11.2356085424	-0.17693433843	-0.272940303134	0.398441811523	-0.178873946654	-0.196205713043	0.441315495415	0.00439506118786
0.457	-0.114229129537	1.54647432571	11.2460040751	-0.172772899345	-0.272889639723	0.397147252729	-0.174793391742	-0.196312694371	0.440068294969	0.0045913166837
0.458	-0.118593396233	1.5491377961	11.256966535	-0.16864701458	-0.272816211078	0.395770340881	-0.170747536043	-0.196414473302	0.438735244328	0.00478767580104
0.459	-0.122910389139	1.55133590445	11.2684999068	-0.164557466585	-0.272718673926	0.394311376661	-0.166737108685	-0.196509686809	0.437316396562	0.00498413258094
0.46	-0.127256076712	1.55307335673	11.2805978133	-0.160505036806	-0.27259559087	0.392770674273	-0.162762837177	-0.196596874629	0.435811800298	0.00518067966526
0.461	-0.13169727183	1.55435279984	11.2932446837	-0.15649050711	-0.272445453547	0.391148566444	-0.158825448868	-0.196674501164	0.434221508835	0.00537730820941
0.462	-0.136291981526	1.55517499605	11.3064168977	-0.152514660828	-0.272266703714	0.389445409088	-0.154925672024	-0.196740975402	0.432545588561	0.00557400781595
0.463	-0.141089791453	1.55553900682	11.3200838978	-0.148578283441	-0.272057752268	0.387661585601	-0.151064236576	-0.196794668856	0.430784126672	0.00577076648723
0.464	-0.146132419481	1.55544238769	11.3342092556	-0.144682162933	-0.271816996242	0.385797510783	-0.147241874545	-0.196833931594	0.428937238147	0.00596757059496
0.465	-0.151454148389	1.55488138052	11.3487516822	-0.140827089839	-0.271542833838	0.383853634363	-0.143459320176	-0.196857106389	0.427005072012	0.00616440486489
0.466	-0.157082413414	1.55385110918	11.3636659843	-0.137013857019	-0.271233677585	0.381830444128	-0.139717309807	-0.196862541104	0.424987816868	0.00636125237485
0.467	-0.163038358844	1.55234577201	11.3789039531	-0.133243259183	-0.270887965703	0.379728468659	-0.136016581498	-0.196848599385	0.422885705728	0.00655809456429
0.468	-0.169337363945	1.55035882711	11.3944151857	-0.129516092197	-0.270504171794	0.377548279684	-0.132357874453	-0.196813669774	0.420699020164	0.00675491125387
0.469	-0.175989665028	1.54788317434	11.41014784	-0.125833152194	-0.270080812978	0.375290494046	-0.128741928246	-0.196756173368	0.418428093799	0.00695168067341
0.47	-0.183000820849	1.54491132257	11.4260493159	-0.122195234524	-0.269616456582	0.372955775311	-0.125169481896	-0.196674570117	0.416073315192	0.00714837949695
0.471	-0.190372270836	1.54143555162	11.4420668699	-0.11860313257	-0.269109725523	0.370544835023	-0.1216412728	-0.196567363914	0.413635130125	0.00734498288346
0.472	-0.198101852439	1.53744806339	11.4581481589	-0.115057636437	-0.268559302503	0.368058433628	-0.118158035558	-0.196433106569	0.411114043355	0.00754146452228
0.473	-0.206184240585	1.53294111663	11.4742417182	-0.111559531568	-0.267963933141	0.36549738109	-0.114720500714	-0.196270400811	0.408510619862	0.00773779668198
0.474	-0.214611406008	1.52790715502	11.4902973737	-0.108109597287	-0.26732242818	0.362862537212	-0.111329393419	-0.196077902421	0.405825485633	0.00793395026193
0.475	-0.223373022132	1.52233891864	11.5062665925	-0.104708605295	-0.266633664859	0.360154811685	-0.107985432056	-0.195854321616	0.403059328032	0.00812989484566
0.476	-0.232456872412	1.51622954724	11.522102777	-0.101357318142	-0.265896587602	0.35737516389	-0.104689326838	-0.195598423795	0.400212895787	0.00832559875532
0.477	-0.241849158067	1.50957266551	11.5377615017	-0.0980564876958	-0.265110208099	0.354524602475	-0.101441778394	-0.195309029745	0.397286998645	0.00852102910672
0.478	-0.25153480275	1.50236246092	11.5532006982	-0.0948068536177	-0.264273604907	0.351604184725	-0.09824347636	-0.194985015405	0.394282506726	0.00871615186435
0.479	-0.261497814018	1.49459374969	11.5683807973	-0.0916091418589	-0.263385922646	0.348615015744	-0.0950950979934	-0.194625311287	0.391200349626	0.00891093189606
0.48	-0.27172142973	1.48626202694	11.5832648231	-0.0884640631999	-0.262446370901	0.34555824748	-0.0919973068188	-0.194228901619	0.388041515288	0.0091053330271
0.481	-0.282188384528	1.47736351103	11.5978184505	-0.0853723118364	-0.261454222881	0.3424350776	-0.0889507513205	-0.193794823301	0.384807048694	0.00929931809317
0.482	-0.292881102813	1.46789517557	11.6120100269	-0.0823345640243	-0.260408813936	0.339246748242	-0.0859560636884	-0.193322164733	0.381498050389	0.0094928489925
0.483	-0.303781851658	1.45785477242	11.625810564	-0.0793514767933	-0.259309539977	0.335994544655	-0.0830138586283	-0.19281006458	0.378115674891	0.00968588673663
0.484	-0.314872850016	1.44724084484	11.6391937004	-0.0764236867346	-0.258155855865	0.332679793757	-0.0801247322418	-0.192257710523	0.374661128988	0.00987839150014
0.485	-0.32613643093	1.43605273578	11.6521356409	-0.0735518088697	-0.256947273816	0.329303862602	-0.0772892609824	-0.191664338035	0.371135669965	0.010070322669
0.486	-0.337555063135	1.42429058376	11.6646150777	-0.0707364356031	-0.255683361861	0.325868156797	-0.0745080006911	-0.191029229245	0.367540603776	0.0102616388878
0.487	-0.349111481429	1.41195531845	11.6766130923	-0.0679781357643	-0.2543637424	0.322374118859	-0.0717814857169	-0.190351711881	0.363877283178	0.0104522981061
0.488	-0.360788676383	1.39904864455	11.6881130455	-0.0652774537375	-0.252988090875	0.318823226545	-0.0691102281203	-0.189631158362	0.360147105843	0.0106422576235
0.489	-0.372570007525	1.38557302812	11.6991004567	-0.0626349086831	-0.25155613459	0.315216991139	-0.0664947169642	-0.188866985018	0.356351512475	0.010831474134
0.49	-0.384439134923	1.3715316688	11.7095628749	-0.0600509938499	-0.250067651677	0.311556955735	-0.0639354176911	-0.188058651484	0.352491984919	0.0110199037699
0.491	-0.39638007779	1.35692847806	11.7194897433	-0.057526175974	-0.248522470243	0.307844693494	-0.0614327715829	-0.187205660253	0.348570044305	0.0112075021448
0.492	-0.408377195526	1.34176804875	11.7288722629	-0.0550608947681	-0.246920467685	0.304081805907	-0.0589871953066	-0.186307556401	0.344587249197	0.0113942243963
0.493	-0.42041521757	1.32605562664	11.7377032551	-0.0526555624918	-0.245261570173	0.300269921057	-0.0565990805371	-0.185363927493	0.340545193792	0.011580025229
0.494	-0.432479147179	1.3097970747	11.745977021	-0.0503105636068	-0.243545752318	0.296410691883	-0.0542687936603	-0.184374403643	0.336445506139	0.0117648589568
0.495	-0.444554318053	1.29299884312	11.7536892095	-0.0480262545053	-0.241773036989	0.292505794459	-0.051996675546	-0.183338657741	0.332289846411	0.0119486795458
0.496	-0.456626321121	1.2756679329	11.7608366827	-0.0458029633152	-0.239943495296	0.288556926284	-0.0497830413929	-0.18225640583	0.328079905201	0.0121314406573
0.497	-0.468680994645	1.25781186359	11.7674173913	-0.0436409897713	-0.238057246709	0.284565804593	-0.047628180636	-0.181127407612	0.323817401875	0.0123130956912
0.498	-0.480704388654	1.23943863826	11.7734302519	-0.0415406051512	-0.236114459307	0.280534164682	-0.0455323569144	-0.179951467077	0.319504082958	0.0124935978303
0.499	-0.492682744206	1.22055671146	11.7788750347	-0.0395020522686	-0.234115350133	0.27646375826	-0.0434958080926	-0.178728433242	0.315141720557	0.0126729000847
0.5	-0.504602457962	1.20117495669	11.7837522549	-0.0375255455214	-0.232060185649	0.272356351816	-0.041518746332	-0.177458200968	0.310732110829	0.0128509553375
0.501	-0.516450065386	1.18130263529	11.7880630754	-0.0356112709853	-0.229949282263	0.268213725015	-0.039601358205	-0.176140711847	0.306277072478	0.0130277163912
0.502	-0.52821219042	1.16094936672	11.7918092129	-0.0337593865519	-0.227783006902	0.264037669122	-0.0377438048479	-0.174775955138	0.301778445293	0.0132031360145
0.503	-0.53987556587	1.14012510148	11.7949928585	-0.0319700221038	-0.225561777638	0.259829985441	-0.0359462221474	-0.173363968725	0.29723808871	0.013377166991
0.504	-0.551426975601	1.1188400928	11.7976166014	-0.0302432797202	-0.223286064308	0.255592483791	-0.0342087209533	-0.171904840093	0.292657880402	0.0135497621679
0.505	-0.562853285884	1.09710487574	11.7996833622	-0.0285792339114	-0.220956389149	0.251326981006	-0.0325313873157	-0.170398707283	0.288039714901	0.0137208745064
0.506	-0.574141361408	1.07493023886	11.8011963359	-0.0269779318748	-0.218573327397	0.247035299458	-0.0309142827387	-0.168845759825	0.283385502232	0.0138904571325
0.507	-0.585278155987	1.05232720902	11.8021589412	-0.0254393937679	-0.216137507849	0.242719265615	-0.0293574444474	-0.167246239613	0.278697166573	0.0140584633889
0.508	-0.596250639416	1.02930702876	11.8025747781	-0.0239636129961	-0.213649613366	0.238380708624	-0.0278608856646	-0.165600441725	0.273976644936	0.0142248468878
0.509	-0.607045813568	1.00588113921	11.8024475914	-0.0225505565068	-0.211110381303	0.234021458931	-0.0264245958896	-0.163908715152	0.269225885851	0.0143895615645
0.51	-0.61765073575	0.982061165272	11.8017812431	-0.021200165092	-0.208520603846	0.229643346922	-0.0250485411799	-0.16217146344	0.264446848077	0.0145525617312
0.511	-0.628052512122	0.957858901473	11.8005796897	-0.0199123536901	-0.205881128246	0.225248201604	-0.023732664429	-0.160389145209	0.259641499315	0.0147138021322
0.512	-0.638238339478	0.933286299872	11.7988469655	-0.0186870116869	-0.203192856938	0.22083784932	-0.0224768856367	-0.158562274562	0.254811814941	0.014873237999
0.513	-0.64819547238	0.908355457271	11.7965871707	-0.0175240032122	-0.200456747533	0.216414112496	-0.021281102172	-0.156691421348	0.249959776739	0.0150308251054
0.514	-0.657911298091	0.883078608371	11.7938044664	-0.0164231674292	-0.197673812674	0.211978808424	-0.0201451890229	-0.154777211295	0.245087371659	0.015186519824
0.515	-0.667373314758	0.857468114249	11.7905030712	-0.0153843188145	-0.194845119746	0.207533748086	-0.0190689990329	-0.152820325976	0.240196590567	0.0153402791812
0.516	-0.676569180056	0.831536457562	11.7866872627	-0.0144072474267	-0.191971790439	0.203080735014	-0.01805236312	-0.150821502632	0.235289427027	0.0154920609132
0.517	-0.685486759868	0.80529623589	11.7823613839	-0.0134917191611	-0.189055000152	0.198621564199	-0.0170950904795	-0.14878153382	0.230367876073	0.0156418235215
0.518	-0.69411409501	0.778760153609	11.7775298484	-0.0126374759915	-0.186095977247	0.19415802103	-0.0161969687673	-0.146701266906	0.225433933015	0.0157895263277
0.519	-0.702439501813	0.751941020899	11.7721971521	-0.0118442361961	-0.183096002129	0.189691880289	-0.0153577642637	-0.144581603379	0.220489592242	0.0159351295278
0.52	-0.710451542501	0.724851746043	11.7663678833	-0.0111116945648	-0.180056406184	0.185224905186	-0.0145772220142	-0.142423498006	0.215536846051	0.0160785942459
0.521	-0.718139107115	0.697505334501	11.7600467371	-0.0104395225949	-0.17697857054	0.180758846447	-0.0138550659546	-0.140227957808	0.210577683492	0.0162198825868
0.522	-0.725491424817	0.669914884102	11.7532385278	-0.00982736866354	-0.173863924682	0.176295441439	-0.0131909990086	-0.137996040878	0.205614089228	0.0163589576875
0.523	-0.757988169805	0.614638472053	12.0412763277	-0.00930130552856	-0.170591925801	0.171838792633	-0.0126108043048	-0.135608520793	0.200627659291	0.0164957236105
0.524	-0.727327627077	0.556027021715	11.9772632015	-0.00899155193131	-0.167257380503	0.167343128894	-0.0122442508386	-0.133167039517	0.195591088134	0.0166300965469
0.525	-0.720939183455	0.556483629031	11.9758327327	-0.00861310948322	-0.163968649011	0.162869671007	-0.0118077022726	-0.130766646495	0.190584724415	0.0167620473237
0.526	-0.67267845724	0.520525967417	11.8705973715	-0.00818325535949	-0.160809145997	0.158474213274	-0.0113196855705	-0.128478893017	0.185678940521	0.016891679232
0.527	-0.654669201919	0.493973762868	11.8643603535	-0.00800627624179	-0.15767750143	0.154007507274	-0.0110817556277	-0.126231961405	0.180708210238	0.0170190282828
0.528	-0.612530579457	0.456205817445	11.7799724875	-0.00769081350159	-0.15462124369	0.149651245068	-0.0107057855989	-0.124038689802	0.175859937563	0.01714415913
0.529	-0.58931138746	0.431031984231	11.7718202443	-0.00763065300552	-0.151608035677	0.145220410713	-0.0105824046217	-0.121901754346	0.170946305296	0.0172671264245
0.53	-0.554596618662	0.391780744166	11.7062043664	-0.00743667033729	-0.14862335948	0.140909031933	-0.0103257708114	-0.119770733443	0.166155278507	0.0173879462918
0.531	-0.528572852906	0.367339260919	11.6969837722	-0.00749093665588	-0.145690769928	0.136522598218	-0.010314766094	-0.117704992221	0.161300121158	0.0175066831171
0.532	-0.501809201871	0.327957093864	11.6475784776	-0.00741157947345	-0.142747175287	0.132261111812	-0.01017078554	-0.115605271353	0.156565616288	0.0176233119483
0.533	-0.474912105514	0.303718751803	11.6379751078	-0.00757630768045	-0.139859669056	0.127926502902	-0.0102683813816	-0.113574381908	0.151769641918	0.0177379013681
0.534	-0.456011522251	0.265227025795	11.6019514301	-0.00760484036337	-0.136929441026	0.123719260093	-0.0102304702503	-0.111477879671	0.147090799896	0.0178503933704
0.535	-0.429729035344	0.240704768417	11.5924987544	-0.00787576519569	-0.134055358111	0.119443131529	-0.0104325754817	-0.10944946008	0.142354675633	0.0179608562947
0.536	-0.418146911813	0.203856454396	11.5669552237	-0.00800566281093	-0.131114642123	0.115294193131	-0.0104943550201	-0.107331951676	0.137731064351	0.0180692071299
0.537	-0.393567003781	0.178635677565	11.558048727	-0.00837836093909	-0.12822718982	0.111082692403	-0.0107967173442	-0.105278506027	0.133055858109	0.0181755105721
0.538	-0.401372218912	0.176786687012	11.5527945991	-0.00856294773782	-0.125264047777	0.106980379744	-0.0109114057692	-0.10313042013	0.128473791157	0.018279671409
0.539	-0.386994604571	0.143890155247	11.540217329	-0.00891626551924	-0.122299448258	0.102893836008	-0.0111938840443	-0.100978033878	0.123906903573	0.0183816982839
0.54	-0.374681415264	0.114646054212	11.5290708506	-0.00929305487734	-0.119312699606	0.0988418677361	-0.01149919409	-0.0987975089163	0.119369821927	0.0184815563083
0.541	-0.364239994964	0.0849436759987	11.5190738546	-0.00972485555902	-0.116300824901	0.0948246240222	-0.0118589032122	-0.0965858901764	0.114862139854	0.0185792166125
0.542	-0.355560130959	0.0559111723653	11.5099999275	-0.0102000145321	-0.113261502865	0.0908434942248	-0.0122614106204	-0.0943406364179	0.110384791291	0.0186746472305
0.543	-0.348528263645	0.0271721722975	11.5016149415	-0.0107198036963	-0.110193044372	0.0868995223919	-0.0127080365778	-0.092059892787	0.105938487954	0.018767813973
0.544	-0.34302245575	-0.00120325352324	11.4936969848	-0.0112819896374	-0.107094343792	0.0829938792665	-0.0131966007139	-0.0897423548921	0.101524174175	0.0188586810175
0.545	-0.338911939558	-0.0292697414368	11.4860372374	-0.011885554621	-0.103964839255	0.079127721797	-0.0137261404284	-0.087387255887	0.0971428814828	0.0189472114839
0.546	-0.336058178697	-0.0570415473711	11.4784430989	-0.0125292711959	-0.100804478127	0.0753022311321	-0.0142954861592	-0.084994325402	0.0927957595408	0.0190333679524
0.547	-0.334316860518	-0.0845415083454	11.4707391575	-0.0132120825842	-0.0976136830735	0.0715185974164	-0.0149036414333	-0.0825637589745	0.0884840549191	0.0191171129489
0.548	-0.333539932475	-0.111787229655	11.4627678806	-0.013932966215	-0.094393317813	0.0677780192763	-0.0155496463069	-0.0800961844449	0.0842091042384	0.0191984093938
0.549	-0.333577859955	-0.138795328307	11.4543897928	-0.014690954518	-0.0911446521219	0.0640816985148	-0.0162325979501	-0.0775926285073	0.079972322467	0.0192772210177
0.55	-0.334281563177	-0.165580279492	11.4454833738	-0.0154851144092	-0.0878693262002	0.0604308359229	-0.0169516299197	-0.0750544824308	0.0757751921937	0.0193535127431
0.551	-0.33550429384	-0.192154758631	11.4359447173	-0.0163145419619	-0.0845693146726	0.0568266266782	-0.0177059065886	-0.0724834674997	0.0716192524295	0.0194272510311
0.552	-0.337103252776	-0.218529513421	11.4256869994	-0.0171783548413	-0.0812468905649	0.053270255936	-0.0184946153225	-0.069881600395	0.0675060875909	0.0194984041942
0.553	-0.338941031173	-0.244713365944	11.4146397962	-0.0180756869402	-0.0779045896031	0.0497628945647	-0.019316960847	-0.067251158867	0.0634373166885	0.0195669426741
0.554	-0.340886828051	-0.270713187152	11.4027482747	-0.019005683491	-0.0745451751634	0.0463056951465	-0.0201721600819	-0.064594647999	0.0594145828957	0.0196328392867
0.555	-0.342817409318	-0.296533903333	11.3899722868	-0.0199674968703	-0.0711716041684	0.042899788291	-0.021059437667	-0.0619147673434	0.0554395436024	0.0196960694327
0.556	-0.34461798186	-0.322178511844	11.3762853839	-0.0209602828435	-0.0677869941901	0.0395462793125	-0.0219780219274	-0.0592143791755	0.051513861052	0.0197566112766
0.557	-0.346182762847	-0.347648126926	11.3616737789	-0.0219831972004	-0.0643945919771	0.0362462453039	-0.0229271412354	-0.0564964780752	0.0476391936326	0.0198144458955
0.558	-0.347415448249	-0.372942040805	11.346135266	-0.0230353927192	-0.0609977435921	0.0330007326274	-0.0239060207085	-0.0537641620113	0.0438171878787	0.0198695573966
0.559	-0.348229520202	-0.398057803294	11.3296781236	-0.0241160164266	-0.0575998663029	0.0298107548345	-0.0249138792131	-0.0510206050708	0.0400494712218	0.0199219330085
0.56	-0.348548322072	-0.422991323345	11.312320008	-0.0252242071328	-0.0542044223381	0.0266772910159	-0.0259499266567	-0.0482690319411	0.0363376455105	0.0199715631448
0.561	-0.348305101348	-0.447736977941	11.294086857	-0.026359093229	-0.0508148945885	0.023601284574	-0.0270133615565	-0.0455126942238	0.0326832813089	0.020018441444
0.562	-0.347442878363	-0.472287735398	11.2750118137	-0.0275197907357	-0.0474347642992	0.0205836424049	-0.028103368875	-0.0427548486307	0.0290879129672	0.0200625647865
0.563	-0.345914203704	-0.496635287353	11.2551341776	-0.0287054016005	-0.0440674907759	0.0176252344675	-0.0292191181217	-0.0399987370855	0.025553034449	0.0201039332903
0.564	-0.34368080352	-0.520770187305	11.2344983984	-0.0299150122309	-0.0407164930994	0.0147268937165	-0.0303597617087	-0.0372475687327	0.0220800958887	0.0201425502885
0.565	-0.340713261223	-0.544681985932	11.2131531176	-0.0311476922656	-0.0373851338226	0.0118894163683	-0.031524433561	-0.0345045038318	0.0186705008459	0.0201784222893
0.566	-0.336990456239	-0.56835937739	11.1911502595	-0.0324024935677	-0.0340767046027	0.00911356246756	-0.0327122479689	-0.031772639498	0.0153256042148	0.0202115589208
0.567	-0.332499086583	-0.591790336605	11.1685441859	-0.0336784494402	-0.0307944137056	0.00640005671949	-0.0339222986793	-0.0290549972332	0.0120467107425	0.0202419728629
0.568	-0.327233115247	-0.61496225554	11.1453909094	-0.0349745740482	-0.0275413753034	0.00374958955111	-0.035153658212	-0.0263545121768	0.00883507410662	0.0202696797666
0.569	-0.321193147435	-0.637862077363	11.1217473739	-0.0362898620438	-0.0243206004749	0.0011628183649	-0.0364053773955	-0.0236740239939	0.00569189649772	0.0202946981645
0.57	-0.314385816672	-0.660476423215	11.0976708006	-0.0376232883777	-0.0211349898093	-0.00135963105107	-0.0376764851059	-0.0210162693118	0.00261832865346	0.0203170493719
0.571	-0.306823253945	-0.682791706403	11.0732181039	-0.0389738082914	-0.0179873275053	-0.00381716299507	-0.0389659882013	-0.0183838756024	-0.000384529713601	0.020336757382
0.572	-0.298522338708	-0.704794252479	11.0484453694	-0.0403403574749	-0.0148802768535	-0.00620921023835	-0.0402728716367	-0.01577935641	-0.00331562914767	0.0203538487546
0.573	-0.289504226068	-0.726470394343	11.0234074049	-0.0417218523797	-0.011816376986	-0.00853523236152	-0.0415960987462	-0.0132051078149	-0.00617396939691	0.0203683525012
0.574	-0.279793674505	-0.747806571886	10.9981573477	-0.0431171906738	-0.00879804077653	-0.0107947140707	-0.0429346116815	-0.0106634060249	-0.00895859812752	0.0203802999671
0.575	-0.269418512206	-0.768789415831	10.9727463398	-0.0445252518287	-0.00582755377436	-0.0129871635237	-0.0442873319901	-0.00815640598489	-0.0116686094562	0.0203897247113
0.576	-0.258409097289	-0.789405824375	10.94722326	-0.0459448978251	-0.00290707405744	-0.0151121106923	-0.0456531613249	-0.00568614089779	-0.014303142348	0.0203966623856
0.577	-0.24679781661	-0.809643030348	10.9216345096	-0.0473749739656	-3.86328934472e-05	-0.017169105784	-0.0470309822681	-0.00325452255059	-0.0168613789228	0.0204011506135
0.578	-0.234618578542	-0.82948866267	10.8960238526	-0.0488143097857	0.00277586389853	-0.0191577177453	-0.0484196592604	-0.000863342345855	-0.0193425427135	0.0204032288693
0.579	-0.221906426396	-0.84893079393	10.870432303	-0.0502617200476	0.005534633988	-0.0210775328639	-0.0498180396204	0.00148572705974	-0.0217458969104	0.0204029383597
0.58	-0.208697112709	-0.867957984523	10.8448980551	-0.0517160058141	0.00823601607005	-0.0229281534867	-0.0512249546491	0.00379112959971	-0.0240707426271	0.0204003219058
0.581	-0.195026734942	-0.886559318338	10.819456454	-0.053175955585	0.0108784669891	-0.0247091968643	-0.0526392208014	0.00605142321106	-0.0263164172155	0.0203954238282
0.582	-0.180931399306	-0.904724431599	10.7941400008	-0.0546403464925	0.0134605585318	-0.0264202941346	-0.0540596409199	0.00826527689535	-0.0284822926562	0.0203882898349
0.583	-0.16644698353	-0.922443532054	10.7689783909	-0.0561079455445	0.0159809739647	-0.0280610894509	-0.0554850055204	0.0104314675003	-0.0305677740455	0.0203789669122
0.584	-0.15160883512	-0.939707417869	10.7439985766	-0.0575775109097	0.0184385043837	-0.0296312392613	-0.0569140941203	0.0125488762868	-0.0325722981972	0.0203675032181
0.585	-0.136451580045	-0.956507486733	10.7192248546	-0.0590477932346	0.0208320449372	-0.0311304117416	-0.0583456766007	0.0146164853416	-0.0344953323725	0.0203539479804
0.586	-0.121008934208	-0.972835742263	10.6946789718	-0.0605175369868	0.0231605909749	-0.0325582863823	-0.059778514597	0.0166333738862	-0.0363363731502	0.0203383513977
0.587	-0.105313606973	-0.988684791918	10.6703802488	-0.0619854818208	0.0254232341697	-0.0339145537299	-0.06121136291	0.0185987145286	-0.0380949454431	0.0203207645441
0.588	-0.0893970442914	-1.00404785329	10.6463457104	-0.0634503639538	0.027619158652	-0.0351989152782	-0.0626429709304	0.0205117694979	-0.0397706016671	0.0203012392777
0.589	-0.0732894872038	-1.01891873873	10.6225902318	-0.0649109175522	0.0297476371895	-0.0364110835066	-0.0640720840711	0.022371886893	-0.0413629210639	0.0202798281533
0.59	-0.0570198737977	-1.03329184905	10.599126689	-0.0663658761212	0.0318080274397	-0.0375507820587	-0.0654974452041	0.0241784969758	-0.0428715091766	0.0202565843379
0.591	-0.0406156740739	-1.0471621694	10.5759661063	-0.0678139738925	0.0337997682972	-0.0386177460556	-0.0669177960941	0.0259311085286	-0.044295997477	0.0202315615306
0.592	-0.024103025597	-1.06052524668	10.5531178165	-0.0692539472057	0.0357223763522	-0.0396117225341	-0.0683318788252	0.0276293052968	-0.0456360431379	0.0202048138861
0.593	-0.00750660892665	-1.07337718127	10.53058961	-0.0706845358784	0.0375754424721	-0.040532471004	-0.0697384372162	0.0292727425264	-0.046891328946	0.0201763959409
0.594	0.00915029111577	-1.08571460827	10.5083878873	-0.0721044845636	0.0393586285149	-0.0413797641116	-0.0711362182217	0.0308611436098	-0.0480615633465	0.020146362544
0.595	0.0258457762109	-1.09753468066	10.4865178064	-0.0735125440884	0.0410716641772	-0.0421533884023	-0.0725239733146	0.0323942968422	-0.0491464806101	0.02011476879
0.596	0.0425593176992	-1.10883505168	10.4649834211	-0.074907472771	0.04271434398	-0.0428531451713	-0.0739004598453	0.0338720522947	-0.0501458411146	0.0200816699561
0.597	0.0592717470404	-1.11961385866	10.4437878167	-0.076288037713	0.0442865243889	-0.0434788513894	-0.0752644423763	0.0352943188029	-0.0510594317266	0.0200471214412
0.598	0.0759650973991	-1.12986969682	10.4229332392	-0.0776530160648	0.0457881210667	-0.0440303406969	-0.076614693989	0.0366610610695	-0.0518870662757	0.0200111787093
0.599	0.0926226679994	-1.13960160738	10.4024212116	-0.0790011962591	0.0472191062515	-0.0445074644521	-0.0779499975591	0.0379722968783	-0.0526285861071	0.0199738972343
0.6	0.10922898417	-1.14880905911	10.3822526444	-0.0803313792117	0.0485795062544	-0.044910092823	-0.0792691469971	0.0392280944144	-0.0532838607009	0.0199353324489
0.601	0.125769600959	-1.1574919211	10.3624279402	-0.0816423794874	0.0498693990684	-0.0452381159149	-0.0805709484558	0.0404285696841	-0.0538527883467	0.0198955396948
0.602	0.142231174164	-1.16565045098	10.3429470833	-0.0829330264259	0.0510889120794	-0.0454914449184	-0.0818542214963	0.0415738840293	-0.0543352968614	0.0198545741766
0.603	0.158601397194	-1.17328527691	10.3238097245	-0.0842021652288	0.0522382198723	-0.0456700132725	-0.0831178002163	0.0426642417288	-0.0547313443368	0.0198124909174
0.604	0.174868826184	-1.18039737221	10.3050152597	-0.0854486580041	0.0533175421195	-0.0457737778284	-0.0843605343343	0.043699887679	-0.055040919908	0.0197693447172
0.605	0.191022935264	-1.18698804361	10.2865628921	-0.0866713847661	0.0543271415462	-0.0458027200083	-0.0855812902319	0.0446811051471	-0.0552640445286	0.0197251901128
0.606	0.207054067488	-1.19305891476	10.2684516916	-0.0878692443897	0.055267321961	-0.0457568469466	-0.0867789519487	0.0456082135906	-0.0554007717448	0.0196800813415
0.607	0.222953296281	-1.19861190452	10.2506806481	-0.0890411555172	0.0561384263457	-0.0456361926078	-0.0879524221314	0.0464815665352	-0.0554511884555	0.0196340723051
0.608	0.238712442759	-1.20364921396	10.2332487111	-0.0901860574166	0.0569408349942	-0.0454408188708	-0.0891006229345	0.0473015495065	-0.0554154156511	0.0195872165371
0.609	0.254324011066	-1.20817331005	10.2161548284	-0.0913029107907	0.0576749636952	-0.045170816573	-0.0902224968724	0.0480685780087	-0.0552936091205	0.0195395671719
0.61	0.269781130866	-1.21218690969	10.1993979751	-0.0923906985337	0.0583412619515	-0.0448263065074	-0.0913170076198	0.0487830955464	-0.0550859601194	0.0194911769155
0.611	0.285077529461	-1.21569296559	10.1829771779	-0.0934484264374	0.0589402112311	-0.0444074403648	-0.0923831407619	0.0494455716853	-0.0547926959914	0.0194420980189
0.612	0.30020751104	-1.21869465331	10.1668915315	-0.0944751238462	0.0594723232441	-0.0439144016172	-0.0934199044951	0.0500565001481	-0.0544140807351	0.0193923822523
0.613	0.315165891304	-1.2211953562	10.1511402158	-0.0954698442568	0.0599381382438	-0.0433474063354	-0.0944263302718	0.0506163969437	-0.0539504155129	0.0193420808825
0.614	0.329947946633	-1.22319865114	10.1357225031	-0.0964316658686	0.0603382233475	-0.0427067039374	-0.0954014733973	0.0511257985273	-0.0534020390941	0.0192912446513
0.615	0.344549489681	-1.22470830251	10.1206377631	-0.0973596920784	0.0606731708755	-0.0419925778629	-0.0963444135718	0.051585259991	-0.0527693282292	0.0192399237557
0.616	0.358966714261	-1.22572824268	10.1058854674	-0.0982530519228	0.0609435967079	-0.0412053461698	-0.09725425538	0.0519953532843	-0.0520526979516	0.0191881678306
0.617	0.373196226013	-1.22626256412	10.0914651879	-0.0991109004707	0.0611501386578	-0.0403453620523	-0.0981301287325	0.0523566654645	-0.0512526018036	0.0191360259325
0.618	0.387235058151	-1.22631551112	10.0773765934	-0.0999324191619	0.0612934548622	-0.0394130142751	-0.0989711892521	0.0526697969792	-0.0503695319841	0.0190835465254
0.619	0.401080590449	-1.22589146565	10.0636194464	-0.100716816095	0.0613742221913	-0.0384087275243	-0.0997766186121	0.0529353599809	-0.0494040194176	0.0190307774679
0.62	0.41473057223	-1.22499494054	10.0501935951	-0.101463326267	0.0613931346776	-0.0373329626739	-0.100545624823	0.0531539766769	-0.0483566337426	0.0189777660028
0.621	0.42818309332	-1.22363056945	10.0370989679	-0.10217121176	0.0613509019682	-0.0361862169655	-0.101277442474	0.0533262777166	-0.0472279832199	0.0189245587476
0.622	0.441436539991	-1.22180309665	10.0243355644	-0.102839761886	0.0612482478019	-0.0349690241038	-0.101971332921	0.0534529006193	-0.0460187145608	0.0188712016866
0.623	0.454489640164	-1.21951737261	10.0119034463	-0.103468293282	0.061085908514	-0.0336819542657	-0.102626584435	0.0535344882443	-0.0447295126772	0.0188177401652
0.624	0.467341397014	-1.21677834282	9.99980272813	-0.104056149958	0.0608646315738	-0.0323256140269	-0.103242512302	0.0535716873095	-0.0433611003536	0.0187642188849
0.625	0.479991119205	-1.21359104371	9.98803356864	-0.10460270331	0.0605851741564	-0.0309006462045	-0.103818458883	0.0535651469582	-0.0419142378445	0.0187106819005
0.626	0.492438354459	-1.20996059253	9.97659616212	-0.105107352082	0.0602483017545	-0.0294077296199	-0.104353793627	0.053515517381	-0.0403897223992	0.0186571726179
0.627	0.5046829495	-1.2058921854	9.96549072793	-0.105569522298	0.0598547868321	-0.0278475787831	-0.104847913051	0.0534234484941	-0.0387883877172	0.018603733794
0.628	0.516724946404	-1.2013910861	9.95471750444	-0.105988667152	0.059405407526	-0.0262209435011	-0.105300240676	0.0532895886787	-0.0371111033369	0.0185504075376
0.629	0.528564672258	-1.19646262692	9.94427673908	-0.106364266861	0.0589009463973	-0.0245286084139	-0.105710226938	0.0531145835843	-0.0353587739622	0.018497235311
0.63	0.540202642913	-1.19111219837	9.93416868185	-0.106695828493	0.058342189238	-0.0227713924609	-0.106077349052	0.0528990749993	-0.0335323387303	0.0184442579341
0.631	0.551639600584	-1.18534524779	9.92439357833	-0.106982885759	0.057729923935	-0.0209501482819	-0.106401110856	0.0526436997922	-0.0316327704257	0.018391515588
0.632	0.562876469642	-1.17916727309	9.91495166406	-0.107224998774	0.057064939396	-0.0190657615557	-0.106681042619	0.052349088925	-0.0296610746431	0.0183390478208
0.633	0.57391436444	-1.17258382083	9.90584315982	-0.107421753803	0.0563480245395	-0.0171191502817	-0.106916700829	0.0520158665431	-0.0276182889069	0.0182868935535
0.634	0.584754604559	-1.16560048313	9.89706826367	-0.107572762971	0.055579967353	-0.0151112640069	-0.107107667948	0.051644649142	-0.0255054817484	0.0182350910878
0.635	0.595398581338	-1.1582228887	9.88862715183	-0.107677663965	0.0547615540206	-0.0130430830044	-0.107253552154	0.0512360448143	-0.0233237517485	0.0181836781135
0.636	0.605847914418	-1.15045670935	9.88051997126	-0.107736119702	0.0538935681227	-0.0109156174067	-0.107353987056	0.0507906525762	-0.0210742265485	0.0181326917175
0.637	0.616104310786	-1.14230765014	9.87274683917	-0.107747817996	0.0529767899107	-0.00872990629911	-0.107408631395	0.0503090617777	-0.0187580618357	0.0180821683932
0.638	0.626169542799	-1.13378144668	9.86530784077	-0.107712471205	0.0520119956556	-0.00648701677752	-0.10741716873	0.0497918515938	-0.0163764403078	0.0180321440499
0.639	0.636045597254	-1.12488387261	9.85820302459	-0.107629815859	0.0509999570751	-0.00418804297491	-0.107379307106	0.0492395905999	-0.0139305706204	0.0179826540238
0.64	0.645734445152	-1.11562072548	9.8514324058	-0.10749961229	0.0499414408366	-0.00183410506164	-0.107294778719	0.0486528364286	-0.011421686323	0.0179337330881
0.641	0.655238131248	-1.10599783086	9.84499596298	-0.107321644252	0.0488372081387	0.000573651776195	-0.107163339564	0.0480321355103	-0.00885104478803	0.0178854154645
0.642	0.664558796611	-1.09602104368	9.83889363708	-0.107095718527	0.0476880143694	0.00303405837579	-0.106984769082	0.0473780228941	-0.00621992613698	0.0178377348341
0.643	0.673698582216	-1.08569624176	9.83312533229	-0.106821664536	0.0464946088418	0.00554592264983	-0.106758869795	0.0466910221491	-0.00352963216808	0.0177907243491
0.644	0.682659651481	-1.07502932733	9.82769091576	-0.106499333949	0.0452577346064	0.00810803064732	-0.106485466942	0.0459716453449	-0.000781485289659	0.017744416644
0.645	0.69144416819	-1.06402622578	9.82259021879	-0.106128600285	0.0439781283373	0.0107191476196	-0.106164408116	0.0452203931078	0.00202317253762	0.0176988438469
0.646	0.700054304084	-1.05269288584	9.81782303487	-0.105709358528	0.0426565202924	0.0133780190868	-0.105795562893	0.0444377547521	0.00488298084509	0.0176540375914
0.647	0.708492194426	-1.0410352773	9.81338912124	-0.105241524729	0.0412936343451	0.0160833719017	-0.105378822466	0.0436242084825	0.00779656168419	0.0176100290271
0.648	0.716759886102	-1.02905938861	9.80928820177	-0.104725035629	0.0398901880845	0.018833915307	-0.104914099283	0.0427802216666	0.0107625206357	0.0175668488309
0.649	0.724859456696	-1.01677123353	9.805519962	-0.104159848275	0.0384468929833	0.0216283419833	-0.104401326686	0.0419062511717	0.0137794477961	0.0175245272176
0.65	0.732792858412	-1.00417684258	9.80208405306	-0.103545939651	0.0369644546281	0.0244653290838	-0.103840458554	0.0410027437657	0.0168459187402	0.0174830939501
0.651	0.740561947916	-0.991282265308	9.79898009221	-0.102883306307	0.035443573012	0.0273435392541	-0.103231468957	0.0400701365755	0.019960495456	0.0174425783492
0.652	0.74816854583	-0.978093573674	9.79620765922	-0.102171964005	0.0338849428835	0.0302616216335	-0.102574351804	0.0391088576023	0.0231217272515	0.0174030093029
0.653	0.755614302925	-0.964616854961	9.79376630079	-0.101411947373	0.0322892541501	0.0332182128358	-0.101869120516	0.0381193262868	0.026328151631	0.0173644152756
0.654	0.762900774442	-0.950858215917	9.79165552641	-0.10060330956	0.0306571923313	0.0362119379083	-0.101115807688	0.0371019541226	0.0295782951391	0.0173268243156
0.655	0.770029427487	-0.936823783644	9.78987480769	-0.0997461219113	0.0289894390594	0.0392414112655	-0.100314464772	0.0360571453129	0.0328706741728	0.0172902640636
0.656	0.777001536895	-0.922519699551	9.78842358066	-0.0988404736488	0.0272866726213	0.0423052375979	-0.0994651617623	0.0349852974661	0.0362037957597	0.0172547617586
0.657	0.783818259464	-0.907952123855	9.78730124164	-0.0978864715613	0.0255495685401	0.0454020127534	-0.0985679868928	0.033886802326	0.0395761583016	0.0172203442451
0.658	0.79048059668	-0.893127233199	9.78650714694	-0.0968842397069	0.0237788001901	0.048530324591	-0.0976230463375	0.0327620465334	0.0429862522857	0.0171870379777
0.659	0.796989379678	-0.878051219508	9.78604061016	-0.0958339191256	0.0219750394422	0.0516887538047	-0.0966304639256	0.0316114124129	0.0464325609594	0.0171548690264
0.66	0.803345283993	-0.862730291014	9.78590090192	-0.0947356675608	0.0201389573348	0.0548758747196	-0.0955903808606	0.0304352787827	0.0499135609732	0.0171238630803
0.661	0.809548829309	-0.847170671418	9.78608724465	-0.0935896591928	0.0182712247674	0.0580902560571	-0.0945029554509	0.0292340217813	0.0534277229893	0.0170940454506
0.662	0.815600334709	-0.831378597315	9.78659881458	-0.0923960843807	0.0163725132096	0.0613304616711	-0.0933683628466	0.0280080157087	0.0569735122584	0.0170654410727
0.663	0.821499970412	-0.815360320079	9.78743473375	-0.0911551494143	0.0144434954253	0.0645950512546	-0.0921867947845	0.0267576338758	0.0605493891647	0.017038074508
0.664	0.827247698097	-0.799122102311	9.78859407214	-0.0898670762749	0.0124848462043	0.0678825810173	-0.0909584593399	0.0254832494601	0.0641538097408	0.0170119699443
0.665	0.832843352367	-0.7826702212	9.79007583941	-0.0885321024042	0.0104972430995	0.0711916043342	-0.0896835806868	0.0241852363626	0.0677852261536	0.0169871511953
0.666	0.838286528955	-0.766010961641	9.79187898663	-0.0871504804814	0.00848136716405	0.0745206723672	-0.0883623988621	0.0228639700617	0.071442087163	0.0169636416997
0.667	0.843576695918	-0.74915062143	9.79400239878	-0.0857224782083	0.00643790368686	0.0778683346589	-0.0869951695382	0.0215198284616	0.0751228385555	0.0169414645189
0.668	0.848713111509	-0.732095505231	9.79644489286	-0.0842483780995	0.00436754291914	0.0812331397012	-0.085582163798	0.0201531927303	0.0788259235526	0.0169206423345
0.669	0.853694913069	-0.714851929084	9.79920521362	-0.0827284772792	0.00227098079168	0.0846136354789	-0.0841236679162	0.0187644481249	0.082549783199	0.0169011974445
0.67	0.858520990224	-0.697426211141	9.80228203089	-0.081163087285	0.000148919617064	0.0880083699906	-0.082619983145	0.0173539848001	0.0862928567296	0.0168831517586
0.671	0.86319016297	-0.679824681123	9.80567393279	-0.0795525338725	-0.0019979312258	0.0914158917461	-0.0810714255002	0.0159221985966	0.0900535819196	0.0168665267932
0.672	0.86770101024	-0.662053668686	9.80937942552	-0.0778971568286	-0.00416885462797	0.0948347502456	-0.0794783255539	0.0144694918076	0.0938303954187	0.0168513436652
0.673	0.872052018198	-0.644119510577	9.81339692572	-0.0761973097831	-0.0063631251113	0.0982634964375	-0.0778410282249	0.0129962739193	0.0976217330713	0.0168376230853
0.674	0.876241483138	-0.626028543414	9.81772475911	-0.0744533600256	-0.00858000821632	0.101700683161	-0.0761598925727	0.0115029623237	0.101426030227	0.0168253853502
0.675	0.880267630014	-0.607787109082	9.82236115391	-0.072665688324	-0.01081875992	0.105144865574	-0.0744352915923	0.00998998300028	0.105241722041	0.0168146503346
0.676	0.884128448383	-0.589401543378	9.82730424089	-0.0708346887425	-0.0130786260862	0.10859460156	-0.0726676120072	0.00845777116553	0.109067243767	0.0168054374823
0.677	0.887821900133	-0.570878186502	9.83255204436	-0.0689607684612	-0.0153588419516	0.112048452135	-0.0708572540626	0.006906771887	0.112901031048	0.0167977657964
0.678	0.891345807473	-0.552223374863	9.83810248219	-0.0670443475937	-0.0176586316481	0.115504981833	-0.0690046313166	0.0053374406609	0.116741520204	0.0167916538297
0.679	0.894697867289	-0.533443440122	9.84395336108	-0.0650858590067	-0.0199772077648	0.118962759089	-0.0671101704311	0.003750243951	0.120587148515	0.0167871196733
0.68	0.89787569528	-0.514544710146	9.85010237329	-0.0630857481341	-0.0223137709519	0.122420356608	-0.0651743109577	0.0021456596876	0.124436354517	0.0167841809462
0.681	0.900876862576	-0.495533509292	9.85654709097	-0.0610444727925	-0.0246675095668	0.125876351743	-0.063197505123	0.000524177724525	0.128287578285	0.0167828547829
0.682	0.903698783725	-0.476416150159	9.86328496753	-0.0589625029915	-0.0270375993646	0.129329326847	-0.0611802176087	-0.00111369974578	0.13213926174	0.0167831578217
0.683	0.906338902031	-0.457198942937	9.87031333002	-0.0568403207422	-0.0294232032351	0.132777869645	-0.0591229253286	-0.00276745782171	0.135989848949	0.0167851061921
0.684	0.908794540299	-0.437888184801	9.87762937984	-0.0546784198614	-0.0318234709854	0.13622057359	-0.0570261172015	-0.00443656856572	0.139837786442	0.016788715502
0.685	0.911063026708	-0.41849016578	9.88523018793	-0.052477305773	-0.0342375391714	0.139656038224	-0.0548902939196	-0.00612049072354	0.143681523537	0.0167940008243
0.686	0.913141627322	-0.399011163113	9.8931126938	-0.0502374953029	-0.0366645309777	0.143082869543	-0.0527159677109	-0.0078186694887	0.14751951268	0.016800976684
0.687	0.915027627347	-0.379457444634	9.90127370259	-0.0479595164728	-0.0391035561456	0.146499680363	-0.0505036620996	-0.00953053631324	0.151350209793	0.016809657044
0.688	0.9167182785	-0.359835264029	9.90970988384	-0.0456439082852	-0.0415537109519	0.149905090687	-0.0482539116569	-0.0112555087654	0.155172074639	0.0168200552915
0.689	0.918210850515	-0.340150862557	9.91841776997	-0.0432912205069	-0.0440140782369	0.153297728084	-0.045967261751	-0.0129929904329	0.158983571211	0.0168321842243
0.69	0.919502608283	-0.320410466554	9.92739375645	-0.0409020134454	-0.0464837274819	0.156676228063	-0.0436442682887	-0.0147423708737	0.16278316812	0.0168460560366
0.691	0.920590900453	-0.30062029086	9.93663409629	-0.0384768577208	-0.0489617149371	0.160039234468	-0.0412854974531	-0.0165030256119	0.166569339019	0.016861682305
0.692	0.921473025111	-0.280786530137	9.94613490643	-0.0360163340324	-0.0514470837983	0.163385399866	-0.0388915254355	-0.0182743161809	0.170340563033	0.0168790739748
0.693	0.922146422472	-0.260915369126	9.95589216092	-0.0335210329218	-0.0539388644335	0.166713385952	-0.0364629381641	-0.0200555902106	0.174095325209	0.0168982413455
0.694	0.922608570232	-0.241012975113	9.96590169374	-0.030991554527	-0.0564360746564	0.170021863959	-0.0340003310229	-0.0218461815608	0.177832116993	0.0169191940574
0.695	0.922856960734	-0.221085495779	9.97615920103	-0.0284285083366	-0.0589377200498	0.173309515076	-0.0315043085723	-0.0236454104982	0.181549436711	0.0169419410781
0.696	0.922889241639	-0.201139066843	9.98666023788	-0.025832512936	-0.0614427943345	0.176575030873	-0.0289754842599	-0.025452583917	0.185245790084	0.0169664906886
0.697	0.922703111295	-0.181179804679	9.99740022161	-0.0232041957496	-0.0639502797845	0.17981711374	-0.0264144801301	-0.0272669956024	0.188919690755	0.0169928504701
0.698	0.922296414836	-0.161213811716	10.0083744315	-0.0205441927802	-0.0664591476874	0.183034477332	-0.0238219265288	-0.0290879265352	0.192569660829	0.0170210272917
0.699	0.921667047008	-0.141247169697	10.0195780131	-0.0178531483431	-0.0689683588485	0.186225847016	-0.0211984618043	-0.0309146452379	0.196194231442	0.0170510272969
0.7	0.920813077979	-0.121285946779	10.0310059759	-0.0151317147969	-0.071476864137	0.189389960339	-0.0185447320063	-0.0327464081589	0.199791943339	0.0170828558921
0.701	0.919732700819	-0.101336194162	10.0426531989	-0.0123805522727	-0.0739836050736	0.192525567491	-0.0158613905816	-0.0345824600965	0.203361347474	0.0171165177341
0.702	0.918424201213	-0.0814039433948	10.0545144323	-0.00960032839778	-0.076487514457	0.195631431785	-0.0131490980674	-0.0364220346584	0.206901005622	0.0171520167194
0.703	0.916886098202	-0.0614952151125	10.0665842974	-0.00679171801892	-0.0789875170296	0.198706330134	-0.0104085217834	-0.038264354758	0.210409491008	0.0171893559726
0.704	0.915116980151	-0.0416160083939	10.0788572939	-0.00395540292511	-0.0814825301775	0.201749053544	-0.00764033552459	-0.0401086331435	0.213885388948	0.0172285378367
0.705	0.913115667788	-0.0217723108092	10.0913277986	-0.00109207156462	-0.0839714646667	0.204758407607	-0.0048452192491	-0.0419540729611	0.217327297511	0.0172695638624
0.706	0.910881087389	-0.00197009048922	10.1039900733	0.00179758123392	-0.0864532254111	0.207733212995	-0.00202385877148	-0.043799868348	0.220733828177	0.0173124347995
0.707	0.908412404102	0.0177846955374	10.1168382645	0.00471285454407	-0.0889267122708	0.210672305966	0.000823054547204	-0.0456452050559	0.224103606521	0.017357150588
0.708	0.905708924871	0.0374861076435	10.1298664093	0.00765304162218	-0.0913908208801	0.213574538864	0.00369482410581	-0.0474892611017	0.227435272898	0.0174037103498
0.709	0.902770164909	0.0571282191795	10.1430684387	0.0106174301878	-0.0938444435015	0.216438780625	0.00659074836846	-0.0493312074446	0.230727483133	0.0174521123819
0.71	0.899595817583	0.0767051180635	10.1564381833	0.0136053027039	-0.0962864699046	0.219263917281	0.00951012116817	-0.0511702086878	0.233978909226	0.017502354149
0.711	0.896185776289	0.0962109055646	10.1699693761	0.0166159366527	-0.0987157882675	0.222048852467	0.0124522320051	-0.0530054238031	0.237188240052	0.0175544322782
0.712	0.89254016382	0.115639694063	10.1836556566	0.0196486048113	-0.101131286099	0.224792507921	0.0154163663433	-0.0548360068758	0.240354182068	0.0176083425531
0.713	0.888659280014	0.134985609943	10.1974905784	0.0227025755246	-0.103531851177	0.227493823983	0.0184018059023	-0.0566611078693	0.243475460022	0.0176640799099
0.714	0.884543645978	0.154242790968	10.2114676108	0.0257771129727	-0.105916372507	0.230151760089	0.0214078289436	-0.0584798734072	0.246550817655	0.0177216384333
0.715	0.88019397411	0.173405387293	10.2255801478	0.0288714774372	-0.10828374129	0.232765295261	0.0244337105526	-0.0602914475705	0.24957901841	0.0177810113538
0.716	0.875611212367	0.192467558777	10.2398215096	0.0319849255604	-0.110632851905	0.235333428588	0.0274787229128	-0.0620949727084	0.25255884613	0.0178421910453
0.717	0.870796544012	0.211423474529	10.2541849483	0.0351167106019	-0.112962602898	0.237855179698	0.030542135576	-0.0638895902616	0.255489105747	0.0179051690242
0.718	0.865751298221	0.230267318507	10.2686636566	0.0382660826886	-0.115271897983	0.240329589222	0.0336232157231	-0.0656744415946	0.258368623976	0.0179699359484
0.719	0.860477135674	0.248993276596	10.2832507688	0.0414322890593	-0.117559647039	0.24275571925	0.0367212284193	-0.0674486688368	0.261196249983	0.0180364816181
0.72	0.854975795681	0.26759555378	10.2979393709	0.0446145743043	-0.119824767123	0.245132653767	0.0398354368612	-0.0692114157296	0.263970856055	0.0181047949768
0.721	0.849249341311	0.286068356781	10.3127225027	0.0478121805971	-0.122066183467	0.247459499086	0.0429651026147	-0.0709618284777	0.266691338251	0.0181748641134
0.722	0.843300025464	0.304405903407	10.3275931638	0.0510243479196	-0.124282830487	0.249735384258	0.0461094858448	-0.0726990566032	0.269356617039	0.018246676265
0.723	0.837130320552	0.322602419822	10.3425443211	0.0542503142819	-0.126473652782	0.251959461472	0.0492678455378	-0.0744222537997	0.271965637917	0.0183202178209
0.724	0.830742851542	0.340652145398	10.3575689145	0.0574893159324	-0.128637606127	0.254130906435	0.0524394397123	-0.0761305787862	0.274517372017	0.0183954743267
0.725	0.824140559423	0.358549320983	10.3726598591	0.0607405875631	-0.130773658457	0.25624891874	0.0556235256229	-0.0778231961575	0.277010816692	0.0184724304904
0.726	0.8173265303	0.376288200813	10.3878100554	0.064003362505	-0.132880790841	0.258312722208	0.0588193599526	-0.0794992772292	0.279444996075	0.0185510701883
0.727	0.810304047452	0.393863048967	10.4030123925	0.0672768729171	-0.134957998447	0.260321565217	0.0620261989972	-0.0811580008774	0.281818961627	0.0186313764722
0.728	0.803076636009	0.411268135985	10.4182597537	0.0705603499672	-0.13700429149	0.262274721008	0.0652432988386	-0.0827985543692	0.284131792649	0.0187133315773
0.729	0.795648018454	0.428497742557	10.4335450223	0.0738530240055	-0.139018696159	0.264171487971	0.0684699155096	-0.0844201341835	0.286382596783	0.0187969169314
0.73	0.788022055357	0.445546163408	10.448861089	0.077154124729	-0.141000255533	0.266011189909	0.0717053051482	-0.0860219468196	0.288570510478	0.0188821131639
0.731	0.780202886712	0.462407698007	10.4642008533	0.080462881339	-0.142948030474	0.267793176282	0.074948724142	-0.0876032095936	0.290694699432	0.018968900117
0.732	0.77219476869	0.479076662324	10.4795572328	0.0837785226924	-0.144861100495	0.269516822422	0.0781994292648	-0.0891631514182	0.292754359007	0.0190572568559
0.733	0.76400216309	0.495547382876	10.4949231669	0.0871002774417	-0.146738564612	0.271181529736	0.0814566778013	-0.0907010135676	0.294748714618	0.0191471616819
0.734	0.755629715289	0.511814199051	10.5102916209	0.090427374171	-0.14857954216	0.272786725875	0.0847197276641	-0.0922160504231	0.296677022088	0.0192385921441
0.735	0.747082224907	0.52787146564	10.5256555934	0.0937590415241	-0.150383173589	0.274331864883	0.0879878375021	-0.0937075301997	0.298538567975	0.0193315250538
0.736	0.738364646141	0.543713553813	10.5410081202	0.0970945083247	-0.152148621233	0.275816427327	0.0912602667998	-0.0951747356516	0.300332669875	0.0194259364979
0.737	0.72948212531	0.559334849228	10.5563422772	0.100433003691	-0.153875070042	0.277239920394	0.0945362759675	-0.0966169647555	0.302058676683	0.0195218018542
0.738	0.720439904746	0.574729759928	10.5716511889	0.103773757142	-0.155561728289	0.278601877972	0.097815126425	-0.0980335313699	0.303715968834	0.019619095807
0.739	0.711243434694	0.589892709326	10.5869280295	0.107115998705	-0.157207828242	0.279901860702	0.101096080677	-0.0994237658697	0.305303958504	0.019717792363
0.74	0.701898232675	0.604818147737	10.6021660301	0.110458959003	-0.158812626802	0.28113945601	0.104378402382	-0.100787015754	0.306822089787	0.0198178648683
0.741	0.692409995458	0.619500545628	10.61735848	0.113801869355	-0.160375406103	0.282314278114	0.107661356414	-0.102122646229	0.308269838836	0.0199192860259
0.742	0.682784503108	0.63393440192	10.6324987338	0.117143961859	-0.161895474086	0.283425968004	0.110944208917	-0.103430040758	0.309646713973	0.0200220279135
0.743	0.673027656745	0.648114242982	10.6475802141	0.120484469475	-0.163372165021	0.28447419341	0.114226227359	-0.104708601586	0.310952255769	0.0201260620021
0.744	0.663145464321	0.662034625413	10.6625964142	0.123822626103	-0.164804840005	0.285458648732	0.117506680573	-0.105957750233	0.312186037097	0.020231359175
0.745	0.653144048757	0.675690137181	10.6775409021	0.127157666662	-0.166192887417	0.286379054965	0.120784838804	-0.107176927956	0.313347663146	0.0203378897473
0.746	0.643029567002	0.689075405571	10.6924073269	0.130488827162	-0.167535723324	0.287235159589	0.124059973742	-0.108365596177	0.314436771411	0.0204456234858
0.747	0.632808299888	0.702185092772	10.7071894179	0.133815344776	-0.168832791867	0.288026736448	0.127331358555	-0.109523236881	0.315453031653	0.0205545296296
0.748	0.622486578655	0.715013903356	10.7218809897	0.137136457908	-0.170083565587	0.288753585605	0.13059826793	-0.110649352982	0.316396145829	0.0206645769104
0.749	0.612070785803	0.727556586811	10.7364759453	0.140451406267	-0.171287545724	0.289415533178	0.133859978092	-0.111743468647	0.317265847996	0.0207757335741
0.75	0.601567341098	0.739807940757	10.7509682792	0.143759430933	-0.172444262464	0.290012431159	0.137115766844	-0.1128051296	0.318061904182	0.0208879674018
0.751	0.590982761839	0.751762809092	10.7653520767	0.147059774428	-0.173553275159	0.290544157218	0.140364913588	-0.113833903374	0.318784112239	0.0210012457315
0.752	0.58032354501	0.763416093757	10.7796215208	0.150351680785	-0.17461417249	0.291010614486	0.143606699359	-0.114829379544	0.319432301663	0.0211155354804
0.753	0.569596205333	0.774762754092	10.7937708929	0.153634395622	-0.175626572599	0.291411731327	0.146840406855	-0.11579116991	0.320006333394	0.0212308031665
0.754	0.558807320776	0.785797807098	10.807794571	0.156907166218	-0.17659012318	0.291747461095	0.150065320466	-0.116718908661	0.32050609959	0.0213470149313
0.755	0.547963437077	0.796516336816	10.8216870376	0.160169241587	-0.177504501522	0.292017781874	0.153280726313	-0.117612252486	0.32093152338	0.021464136562
0.756	0.537071091003	0.806913496175	10.8354428778	0.163419872559	-0.178369414518	0.292222696216	0.156485912283	-0.118470880665	0.321282558597	0.0215821335142
0.757	0.526136841108	0.816984507653	10.8490567801	0.16665831187	-0.179184598631	0.292362230854	0.15968016807	-0.119294495112	0.321559189487	0.0217009709345
0.758	0.515167172296	0.826724674018	10.8625235403	0.169883814244	-0.179949819823	0.292436436418	0.162862785221	-0.120082820394	0.321761430401	0.0218206136828
0.759	0.504168593432	0.836129373737	10.8758380603	0.173095636492	-0.180664873438	0.292445387134	0.166033057186	-0.120835603708	0.321889325473	0.0219410263555
0.76	0.493147519653	0.845194073851	10.888995351	0.17629303761	-0.181329584058	0.292389180522	0.169190279376	-0.121552614824	0.321942948277	0.0220621733075
0.761	0.482110399694	0.853914323427	10.901990529	0.179475278886	-0.18194380531	0.292267937081	0.172333749221	-0.122233645999	0.321922401469	0.0221840186753
0.762	0.471063516663	0.862285772663	10.914818825	0.18264162401	-0.182507419642	0.292081799971	0.175462766243	-0.122878511854	0.32182781642	0.0223065263989
0.763	0.460013204357	0.870304159442	10.9274755738	0.185791339199	-0.183020338063	0.291830934698	0.178576632127	-0.123487049217	0.321659352833	0.0224296602445
0.764	0.448965603595	0.877965332318	10.9399562252	0.188923693317	-0.183482499847	0.291515528782	0.181674650808	-0.124059116938	0.321417198346	0.0225533838262
0.765	0.437926923134	0.885265233173	10.9522563339	0.192037958012	-0.183893872204	0.291135791435	0.184756128562	-0.124594595671	0.321101568135	0.0226776606282
0.766	0.426903136566	0.892199925451	10.9643715699	0.19513340786	-0.184254449917	0.290691953234	0.187820374104	-0.125093387623	0.320712704496	0.0228024540264
0.767	0.41590023584	0.898765577494	10.9762977079	0.198209320517	-0.184564254949	0.290184265792	0.190866698696	-0.125555416282	0.320250876433	0.0229277273098
0.768	0.404924054411	0.904958480107	10.9880306358	0.201264976874	-0.18482333602	0.289613001433	0.193894416269	-0.125980626104	0.319716379228	0.0230534437016
0.769	0.39398035743	0.910775043694	10.9995663475	0.204299661232	-0.185031768154	0.288978452866	0.196902843545	-0.126368982186	0.319109534016	0.0231795663799
0.77	0.388678909013	0.918570070357	10.7210126507	0.207299236998	-0.185270043112	0.288249367642	0.199878223048	-0.126805407204	0.318415054563	0.0233061009556
0.771	0.32538878161	0.929027070847	11.085765755	0.210269451364	-0.185416602226	0.287406806871	0.202827319449	-0.127174120114	0.317591116874	0.0234330594481
0.772	0.332585945175	0.931443135136	10.7898821285	0.213208129286	-0.185458558393	0.286511103796	0.205746698238	-0.127450877726	0.316694547159	0.0235603392763
0.773	0.269126596121	0.941064204421	11.1491915323	0.216137527472	-0.185396795923	0.28554754658	0.208659010016	-0.127639291658	0.315711122301	0.0236878492141
0.774	0.27656573631	0.942741316641	10.8479375272	0.219035515431	-0.185243037735	0.284531659435	0.211541767098	-0.127747850345	0.314658372281	0.0238155067334
0.775	0.214001147352	0.951520547739	11.201913438	0.221921965996	-0.184997653982	0.283448645589	0.214415238829	-0.12777966962	0.313521887035	0.0239432324685
0.776	0.22264286816	0.952230404375	10.8955290432	0.224774696631	-0.184672059305	0.282314217596	0.217256872799	-0.127742905577	0.312319315277	0.0240709552896
0.777	0.21098638366	0.953439281794	10.8996177057	0.227593976427	-0.184427783693	0.281111684695	0.220066622252	-0.127799268252	0.311064936573	0.0241986863315
0.778	0.138984799367	0.962613259089	10.9866282359	0.230469475745	-0.183963899536	0.279919335934	0.222933706097	-0.127638402365	0.309778593561	0.0243263119292
0.779	0.122639569998	0.959389624587	10.9923718463	0.233228115337	-0.183458153833	0.278604811244	0.225687444263	-0.127459839012	0.308364048189	0.0244538163434
0.78	0.0582748117432	0.970257804143	11.0586417895	0.23605697952	-0.182779578159	0.277287385216	0.228512728197	-0.127112332125	0.306913732084	0.0245810205325
0.781	0.0385104677988	0.964718179148	11.0656160479	0.238754677301	-0.18204987322	0.275858498342	0.231210271935	-0.126735834245	0.305344090851	0.0247078967672
0.782	-0.0169203808274	0.975759671101	11.113579053	0.241532769951	-0.181192532621	0.274419041474	0.233989601612	-0.12623609523	0.303739842383	0.0248343117683
0.783	-0.0381528777147	0.968438699393	11.1211047556	0.244168507059	-0.180279277407	0.272877052336	0.236629915847	-0.125700817014	0.302024234977	0.024960230621
0.784	-0.0843188277706	0.978506150565	11.1533390287	0.246889795226	-0.179277801784	0.271319369864	0.239357191437	-0.12508184579	0.300276543622	0.0250855605281
0.785	-0.105495687289	0.969899197201	11.1608813733	0.249460884171	-0.178219506211	0.269666350507	0.241937526403	-0.124424930139	0.298424480668	0.0252102636643
0.786	-0.142652309939	0.978192545453	11.1800652205	0.252119231124	-0.17710575451	0.267994663359	0.244606511943	-0.123716935748	0.296543670693	0.025334281078
0.787	-0.162649300579	0.968743540008	11.1872252599	0.2546223589	-0.175937260521	0.266233186123	0.247123464382	-0.122971836934	0.294564406833	0.025457575404
0.788	-0.165800322733	0.981580895902	11.1884088123	0.257240180202	-0.174758443558	0.264479163247	0.249755679253	-0.122214991191	0.292590592927	0.0255801215595
0.789	-0.189246951519	0.977681684241	11.195796191	0.259745368191	-0.173531170028	0.262647803293	0.252278154219	-0.121424754407	0.2905317949	0.025701887808
0.79	-0.210448203918	0.974979136188	11.2009325407	0.262226523217	-0.172273930159	0.260764142579	0.254778796955	-0.120614531517	0.288416103019	0.0258228561024
0.791	-0.229466749678	0.971043837381	11.2041352195	0.264662692018	-0.170991795027	0.258828370439	0.257236644827	-0.119789199736	0.286244673513	0.025943008938
0.792	-0.246338940099	0.966587207242	11.2056821941	0.267059333312	-0.169689439054	0.256841486472	0.259657126212	-0.118953096131	0.284019380484	0.0260623332158
0.793	-0.261142815678	0.961415653761	11.2058254076	0.269414128327	-0.16837104208	0.25480423883	0.262037898558	-0.118110119883	0.281741754597	0.0261808199202
0.794	-0.27398015678	0.95560951432	11.2048012602	0.271726981144	-0.167040277125	0.252717413533	0.264378841683	-0.117263666115	0.279413265697	0.0262984636486
0.795	-0.284970752859	0.949176371208	11.2028292245	0.273997145117	-0.165700311244	0.250581749499	0.266679186593	-0.116416642473	0.277035239998	0.0264152621434
0.796	-0.294246559572	0.942149578274	11.2001124241	0.276224085017	-0.164353819791	0.248397964194	0.268938377144	-0.11557147827	0.274608888504	0.0265312158156
0.797	-0.301947655308	0.934557676917	11.1968371101	0.278407241756	-0.163003007307	0.246166748271	0.271155835017	-0.114730145917	0.272135306168	0.0266463272839
0.798	-0.308218839514	0.926431847834	11.1931724018	0.2805461101	-0.16164963323	0.243888770273	0.273331037393	-0.113894185229	0.269615481814	0.0267606009331
0.799	-0.313206806909	0.917802616843	11.1892701079	0.282640220701	-0.160295040663	0.241564679265	0.27546349896	-0.113064731136	0.267050306567	0.0268740424976
0.8	-0.317057731894	0.908699949928	11.1852647577	0.284689146894	-0.158940187189	0.239195108752	0.277552778629	-0.112242543176	0.26444058389	0.0269866586727
0.801	-0.319915197712	0.899152567171	11.181273825	0.286692502223	-0.157585676909	0.236780680734	0.279598476942	-0.111428036173	0.261787039949	0.0270984567556
0.802	-0.321918559378	0.88918766221	11.1773981463	0.288649939326	-0.156231793054	0.234322010055	0.281600234808	-0.110621311451	0.259090334331	0.0272094443167
0.803	-0.343315185695	0.865292154827	11.4726833755	0.290540980763	-0.154773332414	0.231798204365	0.283538681027	-0.109722700308	0.256310657625	0.0273195791775
0.804	-0.292930553081	0.850784501381	11.1141638757	0.292341041343	-0.153369596514	0.229217291058	0.285388236145	-0.108887247259	0.253485124888	0.027428846559
0.805	-0.309874303448	0.842431987262	11.4190470512	0.294107879104	-0.152016555482	0.226587509713	0.287206448691	-0.108109417252	0.25062106125	0.0275373086701
0.806	-0.275538216859	0.826143187473	11.3688832027	0.295825537896	-0.15060994876	0.223925665127	0.288977436354	-0.10728357504	0.247715948597	0.0276449712738
0.807	-0.263167614183	0.820145692812	11.3645653454	0.297490972909	-0.14926501903	0.221214109676	0.290698053437	-0.106526193712	0.244773450427	0.0277518453041
0.808	-0.206077479767	0.793913087866	11.2855997527	0.299187422871	-0.148075753579	0.218536932082	0.292448742145	-0.105914366318	0.241893315962	0.0278580616208
0.809	-0.186384715768	0.791089623303	11.2786162706	0.300755738209	-0.146920346281	0.215746734042	0.294074982346	-0.105355066434	0.238908316884	0.0279636702665
0.81	-0.138506028664	0.761816030009	11.2229030705	0.302342183638	-0.145857124208	0.213006893439	0.295718241441	-0.104875953746	0.235989720689	0.0280687651544
0.811	-0.114341137882	0.760202203629	11.2142387924	0.303806012646	-0.144840926303	0.210143005068	0.297242798735	-0.104464173336	0.232957697398	0.0281734120258
0.812	-0.076727640111	0.729589685308	11.1792947825	0.305290504352	-0.143860923504	0.207342438234	0.298786796022	-0.104075129055	0.229994603715	0.0282776462979
0.813	-0.0504091031663	0.7284985741	11.1697642854	0.306652008139	-0.14293499434	0.204409173794	0.300211931363	-0.103761765362	0.22691076126	0.0283815428229
0.814	-0.0233811899593	0.697737213866	11.1525838387	0.308039597595	-0.141997079758	0.201549215469	0.301661871539	-0.10342190814	0.223896943308	0.0284850865093
0.815	0.00327699071108	0.696482933457	11.1428297272	0.309300159205	-0.1411155115	0.198550355898	0.302989092318	-0.103160930634	0.220756615686	0.0285883560151
0.816	0.0199917068701	0.666506782542	11.1401720538	0.310595486108	-0.140181794881	0.195632283584	0.304349777577	-0.102832567749	0.217686466923	0.0286912938931
0.817	0.0456278064678	0.66446917563	11.1306824856	0.311756255401	-0.139303079455	0.192571446804	0.305580360864	-0.102582296598	0.214485720196	0.0287939784778
0.818	0.0527406719463	0.635963669868	11.1392836031	0.312963399843	-0.138339966381	0.189596809179	0.306856023577	-0.102231904614	0.211354758813	0.028896318028
0.819	0.0763872617253	0.63261375676	11.1304115288	0.314025450252	-0.137427898944	0.186477706457	0.307991156035	-0.101955855746	0.208090794124	0.0289983874683
0.82	0.0660545594003	0.626210387305	11.1423797663	0.315179787204	-0.136422234435	0.183462605376	0.309216816916	-0.1015674289	0.204912586292	0.0291000748403
0.821	0.0765357294414	0.609545271849	11.1469407469	0.316217317981	-0.135399394217	0.180382022379	0.31032836371	-0.101172022285	0.20166698203	0.0292013887196
0.822	0.0843786520895	0.594877664603	11.1530140876	0.317223698135	-0.134336286464	0.177275200526	0.311410462861	-0.100739862478	0.198388528889	0.0293022849604
0.823	0.089803792329	0.579830130518	11.1602930108	0.318180406411	-0.13322770562	0.174142177484	0.3124446314	-0.100265769665	0.195076380098	0.0294027250018
0.824	0.0929507223647	0.56502860162	11.1685194404	0.319093775343	-0.132069149573	0.170983957723	0.313437208922	-0.099745084685	0.191730771897	0.0295026650315
0.825	0.0939567800399	0.550237898995	11.1774313036	0.319962716264	-0.130856800536	0.167801427559	0.314387113551	-0.0991738436224	0.188351950943	0.0296020568742
0.826	0.0929654691521	0.535477518795	11.1867800341	0.320788141659	-0.129587472785	0.164595622111	0.31529525658	-0.0985486792425	0.184940426968	0.0297008486407
0.827	0.0901268763406	0.520695994724	11.1963324337	0.321570260721	-0.128258571431	0.161367643375	0.316161840356	-0.0978667952341	0.181496883927	0.0297989853364
0.828	0.0855968977989	0.505865352668	11.205873534	0.322309395074	-0.126868057422	0.158118677905	0.316987173442	-0.0971259289151	0.178022190392	0.0298964094183
0.829	0.079535793447	0.49095347039	11.2152075207	0.32300576219	-0.125414413822	0.154849984289	0.317771454368	-0.0963243205192	0.174517380462	0.0299930613163
0.83	0.072106126408	0.475932166454	11.2241582729	0.323659554343	-0.123896612253	0.151562888494	0.318514850719	-0.0954606812403	0.170983642519	0.0300888799211
0.831	0.0634709586126	0.46077495025	11.2325693894	0.324270928029	-0.122314078968	0.148258776273	0.319217488784	-0.0945341614046	0.167422305059	0.0301838030392
0.832	0.0537919935744	0.445457820723	11.2403039363	0.324840017006	-0.120666660597	0.144939085984	0.319879466867	-0.0935443182289	0.163834822948	0.0302777678159
0.833	0.0432280255494	0.429959169492	11.2472439542	0.325366936751	-0.118954589796	0.14160530105	0.320500860019	-0.0924910835197	0.160222763336	0.0303707111255
0.834	0.0319334256534	0.414259935159	11.2532897908	0.325851790168	-0.117178451091	0.138258942435	0.321081726068	-0.0913747315407	0.156587791704	0.0304625699302
0.835	0.0200569315218	0.39834364923	11.2583592882	0.326294672021	-0.115339147238	0.134901561186	0.321622110375	-0.0901958473471	0.152931658101	0.0305532816059
0.836	0.00774070518963	0.38219646352	11.2623868488	0.326695673021	-0.113437866377	0.131534731144	0.322122050263	-0.0889552958515	0.149256183759	0.0306427842387
0.837	-0.00488063771927	0.365807165015	11.2653224278	0.327054883457	-0.11147605025	0.128160041905	0.322581578995	-0.0876541918634	0.145563248184	0.0307310168891
0.838	-0.0176805749112	0.34916713531	11.2671304434	0.327372396469	-0.109455363689	0.124779092103	0.323000729399	-0.0862938713098	0.141854776845	0.0308179198286
0.839	-0.030541310014	0.332270307372	11.267788658	0.327648311009	-0.107377665581	0.121393483066	0.323379537176	-0.0848758638091	0.138132729537	0.0309034347471
0.84	-0.0433538975489	0.315113062519	11.2672870121	0.327882734509	-0.105244981434	0.118004812896	0.323718043908	-0.0834018667359	0.134399089492	0.0309875049345
0.841	-0.0560186964627	0.297694149011	11.2656264705	0.328075785268	-0.103059477665	0.114614671002	0.324016299785	-0.0818737208827	0.130655853281	0.031070075437
0.842	-0.0684452397765	0.280014538962	11.262817851	0.328227594584	-0.100823437698	0.111224633121	0.324274366053	-0.0802933877943	0.126905021549	0.0311510931894
0.843	-0.0805522830296	0.262077296785	11.2588806804	0.328338308627	-0.0985392399071	0.10783625683	0.324492317199	-0.078662928819	0.123148590606	0.0312305071267
0.844	-0.0922675780984	0.243887419891	11.2538420759	0.328408090074	-0.0962093374237	0.104451077568	0.324670242881	-0.0769844858997	0.119388544865	0.0313082682748
0.845	-0.10352770582	0.22545168444	11.2477356639	0.328437119512	-0.09383623982	0.101070605162	0.3248082496	-0.0752602641011	0.11562685015	0.0313843298231
0.846	-0.114277773556	0.20677847905	11.2406005479	0.328425596613	-0.0914224966231	0.0976963208464	0.324906462142	-0.0734925158475	0.111865447827	0.0314586471804
0.847	-0.124470873685	0.187877619882	11.2324803175	0.32837374111	-0.0889706826223	0.0943296747794	0.324965024786	-0.0716835268311	0.108106249765	0.0315311780166
0.848	-0.134067894982	0.168760204309	11.2234221376	0.328281793568	-0.0864833849017	0.0909720840163	0.324984102297	-0.0698356035298	0.10435113407	0.0316018822897
0.849	-0.143036805291	0.149438419551	11.2134758739	0.328150015976	-0.0839631915217	0.0876249309358	0.324963880717	-0.0679510622643	0.100601941567	0.0316707222621
0.85	-0.151352315843	0.129925395168	11.2026933082	0.327978692174	-0.0814126817556	0.0842895620854	0.324904567974	-0.0660322197091	0.096860472986	0.0317376625069
0.851	-0.158995334597	0.110235044386	11.1911274101	0.327768128121	-0.0788344177833	0.0809672874201	0.324806394314	-0.0640813847654	0.0931284867969	0.0318026699039
0.852	-0.165952378975	0.090381908019	11.1788316769	0.327518652034	-0.076230937734	0.0776593799048	0.324669612583	-0.062100851698	0.0894076976506	0.03186571363
0.853	-0.17221504375	0.0703810147444	11.1658595453	0.327230614401	-0.0736047499652	0.074367075447	0.324494498363	-0.0600928944292	0.0856997753677	0.0319267651415
0.854	-0.177779598498	0.0502477611923	11.1522638791	0.326904387887	-0.0709583284624	0.0710915731303	0.32428135	-0.058059761885	0.0820063444248	0.0319857981523
0.855	-0.182646284683	0.0299977743163	11.1380965064	0.326540367154	-0.0682941092447	0.0678340357158	0.32403048851	-0.0560036742857	0.0783289838842	0.0320427886075
0.856	-0.186819009052	0.00964681819823	11.1234078436	0.326138968599	-0.0656144876591	0.0645955903771	0.323742257402	-0.0539268202707	0.0746692277112	0.0320977146538
0.857	-0.190304766529	-0.0107893138815	11.1082465628	0.32570063003	-0.0629218164519	0.0613773296403	0.323417022428	-0.0518313547561	0.0710285654311	0.032150556607
0.858	-0.193113170543	-0.0312948895777	11.0926593258	0.325225810289	-0.0602184045052	0.0581803124975	0.323055171259	-0.0497193974186	0.0674084430734	0.0322012969177
0.859	-0.195256135619	-0.0518543061322	11.0766905792	0.324714988839	-0.057506516136	0.0550055656645	0.322657113123	-0.0475930317108	0.0638102643562	0.0322499201363
0.86	-0.196747415929	-0.0724521638521	11.0603823908	0.324168665316	-0.0547883708568	0.0518540849544	0.322223278396	-0.0454543043133	0.0602353920654	0.0322964128764
0.861	-0.197602281558	-0.0930733201391	11.0437743401	0.323587359067	-0.0520661435057	0.0487268367433	0.321754118167	-0.0433052249383	0.0566851495879	0.0323407637783
0.862	-0.197837199452	-0.113702936673	11.0269034505	0.322971608663	-0.0493419646595	0.0456247595006	0.321250103787	-0.0411477664026	0.0531608225582	0.0323829634721
0.863	-0.197469534134	-0.134326520114	11.0098041598	0.322321971422	-0.0466179212524	0.042548765365	0.320711726398	-0.0389838648987	0.0496636605838	0.0324230045408
0.864	-0.196517297846	-0.154929951046	10.9925083273	0.321639022919	-0.0438960573283	0.0394997417431	0.320139496468	-0.0368154203958	0.0461948790171	0.0324608814848
0.865	-0.194998921188	-0.175499508165	10.9750452671	0.320923356505	-0.0411783748651	0.0364785529132	0.319533943317	-0.0346442971142	0.0427556607439	0.0324965906848
0.866	-0.192933132761	-0.196021877057	10.9574418181	0.320175582836	-0.0384668346151	0.033486041617	0.318895614658	-0.0324723240195	0.0393471579634	0.0325301303673
0.867	-0.190338645098	-0.216484175922	10.9397224198	0.319396329409	-0.035763356916	0.0305230306257	0.318225076134	-0.0303012952952	0.0359704939381	0.0325615005692
0.868	-0.187234202061	-0.236873941782	10.9219092251	0.31858624011	-0.0330698224304	0.0275903242652	0.31752291088	-0.0281329707534	0.0326267646922	0.0325907031031
0.869	-0.18363829189	-0.257179147975	10.9040222114	0.317745974782	-0.0303880727846	0.0246887098907	0.31678971909	-0.0259690761579	0.0293170406433	0.0326177415231
0.87	-0.179569244726	-0.277388182635	10.8860793196	0.316876208797	-0.0277199110783	0.0218189593003	0.316026117595	-0.0238113034316	0.0260423681542	0.0326426210913
0.871	-0.175045010894	-0.297489856298	10.8680965857	0.315977632647	-0.0250671022495	0.018981830079	0.315232739466	-0.0216613107347	0.0228037709916	0.032665348743
0.872	-0.170083161083	-0.317473387983	10.8500882873	0.315050951552	-0.0224313732784	0.0161780668664	0.314410233616	-0.0195207223997	0.0196022516858	0.0326859330539
0.873	-0.164700937922	-0.337328384205	10.832067096	0.314096885068	-0.0198144132264	0.013408402542	0.313559264425	-0.0173911287174	0.0164387927819	0.0327043842053
0.874	-0.158915137279	-0.357044835553	10.8140442195	0.313116166714	-0.0172178731054	0.0106735593243	0.312680511371	-0.0152740855727	0.01331435798	0.0327207139502
0.875	-0.152742085768	-0.376613103913	10.7960295489	0.312109543604	-0.0146433655811	0.00797424977952	0.311774668672	-0.0131711139328	0.0102298931606	0.0327349355786
0.876	-0.146197840536	-0.396023886806	10.7780318107	0.31107777608	-0.0120924645153	0.00531117773684	0.310842444932	-0.0110836991921	0.00718632729392	0.0327470638821
0.877	-0.139297937643	-0.415268228431	10.7600586941	0.310021637358	-0.00956670435925	0.00268503911008	0.309884562792	-0.00901329038746	0.00418457323364	0.0327571151178
0.878	-0.132057621945	-0.434337481136	10.7421169924	0.308941913164	-0.00706757940653	9.65226240691e-05	0.308901758589	-0.00696129929141	0.0012255283962	0.0327651069717
0.879	-0.124491773949	-0.453223301067	10.7242127263	0.307839401374	-0.00459654292472	-0.00245368955551	0.307894782003	-0.00492909940139	-0.00168992467255	0.0327710585208
0.88	-0.116614970193	-0.471917627534	10.7063512618	0.306714911649	-0.00215500617951	-0.00496492128702	0.306864395711	-0.00291802483967	-0.00456091783964	0.032774990194
0.881	-0.10844149243	-0.490412671319	10.6885374195	0.305569265062	0.000255662628689	-0.00743650201228	0.305811375032	-0.000929369182289	-0.0073865970324	0.0327769237327
0.882	-0.0999854408951	-0.508700891739	10.6707755793	0.304403293715	0.00263413949721	-0.00986776640882	0.304736507559	0.00103561576475	-0.0101661219864	0.0327768821489
0.883	-0.0912606260147	-0.526774997082	10.6530697633	0.30321784035	0.00497914580233	-0.0122580541336	0.30364059279	0.00297572122234	-0.0128986660898	0.0327748896837
0.884	-0.0822807492707	-0.544627917693	10.6354237289	0.302013757937	0.00728944950918	-0.0146067096563	0.302524441736	0.00488978270905	-0.0155834163177	0.0327709717628
0.885	-0.0730593036495	-0.562252807463	10.6178410293	0.300791909258	0.00956386638987	-0.0169130821784	0.301388876525	0.00677668130611	-0.0182195732521	0.0327651549522
0.886	-0.0636097108043	-0.579643021405	10.600325089	0.299553166467	0.0118012612309	-0.0191765256376	0.300234729976	0.0086353448983	-0.0208063511812	0.0327574669119
0.887	-0.0539453040827	-0.596792112175	10.582879252	0.298298410633	0.0140005490094	-0.0213963987921	0.299062845173	0.0104647493715	-0.0233429782717	0.0327479363483
0.888	-0.0440792595106	-0.613693829092	10.565506825	0.297028531267	0.0161606960214	-0.0235720653835	0.297874074999	0.01226391975	-0.0258286968101	0.0327365929661
0.889	-0.0340248016509	-0.630342093804	10.5482111246	0.295744425825	0.0182807209431	-0.0257028943744	0.296669281669	0.0140319312573	-0.028262763505	0.0327234674186
0.89	-0.0237950172248	-0.646731013519	10.5309954978	0.294446999196	0.0203596958114	-0.0277882602565	0.295449336229	0.0157679102846	-0.0306444498466	0.0327085912569
0.891	-0.0134030023066	-0.662854861657	10.5138633519	0.293137163163	0.0223967469065	-0.029827543427	0.29421511804	0.0174710352533	-0.0329730425162	0.0326919968785
0.892	-0.00286180268492	-0.678708080816	10.496818168	0.291815835847	0.0243910555254	-0.0318201306276	0.292967514238	0.0191405373597	-0.0352478438418	0.0326737174754
0.893	0.00781557143733	-0.694285277969	10.4798635108	0.290483941132	0.0263418586333	-0.033765415444	0.291707419173	0.0207757011899	-0.0374681722926	0.0326537869803
0.894	0.0186161824827	-0.709581225445	10.4630030352	0.289142408067	0.0282484493831	-0.0356627988617	0.29043573383	0.0223758651964	-0.0396333630095	0.0326322400139
0.895	0.029527053902	-0.724590847531	10.4462404896	0.287792170248	0.0301101774956	-0.0375116898713	0.289153365224	0.0239404220286	-0.0417427683638	0.0326091118304
0.896	0.0405353623169	-0.739309236521	10.429579705	0.286434165191	0.0319264494907	-0.0393115061234	0.28786122578	0.0254688187097	-0.0437957585416	0.0325844382639
0.897	0.0516283625329	-0.753731644509	10.4130245902	0.285069333674	0.0336967287686	-0.0410616746259	0.286560232693	0.0269605566584	-0.0457917221487	0.0325582556736
0.898	0.0627932830052	-0.767853471264	10.3965791278	0.283698619074	0.0354205355322	-0.0427616324795	0.285251307273	0.0284151915483	-0.0477300668302	0.0325306008898
0.899	0.0740176287963	-0.781670290877	10.3802473498	0.28232296669	0.0370974465533	-0.0444108276483	0.283935374272	0.0298323330078	-0.0496102199018	0.0325015111602
0.9	0.0852889430631	-0.795177829354	10.3640333312	0.280943323047	0.0387270947786	-0.0460087197603	0.282613361199	0.0312116441564	-0.051431628989	0.0324710240959
0.901	0.0965949249029	-0.808371972014	10.3479411725	0.279560635199	0.0403091687777	-0.0475547809327	0.281286197622	0.0325528409825	-0.0531937626678	0.0324391776185
0.902	0.107923494511	-0.821248771175	10.3319749775	0.278175850014	0.0418434120348	-0.0490484966185	0.279954814461	0.033855691562	-0.0548961111065	0.0324060099079
0.903	0.119262770296	-0.833804439174	10.3161388401	0.276789913465	0.0433296220873	-0.05048936647	0.278620143276	0.0351200151243	-0.0565381867024	0.0323715593505
0.904	0.130601119228	-0.846035355632	10.3004368236	0.275403769906	0.0447676495156	-0.051876905213	0.277283115543	0.0363456809684	-0.0581195247107	0.032335864489
0.905	0.141927148783	-0.857938061734	10.2848729451	0.274018361354	0.0461573967906	-0.0532106435292	0.275944661932	0.0375326072376	-0.0596396838618	0.0322989639729
0.906	0.153229779754	-0.869509267766	10.2694511532	0.272634626771	0.0474988169827	-0.0544901289409	0.274605711585	0.0386807595564	-0.0610982469653	0.0322608965104
0.907	0.16449826044	-0.880745852482	10.2541753167	0.271253501346	0.048791912343	-0.0557149266946	0.273267191392	0.0397901495413	-0.0624948214955	0.0322217008219
0.908	0.175722143497	-0.891644857454	10.2390492035	0.269875915785	0.050036732762	-0.0568846206379	0.27193002527	0.0408608331906	-0.063829040157	0.0321814155951
0.909	0.186891418625	-0.902203501549	10.2240764693	0.268502795608	0.0512333741159	-0.0579988140868	0.270595133451	0.0418929091645	-0.0651005614274	0.0321400794409
0.91	0.197996393514	-0.912419163748	10.2092606436	0.267135060461	0.0523819765085	-0.0590571306778	0.269263431781	0.0428865169633	-0.0663090700739	0.0320977308524
0.911	0.209027811817	-0.922289394802	10.1946051157	0.265773623428	0.0534827224193	-0.0600592152022	0.26793583102	0.0438418350164	-0.0674542776416	0.032054408165
0.912	0.219976926942	-0.931811922501	10.1801131234	0.264419390376	0.0545358347678	-0.0610047344167	0.266613236165	0.0447590786886	-0.0685359229117	0.0320101495182
0.913	0.230835353685	-0.940984633444	10.1657877487	0.263073259295	0.0555415749029	-0.061893377829	0.265296545783	0.0456384982185	-0.0695537723272	0.03196499282
0.914	0.241595186563	-0.949805583719	10.1516319071	0.261736119673	0.0565002405295	-0.0627248584527	0.263986651355	0.0464803765961	-0.0705076203834	0.0319189757132
0.915	0.25224905909	-0.95827300259	10.1376483399	0.260408851885	0.0574121635812	-0.0634989135285	0.26268443665	0.0472850273927	-0.0713972899827	0.0318721355437
0.916	0.262790040194	-0.966385279294	10.1238396146	0.259092326601	0.0582777080506	-0.0642153052098	0.261390777113	0.0480527925528	-0.0722226327507	0.0318245093309
0.917	0.273211760394	-0.974140973267	10.1102081179	0.257787404217	0.0590972677868	-0.0648738212074	0.260106539268	0.0487840401589	-0.0729835293136	0.0317761337408
0.918	0.283508308263	-0.981538803039	10.0967560594	0.256494934321	0.0598712642716	-0.0654742753931	0.258832580157	0.0494791621794	-0.0736798895345	0.0317270450609
0.919	0.293674371743	-0.988577656166	10.083485466	0.255215755165	0.0606001443826	-0.0660165083579	0.257569746793	0.0501385722105	-0.0743116527083	0.0316772791774
0.92	0.303705023656	-0.995256567255	10.070398193	0.253950693182	0.0612843781546	-0.0665003879225	0.256318875639	0.0507627032213	-0.0748787877136	0.0316268715546
0.921	0.313595996446	-1.00157474216	10.0574959153	0.252700562519	0.0619244565475	-0.0669258095995	0.255080792119	0.0513520053118	-0.0753812931215	0.031575857217
0.922	0.323343475418	-1.0075315359	10.0447801422	0.251466164602	0.0625208892317	-0.0672926970046	0.25385631015	0.051906943494	-0.0758191972612	0.031524270733
0.923	0.332944128957	-1.01312645437	10.0322522204	0.250248287728	0.0630742023975	-0.0676010022155	0.252646231701	0.0524279955037	-0.0761925582415	0.0314721462012
0.924	0.34239519831	-1.01835915978	10.0199133355	0.249047706685	0.0635849365982	-0.0678507060772	0.251451346383	0.0529156496517	-0.0765014639278	0.0314195172386
0.925	0.351694394586	-1.02322946031	10.0077645257	0.247865182402	0.0640536446353	-0.0680418184537	0.250272431064	0.053370402723	-0.076746031877	0.0313664169713
0.926	0.360839929208	-1.02773731122	9.99580668652	0.246701461626	0.0644808894914	-0.0681743784249	0.249110249513	0.0537927579306	-0.0769264092267	0.0313128780267
0.927	0.369830433457	-1.03188280476	9.98404058474	0.24555727663	0.0648672423197	-0.0682484544281	0.247965552067	0.0541832229311	-0.0770427725447	0.0312589325285
0.928	0.378665092581	-1.03566618263	9.97246686012	0.244433344945	0.0652132804956	-0.0682641443454	0.246839075338	0.0545423079083	-0.0770953276338	0.0312046120927
0.929	0.387343439174	-1.03908781505	9.96108604221	0.243330369125	0.065519585736	-0.0682215755362	0.245731541927	0.0548705237311	-0.077084309298	0.0311499478262
0.93	0.395865517443	-1.0421482142	9.94989855725	0.24224903653	0.0657867422925	-0.0681209048159	0.244643660186	0.0551683801897	-0.077009981068	0.0310949703269
0.931	0.404231728148	-1.0448480207	9.93890474101	0.241190019148	0.0660153352239	-0.0679623183818	0.243576123986	0.0554363843167	-0.0768726348887	0.0310397096858
0.932	0.412442881688	-1.04718800555	9.92810484749	0.240153973427	0.0662059487497	-0.067746031687	0.242529612525	0.0556750387955	-0.0766725907703	0.03098419549
0.933	0.420500147015	-1.04916906572	9.91749906018	0.239141540145	0.0663591646923	-0.0674722892642	0.241504790152	0.0558848404608	-0.0764101964039	0.0309284568282
0.934	0.428405074807	-1.05079222681	9.90708750346	0.238153344298	0.0664755610084	-0.0671413645004	0.240502306215	0.056066278893	-0.0760858267455	0.0308725222972
0.935	0.436159472363	-1.05205862932	9.89687025394	0.237189995003	0.0665557104132	-0.0667535593652	0.239522794932	0.0562198351109	-0.0756998835676	0.0308164200094
0.936	0.443765523112	-1.05296954083	9.88684734811	0.236252085434	0.0666001791002	-0.0663092040937	0.238566875284	0.0563459803631	-0.0752527949825	0.0307601776022
0.937	0.451225616937	-1.05352633927	9.87701879576	0.235340192772	0.0666095255584	-0.0658086568271	0.237635150924	0.0564451750202	-0.0747450149399	0.0307038222481
0.938	0.458542469634	-1.0537305248	9.86738458617	0.234454878169	0.0665842994875	-0.0652523032133	0.236728210107	0.0565178675688	-0.0741770226988	0.0306473806661
0.939	0.465718945827	-1.05358370265	9.85794470204	0.233596686735	0.0665250408128	-0.0646405559696	0.235846625638	0.0565644937086	-0.0735493222795	0.0305908791342
0.94	0.472758192971	-1.05308759783	9.84869912217	0.232766147539	0.0664322788009	-0.0639738544102	0.234990954832	0.0565854755511	-0.0728624418952	0.0305343435021
0.941	0.479663486687	-1.05224403837	9.83964783529	0.231963773623	0.0663065312739	-0.0632526639424	0.234161739489	0.0565812209215	-0.0721169333677	0.0304777992053
0.942	0.486438238688	-1.05105495849	9.8307908467	0.231190062027	0.0661483039246	-0.062477475532	0.233359505887	0.0565521227619	-0.0713133715284	0.0304212712797
0.943	0.493086064116	-1.04952240542	9.82212818121	0.230445493826	0.0659580897308	-0.0616488051439	0.23258476478	0.0564985586347	-0.0704523536089	0.0303647843763
0.944	0.499610619199	-1.04764852337	9.81365989478	0.229730534184	0.0657363684668	-0.0607671931588	0.23183801141	0.0564208903258	-0.0695344986226	0.0303083627774
0.945	0.506015675863	-1.04543556318	9.80538607893	0.229045632402	0.0654836063122	-0.0598332037678	0.231119725526	0.0563194635448	-0.0685604467392	0.0302520304116
0.946	0.512305033245	-1.04288587355	9.79730686447	0.228391221984	0.0652002555549	-0.0588474243528	0.230430371413	0.0561946077201	-0.0675308586571	0.0301958108709
0.947	0.518482577661	-1.04000190736	9.78942242663	0.227767720709	0.064886754388	-0.0578104648492	0.229770397926	0.0560466358874	-0.0664464149735	0.0301397274259
0.948	0.524552156854	-1.03678621168	9.78173299103	0.2271755307	0.0645435267959	-0.0567229570993	0.22914023853	0.0558758446684	-0.0653078155568	0.0300838030431
0.949	0.530517625021	-1.03324143157	9.77423883485	0.2266150385	0.0641709825289	-0.055585554196	0.228540311341	0.0556825143362	-0.0641157789216	0.0300280604007
0.95	0.536382843035	-1.02937031217	9.76694028791	0.226086615154	0.0637695171634	-0.0543989298206	0.227971019174	0.0554669089657	-0.0628710416104	0.0299725219048
0.951	0.542151589982	-1.02517568985	9.75983773785	0.225590616287	0.0633395122429	-0.0531637775789	0.227432749593	0.055229276664	-0.0615743575842	0.0299172097057
0.952	0.547827578224	-1.02066049526	9.75293163054	0.225127382183	0.0628813354994	-0.0518808103348	0.226925874957	0.054969849879	-0.0602264976212	0.0298621457136
0.953	0.553414438796	-1.01582775197	9.74622246817	0.224697237864	0.0623953411487	-0.050550759548	0.226450752474	0.0546888457808	-0.0588282487296	0.0298073516139
0.954	0.558915729114	-1.01068057871	9.73971081144	0.224300493168	0.061881870258	-0.0491743746143	0.226007724247	0.0543864667133	-0.0573804135724	0.0297528488822
0.955	0.56433482201	-1.0052221782	9.73339728047	0.223937442825	0.0613412511824	-0.0477524222149	0.225597117322	0.0540629007121	-0.0558838099099	0.0296986587988
0.956	0.569675039234	-0.999455851043	9.72728254733	0.223608366525	0.0607738000639	-0.0462856856723	0.225219243736	0.0537183220832	-0.0543392700569	0.0296448024631
0.957	0.574939510818	-0.993384983074	9.72136734106	0.22331352899	0.0601798213924	-0.0447749643182	0.224874400557	0.0533528920409	-0.0527476403589	0.0295913008062
0.958	0.580131182705	-0.987013044384	9.71565244234	0.223053180036	0.0595596086217	-0.043221072874	0.224562869925	0.0529667593979	-0.0511097806883	0.0295381746043
0.959	0.58525289079	-0.980343599649	9.71013868046	0.222827554632	0.0589134448383	-0.0416248408456	0.224284919093	0.0525600613053	-0.04942656396	0.0294854444905
0.96	0.590307249881	-0.9733802945	9.70482692834	0.222636872957	0.0582416034776	-0.0399871119331	0.224040800454	0.0521329240382	-0.0476988756685	0.0294331309657
0.961	0.595296661331	-0.966126857411	9.69971810507	0.222481340446	0.0575443490841	-0.0383087434584	0.223830751574	0.0516854638209	-0.0459276134465	0.0293812544096
0.962	0.600223372073	-0.958587105494	9.6948131631	0.222361147838	0.0568219381114	-0.0365906058103	0.223654995215	0.0512177876899	-0.0441136866458	0.0293298350897
0.963	0.605089400709	-0.950764936358	9.69011308917	0.222276471211	0.0560746197568	-0.0348335819085	0.223513739357	0.0507299943887	-0.0422580159406	0.0292788931706
0.964	0.609896515324	-0.942664324933	9.68561889992	0.22222747202	0.0553026368274	-0.0330385666878	0.223407177218	0.0502221752902	-0.0403615329531	0.0292284487213
0.965	0.614646322274	-0.934289332294	9.68133163231	0.222214297122	0.0545062266331	-0.0312064666022	0.223335487259	0.049694415344	-0.0384251799021	0.0291785217224
0.966	0.619340155028	-0.925644093892	9.67725234237	0.222237078799	0.0536856219018	-0.0293381991489	0.223298833201	0.049146794043	-0.0364499092727	0.029129132072
0.967	0.623979140895	-0.916732823591	9.67338209526	0.222295934781	0.0528410517136	-0.0274346924151	0.223297364025	0.0485793864054	-0.0344366835092	0.0290802995904
0.968	0.628564156499	-0.907559810203	9.66972196516	0.222390968256	0.0519727424496	-0.0254968846427	0.223331213975	0.0479922639694	-0.0323864747281	0.0290320440244
0.969	0.633095872085	-0.898129419263	9.66627302213	0.222522267878	0.0510809187503	-0.0235257238166	0.223400502558	0.0473854957952	-0.0303002644521	0.0289843850499
0.97	0.637574722043	-0.888446087705	9.66303633033	0.222689907779	0.0501658044818	-0.0215221672718	0.223505334539	0.0467591494712	-0.0281790433641	0.0289373422743
0.971	0.642000845219	-0.878514319081	9.66001294168	0.222893947567	0.0492276237037	-0.0194871813206	0.223645799934	0.0461132921206	-0.0260238110797	0.0288909352371
0.972	0.646374196424	-0.868338689783	9.65720388911	0.223134432327	0.0482666016362	-0.0174217408998	0.223821974002	0.0454479914055	-0.0238355759371	0.0288451834101
0.973	0.65069453116	-0.857923846704	9.65461017409	0.223411392618	0.0472829656232	-0.0153268292361	0.224033917236	0.0447633165232	-0.0216153548039	0.0288001061961
0.974	0.654961287153	-0.847274494073	9.65223277003	0.223724844469	0.0462769460863	-0.0132034375294	0.224281675353	0.0440593391942	-0.0193641728992	0.0287557229271
0.975	0.659173776943	-0.836395409206	9.65007260688	0.224074789374	0.0452487774678	-0.0110525646537	0.224565279282	0.0433361346357	-0.0170830636288	0.0287120528614
0.976	0.663331046985	-0.825291426403	9.64813056971	0.224461214285	0.044198699159	-0.0088752168725	0.224884745156	0.0425937825197	-0.0147730684335	0.0286691151792
0.977	0.667431884936	-0.813967435763	9.6464074925	0.224884091607	0.0431269564099	-0.00667240757016	0.225240074302	0.0418323679125	-0.0124352366473	0.0286269289779
0.978	0.67147493077	-0.802428390413	9.64490414687	0.22534337919	0.0420338012183	-0.00444515699652	0.225631253233	0.0410519821908	-0.0100706253656	0.0285855132666
0.979	0.675458595104	-0.790679296981	9.64362123984	0.22583902033	0.0409194931952	-0.002194492023	0.226058253642	0.040252723935	-0.00768029932047	0.0285448869588
0.98	0.679381118572	-0.77872521664	9.6425594057	0.226370943764	0.0397843004035	7.85540901211e-05	0.226521032405	0.039434699795	-0.00526533076094	0.028505068865
0.981	0.683240504798	-0.766571258133	9.64171920272	0.226939063671	0.0386285001672	0.00237294191664	0.227019531574	0.0385980253263	-0.00282679933873	0.0284660776844
0.982	0.68703462423	-0.754222582396	9.64110110205	0.22754327968	0.0374523798497	0.00468762608035	0.227553678392	0.0377428257955	-0.000365791994882	0.0284279319953
0.983	0.690761154674	-0.741684395968	9.64070548782	0.228183476874	0.0362562375977	0.00702155546368	0.228123385295	0.0368692369512	0.00211659715211	0.0283906502451
0.984	0.694417603545	-0.728961947717	9.64053264845	0.228859525809	0.0350403830495	0.00937367341262	0.228728549936	0.0359774057611	0.00461926692062	0.0283542507399
0.985	0.698001337337	-0.716060529376	9.64058277065	0.229571282529	0.0338051380054	0.0117429179371	0.229369055199	0.0350674911105	0.00714110918201	0.0283187516321
0.986	0.701509611111	-0.702985476404	9.640855935	0.230318588592	0.0325508370582	0.0141282219106	0.230044769236	0.0341396644632	0.00968100898263	0.0282841709091
0.987	0.704939464884	-0.689742151859	9.64135211452	0.231101271105	0.0312778281829	0.0165285132692	0.230755545498	0.0331941104824	0.0122378446717	0.0282505263795
0.988	0.708287893788	-0.676335962213	9.64207116548	0.231919142761	0.0299864732825	0.0189427152118	0.231501222779	0.0322310276088	0.0148104880374	0.0282178356605
0.989	0.711551751709	-0.662772342683	9.64301282415	0.232772001883	0.0286771486912	0.0213697464037	0.232281625271	0.0312506285988	0.0173978044538	0.0281861161634
0.99	0.714727780904	-0.649056757447	9.64417670536	0.233659632485	0.0273502456311	0.0238085211832	0.233096562623	0.030253141017	0.0199986530367	0.028155385079
0.991	0.717812685887	-0.635194704031	9.64556229447	0.234581804335	0.026006170623	0.026257949776	0.233945830014	0.0292388076855	0.0226118868159	0.0281256593629
0.992	0.72080302236	-0.621191697737	9.64716894968	0.235538273024	0.0246453458504	0.0287169385141	0.23482920823	0.0282078870884	0.0252363529179	0.0280969557198
0.993	0.723695300781	-0.607053279072	9.64899589494	0.236528780057	0.0232682094747	0.0311843900653	0.235746463756	0.0271606537302	0.0278708927673	0.0280692905879
0.994	0.726486030805	-0.592785014308	9.65104221634	0.237553052938	0.0218752159033	0.033659203671	0.236697348876	0.026097398449	0.0305143423035	0.0280426801224
0.995	0.729171609895	-0.578392482324	9.65330686321	0.23861080528	0.0204668360072	0.0361402753947	0.237681601786	0.0250184286825	0.0331655322156	0.0280171401796
0.996	0.731748442019	-0.563881281031	9.65578864285	0.239701736916	0.0190435572913	0.0386264983834	0.238698946712	0.023924068689	0.0358232881968	0.0279926862997
0.997	0.734212893005	-0.54925702136	9.658486222	0.240825534028	0.0176058840138	0.0411167631404	0.239749094048	0.0228146597208	0.0384864312181	0.02796933369
0.998	0.736561342357	-0.534525327644	9.66139812129	0.241981869278	0.0161543372571	0.0436099578131	0.2408317405	0.0216905601513	0.0411537778243	0.0279470972083
0.999	0.738790153493	-0.519691833073	9.664522718	0.24317040196	0.0146894549503	0.0461049684945	0.241946569238	0.0205521455573	0.0438241404495	0.0279259913453
1	0.74089571079	-0.504762178778	9.66785824293	0.244390778155	0.0132117918408	0.0486006795403	0.243093250069	0.0193998087534	0.0464963277571	0.0279060302074
1.001	0.74287438247	-0.489742007075	9.67140278182	0.245642630908	0.0117219194199	0.0510959739017	0.244271439612	0.0182339597829	0.0491691450002	0.0278872274998
1.002	0.744722675951	-0.474636975775	9.67515427019	0.246925580402	0.0102204257982	0.0535897334747	0.24548078149	0.0170550258621	0.0518413944076	0.0278695965091
1.003	0.746437067663	-0.459452735166	9.67911050017	0.248239234154	0.00870791553546	0.0560808394667	0.246720906533	0.0158634512819	0.054511875591	0.0278531500864
1.004	0.748014069313	-0.444194935277	9.68326911878	0.249583187222	0.00718500942274	0.0585681727787	0.247991432987	0.0146596972644	0.057179385977	0.0278379006301
1.005	0.749450324508	-0.428869229265	9.6876276266	0.250957022416	0.00565234421893	0.0610506144063	0.249291966743	0.0134442417771	0.0598427212615	0.027823860069
1.006	0.750742541653	-0.413481266246	9.69218337846	0.252360310526	0.00411057234278	0.0635270458573	0.250622101568	0.0122175793057	0.0625006758894	0.0278110398462
1.007	0.751887471809	-0.398036686518	9.69693358974	0.253792610559	0.0025603615211	0.0659963495863	0.251981419353	0.0109802205852	0.0651520435544	0.027799450902
1.008	0.752882027302	-0.382541128838	9.70187533258	0.255253469983	0.0010023943939	0.0684574094469	0.253369490367	0.00973269229097	0.0677956177247	0.0277891036586
1.009	0.753723162747	-0.367000219314	9.70700554104	0.25674242499	-0.000562631921425	0.0709091111612	0.254785873523	0.00847553669169	0.070430192189	0.0277800080037
1.01	0.75440798656	-0.35141957689	9.71232101263	0.258259000756	-0.00213400630628	0.0733503428044	0.256230116652	0.00720931126386	0.0730545616251	0.0277721732757
1.011	0.754933745745	-0.335804811598	9.71781840823	0.259802711721	-0.0037110041557	0.0757799953064	0.257701756787	0.00593458827011	0.0756675221887	0.027765608248
1.012	0.755297774077	-0.320161517434	9.72349426002	0.26137306187	-0.00529288793073	0.0781969629694	0.259200320458	0.00465195430224	0.0782678721233	0.0277603211153
1.013	0.755497551369	-0.304495274945	9.72934497084	0.262969545032	-0.00687890774609	0.0806001439991	0.260725323989	0.00336200979057	0.0808544123886	0.0277563194789
1.014	0.755530777395	-0.288811657581	9.73536681436	0.264591645172	-0.00846830199255	0.0829884410502	0.262276273806	0.00206536848053	0.0834259473077	0.0277536103335
1.015	0.755395171878	-0.273116210233	9.74155594894	0.266238836706	-0.0100602979914	0.0853607617862	0.263852666753	0.00076265687865	0.0859812852307	0.0277522000538
1.016	0.755088755896	-0.257414474687	9.74790840697	0.267910584809	-0.0116541126803	0.0877160194496	0.265453990415	-0.000545486331546	0.0885192392146	0.0277520943827
1.017	0.754609599975	-0.241711964004	9.75442011191	0.269606345742	-0.0132489533273	0.0900531334451	0.267079723439	-0.00185841090094	0.0910386277178	0.0277532984185
1.018	0.753956024227	-0.226014179133	9.76108687428	0.271325567171	-0.0148440182734	0.0923710299318	0.268729335868	-0.00317545565347	0.0935382753076	0.0277558166048
1.019	0.753126486757	-0.210326599634	9.76790439752	0.273067688501	-0.0164384976997	0.0946686424246	0.27040228948	-0.00449594914907	0.0960170133796	0.0277596527188
1.02	0.752119643381	-0.194654685067	9.77486828454	0.274832141209	-0.0180315744184	0.0969449124041	0.272098038123	-0.00581921037012	0.0984736808868	0.0277648098624
1.021	0.750934310266	-0.179003871589	9.78197404028	0.27661834918	-0.0196224246854	0.0991987899313	0.273816028058	-0.00714454942953	0.100907125078	0.027771290452
1.022	0.749569545369	-0.163379579982	9.78921707518	0.278425729052	-0.0212102190334	0.10142923427	0.275555698303	-0.00847126829884	0.103316202243	0.027779096211
1.023	0.748024544868	-0.147787202289	9.79659271335	0.280253690551	-0.0227941231215	0.103635214508	0.277316480982	-0.00979866155428	0.105699778462	0.0277882281613
1.024	0.746298717203	-0.132232108714	9.80409619503	0.28210163684	-0.0243732986025	0.105815710191	0.279097801666	-0.0111260171399	0.108056730361	0.0277986866166
1.025	0.744391705084	-0.116719651472	9.81172268167	0.28396896486	-0.0259469040021	0.107969711941	0.280899079725	-0.0124526171453	0.110385945867	0.0278104711762
1.026	0.742303289398	-0.101255151252	9.81946726233	0.285855065674	-0.0275140956122	0.110096222092	0.282719728668	-0.0137777385967	0.112686324962	0.0278235807194
1.027	0.740033500214	-0.085843909749	9.82732495664	0.287759324811	-0.0290740283924	0.112194255309	0.28455915649	-0.0151006542595	0.114956780442	0.0278380134009
1.028	0.737582557663	-0.0704912020982	9.83529072293	0.289681122603	-0.0306258568808	0.114262839214	0.286416766016	-0.0164206334505	0.11719623866	0.0278537666472
1.029	0.734950886466	-0.0552022796225	9.84335945969	0.291619834528	-0.0321687361098	0.116301015001	0.288291955234	-0.017736942858	0.119403640279	0.027870837153
1.03	0.732139094334	-0.0399823633803	9.85152601691	0.293574831543	-0.0337018225266	0.118307838045	0.290184117637	-0.0190488473691	0.121577941005	0.0278892208797
1.031	0.72914805269	-0.024836657615	9.85978519228	0.295545480419	-0.0352242749164	0.120282378503	0.292092642549	-0.0203556109005	0.12371811232	0.0279089130534
1.032	0.725978756622	-0.00977033077877	9.86813174691	0.297531144064	-0.0367352553239	0.122223721912	0.294016915454	-0.0216564972327	0.125823142196	0.0279299081648
1.033	0.722632480242	0.00521146731174	9.87656040225	0.299531181851	-0.0382339299753	0.124130969764	0.295956318315	-0.022950770846	0.127892035807	0.0279521999692
1.034	0.719110658147	0.0201036171122	9.88506584909	0.301544949934	-0.0397194701948	0.126003240079	0.297910229892	-0.0242376977552	0.129923816217	0.0279757814877
1.035	0.715414930274	0.0349010265592	9.89364275524	0.303571801556	-0.0411910533173	0.127839667961	0.299878026045	-0.0255165463428	0.13191752506	0.0280006450093
1.036	0.711547111924	0.0495986320348	9.90228576624	0.305611087362	-0.0426478635921	0.129639406134	0.301859080041	-0.0267865881884	0.133872223198	0.0280267820934
1.037	0.707509290517	0.0641913901924	9.91098951184	0.30766215569	-0.044089093079	0.131401625474	0.303852762843	-0.0280470988927	0.135786991363	0.0280541835736
1.038	0.703303632831	0.078674295914	9.91974861503	0.309724352864	-0.0455139425323	0.133125515509	0.305858443396	-0.0292973588947	0.137660930776	0.0280828395624
1.039	0.69893260764	0.0930423623257	9.92855768947	0.311797023481	-0.0469216222727	0.13481028491	0.307875488907	-0.0305366542805	0.13949316375	0.0281127394556
1.04	0.694398807994	0.107290636509	9.93741135444	0.313879510679	-0.048311353045	0.136455161961	0.309903265109	-0.0317642775815	0.141282834263	0.0281438719394
1.041	0.689704995558	0.121414194672	9.94630423227	0.315971156411	-0.0496823668598	0.138059395004	0.311941136523	-0.0329795285623	0.143029108512	0.0281762249964
1.042	0.684854167824	0.135408137362	9.9552309546	0.318071301698	-0.051033907817	0.139622252869	0.313988466708	-0.0341817149945	0.144731175442	0.0282097859138
1.043	0.679849432229	0.149267600638	9.96418617197	0.320179286878	-0.0523652329115	0.141143025274	0.316044618499	-0.0353701534168	0.146388247244	0.0282445412912
1.044	0.674694124777	0.162987744	9.97316455135	0.322294451849	-0.053675612817	0.142621023209	0.31810895424	-0.0365441698791	0.147999559833	0.0282804770504
1.045	0.669391684549	0.17656376416	9.98216078789	0.324416136298	-0.0549643326488	0.144055579292	0.320180836001	-0.0377031006693	0.149564373288	0.0283175784448
1.046	0.663945735149	0.189990884863	9.99116960424	0.326543679919	-0.0562306927026	0.145446048098	0.322259625793	-0.0388462930222	0.151081972278	0.02835583007
1.047	0.658360077844	0.20326435951	10.0001857573	0.328676422632	-0.0574740091687	0.146791806471	0.324344685768	-0.0399731058081	0.152551666439	0.0283952158753
1.048	0.652638624852	0.216379476186	10.0092040416	0.330813704778	-0.0586936148209	0.148092253804	0.326435378406	-0.0410829102005	0.153972790742	0.0284357191757
1.049	0.646785444493	0.229331555487	10.0182192955	0.332954867318	-0.0598888596773	0.149346812294	0.328531066702	-0.0421750903226	0.155344705813	0.0284773226643
1.05	0.640804731454	0.24211595117	10.0272264026	0.335099252011	-0.0610591116338	0.150554927172	0.33063111433	-0.0432490438696	0.156666798231	0.0285200084254
1.051	0.634700785068	0.254728053307	10.0362202981	0.337246201595	-0.0622037570674	0.151716066908	0.332734885812	-0.0443041827072	0.157938480795	0.0285637579491
1.052	0.628478068864	0.267163282205	10.0451959698	0.33939505995	-0.0633222014106	0.152829723388	0.334841746666	-0.045339933445	0.159159192758	0.0286085521447
1.053	0.622141159379	0.279417096512	10.0541484635	0.341545172253	-0.064413869693	0.153895412068	0.33695106355	-0.0463557379833	0.160328400027	0.0286543713567
1.054	0.615694671794	0.291484995102	10.0630728883	0.343695885133	-0.0654782070523	0.154912672093	0.339062204395	-0.0473510540331	0.161445595334	0.0287011953796
1.055	0.609143387019	0.303362511668	10.0719644147	0.345846546804	-0.066514679212	0.155881066404	0.341174538535	-0.0483253556084	0.162510298382	0.0287490034744
1.056	0.602492155273	0.315045218788	10.0808182842	0.347996507204	-0.0675227729254	0.156800181806	0.343287436819	-0.0492781334898	0.163522055948	0.028797774385
1.057	0.595745918955	0.326528730375	10.089629805	0.350145118118	-0.0685019963866	0.157669629021	0.345400271727	-0.0502088956579	0.164480441964	0.028847486355
1.058	0.588909646396	0.337808706022	10.0983943642	0.352291733297	-0.0694518796057	0.158489042711	0.347512417468	-0.0511171676981	0.165385057567	0.0288981171453
1.059	0.581988450913	0.34888084252	10.1071074194	0.354435708571	-0.0703719747504	0.159258081476	0.349623250078	-0.0520024931743	0.166235531118	0.0289496440519
1.06	0.574987442996	0.359740886082	10.1157645116	0.356576401952	-0.0712618564512	0.159976427832	0.351732147509	-0.0528644339709	0.16703151819	0.0290020439237
1.061	0.567911804963	0.370384628234	10.1243612599	0.358713173738	-0.0721211220714	0.160643788165	0.353838489713	-0.0537025706048	0.167772701533	0.0290552931814
1.062	0.560766784047	0.380807905588	10.1328933673	0.360845386606	-0.0729493919416	0.161259892662	0.35594165872	-0.0545165025044	0.168458791008	0.029109367836
1.063	0.553557619022	0.391006610305	10.1413566241	0.362972405704	-0.073746309558	0.161824495218	0.358041038713	-0.0553058482574	0.169089523492	0.0291642435079
1.064	0.546289607125	0.400976682354	10.1497469043	0.365093598738	-0.0745115417448	0.162337373329	0.360136016095	-0.0560702458255	0.169664662765	0.0292198954461
1.065	0.53896807539	0.410714115684	10.1580601727	0.367208336052	-0.0752447787808	0.162798327961	0.36222597956	-0.0568093527281	0.170183999363	0.0292762985478
1.066	0.531598321447	0.420214961686	10.1662924847	0.369315990713	-0.07594573449	0.163207183398	0.364310320151	-0.057522846192	0.170647350415	0.0293334273777
1.067	0.524185658984	0.429475329969	10.1744399857	0.371415938587	-0.0766141462973	0.163563787081	0.366388431322	-0.05821042327	0.171054559452	0.0293912561881
1.068	0.516735455286	0.43849138342	10.1824989139	0.373507558416	-0.0772497752476	0.163868009418	0.368459709	-0.0588718009266	0.171405496195	0.0294497589385
1.069	0.50925298373	0.447259356542	10.1904656025	0.375590231891	-0.0778524059918	0.164119743589	0.37052355164	-0.0595067160918	0.171700056328	0.0295089093158
1.07	0.501743520642	0.455775545036	10.1983364798	0.377663343731	-0.0784218467365	0.164318905331	0.372579360283	-0.0601149256831	0.171938161246	0.029568680754
1.071	0.494212368138	0.464036306089	10.2061080656	0.379726281752	-0.0789579291614	0.164465432712	0.374626538615	-0.060696206596	0.172119757784	0.029629046454
1.072	0.486664714226	0.472038074524	10.2137769804	0.381778436949	-0.0794605083016	0.164559285891	0.376664493024	-0.0612503556633	0.172244817937	0.0296899794043
1.073	0.479105751889	0.479777352919	10.2213399373	0.383819203568	-0.079929462399	0.164600446867	0.378692632657	-0.0617771895835	0.172313338557	0.0297514523998
1.074	0.471540620438	0.487250717515	10.2287937472	0.385847979182	-0.0803646927201	0.164588919216	0.380710369487	-0.0622765448202	0.172325341037	0.0298134380627
1.075	0.463974398866	0.494454822483	10.2361353166	0.387864164778	-0.0807661233439	0.164524727826	0.38271711837	-0.0627482774704	0.172280870986	0.0298759088614
1.076	0.45641210653	0.50138640082	10.243361649	0.389867164834	-0.0811337009182	0.164407918616	0.384712297116	-0.0631922631053	0.17217999789	0.0299388371302
1.077	0.448858667008	0.508042272495	10.2504698446	0.391856387407	-0.0814673943878	0.164238558251	0.386695326558	-0.0636083965825	0.17202281476	0.0300021950889
1.078	0.441318989835	0.514419333381	10.2574570975	0.393831244223	-0.0817671946931	0.164016733852	0.388665630623	-0.0639965918313	0.171809437777	0.0300659548619
1.079	0.433797816165	0.520514578414	10.2643206998	0.395791150771	-0.0820331144424	0.163742552703	0.390622636413	-0.064356781611	0.171540005923	0.0301300884968
1.08	0.426299882234	0.526325084499	10.2710580361	0.397735526399	-0.082265187557	0.163416141951	0.392565774286	-0.0646889172445	0.17121468061	0.0301945679836
1.081	0.418829786453	0.531848024128	10.2776665855	0.399663794418	-0.0824634688919	0.163037648302	0.394494477943	-0.0649929683269	0.1708336453	0.0302593652727
1.082	0.411392035235	0.537080668379	10.2841439213	0.401575382214	-0.0826280338321	0.162607237724	0.396408184524	-0.0652689224116	0.170397105123	0.0303244522931
1.083	0.403991035757	0.542020385522	10.2904877083	0.403469721353	-0.0827589778661	0.162125095138	0.398306334704	-0.0655167846727	0.169905286494	0.0303898009702
1.084	0.396631082033	0.546664646002	10.2966957022	0.405346247709	-0.0828564161391	0.161591424117	0.4001883728	-0.0657365775475	0.169358436724	0.0304553832435
1.085	0.389316363305	0.551011025879	10.3027657499	0.407204401585	-0.0829204829846	0.161006446584	0.40205374688	-0.0659283403588	0.168756823629	0.030521171083
1.086	0.382050949353	0.55505720614	10.308695786	0.409043627844	-0.0829513314385	0.160370402511	0.403901908884	-0.066092128918	0.16810073515	0.0305871365066
1.087	0.374838784441	0.558800980724	10.3144838335	0.41086337605	-0.0829491327353	0.15968354962	0.405732314749	-0.0662280151113	0.167390478956	0.0306532515958
1.088	0.367683695068	0.562240255174	10.3201280012	0.412663100609	-0.0829140757888	0.158946163089	0.407544424536	-0.0663360864696	0.166626382069	0.0307194885118
1.089	0.360589368482	0.565373051715	10.325626482	0.414442260925	-0.082846366658	0.158158535265	0.409337702573	-0.0664164457234	0.165808790476	0.0307858195112
1.09	0.35355938323	0.568197509816	10.3309775522	0.41620032155	-0.0827462280001	0.157320975373	0.411111617603	-0.0664692103447	0.164938068755	0.0308522169602
1.091	0.346597179946	0.570711889037	10.3361795709	0.417936752359	-0.0826138985124	0.156433809238	0.412865642929	-0.0664945120767	0.164014599699	0.0309186533497
1.092	0.339706017622	0.572914577431	10.3412309762	0.41965102871	-0.0824496323636	0.155497379009	0.414599256582	-0.0664924964525	0.163038783952	0.0309851013094
1.093	0.332889100527	0.574804082031	10.3461302837	0.421342631633	-0.0822536986173	0.154512042892	0.416311941485	-0.0664633223055	0.162011039643	0.0310515336208
1.094	0.326149437673	0.576379042897	10.3508760858	0.423011048007	-0.0820263806476	0.153478174886	0.418003185627	-0.0664071612707	0.160931802034	0.0311179232307
1.095	0.319489910476	0.577638230365	10.3554670503	0.424655770753	-0.0817679755498	0.152396164528	0.419672482246	-0.0663241972813	0.159801523171	0.0311842432633
1.096	0.312913280583	0.578580545509	10.359901916	0.426276299033	-0.0814787935472	0.151266416644	0.421319330016	-0.0662146260587	0.158620671541	0.0312504670329
1.097	0.306422131453	0.579205028827	10.3641794962	0.427872138453	-0.0811591573947	0.150089351111	0.422943233242	-0.0660786546004	0.157389731745	0.0313165680548
1.098	0.300018942682	0.579510853507	10.3682986693	0.429442801274	-0.0808094017818	0.148865402617	0.42454370206	-0.0659165006649	0.156109204167	0.0313825200565
1.099	0.293706024406	0.579497336406	10.3722583846	0.430987806625	-0.0804298727357	0.147595020441	0.426120252649	-0.0657283922567	0.154779604665	0.0314482969884
1.1	0.287485584209	0.57916393181	10.3760576535	0.432506680725	-0.0800209270267	0.146278668233	0.427672407438	-0.0655145671117	0.153401464258	0.0315138730334
1.101	0.281359638803	0.578510241187	10.3796955547	0.43399895711	-0.0795829315757	0.144916823801	0.429199695331	-0.0652752721845	0.151975328832	0.0315792226168
1.102	0.275330125841	0.577536006206	10.3831712246	0.435464176864	-0.0791162628676	0.143509978911	0.430701651927	-0.0650107631397	0.15050175885	0.0316443204149
1.103	0.26939880806	0.576241118157	10.3864838631	0.436901888853	-0.0786213063693	0.142058639087	0.432177819753	-0.0647213038478	0.14898132907	0.0317091413637
1.104	0.263567310919	0.574625617922	10.3896327271	0.438311649967	-0.0780984559555	0.140563323426	0.433627748495	-0.064407165887	0.147414628279	0.0317736606666
1.105	0.257837152313	0.572689690193	10.3926171294	0.439693025362	-0.0775481133432	0.139024564415	0.435050995239	-0.0640686280528	0.145802259026	0.031837853802
1.106	0.252209721344	0.570433672468	10.3954364365	0.441045588708	-0.0769706875349	0.137442907755	0.436447124713	-0.0637059758756	0.14414483737	0.0319016965306
1.107	0.246686219272	0.56785805926	10.3980900721	0.442368922435	-0.0763665942733	0.135818912194	0.437815709529	-0.0633195011486	0.142442992641	0.0319651649012
1.108	0.241267830227	0.564963486628	10.4005775055	0.443662617993	-0.0757362555076	0.134153149363	0.439156330438	-0.0629095014662	0.140697367193	0.0320282352572
1.109	0.235955536631	0.561750753298	10.4028982591	0.444926276098	-0.0750800988729	0.132446203622	0.440468576577	-0.0624762797741	0.138908616188	0.0320908842421
1.11	0.23075021542	0.558220807926	10.4050519034	0.446159506993	-0.0743985571832	0.130698671905	0.44175204572	-0.0620201439335	0.137077407365	0.0321530888046
1.111	0.225652646512	0.554374755756	10.4070380548	0.447361930702	-0.0736920679393	0.128911163576	0.443006344541	-0.0615414062971	0.135204420835	0.0322148262035
1.112	0.220663475399	0.550213856756	10.4088563761	0.448533177288	-0.0729610728531	0.127084300285	0.44423108886	-0.0610403833023	0.13329034887	0.0322760740113
1.113	0.215783280568	0.545739523923	10.4105065721	0.449672887113	-0.0722060173873	0.125218715832	0.445425903908	-0.0605173950781	0.131335895706	0.0323368101192
1.114	0.211012506761	0.540953327663	10.4119883907	0.450780711092	-0.0714273503131	0.123315056028	0.446590424577	-0.0599727650695	0.129341777346	0.0323970127395
1.115	0.206351524998	0.535856993612	10.413301622	0.451856310947	-0.0706255232861	0.121373978566	0.447724295683	-0.0594068196784	0.127308721376	0.0324566604094
1.116	0.201800565378	0.530452404576	10.4144460966	0.452899359468	-0.0698009904398	0.119396152888	0.448827172214	-0.0588198879228	0.125237466776	0.0325157319937
1.117	0.197359844103	0.52474159457	10.4154216825	0.453909540758	-0.0689542079992	0.117382260056	0.449898719589	-0.0582123011135	0.123128763749	0.0325742066871
1.118	0.193029407311	0.518726758713	10.4162282885	0.45488655049	-0.0680856339133	0.115332992628	0.450938613909	-0.0575843925504	0.120983373535	0.0326320640163
1.119	0.188809287173	0.512410240268	10.4168658587	0.455830096146	-0.067195727508	0.113249054524	0.451946542205	-0.056936497238	0.118802068246	0.032689283842
1.12	0.184699427929	0.505794538237	10.4173343736	0.456739897268	-0.0662849491589	0.111131160903	0.452922202685	-0.0562689516191	0.116585630694	0.0327458463606
1.121	0.1806996932	0.498882304233	10.4176338506	0.457615685691	-0.065353759985	0.108980038031	0.45386530498	-0.0555820933306	0.114334854222	0.0328017321052
1.122	0.176809881167	0.491676343568	10.4177643421	0.458457205781	-0.0644026215628	0.10679642315	0.454775570377	-0.0548762609772	0.112050542535	0.0328569219469
1.123	0.173029731875	0.484179612075	10.4177259357	0.459264214662	-0.0634319956616	0.104581064348	0.455652732061	-0.0541517939268	0.109733509535	0.0329113970954
1.124	0.169358934361	0.476395213291	10.4175187513	0.460036482443	-0.062442343999	0.10233472042	0.456496535341	-0.0534090321251	0.107384579156	0.0329651391001
1.125	0.165797141936	0.468326398545	10.4171429442	0.460773792435	-0.0614341280182	0.100058160727	0.457306737873	-0.052648315931	0.105004585188	0.0330181298504
1.126	0.162343934944	0.459976569822	10.4165987034	0.46147594136	-0.060407808685	0.0977521650596	0.458083109885	-0.0518699859718	0.102594371116	0.0330703515759
1.127	0.158998879823	0.451349270989	10.4158862498	0.462142739558	-0.0593638463059	0.0954175234811	0.458825434382	-0.0510743830186	0.100154789942	0.0331217868466
1.128	0.155761499515	0.44244819028	10.4150058396	0.462774011184	-0.0583027003665	0.0930550361794	0.459533507359	-0.0502618478812	0.0976867040134	0.0331724185733
1.129	0.152631265872	0.433277160033	10.4139577615	0.463369594398	-0.0572248293901	0.0906655133053	0.460207137995	-0.0494327213223	0.09519098484	0.0332222300075
1.13	0.149607666345	0.423840149028	10.4127423371	0.463929341544	-0.0561306908149	0.0882497748078	0.46084614885	-0.0485873439914	0.0926685129158	0.033271204741
1.131	0.146690129423	0.414141266435	10.4113599225	0.464453119326	-0.0550207408917	0.0858086502603	0.461450376042	-0.047726056376	0.0901201775286	0.0333193267061
1.132	0.143878121077	0.404184752267	10.409810907	0.46494080897	-0.0538954345995	0.0833429786818	0.462019669431	-0.0468491987727	0.0875468765678	0.0333665801753
1.133	0.141170996273	0.393974991375	10.4080957155	0.46539230638	-0.0527552255795	0.0808536083477	0.462553892779	-0.0459571112739	0.0849495163254	0.0334129497613
1.134	0.138568220648	0.383516483997	10.406214806	0.465807522284	-0.0516005660869	0.0783413965953	0.463052923915	-0.0450501337734	0.0823290112911	0.0334584204164
1.135	0.136069170873	0.372813872004	10.4041686718	0.466186382367	-0.0504319069587	0.0758072096174	0.463516654881	-0.0441286059862	0.0796862839392	0.0335029774326
1.136	0.133673281921	0.361871914368	10.4019578426	0.4665288274	-0.0492496975989	0.0732519222496	0.463944992075	-0.0431928674859	0.0770222645095	0.0335466064415
1.137	0.131379928535	0.350695501164	10.3995828854	0.466834813352	-0.048054385978	0.0706764177473	0.464337856382	-0.042243257755	0.0743378907804	0.0335892934139
1.138	0.129188543096	0.339289636133	10.397044402	0.4671043115	-0.0468464186484	0.0680815875525	0.464695183292	-0.0412801162508	0.071634107832	0.0336310246601
1.139	0.127098571483	0.327659443826	10.3943430335	0.467337308515	-0.0456262407722	0.0654683310523	0.465016923017	-0.040303782483	0.0689118678038	0.0336717868296
1.14	0.125109434764	0.3158101639	10.3914794605	0.467533806555	-0.0443942961631	0.062837555326	0.465303040589	-0.0393145961045	0.0661721296401	0.0337115669113
1.141	0.123220618383	0.303747145863	10.3884544004	0.46769382333	-0.04315102734	0.0601901748824	0.465553515953	-0.0383128970129	0.063415858829	0.0337503522337
1.142	0.12143155276	0.29147585378	10.3852686144	0.467817392164	-0.0418968755912	0.0575271113873	0.465768344046	-0.0372990254625	0.0606440271306	0.0337881304654
1.143	0.119741783391	0.27900184764	10.3819229027	0.46790456205	-0.0406322810498	0.0548492933801	0.465947534869	-0.0362733221856	0.0578576122961	0.0338248896151
1.144	0.118150807397	0.266330797836	10.3784181091	0.467955397682	-0.039357682777	0.0521576559802	0.466091113549	-0.0352361285219	0.0550575977777	0.0338606180324
1.145	0.116658184198	0.253468470528	10.3747551199	0.467969979485	-0.0380735188553	0.0494531405831	0.466199120384	-0.0341877865556	0.0522449724275	0.0338953044087
1.146	0.115263482922	0.240420727944	10.3709348679	0.467948403631	-0.0367802264872	0.0467366945461	0.466271610883	-0.0331286392581	0.0494207301886	0.0339289377773
1.147	0.113966319036	0.22719352353	10.3669583285	0.467890782044	-0.0354782421011	0.044009270863	0.466308655797	-0.0320590306363	0.046585869774	0.0339615075152
1.148	0.112766331587	0.213792899912	10.3628265258	0.467797242389	-0.034168001462	0.0412718278308	0.466310341133	-0.0309793058849	0.043741394338	0.0339930033436
1.149	0.111663175255	0.200224987369	10.3585405319	0.467667928056	-0.0328499397866	0.0385253287032	0.466276768163	-0.0298898115412	0.040888311136	0.0340234153295
1.15	0.110656556546	0.186495994619	10.3541014664	0.467502998132	-0.0315244918613	0.0357707413382	0.466208053416	-0.0287908956426	0.0380276311768	0.034052733887
1.151	0.109746159386	0.17261221496	10.3495105016	0.467302627355	-0.0301920921624	0.0330090378323	0.466104328668	-0.0276829078844	0.0351603688628	0.0340809497787
1.152	0.108931814678	0.158580003831	10.3447688569	0.467067006065	-0.0288531749773	0.0302411941488	0.465965740916	-0.0265661997774	0.0322875416241	0.0341080541177
1.153	0.108213284794	0.144405797679	10.3398778056	0.466796340136	-0.0275081745255	0.0274681897355	0.46579245234	-0.0254411248046	0.0294101695414	0.0341340383695
1.154	0.107590381628	0.130096097961	10.3348386773	0.466490850908	-0.0261575250797	0.024691007134	0.465584640259	-0.0243080385747	0.0265292749614	0.0341588943536
1.155	0.107063002627	0.115657463607	10.3296528495	0.466150775096	-0.0248016610839	0.0219106315815	0.465342497073	-0.0231672989738	0.0236458821032	0.0341826142464
1.156	0.106630938105	0.101096529382	10.324321764	0.465776364695	-0.0234410172689	0.0191280506044	0.4650662302	-0.0220192663109	0.0207610166575	0.034205190583
1.157	0.106294239886	0.0864199578562	10.3188469071	0.465367886875	-0.0220760287654	0.016344253605	0.464756061996	-0.0208643034601	0.017875705378	0.0342266162597
1.158	0.106052754915	0.0716344902493	10.3132298331	0.464925623862	-0.02070713121	0.0135602314412	0.464412229673	-0.0197027759944	0.0149909756651	0.0342468845369
1.159	0.105906501691	0.0567468992549	10.3074721488	0.464449872812	-0.019334760848	0.0107769760003	0.464034985198	-0.0185350523143	0.0121078551445	0.0342659890419
1.16	0.105855410613	0.0417640153037	10.3015755231	0.463940945673	-0.0179593546289	0.00799547976666	0.463624595194	-0.017361503767	0.00922737123778	0.0342839237712
1.161	0.105899596755	0.0266926890452	10.2955416798	0.463399169039	-0.0165813502944	0.00521673538407	0.463181340819	-0.0161825047577	0.00635055072826	0.0343006830942
1.162	0.106039026359	0.0115398273923	10.2893724085	0.462824883994	-0.0152011864596	0.00244173521486	0.46270551765	-0.0149984328507	0.00347841932282	0.0343162617559
1.163	0.10627381207	-0.00368764379102	10.2830695563	0.462218445945	-0.0138193026846	-0.000328529107276	0.462197435543	-0.01380966886	0.000612001206857	0.0343306548801
1.164	0.106603967606	-0.018982758854	10.2766350353	0.461580224448	-0.0124361395376	-0.00309306712573	0.461657418497	-0.0126165969293	-0.00224768140251	0.034343857973
1.165	0.1070296662	-0.0343385433535	10.2700708146	0.460910603028	-0.0110521386477	-0.00585089001374	0.461085804502	-0.0114196046	-0.00509960870802	0.0343558669261
1.166	0.107550958595	-0.0497479871305	10.2633789317	0.460209978982	-0.00966774274664	-0.00860101102827	0.460482945381	-0.0102190828661	-0.00794276378558	0.0343666780197
1.167	0.108167957136	-0.0652040691402	10.2565614846	0.459478763183	-0.00828339570152	-0.0113424459668	0.459849206627	-0.00901542621779	-0.0107761330408	0.034376287927
1.168	0.108880820043	-0.0806997610115	10.2496206333	0.458717379869	-0.00689954253375	-0.0140742136235	0.459184967225	-0.00780903266988	-0.0135987066661	0.0343846937165
1.169	0.109689632415	-0.096228015909	10.2425586041	0.457926266434	-0.0055166294273	-0.0167953362476	0.458490619472	-0.00660030377738	-0.0164094790991	0.0343918928565
1.17	0.110594545699	-0.111781790743	10.2353776842	0.457105873196	-0.00413510372432	-0.0195048399999	0.457766568792	-0.00538964463628	-0.0192074494818	0.0343978832182
1.171	0.111595680918	-0.127354037493	10.2280802263	0.456256663173	-0.00275541390863	-0.0222017554095	0.457013233532	-0.00417746387034	-0.0219916221183	0.034402663079
1.172	0.112693142467	-0.142937709645	10.2206686453	0.455379111846	-0.00137800957495	-0.0248851178289	0.456231044767	-0.00296417360159	-0.0247610069324	0.0344062311267
1.173	0.113887032086	-0.158525768704	10.2131454211	0.454473706911	-3.34138679047e-06	-0.0275539678866	0.455420446087	-0.00175018940754	-0.0275146199241	0.0344085864621
1.174	0.115177455386	-0.174111188312	10.2055130943	0.453540948036	0.00136813898049	-0.0302073519381	0.454581893377	-0.000535930261492	-0.0302514836221	0.0344097286032
1.175	0.116564520963	-0.189686959426	10.1977742687	0.452581346599	0.0027359789093	-0.0328443225131	0.453715854602	0.000678181541753	-0.0329706275364	0.034409657488
1.176	0.118048236037	-0.205246081301	10.189931612	0.451595425426	0.00409972492358	-0.0354639387593	0.452822809572	0.0018917204763	-0.0356710886048	0.0344083734781
1.177	0.119628690635	-0.220781586554	10.1819878504	0.45058371853	0.00545892278529	-0.0380652668816	0.451903249711	0.00310425789038	-0.0383519116372	0.0344058773615
1.178	0.121305871516	-0.236286526289	10.1739457743	0.449546770832	0.00681311760525	-0.0406473805781	0.450957677811	0.0043153621276	-0.0410121497556	0.0344021703561
1.179	0.123079787461	-0.251753984381	10.1658082299	0.448485137883	0.00816185396669	-0.043209361469	0.449986607796	0.00552459866307	-0.0436508648281	0.0343972541124
1.18	0.124950379109	-0.267177077337	10.1575781259	0.447399385586	0.00950467606305	-0.0457502995217	0.448990564459	0.00673153025551	-0.0462671278989	0.0343911307162
1.181	0.12691755585	-0.282548954968	10.1492584273	0.446290089904	0.0108411278478	-0.0482692934685	0.447970083214	0.00793571711325	-0.048860019611	0.0343838026915
1.182	0.128981253411	-0.297862818465	10.1408521552	0.44515783657	0.0121707531981	-0.0507654512197	0.446925709832	0.00913671707603	-0.0514286306243	0.0343752730027
1.183	0.131141263532	-0.313111898379	10.1323623886	0.44400322079	0.013493096091	-0.0532378902685	0.445858000171	0.0103340858105	-0.0539720620263	0.0343655450568
1.184	0.133397387966	-0.32828948101	10.1237922589	0.442826846942	0.0148077007909	-0.0556857380893	0.44476751991	0.01152737702	-0.0564894257351	0.0343546227057
1.185	0.135749393761	-0.343388903703	10.1151449516	0.441629328274	0.0161141120507	-0.0581081325292	0.443654844271	0.012716142668	-0.0589798448957	0.0343425102482
1.186	0.138197011912	-0.358403561523	10.1064236999	0.440411286594	0.0174118753231	-0.0605042221915	0.442520557738	0.0138999332146	-0.0614424542695	0.034329212431
1.187	0.140739863209	-0.37332689904	10.0976317912	0.43917335196	0.0187005369837	-0.0628731668114	0.441365253775	0.0150782978661	-0.063876400614	0.0343147344506
1.188	0.143377516109	-0.388152424161	10.0887725604	0.437916162365	0.0199796445649	-0.0652141376239	0.440189534534	0.0162507848365	-0.0662808430558	0.0342990819543
1.189	0.146109589872	-0.402873720112	10.0798493823	0.436640363418	0.021248746999	-0.067526317723	0.438994010567	0.01741694162	-0.0686549534539	0.034282261041
1.19	0.148935502209	-0.417484422449	10.0708656844	0.435346608025	0.0225073948721	-0.0698089024138	0.437779300525	0.0185763152759	-0.0709979167562	0.0342642782617
1.191	0.151854705051	-0.43197824938	10.0618249299	0.434035556064	0.0237551406861	-0.0720610995545	0.436546030863	0.019728452722	-0.0733089313449	0.03424514062
1.192	0.154866536244	-0.446348986132	10.0527306248	0.432707874058	0.0249915391301	-0.0742821298909	0.435294835531	0.0208729010397	-0.0755872093748	0.034224855572
1.193	0.157970322166	-0.460590502149	10.0435863121	0.431364234849	0.0262161473582	-0.076471227383	0.434026355672	0.0220092077865	-0.0778319771023	0.0342034310258
1.194	0.161165243715	-0.474696739206	10.0343955713	0.430005317262	0.0274285252759	-0.0786276395204	0.432741239305	0.0231369213177	-0.0800424752036	0.0341808753411
1.195	0.164450528443	-0.488661733732	10.0251620124	0.428631805777	0.028628235832	-0.0807506276327	0.43144014102	0.0242555911149	-0.082217959087	0.0341571973281
1.196	0.167825227562	-0.502479597076	10.0158892795	0.427244390187	0.0298148453168	-0.0828394671879	0.430123721651	0.0253647681221	-0.0843576991923	0.0341324062463
1.197	0.171288363437	-0.516144533811	10.0065810432	0.425843765265	0.0309879236648	-0.0848934480846	0.428792647963	0.0264640050868	-0.0864609812845	0.0341065118029
1.198	0.174838884415	-0.529650841602	9.99724100206	0.424430630421	0.0321470447628	-0.0869118749348	0.427447592328	0.0275528569077	-0.088527106736	0.0340795241507
1.199	0.178475679231	-0.542992912159	9.98787287436	0.423005689362	0.0332917867602	-0.088894067338	0.426089232394	0.0286308809849	-0.0905553928004	0.0340514538857
1.2	0.182197531966	-0.556165231323	9.97848040305	0.42156964975	0.0344217323834	-0.0908393601477	0.424718250765	0.0296976375757	-0.0925451728785	0.0340223120449
1.201	0.186003254371	-0.569162397699	9.96906734392	0.420123222852	0.0355364692518	-0.0927471037293	0.423335334661	0.0307526901513	-0.0944957967732	0.0339921101025
1.202	0.189891434372	-0.581979091928	9.95963747339	0.418667123199	0.0366355901955	-0.0946166642095	0.42194117559	0.0317956057573	-0.0964066309373	0.0339608599674
1.203	0.193860671782	-0.594610110839	9.95019457876	0.417202068238	0.037718693573	-0.0964474237188	0.420536469009	0.0328259553738	-0.0982770587124	0.0339285739786
1.204	0.197909459495	-0.607050354753	9.94074245694	0.41572877798	0.0387853835899	-0.0982387806261	0.419121913987	0.0338433142768	-0.100106480559	0.0338952649017
1.205	0.20203631651	-0.619294842489	9.93128490866	0.414247974652	0.0398352706154	-0.0999901497643	0.417698212865	0.0348472623982	-0.101894314277	0.0338609459243
1.206	0.206239565051	-0.631338692269	9.92182574351	0.412760382348	0.0408679714986	-0.10170096265	0.416266070911	0.0358373846859	-0.103639995222	0.033825630651
1.207	0.210517508193	-0.643177139544	9.91236877061	0.411266726674	0.0418831098817	-0.103370667696	0.414826195977	0.0368132714604	-0.105342976507	0.0337893330983
1.208	0.214868384662	-0.654805536851	9.9029177963	0.409767734399	0.0428803165102	-0.104998730415	0.413379298155	0.0377745187698	-0.107002729205	0.0337520676891
1.209	0.219290398429	-0.66621935677	9.89347662353	0.4082641331	0.0438592295399	-0.106584633617	0.411926089425	0.0387207287398	-0.108618742532	0.0337138492468
1.21	0.223781569765	-0.677414180461	9.88404904967	0.406756650811	0.0448194948392	-0.108127877604	0.410467283309	0.0396515099211	-0.110190524036	0.0336746929892
1.211	0.228339957778	-0.688385717581	9.8746388588	0.405246015669	0.045760766286	-0.109627980349	0.409003594519	0.0405664776296	-0.111717599768	0.0336346145214
1.212	0.232963570351	-0.699129806163	9.86524982279	0.40373295556	0.0466827060596	-0.111084477678	0.407535738608	0.0414652542832	-0.113199514453	0.0335936298298
1.213	0.23765023155	-0.709642390849	9.85588570151	0.402218197767	0.0475849849259	-0.112496923443	0.406064431615	0.0423474697304	-0.114635831644	0.0335517552737
1.214	0.242397861799	-0.719919561991	9.84655022982	0.400702468617	0.0484672825156	-0.113864889682	0.404590389712	0.0432127615724	-0.116026133886	0.0335090075789
1.215	0.247204182337	-0.729957518068	9.83724712631	0.399186493129	0.0493292875956	-0.115187966784	0.403114328853	0.0440607754776	-0.117370022852	0.0334654038287
1.216	0.252066951102	-0.739752599413	9.82798008275	0.397670994662	0.0501706983305	-0.116465763642	0.401636964416	0.0448911654872	-0.118667119494	0.0334209614567
1.217	0.256983785707	-0.749301262819	9.81875276802	0.396156694563	0.0509912225382	-0.117697907797	0.400159010854	0.0457035943128	-0.119917064167	0.0333756982376
1.218	0.261952384552	-0.758600112144	9.8095688138	0.394644311821	0.0517905779339	-0.118884045587	0.398681181335	0.046497733624	-0.121119516764	0.0333296322785
1.219	0.266970261012	-0.767645864739	9.80043182672	0.393134562715	0.0525684923662	-0.120023842278	0.397204187396	0.0472732643258	-0.122274156835	0.0332827820101
1.22	0.272034920177	-0.776435377412	9.79134537667	0.391628160469	0.0533247040423	-0.121116982197	0.395728738582	0.0480298768264	-0.123380683701	0.0332351661774
1.221	0.277143844795	-0.784965638405	9.78231299585	0.390125814903	0.0540589617433	-0.12216316886	0.394255542099	0.0487672712929	-0.124438816565	0.0331868038294
1.222	0.282294464815	-0.793233770752	9.77333817556	0.388628232098	0.0547710250285	-0.12316212509	0.392785302462	0.0494851578974	-0.125448294612	0.0331377143102
1.223	0.287484202336	-0.801237033822	9.76442436653	0.387136114046	0.0554606644285	-0.124113593131	0.391318721141	0.0501832570499	-0.126408877112	0.0330879172481
1.224	0.292710367666	-0.808972812371	9.75557497313	0.385650158316	0.0561276616269	-0.12501733476	0.389856496218	0.0508612996204	-0.127320343503	0.0330374325457
1.225	0.29797032242	-0.816438635185	9.74679335398	0.384171057716	0.0567718096307	-0.12587313139	0.388399322039	0.0515190271474	-0.128182493483	0.0329862803692
1.226	0.303261316502	-0.823632157164	9.73808282005	0.382699499961	0.0573929129276	-0.126680784167	0.386947888866	0.0521561920355	-0.128995147087	0.0329344811378
1.227	0.30858063622	-0.830551175179	9.72944662721	0.38123616734	0.0579907876326	-0.127440114065	0.385502882537	0.0527725577388	-0.12975814476	0.0328820555126
1.228	0.313925486214	-0.837193613871	9.72088798271	0.379781736394	0.0585652616209	-0.128150961973	0.384064984129	0.0533678989321	-0.130471347422	0.0328290243854
1.229	0.31929315182	-0.843557546418	9.71241003221	0.378336877586	0.0591161746494	-0.128813188775	0.382634869614	0.0539420016688	-0.131134636534	0.0327754088678
1.23	0.324680778007	-0.849641163364	9.70401586933	0.376902254987	0.0596433784648	-0.129426675427	0.381213209534	0.0544946635259	-0.131747914151	0.0327212302792
1.231	0.330085516622	-0.855442796017	9.6957085273	0.375478525958	0.0601467368988	-0.129991323026	0.379800668662	0.0550256937342	-0.132311102967	0.0326665101359
1.232	0.335504645571	-0.860960924225	9.68749097481	0.374066340836	0.0606261259515	-0.130507052875	0.378397905681	0.0555349132972	-0.132824146363	0.0326112701389
1.233	0.3409351842	-0.866194131481	9.67936612433	0.372666342635	0.0610814338617	-0.13097380654	0.37700557286	0.0560221550953	-0.133287008442	0.0325555321621
1.234	0.346374425703	-0.871141170144	9.67133681567	0.371279166735	0.0615125611634	-0.131391545898	0.375624315732	0.0564872639767	-0.133699674055	0.0324993182409
1.235	0.351819435041	-0.875800895978	9.66340583094	0.36990544059	0.0619194207312	-0.131760253186	0.374254772786	0.0569300968353	-0.134062148828	0.0324426505595
1.236	0.357267388686	-0.880172312502	9.6555758795	0.368545783436	0.0623019378117	-0.132079931038	0.37289757515	0.0573505226751	-0.134374459173	0.0323855514393
1.237	0.362715442363	-0.884254549828	9.64784960372	0.367200806004	0.0626600500433	-0.132350602512	0.371553346293	0.0577484226612	-0.134636652305	0.0323280433269
1.238	0.368160760486	-0.888046870544	9.64022957666	0.365871110238	0.062993707463	-0.132572311117	0.37022270172	0.0581236901583	-0.134848796234	0.0322701487814
1.239	0.373600486957	-0.891548663469	9.63271829952	0.364557289023	0.063302872501	-0.132745120829	0.368906248682	0.0584762307558	-0.135010979767	0.0322118904626
1.24	0.379031893781	-0.894759457313	9.62531819913	0.363259925914	0.0635875199635	-0.132869116097	0.367604585889	0.0588059622804	-0.13512331249	0.0321532911189
1.241	0.384452099443	-0.89767889324	9.61803163335	0.361979594875	0.0638476370037	-0.132944401848	0.36631830322	0.0591128147965	-0.13518592475	0.0320943735746
1.242	0.38985829214	-0.900306741381	9.61086088578	0.360716860025	0.0640832230804	-0.132971103475	0.365047981457	0.0593967305934	-0.135198967627	0.0320351607182
1.243	0.395247847752	-0.902642918183	9.60380815719	0.359472275383	0.064294289906	-0.132949366825	0.363794192008	0.0596576641621	-0.135162612892	0.0319756754898
1.244	0.40061788646	-0.904687433981	9.5968755839	0.358246384634	0.0644808613834	-0.132879358175	0.362557496646	0.059895582159	-0.135077052967	0.0319159408691
1.245	0.40596580596	-0.906440449886	9.59006521654	0.357039720887	0.0646429735314	-0.132761264196	0.361338447254	0.0601104633583	-0.13494250087	0.0318559798634
1.246	0.41128882316	-0.907902223619	9.58337903538	0.355852806451	0.0647806743998	-0.132595291916	0.360137585574	0.0603022985944	-0.134759190152	0.0317958154953
1.247	0.416584329264	-0.909073152893	9.57681894049	0.354686152615	0.0648940239746	-0.132381668667	0.358955442964	0.0604710906924	-0.134527374825	0.0317354707907
1.248	0.421849742487	-0.90995375246	9.57038675113	0.353540259432	0.0649830940735	-0.132120642023	0.357792540166	0.0606168543886	-0.134247329283	0.0316749687671
1.249	0.427082419816	-0.910544642676	9.56408421422	0.352415615516	0.0650479682311	-0.131812479736	0.356649387077	0.0607396162416	-0.133919348212	0.0316143324215
1.25	0.432279819577	-0.910846570432	9.55791299493	0.351312697844	0.0650887415753	-0.131457469651	0.355526482528	0.0608394145323	-0.133543746494	0.0315535847187
1.251	0.437439458047	-0.910860397441	9.55187467997	0.350231971566	0.0651055206956	-0.131055919619	0.354424314073	0.0609162991563	-0.133120859091	0.0314927485797
1.252	0.442558865087	-0.910587096069	9.54597077681	0.349173889824	0.0650984235022	-0.130608157401	0.353343357786	0.0609703315065	-0.132651040935	0.03143184687
1.253	0.447635614254	-0.91002775087	9.54020271625	0.34813889358	0.0650675790769	-0.130114530553	0.352284078065	0.0610015843469	-0.132134666796	0.0313709023886
1.254	0.45266730832	-0.909183554665	9.534571849	0.347127411447	0.0650131275178	-0.12957540631	0.351246927442	0.0610101416798	-0.131572131146	0.0313099378561
1.255	0.45765162411	-0.908055812412	9.52907944799	0.346139859536	0.0649352197749	-0.128991171456	0.350232346405	0.0609960986038	-0.130963848007	0.0312489759039
1.256	0.462586283347	-0.90664593498	9.52372670736	0.345176641304	0.0648340174806	-0.12836223218	0.349240763227	0.0609595611653	-0.130310250796	0.0311880390632
1.257	0.467469038117	-0.904955436732	9.5185147428	0.344238147415	0.0647096927727	-0.127689013929	0.348272593802	0.0609006462038	-0.129611792158	0.031127149754
1.258	0.472297745309	-0.902985942144	9.51344459134	0.343324755608	0.0645624281122	-0.126971961239	0.347328241491	0.0608194811896	-0.128868943783	0.0310663302744
1.259	0.477070174757	-0.900739161083	9.50851721813	0.342436830573	0.0643924160946	-0.126211537569	0.346408096978	0.0607162040568	-0.128082196217	0.0310056027903
1.26	0.481784334753	-0.898216926959	9.50373350349	0.341574723836	0.0641998592573	-0.125408225113	0.345512538129	0.0605909630299	-0.127252058667	0.0309449893245
1.261	0.486438147384	-0.89542115428	9.49909425692	0.340738773654	0.0639849698815	-0.124562524604	0.344641929865	0.0604439164459	-0.126379058786	0.0308845117473
1.262	0.491029685826	-0.892353861813	9.49460020801	0.33992930491	0.0637479697894	-0.123674955112	0.343796624042	0.0602752325716	-0.125463742451	0.0308241917656
1.263	0.495556995884	-0.889017162835	9.49025201559	0.339146629032	0.0634890901389	-0.12274605382	0.342976959341	0.0600850894167	-0.124506673537	0.0307640509137
1.264	0.500018172019	-0.885413255329	9.48605026163	0.338391043906	0.0632085712126	-0.121776375806	0.34218326116	0.0598736745425	-0.12350843367	0.0307041105435
1.265	0.504411489744	-0.881544447147	9.48199545188	0.337662833802	0.0629066622056	-0.120766493792	0.341415841525	0.0596411848682	-0.122469621977	0.0306443918149
1.266	0.508735228995	-0.877413127603	9.47808801897	0.336962269311	0.0625836210099	-0.119716997907	0.340674999001	0.0593878264733	-0.121390854824	0.0305849156866
1.267	0.512987511035	-0.873021754439	9.47432833223	0.33628960729	0.0622397139957	-0.118628495414	0.339961018616	0.0591138143978	-0.120272765541	0.0305257029071
1.268	0.517166950917	-0.868372915436	9.47071667202	0.335645090808	0.0618752157911	-0.11750161045	0.339274171791	0.0588193724393	-0.11911600414	0.030466774006
1.269	0.521271739315	-0.863469233596	9.46725326689	0.335028949111	0.0614904090609	-0.116336983736	0.338614716282	0.0585047329495	-0.117921237019	0.0304081492849
1.27	0.525300531408	-0.85831345845	9.46393825925	0.334441397586	0.0610855842822	-0.115135272289	0.337982896123	0.058170136628	-0.116689146663	0.0303498488094
1.271	0.529251751305	-0.852908390213	9.46077173379	0.333882637738	0.0606610395209	-0.113897149119	0.337378941589	0.057815832315	-0.115420431327	0.0302918924005
1.272	0.533124051517	-0.847256925676	9.45775370072	0.333352857172	0.060217080206	-0.112623302916	0.336803069155	0.0574420767833	-0.114115804715	0.030234299627
1.273	0.53691609053	-0.841362038082	9.4548841034	0.332852229586	0.0597540189038	-0.111314437727	0.33625548147	0.0570491345297	-0.112775995648	0.0301770897972
1.274	0.540626519207	-0.835226766479	9.45216282303	0.332380914768	0.0592721750928	-0.109971272625	0.335736367342	0.0566372775658	-0.111401747719	0.0301202819516
1.275	0.544254158417	-0.828854235695	9.44958967122	0.331939058602	0.0587718749369	-0.108594541366	0.335245901718	0.0562067852084	-0.109993818944	0.0300638948551
1.276	0.547797805973	-0.822247641391	9.44716439651	0.331526793084	0.0582534510609	-0.107184992041	0.334784245689	0.0557579438708	-0.108552981405	0.0300079469905
1.277	0.551256356785	-0.815410249338	9.44488668503	0.33114423634	0.0577172423255	-0.105743386712	0.334351546492	0.0552910468545	-0.107080020877	0.0299524565508
1.278	0.55462874286	-0.808345395439	9.44275615887	0.330791492656	0.0571635936026	-0.104270501047	0.333947937518	0.0548063941405	-0.105575736454	0.0298974414328
1.279	0.557913948658	-0.801056484323	9.44077238086	0.330468652513	0.0565928555534	-0.102767123942	0.333573538336	0.0543042921827	-0.104040940161	0.0298429192302
1.28	0.561110996695	-0.793546983617	9.4389348526	0.330175792627	0.0560053844056	-0.101234057135	0.333228454719	0.0537850537018	-0.102476456567	0.0297889072277
1.281	0.564219006815	-0.785820431499	9.43724301682	0.329912976	0.0554015417335	-0.0996721148114	0.332912778676	0.05324899748	-0.100883122379	0.0297354223945
1.282	0.567237196191	-0.777880436275	9.43569625535	0.329680251975	0.0547816942388	-0.0980821232081	0.332626588495	0.0526964481583	-0.0992617860361	0.0296824813783
1.283	0.570164613635	-0.769730640618	9.4342938997	0.329477656297	0.0541462135341	-0.0964649202018	0.332369948792	0.0521277360343	-0.0976133072969	0.0296301004998
1.284	0.57300067216	-0.76137478473	9.43303521699	0.329305211182	0.0534954759265	-0.094821354896	0.332142910564	0.0515431968618	-0.0959385568162	0.0295782957468
1.285	0.5757446167	-0.752816641099	9.43191942557	0.32916292539	0.052829862205	-0.0931522871992	0.331945511251	0.050943171653	-0.0942384157181	0.0295270827692
1.286	0.578395760652	-0.744060044082	9.4309456895	0.329050794305	0.0521497574289	-0.0914585873975	0.331777774805	0.0503280064819	-0.0925137751626	0.0294764768736
1.287	0.580953590196	-0.735108894722	9.43011311479	0.328968800025	0.0514555507185	-0.0897411357226	0.331639711765	0.0496980522894	-0.0907655359081	0.0294264930184
1.288	0.583417527279	-0.725967137117	9.42942076152	0.328916911448	0.0507476350483	-0.0880008219118	0.331531319336	0.049053664692	-0.0889946078649	0.029377145809
1.289	0.585787062889	-0.716638771502	9.42886763605	0.328895084371	0.050026407042	-0.0862385447652	0.331452581476	0.0483952037907	-0.087201909648	0.0293284494931
1.29	0.588061772616	-0.707127850018	9.42845269575	0.328903261594	0.0492922667703	-0.0844552116974	0.33140346899	0.0477230339833	-0.0853883681228	0.0292804179567
1.291	0.590241227072	-0.697438473202	9.42817485067	0.328941373029	0.048545617551	-0.0826517382845	0.331383939627	0.0470375237789	-0.0835549179474	0.0292330647194
1.292	0.592325111431	-0.687574792227	9.42803295951	0.329009335805	0.0477868657511	-0.0808290478081	0.331393938184	0.0463390456144	-0.0817025011119	0.0291864029308
1.293	0.59431307651	-0.677541001432	9.42802583863	0.329107054395	0.0470164205917	-0.0789880707948	0.331433396614	0.0456279756729	-0.0798320664724	0.0291404453663
1.294	0.596204858083	-0.6673413419	9.42815225575	0.32923442073	0.0462346939551	-0.0771297445535	0.331502234142	0.0449046937051	-0.0779445692844	0.0290952044236
1.295	0.598000262183	-0.656980099575	9.42841093536	0.32939131433	0.0454421001947	-0.0752550127087	0.33160035738	0.0441695828524	-0.0760409707312	0.0290506921193
1.296	0.599699075394	-0.646461602236	9.42880055886	0.329577602432	0.0446390559465	-0.0733648247334	0.331727660458	0.0434230294725	-0.0741222374521	0.0290069200855
1.297	0.601301169898	-0.635790217362	9.4293197628	0.329793140124	0.0438259799438	-0.0714601354778	0.331884025145	0.0426654229672	-0.0721893410673	0.0289638995667
1.298	0.602806443358	-0.624970354253	9.42996714454	0.330037770489	0.0430032928336	-0.0695419046981	0.332069320984	0.0418971556121	-0.0702432577021	0.0289216414166
1.299	0.604214864482	-0.614006456848	9.43074125905	0.330311324739	0.0421714169958	-0.0676110965832	0.332283405431	0.0411186223885	-0.0682849675092	0.0288801560959
1.3	0.605526337891	-0.602903005727	9.4316406233	0.330613622365	0.0413307763643	-0.0656686792805	0.332526123994	0.0403302208179	-0.0663154541911	0.0288394536689
1.301	0.606740928654	-0.591664519918	9.43266371372	0.330944471287	0.04048179625	-0.0637156244222	0.332797310376	0.0395323507973	-0.0643357045214	0.0287995438016
1.302	0.607858697851	-0.580295551978	9.43380896881	0.331303668003	0.0396249031666	-0.0617529066503	0.333096786628	0.0387254144376	-0.0623467078663	0.0287604357593
1.303	0.608879732915	-0.568800684394	9.43507479178	0.331690997748	0.0387605246581	-0.0597815031428	0.333424363295	0.037909815903	-0.0603494557068	0.0287221384042
1.304	0.609804147126	-0.557184532445	9.43645954811	0.332106234647	0.037889089128	-0.0578023931396	0.333779839576	0.0370859612529	-0.0583449411605	0.0286846601938
1.305	0.61063213974	-0.545451742391	9.43796156824	0.332549141881	0.0370110256712	-0.0558165574702	0.334163003479	0.0362542582848	-0.0563341585056	0.0286480091787
1.306	0.611363847339	-0.533606979426	9.43957915165	0.333019471845	0.0361267639064	-0.0538249780827	0.334573631981	0.035415116379	-0.0543181027056	0.0286121930013
1.307	0.611999491745	-0.521654943647	9.44131056101	0.333516966318	0.0352367338116	-0.0518286375731	0.335011491198	0.0345689463447	-0.0522977689354	0.0285772188941
1.308	0.61253945475	-0.509600371655	9.44315402454	0.334041356627	0.0343413655608	-0.0498285187184	0.335476336541	0.0337161602681	-0.05027415211	0.0285430936782
1.309	0.612983937164	-0.497448001141	9.44510774395	0.33459236382	0.0334410893617	-0.0478256040107	0.335967912894	0.0328571713608	-0.0482482464148	0.0285098237624
1.31	0.613333328911	-0.48520261158	9.44716988662	0.335169698833	0.0325363352955	-0.0458208751944	0.336485954779	0.0319923938103	-0.0462210448394	0.028477415142
1.311	0.61358789851	-0.47286898461	9.44933859364	0.335773062668	0.0316275331584	-0.0438153128058	0.337030186532	0.0311222426308	-0.0441935387131	0.0284458733977
1.312	0.613748177483	-0.460451950896	9.45161197159	0.336402146565	0.0307151123033	-0.041809895716	0.337600322475	0.0302471335158	-0.0421667172445	0.0284152036953
1.313	0.613814472473	-0.447956327836	9.45398810469	0.33705663218	0.0297995014841	-0.039805600678	0.338196067094	0.0293674826913	-0.0401415670638	0.0283854107847
1.314	0.613787308734	-0.43538697413	9.45646504482	0.33773619176	0.0288811287003	-0.0378034018756	0.338817115218	0.0284837067693	-0.0381190717695	0.0283564989996
1.315	0.613667119832	-0.422748748842	9.45904082205	0.338440488324	0.0279604210425	-0.0358042704782	0.339463152195	0.0275962226031	-0.0361002114784	0.0283284722571
1.316	0.613454498793	-0.410046542089	9.46171343512	0.339169175842	0.02703780454	-0.0338091741988	0.340133854076	0.0267054471422	-0.0340859623801	0.0283013340577
1.317	0.613149961568	-0.397285245297	9.46448086206	0.339921899415	0.0261137040084	-0.0318190768556	0.340828887796	0.0258117972884	-0.0320772962958	0.028275087485
1.318	0.612754035567	-0.38446976221	9.46734105731	0.34069829546	0.0251885428983	-0.0298349379403	0.341547911355	0.0249156897524	-0.0300751802417	0.028249735206
1.319	0.612267423323	-0.371605018071	9.4702919478	0.341497991887	0.024262743145	-0.0278577121885	0.342290574005	0.0240175409101	-0.0280805759973	0.0282252794714
1.32	0.611690675378	-0.358695935198	9.47333144179	0.342320608287	0.0233367250189	-0.0258883491573	0.343056516433	0.0231177666605	-0.0260944396783	0.028201722116
1.321	0.611024443456	-0.345747446585	9.47645742603	0.343165756112	0.0224109069763	-0.023927792807	0.343845370944	0.0222167822822	-0.0241177213157	0.0281790645589
1.322	0.610269553405	-0.332764512247	9.4796677616	0.344033038861	0.0214857055117	-0.0219769810884	0.344656761651	0.0213150022916	-0.0221513644394	0.0281573078048
1.323	0.609426605963	-0.319752068872	9.48296029535	0.344922052265	0.0205615350096	-0.0200368455356	0.34549030466	0.0204128403005	-0.0201963056676	0.0281364524444
1.324	0.608496361692	-0.306715071963	9.48633285271	0.345832384471	0.0196388075978	-0.018108310864	0.346345608255	0.019510708874	-0.0182534743022	0.0281164986553
1.325	0.607479577884	-0.293658478145	9.48978324042	0.346763616225	0.018717933001	-0.016192294575	0.347222273088	0.0186090193882	-0.0163237919296	0.0280974462034
1.326	0.606377171959	-0.280587257594	9.49330924518	0.347715321062	0.0177993183943	-0.0142897065658	0.348119892363	0.0177081818882	-0.0144081720282	0.0280792944443
1.327	0.605189835616	-0.267506358246	9.49690864308	0.348687065487	0.0168833682589	-0.0124014487457	0.349038052026	0.0168086049462	-0.0125075195811	0.028062042324
1.328	0.603918509527	-0.254420748571	9.50057918776	0.349678409164	0.0159704842358	-0.0105284146585	0.349976330954	0.0159106955186	-0.0106227306966	0.0280456883812
1.329	0.602564027495	-0.241335382182	9.50431862176	0.3506889051	0.0150610649826	-0.00867148911096	0.350934301139	0.0150148588048	-0.00875469223321	0.0280302307487
1.33	0.60112735375	-0.228255219062	9.50812467078	0.351718099831	0.0141555060291	-0.00683154780808	0.351911527877	0.0141214981039	-0.00690428143293	0.028015667155
1.331	0.599609375234	-0.215185205475	9.51199504917	0.352765533608	0.0132541996342	-0.00500945699454	0.352907569958	0.0132310146728	-0.00507236556012	0.0280019949266
1.332	0.598011079747	-0.202130288434	9.51592745722	0.353830740583	0.0123575346427	-0.0032060731028	0.353921979853	0.0123438075836	-0.00325980154747	0.02798921099
1.333	0.596333481559	-0.18909540934	9.51991958174	0.354913248996	0.0114658963433	-0.00142224240772	0.354954303899	0.0114602735807	-0.00146743564867	0.027977311874
1.334	0.594577547709	-0.176085492558	9.52396910193	0.356012581358	0.0105796663273	0.000341199311265	0.356004082489	0.0105808069386	0.000303896901301	0.0279662937119
1.335	0.592744346125	-0.163105459953	9.52807368471	0.357128254641	0.00969922234716	0.00208342710302	0.357070850257	0.00970579931897	0.00205337222063	0.0279561522442
1.336	0.590834926853	-0.150160219803	9.5322309882	0.358259780459	0.00882493817615	0.00380362716801	0.35815413627	0.00883563962781	0.00378017810539	0.0279468828215
1.337	0.58885041161	-0.137254669018	9.53643865989	0.359406665259	0.00795718346889	0.00550099717741	0.359253464209	0.00797071387273	0.0054835143498	0.0279384804068
1.338	0.586791933619	-0.124393695316	9.54069434142	0.360568410503	0.00709632362247	0.0071747465828	0.36036835256	0.00711140502039	0.00716259305691	0.027930939579
1.339	0.584660564859	-0.111582155578	9.54499566859	0.361744512855	0.00624271963851	0.00882409692116	0.361498314799	0.00625809285394	0.00881663894427	0.0279242545355
1.34	0.582457581726	-0.098824913229	9.54934026763	0.362934464368	0.00539672798581	0.0104482821104	0.362642859579	0.00541115383033	0.0104448896398	0.0279184190961
1.341	0.580184065731	-0.0861267883265	9.55372576343	0.364137752668	0.00455870046449	0.0120465487392	0.363801490915	0.00457096093843	0.0120465959722	0.0279134267057
1.342	0.577841318182	-0.0734926028691	9.55814977355	0.365353861142	0.00372898407057	0.0136181563496	0.364973708373	0.00373788355671	0.0136210222526	0.0279092704384
1.343	0.575430549088	-0.0609271463739	9.56260991297	0.366582269123	0.00290792086228	0.0151623777114	0.366159007253	0.00291228731187	0.0151674465494	0.0279059430007
1.344	0.572953025732	-0.048435188117	9.56710379513	0.367822452075	0.00209584782716	0.0166784990903	0.367356878775	0.00209453393755	0.0166851609552	0.0279034367358
1.345	0.570410042988	-0.0360214731885	9.57162902993	0.369073881781	0.00129309675068	0.0181658205075	0.368566810267	0.00128498113365	0.0181734718457	0.0279017436274
1.346	0.567802937891	-0.0236907265315	9.57618322599	0.370336026529	0.00049999408607	0.0196236559939	0.369788285347	0.000483982426095	0.0196317001319	0.0279008553033
1.347	0.565133001484	-0.0114476366428	9.58076399442	0.371608351297	-0.000283139174159	0.0210513338343	0.371020784112	-0.000308112972586	0.0210591815033	0.0279007630407
1.348	0.562401641765	0.000703127356268	9.58536894531	0.372890317942	-0.00105598762525	0.0224481968063	0.37226378332	-0.00109096030203	0.0224552666644	0.0279014577694
1.349	0.559610235504	0.0127569318627	9.58999568949	0.374181385384	-0.00181824157545	0.0238136024103	0.373516756578	-0.00186421939189	0.0238193215623	0.0279029300772
1.35	0.556760202086	0.0247091679769	9.5946418407	0.375481009795	-0.00256959716944	0.0251469230927	0.374779174523	-0.00262755479877	0.0251507276072	0.0279051702142
1.351	0.55385291607	0.0365552738489	9.59930502078	0.376788644785	-0.00330975650983	0.026447546462	0.376050505012	-0.003380635942	0.026448881885	0.0279081680976
1.352	0.550889883834	0.0482907076553	9.60398284687	0.37810374159	-0.00403842777698	0.0277148754956	0.377330213302	-0.00412313723868	0.027713197361	0.0279119133167
1.353	0.547872551682	0.0599109708783	9.60867295002	0.37942574926	-0.00475532534607	0.0289483287405	0.378617762238	-0.00485473823682	0.0289431030765	0.0279163951378
1.354	0.544802439276	0.0714115980634	9.6133729605	0.380754114845	-0.00546016990247	0.0301473405064	0.379912612436	-0.00557512374763	0.0301380443373	0.0279216025098
1.355	0.541681051516	0.0827881708707	9.6180805195	0.382088283584	-0.00615268855446	0.0313113610498	0.381214222468	-0.00628398397611	0.0312974828933	0.0279275240689
1.356	0.538509862814	0.094036311675	9.62279327639	0.383427699095	-0.00683261494362	0.0324398567517	0.382522049049	-0.00698101465012	0.0324208971113	0.0279341481448
1.357	0.535290540648	0.105151672156	9.62750888429	0.38477180356	-0.00749968935252	0.0335323102873	0.383835547216	-0.00766591714768	0.0335077821381	0.0279414627657
1.358	0.532024559712	0.116129966593	9.63222501211	0.386120037919	-0.00815365880945	0.0345882207872	0.385154170519	-0.00833839862216	0.0345576500569	0.0279494556641
1.359	0.528713543837	0.126966946835	9.63693933555	0.387471842052	-0.0087942771912	0.0356071039923	0.386477371201	-0.00899817212644	0.035570030035	0.0279581142829
1.36	0.5253590726	0.13765841451	9.64164954215	0.388826654975	-0.00942130532169	0.036588492399	0.387804600386	-0.00964495673379	0.0365444684622	0.0279674257813
1.361	0.521962860219	0.148200211591	9.64635332937	0.390183915027	-0.0100345110688	0.0375319353989	0.389135308259	-0.0102784776577	0.0374805290834	0.0279773770406
1.362	0.518526444201	0.158588250005	9.65104841326	0.391543060059	-0.0106336694368	0.0384369994084	0.390468944256	-0.0108984663686	0.0383777931202	0.0279879546706
1.363	0.515051526381	0.16881847866	9.65573251703	0.392903527623	-0.0112185626567	0.0393032679926	0.391804957243	-0.0115046607087	0.0392358593871	0.0279991450161
1.364	0.511539781196	0.17888690873	9.66040338452	0.394264755168	-0.0117889802723	0.04013034198	0.393142795706	-0.0120968050038	0.0400543443964	0.0280109341629
1.365	0.507992884728	0.188789606631	9.66505877035	0.395626180223	-0.0123447192231	0.0409178395699	0.394481907931	-0.0126746501733	0.040832882458	0.0280233079447
1.366	0.504412485907	0.198522701839	9.66969644894	0.396987240593	-0.0128855839241	0.0416653964323	0.395821742189	-0.0132379538365	0.0415711257687	0.0280362519495
1.367	0.500800414194	0.208082366817	9.67431420857	0.398347374548	-0.0134113863412	0.0423726657991	0.397161746925	-0.0137864804171	0.0422687444938	0.0280497515266
1.368	0.497158294617	0.217464859308	9.67890985823	0.399706021014	-0.0139219460625	0.0430393185493	0.398501370935	-0.014320001243	0.042925426842	0.0280637917932
1.369	0.493487918193	0.226666481093	9.68348122475	0.401062619764	-0.0144170903674	0.0436650432847	0.399840063554	-0.0148382946458	0.04354087913	0.0280783576415
1.37	0.489790991063	0.235683613359	9.68802615545	0.402416611609	-0.01489665429	0.0442495463986	0.401177274844	-0.0153411460542	0.0441148258399	0.0280934337458
1.371	0.486069267423	0.24451269723	9.6925425168	0.403767438592	-0.0153604806793	0.0447925521369	0.402512455768	-0.0158283480862	0.044647009669	0.0281090045693
1.372	0.482324535453	0.25315024043	9.6970281966	0.405114544173	-0.0158084202552	0.0452938026519	0.403845058386	-0.0162997006371	0.0451371915712	0.0281250543719
1.373	0.47855857341	0.261592825751	9.70148110444	0.406457373429	-0.0162403316598	0.0457530580476	0.405174536027	-0.0167550109642	0.0455851507897	0.028141567217
1.374	0.474773104798	0.269837109852	9.70589917619	0.407795373236	-0.0166560815054	0.0461700964185	0.406500343483	-0.0171940937677	0.0459906848827	0.0281585269792
1.375	0.470970021583	0.277879808465	9.71028036498	0.40912799247	-0.0170555444174	0.0465447138802	0.407821937184	-0.0176167712685	0.0463536097413	0.0281759173517
1.376	0.4671509401	0.285717743985	9.71462265576	0.410454682189	-0.0174386030726	0.0468767245927	0.409138775388	-0.0180228732821	0.0466737595982	0.0281937218538
1.377	0.463317837894	0.293347774778	9.71892405045	0.41177489583	-0.0178051482341	0.0471659607761	0.410450318357	-0.0184122372885	0.0469509870299	0.0282119238385
1.378	0.459472402895	0.300766871671	9.7231825838	0.413088089398	-0.0181550787806	0.0474122727203	0.411756028549	-0.0187847084983	0.0471851629517	0.0282305065003
1.379	0.455616462918	0.307972069675	9.7273963136	0.414393721656	-0.0184883017318	0.0476155287852	0.41305537079	-0.0191401399152	0.0473761766027	0.028249452883
1.38	0.451751793742	0.314960492542	9.73156332585	0.415691254317	-0.0188047322687	0.0477756153956	0.414347812465	-0.0194783923943	0.0475239355259	0.0282687458875
1.381	0.4478802378	0.321729339964	9.73568173235	0.416980152233	-0.0191042937501	0.0478924370287	0.415632823695	-0.0197993346962	0.04762836554	0.0282883682793
1.382	0.444003571352	0.3282759035	9.73974967785	0.418259883584	-0.0193869177234	0.0479659161933	0.416909877519	-0.0201028435374	0.0476894107026	0.0283083026971
1.383	0.440123593709	0.334597559693	9.74376533272	0.419529920071	-0.0196525439314	0.0479959934039	0.418178450079	-0.020388803636	0.0477070332681	0.0283285316602
1.384	0.436242053383	0.340691776832	9.74772689946	0.420789737101	-0.0199011203146	0.047982627147	0.419438020795	-0.0206571077539	0.0476812136372	0.0283490375769
1.385	0.432360841379	0.346556099189	9.75163260799	0.422038813978	-0.0201326030078	0.0479257938401	0.420688072552	-0.0209076567344	0.0476119502998	0.0283698027522
1.386	0.428481665382	0.352188180177	9.75548072441	0.423276634091	-0.0203469563329	0.0478254877858	0.421928091873	-0.0211403595352	0.047499259771	0.0283908093962
1.387	0.424606316696	0.357585755279	9.75926954247	0.424502685101	-0.020544152787	0.0476817211171	0.423157569106	-0.0213551332577	0.0473431765201	0.0284120396321
1.388	0.42073659699	0.36274665396	9.7629973909	0.425716459127	-0.0207241730251	0.0474945237383	0.424375998596	-0.0215519031722	0.0471437528926	0.0284334755045
1.389	0.416874244075	0.367668805408	9.76666262979	0.426917452936	-0.0208870058387	0.0472639432585	0.425582878871	-0.0217306027376	0.0469010590269	0.0284550989872
1.39	0.413021006641	0.372350233436	9.770263654	0.428105168127	-0.0210326481292	0.0469900449184	0.426777712814	-0.0218911736176	0.0466151827629	0.0284768919919
1.391	0.409178689288	0.376789055417	9.7737988907	0.429279111313	-0.0211611048777	0.0466729115129	0.427960007841	-0.0220335656933	0.0462862295455	0.0284988363758
1.392	0.405348915095	0.380983501297	9.77726680628	0.430438794312	-0.0212723891086	0.0463126433052	0.429129276085	-0.0221577370697	0.0459143223214	0.0285209139506
1.393	0.401533541766	0.384931880056	9.78066589559	0.431583734324	-0.0213665218501	0.0459093579362	0.430285034563	-0.0222636540791	0.045499601429	0.0285431064898
1.394	0.397734187076	0.38863262276	9.78399469532	0.432713454119	-0.0214435320893	0.0454631903291	0.431426805357	-0.0223512912799	0.0450422244846	0.0285653957379
1.395	0.393952600238	0.392084250615	9.78725177452	0.433827482216	-0.0215034567227	0.0449742925865	0.432554115791	-0.0224206314509	0.0445423662604	0.0285877634177
1.396	0.390190409655	0.395285395656	9.79043574114	0.434925353064	-0.021546340503	0.0444428338823	0.433666498598	-0.0224716655814	0.0440002185577	0.0286101912391
1.397	0.386449346561	0.39823478776	9.79354523819	0.436006607226	-0.0215722359812	0.043869000349	0.434763492103	-0.0225043928573	0.0434159900749	0.0286326609072
1.398	0.382730992392	0.400931272125	9.79657894943	0.437070791551	-0.0215812034437	0.0432529949591	0.435844640387	-0.0225188206424	0.0427899062696	0.0286551541303
1.399	0.379037061477	0.403373788807	9.79953559122	0.438117459358	-0.0215733108461	0.0425950374008	0.436909493467	-0.0225149644558	0.0421222092155	0.0286776526283
1.4	0.375369089708	0.405561400095	9.80241392571	0.439146170612	-0.0215486337423	0.0418953639495	0.437957607461	-0.0224928479451	0.0414131574539	0.0287001381405
1.401	0.371728701418	0.407493264103	9.8052127465	0.440156492095	-0.0215072552095	0.0411542273326	0.438988544762	-0.0224525028555	0.0406630258403	0.0287225924341
1.402	0.368117462256	0.409168655532	9.80793089121	0.441147997588	-0.0214492657694	0.0403718965912	0.440001874207	-0.0223939689949	0.0398721053856	0.0287449973121
1.403	0.364536982578	0.410586951121	9.81056723345	0.442120268037	-0.0213747633055	0.039548656936	0.440997171244	-0.0223172941944	0.0390407030937	0.0287673346212
1.404	0.360988725305	0.411747651474	9.8131206901	0.443072891729	-0.0212838529755	0.0386848095975	0.441974018101	-0.0222225342655	0.0381691417921	0.0287895862599
1.405	0.357474213705	0.41265036081	9.81559021528	0.44400546446	-0.021176647122	0.0377806716736	0.442932003951	-0.0221097529532	0.0372577599603	0.0288117341868
1.406	0.353994957558	0.413294794413	9.81797480462	0.444917589707	-0.0210532651776	0.0368365759707	0.44387072508	-0.0219790218845	0.0363069115518	0.0288337604277
1.407	0.350552408795	0.413680782732	9.82027349398	0.44580887879	-0.0209138335673	0.035852870841	0.444789785046	-0.0218304205146	0.035316965813	0.0288556470843
1.408	0.347147962146	0.413808274897	9.82248536142	0.446678951044	-0.0207584856074	0.034829920015	0.445688794848	-0.0216640360679	0.0342883070959	0.0288773763415
1.409	0.343783088396	0.41367732198	9.82460952462	0.447527433976	-0.0205873614009	0.0337681024308	0.446567373082	-0.0214799634757	0.0332213346696	0.0288989304753
1.41	0.34045915688	0.413288097139	9.82664514216	0.448353963434	-0.0204006077298	0.0326678120572	0.447425146105	-0.0212783053111	0.0321164625242	0.0289202918602
1.411	0.337177480394	0.412640892463	9.82859141643	0.449158183762	-0.0201983779442	0.0315294577135	0.448261748193	-0.0210591717191	0.0309741191726	0.0289414429773
1.412	0.333939433443	0.41173610286	9.83044758848	0.449939747959	-0.0199808318481	0.0303534628862	0.449076821695	-0.0208226803444	0.0297947474488	0.0289623664215
1.413	0.33074630507	0.410574248228	9.83221294434	0.450698317839	-0.019748135583	0.0291402655391	0.449870017193	-0.0205689562549	0.0285788043004	0.0289830449088
1.414	0.327599357354	0.409155959663	9.83388680972	0.451433564179	-0.0195004615079	0.0278903179216	0.450640993653	-0.0202981318625	0.0273267605786	0.0290034612842
1.415	0.324499855955	0.407481982106	9.83546855338	0.452145166878	-0.0192379880772	0.026604086372	0.451389418579	-0.0200103468408	0.0260391008246	0.0290235985284
1.416	0.321448951625	0.405553186204	9.83695758758	0.452832815099	-0.018960899716	0.0252820511168	0.452114968162	-0.0197057480387	0.0247163230512	0.0290434397655
1.417	0.31844793182	0.403370538034	9.83835336247	0.45349620742	-0.0186693866925	0.0239247060664	0.452817327427	-0.0193844893925	0.023358938522	0.0290629682697
1.418	0.315497865657	0.400935139533	9.83965537634	0.45413505198	-0.0183636449888	0.0225325586069	0.453496190384	-0.0190467318333	0.0219674715262	0.0290821674728
1.419	0.312599870652	0.398248200227	9.84086316697	0.454749066616	-0.0180438761691	0.0211061293877	0.454151260165	-0.018692643193	0.0205424591505	0.0291010209707
1.42	0.309755068334	0.395311041026	9.84197631364	0.455337979008	-0.0177102872456	0.0196459521064	0.454782249173	-0.0183223981065	0.0190844510469	0.0291195125305
1.421	0.30696452517	0.392125100619	9.84299444021	0.45590152681	-0.0173630905433	0.0181525732881	0.455388879218	-0.0179361779122	0.0175940091978	0.0291376260972
1.422	0.304229192822	0.388691937087	9.84391721298	0.456439457785	-0.017002503562	0.016626552063	0.455970881653	-0.0175341705481	0.0160717076772	0.0291553458004
1.423	0.301550131568	0.385013213481	9.84474433898	0.456951529936	-0.0166287488374	0.0150684599395	0.456527997511	-0.017116570448	0.0145181324095	0.0291726559607
1.424	0.298928257201	0.381090712843	9.84547556908	0.457437511634	-0.0162420538002	0.0134788805733	0.457059977635	-0.0166835784327	0.0129338809241	0.0291895410961
1.425	0.296364490388	0.37692633196	9.84611069765	0.457897181738	-0.0158426506336	0.0118584095334	0.457566582809	-0.0162354016	0.0113195621072	0.0292059859286
1.426	0.293859740863	0.37252207431	9.84664955786	0.458330329717	-0.0154307761301	0.0102076540645	0.458047583881	-0.0157722532128	0.00967579595066	0.0292219753903
1.427	0.291414863629	0.367880058681	9.84709202839	0.458736755767	-0.0150066715466	0.00852723284621	0.45850276189	-0.015294352584	0.00800321329788	0.0292374946291
1.428	0.289030673657	0.363002516774	9.8474380293	0.459116270924	-0.0145705824582	0.00681777574777	0.458931908182	-0.0148019249601	0.00630245558611	0.0292525290155
1.429	0.286707960482	0.357891789074	9.84768752208	0.459468697172	-0.0141227586115	0.0050799235806	0.459334824527	-0.0142952014019	0.00457417458635	0.0292670641477
1.43	0.284447443473	0.352550326377	9.84784051133	0.459793867549	-0.0136634537771	0.0033143278464	0.459711323236	-0.0137744186647	0.0028190321399	0.0292810858578
1.431	0.282249846959	0.346980691139	9.84789704289	0.460091626245	-0.0131929256007	0.00152165048229	0.460061227266	-0.0132398190746	0.0010376998921	0.029294580217
1.432	0.280115883605	0.341185542689	9.84785720317	0.460361828705	-0.0127114354541	-0.000297436396997	0.460384370327	-0.0126916504048	-0.000769140976222	0.0293075335418
1.433	0.278046137216	0.335167661311	9.84772112278	0.460604341713	-0.0122192482855	-0.00214225076103	0.460680596985	-0.0121301657492	-0.002600800021	0.0293199323987
1.434	0.276041299227	0.328929918543	9.84748896925	0.460819043488	-0.011716632469	-0.00401210092837	0.46094976276	-0.0115556233943	-0.00445657780937	0.0293317636098
1.435	0.274101916237	0.322475297563	9.84716095595	0.461005823761	-0.0112038596545	-0.00590628583465	0.461191734219	-0.0109682866899	-0.00633576619697	0.0293430142577
1.436	0.272228494403	0.315806889689	9.84673733462	0.461164583858	-0.0106812046163	-0.00782409530404	0.461406389065	-0.0103684239183	-0.0082376486081	0.0293536716907
1.437	0.270421572707	0.308927878315	9.8462183985	0.46129523677	-0.0101489451028	-0.00976481032326	0.461593616226	-0.00975630816131	-0.0101615003179	0.0293637235277
1.438	0.268681604423	0.301841552598	9.84560448056	0.461397707226	-0.00960736168524	-0.0117277033197	0.46175331593	-0.00913221716701	-0.012106588738	0.0293731576627
1.439	0.267009016047	0.294551298033	9.84489595439	0.461471931752	-0.00905673760647	-0.0137120384417	0.461885399788	-0.0084964332142	-0.0140721737039	0.0293819622695
1.44	0.265404237096	0.287060595306	9.84409323338	0.461517858732	-0.00849735863023	-0.0157170718426	0.46198979086	-0.00784924297587	-0.0160575077654	0.0293901258062
1.441	0.263867625671	0.279373025892	9.84319677007	0.461535448461	-0.00792951289039	-0.017742051967	0.462066423724	-0.0071909373816	-0.0180618364787	0.0293976370195
1.442	0.262399452896	0.271492267101	9.84220705814	0.461524673191	-0.00735349074059	-0.0197862198411	0.462115244537	-0.00652181147873	-0.020084398702	0.0294044849487
1.443	0.261000140113	0.26342206932	9.84112462595	0.461485517177	-0.00676958460437	-0.0218488093651	0.462136211093	-0.00584216429262	-0.0221244268928	0.0294106589302
1.444	0.25966981448	0.255166304094	9.8399500471	0.461417976709	-0.00617808882479	-0.0239290476081	0.462129292873	-0.00515229868498	-0.0241811474067	0.0294161486008
1.445	0.258408796704	0.246728903279	9.83868392722	0.461322060143	-0.00557929951604	-0.0260261551074	0.462094471091	-0.0044525212126	-0.0262537807999	0.0294209439021
1.446	0.257217245736	0.2381138996	9.83732691298	0.461197787929	-0.00497351441443	-0.0281393461689	0.462031738733	-0.00374314198401	-0.028341542133	0.0294250350835
1.447	0.256095336376	0.22932540727	9.83587968812	0.461045192627	-0.00436103273043	-0.0302678291704	0.461941100598	-0.00302447451566	-0.0304436412763	0.0294284127061
1.448	0.255043139819	0.220367627421	9.83434297489	0.460864318923	-0.00374215500145	-0.0324108068688	0.461822573318	-0.00229683558728	-0.0325592832186	0.029431067646
1.449	0.254060846132	0.211244827986	9.83271752936	0.460655223629	-0.00311718294547	-0.0345674767087	0.46167618539	-0.00156054509659	-0.0346876683771	0.0294329910971
1.45	0.253148392779	0.201961374602	9.83100414751	0.460417975691	-0.00248641931483	-0.0367370311336	0.461501977189	-0.000815925912564	-0.0368279929086	0.0294341745747
1.451	0.252305909664	0.19252168973	9.82920365771	0.460152656181	-0.00185016775185	-0.0389186578993	0.461300000981	-6.33037289316e-05	-0.0389794490228	0.029434609918
1.452	0.251533347081	0.18293027846	9.8273169271	0.459859358279	-0.00120873264447	-0.0411115403909	0.46107032093	0.000696993083854	-0.041141225299	0.0294342892929
1.453	0.250830669391	0.173191719875	9.82534485488	0.459538187266	-0.000562418983401	-0.0433148579409	0.460813013094	0.00146463362668	-0.0433125070019	0.0294332051949
1.454	0.250197823462	0.163310653176	9.82328837772	0.459189260486	8.84677799113e-05	-0.045527786149	0.460528165424	0.00223928462074	-0.0454924764	0.0294313504511
1.455	0.249634665332	0.153291795087	9.82114846535	0.458812707326	0.000743621874199	-0.0477494972058	0.460215877747	0.00302061055685	-0.0476803130862	0.0294287182228
1.456	0.24914110716	0.143139914543	9.81892611887	0.458408669169	0.00140273734836	-0.0499791602166	0.459876261747	0.00380827384553	-0.0498751942986	0.0294253020076
1.457	0.248716939371	0.132859851774	9.81662237824	0.457977299356	0.00206550820997	-0.0522159415286	0.459509440943	0.00460193496719	-0.0520762952434	0.0294210956413
1.458	0.248361992897	0.122456498249	9.81423830921	0.457518763131	0.00273162856303	-0.0544590050587	0.459115550654	0.00540125262308	-0.0542827894188	0.0294160932998
1.459	0.248076035327	0.11193480639	9.81177501353	0.457033237584	0.00340079274428	-0.056707512624	0.458694737964	0.00620588388653	-0.0564938489394	0.029410289501
1.46	0.247858799631	0.101299780796	9.80923362486	0.45652091159	0.00407269545837	-0.0589606242733	0.458247161674	0.00701548435459	-0.0587086448627	0.0294036791061
1.461	0.24771002811	0.0905564715584	9.80661530494	0.455981985731	0.00474703191167	-0.0612174986201	0.457772992253	0.00782970829981	-0.0609263475154	0.029396257321
1.462	0.247629354028	0.0797099891161	9.80392125044	0.455416672226	0.00542349794458	-0.0634772931776	0.45727241178	0.00864820882225	-0.0631461268216	0.0293880196977
1.463	0.247616478065	0.068765477076	9.80115268133	0.454825194841	0.00610179016311	-0.0657391646943	0.456745613882	0.00947063800224	-0.0653671526306	0.0293789621353
1.464	0.247670990161	0.0577281273841	9.79831085488	0.454207788803	0.0067816060686	-0.0680022694908	0.45619280366	0.0102966470528	-0.0675885950455	0.0293690808811
1.465	0.247792532434	0.0466031674845	9.79539704908	0.453564700698	0.00746264418602	-0.0702657637986	0.455614197614	0.0111258864724	-0.0698096247538	0.0293583725309
1.466	0.247980590705	0.035395872645	9.79241257644	0.452896188372	0.00814460419111	-0.0725288040979	0.455010023562	0.0119580061976	-0.0720294133552	0.0293468340304
1.467	0.248234805267	0.0241115330718	9.78935877194	0.452202520817	0.00882718703586	-0.0747905474588	0.454380520546	0.0127926557563	-0.0742471336933	0.029334462675
1.468	0.248554629798	0.0127554891421	9.7862369997	0.451483978057	0.00951009507294	-0.0770501518805	0.453725938736	0.0136294844208	-0.0764619601842	0.0293212561105
1.469	0.248939508098	0.00133310472942	9.7830486513	0.450740851022	0.010193032178	-0.0793067766331	0.453046539332	0.0144681413603	-0.0786730691474	0.0293072123333
1.47	0.249389007252	-0.0101502455772	9.77979513929	0.449973441422	0.0108757038707	-0.0815595825985	0.452342594451	0.015308275794	-0.080879639135	0.0292923296901
1.471	0.249902491073	-0.0216891456677	9.77647790488	0.44918206161	0.0115578174348	-0.0838077326122	0.451614387012	0.0161495371441	-0.0830808512616	0.0292766068782
1.472	0.250479371306	-0.0332781682001	9.7730984117	0.448367034439	0.0122390820357	-0.0860503918051	0.450862210616	0.0169915751881	-0.0852758895332	0.0292600429448
1.473	0.251119032889	-0.0449118705443	9.76965814693	0.447528693116	0.0129192088368	-0.0882867279452	0.450086369418	0.0178340402111	-0.0874639411761	0.0292426372868
1.474	0.251820863529	-0.0565847960814	9.7661586198	0.44666738105	0.0135979111148	-0.090515911779	0.449287177994	0.0186765831585	-0.0896441969646	0.0292243896505
1.475	0.252584148698	-0.0682914725759	9.76260136226	0.445783451687	0.0142749043722	-0.0927371173728	0.448464961198	0.0195188557873	-0.0918158515479	0.0292053001303
1.476	0.253408234635	-0.0800264270647	9.75898792581	0.444877268349	0.0149499064496	-0.0949495224534	0.44762005402	0.0203605108178	-0.0939781037766	0.029185369168
1.477	0.254292364562	-0.0917841739561	9.75531988545	0.443949204065	0.0156226376347	-0.0971523087484	0.446752801435	0.0212012020845	-0.0961301570278	0.0291645975521
1.478	0.255235840974	-0.103559235321	9.751598831	0.442999641387	0.0162928207711	-0.0993446623253	0.445863558239	0.0220405846869	-0.0982712195284	0.0291429864161
1.479	0.256237877359	-0.115346125281	9.74782637528	0.442028972216	0.0169601813645	-0.10152577393	0.444952688897	0.0228783151393	-0.100400504678	0.0291205372376
1.48	0.257297715606	-0.127139369621	9.74400414657	0.441037597609	0.017624447687	-0.103694839323	0.444020567363	0.0237140515203	-0.102517231369	0.0290972518366
1.481	0.25841450727	-0.138933493242	9.74013379162	0.440025927591	0.0182853508807	-0.105851059619	0.443067576916	0.0245474536215	-0.104620624308	0.0290731323737
1.482	0.259587446677	-0.150723034522	9.7362169739	0.438994380953	0.0189426250581	-0.107993641616	0.442094109972	0.0253781830957	-0.10670991433	0.0290481813489
1.483	0.260815636121	-0.16250254172	9.73225537159	0.437943385055	0.0195960074017	-0.110121798134	0.441100567907	0.0262059036038	-0.108784338718	0.0290224015988
1.484	0.262098352977	-0.174266595647	9.72825067456	0.436873375613	0.0202452382612	-0.11223474834	0.440087360863	0.0270302809614	-0.110843141509	0.0289957962954
1.485	0.26343455979	-0.186009765026	9.72420459348	0.435784796493	0.0208900612497	-0.114331718085	0.439054907552	0.0278509832846	-0.112885573816	0.0289683689432
1.486	0.26482339271	-0.197726660074	9.72011884687	0.434678099491	0.0215302233363	-0.116411940223	0.438003635064	0.0286676811335	-0.114910894126	0.0289401233773
1.487	0.266263968558	-0.209411913393	9.71599516553	0.433553744113	0.0221654749385	-0.118474654944	0.436933978654	0.0294800476562	-0.116918368613	0.0289110637606
1.488	0.267755280013	-0.221060177525	9.71183529525	0.432412197351	0.0227955700116	-0.12051911009	0.435846381537	0.0302877587312	-0.118907271439	0.0288811945812
1.489	0.269296344516	-0.232666130995	9.70764098958	0.431253933455	0.0234202661369	-0.122544561479	0.434741294678	0.0310904931077	-0.120876885055	0.0288505206498
1.49	0.270886261517	-0.244224501742	9.70341400979	0.430079433699	0.0240393246069	-0.12455027322	0.433619176569	0.0318879325457	-0.122826500497	0.0288190470964
1.491	0.272523976057	-0.255730034573	9.69915613007	0.428889186146	0.0246525105093	-0.126535518031	0.432480493009	0.0326797619544	-0.124755417683	0.0287867793676
1.492	0.274208500414	-0.26717751803	9.69486913065	0.427683685407	0.0252595928089	-0.128499577545	0.431325716883	0.0334656695288	-0.126662945704	0.0287537232232
1.493	0.275938764774	-0.278561777433	9.69055479814	0.426463432399	0.0258603444264	-0.130441742624	0.430155327924	0.0342453468853	-0.128548403109	0.0287198847327
1.494	0.277713780491	-0.2898776885	9.6862149249	0.425228934099	0.0264545423167	-0.132361313658	0.428969812489	0.0350184891949	-0.130411118192	0.0286852702722
1.495	0.279532417399	-0.301120156009	9.68185131076	0.423980703292	0.0270419675434	-0.134257600873	0.427769663314	0.0357847953156	-0.132250429274	0.0286498865205
1.496	0.281393625097	-0.312284144644	9.67746575796	0.422719258321	0.0276224053521	-0.136129924621	0.426555379279	0.0365439679227	-0.134065684973	0.0286137404554
1.497	0.283296329153	-0.323364667091	9.67306007119	0.421445122833	0.0281956452417	-0.13797761568	0.425327465163	0.0372957136367	-0.135856244485	0.0285768393499
1.498	0.285239401414	-0.334356780721	9.66863606104	0.420158825517	0.0287614810323	-0.139800015541	0.424086431397	0.0380397431505	-0.137621477849	0.0285391907681
1.499	0.287221718131	-0.345255602218	9.66419553716	0.418860899849	0.0293197109321	-0.141596476693	0.422832793815	0.038775771353	-0.13936076621	0.0285008025611
1.5	0.289242219606	-0.356056309221	9.65974030789	0.417551883828	0.0298701376009	-0.143366362907	0.421567073402	0.039503517452	-0.141073502082	0.0284616828628
1.501	0.291299657547	-0.366754120379	9.65527218722	0.41623231971	0.0304125682127	-0.145109049509	0.420289796036	0.0402227050943	-0.142759089601	0.0284218400856
1.502	0.293392979838	-0.377344338128	9.65079298207	0.414902753744	0.030946814514	-0.146823923656	0.419001492235	0.0409330624834	-0.144416944779	0.0283812829157
1.503	0.295520915797	-0.387822303547	9.64630450291	0.413563735903	0.0314726928813	-0.148510384603	0.417702696895	0.0416343224952	-0.14604649575	0.0283400203084
1.504	0.297682405249	-0.398183445565	9.64180855113	0.412215819614	0.0319900243759	-0.150167843964	0.416393949027	0.042326222791	-0.147647183008	0.0282980614841
1.505	0.299876183201	-0.408423241481	9.63730692984	0.410859561491	0.0324986347957	-0.151795725971	0.415075791495	0.0430085059287	-0.149218459649	0.0282554159223
1.506	0.302101150241	-0.418537254646	9.63280143311	0.409495521056	0.0329983547249	-0.153393467726	0.413748770748	0.0436809194704	-0.150759791598	0.0282120933579
1.507	0.304356017062	-0.428521095489	9.62829385359	0.408124260472	0.0334890195812	-0.154960519449	0.412413436553	0.0443432160879	-0.152270657839	0.0281681037751
1.508	0.306639599281	-0.438370466054	9.62378597473	0.406746344265	0.0339704696608	-0.15649634472	0.411070341729	0.0449951536661	-0.153750550635	0.0281234574029
1.509	0.308950714857	-0.448081137948	9.61927957285	0.40536233905	0.0344425501801	-0.158000420717	0.409720041869	0.0456364954022	-0.15519897574	0.0280781647095
1.51	0.311288109008	-0.457648953504	9.61477641791	0.403972813258	0.0349051113159	-0.159472238442	0.408363095078	0.0462670099034	-0.156615452618	0.0280322363974
1.511	0.313650602233	-0.46706984207	9.61027826848	0.402578336856	0.035358008242	-0.160911302952	0.40700006169	0.046886471281	-0.157999514639	0.0279856833971
1.512	0.31603691276	-0.476339798673	9.60578687471	0.401179481071	0.0358011011639	-0.162317133576	0.405631504003	0.0474946592419	-0.159350709281	0.0279385168627
1.513	0.318445863234	-0.485454913152	9.60130397627	0.399776818118	0.036234255351	-0.163689264125	0.404257985998	0.0480913591765	-0.160668598328	0.0278907481652
1.514	0.320876173114	-0.494411348582	9.59683129919	0.398370920918	0.0366573411656	-0.165027243105	0.402880073067	0.0486763622443	-0.16195275805	0.0278423888873
1.515	0.323326607489	-0.50320535215	9.59237056064	0.396962362826	0.0370702340894	-0.166330633914	0.401498331737	0.0492494654553	-0.163202779388	0.0277934508178
1.516	0.325795946112	-0.511833263398	9.58792346156	0.39555171735	0.0374728147483	-0.167599015037	0.400113329395	0.0498104717495	-0.164418268131	0.0277439459452
1.517	0.328282969533	-0.520291504237	9.58349168939	0.394139557883	0.0378649689334	-0.168831980236	0.398725634007	0.0503591900722	-0.165598845081	0.0276938864521
1.518	0.330786384222	-0.528576578873	9.57907691848	0.39272645742	0.0382465876201	-0.170029138728	0.397335813851	0.0508954354462	-0.16674414622	0.0276432847089
1.519	0.333304926423	-0.536685083436	9.57468080656	0.391312988289	0.038617566984	-0.171190115366	0.395944437231	0.0514190290408	-0.167853822865	0.0275921532682
1.52	0.335837451163	-0.544613714789	9.5703049932	0.389899721879	0.0389778084148	-0.172314550798	0.39455207221	0.0519297982371	-0.168927541817	0.0275405048578
1.521	0.33838260554	-0.552359243861	9.5659511059	0.388487228362	0.0393272185275	-0.173402101639	0.39315928633	0.0524275766908	-0.169964985506	0.0274883523754
1.522	0.340939214774	-0.559918548103	9.56162074815	0.387076076427	0.03966570917	-0.174452440617	0.39176664634	0.0529122043901	-0.170965852128	0.0274357088816
1.523	0.343505985426	-0.567288586142	9.55731551018	0.385666833012	0.0399931974297	-0.175465256722	0.390374717922	0.0533835277114	-0.171929855775	0.0273825875938
1.524	0.346081742004	-0.57446642698	9.55303695879	0.38426006303	0.0403096056362	-0.17644025535	0.388984065419	0.0538413994704	-0.172856726557	0.0273290018799
1.525	0.348665250212	-0.581449222292	9.54878664318	0.382856329109	0.0406148613622	-0.17737715843	0.387595251562	0.0542856789713	-0.173746210724	0.0272749652516
1.526	0.351255200858	-0.588234217788	9.5445660932	0.381456191325	0.0409088974208	-0.178275704555	0.386208837203	0.0547162320499	-0.174598070768	0.0272204913581
1.527	0.353850433052	-0.594818768269	9.54037681465	0.380060206941	0.0411916518615	-0.179135649093	0.384825381046	0.0551329311155	-0.17541208553	0.0271655939794
1.528	0.356449756279	-0.601200320944	9.53622029171	0.378668930146	0.0414630679634	-0.179956764306	0.383445439377	0.0555356551884	-0.176188050298	0.02711028702
1.529	0.359051890583	-0.607376415604	9.53209798783	0.377282911797	0.0417230942247	-0.180738839444	0.382069565803	0.0559242899333	-0.176925776888	0.0270545845019
1.53	0.36165567489	-0.613344698958	9.52801134191	0.375902699164	0.0419716843511	-0.181481680847	0.380698310989	0.0562987276894	-0.177625093733	0.026998500558
1.531	0.364259888472	-0.619102913787	9.52396176903	0.374528835681	0.0422087972417	-0.182185112026	0.379332222393	0.0566588674973	-0.17828584595	0.026942049426
1.532	0.366863340637	-0.624648902338	9.51995066153	0.373161860688	0.0424343969709	-0.182848973747	0.377971844013	0.0570046151217	-0.178907895413	0.0268852454406
1.533	0.369464899899	-0.629980614469	9.51597938373	0.371802309195	0.0426484527698	-0.183473124101	0.376617716128	0.0573358830709	-0.179491120803	0.0268281030279
1.534	0.372063301634	-0.635096086612	9.51204927868	0.370450711628	0.0428509390047	-0.184057438563	0.375270375044	0.0576525906129	-0.180035417669	0.0267706366981
1.535	0.374657444497	-0.639993473082	9.50816165986	0.369107593594	0.0430418351519	-0.184601810056	0.373930352845	0.0579546637866	-0.180540698462	0.0267128610384
1.536	0.377246168571	-0.644671020352	9.50431781625	0.367773475643	0.0432211257723	-0.185106148986	0.372598177147	0.0582420354113	-0.181006892579	0.0266547907072
1.537	0.379828329047	-0.649127079989	9.50051900878	0.366448873032	0.0433888004825	-0.185570383289	0.371274370849	0.0585146450915	-0.181433946384	0.0265964404263
1.538	0.382402811504	-0.653360107379	9.49676647121	0.3651342955	0.0435448539238	-0.18599445846	0.369959451896	0.0587724392184	-0.181821823233	0.0265378249748
1.539	0.384968413584	-0.657368648639	9.49306141143	0.363830247035	0.0436892857294	-0.186378337571	0.368653933038	0.0590153709678	-0.182170503483	0.026478959182
1.54	0.38752411145	-0.661151372664	9.48940500607	0.362537225655	0.0438221004889	-0.186722001286	0.367358321599	0.0592434002945	-0.1824799845	0.0264198579208
1.541	0.390068793822	-0.664707037139	9.48579840428	0.36125572319	0.0439433077117	-0.187025447867	0.366073119243	0.059456493924	-0.18275028065	0.0263605361008
1.542	0.392601365452	-0.668034503709	9.48224272613	0.359986225067	0.0440529217874	-0.18728869317	0.36479882175	0.0596546253396	-0.182981423291	0.0263010086615
1.543	0.395120776851	-0.671132741945	9.47873906262	0.358729210099	0.0441509619445	-0.187511770627	0.363535918792	0.0598377747669	-0.183173460752	0.0262412905658
1.544	0.397625935837	-0.674000817021	9.47528847575	0.357485150282	0.0442374522079	-0.187694731235	0.362284893716	0.0600059291549	-0.183326458304	0.0261813967929
1.545	0.400115796625	-0.676637898783	9.47189199591	0.35625451059	0.0443124213532	-0.187837643515	0.361046223327	0.0601590821533	-0.183440498127	0.0261213423321
1.546	0.402589404409	-0.679043267099	9.46855062212	0.355037748783	0.0443759028605	-0.187940593482	0.359820377679	0.0602972340875	-0.183515679259	0.0260611421755
1.547	0.405045687968	-0.681216291413	9.46526532581	0.353835315211	0.0444279348656	-0.188003684593	0.358607819873	0.0604203919296	-0.183552117549	0.026000811312
1.548	0.407483667532	-0.683156449778	9.46203704487	0.352647652632	0.0444685601102	-0.188027037692	0.357409005852	0.0605285692663	-0.183549945597	0.0259403647199
1.549	0.409902395463	-0.684863325248	9.45886668645	0.351475196025	0.0444978258892	-0.188010790946	0.356224384206	0.0606217862641	-0.183509312678	0.0258798173611
1.55	0.412300853275	-0.686336589313	9.45575512863	0.350318372416	0.0445157839983	-0.187955099771	0.355054395985	0.0607000696313	-0.183430384671	0.0258191841741
1.551	0.414678143893	-0.687576027264	9.45270321419	0.349177600707	0.0445224906782	-0.187860136749	0.353899474505	0.0607634525771	-0.183313343973	0.0257584800676
1.552	0.417033284766	-0.688581513059	9.44971175682	0.348053291506	0.044518006559	-0.187726091541	0.352760045176	0.0608119747673	-0.183158389401	0.0256977199137
1.553	0.419365430152	-0.689353034135	9.44678153599	0.346945846971	0.0445023966016	-0.18755317078	0.351636525319	0.060845682278	-0.182965736094	0.0256369185422
1.554	0.421673619873	-0.689890660275	9.44391330228	0.345855660649	0.0444757300389	-0.187341597973	0.350529324001	0.0608646275458	-0.182735615402	0.0255760907335
1.555	0.423957030851	-0.690194575149	9.44110776983	0.344783117328	0.0444380803155	-0.187091613373	0.349438841865	0.0608688693152	-0.182468274765	0.0255152512125
1.556	0.426214785302	-0.690265050254	9.43836562399	0.343728592892	0.0443895250258	-0.186803473863	0.348365470975	0.0608584725843	-0.182163977593	0.0254544146427
1.557	0.428446084078	-0.690102460245	9.43568751498	0.342692454182	0.0443301458515	-0.186477452819	0.347309594657	0.060833508547	-0.181823003124	0.0253935956192
1.558	0.430650013789	-0.689707267446	9.43307406314	0.34167505886	0.0442600284971	-0.186113839968	0.346271587355	0.0607940545326	-0.18144564629	0.0253328086634
1.559	0.432825844633	-0.689080039563	9.43052585357	0.340676755284	0.0441792626253	-0.185712941236	0.345251814485	0.0607401939435	-0.181032217561	0.0252720682161
1.56	0.434972762831	-0.688221432264	9.42804344121	0.339697882382	0.044087941791	-0.185275078594	0.344250632298	0.0606720161903	-0.180583042788	0.0252113886322
1.561	0.43709003421	-0.687132201599	9.42562734538	0.338738769536	0.0439861633743	-0.184800589887	0.343268387748	0.0605896166247	-0.18009846304	0.025150784174
1.562	0.439176885892	-0.685813191443	9.42327805499	0.337799736475	0.0438740285125	-0.184289828662	0.34230541837	0.0604930964696	-0.17957883443	0.025090269006
1.563	0.441232610604	-0.684265339943	9.42099602613	0.336881093161	0.0437516420318	-0.183743163986	0.341362052152	0.0603825627478	-0.179024527932	0.0250298571886
1.564	0.443256492303	-0.682489675979	9.41878168095	0.335983139697	0.0436191123774	-0.183160980252	0.340438607431	0.060258128208	-0.178435929199	0.0249695626723
1.565	0.445247836267	-0.68048731993	9.41663541075	0.335106166229	0.0434765515441	-0.182543676987	0.339535392774	0.0601199112494	-0.17781343836	0.0249093992925
1.566	0.447205940135	-0.678259474638	9.41455757437	0.334250452857	0.0433240750047	-0.181891668642	0.338652706882	0.0599680358435	-0.177157469823	0.0248493807632
1.567	0.44913027134	-0.675807449586	9.41254849374	0.333416269557	0.0431618016387	-0.181205384382	0.337790838491	0.0598026314544	-0.176468452065	0.0247895206723
1.568	0.451020126651	-0.673132623793	9.41060846509	0.332603876097	0.0429898536609	-0.180485267865	0.336950066283	0.0596238329583	-0.175746827416	0.0247298324752
1.569	0.452874869998	-0.670236463528	9.40873774914	0.33181352197	0.0428083565479	-0.179731777015	0.336130658794	0.0594317805588	-0.174993051832	0.0246703294902
1.57	0.454693976556	-0.667120532863	9.40693657293	0.331045446328	0.0426174389659	-0.178945383789	0.335332874344	0.0592266197033	-0.174207594671	0.0246110248929
1.571	0.456476811169	-0.663786464617	9.40520513529	0.330299877917	0.0424172326965	-0.178126573937	0.334556960956	0.0590085009961	-0.173390938455	0.0245519317111
1.572	0.458222880312	-0.660235987364	9.4035436001	0.329577035031	0.0422078725634	-0.177275846752	0.33380315629	0.05877758011	-0.172543578627	0.0244930628193
1.573	0.459931669292	-0.656470907629	9.40195210041	0.328877125454	0.0419894963579	-0.176393714823	0.333071687583	0.0585340176979	-0.171666023304	0.0244344309344
1.574	0.461602612792	-0.652493106293	9.40043073909	0.32820034642	0.0417622447643	-0.175480703766	0.332362771589	0.0582779793007	-0.170758793021	0.0243760486101
1.575	0.463235228601	-0.648304549888	9.39897958644	0.327546884575	0.0415262612848	-0.17453735197	0.331676614527	0.0580096352558	-0.169822420474	0.0243179282325
1.576	0.464829103297	-0.643907285012	9.39759868103	0.32691691594	0.0412816921653	-0.173564210313	0.33101341204	0.0577291606037	-0.168857450253	0.0242600820149
1.577	0.466383728754	-0.639303427731	9.39628803318	0.326310605889	0.0410286863191	-0.172561841896	0.330373349153	0.0574367349931	-0.167864438568	0.0242025219937
1.578	0.467898695575	-0.63449517595	9.39504761918	0.32572810912	0.0407673952517	-0.171530821754	0.329756600234	0.0571325425852	-0.166843952979	0.0241452600234
1.579	0.469373604145	-0.629484802484	9.39387738844	0.32516956964	0.0404979729856	-0.170471736572	0.329163328972	0.0568167719567	-0.165796572111	0.0240883077723
1.58	0.470808020618	-0.624274645564	9.39277725806	0.324635120754	0.0402205759839	-0.169385184388	0.328593688348	0.0564896160019	-0.164722885368	0.0240316767181
1.581	0.472201639728	-0.618867129738	9.39174711476	0.324124885053	0.0399353630746	-0.168271774299	0.328047820615	0.0561512718343	-0.163623492642	0.0239753781438
1.582	0.473554093011	-0.613264736964	9.39078681669	0.323638974414	0.039642495375	-0.167132126158	0.327525857292	0.0558019406859	-0.162499004021	0.0239194231332
1.583	0.474865022082	-0.607470024209	9.38989619371	0.323177490003	0.0393421362151	-0.165966870266	0.327027919147	0.0554418278074	-0.161350039485	0.0238638225671
1.584	0.476134109458	-0.601485614315	9.38907504551	0.322740522276	0.0390344510622	-0.164776647064	0.326554116196	0.0550711423665	-0.160177228607	0.0238085871191
1.585	0.477361093112	-0.595314201125	9.38832314187	0.322328150996	0.0387196074442	-0.163562106812	0.32610454771	0.0546900973453	-0.158981210242	0.0237537272522
1.586	0.478545692506	-0.588958541499	9.3876402269	0.321940445248	0.0383977748741	-0.162323909278	0.325679302212	0.054298909438	-0.157762632216	0.0236992532144
1.587	0.479687623703	-0.582421453494	9.38702601463	0.321577463455	0.0380691247737	-0.161062723407	0.325278457497	0.0538977989467	-0.156522151014	0.0236451750354
1.588	0.480786644014	-0.575705820158	9.38648019226	0.321239253408	0.0377338303976	-0.159779227002	0.32490208064	0.0534869896779	-0.155260431457	0.0235915025232
1.589	0.481842581898	-0.568814590054	9.38600241912	0.32092585229	0.0373920667572	-0.158474106389	0.324550228024	0.0530667088372	-0.153978146387	0.0235382452602
1.59	0.482855203082	-0.561750769015	9.3855923272	0.320637286713	0.0370440105453	-0.157148056088	0.32422294536	0.0526371869239	-0.152675976336	0.0234854126002
1.591	0.48382431559	-0.554517417731	9.38524952333	0.320373572755	0.0366898400595	-0.155801778475	0.323920267717	0.0521986576256	-0.151354609203	0.023433013665
1.592	0.484749769095	-0.547117658633	9.38497358641	0.320134716	0.0363297351272	-0.154435983447	0.32364221956	0.0517513577117	-0.150014739922	0.0233810573413
1.593	0.485631440236	-0.539554673468	9.38476406994	0.319920711582	0.0359638770294	-0.153051388075	0.323388814783	0.0512955269267	-0.148657070131	0.0233295522779
1.594	0.48646917378	-0.531831692081	9.38462050155	0.319731544238	0.0355924484257	-0.151648716268	0.323160056755	0.0508314078829	-0.147282307836	0.0232785068823
1.595	0.487262797307	-0.523951995959	9.38454238538	0.319567188361	0.0352156332782	-0.150228698422	0.322955938367	0.0503592459533	-0.145891167074	0.0232279293182
1.596	0.488012314753	-0.515918928456	9.38452919794	0.319427608054	0.0348336167764	-0.148792071074	0.32277644208	0.0498792891632	-0.144484367577	0.0231778275029
1.597	0.488717668201	-0.507735882114	9.38458039268	0.319312757193	0.0344465852623	-0.147339576555	0.322621539983	0.0493917880825	-0.143062634427	0.0231282091042
1.598	0.489378664449	-0.49940628332	9.38469540055	0.319222579492	0.034054726155	-0.145871962633	0.322491193851	0.0488969957175	-0.141626697715	0.0230790815387
1.599	0.489995375697	-0.490933628322	9.38487362633	0.31915700857	0.0336582278753	-0.144389982167	0.322385355207	0.0483951674011	-0.140177292199	0.0230304519685
1.6	0.490567724331	-0.48232144223	9.38511445359	0.319115968023	0.0332572797712	-0.142894392749	0.322303965393	0.0478865606851	-0.138715156958	0.0229823272997
1.601	0.491095734508	-0.473573309198	9.38541724204	0.319099371501	0.032852072043	-0.141385956348	0.322246955632	0.0473714352301	-0.137241035045	0.0229347141799
1.602	0.491579355452	-0.464692840739	9.38578132946	0.319107122782	0.0324427956683	-0.139865438957	0.322214247113	0.0468500526965	-0.135755673139	0.0228876189959
1.603	0.492018712458	-0.455683712604	9.3862060308	0.31913911586	0.0320296423276	-0.138333610232	0.32220575106	0.0463226766348	-0.134259821199	0.0228410478724
1.604	0.492413751867	-0.446549619568	9.38669064228	0.319195235027	0.0316128043299	-0.136791243138	0.322221368819	0.0457895723761	-0.132754232114	0.0227950066696
1.605	0.492764552396	-0.437294306287	9.38723443638	0.319275354962	0.0311924745381	-0.135239113587	0.322260991941	0.0452510069216	-0.131239661354	0.0227495009815
1.606	0.493071221157	-0.427921558834	9.38783666497	0.319379340824	0.0307688462943	-0.13367800008	0.322324502274	0.044707248833	-0.129716866619	0.0227045361348
1.607	0.493333834712	-0.418435194272	9.38849656127	0.319507048347	0.0303421133464	-0.13210868335	0.322411772048	0.0441585681222	-0.128186607491	0.0226601171866
1.608	0.493552468799	-0.408839062098	9.38921333858	0.319658323937	0.0299124697732	-0.130531946	0.322522663979	0.0436052361407	-0.126649645082	0.0226162489238
1.609	0.493727287045	-0.399137055385	9.38998619022	0.319833004774	0.0294801099103	-0.128948572145	0.322657031363	0.0430475254693	-0.125106741687	0.0225729358613
1.61	0.493858393254	-0.389333088928	9.39081429082	0.32003091892	0.0290452282766	-0.127359347052	0.32281471818	0.0424857098079	-0.123558660431	0.022530182241
1.611	0.493945919927	-0.379431112604	9.39169679739	0.320251885421	0.0286080195005	-0.125765056785	0.322995559198	0.0419200638645	-0.122006164923	0.0224879920306
1.612	0.493990102987	-0.369435111469	9.39263284837	0.320495714422	0.0281686782448	-0.124166487841	0.323199380086	0.0413508632441	-0.120450018903	0.022446368923
1.613	0.493991103503	-0.359349090758	9.39362156444	0.320762207277	0.0277273991345	-0.122564426798	0.323425997519	0.0407783843389	-0.1188909859	0.022405316335
1.614	0.4939490225	-0.349177077402	9.39466205213	0.32105115667	0.027284376682	-0.120959659956	0.3236752193	0.0402029042166	-0.11732982888	0.0223648374068
1.615	0.493864213051	-0.338923141395	9.39575339606	0.32136234673	0.0268398052136	-0.119352972982	0.323946844474	0.0396247005096	-0.115767309901	0.0223249350015
1.616	0.493736819999	-0.328591357117	9.39689467077	0.321695553155	0.0263938787966	-0.117745150555	0.324240663449	0.0390440513049	-0.114204189771	0.0222856117042
1.617	0.49356709157	-0.318185829966	9.39808493194	0.322050543338	0.0259467911646	-0.116136976015	0.324556458124	0.0384612350318	-0.112641227702	0.0222468698222
1.618	0.493355335188	-0.307710688032	9.39932321957	0.322427076492	0.025498735645	-0.114529231007	0.324894002012	0.0378765303521	-0.111079180968	0.022208711384
1.619	0.49310175408	-0.297170068523	9.40060856296	0.322824903785	0.0250499050852	-0.112922695138	0.32525306037	0.0372902160483	-0.109518804566	0.0221711381397
1.62	0.492806684849	-0.286568135924	9.40193997275	0.323243768467	0.0246004917794	-0.111318145623	0.325633390335	0.0367025709133	-0.107960850875	0.0221341515606
1.621	0.492470389744	-0.275909062766	9.4033164498	0.32368340601	0.024150687395	-0.109716356941	0.326034741055	0.0361138736391	-0.106406069325	0.0220977528395
1.622	0.492093205025	-0.265197041767	9.404736979	0.324143544246	0.0237006828994	-0.108118100491	0.326456853831	0.0355244027054	-0.104855206057	0.0220619428906
1.623	0.491675452204	-0.254436274024	9.40620053397	0.324623903507	0.0232506684876	-0.106524144251	0.326899462255	0.0349344362699	-0.103309003594	0.0220267223498
1.624	0.491217497286	-0.243630974687	9.40770607688	0.325124196766	0.022800833508	-0.104935252438	0.327362292353	0.0343442520564	-0.101768200512	0.0219920915754
1.625	0.490719661617	-0.232785364724	9.40925255646	0.325644129787	0.0223513663902	-0.103352185171	0.327845062735	0.0337541272444	-0.100233531111	0.0219580506481
1.626	0.490182326176	-0.221903675225	9.41083891228	0.32618340127	0.0219024545721	-0.101775698137	0.328347484737	0.0331643383586	-0.0987057250923	0.0219245993721
1.627	0.489605916546	-0.210990146594	9.41246407133	0.326741703	0.0214542844265	-0.100206542261	0.328869262574	0.0325751611584	-0.0971855072396	0.0218917372752
1.628	0.488990754508	-0.200049014569	9.41412695248	0.327318720005	0.0210070411893	-0.0986454633788	0.329410093494	0.0319868705273	-0.0956735970981	0.0218594636103
1.629	0.4883373403	-0.189084531001	9.41582646289	0.327914130702	0.020560908886	-0.0970932019099	0.329969667934	0.0313997403626	-0.0941707086615	0.0218277773558
1.63	0.487645981586	-0.178100929858	9.41756150378	0.328527607064	0.0201160702604	-0.0955504925388	0.330547669671	0.0308140434658	-0.0926775500613	0.0217966772169
1.631	0.486917268022	-0.167102472285	9.41933096275	0.329158814768	0.0196727067012	-0.0940180638963	0.331143775989	0.0302300514322	-0.0911948232589	0.0217661616269
1.632	0.486151537588	-0.156093391269	9.42113372418	0.329807413364	0.0192309981711	-0.0924966382456	0.331757657832	0.0296480345416	-0.0897232237422	0.0217362287478
1.633	0.485349291936	-0.145077929713	9.42296866188	0.330473056433	0.0187911231338	-0.090986931173	0.332388979974	0.0290682616489	-0.0882634402266	0.0217068764725
1.634	0.484511018244	-0.134060324376	9.42483464398	0.331155391752	0.0183532584835	-0.0894896512817	0.333037401181	0.0284910000749	-0.0868161543592	0.0216781024258
1.635	0.483637219202	-0.123044803663	9.42673053019	0.331854061462	0.0179175794725	-0.0880054998902	0.333702574376	0.0279165154978	-0.0853820404273	0.021649903966
1.636	0.482728383161	-0.112035586501	9.42865517677	0.332568702232	0.0174842596407	-0.0865351707348	0.334384146807	0.0273450718444	-0.0839617650727	0.0216222781867
1.637	0.481785043587	-0.1010368851	9.43060743253	0.333298945431	0.0170534707445	-0.0850793496773	0.33508176022	0.0267769311826	-0.0825559870086	0.0215952219188
1.638	0.480807690294	-0.0900528929877	9.43258614173	0.334044417297	0.0166253826865	-0.0836387144164	0.335795051027	0.0262123536133	-0.0811653567429	0.0215687317319
1.639	0.479796917516	-0.0790878014067	9.43459014346	0.334804739109	0.0162001634448	-0.0822139342045	0.33652365048	0.0256515971634	-0.0797905163054	0.0215428039369
1.64	0.478753276027	-0.0681457787957	9.436618273	0.335579527363	0.0157779790037	-0.0808056695696	0.33726718484	0.0250949176793	-0.0784320989804	0.0215174345874
1.641	0.477677332166	-0.0572309794248	9.43866936336	0.336368393942	0.0153589932843	-0.0794145720419	0.338025275561	0.0245425687208	-0.0770907290444	0.021492619483
1.642	0.476569653202	-0.0463475383586	9.44074224248	0.337170946292	0.0149433680753	-0.0780412838853	0.338797539455	0.0239948014552	-0.075767021509	0.0214683541705
1.643	0.475430807579	-0.0354995682559	9.44283573731	0.337986787604	0.0145312629647	-0.0766864378349	0.339583588878	0.0234518645528	-0.0744615818691	0.0214446339471
1.644	0.47426143876	-0.0246911691795	9.44494867169	0.338815516984	0.0141228352719	-0.0753506568396	0.340383031901	0.0229140040824	-0.0731750058572	0.0214214538627
1.645	0.473062206425	-0.0139264160355	9.44707986784	0.339656729636	0.0137182399803	-0.0740345538107	0.341195472491	0.0223814634081	-0.0719078792024	0.0213988087224
1.646	0.47183369732	-0.00320935102222	9.44922814782	0.34051001704	0.0133176296707	-0.0727387313752	0.342020510691	0.0218544830861	-0.0706607773962	0.0213766930897
1.647	0.470576543624	0.00745600207031	9.4513923329	0.341374967131	0.0129211544553	-0.0714637816359	0.3428577428	0.0213333007633	-0.069434265463	0.0213551012888
1.648	0.469291364467	0.0180656541736	9.45357124526	0.34225116448	0.0125289619115	-0.0702102859367	0.343706761549	0.0208181510753	-0.0682288977378	0.0213340274079
1.649	0.467978943469	0.028615629447	9.45576370386	0.343138190475	0.0121411970184	-0.0689788146347	0.344567156288	0.0203092655473	-0.0670452176495	0.0213134653024
1.65	0.466639872867	0.0391020007351	9.45796853377	0.3440356235	0.0117580020923	-0.0677699268771	0.34543851316	0.0198068724944	-0.0658837575091	0.0212934085976
1.651	0.46527485034	0.049520864248	9.46018455829	0.344943039121	0.0113795167236	-0.0665841703856	0.346320415288	0.0193111969232	-0.0647450383065	0.0212738506923
1.652	0.46388454569	0.0598683545541	9.46241060427	0.345860010263	0.0110058777152	-0.0654220812463	0.347212442955	0.0188224604349	-0.0636295695117	0.021254784762
1.653	0.462469734332	0.0701406322155	9.46464549999	0.346786107394	0.0106372190206	-0.0642841837055	0.348114173783	0.0183408811297	-0.0625378488829	0.0212362037627
1.654	0.461031104509	0.0803339033354	9.46688807741	0.34772089871	0.0102736716844	-0.0631709899733	0.349025182916	0.0178666735112	-0.0614703622815	0.0212181004337
1.655	0.459569375953	0.0904444085029	9.46913717068	0.348663950311	0.00991536378274	-0.062083000032	0.349945043203	0.017400048394	-0.060427583493	0.0212004673021
1.656	0.458085345192	0.100468427932	9.47139161993	0.349614826389	0.00956242036543	-0.0610207014519	0.350873325378	0.0169412128102	-0.0594099740545	0.021183296686
1.657	0.456579661618	0.110402286622	9.47365026977	0.350573089406	0.009214963399	-0.0599845692137	0.351809598242	0.0164903699198	-0.0584179830892	0.0211665806985
1.658	0.455053170616	0.12024234496	9.47591196778	0.351538300279	0.00887311171101	-0.0589750655367	0.352753428839	0.0160477189202	-0.0574520471469	0.0211503112515
1.659	0.453506615594	0.129985011711	9.47817556902	0.352510018559	0.0085369809358	-0.0579926397146	0.353704382647	0.0156134549591	-0.0565125900519	0.0211344800599
1.66	0.451940757418	0.139626742163	9.48043993293	0.353487802615	0.00820668346139	-0.0570377279573	0.354662023748	0.0151877690478	-0.0556000227571	0.0211190786455
1.661	0.450356403988	0.149164033805	9.48270392745	0.354471209813	0.00788232837753	-0.0561107532394	0.355625915013	0.0147708479761	-0.0547147432043	0.0211040983414
1.662	0.448754336314	0.158593436795	9.48496642646	0.355459796698	0.00756402142583	-0.0552121251554	0.356595618282	0.0143628742299	-0.0538571361923	0.0210895302959
1.663	0.447135382485	0.167911544489	9.48722630953	0.356453119175	0.00725186495074	-0.0543422397821	0.35757069454	0.0139640259092	-0.0530275732511	0.0210753654772
1.664	0.445500314419	0.177115009708	9.48948246747	0.357450732687	0.00694595785244	-0.0535014795464	0.358550704097	0.0135744766489	-0.0522264125224	0.0210615946777
1.665	0.443849995795	0.186200526173	9.49173379698	0.358452192397	0.00664639554117	-0.052690213102	0.359535206767	0.0131943955407	-0.0514539986479	0.0210482085185
1.666	0.442185204659	0.195164852488	9.49397920396	0.359457053366	0.00635326989343	-0.0519087952097	0.360523762045	0.0128239470576	-0.0507106626631	0.021035197454
1.667	0.440506811231	0.204004792092	9.49621760569	0.360464870728	0.0060666692098	-0.051157566628	0.361515929279	0.0124632909801	-0.0499967218987	0.0210225517763
1.668	0.438815629783	0.212717210538	9.49844792637	0.361475199876	0.005786678174	-0.050436854007	0.362511267856	0.0121125823239	-0.0493124798881	0.0210102616204
1.669	0.43711253752	0.22129902573	9.50066910115	0.362487596631	0.00551337781509	-0.0497469697911	0.363509337366	0.0117719712706	-0.0486582262815	0.0209983169687
1.67	0.4353983261	0.229747220001	9.50288007861	0.363501617425	0.00524684546991	-0.0490882121282	0.364509697786	0.0114416030998	-0.0480342367676	0.0209867076559
1.671	0.433673924716	0.238058825969	9.50507981332	0.364516819474	0.00498715474878	-0.0484608647837	0.365511909648	0.0111216181238	-0.0474407729999	0.020975423374
1.672	0.431940117933	0.246230948302	9.50726727646	0.365532760951	0.0047343755025	-0.0478651970637	0.366515534217	0.0108121516246	-0.0468780825321	0.020964453677
1.673	0.430197813123	0.25426074348	9.50944144755	0.366549001167	0.00448857379136	-0.047301463743	0.367520133657	0.0105133337923	-0.0463463987575	0.0209537879866
1.674	0.428447892324	0.262145435255	9.51160132132	0.367565100742	0.00424981185666	-0.0467699049996	0.368525271211	0.0102252896677	-0.0458459408566	0.0209434155966
1.675	0.426691197106	0.269882312461	9.51374590312	0.368580621776	0.004018148094	-0.0462707463571	0.369530511366	0.00994813908522	-0.0453769137506	0.0209333256786
1.676	0.424928573734	0.277468731535	9.51587421315	0.369595128027	0.00379363702856	-0.0458041986319	0.370535420027	0.00968199661966	-0.0449395080605	0.0209235072869
1.677	0.423160976828	0.284902104231	9.51798528251	0.370608185077	0.00357632929319	-0.0453704578878	0.371539564684	0.00942697153502	-0.0445339000741	0.020913949364
1.678	0.421389232446	0.292179924132	9.5200781603	0.371619360509	0.00336627160806	-0.0449697053965	0.372542514582	0.0091831677357	-0.0441602517177	0.0209046407459
1.679	0.419614230578	0.29929974393	9.52215190722	0.372628224073	0.003163506763	-0.0446021076051	0.373543840889	0.0089506837206	-0.043818710535	0.0208955701673
1.68	0.417836821958	0.306259192008	9.52420559973	0.373634347858	0.00296807360201	-0.0442678161088	0.374543116863	0.00872961253962	-0.0435094096715	0.0208867262672
1.681	0.416057981357	0.313055957523	9.52623832872	0.374637306461	0.00278000701026	-0.043966967631	0.37553991802	0.00852004175309	-0.0432324678661	0.0208780975944
1.682	0.414278495693	0.319687814862	9.52824920174	0.375636677155	0.00259933790323	-0.0436996840085	0.376533822297	0.00832205339362	-0.042987989447	0.0208696726128
1.683	0.41249929119	0.326152601347	9.5302373409	0.376632040055	0.00242609321838	-0.0434660721835	0.377524410217	0.00813572393083	-0.0427760643351	0.0208614397073
1.684	0.410721225547	0.33244823418	9.53220188553	0.377622978285	0.00226029590931	-0.0432662242018	0.378511265057	0.00796112423896	-0.0425967680525	0.0208533871888
1.685	0.408945206551	0.338572697454	9.53414199178	0.378609078146	0.002101964942	-0.0431002172167	0.379493973007	0.00779831956697	-0.0424501617381	0.0208455033005
1.686	0.407172103905	0.34452406004	9.53605683107	0.379589929277	0.00195111529428	-0.0429681134985	0.380472123333	0.00764736951206	-0.0423362921666	0.0208377762229
1.687	0.40540273343	0.350300463916	9.5379455948	0.380565124821	0.00180775795695	-0.0428699604508	0.381445308541	0.00750832799543	-0.0422551917754	0.0208301940801
1.688	0.403638066269	0.355900122277	9.53980748763	0.381534261589	0.00167189993774	-0.0428057906323	0.382413124533	0.00738124324128	-0.042206878697	0.0208227449448
1.689	0.401878886616	0.361321337415	9.54164173624	0.382496940219	0.00154354426811	-0.0427756217841	0.383375170771	0.00726615775885	-0.0421913567956	0.0208154168446
1.69	0.400126118999	0.36656248025	9.54344758257	0.383452765338	0.00142269001174	-0.0427794568634	0.384331050434	0.00716310832685	-0.0422086157106	0.0208081977673
1.691	0.398380605815	0.37162201069	9.5452242891	0.384401345724	0.00130933227647	-0.0428172840825	0.385280370575	0.00707212598162	-0.0422586309054	0.0208010756669
1.692	0.39664316622	0.376498465887	9.54697113575	0.385342294461	0.00120346222812	-0.0428890769533	0.386222742279	0.00699323600762	-0.0423413637209	0.0207940384691
1.693	0.394914671261	0.381190463393	9.54868742152	0.386275229099	0.00110506710714	-0.0429947943383	0.387157780815	0.00692645793131	-0.0424567614352	0.0207870740773
1.694	0.393195999051	0.385696700833	9.55037246223	0.387199771811	0.00101413024746	-0.0431343805064	0.388085105798	0.00687180551766	-0.0426047573285	0.0207801703784
1.695	0.391487931344	0.390015968844	9.55202559879	0.388115549548	0.000930631098452	-0.0433077651941	0.389004341335	0.00682928677029	-0.0427852707529	0.0207733152481
1.696	0.389791301348	0.394147130593	9.55364618641	0.389022194189	0.00085454524866	-0.0435148636726	0.38991511618	0.00679890393378	-0.0429982072069	0.0207664965572
1.697	0.388106950526	0.398089139769	9.55523360293	0.3899193427	0.000785844452544	-0.043755576821	0.390817063887	0.00678065349983	-0.0432434584173	0.0207597021771
1.698	0.386435683199	0.401841033665	9.55678724309	0.390806637281	0.000724496659405	-0.0440297912032	0.391709822955	0.00677452621578	-0.0435209024231	0.0207529199854
1.699	0.384778326406	0.405401931838	9.55830652597	0.391683725517	0.000670466045074	-0.0443373791516	0.392593036982	0.0067805070967	-0.0438304036669	0.020746137872
1.7	0.38313562616	0.40877104702	9.55979088845	0.392550260526	0.000623713045627	-0.0446781988551	0.393466354808	0.00679857544004	-0.0441718130895	0.0207393437445
1.701	0.381508381307	0.411947674925	9.56123978899	0.393405901105	0.000584194394007	-0.0450520944533	0.394329430663	0.00682870484374	-0.0445449682312	0.0207325255342
1.702	0.379897368948	0.414931195777	9.56265270489	0.394250311877	0.000551863158326	-0.045458896135	0.395181924307	0.00687086322671	-0.044949693336	0.0207256712013
1.703	0.378303360386	0.417721084749	9.56402913756	0.395083163431	0.00052666878325	-0.0458984202422	0.396023501179	0.00692501285298	-0.045385799462	0.0207187687413
1.704	0.376727104622	0.420316892755	9.56536860644	0.395904132468	0.00050855713346	-0.0463704693793	0.396853832533	0.00699111035863	-0.0458530845962	0.0207118061899
1.705	0.375169345371	0.422718269956	9.56667065389	0.396712901934	0.000497470539158	-0.0468748325271	0.397672595577	0.00706910678141	-0.0463513337735	0.020704771629
1.706	0.373630745714	0.424924957956	9.56793484269	0.397509161165	0.000493347844014	-0.0474112851619	0.398479473615	0.00715894759351	-0.0468803192011	0.0206976531923
1.707	0.37211209615	0.426936773181	9.56916075648	0.398292606016	0.000496124455273	-0.0479795893792	0.399274156176	0.00726057273723	-0.0474398003866	0.0206904390707
1.708	0.370614062648	0.428753632919	9.57034800206	0.399062938999	0.000505732396396	-0.0485794940228	0.400056339154	0.00737391666384	-0.0480295242707	0.0206831175178
1.709	0.369137320026	0.430375540368	9.57149620575	0.399819869411	0.000522100360976	-0.0492107348183	0.400825724933	0.0074989083746	-0.0486492253656	0.0206756768557
1.71	0.367682567345	0.431802588697	9.57260501625	0.400563113465	0.000545153769584	-0.0498730345117	0.401582022523	0.00763547146538	-0.0492986258957	0.0206681054797
1.711	0.366250452831	0.433034956379	9.57367410458	0.401292394413	0.000574814828413	-0.0505661030118	0.402324947682	0.00778352417391	-0.0499774359443	0.0206603918646
1.712	0.364841634704	0.434072919083	9.57470316163	0.402007442676	0.000611002589533	-0.0512896375384	0.403054223043	0.00794297942942	-0.0506853536034	0.0206525245692
1.713	0.363456690733	0.434916839363	9.57569190272	0.40270799596	0.00065363301362	-0.0520433227748	0.40376957824	0.00811374490571	-0.0514220651287	0.0206444922422
1.714	0.36209623809	0.435567169289	9.57664006334	0.403393799375	0.000702619033968	-0.0528268310238	0.404470750021	0.00829572307616	-0.0521872450975	0.0206362836271
1.715	0.360760918092	0.436024446088	9.57754739852	0.404064605556	0.000757870622944	-0.0536398223692	0.405157482373	0.00848881127222	-0.0529805565713	0.0206278875673
1.716	0.35945126286	0.436289305723	9.57841368836	0.404720174769	0.000819294859718	-0.0544819448415	0.405829526634	0.00869290174395	-0.0538016512628	0.0206192930115
1.717	0.358167843275	0.436362463594	9.5792387347	0.405360275029	0.000886795999794	-0.0553528345873	0.406486641603	0.00890788172336	-0.0546501697056	0.0206104890186
1.718	0.356911195781	0.436244733322	9.58002235787	0.4059846822	0.000960275546623	-0.0562521160437	0.407128593657	0.00913363349066	-0.0555257414286	0.0206014647626
1.719	0.35568185094	0.435937009022	9.58076440293	0.406593180106	0.00103963232409	-0.0571794021162	0.40775515685	0.00937003444241	-0.0564279851336	0.0205922095375
1.72	0.3544803345	0.435440278381	9.58146473494	0.407185560627	0.00112476255094	-0.0581342943613	0.408366113025	0.0096169571625	-0.0573565088772	0.0205827127626
1.721	0.353307092262	0.434755617326	9.58212324086	0.407761623802	0.00121555991666	-0.0591163831723	0.408961251908	0.00987426949557	-0.0583109102554	0.0205729639865
1.722	0.352162639204	0.433884184865	9.58273982964	0.408321177918	0.00131191565855	-0.0601252479698	0.409540371213	0.0101418346227	-0.0592907765921	0.0205629528924
1.723	0.351047380951	0.43282723361	9.58331443103	0.408864039606	0.00141371864029	-0.0611604573955	0.410103276731	0.0104195111394	-0.0602956851316	0.0205526693025
1.724	0.349961797751	0.431586534116	9.5838469955	0.409390037583	0.00152085543216	-0.0622215772558	0.410649786241	0.0107071542824	-0.0613252108949	0.0205421031817
1.725	0.348906213687	0.430165032966	9.58433749439	0.409899019772	0.00163321040209	-0.0633081882599	0.411179736984	0.011004618639	-0.0623789442213	0.0205312446388
1.726	0.347881057184	0.428563799711	9.5847859211	0.410390832127	0.00175066581863	-0.0644198465817	0.411692963691	0.0113117524082	-0.0634564517483	0.0205200839328
1.727	0.346886706413	0.426784355881	9.58519229012	0.410865331406	0.00187310191326	-0.0655560959883	0.4121893116	0.0116283992154	-0.064557288413	0.0205086114764
1.728	0.345923501404	0.42482827196	9.58555663572	0.411322382215	0.00200039697032	-0.0667164676956	0.4126686335	0.011954398149	-0.065680997307	0.0204968178413
1.729	0.344991781325	0.422697258091	9.58587901474	0.411761858398	0.00213242741319	-0.0679004805531	0.413130791126	0.0122895838418	-0.0668271098569	0.020484693762
1.73	0.344091821838	0.420393129447	9.58615950272	0.412183642992	0.00226906789078	-0.0691076412815	0.413575655119	0.0126337865621	-0.067995146058	0.0204722301403
1.731	0.343223983865	0.417917796749	9.58639819883	0.412587628506	0.00241019136425	-0.0703374447179	0.41400310531	0.0129868323058	-0.0691846147139	0.0204594180501
1.732	0.342388474861	0.415273273075	9.58659521925	0.412973717031	0.00255566919378	-0.0715893740848	0.41441303084	0.0133485428939	-0.0703950136993	0.0204462487411
1.733	0.341585601741	0.412461658181	9.58675070322	0.41334182034	0.00270537122537	-0.0728629012732	0.414805330269	0.0137187360721	-0.0716258302382	0.0204327136432
1.734	0.340815546724	0.409485140373	9.58686480968	0.41369185996	0.00285916587734	-0.0741574871445	0.415179911649	0.0140972256143	-0.0728765411975	0.0204188043702
1.735	0.340078516859	0.406345997085	9.5869377172	0.414023767213	0.00301692022645	-0.0754725818461	0.415536692581	0.0144838214282	-0.0741466133966	0.0204045127244
1.736	0.339374727643	0.403046577497	9.58696962419	0.414337483241	0.00317850009412	-0.0768076251409	0.415875600248	0.0148783296649	-0.0754355039285	0.0203898306994
1.737	0.338704284869	0.399589320778	9.5869607502	0.414632959021	0.00334377013231	-0.0781620467493	0.416196571434	0.0152805528298	-0.0767426604942	0.0203747504849
1.738	0.338067421785	0.395976731659	9.58691133187	0.414910155357	0.00351259390882	-0.0795352667041	0.416499552534	0.0156902898975	-0.0780675217487	0.0203592644693
1.739	0.337464216467	0.392211398244	9.58682162597	0.415169042871	0.00368483399275	-0.0809266957143	0.416784499549	0.0161073364275	-0.0794095176555	0.020343365244
1.74	0.336894770033	0.388295977802	9.58669191065	0.415409601975	0.00386035203874	-0.08233573554	0.417051378073	0.0165314846832	-0.0807680698526	0.020327045606
1.741	0.336359176994	0.38423320116	9.58652247929	0.415631822843	0.00403900887162	-0.0837617793752	0.417300163273	0.0169625237527	-0.0821425920244	0.0203102985617
1.742	0.335857509314	0.380025860562	9.58631364445	0.415835705368	0.00422066457036	-0.0852042122383	0.417530839857	0.0174002396711	-0.083532490283	0.0202931173299
1.743	0.33538980271	0.375676826071	9.58606573799	0.416021259114	0.00440517855169	-0.0866624113695	0.417743402044	0.0178444155458	-0.0849371635537	0.0202754953445
1.744	0.334956099147	0.371189017253	9.58577910774	0.416188503264	0.00459240965302	-0.0881357466344	0.417937853514	0.0182948316819	-0.0863560039676	0.0202574262577
1.745	0.334556359511	0.366565433374	9.58545412042	0.416337466557	0.00478221621535	-0.0896235809325	0.418114207367	0.0187512657108	-0.0877883972587	0.0202389039426
1.746	0.334190625053	0.361809117136	9.5850911581	0.416468187223	0.00497445616583	-0.0911252706095	0.418272486063	0.0192134927197	-0.0892337231635	0.0202199224956
1.747	0.333858825221	0.356923182556	9.58469062038	0.416580712909	0.00516898709952	-0.0926401658735	0.418412721364	0.0196812853824	-0.0906913558251	0.0202004762395
1.748	0.333560999607	0.351910787323	9.58425292436	0.416675100605	0.0053656663616	-0.0941676112137	0.418534954273	0.0201544140919	-0.0921606641984	0.020180559725
1.749	0.333296926396	0.346775161571	9.58377849904	0.416751416559	0.00556435112849	-0.0957069458214	0.41863923496	0.020632647094	-0.093641012458	0.0201601677336
1.75	0.33306662754	0.341519569415	9.58326779373	0.416809736192	0.00576489848863	-0.0972575040116	0.418725622692	0.0211157506222	-0.0951317604057	0.0201392952794
1.751	0.332869937017	0.336147333081	9.58272127044	0.416850144007	0.00596716552378	-0.0988186156456	0.418794185753	0.0216034890336	-0.096632263879	0.020117937611
1.752	0.332706813595	0.330661819337	9.58213940566	0.416872733494	0.00617100938915	-0.100389606554	0.418845001366	0.0220956249459	-0.0981418751589	0.0200960902134
1.753	0.332577027481	0.325066447675	9.58152269161	0.416877607034	0.00637628739398	-0.101969798957	0.418878155603	0.0225919193761	-0.0996599433765	0.0200737488097
1.754	0.332480428292	0.319364678045	9.58087163305	0.416864875792	0.0065828570811	-0.103558511889	0.4188937433	0.0230921318782	-0.101185814919	0.0200509093625
1.755	0.332416899584	0.313560003992	9.58018674933	0.416834659617	0.00679057630669	-0.105155061613	0.418891867962	0.0235960206837	-0.10271883383	0.0200275680753
1.756	0.332386166199	0.307655975156	9.57946857353	0.416787086928	0.00699930332022	-0.10675876204	0.418872641672	0.0241033428421	-0.104258342216	0.0200037213941
1.757	0.332388045943	0.301656168024	9.57871765023	0.416722294609	0.00720889684301	-0.108368925143	0.418836184988	0.0246138543613	-0.105803680637	0.0199793660079
1.758	0.3324223451	0.295564188894	9.57793453796	0.41664042789	0.00741921614745	-0.109984861368	0.418782626845	0.02512731035	-0.107354188504	0.0199544988502
1.759	0.332488740542	0.289383696964	9.57711980729	0.41654164023	0.00763012113561	-0.111605880043	0.418712104449	0.0256434651586	-0.10890920447	0.0199291170997
1.76	0.332586985918	0.283118366817	9.5762740385	0.416426093203	0.00784147241751	-0.11323128978	0.418624763174	0.0261620725229	-0.110468066815	0.0199032181806
1.761	0.332716808593	0.276771909503	9.57539782583	0.416293956368	0.00805313138908	-0.114860398873	0.41852075645	0.0266828857055	-0.112030113824	0.0198767997638
1.762	0.332877893795	0.270348062809	9.57449177362	0.416145407153	0.00826496031017	-0.1164925157	0.418400245652	0.0272056576398	-0.113594684172	0.0198498597667
1.763	0.333069943859	0.263850585791	9.57355649608	0.415980630724	0.00847682238152	-0.118126949107	0.41826339999	0.0277301410723	-0.115161117287	0.019822396354
1.764	0.333292574383	0.257283270105	9.57259261973	0.415799819858	0.00868858182199	-0.119763008796	0.418110396388	0.0282560887057	-0.11672875372	0.0197944079373
1.765	0.333545447195	0.250649922184	9.57160077711	0.415603174812	0.00890010394462	-0.121400005706	0.41794141937	0.0287832533418	-0.118296935507	0.0197658931754
1.766	0.333828211113	0.243954371109	9.5705816146	0.415390903195	0.00911125523313	-0.123037252386	0.417756660941	0.0293113880243	-0.119865006522	0.0197368509741
1.767	0.334140426661	0.237200463665	9.56953578488	0.41516321983	0.00932190341708	-0.124674063366	0.417556320461	0.029840246181	-0.121432312825	0.0197072804856
1.768	0.334481759837	0.230392058779	9.56846395053	0.414920346619	0.00953191754659	-0.12630975552	0.417340604524	0.0303695817655	-0.122998203009	0.0196771811086
1.769	0.334851713353	0.223533032641	9.56736678243	0.414662512406	0.00974116806687	-0.127943648423	0.417109726834	0.0308991493993	-0.124562028532	0.0196465524872
1.77	0.335249910031	0.216627272979	9.56624495785	0.414389952841	0.00994952689152	-0.129575064705	0.416863908072	0.0314287045119	-0.126123144053	0.0196153945103
1.771	0.335675838743	0.209678680771	9.56509916244	0.414102910235	0.0101568674752	-0.131203330392	0.416603375774	0.0319580034815	-0.127680907751	0.0195837073108
1.772	0.336129047417	0.202691154887	9.5639300913	0.413801633423	0.0103630648855	-0.132827775249	0.416328364192	0.0324868037737	-0.129234681647	0.0195514912647
1.773	0.336609025211	0.195668616929	9.56273844199	0.413486377614	0.0105679958739	-0.134447733114	0.416039114167	0.0330148640799	-0.130783831913	0.0195187469896
1.774	0.337115318928	0.188614971282	9.56152492038	0.413157404252	0.0107715389453	-0.136062542219	0.415735872993	0.0335419444546	-0.132327729179	0.0194854753436
1.775	0.33764740094	0.181534138476	9.56029023861	0.412814980868	0.0109735744277	-0.137671545517	0.415418894277	0.0340678064515	-0.133865748829	0.0194516774241
1.776	0.338204682885	0.174430040619	9.55903511348	0.41245938093	0.0111739845388	-0.139274090993	0.415088437807	0.0345922132581	-0.135397271296	0.0194173545657
1.777	0.338786664103	0.167306589525	9.55776026755	0.412090883696	0.0113726534531	-0.14086953197	0.414744769407	0.0351149298286	-0.136921682347	0.019382508339
1.778	0.339392783014	0.160167699305	9.55646642612	0.41170977406	0.0115694673666	-0.142457227414	0.414388160797	0.0356357230163	-0.138438373359	0.0193471405486
1.779	0.340022416496	0.153017279385	9.55515432036	0.411316342406	0.0117643145604	-0.144036542224	0.414018889451	0.0361543617032	-0.139946741596	0.0193112532309
1.78	0.340675028474	0.145859224943	9.55382468519	0.410910884448	0.0119570854631	-0.145606847527	0.41363723845	0.0366706169285	-0.141446190474	0.0192748486526
1.781	0.341349976662	0.138697431891	9.55247825673	0.410493701079	0.0121476727109	-0.147167520953	0.413243496338	0.0371842620149	-0.14293612982	0.0192379293077
1.782	0.342046645477	0.131535777175	9.55111577597	0.410065098214	0.0123359712067	-0.148717946915	0.412837956969	0.0376950726933	-0.144415976127	0.0192004979159
1.783	0.342764431728	0.124378128712	9.54973798509	0.409625386631	0.0125218781769	-0.15025751688	0.412420919364	0.038202827225	-0.1458851528	0.0191625574195
1.784	0.343502713735	0.11722833363	9.54834562821	0.409174881816	0.0127052932267	-0.151785629627	0.411992687553	0.0387073065216	-0.147343090399	0.0191241109814
1.785	0.344260777795	0.110090235154	9.54693945188	0.408713903797	0.0128861183934	-0.153301691508	0.411553570427	0.0392082942633	-0.148789226874	0.0190851619818
1.786	0.345038010145	0.10296764361	9.54552020177	0.40824277699	0.0130642581972	-0.154805116697	0.411103881578	0.0397055770138	-0.150223007796	0.019045714016
1.787	0.345833719321	0.0958643597067	9.54408862634	0.407761830029	0.0132396196906	-0.156295327436	0.410643939146	0.0401989443333	-0.151643886574	0.0190057708909
1.788	0.346647224511	0.0887841586739	9.54264547233	0.407271395609	0.0134121125053	-0.157771754273	0.410174065663	0.040688188889	-0.153051324681	0.0189653366224
1.789	0.347477825606	0.081730790589	9.54119148491	0.406771810315	0.0135816488967	-0.159233836294	0.409694587889	0.041173106562	-0.154444791859	0.0189244154318
1.79	0.348324833175	0.0747079824121	9.53972741013	0.406263414462	0.0137481437863	-0.16068102135	0.409205836651	0.0416534965525	-0.155823766329	0.0188830117429
1.791	0.349187567977	0.067719432535	9.53825399602	0.405746551921	0.0139115148011	-0.162112766278	0.408708146687	0.0421291614812	-0.157187734988	0.0188411301785
1.792	0.350065256073	0.0607688087244	9.53677198082	0.405221569955	0.0140716823119	-0.163528537113	0.408201856475	0.0425999074884	-0.158536193607	0.0187987755571
1.793	0.350957193776	0.0538597558271	9.53528210798	0.404688819051	0.0142285694673	-0.164927809302	0.407687308071	0.0430655443291	-0.159868647015	0.0187559528888
1.794	0.351862641664	0.046995878766	9.53378511524	0.404148652745	0.0143821022266	-0.1663100679	0.407164846941	0.0435258854663	-0.161184609288	0.0187126673724
1.795	0.352780959288	0.0401807466697	9.53228173284	0.403601427453	0.014532209389	-0.167674807773	0.406634821796	0.0439807481594	-0.162483603924	0.0186689243911
1.796	0.353711292199	0.0334179035616	9.5307726962	0.4030475023	0.0146788226213	-0.169021533786	0.406097584418	0.044429953551	-0.163765164016	0.0186247295088
1.797	0.354652929043	0.0267108499928	9.52925872975	0.402487238946	0.0148218764812	-0.170349760987	0.405553489496	0.044873326749	-0.165028832419	0.0185800884663
1.798	0.355605137383	0.0200630453346	9.52774055687	0.401921001409	0.0149613084396	-0.171659014792	0.405002894447	0.0453106969057	-0.166274161914	0.0185350071771
1.799	0.356567208633	0.0134779103458	9.52621889539	0.401349155897	0.0150970588986	-0.172948831153	0.404446159249	0.045741897294	-0.167500715361	0.0184894917236
1.8	0.357538338605	0.00695882882858	9.52469445633	0.400772070625	0.0152290712083	-0.174218756731	0.403883646266	0.0461667653791	-0.168708065854	0.0184435483526
1.801	0.358517776339	0.000509140121472	9.52316794592	0.400190115647	0.0153572916789	-0.175468349055	0.403315720072	0.0465851428874	-0.169895796867	0.0183971834715
1.802	0.35950474927	-0.00586786222878	9.52164006543	0.399603662673	0.0154816695914	-0.176697176681	0.402742747277	0.0469968758713	-0.171063502393	0.0183504036435
1.803	0.360498582145	-0.0121689380566	9.5201115058	0.399013084895	0.0156021572049	-0.177904819341	0.402165096352	0.0474018147704	-0.17221078708	0.0183032155837
1.804	0.361498489008	-0.0183908850589	9.51858295685	0.398418756811	0.0157187097609	-0.179090868091	0.401583137449	0.0477998144696	-0.173337266367	0.0182556261543
1.805	0.362503676919	-0.0245305494462	9.51705509507	0.397821054047	0.0158312854851	-0.18025492545	0.400997242224	0.0481907343527	-0.174442566603	0.0182076423607
1.806	0.363513449981	-0.0305848342864	9.51552859383	0.397220353177	0.0159398455859	-0.181396605534	0.400407783664	0.0485744383528	-0.175526325172	0.0181592713461
1.807	0.364527075443	-0.0365506907592	9.51400411442	0.396617031548	0.0160443542505	-0.182515534183	0.399815135901	0.0489507949984	-0.176588190608	0.018110520388
1.808	0.365543783434	-0.0424251225081	9.51248231366	0.396011467101	0.0161447786378	-0.183611349088	0.39921967404	0.049319677457	-0.177627822703	0.0180613968926
1.809	0.366562811942	-0.0482051826442	9.51096383644	0.395404038194	0.0162410888688	-0.184683699902	0.398621773976	0.0496809635733	-0.178644892619	0.0180119083909
1.81	0.367583450755	-0.0538879865384	9.50944931985	0.394795123425	0.0163332580138	-0.185732248357	0.398021812216	0.0500345359047	-0.179639082982	0.0179620625333
1.811	0.36860501197	-0.0594707063026	9.50793939138	0.394185101455	0.0164212620774	-0.186756668368	0.397420165701	0.0503802817534	-0.180610087977	0.0179118670856
1.812	0.369626770422	-0.0649505684394	9.50643466979	0.393574350828	0.0165050799807	-0.187756646132	0.396817211624	0.0507180931938	-0.181557613448	0.0178613299239
1.813	0.37064794891	-0.0703248515486	9.50493576215	0.3929632498	0.0165846935404	-0.188731880223	0.396213327257	0.0510478670967	-0.18248137697	0.0178104590295
1.814	0.371667925884	-0.0755909072662	9.50344326469	0.39235217616	0.0166600874453	-0.189682081682	0.395608889766	0.0513695051496	-0.18338110794	0.0177592624848
1.815	0.37268598312	-0.0807461377018	9.50195776467	0.391741507056	0.0167312492315	-0.190606974098	0.395004276036	0.0516829138746	-0.184256547647	0.0177077484679
1.816	0.373701364799	-0.0857880054311	9.50047983992	0.39113161882	0.0167981692534	-0.191506293687	0.394399862495	0.0519880046407	-0.185107449342	0.0176559252479
1.817	0.374713485562	-0.0907140489485	9.49901005295	0.390522886797	0.0168608406528	-0.19237978936	0.393796024934	0.0522846936738	-0.185933578308	0.0176038011804
1.818	0.3757215896	-0.0955218456454	9.49754895783	0.389915685169	0.0169192593266	-0.193227222794	0.393193138333	0.0525729020632	-0.186734711912	0.0175513847021
1.819	0.376725135003	-0.100209070089	9.49609709733	0.389310386789	0.0169734238909	-0.194048368488	0.392591576683	0.052852555764	-0.187510639666	0.0174986843262
1.82	0.377723424637	-0.104773432431	9.49465499949	0.388707363007	0.017023335644	-0.194843013819	0.391991712817	0.0531235855974	-0.188261163275	0.0174457086376
1.821	0.378715752574	-0.109212722223	9.49322318528	0.388106983503	0.0170689985263	-0.195610959089	0.39139391823	0.0533859272455	-0.188986096681	0.017392466288
1.822	0.379701614134	-0.113524795011	9.49180215923	0.387509616118	0.0171104190784	-0.196352017569	0.390798562912	0.053639521245	-0.189685266102	0.0173389659911
1.823	0.380680303038	-0.117707567452	9.49039241668	0.386915626691	0.0171476063981	-0.197066015534	0.390206015174	0.0538843129765	-0.190358510068	0.0172852165174
1.824	0.381651313556	-0.121759034333	9.48899443775	0.386325378896	0.0171805720943	-0.197752792298	0.389616641481	0.0541202526511	-0.191005679448	0.0172312266898
1.825	0.38261399843	-0.125677248541	9.48760869157	0.385739234074	0.0172093302399	-0.198412200233	0.389030806283	0.0543472952935	-0.191626637477	0.0171770053787
1.826	0.383567806973	-0.12946033485	9.48623563344	0.385157551076	0.0172338973229	-0.199044104796	0.388448871848	0.0545654007229	-0.192221259769	0.017122561497
1.827	0.38451219536	-0.133106492635	9.48487570899	0.384580686106	0.0172542921953	-0.199648384536	0.387871198096	0.0547745335298	-0.192789434339	0.0170679039955
1.828	0.385446642028	-0.136613989756	9.48352934721	0.384008992562	0.0172705360214	-0.200224931108	0.387298142441	0.0549746630513	-0.193331061604	0.0170130418579
1.829	0.386370558897	-0.139981151811	9.48219696619	0.383442820879	0.0172826522242	-0.200773649269	0.386730059624	0.0551657633429	-0.193846054389	0.0169579840965
1.83	0.387283483375	-0.14320639521	9.48087897163	0.38288251838	0.0172906664302	-0.201294456883	0.386167301558	0.0553478131474	-0.194334337927	0.0169027397471
1.831	0.388184945916	-0.146288199028	9.4795757538	0.382328429126	0.017294606414	-0.201787284902	0.385610217169	0.0555207958623	-0.194795849849	0.0168473178645
1.832	0.389074425232	-0.149225106223	9.47828769107	0.381780893764	0.0172945020407	-0.202252077359	0.385059152241	0.0556846995038	-0.195230540175	0.0167917275179
1.833	0.389951466828	-0.152015739178	9.47701514962	0.381240249384	0.0172903852081	-0.202688791347	0.384514449265	0.0558395166685	-0.195638371291	0.0167359777862
1.834	0.390815623654	-0.154658795204	9.47575848182	0.380706829374	0.0172822897872	-0.203097396989	0.383976447283	0.0559852444936	-0.196019317936	0.0166800777535
1.835	0.391666471809	-0.157153036359	9.47451802553	0.380180963279	0.0172702515629	-0.203477877408	0.383445481749	0.0561218846138	-0.196373367165	0.0166240365045
1.836	0.392503654349	-0.15949730617	9.47329410633	0.379662976665	0.0172543081732	-0.203830228693	0.382921884374	0.0562494431171	-0.196700518321	0.0165678631201
1.837	0.393326673592	-0.161690510363	9.4720870383	0.379153190978	0.0172344990483	-0.204154459853	0.382405982988	0.0563679304984	-0.197000783	0.0165115666732
1.838	0.394135233583	-0.163731633422	9.47089711929	0.378651923418	0.0172108653487	-0.204450592773	0.381898101397	0.0564773616104	-0.197274185002	0.0164551562238
1.839	0.394928926968	-0.165619733377	9.46972463669	0.378159486798	0.0171834499037	-0.204718662155	0.381398559245	0.0565777556141	-0.197520760288	0.0163986408151
1.84	0.395707414626	-0.167353936769	9.46856986548	0.377676189427	0.0171522971488	-0.204958715463	0.38090767188	0.0566691359266	-0.197740556928	0.016342029469
1.841	0.396470365392	-0.168933448271	9.46743306274	0.377202334974	0.0171174530633	-0.205170812862	0.380425750217	0.0567515301677	-0.197933635038	0.0162853311821
1.842	0.3972175016	-0.170357541513	9.46631447608	0.376738222355	0.0170789651078	-0.205355027141	0.379953100611	0.0568249701047	-0.198100066724	0.0162285549211
1.843	0.397948509022	-0.171625567929	9.46521434232	0.376284145608	0.0170368821618	-0.205511443645	0.379490024729	0.0568894915967	-0.198239936011	0.0161717096193
1.844	0.398663067843	-0.172736940995	9.46413288155	0.375840393774	0.0169912544612	-0.205640160194	0.379036819424	0.0569451345364	-0.198353338773	0.0161148041718
1.845	0.399361000539	-0.173691160718	9.46307030259	0.375407250788	0.0169421335356	-0.205741286997	0.378593776614	0.0569919427912	-0.198440382653	0.0160578474322
1.846	0.400041990018	-0.174487786581	9.46202680183	0.374984995365	0.0168895721471	-0.205814946561	0.378161183162	0.0570299641442	-0.198501186984	0.0160008482083
1.847	0.400705846999	-0.175126461172	9.46100256324	0.374573900892	0.0168336242275	-0.205861273603	0.37773932076	0.0570592502318	-0.198535882701	0.0159438152581
1.848	0.40135233215	-0.175606891376	9.45999775859	0.374174235321	0.0167743448184	-0.205880414942	0.377328465816	0.0570798564833	-0.198544612252	0.0158867572862
1.849	0.401981259964	-0.175928860153	9.45901254536	0.373786261069	0.0167117900095	-0.205872529399	0.376928889342	0.0570918420572	-0.1985275295	0.0158296829402
1.85	0.402592499128	-0.176092222894	9.45804707088	0.373410234915	0.016646016879	-0.205837787689	0.376540856848	0.0570952697785	-0.198484799623	0.0157726008063
1.851	0.403185793942	-0.176096899743	9.45710147001	0.373046407907	0.0165770834339	-0.205776372305	0.376164628238	0.057090206074	-0.19841659901	0.0157155194067
1.852	0.403761076944	-0.175942892149	9.4561758654	0.372695025264	0.0165050485512	-0.205688477398	0.375800457706	0.0570767209078	-0.19832311515	0.0156584471951
1.853	0.404318171695	-0.175630262446	9.4552703683	0.37235632629	0.0164299719202	-0.205574308657	0.375448593638	0.0570548877164	-0.198204546523	0.0156013925537
1.854	0.404857000893	-0.175159150212	9.45438507576	0.37203054428	0.0163519139854	-0.205434083181	0.375109278517	0.0570247833427	-0.198061102473	0.0155443637896
1.855	0.405377422801	-0.174529763851	9.45352007689	0.37171790644	0.0162709358902	-0.205268029345	0.37478274883	0.0569864879701	-0.197893003094	0.0154873691314
1.856	0.405879350915	-0.173742378583	9.45267544779	0.371418633801	0.0161870994218	-0.205076386663	0.374469234979	0.0569400850561	-0.197700479098	0.0154304167262
1.857	0.406362709223	-0.172797337364	9.45185125252	0.371132941143	0.0161004669571	-0.204859405651	0.374168961191	0.056885661266	-0.197483771688	0.0153735146358
1.858	0.406827506202	-0.171695063597	9.45104754518	0.370861036917	0.0160111014094	-0.204617347679	0.373882145439	0.0568233064059	-0.197243132416	0.0153166708339
1.859	0.407273597705	-0.170436034149	9.45026436672	0.370603123172	0.0159190661769	-0.204350484821	0.373608999359	0.0567531133559	-0.196978823051	0.0152598932032
1.86	0.407701028915	-0.169020804593	9.44950175104	0.370359395483	0.0158244250914	-0.204059099704	0.373349728169	0.0566751780036	-0.196691115431	0.0152031895317
1.861	0.408109736849	-0.167449992865	9.44875971738	0.370130042888	0.015727242369	-0.203743485351	0.373104530601	0.0565895991764	-0.196380291317	0.0151465675104
1.862	0.408499699488	-0.165724284093	9.44803827712	0.369915247818	0.0156275825618	-0.203403945015	0.372873598825	0.0564964785754	-0.19604664224	0.0150900347299
1.863	0.408870980413	-0.163844434435	9.44733742832	0.369715186039	0.0155255105104	-0.203040792019	0.372657118381	0.0563959207082	-0.195690469349	0.015033598678
1.864	0.409223565367	-0.161811260475	9.44665716466	0.369530026591	0.0154210912985	-0.202654349585	0.372455268114	0.0562880328222	-0.195312083245	0.0149772667364
1.865	0.409557496231	-0.159625646564	9.44599746071	0.369359931737	0.0153143902083	-0.20224495066	0.372268220112	0.0561729248382	-0.194911803828	0.0149210461786
1.866	0.409872796663	-0.157288542656	9.44535828894	0.369205056903	0.0152054726773	-0.20181293774	0.372096139644	0.0560507092841	-0.194489960118	0.0148649441666
1.867	0.410169517262	-0.154800959019	9.44473960794	0.369065550635	0.0150944042564	-0.201358662692	0.371939185108	0.0559215012286	-0.194046890097	0.014808967749
1.868	0.410447720043	-0.1521639783	9.44414136913	0.368941554547	0.0149812505692	-0.200882486565	0.371797507976	0.0557854182153	-0.193582940523	0.0147531238579
1.869	0.410707524414	-0.149378736658	9.44356351074	0.368833203283	0.0148660772731	-0.200384779409	0.371671252739	0.0556425801973	-0.193098466762	0.014697419307
1.87	0.410948972007	-0.146446439733	9.44300596712	0.368740624468	0.0147489500219	-0.199865920081	0.37156055687	0.0554931094719	-0.192593832602	0.0146418607885
1.871	0.411172191676	-0.143368350046	9.44246865698	0.368663938679	0.0146299344285	-0.19932629605	0.37146555077	0.0553371306151	-0.192069410069	0.0145864548717
1.872	0.411377205368	-0.140145790474	9.44195149521	0.368603259403	0.0145090960304	-0.198766303204	0.371386357734	0.0551747704172	-0.191525579239	0.0145312080001
1.873	0.411564196684	-0.136780147285	9.44145438483	0.368558693009	0.0143865002557	-0.198186345644	0.37132309391	0.0550061578186	-0.190962728049	0.0144761264892
1.874	0.411733257193	-0.133272870798	9.44097722148	0.368530338718	0.0142622123909	-0.197586835485	0.371275868265	0.0548314238453	-0.190381252099	0.0144212165248
1.875	0.411884506886	-0.1296254587	9.44051989291	0.368518288579	0.0141362975498	-0.196968192648	0.371244782556	0.0546507015456	-0.189781554461	0.0143664841607
1.876	0.41201813772	-0.125839478596	9.44008227461	0.36852262744	0.0140088206435	-0.196330844651	0.371229931296	0.0544641259264	-0.18916404547	0.0143119353168
1.877	0.412134235784	-0.121916547476	9.43966423865	0.368543432936	0.013879846352	-0.195675226394	0.371231401738	0.0542718338901	-0.188529142526	0.0142575757768
1.878	0.412232959938	-0.117858340905	9.43926564544	0.368580775468	0.0137494390972	-0.19500177995	0.371249273844	0.0540739641724	-0.18787726989	0.0142034111871
1.879	0.412314482479	-0.113666587868	9.43888634782	0.368634718191	0.0136176630165	-0.194310954341	0.371283620273	0.0538706572791	-0.187208858469	0.014149447054
1.88	0.41237892899	-0.109343080088	9.43852619453	0.368705317001	0.013484581938	-0.193603205321	0.371334506363	0.0536620554248	-0.186524345609	0.014095688743
1.881	0.41242652844	-0.104889657791	9.43818502072	0.368792620529	0.0133502593572	-0.192878995153	0.371401990118	0.0534483024707	-0.185824174877	0.0140421414764
1.882	0.412457419159	-0.100308211171	9.43786265737	0.368896670139	0.0132147584142	-0.192138792384	0.371486122203	0.0532295438629	-0.18510879585	0.0139888103318
1.883	0.412471753141	-0.0956006842533	9.43755892776	0.369017499922	0.0130781418723	-0.191383071617	0.371586945933	0.0530059265722	-0.184378663889	0.0139357002407
1.884	0.412469770513	-0.0907690786031	9.43727364539	0.369155136702	0.0129404720977	-0.190612313283	0.371704497276	0.0527775990319	-0.183634239925	0.0138828159872
1.885	0.412451636233	-0.0858154389972	9.43700662092	0.369309600038	0.0128018110405	-0.189827003405	0.371838804851	0.0525447110783	-0.182875990229	0.0138301622059
1.886	0.412417529193	-0.080741862015	9.4367576547	0.369480902234	0.0126622202159	-0.189027633371	0.371989889933	0.0523074138893	-0.182104386191	0.0137777433814
1.887	0.412367657493	-0.075550490594	9.4365265397	0.369669048351	0.0125217606872	-0.188214699692	0.372157766461	0.0520658599253	-0.18131990409	0.013725563846
1.888	0.412302213485	-0.0702435182971	9.43631306603	0.369874036218	0.0123804930489	-0.187388703772	0.372342441047	0.0518202028683	-0.180523024865	0.0136736277796
1.889	0.412221493301	-0.0648231873335	9.4361170122	0.370095856453	0.0122384774118	-0.18655015166	0.372543912996	0.0515705975627	-0.179714233887	0.0136219392073
1.89	0.412125584255	-0.0592917747811	9.43593815227	0.370334492483	0.0120957733876	-0.185699553818	0.372762174315	0.0513171999553	-0.178894020721	0.0135705019992
1.891	0.412014751983	-0.0536516092444	9.43577625505	0.370589920566	0.0119524400751	-0.184837424874	0.372997209741	0.0510601670361	-0.178062878898	0.0135193198689
1.892	0.411889187221	-0.0479050624332	9.4356310816	0.370862109821	0.0118085360468	-0.183964283384	0.373248996762	0.0507996567788	-0.177221305674	0.0134683963726
1.893	0.411749155266	-0.0420545456891	9.43550238623	0.371151022256	0.0116641193364	-0.183080651579	0.373517505645	0.0505358280817	-0.176369801798	0.0134177349081
1.894	0.411594846632	-0.0361025124525	9.4353899211	0.3714566128	0.0115192474268	-0.182187055131	0.373802699465	0.0502688407083	-0.175508871271	0.0133673387137
1.895	0.411426496653	-0.0300514545087	9.43529342658	0.371778829346	0.0113739772385	-0.181284022897	0.374104534143	0.0499988552284	-0.174639021111	0.0133172108679
1.896	0.411244340572	-0.0239039051028	9.43521264125	0.372117612781	0.011228365119	-0.180372086677	0.37442295848	0.0497260329593	-0.173760761107	0.0132673542882
1.897	0.411048599139	-0.0176624295348	9.43514729813	0.372472897037	0.0110824668318	-0.179451780968	0.374757914197	0.0494505359061	-0.172874603588	0.0132177717304
1.898	0.410839478364	-0.0113296297861	9.43509712147	0.37284460913	0.010936337547	-0.178523642709	0.375109335981	0.0491725267031	-0.171981063174	0.0131684657881
1.899	0.410617214039	-0.00490814971973	9.43506183588	0.373232669214	0.0107900318316	-0.177588211041	0.37547715153	0.048892168555	-0.171080656541	0.013119438892
1.9	0.410382072639	0.00159934223319	9.43504115452	0.37363699063	0.01064360364	-0.17664602705	0.375861281604	0.0486096251771	-0.170173902175	0.0130706933093
1.901	0.410134305913	0.00819014054155	9.43503478959	0.37405747996	0.0104971063052	-0.175697633525	0.376261640077	0.0483250607371	-0.169261320135	0.0130222311434
1.902	0.409874091574	0.014861509859	9.43504244588	0.374494037086	0.0103505925302	-0.174743574705	0.376678133992	0.0480386397954	-0.168343431807	0.0129740543335
1.903	0.409601727122	0.0216106817947	9.43506382655	0.374946555249	0.0102041143793	-0.173784396032	0.377110663623	0.0477505272458	-0.167420759666	0.0129261646538
1.904	0.409317406819	0.0284348705454	9.43509862551	0.375414921115	0.0100577232698	-0.172820643899	0.377559122534	0.0474608882564	-0.166493827035	0.0128785637138
1.905	0.409021384627	0.0353312498776	9.43514653568	0.375899014836	0.00991146996402	-0.171852865408	0.378023397647	0.0471698882097	-0.165563157841	0.0128312529576
1.906	0.40871391567	0.0422969753633	9.43520724529	0.376398710124	0.00976540456073	-0.170881608117	0.378503369307	0.0468776926437	-0.16462927638	0.0127842336639
1.907	0.408395240822	0.0493291751859	9.43528043639	0.376913874319	0.00961957648754	-0.169907419795	0.378998911351	0.0465844671915	-0.163692707074	0.0127375069459
1.908	0.408065616952	0.0564249581106	9.43536578938	0.377444368465	0.00947403449257	-0.168930848178	0.379509891187	0.0462903775221	-0.162753974233	0.0126910737512
1.909	0.407725256859	0.0635814065859	9.43546297723	0.377990047385	0.00932882663656	-0.167952440718	0.380036169865	0.0459955892799	-0.161813601819	0.0126449348617
1.91	0.407374434226	0.0707955866518	9.43557167436	0.378550759761	0.00918400028446	-0.166972744345	0.380577602156	0.0457002680248	-0.160872113208	0.0125990908938
1.911	0.407013393678	0.0780645405462	9.43569154614	0.379126348216	0.00903960209735	-0.165992305221	0.381134036635	0.0454045791718	-0.159930030956	0.0125535422985
1.912	0.406642396096	0.085385297677	9.43582225729	0.379716649395	0.008895678024	-0.165011668497	0.381705315765	0.0451086879304	-0.158987876566	0.0125082893613
1.913	0.406261688447	0.0927548687028	9.4359634689	0.380321494058	0.00875227329246	-0.164031378077	0.38229127598	0.0448127592442	-0.158046170252	0.012463332203
1.914	0.405871503952	0.100170249388	9.43611483897	0.380940707161	0.00860943240156	-0.163051976373	0.382891747774	0.0445169577302	-0.157105430712	0.0124186707794
1.915	0.405472092017	0.107628422854	9.43627602254	0.381574107949	0.00846719911177	-0.162074004072	0.383506555795	0.0442214476173	-0.156166174898	0.0123743048821
1.916	0.40506376296	0.115126359587	9.43644666919	0.382221510052	0.00832561643608	-0.161097999903	0.384135518933	0.0439263926857	-0.155228917787	0.0123302341384
1.917	0.404646709007	0.122661018646	9.43662643133	0.382882721577	0.00818472663102	-0.160124500394	0.384778450418	0.0436319562053	-0.154294172158	0.0122864580124
1.918	0.404221183469	0.130229351123	9.43681495203	0.383557545204	0.00804457118695	-0.159154039651	0.385435157916	0.0433383008742	-0.153362448368	0.0122429758053
1.919	0.403787515272	0.137828292904	9.4370118785	0.384245778288	0.00790519081805	-0.158187149121	0.386105443628	0.0430455887573	-0.152434254131	0.0121997866558
1.92	0.403345901226	0.145454788454	9.43721685018	0.384947212955	0.00776662545257	-0.157224357367	0.386789104391	0.0427539812243	-0.151510094298	0.0121568895409
1.921	0.402896643095	0.15310575835	9.43742950898	0.38566163621	0.00762891422237	-0.156266189845	0.387485931779	0.042463638888	-0.15059047064	0.0121142832767
1.922	0.402439955115	0.160778129597	9.43764949423	0.386388830036	0.00749209545218	-0.155313168676	0.388195712211	0.0421747215421	-0.149675881639	0.0120719665191
1.923	0.401976112776	0.16846882835	9.43787643923	0.387128571503	0.00735620664874	-0.154365812428	0.388918227054	0.0418873880995	-0.148766822269	0.0120299377648
1.924	0.401505437387	0.176174769821	9.43810998232	0.387880632872	0.00722128448949	-0.153424635901	0.389653252731	0.0416017965291	-0.147863783793	0.011988195352
1.925	0.401028132868	0.183892877763	9.43834975491	0.388644781709	0.00708736481125	-0.152490149903	0.39040056083	0.0413181037947	-0.146967253552	0.0119467374613
1.926	0.400544479084	0.191620072455	9.43859539142	0.389420780991	0.0069544825982	-0.151562861048	0.39115991822	0.0410364657917	-0.146077714765	0.0119055621173
1.927	0.400054727727	0.19935327813	9.43884652312	0.390208389217	0.00682267196987	-0.150643271537	0.391931087155	0.0407570372851	-0.145195646326	0.0118646671889
1.928	0.399559236472	0.207089421299	9.43910278261	0.391007360525	0.00669196616874	-0.149731878953	0.392713825393	0.0404799718468	-0.144321522607	0.0118240503911
1.929	0.39905814128	0.214825442388	9.43936379847	0.391817444802	0.00656239754769	-0.14882917606	0.393507886308	0.0402054217935	-0.143455813263	0.0117837092859
1.93	0.398551862178	0.222558266297	9.4396292026	0.392638387804	0.00643399755688	-0.147935650595	0.394313019011	0.0399335381236	-0.14259898304	0.0117436412837
1.931	0.398040553524	0.23028484993	9.43989862634	0.393469931268	0.00630679673097	-0.147051785074	0.39512896846	0.0396644704557	-0.141751491584	0.0117038436447
1.932	0.397524534841	0.238002145637	9.44017169852	0.394311813033	0.00618082467527	-0.146178056595	0.395955475585	0.0393983669652	-0.140913793259	0.0116643134801
1.933	0.39700412743	0.245707116919	9.44044805046	0.395163767158	0.00605611005265	-0.145314936645	0.396792277404	0.0391353743229	-0.140086336962	0.0116250477537
1.934	0.396479535144	0.253396741702	9.44072731423	0.396025524041	0.00593268056944	-0.144462890909	0.397639107144	0.0388756376323	-0.139269565942	0.0115860432835
1.935	0.395951097793	0.261068008894	9.44100912283	0.396896810541	0.00581056296156	-0.143622379085	0.398495694366	0.0386193003679	-0.138463917627	0.0115472967434
1.936	0.395419097171	0.268717918471	9.44129310818	0.397777350099	0.00568978298072	-0.142793854701	0.399361765081	0.0383665043134	-0.137669823448	0.0115088046644
1.937	0.394883772495	0.276343493153	9.44157890532	0.398666862862	0.00557036537991	-0.141977764934	0.40023704188	0.0381173895	-0.136887708674	0.0114705634368
1.938	0.394345483745	0.283941763242	9.44186614932	0.399565065805	0.00545233389914	-0.141174550434	0.401121244054	0.0378720941451	-0.136117992238	0.0114325693119
1.939	0.393804458664	0.291509780161	9.44215447836	0.400471672857	0.00533571125133	-0.140384645149	0.402014087721	0.0376307545914	-0.135361086582	0.0113948184034
1.94	0.393261016249	0.299044611339	9.44244353233	0.401386395025	0.00522051910744	-0.139608476159	0.402915285954	0.0373935052456	-0.134617397494	0.01135730669
1.941	0.392715447824	0.306543349866	9.44273294997	0.40230894052	0.00510677808261	-0.138846463503	0.403824548902	0.0371604785187	-0.13388732395	0.0113200300169
1.942	0.392168016396	0.314003101362	9.44302237827	0.403239014885	0.0049945077214	-0.138099020021	0.404741583924	0.0369318047656	-0.133171257967	0.011282984098
1.943	0.391619091741	0.321421002563	9.44331146015	0.404176321122	0.00488372648378	-0.137366551193	0.405666095711	0.036707612226	-0.132469584449	0.0112461645177
1.944	0.391068910907	0.328794204364	9.44359984567	0.405120559818	0.00477445173083	-0.136649454983	0.406597786421	0.0364880269649	-0.131782681044	0.0112095667335
1.945	0.390517817409	0.336119883583	9.4438871873	0.406071429278	0.00466669971033	-0.135948121684	0.407536355804	0.0362731728141	-0.131110918002	0.011173186078
1.946	0.389966052824	0.343395253132	9.4441731385	0.40702862565	0.00456048554339	-0.135262933772	0.408481501333	0.0360631713149	-0.130454658037	0.0111370177611
1.947	0.389413994268	0.35061753678	9.44445735791	0.407991843057	0.00445582321032	-0.13459426576	0.409432918335	0.0358581416598	-0.129814256192	0.0111010568721
1.948	0.388861872235	0.357783997016	9.44473950785	0.408960773729	0.00435272553712	-0.133942484057	0.410390300122	0.0356582006364	-0.129190059711	0.0110652983828
1.949	0.388310082921	0.364891915429	9.44501925204	0.409935108131	0.00425120418262	-0.133307946828	0.411353338123	0.0354634625716	-0.128582407908	0.0110297371491
1.95	0.387758861126	0.371938616732	9.44529626166	0.410914535095	0.00415126962521	-0.132691003862	0.412321722016	0.0352740392758	-0.127991632045	0.0109943679139
1.951	0.387208532791	0.378921446297	9.44557020974	0.411898741956	0.00405293115065	-0.132091996441	0.41329513986	0.0350900399894	-0.127418055218	0.0109591853098
1.952	0.386659411161	0.385837783436	9.44584077482	0.412887414676	0.0039561968395	-0.131511257215	0.414273278227	0.0349115713283	-0.126861992232	0.0109241838614
1.953	0.386111826504	0.392685039267	9.44610763778	0.413880237988	0.00386107355564	-0.130949110078	0.415255822339	0.0347387372319	-0.126323749497	0.0108893579879
1.954	0.385566066671	0.399460662264	9.44637048967	0.414876895518	0.00376756693512	-0.13040587005	0.416242456196	0.0345716389115	-0.12580362492	0.010854702006
1.955	0.385022481284	0.406162133628	9.44662902022	0.415877069927	0.00367568137508	-0.129881843163	0.417232862715	0.0344103747993	-0.125301907796	0.0108202101329
1.956	0.384481332762	0.412786971852	9.44688292881	0.416880443038	0.00358542002388	-0.129377326353	0.41822672386	0.0342550404992	-0.124818878714	0.0107858764883
1.957	0.383942990176	0.41933273188	9.44713191724	0.417886695975	0.00349678477119	-0.128892607349	0.419223720782	0.034105728738	-0.124354809459	0.0107516950982
1.958	0.383407705614	0.425797007808	9.44737569533	0.418895509296	0.00340977623927	-0.128427964576	0.420223533946	0.0339625293189	-0.12390996292	0.0107176598971
1.959	0.382875882635	0.432177432498	9.447613977	0.419906563124	0.00332439377427	-0.127983667055	0.421225843271	0.0338255290745	-0.123484593005	0.0106837647312
1.96	0.382347777863	0.43847167575	9.44784648547	0.420919537285	0.00324063543895	-0.127559974309	0.422230328263	0.0336948118228	-0.123078944555	0.0106500033615
1.961	0.381823710264	0.444677454947	9.44807294437	0.42193411144	0.0031584980054	-0.127157136276	0.423236668151	0.0335704583234	-0.122693253268	0.0106163694668
1.962	0.381303986033	0.450792523076	9.44829308963	0.422949965221	0.00307797694887	-0.126775393223	0.424244542019	0.0334525462354	-0.12232774562	0.0105828566464
1.963	0.380788958652	0.456814678003	9.44850665929	0.423966778365	0.0029990664428	-0.126414975668	0.425253628942	0.0333411500774	-0.1219826388	0.0105494584238
1.964	0.380278969296	0.462741764176	9.44871340136	0.424984230848	0.00292175935387	-0.126076104301	0.426263608122	0.0332363411879	-0.12165814064	0.0105161682496
1.965	0.379774212335	0.468571666705	9.44891306893	0.426002003015	0.00284604723859	-0.125758989915	0.42727415902	0.0331381876879	-0.121354449556	0.0104829795044
1.966	0.379275123532	0.474302320821	9.44910542179	0.427019775722	0.00277192034016	-0.12546383334	0.42828496149	0.0330467544451	-0.121071754486	0.0104498855027
1.967	0.378781991768	0.479931700749	9.44929022942	0.428037230461	0.00269936758704	-0.12519082538	0.429295695914	0.0329621030394	-0.120810234845	0.0104168794954
1.968	0.378295049467	0.485457841509	9.44946726643	0.4290540495	0.00262837659173	-0.124940146757	0.430306043335	0.0328842917303	-0.120570060468	0.0103839546738
1.969	0.377814709992	0.49087880995	9.44963631433	0.430069916007	0.002558933651	-0.124711968057	0.431315685591	0.0328133754263	-0.120351391571	0.0103511041725
1.97	0.377341225861	0.496192734074	9.44979716589	0.431084514193	0.00249102374686	-0.124506449684	0.432324305441	0.0327494056555	-0.120154378712	0.0103183210728
1.971	0.376874881999	0.501397788154	9.44994961808	0.432097529432	0.00242463054878	-0.124323741815	0.433331586707	0.0326924305384	-0.119979162753	0.0102855984064
1.972	0.376416070282	0.506492191865	9.4500934772	0.433108648402	0.00235973641659	-0.124163984365	0.434337214396	0.0326424947625	-0.119825874833	0.0102529291584
1.973	0.375964977042	0.511474227009	9.45022855693	0.434117559206	0.00229632240509	-0.124027306953	0.435340874836	0.032599639559	-0.119694636339	0.010220306271
1.974	0.375521984882	0.516342216705	9.45035468257	0.435123951508	0.00223436826906	-0.123913828871	0.436342255801	0.0325639026811	-0.119585558888	0.010187722647
1.975	0.375087360178	0.521094541954	9.45047168097	0.436127516657	0.00217385247001	-0.123823659064	0.437341046644	0.0325353183844	-0.119498744308	0.0101551711531
1.976	0.374661431769	0.525729634922	9.45057939511	0.437127947818	0.00211475218333	-0.12375689611	0.438336938423	0.0325139174093	-0.119434284628	0.0101226446235
1.977	0.374244427262	0.530245987174	9.45067767021	0.438124940096	0.00205704330736	-0.123713628207	0.439329624025	0.0324997269657	-0.119392262069	0.0100901358635
1.978	0.373836636671	0.534642139791	9.45076636448	0.439118190659	0.00200070047326	-0.123693933164	0.440318798298	0.0324927707194	-0.119372749041	0.010057637653
1.979	0.373438412608	0.538916687593	9.45084534269	0.440107398868	0.00194569705566	-0.123697878398	0.441304158169	0.0324930687807	-0.119375808149	0.0100251427498
1.98	0.373049946911	0.543068287137	9.45091447824	0.441092266396	0.0018920051855	-0.123725520934	0.44228540277	0.0325006376956	-0.119401492193	0.00999264389352
1.981	0.372671553622	0.547095647205	9.45097365451	0.442072497348	0.00183959576278	-0.123776907414	0.443262233562	0.032515490438	-0.119449844184	0.00996013380906
1.982	0.372303505062	0.550997531606	9.45102276374	0.443047798385	0.00178843847162	-0.123852074106	0.44423435445	0.0325376364053	-0.119520897357	0.00992760521003
1.983	0.371946076851	0.554772765699	9.45106170582	0.44401787884	0.00173850179588	-0.123951046919	0.44520147191	0.0325670814155	-0.119614675193	0.00989505080245
1.984	0.371599488079	0.558420232009	9.45109039128	0.444982450837	0.00168975303623	-0.124073841427	0.446163295099	0.032603827707	-0.11973119144	0.00986246328832
1.985	0.371264005632	0.561938868213	9.45110873876	0.445941229405	0.00164215832822	-0.124220462892	0.447119535977	0.0326478739395	-0.119870450148	0.00982983536917
1.986	0.370939855062	0.565327675507	9.45111667792	0.446893932592	0.00159568266157	-0.124390906297	0.448069909418	0.0326992151983	-0.120032445695	0.00979715974965
1.987	0.370627294681	0.568585706757	9.45111414494	0.447840281576	0.00155028990112	-0.12458515638	0.449014133325	0.0327578430005	-0.12021716283	0.00976442914111
1.988	0.370326616032	0.571712077757	9.45110108473	0.448780000781	0.00150594280831	-0.124803187673	0.449951928741	0.0328237453027	-0.120424576713	0.00973163626512
1.989	0.370037964904	0.574705966562	9.45107745716	0.449712817979	0.00146260306415	-0.125044964549	0.450883019955	0.0328969065121	-0.120654652962	0.00969877385707
1.99	0.369761579711	0.577566607232	9.45104322406	0.4506384644	0.00142023129325	-0.125310441268	0.451807134615	0.0329773074986	-0.120907347701	0.00966583466971
1.991	0.369497702133	0.580293292732	9.45099836085	0.451556674836	0.00137878708917	-0.125599562036	0.452724003831	0.0330649256095	-0.121182607617	0.00963281147665
1.992	0.369246472946	0.582885380141	9.45094285268	0.452467187744	0.00133822904088	-0.125912261058	0.453633362279	0.0331597346874	-0.12148037002	0.00959969707588
1.993	0.369008200174	0.585342283391	9.45087668922	0.453369745348	0.00129851476011	-0.126248462603	0.454534948302	0.0332617050881	-0.1218005629	0.00956648429329
1.994	0.368782971551	0.5876634781	9.45079987479	0.454264093734	0.00125960091017	-0.126608081072	0.455428504011	0.0333708037029	-0.122143104998	0.0095331659861
1.995	0.368570997431	0.589848499104	9.45071241972	0.455149982953	0.00122144323535	-0.126991021066	0.456313775383	0.0334869939812	-0.122507905875	0.00949973504637
1.996	0.368372506517	0.591896943306	9.45061434576	0.456027167108	0.00118399659209	-0.127397177467	0.457190512356	0.0336102359568	-0.122894865985	0.00946618440438
1.997	0.368187581735	0.593808467345	9.45050568145	0.456895404454	0.00114721498061	-0.12782643551	0.458058468924	0.0337404862747	-0.123303876753	0.00943250703204
1.998	0.368016413768	0.5955827878	9.45038646427	0.457754457483	0.00111105157772	-0.128278670874	0.458917403225	0.0338776982211	-0.123734820656	0.00939869594628
1.999	0.367859166813	0.597219680506	9.45025674293	0.458604093011	0.00107545877065	-0.128753749764	0.459767077637	0.034021821755	-0.124187571309	0.00936474421238
[truncated: 45,259 more rows]
