# Supplementary material for: Roll Angle Estimation of a Motorcycle through Inertial Measurements
Source: Sensors (Basel). 2021 Oct 5;21(19):6626. doi: 10.3390/s21196626 (PMC8512544; doi:10.3390/s21196626)
Supplement: Supplementary file 1 [file sensors-21-06626-s001.zip › supplementary_material/IMU_circular.csv]

0	-0.490295650545	0	9.79774005447	0	0	0	0	0	0	-0.0499791692707
0.001	-7.86515439495	-0.0252890518591	14.0384587595	-0.000157787028215	-0.0151724590653	5.96968361243e-05	-0.000154800088868	-0.0151724590604	5.97727640402e-05	-0.0499715925205
0.002	-16.4839659703	-0.0226565045268	18.6263954992	-0.000271305560729	-0.0343785392883	0.000138883419218	-0.00026435959975	-0.0343785392472	0.000139067165563	-0.0499468191542
0.003	-22.5004864957	-0.019540067688	21.9833794538	-0.000348236389812	-0.0466596066252	0.000234323575855	-0.000336526185143	-0.0466596064859	0.00023464371106	-0.0499063277473
0.004	-26.6299793998	-0.0172534578498	24.4273532947	-0.000411483054396	-0.0533675262071	0.000345221783872	-0.000394247566348	-0.053367525876	0.000345702874866	-0.0498563655326
0.005	-29.3535246063	-0.0155841719285	26.1691979223	-0.00046513287943	-0.0557060064192	0.000471627916052	-0.000441611913264	-0.0557060057702	0.000472290627179	-0.0498018916176
0.006	-31.0220057388	-0.0144197932551	27.359735498	-0.000512355435796	-0.0547044303757	0.000613296974937	-0.000481803075341	-0.0547044292489	0.000614157887107	-0.0497467528739
0.007	-31.8930150483	-0.0136965671139	28.1093591079	-0.000555716003669	-0.0512340320988	0.000769692876212	-0.000517413731512	-0.0512340303003	0.000770764858647	-0.0496938485687
0.008	-32.1574661031	-0.0133815918069	28.5008836486	-0.000597478749185	-0.0460299617601	0.000939997915983	-0.000550748111015	-0.0460299590621	0.000941290719579	-0.049645276572
0.009	-31.958612756	-0.0134618949625	28.5980743249	-0.000639780625	-0.0397121589291	0.00112312594399	-0.000583995376954	-0.0397121550684	0.00112464683638	-0.0496024584647
0.01	-31.4055698642	-0.0139377540619	28.4513682263	-0.000684734145932	-0.0328028213025	0.00131773291357	-0.000619332116587	-0.0328028159804	0.00131948725296	-0.0495662456796
0.011	-30.5828965575	-0.0148185727326	28.1017434748	-0.000734489945232	-0.0257402719756	0.0015222227239	-0.000658984920382	-0.0257402648553	0.00152421441724	-0.0495370100875
0.012	-29.5573759167	-0.0161203189026	27.5833486831	-0.000791276662197	-0.0188897502323	0.00173474789436	-0.000705270594006	-0.0188897409351	0.00173697971843	-0.0495147223218
0.013	-28.3828016465	-0.0178639302166	26.925292864	-0.00085742828769	-0.0125518186977	0.00195320512378	-0.000760624097447	-0.012551806799	0.00195567891196	-0.0494990205427
0.014	-27.1033456844	-0.0200743319922	26.1528610814	-0.000935404955552	-0.00696903309964	0.00217522580745	-0.000827620166898	-0.00696901812221	0.00217794252227	-0.0494892716885
0.015	-25.7559116867	-0.0227798659359	25.2883342511	-0.00102781088657	-0.00233140834889	0.00239816138932	-0.000908992305387	-0.00233138975564	0.00240112111336	-0.049484626675
0.016	-24.3717617017	-0.0260120344583	24.3515349588	-0.00113741200556	0.00121890447285	0.00261906313236	-0.00100765165933	0.00121892728668	0.00262226501759	-0.0494840705339
0.017	-22.9776226848	-0.0298055485776	23.3601844042	-0.0012671552568	0.00358342232854	0.00283465552822	-0.00112670782414	0.00358345004283	0.00283809774677	-0.0494864681221
0.018	-21.5964277513	-0.0341987393956	22.3301318528	-0.00142019163183	0.00470340022499	0.00304130212817	-0.00126949363584	0.00470343360019	0.00304498186626	-0.0494906057751
0.019	-20.2478142381	-0.0392344597668	21.2755029394	-0.00159990529854	0.00455603412409	0.00323496201163	-0.00143959641281	0.00455607400238	0.00323887554256	-0.0494952291011
0.02	-18.9484817275	-0.0449616663826	20.2088034848	-0.00180995195566	0.00315074143428	0.00341113433283	-0.00164089888813	0.0031507887334	0.00341527719512	-0.0494990770205
0.021	-17.7125002121	-0.0514379358534	19.1410085854	-0.00205431065648	0.000525538756363	0.00356478726352	-0.00187763425192	0.000525594451609	0.00356915455576	-0.0495009121397
0.022	-16.5516476517	-0.0587332405464	18.081660391	-0.00233735494894	-0.00325639223253	0.00369026597272	-0.00215446141061	-0.00325632714391	0.00369485275752	-0.0494995476
0.023	-15.4758416112	-0.0669354146702	17.0389908517	-0.00266395147861	-0.00810979699756	0.0037811717357	-0.00247656899664	-0.00810972155793	0.00378597351864	-0.0494938706662
0.024	-14.4937133189	-0.0761579269315	16.0200774197	-0.00303959762557	-0.0139298951746	0.0038302003449	-0.00284982027829	-0.0139298085647	0.00383521355968	-0.0494828635001
0.025	-13.6133576793	-0.0865509288298	15.0310315483	-0.00347061509909	-0.0205941433196	0.00382892189515	-0.00328095677029	-0.0205940450105	0.00383414427659	-0.0494656217806
0.026	-12.8432912783	-0.0983172086358	14.0772142625	-0.00396442515618	-0.0279629416544	0.00376747433685	-0.00377788755842	-0.0279628316349	0.0037729049925	-0.0494413720918
0.027	-12.1936758459	-0.11173588662	13.1634731313	-0.00452994586559	-0.0358789561972	0.0036341274241	-0.00435010687292	-0.0358788353103	0.00363976630793	-0.0494094892979
0.028	-11.4301710143	-0.125871883343	12.274927514	-0.00517310384185	-0.0443708907287	0.0034187311724	-0.00500403383089	-0.0443707610213	0.00342459018733	-0.0493694124976
0.029	-10.0874887462	-0.137647774066	11.3712794663	-0.00588498433007	-0.0540049849129	0.00312292807698	-0.00573065748415	-0.0540048496621	0.00312907413773	-0.0493202877457
0.03	-8.63378124017	-0.149050190482	10.4749644173	-0.00665441624996	-0.0652237963446	0.00275219841121	-0.00651851712962	-0.065223660274	0.00275877051065	-0.0492607517505
0.031	-7.1118413137	-0.159996948608	9.59716795114	-0.00747856426196	-0.0779682360576	0.00230665149955	-0.00736474790897	-0.0779681059588	0.00231384581134	-0.0491892506904
0.032	-5.56528097051	-0.170377323953	8.74763508259	-0.00835381148486	-0.0921469723702	0.00178720491605	-0.00826565536961	-0.0921468575173	0.0017952825918	-0.0491043057745
0.033	-4.13989084312	-0.180107803531	7.96746985724	-0.00927645157999	-0.107566009113	0.00119541074044	-0.0092174158004	-0.107565921688	0.00120469906673	-0.0490045806411
0.034	-11.6239019922	-0.196680543702	10.7390076941	-0.0102869700663	-0.117947998137	0.000517857122519	-0.0102611436815	-0.117947954943	0.000528235132539	-0.0488919705264
0.035	-11.8534090218	-0.200938901668	10.8247869598	-0.0113822664023	-0.122126075971	-0.000243965215867	-0.0113936218762	-0.122126098238	-0.000232828631683	-0.0487718050211
0.036	-11.6294070691	-0.204294762509	11.3384892478	-0.0124737675329	-0.123530926007	-0.00107391529676	-0.012525440272	-0.123531038526	-0.00106215116997	-0.0486491327361
0.037	-11.0671580757	-0.20799889921	11.6247156903	-0.0135740842385	-0.123186807289	-0.00196364103752	-0.0136687749075	-0.123187039128	-0.00195134143128	-0.0485259304098
0.038	-10.3069268941	-0.21165456574	11.7400767251	-0.0146838684381	-0.121604012508	-0.00290522035797	-0.0148238745687	-0.121604397103	-0.00289246787303	-0.0484036892625
0.039	-9.44603922681	-0.21500956835	11.7254175994	-0.0158019741388	-0.11913704957	-0.00389074058344	-0.0159891987439	-0.119137624688	-0.00387761259308	-0.0482834690152
0.04	-8.55181015965	-0.217901773169	11.6107550168	-0.0169261305426	-0.11603452858	-0.00491229359085	-0.0171620894566	-0.116035336189	-0.00489886549365	-0.0481660284002
0.041	-7.67018258862	-0.220229567249	11.4185732471	-0.0180534406383	-0.112472322093	-0.00596201532414	-0.018339270895	-0.112473408139	-0.00594836315399	-0.0480519142874
0.042	-6.83164572887	-0.221932278239	11.1660443503	-0.0191807023137	-0.108576025935	-0.00703214572421	-0.0195171726395	-0.108577440019	-0.00701834827369	-0.0479415230733
0.043	-6.0553953975	-0.222977222855	10.8665382343	-0.0203046136659	-0.10443639333	-0.00811509685477	-0.0206921375345	-0.104438188305	-0.00810123737846	-0.0478351431632
0.044	-5.35233114034	-0.223351181177	10.5306601059	-0.0214219025967	-0.100120045853	-0.00920352137677	-0.0218605538903	-0.100122277343	-0.00918968889823	-0.0477329844048
0.045	-4.82290698147	-0.221460908994	10.9216087139	-0.0225253049105	-0.0953866459779	-0.0102910101452	-0.0230148713766	-0.0953893719883	-0.0102773784461	-0.0476353434314
0.046	-4.24092210918	-0.220703376689	10.4277745935	-0.0236125542908	-0.0903818157004	-0.0113707438355	-0.0241525182044	-0.0903850958266	-0.011357483794	-0.0475425641973
0.047	-3.74978936242	-0.219264615515	9.93556753906	-0.0246863602372	-0.0855143915037	-0.0124357465697	-0.0252758869061	-0.085518286117	-0.0124229315495	-0.0474547137602
0.048	-3.34342207142	-0.217166410686	9.44882639052	-0.0257432750407	-0.0807720308374	-0.0134801679499	-0.026381270772	-0.0807766006307	-0.0134678774366	-0.0473716611396
0.049	-3.01398251669	-0.214457061301	8.97052525152	-0.0267805163769	-0.076140755792	-0.0144986216247	-0.0274656515415	-0.0761460611056	-0.0144869427375	-0.0472932885009
0.05	-2.75262654966	-0.211185894657	8.50300419808	-0.0277956438599	-0.0716068123049	-0.0154861892194	-0.0285263757783	-0.0716129124494	-0.0154752177581	-0.0472194918509
0.051	-2.5501119572	-0.207404788558	8.04811057584	-0.0287865327512	-0.0671577075387	-0.0164384352818	-0.0295611289423	-0.067164660131	-0.0164282763892	-0.0471501802951
0.052	-2.39727803481	-0.203168885533	7.60731178422	-0.0297513592747	-0.0627826823785	-0.0173514192965	-0.0305679209443	-0.0627905427059	-0.0173421878062	-0.0470852745412
0.053	-2.28542421562	-0.198536914366	7.18178640011	-0.0306885964908	-0.0584727781986	-0.0182217054069	-0.0315450821734	-0.0584815986243	-0.0182135259701	-0.0470247051337
0.054	-2.20660358133	-0.193571164565	6.7724981121	-0.0315970171632	-0.0542206087304	-0.0190463701327	-0.0324912664479	-0.0542304381539	-0.0190393772416	-0.0469684107694
0.055	-2.15383841337	-0.188337158125	6.38025502143	-0.03247570074	-0.0500199243239	-0.0198230081182	-0.0334054580232	-0.0500308077083	-0.0198173461617	-0.0469163369448
0.056	-2.12126014539	-0.18290306183	6.00575553164	-0.0333240419975	-0.0458650464428	-0.0205497356729	-0.0342869801975	-0.0458770244216	-0.0205455591704	-0.0468684351035
0.057	-2.10417375178	-0.177338885092	5.64962134048	-0.0341417592054	-0.041750247598	-0.021225191635	-0.0351355033594	-0.041763356171	-0.0212226657895	-0.0468246623765
0.058	-2.09904752006	-0.171715512959	5.31241786117	-0.0349288999612	-0.0376691507564	-0.0218485349524	-0.0359510505979	-0.0376834210829	-0.0218478366363	-0.0467849819317
0.059	-2.10343180662	-0.166103632155	4.99466268658	-0.0356858431627	-0.0336142185763	-0.0224194383731	-0.0367339993142	-0.0336296768713	-0.0224207576212	-0.0467493638788
0.06	-2.11581547174	-0.160572619998	4.69682327545	-0.036413296007	-0.0295763938427	-0.022938077804	-0.0374850777024	-0.029593061381	-0.0229416198248	-0.04671778661
0.061	-2.13543395144	-0.15518947979	4.41930578412	-0.0371122854512	-0.0255449368361	-0.0234051172163	-0.0382053555154	-0.0255628300634	-0.0234111048689	-0.0466902384002
0.062	-2.16204843085	-0.150017917933	4.16243769637	-0.0377841442322	-0.0215074832251	-0.0238216894412	-0.0388962292274	-0.0215266139772	-0.0238303660531	-0.0466667190609
0.063	-2.19571911459	-0.145117662556	3.9264474728	-0.038430492293	-0.017450319391	-0.0241893737368	-0.0395594024647	-0.0174706952165	-0.0242010060835	-0.0466472414267
0.064	-2.23659630158	-0.140544116226	3.71144468818	-0.039053215205	-0.0133588444757	-0.0245101715554	-0.0401968633567	-0.0133804690594	-0.0245250527879	-0.046631832474
0.065	-2.28475046855	-0.136348414422	3.51740388724	-0.0396544418109	-0.00921816475412	-0.02478648241	-0.0408108611097	-0.00924103843737	-0.0248049347084	-0.0466205339115
0.066	-2.32248256456	-0.135413611617	3.3429942656	-0.0402471960273	-0.0050293162287	-0.0250293110632	-0.0414149401432	-0.00505344453529	-0.0250516817534	-0.0466133943661
0.067	-2.38615636337	-0.131789499952	3.18953838395	-0.0408093708682	-0.000745443224837	-0.0252238775408	-0.0419863122353	-0.000770812660436	-0.0252505588576	-0.0466105009588
0.068	-2.45499602363	-0.128611284576	3.05606224064	-0.0413582768108	0.00362667405229	-0.0253834617756	-0.0425429131739	0.00360006914653	-0.0254148728474	-0.0466119274529
0.069	-2.52827871147	-0.126001372126	2.94198434407	-0.0418971131631	0.00809709610029	-0.0255119352238	-0.0430881287087	0.00806926160598	-0.0255485291022	-0.0466177678672
0.07	-2.60509140796	-0.124024272687	2.84661263467	-0.0424288431746	0.012673434203	-0.0256134928679	-0.0436251231122	0.0126443752301	-0.0256557559257	-0.0466281248923
0.071	-2.68437606934	-0.122737275854	2.76916153634	-0.0429566881481	0.0173606286399	-0.0256926919451	-0.0441573351782	0.0173303483834	-0.025741142639	-0.046643107339
0.072	-2.76498958709	-0.122195490959	2.708773618	-0.0434841568055	0.0221608328935	-0.0257544754158	-0.0446885087903	0.0221293313464	-0.0258096624609	-0.046662827424
0.073	-2.84571810537	-0.1224503277	2.6645286079	-0.0440150552305	0.027073364779	-0.0258042021303	-0.0452227044184	0.0270406372869	-0.0258667021423	-0.0466873979768
0.074	-2.92535216328	-0.123554021525	2.63546881009	-0.0445535029713	0.0320947100749	-0.0258476769499	-0.0457643168158	0.0320607457198	-0.0259180916072	-0.0467169296166
0.075	-3.00270076928	-0.125556787836	2.620609897	-0.0451039455428	0.0372185964236	-0.0258911749021	-0.0463180888909	0.0371833762342	-0.0259701277132	-0.0467515279727
0.076	-3.07662001968	-0.128506688321	2.61895431872	-0.0456711571189	0.0424360890209	-0.0259414565987	-0.0468891154148	0.0423995840111	-0.0260295893159	-0.0467912909844
0.077	-3.1733865457	-0.132593408585	2.6383719425	-0.046260028368	0.0477525102159	-0.0260062657302	-0.0474826556778	0.0477146785199	-0.0261042594308	-0.0468363146979
0.078	-3.23851410819	-0.137772422117	2.66060835144	-0.0468772993448	0.0531210782348	-0.0260929173697	-0.0481057961589	0.053081864147	-0.0262014158546	-0.0468866576078
0.079	-3.2969323031	-0.144077676864	2.69299974595	-0.0475274640145	0.0585417090142	-0.0262095978449	-0.0487634229668	0.0585010399626	-0.0263292732775	-0.0469423876336
0.08	-3.34781562936	-0.151554655424	2.73459046732	-0.0482164862671	0.0639963639647	-0.0263648843917	-0.0494619115545	0.0639541480384	-0.0264964103707	-0.0470035476467
0.081	-3.39047013059	-0.16023753997	2.78445778655	-0.0489504239236	0.0694652570876	-0.0265676500655	-0.050207747822	0.0694213805297	-0.0267116970818	-0.047070161602
0.082	-3.42433783542	-0.170149533423	2.84171816031	-0.04973537942	0.0749270908755	-0.0268269734269	-0.0510074750626	0.0748814155687	-0.0269842042696	-0.0471422329078
0.083	-3.44899681437	-0.181302268373	2.90552840014	-0.0505774273123	0.0803592974763	-0.0271520367976	-0.0518676171648	0.0803116584533	-0.0273231019375	-0.0472197430348
0.084	-3.46415910064	-0.193696097737	2.97509383282	-0.0514825430049	0.0857382821081	-0.0275520195581	-0.0527946027544	0.0856884851127	-0.0277375525317	-0.0473026503661
0.085	-3.46966449523	-0.207321116795	3.04966724942	-0.0524565371865	0.0910396647206	-0.0280359916772	-0.053794694984	0.0909874838368	-0.0282366044894	-0.0473908892904
0.086	-3.46547344704	-0.222158633448	3.12855125466	-0.0535049988587	0.0962385153469	-0.0286128114991	-0.0548739300242	0.0961836907045	-0.0288290900493	-0.0474843695332
0.087	-3.45165859666	-0.238182843635	3.21109907704	-0.0546332479722	0.101309583098	-0.0292910302438	-0.0560380653731	0.101251818659	-0.0295235297769	-0.0475829757205
0.088	-3.42839591775	-0.255362516817	3.29671481926	-0.0558462972494	0.106227517396	-0.0300788041522	-0.057292537592	0.106166478821	-0.03032804473	-0.047686567167
0.089	-3.39595578883	-0.273662587669	3.38485323822	-0.0571488219419	0.110967080806	-0.0309838140675	-0.0586424281951	0.110902393407	-0.0312502760486	-0.0477949778817
0.09	-3.39640014336	-0.273393588016	3.38446286234	-0.0584930043119	0.115611308181	-0.0319486291841	-0.0600372187135	0.115542693371	-0.0322329038829	-0.0479080707665
0.091	-3.3044679971	-0.314250639408	3.56795790221	-0.0599785702911	0.119797256294	-0.0331196579792	-0.061583663602	0.119724096579	-0.0334217202283	-0.0480254546742
0.092	-3.30498450329	-0.313984884148	3.56754886939	-0.061529342745	0.123981717476	-0.0343473579025	-0.0631985048562	0.123903686126	-0.034667995757	-0.0481471277101
0.093	-3.18161485724	-0.35877674487	3.75526884945	-0.0632125541206	0.127624544352	-0.0357904514335	-0.0649566138353	0.127540926333	-0.0361294144581	-0.0482725706868
0.094	-3.18220032699	-0.358388397666	3.75484690683	-0.0649798723683	0.131258924776	-0.0373031001377	-0.0668027373355	0.131169299625	-0.0376611774345	-0.0484017746697
0.095	-3.03178913459	-0.406992166009	3.94436335482	-0.0668706161858	0.134272315176	-0.0390350214776	-0.0687834293578	0.134175869383	-0.0394117045279	-0.048534139622
0.096	-3.03243549897	-0.406488846563	3.94393660022	-0.0688637201263	0.137272309595	-0.0408485016532	-0.0708710754653	0.13716851694	-0.0412445693978	-0.0486696515692
0.097	-2.86024109915	-0.458765885852	4.13335549272	-0.0709694571784	0.139579737752	-0.0428796708287	-0.0730825510341	0.139467686686	-0.0432943286991	-0.0488076364087
0.098	-2.71079854562	-0.461908927867	4.20551092101	-0.0731784765062	0.141652731565	-0.045030233959	-0.0754038312532	0.14153170486	-0.0454636893951	-0.0489479682677
0.099	-2.43602444879	-0.509070722906	4.25209394084	-0.07565465297	0.143160537266	-0.0474399442166	-0.0780056566435	0.143029385474	-0.0478916469398	-0.0490900567087
0.1	-2.16169748487	-0.534717492689	4.29748404344	-0.0781382746772	0.144103667792	-0.0499526139068	-0.0806207066717	0.143961601344	-0.0504217266095	-0.0492333790812
0.101	-1.86860678798	-0.560517452878	4.34027803324	-0.0807284089821	0.144430862103	-0.0526196890013	-0.0833506005009	0.144276892413	-0.0531051767963	-0.0493773236122
0.102	-1.56417237489	-0.586272402378	4.38237650286	-0.0834226322468	0.144123307578	-0.0554386967646	-0.0861928188445	0.143956388199	-0.0559393342512	-0.049521264646
0.103	-1.2545282897	-0.611868674911	4.42518137217	-0.0862185053057	0.143171256979	-0.0584061822411	-0.089144769279	0.142990283837	-0.0589205626061	-0.0496645622323
0.104	-0.944703163518	-0.637194526678	4.46968824576	-0.0891128153684	0.141572385247	-0.0615176699102	-0.092203024778	0.141376197421	-0.0620442114357	-0.0498065703596
0.105	-0.638774828485	-0.662141037265	4.51656624158	-0.0921016457752	0.139330438413	-0.0647676772632	-0.0953633927781	0.139117819397	-0.0653046277539	-0.049946643694
0.106	-0.340004316816	-0.686602393253	4.5662260612	-0.0951804251813	0.136454115458	-0.0681497340611	-0.0986209641146	0.136223794954	-0.0686951735898	-0.0500841430844
0.107	-0.0509525548899	-0.710476440234	4.61887745112	-0.0983439714878	0.13295614087	-0.0716564077777	-0.101970157197	0.132706797149	-0.0722082501109	-0.0502184400468
0.108	0.226417522207	-0.733665384797	4.67457728261	-0.101586533482	0.128852495776	-0.0752793350932	-0.105404760413	0.128582758658	-0.0758353281298	-0.050348920402
0.109	0.49065139092	-0.756076571706	4.73326944361	-0.104901832184	0.124161782114	-0.0790092592559	-0.108917974754	0.123870236611	-0.0795669847923	-0.0504749872114
0.11	0.740724197541	-0.777623281817	4.79481763551	-0.108283103128	0.118904698871	-0.0828360730966	-0.112502457929	0.118589889519	-0.083392946215	-0.050596063135
0.111	0.975971528697	-0.798225509814	4.8590320564	-0.111723140311	0.113103612769	-0.0867488674454	-0.116150370658	0.112764048689	-0.087302135805	-0.0507115923137
0.112	1.19602848566	-0.81781069064	4.92569083007	-0.11521434215	0.106782208475	-0.0907359846792	-0.119853425516	0.106416369184	-0.0912827279755	-0.0508210418631
0.113	1.1945960757	-0.816931287675	4.92599779524	-0.118721398817	0.100207906574	-0.0947573200496	-0.123574216191	0.0998143642756	-0.0952954183772	-0.0509240243021
0.114	1.59436304875	-0.855231139307	5.06139524752	-0.122213873909	0.0927885712073	-0.0988171074424	-0.127282270301	0.0923658273372	-0.0993417447616	-0.0510198042252
0.115	1.59317694261	-0.854840039248	5.06166267344	-0.125815932874	0.0852684058288	-0.102939115021	-0.131102992669	0.084814787446	-0.103448379715	-0.0511082794255
0.116	1.93275339398	-0.887154937698	5.2050764542	-0.129367992236	0.0769830898052	-0.107062582491	-0.134873401025	0.0764971326751	-0.107551340782	-0.0511886577087
0.117	1.9318156567	-0.886921990722	5.20529883073	-0.133014306615	0.0686237472034	-0.111229537604	-0.138739907407	0.0681037353816	-0.11169553459	-0.0512608635826
0.118	2.21378798318	-0.91354166401	5.35510861695	-0.136589216557	0.0595847248694	-0.115360482918	-0.142532470946	0.0590292657691	-0.115798309627	-0.0513241893868
0.119	2.21309622494	-0.913498444522	5.35527107701	-0.140237546823	0.0504964147197	-0.119513587403	-0.146398891041	0.0499037897768	-0.119920637932	-0.0513785843143
0.12	2.44152318981	-0.934524190605	5.51008687012	-0.143799036782	0.0408187563755	-0.123593016144	-0.150173673718	0.0401876879591	-0.123963665016	-0.051423430596
0.121	2.44106839001	-0.934695378922	5.51017841324	-0.147409917361	0.0311133303557	-0.127671319033	-0.153996757256	0.0304421429056	-0.128002607101	-0.0514586989317
0.122	2.6206822507	-0.95026112952	5.66891764589	-0.150922725534	0.0209132922616	-0.131638732986	-0.157714729189	0.0202008700629	-0.131924895216	-0.0514838661547
0.123	2.62045181821	-0.950664503752	5.66893082418	-0.154458788355	0.0107031379017	-0.13558039771	-0.161453268515	0.00994789848004	-0.135818126451	-0.051498920651
0.124	2.75611170417	-0.960994945315	5.83082547226	-0.157888975219	9.70483713231e-05	-0.13937512797	-0.165076723651	-0.000701913184868	-0.139558614068	-0.051503438007
0.125	2.75609175796	-0.961641881282	5.83075600532	-0.161315098079	-0.0105056157308	-0.143118791122	-0.168691809232	-0.0113497357616	-0.143244391512	-0.0514974202383
0.126	2.85243390574	-0.967069207385	5.99530336895	-0.164630611478	-0.0214022066472	-0.14668137452	-0.172185039072	-0.0222921304711	-0.146743348659	-0.0514805451881
0.127	2.85261084407	-0.967964917878	5.99514976908	-0.16791440667	-0.0322858686152	-0.150167538432	-0.175640658227	-0.0332228323421	-0.150161930213	-0.0514528245195
0.128	2.91384660833	-0.968924329753	6.16203812136	-0.171085725867	-0.043358926253	-0.153441094682	-0.178970704523	-0.0443432691865	-0.153362359754	-0.0514140410212
0.129	2.91420822681	-0.970068090327	6.16180133074	-0.174198134249	-0.0544132891931	-0.156613505844	-0.182234443699	-0.0554459943022	-0.156457407108	-0.0513642123227
0.13	2.94403138675	-0.967082198957	6.33082795191	-0.177198899115	-0.065551008329	-0.159545073768	-0.18537183175	-0.0666320672573	-0.159306401935	-0.0513032278446
0.131	2.94456749366	-0.968467667607	6.33051100591	-0.180114768742	-0.076667547359	-0.162352042687	-0.188415556754	-0.0777976406193	-0.162026321251	-0.051231107957
0.132	2.94613885999	-0.962125241115	6.50150520598	-0.182922340138	-0.0877610901085	-0.164893834141	-0.191334950899	-0.0889398272155	-0.164476334557	-0.0511478492222
0.133	2.94684153705	-0.963740908789	6.50111292772	-0.185620923939	-0.0988336939137	-0.167289453991	-0.194135395122	-0.100061409642	-0.16677551076	-0.0510534720741
0.134	2.92282610596	-0.954673028119	6.67387201805	-0.188216841774	-0.10977796773	-0.169399984965	-0.196816138714	-0.111053864403	-0.168785497641	-0.0509480794137
0.135	2.92368982267	-0.956502802789	6.67341075202	-0.19068217674	-0.120703670947	-0.171345208288	-0.199355357755	-0.122027702647	-0.170625380407	-0.0508316896526
0.136	2.87632732519	-0.945358240165	6.84765137743	-0.193052493675	-0.131398143594	-0.172990268617	-0.201781871904	-0.132769091688	-0.172161771344	-0.0507045098272
0.137	2.87734866353	-0.947382152389	6.84712874479	-0.195273639296	-0.142077938626	-0.174453804248	-0.204047538899	-0.143495351875	-0.173511774141	-0.0505665548345
0.138	2.80854243417	-0.934803091777	7.02245884768	-0.197409115594	-0.152427473326	-0.175607230955	-0.206209562503	-0.153889711064	-0.174549244865	-0.0504181322096
0.139	2.80971969078	-0.936998099993	7.0218835222	-0.199380238847	-0.162767175199	-0.176566227813	-0.208195088828	-0.164273368092	-0.175387423274	-0.0502592524035
0.14	2.72113510335	-0.923596988063	7.19778354696	-0.20127639002	-0.172682867438	-0.177210452294	-0.210087749438	-0.174230965172	-0.175909431068	-0.0500903184029
0.141	2.72246779991	-0.925937856511	7.19716504247	-0.202996691541	-0.182594009306	-0.177650942711	-0.211792223809	-0.184182724492	-0.176222913003	-0.0499113357827
0.142	2.60093080483	-0.927742783649	7.37916248203	-0.2047430523	-0.191986692335	-0.177885030716	-0.213510668834	-0.193614581338	-0.176329915725	-0.0497227997444
0.143	2.61724080584	-0.913325085112	7.37228865047	-0.206100687338	-0.201395000453	-0.17769102549	-0.214817234887	-0.203058355929	-0.17600377563	-0.0495247013294
0.144	2.47806853436	-0.917022968188	7.55306161081	-0.207632507646	-0.210196588229	-0.177409470419	-0.216292259601	-0.211894709222	-0.175591427481	-0.0493176275141
0.145	2.4952694397	-0.902653168877	7.54661852504	-0.208754514373	-0.219021386721	-0.176696050155	-0.217334650514	-0.220750073786	-0.174742340722	-0.0491015596805
0.146	2.34045138346	-0.906695917372	7.72522133536	-0.210059740708	-0.227166685208	-0.175904237188	-0.218555444456	-0.228925023295	-0.173817473864	-0.0488771599894
0.147	2.35816093169	-0.892582681443	7.71924607247	-0.210958216725	-0.235341433807	-0.174685930193	-0.21934751891	-0.237124819131	-0.172461489082	-0.0486444038351
0.148	2.26837814456	-0.907495418299	7.80995832424	-0.212128030622	-0.242954956371	-0.173525295741	-0.220413118994	-0.24476360309	-0.171165301329	-0.0484039274224
0.149	2.19181950613	-0.898316485983	7.893996322	-0.212994190882	-0.250211222113	-0.172007370206	-0.221157210306	-0.252040906758	-0.169511673001	-0.0481559965199
0.15	2.11246544964	-0.894204570052	7.97721606705	-0.213795297545	-0.25708945461	-0.170255386169	-0.22182469178	-0.258937042697	-0.167624471013	-0.0479009898535
0.151	2.03054938944	-0.889166253035	8.05944958638	-0.214483622207	-0.263579897854	-0.168273280099	-0.222368323853	-0.265442122839	-0.165508027874	-0.0476392922882
0.152	1.94628261426	-0.884899986519	8.14057513203	-0.215080553589	-0.269673906985	-0.166069871184	-0.222810218762	-0.271547430304	-0.163171563216	-0.0473712979817
0.153	1.85988849535	-0.880870855218	8.22047263128	-0.215587099261	-0.275364083517	-0.163653605736	-0.223152086105	-0.277245499659	-0.160623918226	-0.0470974091604
0.154	1.77160407934	-0.877204056676	8.29902540706	-0.216010099408	-0.280644287301	-0.161033895801	-0.22340150807	-0.282530144324	-0.157874893703	-0.0468180348682
0.155	1.68167656157	-0.87383305573	8.37612206294	-0.216354590503	-0.285509648784	-0.158220624355	-0.223564276946	-0.287396464112	-0.154934752442	-0.0465335896971
0.156	1.59036321616	-0.870745919237	8.45165358114	-0.216626046742	-0.289956575125	-0.155224181495	-0.223646635872	-0.29184085239	-0.151814253371	-0.0462444925032
0.157	1.49792967044	-0.867911183326	8.52551633975	-0.216829708593	-0.293982745996	-0.152055341691	-0.223654599389	-0.295860990976	-0.148524526706	-0.0459511651234
0.158	1.40464900513	-0.865298343812	8.59761213173	-0.216970750547	-0.297587105518	-0.148725185363	-0.223594115518	-0.299455841519	-0.145076993612	-0.0456540310965
0.159	1.31080047242	-0.862871216628	8.66784881183	-0.217054195159	-0.300769848681	-0.1452450069	-0.223470973774	-0.302625631064	-0.141483272424	-0.0453535143954
0.16	1.2166682656	-0.860589666269	8.73614091158	-0.217084897306	-0.303532402741	-0.141626227474	-0.223290783878	-0.305371832489	-0.137755089826	-0.0450500381756
0.161	1.12253994883	-0.858409205393	8.80241018307	-0.217067506763	-0.305877403812	-0.137880308676	-0.223058933129	-0.307697140006	-0.133904193009	-0.0447440235458
0.162	1.02870492226	-0.856281460008	8.8665860849	-0.217006438167	-0.307808668853	-0.134018669412	-0.222780551602	-0.309605439965	-0.129942265264	-0.0444358883648
0.163	0.935452773181	-0.854154566911	8.92860619533	-0.216905841463	-0.309331163247	-0.130052606581	-0.222460478298	-0.311101777165	-0.125880845522	-0.0441260460695
0.164	0.843071522589	-0.851973733259	8.98841654963	-0.216769576055	-0.310450964198	-0.125993220468	-0.222103231494	-0.31219231693	-0.121731252791	-0.043814904538
0.165	0.75184584032	-0.849681855302	9.04597190415	-0.216601188568	-0.311175220203	-0.121851345601	-0.221712983242	-0.312884303223	-0.117504516229	-0.0435028649935
0.166	0.662055384758	-0.847220195329	9.10123593173	-0.216403894876	-0.311512106855	-0.117637487689	-0.221293538651	-0.313186013095	-0.113211311472	-0.0431903209495
0.167	0.573972968818	-0.844529093963	9.1541813339	-0.216180566568	-0.311470779303	-0.113361767203	-0.220848320176	-0.313106707775	-0.108861903772	-0.0428776572041
0.168	0.487862975706	-0.841548698161	9.20478989182	-0.215933722032	-0.311061321649	-0.109033869986	-0.220380357033	-0.312656580759	-0.104466098333	-0.0425652488826
0.169	0.403979674135	-0.838219691507	9.25305243746	-0.215665522122	-0.310294693648	-0.104663005186	-0.219892279746	-0.311846703231	-0.100033198113	-0.0422534605341
0.17	0.322565774554	-0.834484008625	9.29896876531	-0.215377770331	-0.309182675036	-0.100257870653	-0.219386319685	-0.310688967184	-0.0955719692602	-0.0419426452831
0.171	0.243851136506	-0.830285520304	9.34254747988	-0.215071917255	-0.307737807839	-0.0958266258259	-0.218864313386	-0.30919602661	-0.0910906141564	-0.0416331440383
0.172	0.168051425378	-0.825570678638	9.38380577521	-0.214749069077	-0.30597333703	-0.0913768720036	-0.218327711319	-0.307381237124	-0.0865967519866	-0.0413252847613
0.173	0.0953670899222	-0.82028910694	9.42276916839	-0.214409999708	-0.303903149875	-0.0869156397624	-0.217777590734	-0.30525859438	-0.0820974065723	-0.0410193817957
0.174	0.0259824965514	-0.814394125917	9.45947117424	-0.214055166183	-0.301541714325	-0.0824493831922	-0.217214672105	-0.302842671643	-0.077599001132	-0.0407157352577
0.175	-0.0399349073832	-0.807843209498	9.49395293592	-0.213684726852	-0.29890401678	-0.0779839805109	-0.216639338709	-0.300148556849	-0.0731073595211	-0.0404146304893
0.176	-0.102235096189	-0.800598360812	9.52626281628	-0.213298561897	-0.296005499578	-0.0735247405419	-0.21605165878	-0.297191789498	-0.068627713423	-0.0401163375748
0.177	-0.160785903025	-0.792626406847	9.5564559498	-0.212896295663	-0.292861998483	-0.0690764144707	-0.215451409715	-0.29398829766	-0.0641647149021	-0.0398211109189
0.178	-0.215473265626	-0.783899208701	9.58459376669	-0.212477320318	-0.289489680496	-0.064643212253	-0.214838103785	-0.290554335416	-0.0597224536784	-0.0395291888886
0.179	-0.266201377706	-0.774393788533	9.61074349052	-0.212040820359	-0.285904982243	-0.0602288230166	-0.214211014819	-0.28690642098	-0.0553044784599	-0.0392407935167
0.18	-0.312892612267	-0.764092373811	9.63497761849	-0.211585797497	-0.282124549197	-0.0558364387889	-0.213569205366	-0.283061275747	-0.0509138216561	-0.0389561302663
0.181	-0.355487276837	-0.752982364075	9.65737339306	-0.211111095512	-0.278165175968	-0.051468780892	-0.212911553879	-0.279035764506	-0.0465530268079	-0.0386753878559
0.182	-0.393943498286	-0.741056228586	9.67801225173	-0.210615424694	-0.274043747856	-0.0471281283673	-0.212236781486	-0.274846836993	-0.0422241780891	-0.0383987381431
0.183	-0.428236627301	-0.728311336016	9.69697929451	-0.210097385537	-0.269777183867	-0.0428163478307	-0.211543478024	-0.270511470981	-0.0379289312745	-0.0381263360669
0.184	-0.458358928876	-0.714749732263	9.71436273279	-0.209555491418	-0.265382381347	-0.0385349242049	-0.210830126998	-0.266046617052	-0.0336685456177	-0.0378583196444
0.185	-0.484318844521	-0.700377867745	9.73025336195	-0.208988190048	-0.260876162388	-0.0342849918353	-0.210095129248	-0.261469145186	-0.0294439161365	-0.0375948100232
0.186	-0.506140495593	-0.685206290727	9.74474402218	-0.208393883512	-0.256275222136	-0.0300673655523	-0.209336825132	-0.256795793313	-0.0252556058686	-0.0373359115856
0.187	-0.523862842936	-0.669249310379	9.75792876558	-0.207770946817	-0.251596079472	-0.02588257131	-0.20855351511	-0.25204311826	-0.0211038777136	-0.0370817121026
0.188	-0.537539273863	-0.652524639948	9.7699038159	-0.207117744831	-0.246855027857	-0.0217308761027	-0.207743478613	-0.247227446898	-0.0169887256043	-0.0368322829384
0.189	-0.54723632745	-0.635053034424	9.78076476969	-0.206432647688	-0.242068092046	-0.0176123169017	-0.206904991265	-0.242364833184	-0.0129099046387	-0.0365876792983
0.19	-0.553033279284	-0.616857919814	9.79060777905	-0.205714044558	-0.237250983717	-0.0135267284422	-0.20603634035	-0.237471014125	-0.00886696013309	-0.0363479405225
0.191	-0.555021218608	-0.59796503	9.79952868849	-0.204960355924	-0.232419060795	-0.00947376972375	-0.205135838662	-0.23256136946	-0.00485925536549	-0.036113090421
0.192	-0.553302278355	-0.57840205301	9.8076226326	-0.204170044389	-0.227587288915	-0.00545294914006	-0.204201836774	-0.227650883479	-0.00088599795464	-0.0358831376474
0.193	-0.547976680956	-0.558197935421	9.81497992975	-0.203341621833	-0.222770230727	-0.00146364790096	-0.203232731498	-0.22275413468	0.00305373598894	-0.0356580760899
0.194	-0.539186776652	-0.537383177454	9.8216960923	-0.202473662818	-0.217981944403	0.00249485443406	-0.202226980689	-0.217885194727	0.00696097372573	-0.0354378853529
0.195	-0.527053456025	-0.515989750102	9.82786127679	-0.201564808044	-0.213236018651	0.00642336529884	-0.201183107544	-0.213057663682	0.0108368313309	-0.0352225312097
0.196	-0.511714715734	-0.49404999705	9.83356444643	-0.200613771038	-0.208545514605	0.0103227555929	-0.200099708476	-0.208284612348	0.0146824883596	-0.0350119661206
0.197	-0.493315451904	-0.471596722476	9.83889221807	-0.199619343092	-0.203922943944	0.0141939422373	-0.198975458941	-0.203578560721	0.0184991692911	-0.034806129767
0.198	-0.472006706103	-0.448662968723	9.84392859172	-0.198580397501	-0.199380244872	0.0180378712042	-0.197809118516	-0.198951454334	0.0222881253722	-0.0346049496118
0.199	-0.447944912848	-0.425281812641	9.84875471991	-0.197495893015	-0.194928760531	0.021855501741	-0.196599535088	-0.194414643004	0.0260506176802	-0.0344083414828
0.2	-0.421291103204	-0.401486186795	9.85344870319	-0.196364876651	-0.190579219817	0.0256477917147	-0.195345648347	-0.189978862	0.0297879013295	-0.0342162101763
0.201	-0.392210228245	-0.37730872427	9.85808540698	-0.195186485941	-0.186341720593	0.0294156840103	-0.194046492631	-0.185654215576	0.0335012107638	-0.0340284500779
0.202	-0.360870475499	-0.35278162443	9.8627362984	-0.193959950688	-0.182225715269	0.0331600939215	-0.192701199218	-0.181450162892	0.0371917460722	-0.0338449457992
0.203	-0.327442407187	-0.327936536821	9.86746931275	-0.192684594288	-0.17823999873	0.0368818974762	-0.191308998114	-0.177375506243	0.0408606602783	-0.033665572827
0.204	-0.292098575371	-0.302804468304	9.87234872576	-0.191359834674	-0.174392698566	0.040581920647	-0.18986921942	-0.173438381612	0.0445090475535	-0.0334901981833
0.205	-0.255012653256	-0.277415701482	9.87743505855	-0.189985184931	-0.170691267579	0.0442609294018	-0.188381294298	-0.169646251467	0.0481379323138	-0.033318681094
0.206	-0.216358879503	-0.251799731499	9.88278499376	-0.188560253602	-0.167142478509	0.0479196205584	-0.186844755599	-0.166005899784	0.051748259168	-0.0331508736631
0.207	-0.176311539855	-0.225985216567	9.88845130705	-0.187084744742	-0.163752420958	0.051558613411	-0.185259238174	-0.162523429245	0.0553408836869	-0.0329866215514
0.208	-0.135044232928	-0.199999938034	9.89448282376	-0.185558457718	-0.160526500429	0.0551784421059	-0.183624478891	-0.159204260548	0.0589165639756	-0.0328257646569
0.209	-0.0927295306055	-0.173870774875	9.90092437616	-0.183981286784	-0.157469439454	0.0587795487466	-0.181940316394	-0.156053133791	0.0624759530304	-0.0326681377944
0.21	-0.0495382215612	-0.147623683027	9.90781679324	-0.182353220447	-0.154585280741	0.0623622772159	-0.180206690599	-0.153074111857	0.0660195918708	-0.0325135713735
0.211	-0.00563902374665	-0.121283687158	9.91519688601	-0.180674340625	-0.151877392273	0.0659268677042	-0.17842364195	-0.150270585746	0.0695479034393	-0.0323618920718
0.212	0.0388020232579	-0.0948748759283	9.92309745987	-0.178944821611	-0.149348474306	0.0694734519391	-0.176591310445	-0.147645281781	0.0730611872651	-0.0322129235019
0.213	0.0836219575548	-0.0684204047979	9.93154733019	-0.177164928843	-0.147000568189	0.0730020491135	-0.174709934416	-0.145200270619	0.0765596148911	-0.0320664868708
0.214	0.128661324001	-0.0419425033086	9.94057135413	-0.175335017475	-0.144835066933	0.0765125625097	-0.172779849104	-0.142936978008	0.0800432260639	-0.0319224016287
0.215	0.173764588529	-0.0154624862068	9.95019047166	-0.173455530769	-0.142852727465	0.0800047768202	-0.170801484982	-0.140856197184	0.0835119256884	-0.0317804861069
0.216	0.218780485472	0.0109992316504	9.96042175708	-0.171526998284	-0.141053684474	0.083478356166	-0.168775365871	-0.138958102865	0.0869654815489	-0.0316405581424
0.217	0.263562409745	0.037423118555	9.97127847967	-0.169550033874	-0.139437465777	0.0869328428116	-0.166702106814	-0.137242266726	0.0904035227965	-0.0315024356878
0.218	0.307968637695	0.0637905055971	9.98277017295	-0.167525333497	-0.138003009129	0.0903676565774	-0.164582411735	-0.135707674305	0.0938255392051	-0.0313659374048
0.219	0.351862778923	0.0900835673449	9.99490271899	-0.165453672821	-0.136748680371	0.093782094947	-0.162417070859	-0.134352743217	0.0972308811919	-0.0312308832406
0.22	0.395113900622	0.116285298526	10.0076784285	-0.163335904643	-0.135672292855	0.0971753338662	-0.160206957914	-0.133175342626	0.1006187606	-0.0310970949852
0.221	0.437596823025	0.142379491598	10.0210961421	-0.161172956106	-0.134771128036	0.100546429229	-0.1579530271	-0.132172813854	0.103988252238	-0.030964396809
0.222	0.479192437469	0.168350714707	10.0351513331	-0.158965825733	-0.13404195715	0.10389431904	-0.155656309842	-0.131341992055	0.107338296166	-0.0308326157791
0.223	0.519787637167	0.194184285624	10.0498362105	-0.156715580263	-0.133481063887	0.107217826248	-0.153317911323	-0.130679228855	0.110667700717	-0.0307015823535
0.224	0.559270280635	0.219863738053	10.0651416213	-0.15442336031	-0.133084256372	0.110515668887	-0.150939015606	-0.130180404103	0.113975152595	-0.030571130862
0.225	0.597549714999	0.245380841244	10.0810519377	-0.152090344377	-0.132846922859	0.113786442535	-0.148520849933	-0.129840982033	0.117259200462	-0.0304410999366
0.226	0.634528040451	0.270720391375	10.0975509962	-0.149717789447	-0.132764025167	0.117028650343	-0.146064724166	-0.129656003941	0.120518284536	-0.030311332947
0.227	0.670118402743	0.295870659151	10.1146190901	-0.147306998507	-0.132830138978	0.120240696145	-0.143571998278	-0.12962012866	0.123750730516	-0.030181678393
0.228	0.704240693478	0.320820330301	10.1322338944	-0.144859326189	-0.133039477701	0.12342089223	-0.141044087493	-0.129727656208	0.126954757796	-0.0300519902769
0.229	0.736821582835	0.345558764946	10.1503706149	-0.14237617219	-0.13338591914	0.126567465869	-0.138482455262	-0.129972554267	0.130128486545	-0.0299221284495
0.23	0.767794578128	0.370075895228	10.1690021371	-0.13985897772	-0.133863032525	0.129678566226	-0.135888609237	-0.130348484997	0.133269945225	-0.0297919589283
0.231	0.797100021974	0.394362227816	10.1880991786	-0.137309220917	-0.134464105785	0.132752271777	-0.133264096204	-0.130848832079	0.136377078661	-0.0296613541894
0.232	0.82468500891	0.418408815165	10.2076304424	-0.134728412433	-0.135182173001	0.135786598144	-0.130610497178	-0.1314667279	0.139447756577	-0.0295301934326
0.233	0.850503462467	0.44220723728	10.2275626448	-0.132118090877	-0.136010042092	0.138779506319	-0.127929422337	-0.132195080964	0.142479782555	-0.0293983628187
0.234	0.874515901122	0.465749580454	10.2478612388	-0.129479818205	-0.136940321752	0.141728911222	-0.125222505902	-0.13302660253	0.145470903362	-0.0292657556802
0.235	0.896689576106	0.489028415214	10.2684896703	-0.126815175094	-0.137965449725	0.144632690561	-0.122491401003	-0.133953834568	0.148418818631	-0.0291322727049
0.236	0.91699817571	0.51203677615	10.289410186	-0.124125756284	-0.139077719623	0.147488693924	-0.1197377745	-0.134969176244	0.15132119078	-0.0289978220913
0.237	0.935421830002	0.534768140709	10.3105838238	-0.121413165938	-0.140269308063	0.15029475207	-0.116963301837	-0.136064910715	0.154175655169	-0.0288623196792
0.238	0.951946954108	0.557216407776	10.3319705775	-0.118679013032	-0.141532301402	0.153048686355	-0.114169661929	-0.137233231503	0.156979830405	-0.0287256890521
0.239	0.966566069551	0.579375875715	10.3535295574	-0.115924906804	-0.142858722094	0.155748318245	-0.111358532107	-0.138466268486	0.159731328749	-0.0285878616145
0.24	0.979277700327	0.601241220777	10.3752191547	-0.113152452275	-0.144240554591	0.158391478851	-0.108531583168	-0.139756113428	0.162427766568	-0.0284487766426
0.241	0.990086157627	0.622807474347	10.3969972013	-0.110363245878	-0.145669770739	0.160976018449	-0.105690474529	-0.141094844993	0.165066774766	-0.0283083813111
0.242	0.999001421815	0.644070000663	10.4188211291	-0.107558871213	-0.14713835459	0.16349981591	-0.102836849538	-0.14247455318	0.167646009134	-0.0281666306937
0.243	1.00603888328	0.66502447311	10.4406481235	-0.104740894946	-0.148638326588	0.16596078799	-0.0999723309437	-0.143887363129	0.170163160571	-0.0280234877408
0.244	1.01121919526	0.68566685106	10.4624352852	-0.101910862884	-0.150161767063	0.168356898442	-0.0970985165692	-0.145325458237	0.172615965095	-0.0278789232332
0.245	1.0145680455	0.705993355745	10.4841397732	-0.0990702962382	-0.151700838996	0.170686166863	-0.0942169752	-0.146781102549	0.175002213615	-0.027732915713
0.246	1.01611592077	0.72600044588	10.5057189522	-0.0962206880983	-0.153247809996	0.172946677264	-0.0913292427138	-0.148246662377	0.177319761384	-0.0275854513931
0.247	1.01589802085	0.745684793846	10.5271305404	-0.093363500142	-0.154795073452	0.175136586274	-0.0884368184735	-0.149714627091	0.179566537094	-0.0274365240447
0.248	1.01395375589	0.765043259481	10.5483327392	-0.0905001595884	-0.156335168819	0.177254130967	-0.0855411620009	-0.151177629071	0.181740551557	-0.0272861348653
0.249	1.01032686258	0.784072867037	10.5692843765	-0.0876320564166	-0.157860801001	0.179297636229	-0.0826436899497	-0.152628462753	0.183839905917	-0.0271342923263
0.25	1.00506493982	0.802770779226	10.5899450289	-0.0847605408611	-0.159364858797	0.181265521661	-0.0797457733926	-0.154060102776	0.185862799365	-0.0269810120032
0.251	0.998219260584	0.821134272747	10.6102751446	-0.0818869211971	-0.16084043239	0.183156307949	-0.0768487354344	-0.155465721167	0.187807536299	-0.0268263163869
0.252	0.989844569396	0.83916071415	10.6302361624	-0.0790124618239	-0.162280829834	0.184968622682	-0.0739538491638	-0.156838703566	0.189672532893	-0.0266702346792
0.253	0.979998835671	0.856847535911	10.6497906224	-0.0761383816547	-0.163679592539	0.186701205578	-0.0710623359492	-0.158172664453	0.191456323055	-0.0265128025723
0.254	0.968743022536	0.874192213162	10.6689022703	-0.0732658528174	-0.165030509719	0.188352913107	-0.0681753640853	-0.159461461376	0.193157563729	-0.0263540620135
0.255	0.956140826381	0.891192241182	10.687536156	-0.0703959996694	-0.166327631794	0.189922722462	-0.0652940477929	-0.160699208141	0.194775039524	-0.026194060956
0.256	0.942258431868	0.90784511389	10.7056587246	-0.0675298981263	-0.167565282727	0.191409734887	-0.0624194465706	-0.161880286984	0.196307666651	-0.026032853098
0.257	0.927164304721	0.924148303796	10.7232379024	-0.0646685753019	-0.168738071294	0.192813178329	-0.0595525648964	-0.162999359681	0.19775449615	-0.0258704976088
0.258	0.910928940309	0.940099242886	10.7402431757	-0.061813009456	-0.169840901278	0.194132409426	-0.0566943522732	-0.164051377623	0.199114716402	-0.0257070588451
0.259	0.89362463514	0.955695305472	10.7566456618	-0.0589641302404	-0.170868980574	0.195366914798	-0.0538457036086	-0.165031590823	0.200387654913	-0.0255426060578
0.26	0.875325221593	0.970933792416	10.7724181724	-0.0561228192368	-0.171817829222	0.196516311679	-0.0510074599198	-0.16593555588	0.201572779389	-0.0253772130901
0.261	0.856105867412	0.985811917906	10.7875353796	-0.0532899107699	-0.172683286232	0.197580347868	-0.0481804093463	-0.166759142763	0.202669698074	-0.025210958068
0.262	0.836042837449	1.00032679675	10.8019734255	-0.0504661929931	-0.173461515905	0.198558901022	-0.0453652884644	-0.16749854112	0.20367815942	-0.0250439230847
0.263	0.815213286891	1.01447543692	10.815710648	-0.0476524092084	-0.174149012031	0.199451977309	-0.042562783864	-0.168150264485	0.204598051025	-0.0248761938796
0.264	0.793694965008	1.02825473107	10.8287271471	-0.0448492594298	-0.174742601965	0.200259709435	-0.0397735339939	-0.168711154395	0.205429397934	-0.0247078595129
0.265	0.771566075507	1.04166145274	10.8410049385	-0.0420574021515	-0.175239449258	0.20098235408	-0.0369981312346	-0.169178383087	0.206172360287	-0.0245390120367
0.266	0.748904991414	1.05469225426	10.8525279755	-0.0392774563074	-0.175637055328	0.201620288762	-0.0342371241816	-0.169549455249	0.206827230357	-0.0243697461646
0.267	0.725790104339	1.06734366773	10.8632821663	-0.0365100033988	-0.175933260099	0.202174008162	-0.0314910201145	-0.169822208784	0.207394429005	-0.0242001589392
0.268	0.702299554816	1.07961210826	10.8732553842	-0.0337555897664	-0.176126241662	0.20264411996	-0.0287602876242	-0.169994814589	0.207874501593	-0.0240303493994
0.269	0.678511044889	1.09149388026	10.8824374709	-0.0310147289838	-0.176214514948	0.203031340203	-0.0260453593733	-0.170065775393	0.208268113396	-0.0238604182491
0.27	0.654501680649	1.10298518623	10.8908202367	-0.0282879043473	-0.176196929457	0.203336488261	-0.02334663496	-0.170033923653	0.208576044546	-0.0236904675266
0.271	0.630347680948	1.11408213809	10.8983974499	-0.0255755714379	-0.17607266606	0.203560481401	-0.0206644838609	-0.169898418544	0.208799184575	-0.0235206002769
0.272	0.606124279944	1.12478077128	10.9051648235	-0.0228781607311	-0.175841232906	0.203704329043	-0.0179992484237	-0.169658742071	0.208938526569	-0.0233509202278
0.273	0.581905450921	1.13507706098	10.9111199962	-0.0201960802302	-0.175502460461	0.203769126727	-0.0153512468832	-0.169314694327	0.208995161021	-0.0231815314697
0.274	0.557763801613	1.14496694072	10.9162625082	-0.0175297181001	-0.175056495706	0.20375604985	-0.012720776375	-0.168866387916	0.208970269398	-0.0230125381407
0.275	0.533770387658	1.15444632334	10.9205937688	-0.0148794452778	-0.174503795541	0.203666347214	-0.0101081159211	-0.1683142416	0.208865117491	-0.0228440441179
0.276	0.509994421683	1.16351112319	10.924117023	-0.0122456180393	-0.173845119413	0.203501334442	-0.00751352936429	-0.167658973169	0.208681048595	-0.0226761527151
0.277	0.486503369912	1.17215728071	10.9268373117	-0.00962858050171	-0.173081521214	0.203262387295	-0.00493726822735	-0.166901591595	0.208419476558	-0.0225089663882
0.278	0.463362497331	1.18038078782	10.9287614264	-0.00702866704163	-0.172214340487	0.202950934953	-0.00237957447791	-0.16604338849	0.208081878759	-0.0223425864485
0.279	0.440634956725	1.18817771481	10.9298978615	-0.00444620461298	-0.171245192972	0.202568453288	0.000159316821894	-0.165085928914	0.207669789054	-0.0221771127852
0.28	0.418381482745	1.19554423785	10.9302567596	-0.00188151494838	-0.170175960541	0.202116458187	0.00267917499672	-0.164031041565	0.207184790736	-0.022012643597
0.281	0.396660368915	1.20247666721	10.9298498581	0.000665083369705	-0.169008780551	0.201596498955	0.00517977138632	-0.162880808391	0.206628509552	-0.0218492751339
0.282	0.375527340284	1.2089714755	10.9286904274	0.00319327297969	-0.167746034669	0.20101015184	0.00766087713356	-0.161637553675	0.206002606825	-0.0216871014499
0.283	0.355035381118	1.21502532595	10.9267932081	0.00570273596323	-0.166390337206	0.200359013717	0.0101222611428	-0.16030383261	0.205308772697	-0.0215262141664
0.284	0.335234629519	1.22063510049	10.9241743436	0.00819315222699	-0.164944523004	0.199644695963	0.0125636882173	-0.158882419438	0.20454871956	-0.0213667022475
0.285	0.316172338842	1.22579792675	10.9208513129	0.01066419805	-0.163411634913	0.198868818552	0.0149849173825	-0.157376295168	0.203724175669	-0.0212086517872
0.286	0.297892809061	1.23051120427	10.9168428598	0.0131155448004	-0.161794910921	0.198033004392	0.0173857003989	-0.155788634926	0.202836879006	-0.0210521458092
0.287	0.280437176411	1.23477262976	10.9121689154	0.0155468578227	-0.160097770955	0.19713887394	0.0197657804673	-0.154122794992	0.201888571383	-0.0208972640792
0.288	0.263843500642	1.23858022025	10.9068505275	0.0179577954978	-0.15832380342	0.1961880401	0.0221248911263	-0.152382299542	0.200880992829	-0.0207440829309
0.289	0.248146673289	1.24193233498	10.9009097807	0.0203480084723	-0.156476751513	0.195182103433	0.0244627553408	-0.150570827166	0.199815876278	-0.0205926751043
0.29	0.233378236201	1.24482769543	10.8943697166	0.0227171390558	-0.15456049935	0.19412264768	0.026779084779	-0.148692197188	0.198694942563	-0.0204431095987
0.291	0.21956659458	1.24726540244	10.8872542587	0.0250648207807	-0.152579057956	0.193011235625	0.0290735792715	-0.146750355835	0.197519895736	-0.0202954515385
0.292	0.206736752972	1.24924495229	10.8795881264	0.0273906781199	-0.150536551167	0.191849405288	0.031345926449	-0.144749362304	0.196292418724	-0.0201497620536
0.293	0.194910445729	1.25076624929	10.871396757	0.0296943263559	-0.148437201473	0.190638666466	0.0335958015488	-0.142693374768	0.195014169328	-0.0200060981733
0.294	0.184106058526	1.25182961664	10.8627062237	0.0319753715933	-0.146285315859	0.189380497615	0.0358228673844	-0.140586636353	0.193686776564	-0.0198645127341
0.295	0.17433871351	1.25243580423	10.853543153	0.034233410907	-0.144085271677	0.188076343084	0.038026774468	-0.138433461144	0.19231183735	-0.0197250543018
0.296	0.165620160332	1.25258599462	10.8439346435	0.0364680326179	-0.141841502592	0.186727610686	0.0402071612766	-0.136238220254	0.190890913548	-0.0195877671075
0.297	0.157958905084	1.25228180648	10.8339085809	0.0386788166938	-0.139558484214	0.185335669602	0.04236365466	-0.134005327553	0.189425529327	-0.0194526909977
0.298	0.151360341345	1.25152529262	10.823491904	0.0408653352349	-0.137240721972	0.183901848616	0.0444958703473	-0.13173922765	0.18791716892	-0.0193198613967
0.299	0.145826440877	1.25031894445	10.8127131173	0.0430271531104	-0.134892735254	0.182427434672	0.0466034136185	-0.129444380105	0.186367274604	-0.0191893092848
0.3	0.141356162863	1.24866568106	10.8016004021	0.0451638286242	-0.1325190453	0.180913671768	0.0486858800187	-0.127125247403	0.184777245132	-0.0190610611883
0.301	0.137945326576	1.24656884606	10.7901820144	0.0472749142991	-0.130124161876	0.179361760145	0.0507428562029	-0.124786281678	0.183148434425	-0.0189351391832
0.302	0.135586768717	1.24403219838	10.7784862078	0.0493599577219	-0.127712570458	0.177772855773	0.0527739208515	-0.122431911959	0.181482150586	-0.018811560912
0.303	0.134270396118	1.24105990236	10.7665411595	0.0514185024556	-0.125288719763	0.176148070118	0.0547786456645	-0.120066531728	0.17977965521	-0.0186903396125
0.304	0.133983230712	1.23765651606	10.7543748959	0.0534500890085	-0.122857009619	0.174488470181	0.0567565964199	-0.117694486829	0.178042162984	-0.0185714841595
0.305	0.134709543615	1.2338269777	10.7420152236	0.0554542558507	-0.120421779238	0.172795078799	0.0587073340888	-0.115320063756	0.176270841563	-0.0184549991176
0.306	0.136430988961	1.22957659073	10.7294896597	0.0574305404731	-0.117987295897	0.171068875182	0.0606304159997	-0.112947478348	0.174466811707	-0.0183408848065
0.307	0.139126573551	1.22491100869	10.7168253648	0.059378480481	-0.115557744062	0.169310795693	0.0625253970435	-0.110580864916	0.17263114768	-0.0182291373764
0.308	0.142772946663	1.21983621744	10.7040490803	0.0612976147161	-0.113137214976	0.167521734838	0.0643918309128	-0.108224265823	0.170764877878	-0.0181197488947
0.309	0.147344369248	1.21435851845	10.6911870651	0.0631874844017	-0.110729696737	0.165702546462	0.0662292713683	-0.105881621549	0.168868985694	-0.0180127074424
0.31	0.152812951126	1.20848450983	10.6782650386	0.0650476343047	-0.108339064872	0.163854045143	0.0680372735274	-0.103556761256	0.166944410592	-0.017907997221
0.311	0.159148679413	1.20222106841	10.6653081224	0.0668776139115	-0.105969073453	0.161977007754	0.0698153951671	-0.101253393865	0.164992049381	-0.017805598667
0.312	0.166319580845	1.19557533068	10.6523407876	0.0686769786101	-0.103623346739	0.160072175198	0.0715631980388	-0.0989750996734	0.163012757689	-0.0177054885771
0.313	0.174291921166	1.18855467349	10.6393868071	0.0704452908776	-0.101305371379	0.158140254291	0.0732802491878	-0.0967253225246	0.161007351598	-0.0176076402397
0.314	0.183030240565	1.18116669566	10.6264692028	0.0721821214674	-0.0990184891872	0.156181919779	0.0749661222746	-0.0945073625357	0.158976609455	-0.0175120235749
0.315	0.192497590002	1.17341919882	10.6136102063	0.0738870505917	-0.096765890488	0.154197816485	0.0766203988919	-0.0923243694024	0.156921273823	-0.0174186052813
0.316	0.202655558901	1.16532016962	10.600831215	0.0755596690979	-0.094550608056	0.152188561567	0.078242669876	-0.0901793362875	0.154842053576	-0.0173273489894
0.317	0.213464563478	1.1568777607	10.5881527547	0.0771995796343	-0.0923755116447	0.150154746867	0.0798325366057	-0.0880750942981	0.152739626113	-0.0172382154198
0.318	0.224883829484	1.14810027436	10.5755944451	0.0788063978018	-0.0902433031143	0.148096941356	0.0813896122879	-0.0860143075597	0.150614639687	-0.0171511625484
0.319	0.236871739984	1.13899614396	10.5631749684	0.0803797532895	-0.0881565121615	0.146015693637	0.0829135232239	-0.0839994688888	0.148467715821	-0.0170661457744
0.32	0.249385736012	1.12957391944	10.5509120396	0.0819192909898	-0.0861174926502	0.143911534521	0.0844039100546	-0.0820328960651	0.146299451823	-0.0169831180938
0.321	0.262382649312	1.11984225012	10.5388223826	0.0834246720917	-0.0841284195426	0.141784979639	0.0858604289808	-0.080116728704	0.144110423354	-0.0169020302751
0.322	0.27581881894	1.10980986985	10.5269217103	0.0848955751482	-0.0821912864293	0.139636532088	0.0872827529552	-0.0782529257258	0.141901187069	-0.0168228310389
0.323	0.289650178109	1.09948558305	10.5152247023	0.0863316971141	-0.0803079036516	0.137466685098	0.0886705728416	-0.0764432634186	0.139672283286	-0.0167454672388
0.324	0.303832407962	1.08887825116	10.5037449929	0.0877327543537	-0.0784798970117	0.135275924708	0.0900235985406	-0.0746893340876	0.137424238696	-0.0166698840449
0.325	0.31832112122	1.07799677926	10.4924951576	0.0890984836127	-0.076708707061	0.13306473243	0.0913415600758	-0.0729925452853	0.135157569083	-0.0165960251276
0.326	0.333071956362	1.06685010437	10.4814867049	0.0904286429526	-0.0749955889583	0.130833587899	0.0926242086382	-0.0713541196107	0.132872782047	-0.0165238328419
0.327	0.348040723977	1.05544718381	10.4707300706	0.0917230126446	-0.0733416128861	0.128582971488	0.0938713175862	-0.0697750950691	0.130570379718	-0.0164532484123
0.328	0.363183590379	1.04379698413	10.4602346163	0.092981396019	-0.0717476650115	0.126313366883	0.095082683396	-0.0682563259786	0.128250861442	-0.0163842121166
0.329	0.378457074974	1.03190847204	10.4500086283	0.0942036202689	-0.0702144489789	0.124025263599	0.0962581265618	-0.0667984844102	0.125914726433	-0.0163166634683
0.33	0.393818338205	1.01979060364	10.4400593229	0.0953895372019	-0.0687424879186	0.121719159426	0.0973974924389	-0.0654020621466	0.123562476374	-0.0162505413979
0.331	0.409225171502	1.00745231675	10.4303928528	0.0965390239409	-0.0673321269531	0.1193955628	0.0985006520304	-0.0640673731412	0.121194617949	-0.0161857844316
0.332	0.424636173554	0.994902522078	10.4210143152	0.0976519835678	-0.0659835361848	0.11705499508	0.099567502711	-0.062794556463	0.118811665306	-0.0161223308672
0.333	0.440010859499	0.982150095644	10.4119277661	0.0987283457083	-0.0646967141459	0.114697992724	0.100597968888	-0.0615835797051	0.11641414243	-0.0160601189473
0.334	0.455309725512	0.969203871914	10.4031362336	0.0997680670561	-0.0634714916879	0.112325109349	0.101592002591	-0.0604342428388	0.114002585413	-0.0159990870288
0.335	0.470494402789	0.956072636724	10.394641737	0.100771131832	-0.0623075362934	0.109936917677	0.102549584001	-0.059346182492	0.111577544618	-0.0159391737475
0.336	0.485527729647	0.942765121129	10.3864453066	0.101737552178	-0.0612043567841	0.107534011339	0.103470721894	-0.0583188766296	0.109139586722	-0.0158803181795
0.337	0.500373801317	0.92928999615	10.3785470048	0.10266736848	-0.0601613084053	0.105117006545	0.104355454018	-0.0573516496129	0.106689296621	-0.0158224599968
0.338	0.514998101732	0.915655866776	10.3709459524	0.103560649625	-0.0591775982616	0.102686543606	0.105203847395	-0.0564436776163	0.104227279202	-0.0157655396184
0.339	0.5293675347	0.901871268429	10.3636410845	0.104417493193	-0.058252290295	0.100243288296	0.10601599855	-0.05559399359	0.101754160942	-0.0157094983555
0.34	0.543450699821	0.887944655522	10.3566281265	0.105238025514	-0.0573843143887	0.0977879330604	0.106792033601	-0.0548014963517	0.0992705914601	-0.0156542785493
0.341	0.557217510642	0.873884410411	10.3499044265	0.106022401779	-0.0565724685505	0.0953211980395	0.107532108399	-0.0540649527659	0.0967772446915	-0.0155998237058
0.342	0.570639646882	0.859698826916	10.3434656258	0.106770805945	-0.0558154278374	0.0928438319378	0.108236408442	-0.0533830066655	0.0942748200932	-0.0155460786215
0.343	0.583690426902	0.845396112489	10.337306581	0.107483450635	-0.055111750756	0.0903566127078	0.1089051488	-0.0527541852553	0.0917640435853	-0.0154929895037
0.344	0.596344939871	0.830984382779	10.3314213978	0.108160576939	-0.0544598862905	0.087860348055	0.109538573915	-0.0521769061473	0.08924566833	-0.0154405040835
0.345	0.608580028941	0.816471659236	10.3258034682	0.108802454146	-0.0538581811033	0.0853558757625	0.11013695734	-0.0516494845728	0.0867204753278	-0.0153885717215
0.346	0.620374326651	0.801865865956	10.3204455094	0.109409379402	-0.0533048868841	0.0828440638324	0.110700601385	-0.0511701407473	0.0841892738304	-0.0153371435067
0.347	0.631708290375	0.787174826907	10.3153396042	0.10998167729	-0.0527981678232	0.0803258104442	0.111229836693	-0.0507370073639	0.0816529015691	-0.0152861723474
0.348	0.642564245319	0.772406263307	10.310477242	0.11051969934	-0.0523361081824	0.0778020437322	0.11172502173	-0.0503481371873	0.0791122247976	-0.015235613055
0.349	0.652926330707	0.757567792018	10.3058493606	0.111023823473	-0.0519167199385	0.0752737213833	0.112186542206	-0.0500015107255	0.0765681381522	-0.0151854224202
0.35	0.66278056527	0.742666923161	10.3014463885	0.111494453369	-0.0515379504753	0.0727418300568	0.112614810421	-0.0496950439518	0.0740215643293	-0.0151355592812
0.351	0.672114801031	0.727711058914	10.2972582884	0.111932017779	-0.0511976902975	0.070207384633	0.113010264539	-0.0494265960536	0.0714734535855	-0.0150859845844
0.352	0.680918774016	0.712707491479	10.2932746022	0.112336969769	-0.0508937807451	0.0676714272924	0.113373367799	-0.0491939771826	0.0689247830621	-0.0150366614371
0.353	0.68918402843	0.697663402832	10.289484492	0.112709785908	-0.0506240216827	0.0651350264339	0.113704607662	-0.0489949561845	0.0663765559416	-0.0149875551531
0.354	0.696903982397	0.682585862895	10.2858767883	0.1130509654	-0.0503861791412	0.0625992754363	0.1140044949	-0.0488272682824	0.0638298004397	-0.0149386332899
0.355	0.704073778229	0.667481830572	10.2824400012	0.11336102917	-0.0501779929216	0.0600652912731	0.114273562628	-0.048688622724	0.0612855686431	-0.0148898656785
0.356	0.710690391707	0.652358152038	10.2791624582	0.113640518901	-0.0499971839892	0.0575342129866	0.114512365294	-0.0485767102219	0.0587449351944	-0.0148412244459
0.357	0.716752543051	0.637221561405	10.2760322528	0.113889996028	-0.049841461915	0.055007200032	0.114721477616	-0.0484892104416	0.0562089958421	-0.0147926840298
0.358	0.722260613557	0.622078681752	10.2730373195	0.114110040698	-0.0497085320986	0.0524854305011	0.114901493489	-0.0484237992724	0.0536788658582	-0.014744221186
0.359	0.727216652201	0.606936025449	10.2701654764	0.114301250702	-0.0495961028545	0.0499700992342	0.115053024848	-0.0483781559629	0.0511556783342	-0.0146958149891
0.36	0.731624389709	0.591799994349	10.2674044726	0.114464240375	-0.0495018923307	0.0474624158344	0.11517670052	-0.0483499700876	0.0486405823685	-0.0146474468252
0.361	0.735489074049	0.576676882703	10.2647420236	0.11459963948	-0.0494236352392	0.0449636025925	0.115273165035	-0.0483369483273	0.0461347411549	-0.0145991003786
0.362	0.73881744744	0.561572878449	10.2621658561	0.114708092078	-0.0493590893851	0.0424748923358	0.115343077437	-0.0483368210468	0.0436393299829	-0.0145507616115
0.363	0.741617805471	0.546494063932	10.2596637471	0.114790255383	-0.0493060419772	0.0399975262134	0.115387110075	-0.0483473486534	0.0411555341644	-0.0145024187372
0.364	0.743899735927	0.531446420551	10.2572235618	0.114846798623	-0.0492623157068	0.0375327514294	0.115405947398	-0.0483663277231	0.0386845468965	-0.0144540621871
0.365	0.745674245113	0.51643582926	10.2548332929	0.114878401888	-0.0492257745802	0.0350818189367	0.115400284745	-0.0483915968794	0.036227567074	-0.0144056845717
0.366	0.746953608618	0.501468074356	10.2524810963	0.114885755006	-0.0491943294942	0.0326459811044	0.115370827149	-0.0484210424129	0.0337857970646	-0.014357280636
0.367	0.747751251963	0.486548847346	10.250155326	0.114869556409	-0.0491659435426	0.0302264893711	0.115318288151	-0.0484526036308	0.0313604404579	-0.0143088472093
0.368	0.748081832486	0.471683748541	10.247844569	0.114830512035	-0.0491386370436	0.0278245918967	0.115243388634	-0.048484277925	0.0289526998032	-0.0142603831495
0.369	0.747960993522	0.456878292718	10.2455376761	0.114769334242	-0.0491104922793	0.0254415312247	0.11514685568	-0.0485141255504	0.0265637743457	-0.0142118892833
0.37	0.747405431548	0.44213791133	10.2432237938	0.114686740754	-0.0490796579396	0.0230785419676	0.115029421464	-0.0485402741044	0.0241948577752	-0.0141633683408
0.371	0.746438443743	0.427469632343	10.2408904086	0.114583459038	-0.0490443654732	0.0207368434443	0.114891827503	-0.0485609350236	0.0218471311949	-0.0141148248761
0.372	0.74506867397	0.412875135098	10.2385292274	0.114460204886	-0.0490029001219	0.0184176547585	0.114734803425	-0.0485743742636	0.0195217774912	-0.0140662652122
0.373	0.743319595441	0.398361618899	10.2361310098	0.114317710477	-0.0489536356563	0.0161221715536	0.11455909469	-0.0485789475342	0.0172199588381	-0.014017697352
0.374	0.741211405822	0.383934104296	10.2336840071	0.114156704175	-0.0488950279202	0.0138515744771	0.114365442495	-0.0485730936292	0.0149428249598	-0.0139691309001
0.375	0.738764360923	0.369597718914	10.231180705	0.113977916326	-0.0488256135967	0.0116070253944	0.114154589497	-0.0485553332555	0.0126915092664	-0.0139205769813
0.376	0.735999551885	0.355357480327	10.2286126655	0.113782076705	-0.0487440163597	0.00938966542548	0.113927277231	-0.0485242752009	0.0104671269745	-0.0138720481536
0.377	0.732938515179	0.34121836675	10.2259719119	0.113569914284	-0.0486489484768	0.00720061309993	0.113684245832	-0.0484786179525	0.00827077324318	-0.0138235583201
0.378	0.729603166082	0.327185302745	10.2232509402	0.113342156373	-0.0485392127489	0.00504096259898	0.113426233154	-0.0484171516469	0.00610352140301	-0.0137751226383
0.379	0.726015769659	0.313263167842	10.2204427347	0.113099528021	-0.0484137041235	0.00291178211008	0.113153974141	-0.048338759692	0.00396642128873	-0.013726757428
0.38	0.722198829783	0.299456799214	10.2175407809	0.112842751406	-0.0482714109916	0.000814112292749	0.112868200194	-0.0482424200676	0.00186049767604	-0.0136784800777
0.381	0.718174985675	0.285770996242	10.2145390759	0.112572545302	-0.0481114161689	-0.00125103513707	0.112569638622	-0.0481272063086	-0.000213251170809	-0.0136303089493
0.382	0.713967079833	0.272210522096	10.211432138	0.112289624602	-0.0479328975676	-0.00328267870098	0.112259012141	-0.047992288174	-0.00225385483662	-0.0135822632827
0.383	0.709597846029	0.258780109825	10.2082150141	0.111994699888	-0.0477351285612	-0.00527986832698	0.111937038445	-0.0478369320064	-0.00426037197428	-0.0135343630995
0.384	0.705090111417	0.245484461945	10.2048832859	0.111688477068	-0.0475174780499	-0.00724168639096	0.111604429827	-0.0476605007894	-0.00623189140264	-0.0134866291064
0.385	0.700466499499	0.232328255747	10.2014330731	0.111371657057	-0.0472794102316	-0.00916724862951	0.11126189286	-0.0474624539065	-0.00816753308138	-0.0134390825992
0.386	0.695749520544	0.21931614357	10.1978610355	0.11104493552	-0.047020484086	-0.0110557049236	0.110910128142	-0.0472423466115	-0.0100664489621	-0.0133917453662
0.387	0.690961438483	0.206452755417	10.1941643747	0.110709002661	-0.0467403525805	-0.0129062399533	0.110549830085	-0.0469998292168	-0.011927823715	-0.0133446395937
0.388	0.686124197459	0.193742700399	10.190340831	0.110364543064	-0.0464387616041	-0.0147180737246	0.110181686764	-0.0467346460079	-0.0137508753331	-0.0132977877709
0.389	0.681259385621	0.181190567421	10.186388682	0.110012235579	-0.0461155486414	-0.016490461971	0.109806379816	-0.046446633895	-0.0155348556134	-0.0132512125971
0.39	0.676388184033	0.168800925586	10.1823067366	0.109652753255	-0.045770641194	-0.0182226964311	0.109424584385	-0.0461357208104	-0.0172790505199	-0.01320493689
0.391	0.671531308118	0.156578324205	10.1780943308	0.109286763312	-0.0454040549604	-0.0199141050076	0.109036969109	-0.0458019238616	-0.0189827804291	-0.0131589834957
0.392	0.666708941666	0.144527292504	10.1737513188	0.10891492715	-0.0450158917853	-0.0215640518093	0.108644196153	-0.0454453472527	-0.0206454002629	-0.0131133752006
0.393	0.661940670841	0.132652338946	10.1692780638	0.1085379004	-0.0446063373895	-0.0231719370833	0.108246921275	-0.0450661799838	-0.0222662995133	-0.0130681346458
0.394	0.657245537365	0.120957948574	10.1646754285	0.108156332996	-0.0441756588921	-0.0247371970405	0.107845793926	-0.0446646933422	-0.0238449021624	-0.0130232842433
0.395	0.652641786244	0.109448583664	10.1599447618	0.107770869285	-0.0437242021354	-0.0262593035817	0.107441457383	-0.0442412381943	-0.0253806665044	-0.0129788460955
0.396	0.648147112616	0.0981286779516	10.155087889	0.107382148153	-0.0432523888284	-0.0277377639294	0.107034548906	-0.0437962420954	-0.0268730848756	-0.0129348419171
0.397	0.643778320073	0.0870026375058	10.1501070922	0.106990803179	-0.0427607135178	-0.0291721201718	0.106625699916	-0.0433302062256	-0.028321683296	-0.0128912929601
0.398	0.639551545105	0.0760748344562	10.1450050996	0.106597462799	-0.0422497404014	-0.0305619487275	0.106215536193	-0.0428437021683	-0.0297260210329	-0.0128482199414
0.399	0.635482019645	0.0653496058136	10.1397850668	0.106202750488	-0.0417200999964	-0.0319068597349	0.105804678088	-0.0423373685427	-0.0310856900899	-0.012805642975
0.4	0.631584206091	0.054831247611	10.1344505601	0.105807284951	-0.0411724856764	-0.0332064963774	0.105393740743	-0.0418119075041	-0.0324003146298	-0.0127635815059
0.401	0.627871671538	0.0445240117111	10.1290055377	0.105411680318	-0.0406076500893	-0.0344605341479	0.104983334321	-0.0412680811259	-0.0336695503388	-0.012722054249
0.402	0.624357051384	0.0344321013301	10.1234543299	0.10501654634	-0.0400264014708	-0.035668680064	0.104574064234	-0.0407067076769	-0.0348930837378	-0.0126810791311
0.403	0.621052139548	0.0245596648605	10.1178016205	0.104622488591	-0.0394295998661	-0.0368306718378	0.104166531379	-0.0401286578071	-0.03607063145	-0.0126406732363
0.404	0.617967740253	0.0149107921478	10.1120524247	0.104230108659	-0.0388181532734	-0.0379462770106	0.103761332356	-0.0395348506557	-0.0372019394303	-0.0126008527559
0.405	0.615113758178	0.00548950790248	10.1062120686	0.103840004332	-0.0381930137231	-0.0390152920581	0.103359059691	-0.0389262498954	-0.0382867821639	-0.0125616329419
0.406	0.612499132106	-0.00370023325456	10.1002861674	0.103452769776	-0.0375551733048	-0.0400375414747	0.102960302045	-0.0383038597252	-0.0393249618425	-0.0125230280644
0.407	0.610131697132	-0.0126545487632	10.0942821738	0.103068995728	-0.0369056584756	-0.041012876846	0.102565644434	-0.0376687191458	-0.0403163075584	-0.0124850513744
0.408	0.608018899444	-0.0213696527674	10.0882027632	0.102689269517	-0.0362455325449	-0.0419411758925	0.102175668285	-0.0370219044102	-0.0412606743131	-0.0124477150656
0.409	0.606166492346	-0.0298418273516	10.0820561939	0.102314175394	-0.0355758826724	-0.0428223415618	0.101790951791	-0.0363645159936	-0.0421579423626	-0.0124110302478
0.41	0.604579528151	-0.0380674590725	10.0758489617	0.101944294496	-0.0348978208854	-0.0436563010713	0.101412069902	-0.035697679578	-0.0430080162474	-0.0123750069187
0.411	0.603262124863	-0.0460430319608	10.0695878354	0.101580204993	-0.0342124789965	-0.0444430049923	0.101039594502	-0.0350225409425	-0.0438108239761	-0.0123396539427
0.412	0.602217460998	-0.0537651364868	10.0632796831	0.101222482143	-0.0335210047135	-0.0451824263435	0.100674094484	-0.0343402620456	-0.0445663161922	-0.0123049790323
0.413	0.601447753051	-0.0612304742129	10.0569314993	0.100871698335	-0.0328245576406	-0.0458745597058	0.100316135819	-0.0336520170002	-0.0452744653644	-0.012270988734
0.414	0.600954278214	-0.0684358639109	10.050550383	0.100528423107	-0.0321243053521	-0.0465194203661	0.0999662815988	-0.0329589881232	-0.045935264999	-0.0122376884182
0.415	0.600737441787	-0.0753782476772	10.0441435143	0.100193223143	-0.0314214195242	-0.0471170434901	0.0996250920425	-0.0322623620441	-0.0465487288811	-0.0122050822728
0.416	0.600796665739	-0.0820546949425	10.0377181304	0.0998666622313	-0.0307170721354	-0.0476674833317	0.0992931244847	-0.0315633258845	-0.0471148903469	-0.012173173301
0.417	0.601130634828	-0.088462410212	10.0312815048	0.0995493012074	-0.0300124317461	-0.0481708124807	0.098970933328	-0.0308630635184	-0.0476338015912	-0.0121419633222
0.418	0.601737028623	-0.0945987348633	10.024840924	0.0992416978638	-0.0293086598672	-0.0486271211519	0.0986590699692	-0.0301627519214	-0.0481055330136	-0.0121114529775
0.419	0.602612797385	-0.100461154645	10.0184036652	0.0989444068336	-0.0286069074257	-0.0490365165189	0.0983580826952	-0.0294635576217	-0.0485301726047	-0.0120816417379
0.42	0.603754057899	-0.106047302748	10.0119769755	0.0986579794475	-0.0279083113376	-0.0493991220951	0.0980685165515	-0.0287666332569	-0.0489078253765	-0.012052527917
0.421	0.605156123414	-0.11135496399	10.005568051	0.0983829635643	-0.0272139911953	-0.0497150771617	0.0977909131808	-0.0280731142487	-0.049238612836	-0.0120241086857
0.422	0.60681361549	-0.116382079581	9.99918401665	0.098119903375	-0.0265250460771	-0.0499845362468	0.0975258106352	-0.0273841156013	-0.0495226725058	-0.0119963800916
0.423	0.608720404467	-0.121126749661	9.99283190537	0.0978693391827	-0.0258425514868	-0.050207668654	0.0972737431608	-0.0267007288302	-0.0497601574915	-0.0119693370807
0.424	0.61086969144	-0.125587237042	9.98651863976	0.0976318071572	-0.025167556429	-0.0503846580434	0.0970352409569	-0.0260240190297	-0.0499512360961	-0.011942973522
0.425	0.613254045504	-0.129761970104	9.98025101489	0.0974078390678	-0.0245010806265	-0.0505157020619	0.0968108299095	-0.025355022083	-0.0500960914821	-0.0119172822358
0.426	0.615865403749	-0.13364954487	9.97403567811	0.0971979619934	-0.023844111886	-0.0506010120267	0.0966010313028	-0.0246947420222	-0.0501949213812	-0.0118922550236
0.427	0.618695145697	-0.137248727561	9.96787911388	0.0970026980127	-0.0231976036152	-0.0506408126569	0.0964063615077	-0.0240441485416	-0.05024793785	-0.0118678827015
0.428	0.621734100664	-0.140558456037	9.96178762798	0.0968225638753	-0.0225624724981	-0.0506353418556	0.0962273316503	-0.02340417467	-0.0502553670714	-0.0118441551354
0.429	0.624972651971	-0.143577841878	9.95576733176	0.0966580706559	-0.0219395963299	-0.0505848505395	0.0960644472614	-0.0227757146034	-0.050217449201	-0.0118210612788
0.43	0.628400647414	-0.146306170044	9.94982412712	0.0965097233918	-0.0213298120161	-0.0504896025148	0.0959182079093	-0.0221596217044	-0.0501344382559	-0.0117985892124
0.431	0.632007585359	-0.148742901085	9.94396369464	0.0963780207079	-0.0207339137384	-0.0503498743974	0.0957891068176	-0.0215567066681	-0.0500066020436	-0.0117767261861
0.432	0.635782584785	-0.150887670684	9.93819147978	0.096263454429	-0.0201526512888	-0.0501659555747	0.0956776304689	-0.0209677358577	-0.049834222131	-0.0117554586618
0.433	0.639714399983	-0.152740289353	9.93251268205	0.0961665091815	-0.0195867285734	-0.0499381482077	0.0955842581986	-0.0203934298116	-0.0496175938489	-0.0117347723591
0.434	0.6437915172	-0.154300742591	9.92693224448	0.0960876619874	-0.0190368022882	-0.0496667672695	0.0955094617783	-0.0198344619211	-0.04935702633	-0.0117146523011
0.435	0.648002184225	-0.155569190018	9.92145484368	0.0960273818522	-0.0185034807651	-0.0493521406181	0.0954537049927	-0.0192914572819	-0.0490528425791	-0.0116950828626
0.436	0.652334395235	-0.156545963744	9.91608488106	0.0959861293475	-0.0179873229904	-0.0489946090999	0.0954174432111	-0.018764991716	-0.0487053795698	-0.0116760478181
0.437	0.656776024649	-0.157231567909	9.91082647596	0.0959643561923	-0.0174888377928	-0.0485945266815	0.0954011229559	-0.0182555909657	-0.0483149883671	-0.0116575303922
0.438	0.661314811969	-0.15762667641	9.90568345727	0.095962504833	-0.0170084832016	-0.0481522606048	0.0954051814702	-0.0177637300575	-0.0478820342712	-0.011639513309
0.439	0.665938368911	-0.157732130632	9.90065936081	0.0959810080254	-0.0165466659727	-0.0476681915647	0.0954300462866	-0.0172898328337	-0.0474068969801	-0.0116219788439
0.44	0.67063432072	-0.157548938119	9.89575742055	0.0960202884199	-0.01610374128	-0.0471427139024	0.0954761347987	-0.0168342716501	-0.0468899707664	-0.0116049088741
0.441	0.675390223861	-0.157078268908	9.89098056869	0.0960807581522	-0.0156800125701	-0.0465762358144	0.0955438538382	-0.0163973672378	-0.0463316646663	-0.0115882849306
0.442	0.680193722195	-0.156321453865	9.88633143056	0.096162818441	-0.015275731577	-0.04596917957	0.0956335992588	-0.015979388724	-0.0457324026758	-0.0115720882492
0.443	0.685032336881	-0.155279976074	9.88181438478	0.0962668592359	-0.0148910962902	-0.0453219817422	0.0957457555698	-0.0155805516071	-0.0450926239912	-0.0115562998244
0.444	0.689894399155	-0.153955491092	9.87742691025	0.0963932586676	-0.0145262598274	-0.0446350934099	0.0958806953744	-0.0152010266345	-0.0444127830548	-0.0115409004546
0.445	0.694767449135	-0.15234978034	9.87317322201	0.0965423829364	-0.0141813191601	-0.0439089804272	0.0960387792423	-0.014840928537	-0.0436933499759	-0.0115258707984
0.446	0.699639573856	-0.150464785718	9.86905470487	0.0967145857639	-0.0138563223214	-0.0431441236169	0.0962203551497	-0.014500323241	-0.0429348105941	-0.0115111914225
0.447	0.70449912483	-0.148302590005	9.86507244407	0.0969102081279	-0.0135512679613	-0.0423410189949	0.096425758201	-0.0141792274297	-0.0421376666904	-0.0114968428521
0.448	0.709334561294	-0.14586541454	9.86122721967	0.0971295779175	-0.0132661062457	-0.0415001779744	0.096655310272	-0.0138776094481	-0.0413024361586	-0.0114828056193
0.449	0.714134732959	-0.143155616885	9.85751951272	0.0973730096334	-0.0130007398754	-0.0406221275564	0.0969093196982	-0.0135953903264	-0.0404296531614	-0.0114690603112
0.45	0.718888760456	-0.140175685437	9.85394950853	0.0976408041	-0.0127550252262	-0.0397074105026	0.0971880809759	-0.0133324449246	-0.0395198682678	-0.0114555876161
0.451	0.723586057342	-0.136928235057	9.85051710124	0.0979332482001	-0.0125287736051	-0.0387565854887	0.0974918744868	-0.0130886031927	-0.0385736485701	-0.0114423683697
0.452	0.728216389337	-0.133416003056	9.84722190022	0.0982506146301	-0.0123217526167	-0.0377702272342	0.0978209662438	-0.0128636515398	-0.0375915777757	-0.0114293835983
0.453	0.732769911235	-0.129641844904	9.84406323633	0.0985931616786	-0.012133687632	-0.0367489266063	0.0981756076608	-0.0126573343053	-0.0365742562728	-0.0114166145625
0.454	0.737237173985	-0.125608729641	9.84104016998	0.0989611330274	-0.011964263354	-0.035693290696	0.0985560353459	-0.0124693553265	-0.0355223011668	-0.0114040427979
0.455	0.741609116907	-0.121319735125	9.83815149827	0.0993547575762	-0.0118131254731	-0.0346039428637	0.09896247092	-0.0122993795945	-0.0344363462866	-0.0113916501549
0.456	0.745877164182	-0.116778044266	9.83539576447	0.0997742492926	-0.011679882405	-0.0334815227521	0.0993951208606	-0.012147034992	-0.0333170421565	-0.0113794188364
0.457	0.750033135131	-0.111986939525	9.83277126518	0.100219807086	-0.011564107104	-0.0323266862646	0.0998541763708	-0.012011914106	-0.0321650559348	-0.0113673314343
0.458	0.754069355609	-0.106949799346	9.83027606187	0.100691614705	-0.0114653389453	-0.0311401055088	0.100339813275	-0.0118935761077	-0.0309810713153	-0.0113553709636
0.459	0.757978598071	-0.101670093032	9.82790799077	0.101189840664	-0.0113830856679	-0.0299224687016	0.100852191941	-0.0117915486932	-0.029765788392	-0.0113435208949
0.46	0.761754178124	-0.0961513771252	9.82566467136	0.101714638193	-0.0113168253722	-0.0286744800368	0.101391457228	-0.0117053300769	-0.0285199234855	-0.011331765185
0.461	0.765389834966	-0.0903972898726	9.82354352002	0.102266145209	-0.0112660085642	-0.0273968595131	0.10195773846	-0.011634391031	-0.0272442089298	-0.0113200883047
0.462	0.768879895005	-0.0844115484249	9.82154175974	0.102844484316	-0.011230060239	-0.0260903427223	0.102551149427	-0.0115781769637	-0.0259393928205	-0.011308475266
0.463	0.772219159788	-0.0781979435235	9.81965643196	0.103449762831	-0.0112083819969	-0.0247556805975	0.103171788412	-0.0115361100284	-0.0246062387216	-0.0112969116461
0.464	0.775402954397	-0.0717603358999	9.8178843852	0.104082072831	-0.0112003542102	-0.0233936391205	0.103819738238	-0.0115075912824	-0.0232455253339	-0.0112853836091
0.465	0.778415821049	-0.0651004456383	9.81622626668	0.104741498474	-0.0112053144008	-0.0220050054931	0.104495073522	-0.0114919791437	-0.0218580529369	-0.0112738779466
0.466	0.781273569598	-0.0582271575712	9.81467447862	0.105428088227	-0.0112226239267	-0.0205905651238	0.105197833173	-0.0114886557647	-0.0204446194884	-0.0112623820595
0.467	0.78396446086	-0.051141709604	9.81322735749	0.106141895139	-0.0112516042676	-0.0191511293892	0.105928060338	-0.0114969636844	-0.019006049217	-0.0112508840013
0.468	0.786486026569	-0.043848360804	9.81188098422	0.106882950025	-0.011291569939	-0.0176875207587	0.106685775768	-0.0115162385375	-0.0175431773038	-0.0112393724801
0.469	0.788836273772	-0.0363512123369	9.81063133511	0.107651270788	-0.0113418255551	-0.016200574676	0.107470987116	-0.011545806137	-0.0160568517962	-0.011227836872
0.47	0.79101378639	-0.0286544740798	9.8094743049	0.108446860314	-0.011401667946	-0.0146911390868	0.108283686843	-0.0115849845787	-0.014547933101	-0.0112162672303
0.471	0.793017595326	-0.0207623826171	9.80840571734	0.109269707341	-0.0114703882553	-0.0131600738565	0.109123853097	-0.0116330863245	-0.0130172933693	-0.0112046542918
0.472	0.794847256255	-0.0126792219476	9.80742134092	0.110119786481	-0.01154727401	-0.0116082501832	0.109991449747	-0.0116894202581	-0.011465815877	-0.0111929894817
0.473	0.796502808512	-0.00440931388718	9.80651690182	0.110997058511	-0.0116316111582	-0.0100365499704	0.110886426684	-0.011753293706	-0.0098943943678	-0.0111812649158
0.474	0.797984756261	0.00404298265429	9.80568809614	0.111901470595	-0.0117226860664	-0.00844586517339	0.111808720056	-0.0118240144197	-0.00830393236981	-0.0111694734014
0.475	0.799294083233	0.0126732745026	9.80493060309	0.112832956552	-0.0118197874738	-0.00683709711789	0.112758252552	-0.0119008925127	-0.00669534248667	-0.011157608436
0.476	0.800432014465	0.0214771425893	9.80424276855	0.113791437174	-0.0119222055399	-0.00521115580192	0.113734933726	-0.0119832394907	-0.00506954570721	-0.0111456642059
0.477	0.801401138348	0.0304501148906	9.80361439881	0.114776820293	-0.0120292447826	-0.0035689591307	0.11473866009	-0.0120703811705	-0.00342747048365	-0.0111336355748
0.478	0.802203203417	0.0395877229946	9.80304445749	0.115789001393	-0.0121402106318	-0.0019114322266	0.115769315727	-0.0121616442175	-0.00177005220074	-0.0111215180829
0.479	0.802840942722	0.0488854554734	9.80252866456	0.116827863668	-0.0122544197149	-0.000239506623444	0.116826772376	-0.0122563664105	-9.82322460567e-05	-0.0111093079357
0.48	0.80331742293	0.0583387808618	9.80206278633	0.117893278417	-0.012371199965	0.00144588050273	0.117910889833	-0.0123538967311	0.00158704276015	-0.0110970019946
0.481	0.803636111342	0.0679431445997	9.80164263945	0.118985105326	-0.0124898922315	0.00314378712668	0.119021516253	-0.0124535969546	0.00328482177606	-0.0110845977648
0.482	0.803800805062	0.0776939717632	9.80126409967	0.120103192786	-0.0126098518066	0.00485326717575	0.120158488481	-0.012554843157	0.00499415015618	-0.0110720933815
0.483	0.803815664474	0.0875866677993	9.80092311154	0.1212473782	-0.0127304498769	0.00657337133775	0.121321632378	-0.0126570271458	0.00671407047361	-0.0110594875954
0.484	0.803685127522	0.0976166204103	9.80061569728	0.122417488306	-0.0128510748959	0.00830314787279	0.122510763153	-0.0127595578134	0.00844362334435	-0.0110467797562
0.485	0.803413984196	0.10777919984	9.80033796561	0.123613339482	-0.0129711338781	0.0100416434259	0.12372568569	-0.0128618624097	0.0101818482508	-0.0110339697945
0.486	0.80300724241	0.118069760906	9.8000861193	0.124834738065	-0.0130900536084	0.0117879038381	0.124966194874	-0.0129633877321	0.0119277843612	-0.0110210582036
0.487	0.802470232322	0.128483642849	9.79985646313	0.126081480656	-0.0132072817696	0.0135409749527	0.126232075919	-0.0130636012322	0.0136804713438	-0.0110080460189
0.488	0.801808431246	0.139016171472	9.79964541148	0.127353354429	-0.0133222879823	0.0152999034147	0.127523104687	-0.0131619920359	0.0154389501709	-0.0109949347969
0.489	0.80102762763	0.149662658322	9.7994494928	0.128650137429	-0.0134345647601	0.0170637374608	0.128839047999	-0.013258071878	0.0172022639122	-0.0109817265931
0.49	0.800133727341	0.1604184028	9.79926535865	0.129971598874	-0.0135436283747	0.0188315276973	0.130179663951	-0.013351375948	0.0189694585146	-0.0109684239394
0.491	0.799132839428	0.171278691866	9.79908978751	0.131317499433	-0.0136490196345	0.0206023278627	0.131544702208	-0.0134414636484	0.0207395835646	-0.0109550298195
0.492	0.798031209129	0.18223880101	9.7989196897	0.132687591519	-0.0137503045729	0.0223751955753	0.132933904302	-0.0135279192643	0.0225116930337	-0.0109415476454
0.493	0.796835214205	0.193293994519	9.79875211373	0.13408161955	-0.013847075049	0.0241491930602	0.134347003917	-0.013610352544	0.0242848460024	-0.0109279812312
0.494	0.795551338973	0.204439526058	9.79858424808	0.135499320224	-0.0139389492579	0.0259233878568	0.135783727161	-0.0136883991916	0.0260581073615	-0.0109143347684
0.495	0.794186159474	0.215670638992	9.79841342705	0.136940422763	-0.0140255721539	0.0276968535032	0.13724379283	-0.0137617212711	0.0278305484904	-0.0109006127992
0.496	0.792746298896	0.226982567054	9.79823713224	0.138404649164	-0.0141066157852	0.0294686701957	0.138726912666	-0.0138300075233	0.0296012479076	-0.0108868201902
0.497	0.791238431401	0.238370534527	9.79805299549	0.13989171443	-0.0141817795418	0.0312379254232	0.140232791594	-0.0138929735961	0.0313692918953	-0.0108729621058
0.498	0.789669263605	0.249829756607	9.79785880285	0.14140132679	-0.0142507903182	0.0330037145739	0.141761127958	-0.0139503621903	0.0331337750944	-0.0108590439808
0.499	0.788045471406	0.261355440282	9.79765249272	0.142933187915	-0.0143134025904	0.0347651415129	0.143311613734	-0.0140019431197	0.0348938010699	-0.0108450714941
0.5	0.786373767139	0.272942783921	9.79743216077	0.144486993114	-0.0143693984121	0.0365213191315	0.14488393474	-0.0140475132915	0.0366484828446	-0.0108310505409
0.501	0.784660776797	0.284586978759	9.79719605836	0.146062431525	-0.0144185873279	0.038271369864	0.14647777083	-0.0140868966034	0.0383969434021	-0.010816987206
0.502	0.782913092329	0.296283208685	9.79694259351	0.147659186288	-0.0144608062091	0.0400144261754	0.148092796076	-0.0141199437647	0.0401383161566	-0.0108028877373
0.503	0.781137234538	0.30802665104	9.79667032963	0.149276934717	-0.0144959190118	0.0417496310152	0.149728678934	-0.0141465320399	0.0418717453898	-0.0107887585185
0.504	0.779339634584	0.319812477183	9.7963779876	0.150915348447	-0.0145238164611	0.0434761382409	0.15138508241	-0.0141665649187	0.0435963866546	-0.0107746060432
0.505	0.777526608087	0.331635853241	9.7960644421	0.152574093583	-0.0145444156634	0.0451931130071	0.153061664195	-0.0141799717146	0.0453114071458	-0.0107604368886
0.506	0.775704351553	0.343491940743	9.79572872037	0.154252830829	-0.0145576596499	0.046899732124	0.154758076809	-0.0141867070958	0.0470159860373	-0.0107462576905
0.507	0.773878927616	0.355375897365	9.79537000236	0.155951215612	-0.014563516853	0.0485951843821	0.156473967719	-0.0141867505492	0.0487093147855	-0.0107320751175
0.508	0.772056242871	0.367282877868	9.79498761571	0.157668898191	-0.0145619805211	0.0502786708453	0.15820897945	-0.0141801057829	0.050390597401	-0.0107178958471
0.509	0.770241789127	0.379208042396	9.79458436347	0.159405523827	-0.0145530645116	0.0519494051016	0.159962749755	-0.0141667965082	0.0520590506495	-0.0107037265446
0.51	0.768441999085	0.391146521952	9.7941525445	0.161160732622	-0.0145368164041	0.0536066135425	0.161734911457	-0.0141468795416	0.0537139044125	-0.0106895738309
0.511	0.766661620725	0.403093485025	9.79369598598	0.162934159981	-0.0145132977538	0.0552495354835	0.163525092901	-0.0141204250484	0.0553544016407	-0.0106754442691
0.512	0.76490581894	0.415044081384	9.79321456961	0.164725436422	-0.0144825939444	0.0568774233892	0.165332917767	-0.014087526385	0.0569797986368	-0.0106613443388
0.513	0.763184904657	0.426994844805	9.79270645604	0.166534192558	-0.0144448224319	0.0584895392212	0.16715801001	-0.0140483083593	0.0585893614392	-0.0106472804073
0.514	0.761494385942	0.438938122458	9.79217401527	0.16836004168	-0.0144001014024	0.0600851671024	0.168999976571	-0.0140028957937	0.0601823782529	-0.0106332587266
0.515	0.75984288716	0.450870572576	9.79161627366	0.170202603698	-0.0143485810083	0.0616635984771	0.170858431155	-0.0139514448557	0.0617581448085	-0.0106192854008
0.516	0.758234615541	0.462787270996	9.79103374979	0.172061489782	-0.0142904266847	0.0632241395274	0.17273297895	-0.013894126315	0.0633159716458	-0.0106053663736
0.517	0.756673531794	0.474683422566	9.79042707062	0.173936307575	-0.014225820857	0.0647661100306	0.174623221817	-0.0138311272518	0.0648551829669	-0.0105915074104
0.518	0.755163352863	0.486554208517	9.78979692723	0.175826659944	-0.0141549619686	0.0662888433469	0.176528757039	-0.0137626500775	0.0663751166009	-0.0105777140824
0.519	0.753707529325	0.498394832587	9.78914414755	0.177732145401	-0.0140780633704	0.0677916864255	0.178449177739	-0.0136889114168	0.0678751239872	-0.0105639917517
0.52	0.752309260222	0.510200509564	9.7884696979	0.17965235804	-0.013995352231	0.0692739997767	0.180384072806	-0.0136101410118	0.0693545701254	-0.0105503455578
0.521	0.750971471921	0.521966470819	9.78777457715	0.181586887603	-0.0139070685503	0.0707351574315	0.182333026962	-0.0135265807289	0.0708128335138	-0.0105367804051
0.522	0.749696840039	0.533687964957	9.7870598619	0.183535319511	-0.0138134640477	0.0721745468831	0.184295620781	-0.0134384834414	0.07224930607	-0.0105233009509
0.523	0.748487759767	0.545360260217	9.78632669997	0.185497234907	-0.013714801065	0.0735915690151	0.186271430732	-0.0133461119265	0.0736633930387	-0.0105099115955
0.524	0.747346386938	0.556978646125	9.78557630578	0.187472210694	-0.0136113514626	0.0749856380168	0.188260029203	-0.0132497377563	0.0750545128878	-0.0104966164723
0.525	0.746274578553	0.568538435956	9.78480995213	0.189459819575	-0.0135033955143	0.0763561812878	0.190260984543	-0.013149640188	0.0764220971939	-0.0104834194402
0.526	0.745273948745	0.580034968375	9.78402896536	0.191459630097	-0.0133912208022	0.0777026393332	0.192273861096	-0.0130461050533	0.0777655905203	-0.010470324076
0.527	0.744345816731	0.591463610095	9.78323471795	0.193471206699	-0.0132751211163	0.0790244656514	0.194298219243	-0.0129394236542	0.0790844502882	-0.0104573336683
0.528	0.743491296279	0.602819757111	9.78242862477	0.195494109757	-0.0131553953614	0.0803211266165	0.196333615442	-0.0128298916651	0.0803781466427	-0.010444451213
0.529	0.742711176611	0.61409883828	9.78161213432	0.197527895643	-0.0130323464739	0.0815921013558	0.198379602283	-0.0127178080464	0.0816461623162	-0.0104316794092
0.53	0.742006034209	0.625296316305	9.78078672513	0.199572116784	-0.0129062803537	0.0828368816253	0.200435728533	-0.0126034739719	0.0828879924902	-0.0104190206566
0.531	0.741376180762	0.636407690659	9.77995389691	0.201626321722	-0.0127775048106	0.084054971684	0.202501539205	-0.0124871917728	0.0841031446574	-0.0104064770534
0.532	0.740821670645	0.647428499833	9.77911516777	0.203690055192	-0.0126463285323	0.0852458881685	0.204576575616	-0.0123692639016	0.0852911384845	-0.0103940503963
0.533	0.740342353148	0.658354323153	9.77827206703	0.205762858192	-0.0125130600725	0.0864091599696	0.206660375461	-0.0122499919181	0.0864515056797	-0.0103817421802
0.534	0.739937809202	0.66918078367	9.7774261289	0.207844268073	-0.0123780068649	0.0875443281122	0.208752472896	-0.0121296755003	0.0875837898633	-0.0103695536001
0.535	0.739607414747	0.679903550062	9.77657888817	0.209933818626	-0.0122414742645	0.08865094564	0.210852398621	-0.0120086114838	0.0886875464452	-0.0103574855532
0.536	0.73935030725	0.690518339222	9.77573187374	0.212031040187	-0.012103764617	0.0897285775056	0.212959679977	-0.0118870929295	0.0897623425086	-0.0103455386422
0.537	0.73916544161	0.701020918011	9.77488660517	0.21413545974	-0.011965176362	0.0907768004679	0.215073841052	-0.0117654082245	0.0908077567026	-0.0103337131797
0.538	0.73905154551	0.711407106219	9.77404458454	0.216246601032	-0.0118260031684	0.0917952029973	0.21719440279	-0.0116438402171	0.091823379144	-0.0103220091929
0.539	0.739007160399	0.721672778312	9.77320729438	0.218363984703	-0.0116865331065	0.0927833851904	0.219320883112	-0.0115226653872	0.0928088113294	-0.0103104264299
0.54	0.739030648982	0.73181386581	9.77237619083	0.220487128415	-0.0115470478572	0.0937409586939	0.221452797052	-0.0114021530557	0.0937636660583	-0.0102989643663
0.541	0.739120184048	0.741826359624	9.77155270095	0.222615546995	-0.0114078219609	0.0946675466398	0.223589656891	-0.0112825646328	0.0946875673681	-0.0102876222128
0.542	0.739273804382	0.75170631171	9.77073821622	0.224748752584	-0.0112691221065	0.0955627835918	0.225730972309	-0.0111641529079	0.0955801504827	-0.0102763989234
0.543	0.739489064192	0.761449846987	9.76993812842	0.226886254881	-0.0111312021404	0.0964263154897	0.22787625062	-0.0110471570591	0.0964410617553	-0.0102652932076
0.544	0.739764749107	0.771053121553	9.76914486585	0.229027561004	-0.0109943192135	0.0972577996827	0.230024996642	-0.0109318188016	0.0972699587212	-0.0102543035301
0.545	0.740097689182	0.780512405093	9.76836463072	0.231172176117	-0.0108587101463	0.0980569048109	0.232176713316	-0.0108183587548	0.0980665099613	-0.0102434281306
0.546	0.740485346394	0.789824012631	9.76759862131	0.233319603303	-0.0107246038328	0.0988233108748	0.234330901578	-0.0107069888483	0.0988303951911	-0.0102326650302
0.547	0.740925078451	0.79898433508	9.7668479968	0.235469343874	-0.0105922183934	0.0995567092248	0.236487060677	-0.0105979094784	0.0995613052564	-0.0102220120445
0.548	0.741414131448	0.80798983608	9.76611385733	0.237620897546	-0.0104617607517	0.100256802587	0.238644688341	-0.0104913090882	0.100258942166	-0.0102114667948
0.549	0.741949662213	0.816837054982	9.76539724309	0.239773762659	-0.01033342624	0.100923305102	0.240803281005	-0.0103873637775	0.10092301914	-0.0102010267201
0.55	0.74252877182	0.825522607996	9.76469913244	0.241927436396	-0.0102073982512	0.101555942374	0.242962334028	-0.0102862369594	0.10155326067	-0.0101906890903
0.551	0.743148468354	0.834043190506	9.76402043796	0.244081415014	-0.0100838479374	0.102154451534	0.245121341926	-0.0101880790655	0.102149402594	-0.0101804510182
0.552	0.743805722773	0.842395578304	9.76336200527	0.246235194077	-0.00996293395602	0.102718581321	0.247279798606	-0.0100930272974	0.102711192186	-0.0101703094729
0.553	0.744497465176	0.850576629341	9.76272461167	0.248388268702	-0.00984480226118	0.103248092169	0.249437197617	-0.0100012054265	0.103238388257	-0.0101602612934
0.554	0.745220595981	0.858583285274	9.76210896419	0.250540133808	-0.00972958594263	0.103742756307	0.251593032399	-0.00991272364029	0.103730761273	-0.0101503032015
0.555	0.745971985927	0.866412573087	9.76151569768	0.252690284373	-0.00961740510986	0.104202357876	0.253746796541	-0.00982767843559	0.104188093477	-0.010140431816
0.556	0.746748505857	0.87406160629	9.76094537546	0.254838215695	-0.0095083668217	0.10462669305	0.25589798405	-0.00974615255831	0.104610179033	-0.010130643666
0.557	0.747547008106	0.881527586707	9.76039848684	0.25698342366	-0.00940256506048	0.105015570172	0.258046089619	-0.00966821498814	0.104996824172	-0.0101209352047
0.558	0.748364389833	0.88880780493	9.75987544674	0.259125405015	-0.00930008074987	0.105368809899	0.260190608905	-0.00959392096822	0.10534784735	-0.0101113028233
0.559	0.749197529678	0.895899642665	9.7593765968	0.261263657648	-0.00920098181539	0.105686245352	0.262331038809	-0.00952331207837	0.10566307942	-0.0101017428645
0.56	0.750043373452	0.90280057279	9.75890220458	0.263397680862	-0.00910532328681	0.10596772228	0.264466877758	-0.00945641635109	0.105942363808	-0.0100922516361
0.561	0.750898896908	0.909508161082	9.75845246235	0.265526975665	-0.00901314744079	0.106213099223	0.266597625997	-0.00939324842896	0.106185556689	-0.0100828254247
0.562	0.751761102003	0.916020067424	9.75802748948	0.267651045056	-0.00892448398283	0.106422247689	0.268722785878	-0.00933380976234	0.106392527187	-0.0100734605085
0.563	0.752627076526	0.922334046114	9.7576273322	0.269769394311	-0.00883935026712	0.106595052331	0.270841862153	-0.00927808884591	0.106563157561	-0.0100641531707
0.564	0.753493964305	0.928447947119	9.75725196423	0.271881531277	-0.0087577515525	0.106731411128	0.272954362267	-0.00922606149245	0.106697343403	-0.0100548997124
0.565	0.754358995026	0.93435971681	9.75690128889	0.273986966662	-0.00867968129347	0.10683123557	0.275059796657	-0.0091776911428	0.106794993844	-0.0100456964646
0.566	0.755219454463	0.940067399051	9.75657513856	0.276085214327	-0.00860512146403	0.106894450844	0.277157679047	-0.00913292920953	0.106856031749	-0.0100365398011
0.567	0.756072740363	0.945569135264	9.75627327806	0.278175791579	-0.00853404291321	0.106920996022	0.279247526742	-0.00909171545352	0.106880393923	-0.0100274261495
0.568	0.756916351313	0.950863165335	9.75599540526	0.280258219459	-0.00846640574997	0.106910824246	0.281328860922	-0.00905397839096	0.106868031308	-0.0100183520034
0.569	0.757747864416	0.955947828557	9.75574115279	0.282332023035	-0.00840215975612	0.10686390291	0.283401206942	-0.0090196357293	0.106818909184	-0.0100093139328
0.57	0.758565002377	0.96082156318	9.75551009098	0.284396731688	-0.00834124482505	0.106780213846	0.285464094613	-0.00898859483022	0.106733007364	-0.0100003085953
0.571	0.759365551597	0.96548290821	9.75530172885	0.286451879399	-0.00828359142436	0.106659753498	0.2875170585	-0.00896075319743	0.106610320381	-0.00999133274551
0.572	0.760147478658	0.969930501893	9.75511542073	0.288497005022	-0.00822912118509	0.10650253309	0.2895596382	-0.00893599909216	0.106450857675	-0.00998238324491
0.573	0.760908804403	0.97416308445	9.75495067119	0.290531652579	-0.00817774711369	0.106308578801	0.291591378631	-0.00891421177226	0.106254643768	-0.00997345707114
0.574	0.761647726325	0.978179495942	9.75480682558	0.292555371519	-0.00812937435146	0.106077931912	0.293611830301	-0.00889526227998	0.106021718436	-0.00996455132629
0.575	0.762362543108	0.981978678039	9.75468317429	0.294567716993	-0.00808390066959	0.105810648964	0.295620549586	-0.00887901396599	0.105752136866	-0.009955663245
0.576	0.76305172168	0.985559673058	9.75457896059	0.29656825012	-0.00804121701982	0.105506801894	0.297617098994	-0.00886532307018	0.105445969804	-0.0099467902018
0.577	0.763713487398	0.98892163599	9.75449821351	0.298556538338	-0.00800120292695	0.105166478148	0.299601047523	-0.00885403414518	0.105103303721	-0.00993792972226
0.578	0.764347834678	0.992063781128	9.75442946417	0.300532155291	-0.0079637471332	0.104789780873	0.301571970545	-0.00884500073231	0.10472424085	-0.00992907947647
0.579	0.764952704065	0.994985480836	9.75437774181	0.30249468161	-0.00792872059027	0.104376828898	0.303529450592	-0.00883805838618	0.104308899389	-0.00992023729681
0.58	0.765527113361	0.997686178101	9.75434211392	0.304443704783	-0.00789599253488	0.103927756918	0.305473077226	-0.00883304078375	0.103857413574	-0.00991140117796
0.581	0.766070215376	1.00016542184	9.75432163141	0.306378819514	-0.00786542825893	0.103442715543	0.307402447401	-0.00882977752841	0.10336993375	-0.00990256928266
0.582	0.766581275723	1.00242286129	9.75431531625	0.308299627917	-0.00783688972692	0.102921871368	0.309317165655	-0.00882809480209	0.102846626448	-0.00989373994542
0.583	0.767059717636	1.00445824628	9.75432216429	0.310205739739	-0.00781023617163	0.102365407018	0.311216844333	-0.00882781599623	0.10228767443	-0.00988491167564
0.584	0.767505125756	1.00627142646	9.7543411507	0.312096772569	-0.00778532468676	0.101773521181	0.313101103798	-0.00882876234022	0.101693276724	-0.00987608316009
0.585	0.767917194094	1.00786235189	9.75437123167	0.31397235203	-0.00776201081547	0.101146428624	0.314969572623	-0.00883075352627	0.101063648639	-0.00986725326476
0.586	0.768295767091	1.00923107209	9.75441134892	0.315832111979	-0.00774014913246	0.100484360191	0.316821887788	-0.00883360832822	0.100399021766	-0.00985842103608
0.587	0.768640850895	1.01037773528	9.75446043325	0.317675694682	-0.00771959381815	0.0997875627858	0.318657694854	-0.00883714521278	0.0996996439526	-0.00984958570154
0.588	0.768952538956	1.01130258914	9.75451740823	0.319502750986	-0.00770019922315	0.099056299333	0.320476648139	-0.00884118294147	0.0989657792647	-0.00984074666972
0.589	0.769231101536	1.01200597881	9.75458119318	0.32131294049	-0.00768182042183	0.0982908487247	0.322278410875	-0.0088455411617	0.0981977079297	-0.00983190352967
0.59	0.769476915038	1.01248834747	9.7546507073	0.323105931689	-0.00766431375269	0.0974915057478	0.324062655365	-0.00885004098504	0.0973957262565	-0.00982305604977
0.591	0.769690469568	1.01275023563	9.75472487214	0.324881402125	-0.00764753734491	0.0966585809923	0.325829063121	-0.0088545055516	0.0965601465393	-0.00981420417598
0.592	0.769872395103	1.01279227987	9.75480261663	0.326639038522	-0.0076313516289	0.0957924007427	0.327577324999	-0.00885876057852	0.095691296941	-0.00980534802954
0.593	0.770023439276	1.01261521273	9.75488287861	0.32837853691	-0.00761561982995	0.0948933068495	0.329307141321	-0.0088626348915	0.0947895213573	-0.00979648790415
0.594	0.770144448846	1.01221986202	9.75496460907	0.330099602743	-0.00760020844373	0.0939616565841	0.331018221987	-0.00886596093813	0.0938551792624	-0.00978762426259
0.595	0.770236392174	1.01160714984	9.75504677463	0.331801951004	-0.00758498769214	0.0929978224747	0.332710286583	-0.00886857528129	0.0928886455351	-0.00977875773289
0.596	0.770300307175	1.0107780926	9.75512836149	0.333485306309	-0.0075698319588	0.0920021921247	0.334383064471	-0.00887031907206	0.0918903102667	-0.00976988910396
0.597	0.770337372223	1.00973379883	9.75520837671	0.335149402988	-0.00755462020296	0.0909751680134	0.336036294876	-0.00887103850072	0.090860578551	-0.00976101932082
0.598	0.770348813125	1.00847546993	9.7552858529	0.336793985173	-0.00753923635069	0.0899171672807	0.337669726959	-0.00887058522462	0.0897998702559	-0.00975214947931
0.599	0.770335970301	1.00700439821	9.75535984931	0.338418806866	-0.00752356966302	0.0888286214931	0.33928311989	-0.00886881677266	0.0887086197779	-0.0097432808205
0.6	0.770300257908	1.00532196659	9.75542945601	0.340023631999	-0.00750751507839	0.0877099763954	0.3408762429	-0.00886559692343	0.0875872757795	-0.00973441472457
0.601	0.770243152796	1.00342964725	9.75549379376	0.341608234496	-0.00749097353547	0.0865616916469	0.342448875331	-0.00886079606342	0.0864363009124	-0.00972555270446
0.602	0.770166198332	1.00132900157	9.75555201894	0.34317239831	-0.00747385226338	0.0853842405399	0.344000806682	-0.00885429151172	0.0852561715214	-0.00971669639905
0.603	0.770071023142	0.999021677884	9.755603324	0.344715917471	-0.00745606505128	0.0841781097066	0.345531836637	-0.00884596782366	0.0840473773367	-0.00970784756614
0.604	0.769959270441	0.996509412032	9.75564694057	0.346238596108	-0.00743753248966	0.0829437988111	0.347041775093	-0.00883571706532	0.0828104211508	-0.00969900807506
0.605	0.769832654023	0.993794025134	9.75568214004	0.347740248481	-0.00741818218561	0.0816818202276	0.348530442174	-0.00882343906129	0.0815458184816	-0.00969017989908
0.606	0.769692928555	0.990877422918	9.7557082363	0.349220698989	-0.00739794895097	0.0803926987078	0.349997668249	-0.00880904161444	0.0802540972242	-0.0096813651075
0.607	0.769541878508	0.987761594958	9.75572458716	0.350679782184	-0.00737677496389	0.0790769710352	0.351443293926	-0.00879244069829	0.0789357972894	-0.00967256585766
0.608	0.769381318255	0.984448613162	9.75573059539	0.352117342774	-0.00735460990311	0.0777351856693	0.352867170057	-0.00877356062121	0.0775914702326	-0.00966378438665
0.609	0.769213077276	0.980940631156	9.75572570963	0.353533235617	-0.00733141105536	0.0763679023801	0.354269157725	-0.00875233416263	0.0762216788719	-0.00965502300294
0.61	0.76903900768	0.977239882604	9.75570942651	0.354927325714	-0.00730714339588	0.0749756918724	0.355649128229	-0.00872870268166	0.0748269968976	-0.00964628407787
0.611	0.768860536559	0.973348694001	9.75568696269	0.356299488312	-0.00728177356649	0.0735591353878	0.357006963181	-0.0087026101228	0.0734080085755	-0.00963757004209
0.612	0.768681034585	0.969269418936	9.75564543038	0.35764960843	-0.00725529348271	0.0721188243849	0.358342554031	-0.00867402664602	0.0719653079582	-0.00962888336202
0.613	0.768501265433	0.965004556466	9.75559141776	0.358977581494	-0.00722768791715	0.0706553600153	0.35965580269	-0.00864291623838	0.0704994989657	-0.00962022654534
0.614	0.768323094506	0.960556644347	9.75552459788	0.360283312853	-0.00719895267611	0.0691693528146	0.360946621043	-0.00860925491287	0.0690111947152	-0.0096116021265
0.615	0.768148324479	0.95592830086	9.75544471225	0.3615667179	-0.00716909123461	0.067661422267	0.362214931065	-0.00857302736605	0.0675010171362	-0.00960301265961
0.616	0.767978758751	0.95112221556	9.75535155212	0.362827721996	-0.00713811469145	0.0661321963951	0.363460664741	-0.00853422695464	0.0659695965442	-0.00959446070975
0.617	0.767816160561	0.946141150146	9.75524495795	0.364066260438	-0.00710604167451	0.064582311344	0.364683764022	-0.00849285562095	0.0644175712123	-0.00958594884442
0.618	0.767662279099	0.94098793622	9.75512482008	0.365282278408	-0.0070728982223	0.0630124109628	0.365884180776	-0.00844892379362	0.0628455869397	-0.00957747962494
0.619	0.767518804845	0.935665474477	9.75499107899	0.366475730924	-0.00703871764225	0.0614231463841	0.367061876733	-0.00840245026375	0.0612542966186	-0.00956905559811
0.62	0.767387410594	0.930176732789	9.75484372376	0.36764658279	-0.00700354034705	0.059815175603	0.368216823423	-0.0083534620379	0.0596443598018	-0.00956067928786
0.621	0.767269706771	0.924524745193	9.7546827933	0.368794808536	-0.00696741366936	0.0581891630552	0.369349002119	-0.00830199416834	0.0580164422699	-0.00955235318722
0.622	0.767167241475	0.918712610502	9.75450837362	0.369920392362	-0.00693039165631	0.0565457791957	0.370458403773	-0.00824808956182	0.0563712156	-0.00954407975029
0.623	0.767081526542	0.912743490335	9.75432060017	0.371023328074	-0.0068925348447	0.0548857000787	0.371545028948	-0.00819179876788	0.0547093567359	-0.00953586138458
0.624	0.767014022683	0.906620607488	9.75411965388	0.372103619023	-0.00685391001776	0.053209606939	0.372608887753	-0.00813317974745	0.053031547562	-0.00952770044344
0.625	0.766966092192	0.9003472455	9.75390564737	0.373161278038	-0.00681459006757	0.0515181857765	0.373649999768	-0.00807229774597	0.051338474476	-0.00951959921869
0.626	0.766939043795	0.893926746099	9.7536789817	0.374196327359	-0.00677465337361	0.0498121269417	0.374668393981	-0.00800922468152	0.049630827977	-0.00951155993383
0.627	0.766934106505	0.887362507783	9.75343997692	0.375208798568	-0.0067341837891	0.0480921247271	0.375664108706	-0.00794403913938	0.0479093022444	-0.00950358473716
0.628	0.766952443335	0.880657984105	9.7531889888	0.376198732515	-0.0066932702845	0.0463588769615	0.376637191515	-0.00787682602275	0.0461745947285	-0.00949567569541
0.629	0.766995132572	0.873816682374	9.75292641462	0.377166179247	-0.00665200662657	0.0446130846085	0.377587699153	-0.00780767623774	0.0444274057451	-0.00948783478755
0.63	0.76706319009	0.866842161107	9.75265269135	0.378111197931	-0.00661049104823	0.0428554513698	0.37851569747	-0.00773668636812	0.0426684380769	-0.00948006389896
0.631	0.767157524636	0.859738029637	9.75236829224	0.379033856783	-0.00656882590787	0.0410866832943	0.379421261333	-0.00766395833829	0.0408983965799	-0.00947236481595
0.632	0.767278967546	0.852507945207	9.75207372787	0.379934232985	-0.00652711733952	0.0393074883925	0.380304474553	-0.00758959906603	0.0391179877975	-0.00946473922059
0.633	0.767428287606	0.845155611356	9.75176954289	0.380812412606	-0.00648547489479	0.0375185762564	0.381165429799	-0.00751372010599	0.0373279195807	-0.00945718868586
0.634	0.767606123949	0.83768477683	9.75145631298	0.381668490528	-0.00644401117803	0.0357206576862	0.382004228514	-0.00743643728516	0.0355289007162	-0.00944971467129
0.635	0.767813045557	0.830099233193	9.75113464621	0.382502570357	-0.00640284147586	0.0339144443229	0.382820980839	-0.00735787033175	0.0337216405608	-0.00944231851877
0.636	0.768049543758	0.82240281246	9.75080517712	0.383314764345	-0.00636208338214	0.0321006482876	0.383615805517	-0.00727814249849	0.0319068486849	-0.00943500144892
0.637	0.768315991153	0.814599386443	9.75046856763	0.384105193301	-0.00632185641992	0.0302799818275	0.384388829816	-0.00719738018172	0.0300852345223	-0.00942776455772
0.638	0.768612686218	0.80669286371	9.75012550401	0.384873986511	-0.00628228166111	0.0284531569688	0.385140189436	-0.00711571253741	0.0282575070281	-0.00942060881357
0.639	0.768939834597	0.798687188041	9.74977669361	0.385621281645	-0.00624348134541	0.0266208851763	0.385870028424	-0.00703327109518	0.0264243743454	-0.00941353505475
0.64	0.769297541528	0.790586336803	9.74942286487	0.386347224674	-0.00620557849946	0.02478387702	0.38657849908	-0.00695018937185	0.0245865434781	-0.00940654398717
0.641	0.769685819192	0.782394318417	9.74906476291	0.387051969774	-0.00616869655735	0.0229428418484	0.387265761869	-0.00686660248512	0.0227447199734	-0.00939963618266
0.642	0.770104612664	0.774115170331	9.7487031488	0.387735679237	-0.00613295898371	0.0210984874694	0.387931985326	-0.00678264676908	0.0208996076107	-0.00939281207751
0.643	0.770553736459	0.765752957896	9.74833879683	0.388398523379	-0.00609848890011	0.0192515198372	0.388577345961	-0.00669845939207	0.0190519080985	-0.00938607197145
0.644	0.771032948906	0.75731177109	9.74797249229	0.389040680442	-0.00606540871648	0.0174026427462	0.389202028166	-0.00661417797859	0.0172023207797	-0.00937941602701
0.645	0.771541420361	0.748795739314	9.74761163087	0.389662336641	-0.00603383269312	0.0155525575181	0.389806224258	-0.00652993316411	0.0153515425558	-0.00937284427516
0.646	0.772080476352	0.740208953402	9.74724248276	0.390263685519	-0.00600389404049	0.0137019627766	0.390390133831	-0.00644587567191	0.0135002667966	-0.00936635659799
0.647	0.772648343725	0.731555602824	9.74687393915	0.390844928644	-0.00597570682029	0.011851554039	0.390953964456	-0.00636213821716	0.0116491841455	-0.00935995274588
0.648	0.773244446751	0.722839852117	9.74650678307	0.391406274952	-0.0059493868008	0.0100020235275	0.391497931023	-0.00627885634169	0.00979898167295	-0.00935363233143
0.649	0.773868096805	0.714065886837	9.74614181816	0.39194794084	-0.005925047264	0.00815405987084	0.392022255831	-0.00619616420856	0.0079503427144	-0.00934739483263
0.65	0.774518548142	0.705237903583	9.74577984575	0.392470150003	-0.00590279871823	0.00630834783721	0.392527168429	-0.00611419430023	0.006103946617	-0.00934123959428
0.651	0.775194956818	0.696360110413	9.74542166019	0.392973133342	-0.00588274859156	0.00446556807222	0.393012905521	-0.00603307709663	0.00426046849203	-0.00933516582989
0.652	0.775896440077	0.687436723035	9.74506804987	0.393457128849	-0.00586500093623	0.00262639684135	0.393479710848	-0.00595294076347	0.00242057897279	-0.00932917262381
0.653	0.776617453832	0.678471366705	9.74472137935	0.393922379248	-0.00584964669599	0.000791507511963	0.393927832852	-0.00587390146977	0.000584946044182	-0.0093232589415
0.654	0.777364833122	0.669469806311	9.74438059359	0.394369140896	-0.00583678936927	-0.00103843645778	0.394357533503	-0.00579608878003	-0.00124577285395	-0.00931742361818
0.655	0.778133960128	0.660435309388	9.74404744226	0.394797670266	-0.00582651758688	-0.00286277262174	0.394769074878	-0.0057196185494	-0.00307092097253	-0.00931166537296
0.656	0.778923744907	0.651372151343	9.74372256212	0.395208232962	-0.00581891802146	-0.00468084472507	0.395162728124	-0.00564460563428	-0.00488984787131	-0.00930598280755
0.657	0.779735024328	0.642284469437	9.74338044723	0.395601099902	-0.00581410090983	-0.00649200204541	0.395538769636	-0.00557118940851	-0.00670190969679	-0.00930037438735
0.658	0.780568283272	0.633176371727	9.74296583558	0.395976547667	-0.00581221266483	-0.00829559963331	0.395897481407	-0.00549954634357	-0.00850646993915	-0.00929483841261
0.659	0.781405899557	0.624052381221	9.74258024343	0.396334861875	-0.00581323847816	-0.0100909989477	0.396239154464	-0.00542969271136	-0.0103028927169	-0.00928937315054
0.66	0.782246401702	0.61491657718	9.74222218667	0.396676332611	-0.00581721010265	-0.0118775673517	0.396564084233	-0.00536169223294	-0.0120905498498	-0.00928397678027
0.661	0.78308813808	0.60577309568	9.74189044246	0.397001256133	-0.00582415710052	-0.0136546785917	0.396872572253	-0.00529560732717	-0.0138688195587	-0.00927864741805
0.662	0.783929702796	0.596626056169	9.74158378114	0.397309934332	-0.00583410719164	-0.015421713013	0.397164925644	-0.00523149943552	-0.0156370866901	-0.00927338311821
0.663	0.784769883385	0.587479575281	9.74130099506	0.397602674739	-0.00584708617139	-0.0171780577811	0.397441457106	-0.00516942891581	-0.017394742931	-0.00926818187416
0.664	0.785607611982	0.578337761536	9.74104091343	0.397879790368	-0.00586311778297	-0.0189231071065	0.397702484766	-0.00510945488955	-0.0191411870246	-0.00926304161967
0.665	0.786441946383	0.569204714112	9.74080241803	0.398141599591	-0.0058822235515	-0.0206562624655	0.397948332045	-0.00505163505049	-0.0208758249804	-0.00925796023017
0.666	0.787272069732	0.5600845201	9.74058445587	0.398388426002	-0.00590442258993	-0.0223769328191	0.398179327527	-0.00499602544444	-0.0225980702814	-0.00925293552433
0.667	0.788097226938	0.550981253601	9.74038604826	0.39862059827	-0.00592973138467	-0.0240845348294	0.39839580481	-0.00494268022808	-0.0243073440858	-0.00924796526581
0.668	0.78891674303	0.541898972063	9.74020629826	0.398838449994	-0.00595816356741	-0.0257784930725	0.398598102356	-0.00489165141364	-0.0260030754262	-0.00924304716534
0.669	0.789729989419	0.532841714701	9.74004439493	0.399042319552	-0.00598972967913	-0.0274582402487	0.398786563344	-0.00484298860502	-0.0276847014034	-0.00923817888297
0.67	0.790536350141	0.523813500146	9.73989961736	0.399232549942	-0.00602443693151	-0.0291232173887	0.398961535506	-0.00479673873102	-0.0293516673766	-0.0092333580306
0.671	0.791335262658	0.514818322995	9.73977133469	0.399409488623	-0.00606228897069	-0.0307728740569	0.399123370967	-0.00475294578037	-0.0310034271494	-0.00922858217482
0.672	0.792126124557	0.505860152569	9.73965900443	0.399573487348	-0.00610328564714	-0.0324066685509	0.399272426079	-0.00471165054235	-0.0326394431526	-0.00922384883996
0.673	0.79290836417	0.496942929482	9.73956217162	0.399724901999	-0.00614742279616	-0.0340240680972	0.399409061251	-0.00467289035781	-0.0342591866219	-0.0092191555114
0.674	0.79368138455	0.488070563398	9.73948046485	0.399864092408	-0.00619469203149	-0.0356245490434	0.399533640776	-0.00463669888275	-0.0358621377732	-0.00921449963916
0.675	0.794444563362	0.4792469308	9.73941359007	0.39999142219	-0.00624508055562	-0.0372075970471	0.39964653265	-0.00460310586828	-0.0374477859736	-0.00920987864166
0.676	0.795197249032	0.470475872627	9.73936132666	0.400107258556	-0.00629857098881	-0.0387727072602	0.399748108398	-0.00457213695891	-0.0390156299097	-0.00920528990975
0.677	0.795938764366	0.461761191508	9.73932352073	0.400211972139	-0.00635514121888	-0.0403193845105	0.399838742885	-0.00454381351132	-0.0405651777522	-0.00920073081083
0.678	0.796668417637	0.453106649588	9.7393000783	0.400305936803	-0.00641476427338	-0.0418471434792	0.399918814135	-0.00451815243515	-0.0420959473178	-0.0091961986933
0.679	0.797385461532	0.4445159669	9.7392909572	0.400389529461	-0.00647740821539	-0.0433555088744	0.399988703141	-0.00449516605709	-0.0436074662277	-0.00919169089099
0.68	0.798089126574	0.435992818827	9.73929616236	0.400463129886	-0.00654303606371	-0.044844015602	0.40004879367	-0.00447486200925	-0.0450992720644	-0.00918720472782
0.681	0.798778617365	0.427540834201	9.73931573471	0.400527120516	-0.00661160573803	-0.046312208932	0.400099472082	-0.00445724314197	-0.0465709125244	-0.00918273752251
0.682	0.799453097579	0.419163593557	9.73934974736	0.40058188627	-0.00668307002918	-0.0477596446614	0.400141127123	-0.00444230746174	-0.0480219455691	-0.0091782865934
0.683	0.800111723454	0.410864627146	9.73939829631	0.400627814346	-0.00675737659432	-0.0491858892736	0.40017414974	-0.00443004809372	-0.0494519395731	-0.00917384926329
0.684	0.800753610201	0.402647413675	9.73946149429	0.400665294033	-0.00683446797702	-0.0505905200942	0.400198932879	-0.00442045326889	-0.0508604734697	-0.00916942286429
0.685	0.801377869196	0.394515378232	9.73953946375	0.400694716514	-0.00691428165147	-0.0519731254427	0.400215871291	-0.00441350633535	-0.0522471368939	-0.00916500474275
0.686	0.801983578142	0.386471891469	9.73963233075	0.400716474666	-0.00699675008973	-0.0533333047804	0.400225361331	-0.00440918579228	-0.053611530323	-0.00916059226406
0.687	0.802569851782	0.378520267221	9.73974021962	0.400730962871	-0.0070818008518	-0.0546706688552	0.400227800764	-0.00440746534676	-0.0549532652142	-0.0091561828175
0.688	0.80313575992	0.370663762275	9.73986324581	0.400738576814	-0.0071693566968	-0.0559848398414	0.400223588562	-0.00440831399152	-0.0562719641399	-0.00915177382096
0.689	0.803680379509	0.362905574876	9.7400015136	0.40073971329	-0.00725933571442	-0.0572754514759	0.40021312471	-0.0044116961029	-0.0575672609199	-0.00914736272559
0.69	0.80420281698	0.355248843226	9.74015510937	0.400734770007	-0.00735165147527	-0.0585421491905	0.400196810005	-0.00441757155765	-0.0588388007505	-0.00914294702037
0.691	0.804702185836	0.347696644734	9.74032409953	0.400724145388	-0.00744621319853	-0.0597845902393	0.400175045861	-0.00442589586699	-0.0600862403313	-0.00913852423653
0.692	0.805177591731	0.340251995792	9.74050852563	0.400708238383	-0.00754292593568	-0.0610024438225	0.400148234111	-0.0044366203268	-0.0613092479879	-0.00913409195179
0.693	0.805628199471	0.332917849291	9.74070840222	0.40068744827	-0.00764169076906	-0.0621953912045	0.400116776812	-0.0044496921826	-0.0625075037918	-0.00912964779455
0.694	0.806053173397	0.325697095612	9.74092371421	0.400662174462	-0.0077424050232	-0.0633631258287	0.400081076049	-0.00446505480738	-0.0636806996763	-0.0091251894478
0.695	0.806451751832	0.318592560112	9.74115441632	0.40063281632	-0.00784496248797	-0.0645053534258	0.400041533745	-0.0044826478914	-0.0648285395485	-0.0091207146529
0.696	0.806823146502	0.311607004659	9.74140042955	0.40059977296	-0.00794925365162	-0.0656217921187	0.399998551466	-0.00450240764187	-0.0659507393985	-0.00911622121317
0.697	0.807166665423	0.30474312467	9.74166164144	0.400563443067	-0.0080551659428	-0.066712172521	0.399952530233	-0.00452426699187	-0.0670470274025	-0.00911170699726
0.698	0.807481642099	0.298003549958	9.74193790578	0.400524224706	-0.00816258397945	-0.0677762378304	0.399903870333	-0.00454815581625	-0.0681171440232	-0.00910716994229
0.699	0.807767446692	0.291390844036	9.7422290413	0.400482515138	-0.00827138982375	-0.0688137439171	0.399852971133	-0.00457400115383	-0.0691608421045	-0.00910260805681
0.7	0.808023534414	0.284907502933	9.74253483331	0.400438710641	-0.00838146324147	-0.069824459406	0.399800230895	-0.00460172743419	-0.0701778869618	-0.00909801942354
0.701	0.808249352403	0.278555956205	9.74285503269	0.400393206324	-0.00849268196436	-0.0708081657532	0.399746046594	-0.00463125670783	-0.0711680564671	-0.00909340220183
0.702	0.808444466351	0.272338564536	9.74318935807	0.400346395953	-0.00860492195494	-0.0717646573163	0.399690813741	-0.00466250887893	-0.072131141129	-0.00908875462993
0.703	0.808608471099	0.266257620833	9.74353749656	0.400298671774	-0.00871805767149	-0.0726937414191	0.399634926201	-0.00469540193879	-0.0730669441669	-0.00908407502704
0.704	0.808741027901	0.260315349155	9.74389910349	0.400250424339	-0.00883196233323	-0.0735952384092	0.399578776022	-0.00472985219963	-0.0739752815797	-0.00907936179505
0.705	0.808841823433	0.254513905461	9.7442738063	0.400202042336	-0.00894650818385	-0.0744689817103	0.399522753262	-0.00476577452723	-0.0748559822089	-0.00907461342019
0.706	0.808910662928	0.248855375202	9.74466120469	0.400153912418	-0.0090615667529	-0.0753148178668	0.399467245817	-0.00480308257185	-0.075708887795	-0.00906982847428
0.707	0.808947369619	0.243341775207	9.74506087261	0.400106419042	-0.00917700911379	-0.0761326065826	0.399412639259	-0.00484168899615	-0.0765338530285	-0.00906500561587
0.708	0.8089518369	0.23797505226	9.74547236042	0.400059944303	-0.00929270613798	-0.0769222207527	0.399359316667	-0.0048815056998	-0.0773307455937	-0.00906014359111
0.709	0.808924013445	0.232757082959	9.74589519639	0.400014867772	-0.00940852874413	-0.0776835464885	0.399307658468	-0.00492244403949	-0.078099446207	-0.00905524123442
0.71	0.808863921863	0.227689673732	9.74632888927	0.399971566342	-0.00952434814209	-0.0784164831356	0.399258042279	-0.00496441504436	-0.0788398486474	-0.00905029746891
0.711	0.808771636368	0.222774560257	9.74677293033	0.399930414072	-0.00964003607033	-0.0791209432854	0.399210842753	-0.00500732962536	-0.0795518597816	-0.0090453113066
0.712	0.808647286553	0.21801340755	9.74722679452	0.399891782032	-0.00975546502712	-0.0797968527789	0.399166431422	-0.00505109877893	-0.0802353995811	-0.00904028184845
0.713	0.808491057416	0.213407809896	9.74768994409	0.39985603816	-0.0098705084943	-0.0804441507042	0.399125176552	-0.00509563378391	-0.0808904011331	-0.0090352082842
0.714	0.808303178244	0.208959290347	9.74816182845	0.39982354711	-0.00998504115341	-0.0810627893867	0.399087442995	-0.00514084639126	-0.0815168106444	-0.00903008989194
0.715	0.808083967341	0.20466930004	9.74864188907	0.39979467011	-0.0100989390938	-0.0816527343725	0.399053592043	-0.00518664900664	-0.082114587438	-0.00902492603762
0.716	0.807833753882	0.20053921954	9.74912955873	0.399769764825	-0.0102120800127	-0.0822139644045	0.399023981293	-0.00523295486512	-0.0826837039431	-0.00901971617425
0.717	0.807552937556	0.196570357154	9.74962426462	0.399749185213	-0.010324343406	-0.0827464713916	0.398998964502	-0.00527967819798	-0.0832241456776	-0.00901445984104
0.718	0.807241951387	0.19276394974	9.75012543023	0.399733281395	-0.0104356107505	-0.0832502603713	0.398978891459	-0.00532673439109	-0.0837359112241	-0.00900915666228
0.719	0.806901287871	0.189121161967	9.75063247694	0.399722399521	-0.0105457656777	-0.0837253494649	0.398964107849	-0.00537404013518	-0.0842190121982	-0.00900380634616
0.72	0.806531491596	0.18564308629	9.75114482629	0.399716881639	-0.0106546941367	-0.0841717698267	0.398954955126	-0.00542151356728	-0.0846734732107	-0.00899840868338
0.721	0.806133114638	0.182330743331	9.75166189911	0.399717065572	-0.0107622845496	-0.0845895655854	0.398951770385	-0.00546907440355	-0.0850993318219	-0.00899296354564
0.722	0.805706761314	0.17918508152	9.75218312091	0.39972328479	-0.010868427956	-0.0849787937795	0.398954886241	-0.00551664406364	-0.0854966384898	-0.00898747088399
0.723	0.805253084564	0.176206976435	9.75270791991	0.399735868292	-0.0109730181488	-0.0853395242865	0.398964630707	-0.00556414578578	-0.0858654565109	-0.00898193072711
0.724	0.804772756229	0.173397231432	9.75323572976	0.399755140483	-0.0110759518004	-0.0856718397445	0.398981327079	-0.00561150473347	-0.0862058619544	-0.00897634317941
0.725	0.804266493218	0.170756577227	9.75376599081	0.399781421065	-0.0111771285786	-0.0859758354686	0.399005293815	-0.00565864809319	-0.0865179435901	-0.00897070841906
0.726	0.803735016628	0.168285672146	9.75429815074	0.399815024916	-0.0112764512544	-0.0862516193604	0.39903684443	-0.00570550516341	-0.086801802809	-0.00896502669596
0.727	0.803179092825	0.165985101589	9.75483166563	0.399856261984	-0.0113738257988	-0.0864993118117	0.399076287382	-0.00575200743502	-0.0870575535381	-0.00895929832956
0.728	0.802599514905	0.163855378246	9.75536600128	0.399905437177	-0.0114691614719	-0.0867190456017	0.399123925966	-0.00579808866297	-0.0872853221485	-0.00895352370664
0.729	0.801997065561	0.161896942319	9.7559006332	0.399962850257	-0.0115623709011	-0.0869109657893	0.399180058211	-0.00584368492955	-0.087485247357	-0.00894770327904
0.73	0.801372595406	0.160110160774	9.75643504827	0.400028795737	-0.0116533701515	-0.0870752295988	0.399244976776	-0.00588873469928	-0.0876574801223	-0.00894183756127
0.731	0.80072691879	0.158495328505	9.75696874429	0.400103562779	-0.0117420787866	-0.0872120063004	0.399318968852	-0.00593317886554	-0.0878021835341	-0.00893592712816
0.732	0.800060907019	0.157052666897	9.75750123171	0.400187435099	-0.0118284199204	-0.0873214770851	0.399402316065	-0.00597696078916	-0.0879195326976	-0.00892997261238
0.733	0.799375413981	0.155782325308	9.75803203331	0.400280690864	-0.011912320261	-0.0874038349347	0.399495294382	-0.00602002632946	-0.0880097146111	-0.00892397470195
0.734	0.798683436135	0.154678541736	9.75855646361	0.400383584588	-0.0119937361708	-0.0874592669764	0.399598156142	-0.00606235101506	-0.088072912325	-0.00891793411518
0.735	0.797965063865	0.153753034608	9.75907790142	0.400496413227	-0.0120725843872	-0.0874880113396	0.399711195691	-0.00610386707354	-0.0881093570245	-0.00891185163775
0.736	0.797230343365	0.152999610298	9.75959479544	0.400619424355	-0.0121488100104	-0.0874902904274	0.399834658114	-0.0061445357254	-0.0881192660121	-0.00890572809164
0.737	0.796480074622	0.152418498339	9.76010694388	0.400752875926	-0.0122223566204	-0.0874663430986	0.399968798721	-0.00618431519148	-0.0881028728196	-0.00889956434412
0.738	0.795715041142	0.152009386165	9.76061416163	0.400897016038	-0.0122931709908	-0.0874164193362	0.400113862866	-0.00622316573415	-0.0880604222095	-0.00889336130319
0.739	0.794936063917	0.151772018509	9.76111626645	0.401052087884	-0.012361203121	-0.0873407799884	0.400270090897	-0.00626104968818	-0.0879921699225	-0.00888711991551
0.74	0.794143939433	0.151706028312	9.76161307609	0.401218328196	-0.0124264062551	-0.0872396966477	0.400437716599	-0.00629793146893	-0.0878983825635	-0.00888084116441
0.741	0.793339500114	0.151810986032	9.76210440864	0.401395967581	-0.0124887368944	-0.0871134514706	0.40061696754	-0.00633377757892	-0.0877793374262	-0.0088745260677
0.742	0.792523536024	0.152086387072	9.76259008091	0.401585230322	-0.0125481548039	-0.0869623370095	0.400808064865	-0.00636855660783	-0.0876353223308	-0.00886817567568
0.743	0.791696862075	0.152531655202	9.76306990955	0.401786334329	-0.0126046230128	-0.0867866560368	0.401011223256	-0.00640223922761	-0.0874666354526	-0.008861791069
0.744	0.790860277183	0.153146142843	9.76354370839	0.401999491063	-0.01265810781	-0.0865867213657	0.401226650858	-0.00643479818262	-0.0872735851476	-0.00885537335661
0.745	0.790014579252	0.153929131342	9.76401129086	0.402224905463	-0.0127085787329	-0.0863628556681	0.401454549205	-0.00646620827482	-0.0870564897746	-0.0088489236737
0.746	0.789160554127	0.154879831336	9.76447246791	0.402462775885	-0.0127560085514	-0.0861153912892	0.401695113164	-0.0064964463438	-0.0868156775128	-0.00884244317964
0.747	0.788298998042	0.155997383372	9.76492704977	0.402713294031	-0.0128003732459	-0.085844670058	0.401948530867	-0.00652549124208	-0.0865514861764	-0.00883593305595
0.748	0.787430676755	0.157280858497	9.76537484476	0.402976644894	-0.01284165198	-0.0855510430959	0.402214983658	-0.00655332380538	-0.0862642630253	-0.00882939450434
0.749	0.786556355444	0.158729258478	9.76581566021	0.403253006698	-0.0128798270678	-0.0852348706211	0.402494646033	-0.00657992681825	-0.0859543645725	-0.00882282874472
0.75	0.785676793228	0.160341516369	9.76624930219	0.403542550842	-0.0129148839356	-0.0848965217513	0.402787685591	-0.00660528497484	-0.0856221563878	-0.00881623701328
0.751	0.784792730213	0.16211649726	9.76667557664	0.403845441845	-0.0129468110789	-0.0845363743028	0.403094262979	-0.00662938483539	-0.0852680128991	-0.0088096205606
0.752	0.783904896909	0.164052998447	9.76709428876	0.404161837302	-0.0129756000136	-0.0841548145868	0.403414531849	-0.00665221477803	-0.0848923171897	-0.0088029806498
0.753	0.78301400872	0.166149750315	9.76750524494	0.404491887828	-0.0130012452239	-0.0837522372041	0.403748638811	-0.00667376494666	-0.0844954607928	-0.0087963185548
0.754	0.782120775367	0.168405416691	9.76790825114	0.404835737021	-0.0130237441039	-0.0833290448364	0.404096723391	-0.00669402719482	-0.0840778434838	-0.00878963555851
0.755	0.781225874884	0.170818595792	9.76830311427	0.405193521415	-0.0130430968962	-0.0828856480357	0.404458917991	-0.00671299502554	-0.0836398730685	-0.00878293295121
0.756	0.780329985364	0.173387820605	9.76868964338	0.405565370444	-0.0130593066256	-0.0824224650113	0.404835347854	-0.00673066352825	-0.0831819651699	-0.00877621202891
0.757	0.779433766427	0.176111559464	9.76906764844	0.405951406403	-0.0130723790299	-0.0819399214145	0.405226131028	-0.00674702931189	-0.0827045430116	-0.00876947409181
0.758	0.77853784625	0.178988217436	9.76943694192	0.406351744414	-0.0130823224859	-0.0814384501219	0.405631378339	-0.00676209043555	-0.0822080371989	-0.0087627204428
0.759	0.777642842133	0.182016136356	9.76979733911	0.406766492398	-0.0130891479339	-0.0809184910155	0.406051193356	-0.00677584633634	-0.0816928854981	-0.00875595238607
0.76	0.776749371746	0.185193595698	9.77014865851	0.407195751048	-0.0130928687981	-0.0803804907628	0.406485672374	-0.00678829775478	-0.0811595326129	-0.00874917122574
0.761	0.775858001065	0.188518814009	9.7704907205	0.407639613797	-0.0130935009048	-0.0798249025929	0.406934904385	-0.00679944665853	-0.0806084299587	-0.00874237826464
0.762	0.77496930588	0.191989949072	9.77082335048	0.408098166807	-0.0130910623987	-0.0792521860731	0.407398971065	-0.00680929616422	-0.0800400354356	-0.00873557480306
0.763	0.77408382531	0.195605098988	9.77114637703	0.408571488941	-0.0130855736568	-0.0786628068826	0.40787794675	-0.00681785045784	-0.079454813199	-0.00872876213772
0.764	0.773202082354	0.199362303489	9.77145963296	0.409059651751	-0.0130770572019	-0.0780572365851	0.408371898431	-0.00682511471467	-0.0788532334285	-0.00872194156067
0.765	0.772324578364	0.203259544425	9.77176295482	0.409562719466	-0.0130655376133	-0.0774359524004	0.40888088574	-0.00683109501785	-0.0782357720954	-0.00871511435838
0.766	0.771451804265	0.207294746756	9.77205618479	0.410080748983	-0.0130510414382	-0.0767994369743	0.409404960942	-0.00683579827701	-0.0776029107288	-0.00870828181086
0.767	0.770584220138	0.211465780091	9.77233916896	0.410613789858	-0.0130335971017	-0.0761481781474	0.409944168934	-0.00683923214678	-0.0769551361795	-0.00870144519091
0.768	0.769722266442	0.215770459106	9.77261175748	0.411161884305	-0.0130132348172	-0.0754826687236	0.410498547242	-0.00684140494576	-0.0762929403842	-0.00869460576333
0.769	0.768866375226	0.220206545024	9.77287380653	0.411725067197	-0.0129899864961	-0.0748034062364	0.411068126026	-0.0068423255757	-0.0756168201272	-0.0086877647844
0.77	0.768016938525	0.224771746812	9.77312517652	0.412303366065	-0.0129638856593	-0.0741108927155	0.411652928084	-0.00684200344208	-0.0749272768019	-0.00868092350126
0.771	0.767174345656	0.229463721965	9.7733657322	0.41289680111	-0.0129349673482	-0.073405634452	0.41225296886	-0.00684044837555	-0.0742248161708	-0.00867408315149
0.772	0.766338959024	0.234280077927	9.77359534397	0.41350538521	-0.0129032680377	-0.0726881417632	0.41286825646	-0.00683767055511	-0.0735099481258	-0.00866724496268
0.773	0.765511121632	0.239218373336	9.77381388649	0.414129123934	-0.0128688255498	-0.0719589287567	0.413498791665	-0.00683368043281	-0.0727831864469	-0.00866041015216
0.774	0.764691157098	0.244276119154	9.77402123958	0.414768015554	-0.0128316789694	-0.0712185130945	0.414144567947	-0.00682848866068	-0.0720450485606	-0.00865357992675
0.775	0.763879375291	0.249450779948	9.77421728652	0.415422051074	-0.0127918685616	-0.0704674157558	0.414805571496	-0.00682210601979	-0.0712960552985	-0.00864675548258
0.776	0.763076064884	0.254739775233	9.77440191673	0.416091214241	-0.0127494356915	-0.0697061608005	0.41548178124	-0.00681454335196	-0.0705367306549	-0.00863993800501
0.777	0.762281495266	0.260140480642	9.77457502258	0.41677548158	-0.0127044227459	-0.0689352751318	0.416173168878	-0.006805811494	-0.0697676015448	-0.00863312866859
0.778	0.761495922139	0.265650229554	9.77473650115	0.417474822419	-0.0126568730575	-0.0681552882596	0.416879698908	-0.00679592121488	-0.0689891975615	-0.0086263286371
0.779	0.760719576362	0.271266314155	9.77488625333	0.418189198922	-0.0126068308323	-0.0673667320623	0.417601328662	-0.00678488315613	-0.0682020507345	-0.00861953906365
0.78	0.759952688182	0.276985986733	9.77502418432	0.418918566123	-0.0125543410797	-0.0665701405505	0.418338008342	-0.00677270777535	-0.0674066952875	-0.00861276109083
0.781	0.759195459311	0.282806461576	9.77515020265	0.419662871969	-0.0124994495449	-0.0657660496294	0.419089681065	-0.00675940529295	-0.0666036673966	-0.00860599585092
0.782	0.758448085286	0.288724915729	9.77526422022	0.420422057355	-0.0124422026457	-0.0649549968623	0.419856282903	-0.00674498564291	-0.0657935049489	-0.00859924446614
0.783	0.757710742433	0.294738490735	9.77536615266	0.421196056173	-0.0123826474118	-0.0641375212339	0.420637742931	-0.00672945842654	-0.0649767473018	-0.00859250804897
0.784	0.756983597196	0.300844294283	9.77545591868	0.421984795359	-0.0123208314273	-0.0633141629144	0.421433983275	-0.00671283287044	-0.0641539350423	-0.00858578770251
0.785	0.756266806134	0.307039401035	9.77553343944	0.422788194944	-0.0122568027777	-0.0624854630232	0.422244919168	-0.00669511778807	-0.0633256097478	-0.00857908452085
0.786	0.755560506604	0.313320854955	9.7755986398	0.423606168104	-0.0121906099991	-0.0616519633945	0.423070459002	-0.00667632154509	-0.0624923137467	-0.0085723995895
0.787	0.75486483912	0.319685669613	9.77565144642	0.424438621221	-0.0121223020319	-0.0608142063418	0.423910504388	-0.00665645202895	-0.0616545898803	-0.0085657339859
0.788	0.754179917533	0.326130830711	9.77569178912	0.425285453939	-0.012051928178	-0.0599727344246	0.424764950217	-0.00663551662193	-0.0608129812659	-0.00855908877981
0.789	0.753505862568	0.332653297089	9.77571959949	0.426146559229	-0.0119795380611	-0.0591280902145	0.425633684725	-0.00661352217855	-0.05996803106	-0.00855246503394
0.79	0.752842777582	0.33925000211	9.77573481197	0.427021823451	-0.0119051815916	-0.058280816063	0.426516589555	-0.00659047500679	-0.0591202822234	-0.00854586380439
0.791	0.752190091003	0.345917891559	9.77573759521	0.427911126395	-0.0118289075146	-0.0574314540698	0.427413539807	-0.0065663794214	-0.058270277357	-0.00853928614247
0.792	0.751549044912	0.352653813488	9.77572766011	0.428814341476	-0.0117507671936	-0.0565805453232	0.428324404228	-0.00654124157735	-0.0574185582878	-0.00853273309309
0.793	0.75091921462	0.359454631527	9.77570503475	0.429731335588	-0.0116708107699	-0.0557286301337	0.429249045071	-0.00651506562024	-0.0565656659531	-0.00852620569698
0.794	0.750300697388	0.366317193489	9.77566964774	0.430661969358	-0.0115890888752	-0.0548762476528	0.430187318345	-0.00648785542447	-0.0557121401759	-0.00851970499055
0.795	0.749693561851	0.373238328516	9.7756214298	0.431606097153	-0.0115056523324	-0.0540239356633	0.431139073836	-0.00645961431139	-0.0548585194283	-0.00851323200661
0.796	0.749097900162	0.380214849289	9.77556031443	0.432563567183	-0.0114205521385	-0.0531722303517	0.432104155198	-0.00643034505134	-0.0540053406027	-0.00850678777494
0.797	0.74851378513	0.38724355361	9.77548623768	0.433534221574	-0.011333839452	-0.0523216660828	0.433082400037	-0.00640004986984	-0.0531531387856	-0.00850037332282
0.798	0.747941296267	0.394321225413	9.7753991381	0.434517896454	-0.0112455655827	-0.0514727751748	0.434073639995	-0.00636873045691	-0.052302447033	-0.00849398967556
0.799	0.747380499285	0.401444636885	9.77529895715	0.435514422045	-0.0111557819848	-0.0506260876764	0.435077700843	-0.00633638797987	-0.0514537961465	-0.00848763785704
0.8	0.746831479593	0.408610549479	9.77518563902	0.436523622747	-0.0110645402531	-0.0497821311449	0.436094402569	-0.00630302309928	-0.0506077144525	-0.00848131889022
0.801	0.746294301287	0.415815715449	9.77505913144	0.437545317235	-0.0109718921214	-0.0489414304251	0.437123559474	-0.00626863598801	-0.0497647275813	-0.00847503379764
0.802	0.745769040668	0.423056879512	9.77491938429	0.43857931855	-0.0108778894647	-0.0481045074308	0.438164980266	-0.00623322635351	-0.0489253582491	-0.00846878360187
0.803	0.74525578247	0.430330779893	9.77476635161	0.439625434198	-0.0107825843025	-0.0472718809263	0.43921846816	-0.00619679346255	-0.0480901260415	-0.00846256932601
0.804	0.744754591917	0.437634150451	9.77459998959	0.440683466246	-0.0106860288058	-0.046444066311	0.440283820978	-0.00615933616895	-0.0472595471988	-0.00845639199407
0.805	0.744265551919	0.444963721385	9.77442025906	0.441753211428	-0.0105882753056	-0.0456215754042	0.44136083125	-0.00612085294394	-0.046434134403	-0.00845025263138
0.806	0.743788750034	0.452316221419	9.77422712359	0.442834461243	-0.010489376304	-0.0448049162323	0.442449286321	-0.00608134190879	-0.0456143965667	-0.00844415226496
0.807	0.743324269106	0.459688378358	9.77402055091	0.443927002062	-0.0103893844868	-0.0439945928177	0.443548968456	-0.00604080086977	-0.0448008386247	-0.00843809192386
0.808	0.742872194705	0.467076921906	9.77380051259	0.445030615239	-0.0102883527385	-0.0431911049691	0.44465965495	-0.00599922735543	-0.0439939613265	-0.00843207263943
0.809	0.742432620669	0.474478583077	9.77356698399	0.446145077214	-0.0101863341586	-0.042394948074	0.445781118236	-0.00595661865574	-0.0431942610322	-0.0084260954456
0.81	0.742005650956	0.481890097786	9.7733199452	0.447270159629	-0.0100833820796	-0.0416066128931	0.446913126002	-0.00591297186302	-0.0424022295093	-0.0084201613791
0.811	0.741591375396	0.489308206979	9.77305938027	0.448405629441	-0.00997955008631	-0.0408265853565	0.448055441303	-0.00586828391455	-0.0416183537328	-0.00841427147959
0.812	0.741189908775	0.496729658234	9.77278527859	0.449551249035	-0.00987489203628	-0.040055346362	0.449207822676	-0.00582255163687	-0.0408431156868	-0.00840842678987
0.813	0.740801364741	0.504151207327	9.77249763361	0.450706776343	-0.00976946208126	-0.039293371576	0.450370024262	-0.00577577179091	-0.0400769921695	-0.00840262835589
0.814	0.740425850182	0.51156962022	9.77219644502	0.451871964965	-0.00966331468972	-0.0385411312362	0.451541795925	-0.00572794111886	-0.0393204545993	-0.00839687722684
0.815	0.740063487571	0.518981673097	9.7718817161	0.453046564285	-0.00955650466975	-0.0377990899566	0.452722883373	-0.00567905639154	-0.0385739688246	-0.00839117445514
0.816	0.73971441491	0.526384155215	9.77155345794	0.454230319596	-0.00944908719279	-0.0370677065354	0.453913028281	-0.00562911445696	-0.037837994936	-0.00838552109634
0.817	0.739378752216	0.533773869335	9.77121168556	0.455422972228	-0.00934111781742	-0.036347433765	0.455111968421	-0.00557811228915	-0.0371129870805	-0.0083799182091
0.818	0.739056642452	0.541147633979	9.77085642149	0.456624259668	-0.00923265251346	-0.0356387182452	0.456319437786	-0.00552604703764	-0.0363993932795	-0.00837436685497
0.819	0.738748225447	0.548502283674	9.77048769312	0.457833915693	-0.00912374768609	-0.0349420001983	0.457535166715	-0.00547291607717	-0.0356976552488	-0.00836886809821
0.82	0.738453654623	0.555834671592	9.7701055358	0.459051670496	-0.00901446019995	-0.0342577132879	0.458758882033	-0.00541871705765	-0.0350082082225	-0.00836342300555
0.821	0.738173076504	0.56314167013	9.76970999115	0.46027725082	-0.0089048474025	-0.0335862844402	0.459990307174	-0.00536344795367	-0.0343314807788	-0.00835803264588
0.822	0.737906654905	0.570420172586	9.76930110774	0.461510380088	-0.00879496714761	-0.0329281336688	0.46122916232	-0.00530710711442	-0.0336678946705	-0.00835269808991
0.823	0.737654548572	0.577667094439	9.76887894136	0.462750778537	-0.00868487781783	-0.0322836739019	0.462475164531	-0.00524969331262	-0.0330178646571	-0.00834742040976
0.824	0.737416926059	0.58487937499	9.76844355614	0.463998163356	-0.00857463834644	-0.031653310814	0.463728027887	-0.0051912057933	-0.0323817983418	-0.00834220067852
0.825	0.737193954551	0.592053978174	9.7679950231	0.46525224882	-0.00846430823823	-0.0310374426604	0.464987463622	-0.00513164432164	-0.0317600960106	-0.00833703996973
0.826	0.736985820333	0.599187894455	9.76753342237	0.466512746429	-0.00835394758951	-0.0304364601146	0.46625318026	-0.00507100923026	-0.0311531504766	-0.0083319393569
0.827	0.736792697125	0.606278141879	9.76705884159	0.467779365046	-0.00824361710682	-0.0298507461112	0.467524883761	-0.00500930146523	-0.0305613469264	-0.00832689991283
0.828	0.736614768423	0.613321767691	9.76657137727	0.469051811041	-0.00813337812425	-0.0292806756907	0.468802277658	-0.00494652263111	-0.0299850627711	-0.00832192270905
0.829	0.736452216307	0.620315848984	9.76607113508	0.470329788426	-0.00802329261961	-0.0287266158498	0.470085063199	-0.00488267503472	-0.0294246675016	-0.00831700881511
0.83	0.736305238222	0.627257495065	9.76555822945	0.471612999002	-0.00791342322886	-0.0281889253944	0.47137293949	-0.00481776172755	-0.0288805225471	-0.00831215929786
0.831	0.736174015296	0.634143847619	9.76503278341	0.472901142501	-0.00780383325899	-0.0276679547983	0.47266560364	-0.00475178654661	-0.0283529811382	-0.00830737522067
0.832	0.736058751449	0.640972082868	9.76449493097	0.474193916728	-0.00769458669904	-0.0271640460647	0.473962750904	-0.0046847541536	-0.0278423881741	-0.00830265764267
0.833	0.735959634299	0.647739412372	9.76394481455	0.475491017707	-0.00758574822952	-0.0266775325937	0.475264074825	-0.00461667007253	-0.0273490800942	-0.00829800761783
0.834	0.735876859366	0.654443084719	9.76338258651	0.476792139827	-0.00747738322975	-0.0262087390527	0.476569267386	-0.00454754072537	-0.0268733847546	-0.00829342619419
0.835	0.735810622619	0.661080385659	9.76280840968	0.478096975982	-0.00736955778324	-0.025757981253	0.477878019151	-0.00447737346578	-0.0264156213081	-0.00828891441284
0.836	0.735761124218	0.667648640661	9.76222245748	0.479405217724	-0.00726233868099	-0.0253255660303	0.47919001941	-0.00440617661082	-0.0259761000895	-0.00828447330703
0.837	0.735728551767	0.674145215598	9.76162491217	0.480716555405	-0.00715579342274	-0.0249117911303	0.480504956329	-0.00433395947064	-0.0255551225062	-0.00828010390119
0.838	0.735713106371	0.680567517239	9.76101596829	0.482030678322	-0.00704999021592	-0.0245169450995	0.481822517095	-0.00426073237587	-0.0251529809322	-0.0082758072099
0.839	0.735714976606	0.686912995535	9.7603958293	0.483347274866	-0.00694499797252	-0.0241413071806	0.483142388061	-0.00418650670291	-0.0247699586083	-0.0082715842369
0.84	0.735734351542	0.693179143901	9.75976471052	0.484666032667	-0.00684088630345	-0.0237851472139	0.484464254894	-0.00411129489668	-0.0244063295468	-0.00826743597398
0.841	0.735771420768	0.699363500401	9.75912283751	0.485986638738	-0.00673772551088	-0.0234487255429	0.48578780272	-0.00403511049136	-0.0240623584407	-0.00826336339994
0.842	0.7358263651	0.705463649289	9.75847044684	0.487308779624	-0.00663558657809	-0.0231322929261	0.48711271627	-0.00395796812848	-0.0237383005792	-0.0082593674795
0.843	0.735899373349	0.711477221414	9.75780778618	0.488632141544	-0.00653454115683	-0.0228360904542	0.488438680026	-0.00387988357253	-0.0234344017671	-0.00825544916213
0.844	0.735990610689	0.717401895398	9.75713511363	0.489956410539	-0.00643466155269	-0.0225603494716	0.489765378364	-0.0038008737244	-0.0231508982504	-0.008251609381
0.845	0.736100257784	0.72323539929	9.75645269867	0.491281272611	-0.00633602070775	-0.0223052915053	0.491092495699	-0.00372095663204	-0.0228880166465	-0.00824784905178
0.846	0.736228467967	0.728975510172	9.75576082168	0.492606413871	-0.00623869218091	-0.0220711281975	0.492419716628	-0.00364015149866	-0.0226459738798	-0.00824416907151
0.847	0.736375406384	0.734620056198	9.75505977417	0.493931520679	-0.00614275012619	-0.0218580612451	0.493746726074	-0.00355847868867	-0.0224249771232	-0.00824057031745
0.848	0.736541227661	0.740166916731	9.75434985835	0.495256279788	-0.00604826926821	-0.0216662823439	0.495073209423	-0.00347595973078	-0.0222252237437	-0.00823705364591
0.849	0.736726072214	0.745614024027	9.75363138741	0.49658037848	-0.00595532487576	-0.0214959731394	0.496398852671	-0.00339261731882	-0.0220469012546	-0.00823361989109
0.85	0.736930079295	0.75095936276	9.75290468571	0.497903504709	-0.00586399273274	-0.0213473051819	0.497723342557	-0.0033084753099	-0.0218901872724	-0.00823026986391
0.851	0.737153379593	0.756200971856	9.75217008743	0.49922534724	-0.00577434910728	-0.0212204398886	0.499046366703	-0.00322355872043	-0.0217552494788	-0.00822700435087
0.852	0.737396089646	0.761336944912	9.75142793885	0.50054559578	-0.00568647071816	-0.0211155285104	0.500367613755	-0.00313789371923	-0.0216422455885	-0.00822382411285
0.853	0.737658324935	0.766365430799	9.75067859571	0.501863941121	-0.00560043469944	-0.0210327121045	0.50168677351	-0.00305150761864	-0.0215513233215	-0.00822072988402
0.854	0.737940177548	0.771284633868	9.74992242427	0.503180075271	-0.00551631856286	-0.0209721215125	0.503003537057	-0.0029644288631	-0.0214826203821	-0.00821772237069
0.855	0.738241747871	0.776092815559	9.74915980209	0.504493691582	-0.00543420015815	-0.0209338773444	0.504317596905	-0.0028766870154	-0.0214362644409	-0.00821480225013
0.856	0.738563112972	0.780788294125	9.74839111535	0.50580448489	-0.0053541576314	-0.0209180899673	0.505628647117	-0.00278831274071	-0.0214123731241	-0.00821197016954
0.857	0.738904334066	0.785369445747	9.74761676147	0.507112151637	-0.00527626938162	-0.0209248595003	0.506936383436	-0.00269933778847	-0.0214110540062	-0.00820922674491
0.858	0.739265480767	0.789834703927	9.7468371469	0.50841639	-0.00520061401526	-0.0209542758137	0.508240503413	-0.00260979497202	-0.0214324046086	-0.00820657255996
0.859	0.739646588287	0.794182561669	9.74605268788	0.509716900021	-0.0051272702991	-0.0210064185349	0.509540706535	-0.00251971814615	-0.0214765124029	-0.00820400816509
0.86	0.740047690986	0.798411570383	9.74526380983	0.511013383725	-0.00505631711148	-0.0210813570577	0.510836694343	-0.00242914218288	-0.0215434548185	-0.00820153407634
0.861	0.740468813092	0.802520340996	9.74447094802	0.512305545248	-0.00498783339188	-0.0211791505582	0.512128170563	-0.00233810294502	-0.0216332992562	-0.00819915077442
0.862	0.740909957574	0.806507544254	9.74367454545	0.513593090953	-0.00492189808904	-0.0212998480146	0.513414841216	-0.00224663725813	-0.0217461031048	-0.00819685870368
0.863	0.741371121064	0.81037191098	9.74287505407	0.514875729552	-0.00485859010755	-0.0214434882327	0.514696414745	-0.00215478288052	-0.0218819137636	-0.00819465827121
0.864	0.741852280842	0.814112231707	9.74207293471	0.51615317222	-0.00479798825346	-0.0216100998752	0.515972602122	-0.00206257847191	-0.0220407686686	-0.0081925498459
0.865	0.742353398621	0.817727358314	9.74126865534	0.517425132712	-0.00474017117807	-0.0217997014963	0.517243116974	-0.00197006355996	-0.0222226953231	-0.00819053375759
0.866	0.742874433596	0.821216202836	9.74046269239	0.518691327473	-0.00468521732143	-0.0220123015811	0.518507675684	-0.00187727850605	-0.0224277113331	-0.00818861029615
0.867	0.74340500763	0.824582959352	9.7396590912	0.519951491221	-0.00463318363243	-0.0222479142938	0.51976601287	-0.00178424143269	-0.0226558373432	-0.00818677972993
0.868	0.743962721276	0.827817248769	9.73885425311	0.521205323224	-0.00458416369255	-0.0225065116588	0.521017827994	-0.00169101193929	-0.0229070569234	-0.00818504226976
0.869	0.744539553588	0.830922516655	9.7380509148	0.522452558183	-0.00453822676543	-0.0227880757182	0.52226285588	-0.00159762410103	-0.023181360644	-0.00818339809571
0.87	0.745135500586	0.833897646958	9.73724934132	0.523692922217	-0.00449544721858	-0.0230925749834	0.523500822861	-0.0015041186453	-0.0234787264203	-0.00818184734513
0.871	0.745750528669	0.836741923826	9.73644981019	0.524926147476	-0.00445589942117	-0.0234199680958	0.524731461369	-0.00141053745686	-0.0237991225053	-0.00818039011408
0.872	0.746384588047	0.839454598505	9.73565261437	0.526151968607	-0.00441965765104	-0.0237702039615	0.525954506399	-0.00131692349605	-0.0241425076153	-0.00817902645626
0.873	0.747037602523	0.842035012794	9.73485806436	0.527370123916	-0.00438679600297	-0.0241432217905	0.527169696668	-0.00122332073038	-0.0245088309609	-0.00817775638193
0.874	0.747709480424	0.844482562808	9.73406648839	0.528580355158	-0.00435738829672	-0.0245389511792	0.528376774409	-0.00112977406058	-0.0248980323206	-0.00817657985698
0.875	0.748400105385	0.846796709679	9.73327823345	0.529782407725	-0.00433150798473	-0.0249573121846	0.529575485557	-0.00103632924733	-0.0253100421054	-0.00817549680198
0.876	0.749109354978	0.848976975571	9.73249366493	0.530976030718	-0.00430922805875	-0.0253982154052	0.530765579821	-0.000943032836125	-0.02574478143	-0.0081745070914
0.877	0.749837074672	0.851022944906	9.73171316666	0.532160977047	-0.00429062095642	-0.0258615620632	0.531946810779	-0.000849932081811	-0.0262021621853	-0.00817361055284
0.878	0.750583090904	0.852934264431	9.73093713985	0.533337003518	-0.00427575846728	-0.0263472440912	0.533118935972	-0.00075707487217	-0.0266820871141	-0.00817280696638
0.879	0.751347214807	0.854710641337	9.73016600416	0.534503870925	-0.0042647116395	-0.026855144221	0.534281716992	-0.000664509651739	-0.0271844498894	-0.00817209606397
0.88	0.752129231088	0.856351845242	9.72940019575	0.535661344136	-0.00425755068665	-0.0273851360747	0.535434919563	-0.000572285345393	-0.0277091351949	-0.0081714775289
0.881	0.752928911073	0.857857705961	9.72864016731	0.536809192177	-0.00425434489576	-0.0279370842597	0.536578313635	-0.000480451282667	-0.0282560188083	-0.00817095099538
0.882	0.753746003437	0.85922811474	9.7278863863	0.537947188316	-0.00425516253637	-0.0285108444654	0.537711673458	-0.000389057122752	-0.0288249676867	-0.00817051604819
0.883	0.754580234215	0.86046302293	9.7271393348	0.539075110145	-0.00426007077138	-0.0291062635621	0.538834777669	-0.000298152780762	-0.029415840055	-0.00817017222232
0.884	0.755431316135	0.861562442295	9.72639950906	0.540192739659	-0.00426913556969	-0.0297231797038	0.539947409369	-0.000207788355387	-0.0300284854958	-0.00816991900282
0.885	0.756298933764	0.862526444306	9.72566741608	0.541299863334	-0.00428242162053	-0.0303614224318	0.541049356199	-0.000118014057806	-0.0306627450422	-0.00816975582461
0.886	0.757182762119	0.863355159808	9.72494357555	0.542396272202	-0.00429999225062	-0.0310208127811	0.542140410417	-2.88801428992e-05	-0.0313184512731	-0.00816968207242
0.887	0.758082449949	0.864048779146	9.72422851728	0.543481761924	-0.00432190934335	-0.0317011633898	0.543220368972	5.95631579566e-05	-0.0319954284101	-0.00816969708077
0.888	0.75899763465	0.86460755096	9.72352277873	0.544556132866	-0.00434823326088	-0.0324022786098	0.544289033573	0.000147265701718	-0.0326934924174	-0.00816980013401
0.889	0.759927929236	0.865031782997	9.722826906	0.545619190164	-0.00437902276872	-0.0331239546201	0.545346210764	0.000234177496491	-0.0334124511034	-0.00816999046649
0.89	0.760872935386	0.865321840224	9.7221414523	0.546670743797	-0.0044143349634	-0.0338659795421	0.546391711985	0.00032024876181	-0.0341521042251	-0.00817026726268
0.891	0.761832241612	0.865478145323	9.72146697485	0.547710608651	-0.00445422520307	-0.0346281335575	0.547425353646	0.000405429986557	-0.0349122435942	-0.00817062965745
0.892	0.762805404625	0.865501178316	9.72080403599	0.548738604583	-0.0044987470409	-0.0354101890277	0.548446957184	0.000489671984624	-0.0356926531862	-0.00817107673634
0.893	0.763791984738	0.865391475616	9.72015320089	0.549754556486	-0.00454795216191	-0.0362119106159	0.549456349129	0.000572925947694	-0.0364931092511	-0.00817160753592
0.894	0.764791518865	0.865149629587	9.71951503648	0.550758294346	-0.00460189032251	-0.0370330554111	0.550453361163	0.000655143495978	-0.0373133804267	-0.00817222104421
0.895	0.765803527971	0.864776288695	9.71889011118	0.551749653304	-0.00466060929345	-0.0378733730539	0.551437830181	0.000736276726128	-0.0381532278544	-0.0081729162011
0.896	0.766827531048	0.86427215638	9.71827899222	0.552728473711	-0.00472415480574	-0.0387326058653	0.552409598341	0.00081627825685	-0.039012405297	-0.00817369189886
0.897	0.76786301996	0.863637990353	9.71768224625	0.55369460118	-0.00479257049957	-0.0396104889768	0.553368513124	0.00089510127209	-0.0398906592589	-0.00817454698269
0.898	0.768909480861	0.862874602679	9.71710043736	0.554647886644	-0.00486589787659	-0.0405067504631	0.554314427383	0.000972699561693	-0.040787729109	-0.00817548025132
0.899	0.769966395125	0.861982859037	9.71653412691	0.555588186397	-0.00494417625478	-0.0414211114768	0.55524719939	0.00104902756001	-0.0417033472054	-0.00817649045757
0.9	0.771033228153	0.860963677852	9.7159838717	0.556515362152	-0.00502744272678	-0.0423532863857	0.556166692891	0.00112404038189	-0.0426372390231	-0.0081775763091
0.901	0.772109432153	0.859818029551	9.71545022434	0.557429281077	-0.00511573212061	-0.0433029829116	0.55707277714	0.00119769385701	-0.0435891232838	-0.00817873646902
0.902	0.773194456383	0.8585469371	9.71493373136	0.558329815843	-0.00520907696374	-0.044269902272	0.55796532695	0.00126994456149	-0.0445587120881	-0.00817996955669
0.903	0.774287739669	0.857151473477	9.71443493295	0.559216844662	-0.00530750744958	-0.0452537393236	0.558844222731	0.00134074984809	-0.04554571105	-0.00818127414844
0.904	0.77538871598	0.855632762973	9.71395436249	0.560090251327	-0.00541105140696	-0.0462541827087	0.559709350522	0.00141006787406	-0.0465498194346	-0.00818264877837
0.905	0.776496805089	0.853991978896	9.71349254569	0.560949925245	-0.00551973427191	-0.0472709150025	0.560560602033	0.00147785762753	-0.0475707302971	-0.00818409193918
0.906	0.777611428383	0.85223034391	9.71304999983	0.561795761471	-0.0056335790625	-0.0483036128644	0.561397874675	0.00154407895177	-0.0486081306255	-0.00818560208298
0.907	0.778731999525	0.850349128911	9.7126272333	0.562627660736	-0.00575260635565	-0.0493519471905	0.562221071585	0.00160869256825	-0.0496617014845	-0.00818717762219
0.908	0.779857924408	0.848349652252	9.71222474639	0.563445529477	-0.00587683426674	-0.0504155832684	0.563030101658	0.00167166009782	-0.0507311181631	-0.00818881693041
0.909	0.780988603014	0.846233279021	9.71184302783	0.564249279858	-0.00600627843121	-0.0514941809345	0.563824879569	0.00173294408084	-0.0518160503235	-0.00819051834333
0.91	0.782123438665	0.844001420641	9.71148255784	0.565038829793	-0.00614095198885	-0.0525873947338	0.564605325791	0.0017925079954	-0.0529161621532	-0.00819228015965
0.911	0.783261824954	0.841655532899	9.71114380577	0.565814102967	-0.0062808655698	-0.0536948740815	0.565371366617	0.00185031627492	-0.0540311125195	-0.00819410064207
0.912	0.784403153177	0.83919711685	9.71082722921	0.566575028845	-0.00642602728285	-0.0548162634268	0.566122934173	0.00190633432425	-0.0551605551255	-0.00819597801818
0.913	0.785546816907	0.836627716101	9.71053327661	0.567321542691	-0.00657644270601	-0.0559512024192	0.566859966428	0.00196052853455	-0.0563041386696	-0.00819791048149
0.914	0.786692202684	0.833948917589	9.71026238316	0.568053585573	-0.00673211487861	-0.0570993260768	0.567582407207	0.00201286629754	-0.0574615070067	-0.00819989619242
0.915	0.787838695509	0.83116234937	9.71001497446	0.568771104372	-0.00689304429549	-0.0582602649564	0.568290206193	0.00206331601865	-0.0586322993112	-0.00820193327929
0.916	0.788985686297	0.828269680434	9.70979146198	0.569474051783	-0.0070592289031	-0.0594336453264	0.568983318929	0.00211184712926	-0.0598161502433	-0.00820401983934
0.917	0.790132555009	0.825272619472	9.7095922478	0.570162386318	-0.00723066409729	-0.0606190893405	0.56966170682	0.00215843009819	-0.0610126901163	-0.00820615393977
0.918	0.791278692064	0.822172914071	9.7094177205	0.570836072299	-0.00740734272271	-0.0618162152144	0.570325337129	0.00220303644261	-0.0622215450668	-0.0082083336188
0.919	0.792423479635	0.818972349641	9.70926825709	0.571495079854	-0.00758925507407	-0.063024637404	0.570974182967	0.00224563873804	-0.0634423372261	-0.00821055688666
0.92	0.793566306509	0.81567274815	9.70914422139	0.572139384908	-0.00777638889883	-0.0642439667849	0.571608223283	0.00228621062795	-0.0646746848945	-0.00821282172673
0.921	0.794706559623	0.812275967641	9.70904596673	0.572768969169	-0.00796872940144	-0.0654738108342	0.572227442856	0.00232472683281	-0.0659182027161	-0.00821512609658
0.922	0.795843624969	0.808783900746	9.70897383197	0.573383820113	-0.00816625924921	-0.0667137738132	0.572831832269	0.00236116315839	-0.0671725018564	-0.00821746792901
0.923	0.796976897751	0.805198473556	9.70892814467	0.573983930965	-0.00836895857968	-0.0679634569526	0.573421387897	0.00239549650372	-0.0684371901809	-0.00821984513323
0.924	0.798105769293	0.801521645005	9.70890922015	0.574569300676	-0.00857680500909	-0.0692224586377	0.57399611188	0.0024277048688	-0.0697118724356	-0.00822225559586
0.925	0.799229634434	0.797755405338	9.70891736015	0.575139933897	-0.00878977364277	-0.0704903745961	0.574556012097	0.00245776736138	-0.0709961504285	-0.0082246971821
0.926	0.800347890516	0.793901775079	9.70895285462	0.575695840955	-0.00900783708625	-0.0717667980856	0.575101102139	0.00248566420396	-0.0722896232121	-0.00822716773681
0.927	0.801466259838	0.789960656584	9.70901378268	0.576237032376	-0.00923097902588	-0.0730513130966	0.575631395871	0.00251136223331	-0.0735918825294	-0.00822966507357
0.928	0.802573316537	0.785937804619	9.70910239185	0.576763537541	-0.00945915817379	-0.0743435152033	0.576146925968	0.00253485379866	-0.0749025276756	-0.00823218699688
0.929	0.803673251056	0.781833745548	9.70921832742	0.57727538037	-0.00969234369459	-0.0756429900651	0.576647719725	0.00255611836612	-0.0762211498802	-0.00823473128814
0.93	0.80476542489	0.777650717313	9.70936194892	0.577772594327	-0.00993049955984	-0.0769493230893	0.577133814004	0.00257513948862	-0.0775473393633	-0.00823729571294
0.931	0.805849202947	0.773390855807	9.70953360558	0.578255217384	-0.010173587051	-0.0782620981864	0.577605250211	0.00259190212932	-0.0788806844969	-0.00823987802109
0.932	0.806923960832	0.769056352109	9.70973362721	0.578723293245	-0.0104215647973	-0.079580897945	0.578062075507	0.00260639264476	-0.0802207719785	-0.00824247594807
0.933	0.807989087371	0.764649408657	9.70996232425	0.579176870922	-0.0106743888121	-0.080905303832	0.578504342398	0.00261859877442	-0.0815671870284	-0.00824508721638
0.934	0.8090439669	0.760172250498	9.71021998692	0.579616004795	-0.0109320125306	-0.0822348963792	0.57893210878	0.00262850962735	-0.0829195135741	-0.00824770953697
0.935	0.810088005261	0.755627121349	9.71050688563	0.580040754522	-0.0111943868492	-0.0835692553745	0.579345437856	0.00263611566911	-0.0842773344395	-0.00825034061055
0.936	0.811120606447	0.751016282277	9.71082326955	0.580451184993	-0.0114614601663	-0.0849079600512	0.579744398085	0.00264140870777	-0.0856402315327	-0.00825297812896
0.937	0.812141185563	0.746342011568	9.71116936779	0.580847366267	-0.0117331784237	-0.0862505892785	0.580129063119	0.00264438187954	-0.0870077860349	-0.00825561977651
0.938	0.813149163159	0.741606602827	9.71154538945	0.581229373515	-0.0120094851504	-0.0875967217502	0.580499511742	0.00264502963396	-0.0883795785881	-0.00825826323131
0.939	0.814143978206	0.736812364588	9.71195152246	0.581597286949	-0.012290321506	-0.0889459361748	0.580855827803	0.00264334771912	-0.0897551894836	-0.00826090616653
0.94	0.815125072172	0.731961618512	9.71238793533	0.581951191765	-0.0125756263265	-0.0902978114634	0.581198100151	0.00263933316623	-0.0911341988498	-0.00826354625176
0.941	0.816091894542	0.727056699021	9.71285477591	0.582291178069	-0.0128653361691	-0.0916519269177	0.581526422563	0.00263298427486	-0.0925161868392	-0.00826618115422
0.942	0.817043909254	0.722099951645	9.71335217299	0.582617340813	-0.0131593853591	-0.0930078624173	0.581840893678	0.00262430059779	-0.093900733815	-0.00826880854006
0.943	0.817980589039	0.71709373213	9.71388023536	0.582929779717	-0.0134577060361	-0.094365198606	0.582141616918	0.00261328292611	-0.0952874205373	-0.00827142607559
0.944	0.818901416261	0.712040405894	9.71443905432	0.583228599206	-0.0137602282019	-0.0957235170762	0.58242870042	0.00259993327489	-0.0966758283473	-0.00827403142852
0.945	0.819805881933	0.706942346103	9.71502870058	0.583513908325	-0.0140668797669	-0.0970824005537	0.582702256955	0.00258425486885	-0.0980655393518	-0.00827662226917
0.946	0.820693495858	0.701801933107	9.71564922821	0.583785820672	-0.0143775865988	-0.0984414330796	0.582962403854	0.0025662521285	-0.0994561366052	-0.00827919627169
0.947	0.821563765144	0.696621553252	9.71630067301	0.584044454313	-0.0146922725693	-0.0998002001921	0.583209262925	0.0025459306568	-0.100847204291	-0.0082817511152
0.948	0.82241621928	0.691403598016	9.71698305294	0.58428993171	-0.0150108596028	-0.101158289106	0.583442960375	0.00252329722604	-0.102238327903	-0.00828428448504
0.949	0.823250392341	0.686150463323	9.71769637055	0.584522379636	-0.015333267724	-0.102515288891	0.58366362673	0.00249835976538	-0.103629094421	-0.00828679407387
0.95	0.824065833192	0.680864547239	9.71844061013	0.584741929096	-0.015659415106	-0.103870790647	0.583871396747	0.00247112734865	-0.105019092489	-0.00828927758286
0.951	0.824862100721	0.675548250524	9.7192157415	0.584948715242	-0.0159892181182	-0.105224387682	0.584066409332	0.00244161018273	-0.106407912594	-0.0082917327228
0.952	0.82563876379	0.670203974708	9.72002171843	0.585142877295	-0.0163225913743	-0.106575675681	0.584248807458	0.00240981959629	-0.107795147231	-0.00829415721525
0.953	0.826395403024	0.664834121474	9.72085847885	0.585324558452	-0.0166594477805	-0.10792425288	0.584418738072	0.00237576802891	-0.109180391082	-0.00829654879365
0.954	0.827131607925	0.659441091369	9.72172594723	0.585493905809	-0.0169996985836	-0.109269720233	0.584576352013	0.00233946902057	-0.110563241185	-0.00829890520442
0.955	0.827846987074	0.654027283435	9.72262403267	0.585651070267	-0.017343253419	-0.110611681579	0.584721803922	0.0023009372016	-0.111943297096	-0.00830122420806
0.956	0.828541146619	0.648595093471	9.72355263097	0.58579620645	-0.0176900203585	-0.111949743809	0.58485525215	0.00226018828279	-0.113320161062	-0.00830350358024
0.957	0.829213720021	0.643146914043	9.72451162465	0.585929472616	-0.0180399059592	-0.113283517027	0.584976858674	0.00221723904583	-0.11469343818	-0.00830574111286
0.958	0.829864339121	0.637685132363	9.725500882	0.586051030564	-0.018392815311	-0.11461261471	0.585086789001	0.00217210733404	-0.116062736558	-0.00830793461514
0.959	0.830492654551	0.632212130714	9.72652025926	0.586161045551	-0.0187486520856	-0.115936653866	0.585185212079	0.00212481204318	-0.117427667479	-0.00831008191465
0.96	0.831098325439	0.626730284555	9.72756959965	0.586259686196	-0.0191073185847	-0.117255255193	0.585272300204	0.00207537311238	-0.118787845554	-0.00831218085839
0.961	0.831681021199	0.621241962234	9.72864873481	0.586347124394	-0.0194687157884	-0.118568043226	0.585348228929	0.00202381151536	-0.120142888879	-0.00831422931381
0.962	0.832240429859	0.615749523635	9.72975748396	0.586423535221	-0.0198327434047	-0.119874646498	0.58541317697	0.00197014925136	-0.121492419186	-0.00831622516981
0.963	0.83277623752	0.610255319747	9.7308956544	0.586489096844	-0.0201992999181	-0.121174697679	0.585467326111	0.00191440933641	-0.122836061997	-0.00831816633784
0.964	0.833288155758	0.604761691512	9.73206304248	0.586543990427	-0.0205682826389	-0.122467833728	0.585510861111	0.00185661579431	-0.12417344677	-0.00832005075283
0.965	0.833775899233	0.599270969302	9.73325943259	0.586588400042	-0.020939587753	-0.123753696036	0.58554396961	0.00179679364757	-0.125504207043	-0.00832187637424
0.966	0.834239200526	0.593785471571	9.73448459876	0.586622512572	-0.0213131103717	-0.125031930568	0.585566842032	0.00173496890827	-0.126827980582	-0.00832364118704
0.967	0.834677795192	0.588307504666	9.73573830403	0.586646517618	-0.0216887445817	-0.126302188	0.585579671492	0.00167116856869	-0.128144409521	-0.0083253432027
0.968	0.835091439873	0.582839361796	9.73702030024	0.586660607405	-0.0220663834961	-0.127564123858	0.585582653696	0.0016054205917	-0.129453140499	-0.00832698046015
0.969	0.83547989688	0.577383321782	9.73833032936	0.586664976689	-0.0224459193047	-0.128817398649	0.58557598685	0.00153775390084	-0.130753824801	-0.00832855102678
0.97	0.835842943463	0.571941648906	9.73966812249	0.586659822662	-0.0228272433258	-0.130061677997	0.585559871558	0.00146819837036	-0.132046118486	-0.00833005299935
0.971	0.836180369438	0.566516592088	9.74103340107	0.586645344854	-0.0232102460575	-0.131296632766	0.585534510731	0.00139678481447	-0.133329682526	-0.00833148450498
0.972	0.836491972958	0.561110383425	9.74242587605	0.58662174504	-0.0235948172302	-0.132521939194	0.585500109482	0.00132354497655	-0.134604182932	-0.00833284370203
0.973	0.836777569326	0.555725238215	9.74384524774	0.586589227144	-0.0239808458586	-0.133737279006	0.585456875036	0.00124851151799	-0.135869290881	-0.00833412878109
0.974	0.837036981622	0.550363353627	9.74529120843	0.586547997142	-0.0243682202951	-0.134942339547	0.585405016627	0.00117171800639	-0.137124682841	-0.00833533796584
0.975	0.837270050946	0.545026908966	9.74676343881	0.586498262966	-0.0247568282829	-0.136136813891	0.585344745399	0.00109319890329	-0.138370040695	-0.00833646951397
0.976	0.837476623323	0.539718063305	9.74826161079	0.586440234408	-0.0251465570099	-0.137320400961	0.585276274315	0.00101298955175	-0.13960505186	-0.00833752171807
0.977	0.837656564581	0.534438955938	9.74978538647	0.586374123021	-0.0255372931629	-0.138492805638	0.585199818047	0.000931126163087	-0.1408294094	-0.00833849290648
0.978	0.837809750545	0.52919170543	9.75133441874	0.586300142023	-0.0259289229824	-0.139653738877	0.585115592888	0.000847645803184	-0.142042812147	-0.0083393814442
0.979	0.837936068405	0.523978408929	9.75290835109	0.5862185062	-0.0263213323172	-0.140802917809	0.585023816644	0.000762586378363	-0.143244964811	-0.00834018573368
0.98	0.838035420428	0.518801141014	9.75450681692	0.586129431808	-0.0267144066806	-0.141940065847	0.58492470854	0.000675986620527	-0.144435578086	-0.00834090421571
0.981	0.838107720189	0.513661953299	9.75612944175	0.586033136473	-0.0271080313058	-0.143064912785	0.584818489119	0.000587886071828	-0.14561436876	-0.00834153537018
0.982	0.838152896766	0.508562874056	9.75777584133	0.585929839095	-0.0275020912025	-0.144177194899	0.584705380139	0.000498325068831	-0.146781059818	-0.00834207771692
0.983	0.838170889592	0.503505907026	9.75944562221	0.585819759751	-0.0278964712131	-0.145276655042	0.584585604479	0.000407344725926	-0.147935380542	-0.00834252981648
0.984	0.83816165542	0.498493030753	9.76113838267	0.585703119593	-0.0282910560702	-0.146363042735	0.584459386034	0.00031498691812	-0.149077066608	-0.00834289027089
0.985	0.838125158543	0.493526198131	9.76285371158	0.585580140752	-0.0286857304538	-0.147436114253	0.584326949618	0.00022129426337	-0.150205860187	-0.00834315772442
0.986	0.838061382417	0.488607335639	9.76459118969	0.585451046238	-0.0290803790487	-0.148495632716	0.584188520861	0.000126310104179	-0.151321510028	-0.00834333086431
0.987	0.837970320345	0.483738342719	9.76635038863	0.585316059844	-0.0294748866029	-0.149541368166	0.584044326111	3.00784886236e-05	-0.152423771555	-0.00834340842147
0.988	0.837851982456	0.478921090738	9.76813087228	0.585175406043	-0.0298691379853	-0.15057309765	0.583894592334	-6.73558493032e-05	-0.153512406947	-0.00834338917121
0.989	0.837706388256	0.47415742279	9.76993219519	0.585029309892	-0.0302630182444	-0.151590605292	0.583739547012	-0.000165947509998	-0.154587185225	-0.00834327193389
0.99	0.837533577325	0.469449153107	9.77175390506	0.584877996937	-0.030656412667	-0.152593682367	0.583579418047	-0.000265650449138	-0.155647882327	-0.00834305557557
0.991	0.837333596298	0.464798065866	9.77359554067	0.584721693105	-0.0310492068366	-0.153582127367	0.583414433654	-0.000366417999252	-0.156694281188	-0.00834273900866
0.992	0.837106510037	0.460205914877	9.77545663299	0.584560624616	-0.0314412866929	-0.154555746069	0.583244822269	-0.0004682028918	-0.15772617181	-0.00834232119253
0.993	0.836852396519	0.455674423321	9.77733670516	0.584395017879	-0.0318325385903	-0.155514351591	0.583070812448	-0.000570957280248	-0.158743351331	-0.00834180113407
0.994	0.836571345908	0.451205282365	9.77923527299	0.584225099396	-0.0322228493573	-0.156457764453	0.582892632764	-0.000674632763186	-0.159745624091	-0.00834117788833
0.995	0.836263467093	0.446800151068	9.78115184516	0.584051095664	-0.0326121063554	-0.157385812629	0.582710511712	-0.000779180408691	-0.160732801696	-0.00834045055895
0.996	0.835928875134	0.442460655628	9.78308592191	0.58387323308	-0.0330001975385	-0.158298331596	0.582524677611	-0.000884550778918	-0.161704703071	-0.0083396182988
0.997	0.835567706393	0.438188389324	9.78503699829	0.583691737842	-0.0333870115118	-0.159195164377	0.582335358506	-0.000990693955447	-0.162661154518	-0.00833868031037
0.998	0.83518010834	0.433984910837	9.78700456035	0.583506835854	-0.0337724375908	-0.160076161589	0.582142782068	-0.00109755956525	-0.163601989767	-0.0083376358463
0.999	0.834766242339	0.429851744855	9.78898808909	0.58331875263	-0.0341563658601	-0.160941181472	0.581947175502	-0.00120509680709	-0.164527050019	-0.0083364842098
1	0.834326283455	0.425790380731	9.79098705855	0.583127713202	-0.0345386872322	-0.161790089927	0.58174876545	-0.00131325447872	-0.165436183992	-0.00833522475507
1.001	0.833860422342	0.421802272502	9.79300093599	0.58293394202	-0.0349192935055	-0.162622760545	0.581547777894	-0.00142198100392	-0.166329247961	-0.00833385688767
1.002	0.833368861542	0.417888837947	9.79502918319	0.582737662867	-0.0352980774239	-0.163439074628	0.581344438065	-0.00153122446237	-0.167206105786	-0.00833238006491
1.003	0.832851819246	0.414051458464	9.79707125558	0.582539098757	-0.0356749327331	-0.164238921215	0.581138970346	-0.00164093261674	-0.168066628951	-0.00833079379616
1.004	0.832309526756	0.410291478515	9.79912660399	0.582338471853	-0.0360497542392	-0.165022197092	0.580931598184	-0.00175105294255	-0.168910696585	-0.00832909764313
1.005	0.831742228069	0.406610205152	9.8011946727	0.582136003369	-0.0364224378657	-0.165788806811	0.580722543998	-0.00186153265806	-0.169738195487	-0.00832729122019
1.006	0.831150182932	0.403008907434	9.8032749013	0.581931913485	-0.0367928807102	-0.166538662691	0.580512029086	-0.0019723187544	-0.170549020145	-0.00832537419459
1.007	0.830533662921	0.399488816386	9.80536672485	0.581726421258	-0.0371609811009	-0.167271684829	0.580300273539	-0.00208335802607	-0.171343072747	-0.00832334628666
1.008	0.829892954287	0.396051124084	9.8074695733	0.581519744531	-0.0375266386525	-0.167987801091	0.580087496153	-0.00219459710234	-0.172120263196	-0.00832120726999
1.009	0.829228354727	0.392696984129	9.80958287241	0.581312099855	-0.0378897543209	-0.168686947113	0.579873914343	-0.00230598247837	-0.172880509113	-0.00831895697162
1.01	0.828540177864	0.38942751032	9.81170604376	0.581103702395	-0.0382502304586	-0.169369066291	0.579659744057	-0.00241746054734	-0.173623735839	-0.0083165952721
1.011	0.827828747696	0.386243777117	9.81383850559	0.580894765853	-0.0386079708685	-0.170034109767	0.579445199692	-0.00252897763243	-0.174349876435	-0.00831412210562
1.012	0.827094403779	0.383146819017	9.81597967164	0.580685502387	-0.0389628808568	-0.170682036409	0.579230494015	-0.0026404800193	-0.175058871675	-0.00831153746004
1.013	0.826337495677	0.380137630414	9.81812895348	0.580476122524	-0.0393148672862	-0.171312812796	0.579015838081	-0.00275191398882	-0.175750670035	-0.00830884137691
1.014	0.825558388149	0.377217165153	9.8202857586	0.580266835089	-0.0396638386271	-0.171926413185	0.578801441151	-0.00286322584987	-0.176425227681	-0.00830603395149
1.015	0.824757456187	0.374386336565	9.82244949257	0.580057847121	-0.0400097050093	-0.172522819487	0.578587510621	-0.0029743619725	-0.17708250845	-0.00830311533266
1.016	0.823935088454	0.371646017055	9.82461955814	0.579849363804	-0.0403523782712	-0.173102021231	0.578374251942	-0.00308526882116	-0.177722483828	-0.00830008572288
1.017	0.823091684892	0.36899703826	9.82679535619	0.579641588385	-0.0406917720098	-0.173664015529	0.578161868545	-0.00319589298779	-0.178345132924	-0.00829694537805
1.018	0.822227657595	0.36644019067	9.82897628567	0.57943472211	-0.0410278016282	-0.17420880703	0.577950561775	-0.00330618122549	-0.178950442444	-0.00829369460738
1.019	0.821343429948	0.36397622311	9.83116174387	0.579228964146	-0.0413603843836	-0.174736407881	0.577740530812	-0.00341608048152	-0.179538406653	-0.00829033377322
1.02	0.820439436902	0.361605843689	9.83335112723	0.579024511517	-0.0416894394325	-0.175246837676	0.577531972609	-0.00352553793074	-0.180109027343	-0.00828686329084
1.021	0.819516123657	0.359329718853	9.83554383076	0.578821559033	-0.0420148878767	-0.175740123405	0.577325081823	-0.00363450100877	-0.18066231379	-0.00828328362817
1.022	0.818573947466	0.357148473117	9.83773924903	0.578620299226	-0.0423366528066	-0.176216299397	0.577120050749	-0.00374291744505	-0.181198282714	-0.00827959530556
1.023	0.81761337571	0.355062690291	9.83993677674	0.578420922289	-0.0426546593443	-0.176675407263	0.576917069258	-0.00385073529561	-0.181716958226	-0.00827579889544
1.024	0.816634884873	0.353072912364	9.84213580789	0.578223616006	-0.0429688346849	-0.177117495837	0.576716324733	-0.00395790297564	-0.182218371787	-0.00827189502198
1.025	0.815638962931	0.351179639317	9.84433573735	0.5780285657	-0.043279108137	-0.177542621105	0.57651800201	-0.00406436929182	-0.182702562147	-0.00826788436073
1.026	0.81462610679	0.349383330784	9.84653596053	0.577835954168	-0.0435854111615	-0.177950846144	0.576322283324	-0.00417008347424	-0.183169575292	-0.00826376763819
1.027	0.813596822898	0.34768440388	9.84873587359	0.577645961629	-0.0438876774094	-0.178342241045	0.576129348246	-0.00427499520794	-0.183619464386	-0.00825954563141
1.028	0.812551626137	0.346083234716	9.85093487346	0.577458765662	-0.0441858427582	-0.178716882847	0.575939373632	-0.00437905466406	-0.184052289709	-0.00825521916746
1.029	0.811491040875	0.344580158647	9.85313235981	0.577274541159	-0.0444798453466	-0.179074855455	0.57575253357	-0.00448221253031	-0.18446811859	-0.008250789123
1.03	0.81041559945	0.343175469081	9.85532773365	0.577093460267	-0.0447696256081	-0.179416249563	0.575568999327	-0.00458442004123	-0.184867025341	-0.00824625642369
1.031	0.80932584219	0.341869418724	9.85752039738	0.576915692342	-0.0450551263032	-0.179741162577	0.575388939301	-0.00468562900749	-0.185249091189	-0.00824162204365
1.032	0.808222317102	0.340662219291	9.85970975714	0.576741403896	-0.0453362925497	-0.180049698526	0.575212518972	-0.00478579184486	-0.185614404201	-0.00823688700488
1.033	0.807105579566	0.339554041812	9.86189522081	0.57657075855	-0.0456130718518	-0.180341967982	0.575039900855	-0.00488486160231	-0.185963059213	-0.00823205237662
1.034	0.80597619181	0.338545016403	9.86407620006	0.576403916991	-0.0458854141277	-0.180618087969	0.574871244454	-0.00498279198955	-0.186295157748	-0.00822711927473
1.035	0.804834722588	0.337635232818	9.86625210979	0.576241036924	-0.0461532717356	-0.180878181876	0.574706706222	-0.00507953740367	-0.186610807943	-0.00822208886099
1.036	0.803681746949	0.336824740501	9.86842236817	0.576082273027	-0.0464165994978	-0.181122379364	0.574546439515	-0.00517505295502	-0.186910124463	-0.00821696234242
1.037	0.802517845653	0.336113548655	9.87058639822	0.575927776914	-0.0466753547239	-0.181350816275	0.57439059455	-0.0052692944925	-0.187193228423	-0.00821174097053
1.038	0.801343605083	0.335501626439	9.87274362637	0.575777697089	-0.0469294972313	-0.181563634537	0.574239318372	-0.00536221862762	-0.187460247298	-0.00820642604061
1.039	0.800159616129	0.334988903518	9.87489348406	0.575632178911	-0.0471789893656	-0.181760982066	0.574092754807	-0.00545378275797	-0.187711314841	-0.00820101889092
1.04	0.798966474967	0.334575269478	9.87703540734	0.575491364549	-0.0474237960177	-0.181943012669	0.573951044431	-0.00554394508963	-0.18794657099	-0.00819552090189
1.041	0.79776478178	0.334260575147	9.87916883789	0.575355392952	-0.0476638846405	-0.182109885949	0.573814324533	-0.00563266465867	-0.188166161783	-0.00818993349534
1.042	0.796555140097	0.334044631492	9.8812932225	0.575224399809	-0.0478992252634	-0.182261767196	0.573682729076	-0.00571990135183	-0.188370239262	-0.00818425813362
1.043	0.795338157894	0.333927211008	9.88340801326	0.575098517513	-0.048129790505	-0.182398827294	0.573556388669	-0.0058056159261	-0.188558961382	-0.00817849631872
1.044	0.794114445167	0.333908047334	9.88551266952	0.574977875129	-0.0483555555848	-0.182521242613	0.573435430531	-0.0058897700273	-0.188732491918	-0.00817264959143
1.045	0.792884615244	0.333986835289	9.8876066552	0.574862598358	-0.0485764983324	-0.182629194906	0.57331997846	-0.0059723262078	-0.188891000363	-0.00816671953045
1.046	0.79164928367	0.33416323187	9.88968944161	0.57475280951	-0.0487925991958	-0.182722871202	0.573210152801	-0.00605324794315	-0.189034661836	-0.00816070775142
1.047	0.790409067482	0.334436855426	9.89176050704	0.574648627465	-0.0490038412471	-0.182802463703	0.573106070419	-0.00613249964774	-0.189163656983	-0.00815461590607
1.048	0.789164585383	0.334807287074	9.89381933636	0.57455016765	-0.0492102101881	-0.182868169675	0.573007844666	-0.00621004668955	-0.189278171873	-0.00814844568119
1.049	0.787916457246	0.335274069762	9.89586542203	0.574457542005	-0.0494116943523	-0.182920191339	0.572915585359	-0.0062858554037	-0.189378397898	-0.00814219879772
1.05	0.78666530394	0.335836709623	9.89789826366	0.574370858957	-0.049608284707	-0.18295873576	0.572829398745	-0.00635989310522	-0.189464531672	-0.0081358770098
1.051	0.785411744852	0.336494674958	9.89991736875	0.574290223388	-0.0497999748525	-0.18298401474	0.572749387483	-0.00643212810069	-0.189536774925	-0.0081294821037
1.052	0.78415640167	0.337247397774	9.90192225264	0.574215736614	-0.0499867610209	-0.182996244705	0.572675650611	-0.00650252969916	-0.189595334399	-0.00812301589691
1.053	0.78289989531	0.33809427344	9.90391243959	0.574147496354	-0.0501686420722	-0.182995646593	0.57260828353	-0.00657106822176	-0.189640421741	-0.0081164802371
1.054	0.781642843207	0.339034660491	9.90588746099	0.574085596706	-0.0503456194896	-0.18298244574	0.57254737797	-0.00663771501072	-0.189672253393	-0.00810987700109
1.055	0.780385865882	0.340067881712	9.90784685799	0.574030128123	-0.0505176973727	-0.182956871766	0.572493021976	-0.00670244243735	-0.189691050487	-0.00810320809384
1.056	0.779129577938	0.341193224169	9.90979017997	0.573981177391	-0.05068488243	-0.182919158462	0.572445299882	-0.00676522390899	-0.189697038735	-0.00809647544742
1.057	0.777874594412	0.342409939152	9.91171698591	0.573938827605	-0.0508471839689	-0.182869543672	0.572404292291	-0.00682603387538	-0.189690448311	-0.00808968101997
1.058	0.776621528519	0.343717242737	9.91362684298	0.573903158144	-0.0510046138852	-0.182808269176	0.572370076056	-0.00688484783405	-0.189671513748	-0.00808282679464
1.059	0.775370989142	0.345114316108	9.91551932895	0.573874244657	-0.0511571866501	-0.182735580574	0.572342724256	-0.00694164233472	-0.189640473819	-0.00807591477857
1.06	0.774123582764	0.346600305896	9.91739403065	0.573852159038	-0.0513049192971	-0.182651727169	0.572322306185	-0.00699639498349	-0.189597571422	-0.00806894700181
1.061	0.772880068158	0.348174279532	9.91925049125	0.573836969336	-0.0514478317292	-0.182556961667	0.572308887259	-0.00704908480055	-0.18954305337	-0.00806192551599
1.062	0.771640779534	0.349835382444	9.92108837243	0.57382873997	-0.0515859458299	-0.182451540556	0.57230252923	-0.00709969125828	-0.189477170555	-0.00805485239375
1.063	0.770406431994	0.351582639573	9.92290726627	0.573827531446	-0.0517192863334	-0.182335723502	0.572303289907	-0.00714819525876	-0.189400177563	-0.00804772972733
1.064	0.769177615097	0.353415063014	9.92470680307	0.573833400479	-0.0518478803914	-0.182209773418	0.572311223279	-0.00719457868879	-0.189312332643	-0.00804055962763
1.065	0.767954914696	0.355331630628	9.92648662342	0.573846399937	-0.051971757622	-0.182073956307	0.572326379464	-0.00723882449324	-0.189213897581	-0.00803334422316
1.066	0.766738913199	0.357331288369	9.9282463785	0.573866578842	-0.0520909500884	-0.181928541149	0.572348804707	-0.00728091667521	-0.189105137572	-0.00802608565892
1.067	0.765530184747	0.359412949736	9.9299857298	0.573893982354	-0.0522054922766	-0.181773799767	0.572378541367	-0.00732084029584	-0.188986321104	-0.00801878609542
1.068	0.764329301774	0.361575497131	9.93170434978	0.57392865176	-0.0523154210721	-0.181610006709	0.57241562791	-0.00735858147345	-0.188857719828	-0.00801144770753
1.069	0.763136829256	0.363817781067	9.9334019216	0.573970624469	-0.0524207757354	-0.181437439118	0.572460098902	-0.0073941273824	-0.188719608441	-0.00800407268352
1.07	0.761953324972	0.366138622097	9.93507813958	0.574019934001	-0.0525215978767	-0.181256376605	0.572511985004	-0.00742746625129	-0.188572264554	-0.00799666322394
1.071	0.760779345628	0.36853681	9.93673270855	0.574076609983	-0.052617931429	-0.181067101126	0.572571312964	-0.00745858736092	-0.188415968569	-0.00798922154057
1.072	0.759615434313	0.371011105036	9.93836534534	0.574140678145	-0.052709822621	-0.180869896847	0.57263810562	-0.0074874810417	-0.188251003552	-0.00798174985543
1.073	0.758462133592	0.373560238576	9.93997577722	0.574212160317	-0.0527973199483	-0.180665050022	0.572712381895	-0.00751413867103	-0.188077655102	-0.00797425039963
1.074	0.757319978566	0.376182912961	9.94156374296	0.574291074426	-0.0528804741445	-0.180452848859	0.572794156799	-0.00753855266987	-0.187896211226	-0.00796672541244
1.075	0.756189493174	0.378877802884	9.9431289939	0.574377434501	-0.0529593381507	-0.18023358339	0.572883441433	-0.00756071649942	-0.187706962205	-0.00795917714014
1.076	0.755071198171	0.381643555309	9.94467129142	0.574471250673	-0.0530339670844	-0.180007545344	0.572980242988	-0.00758062465718	-0.187510200467	-0.00795160783508
1.077	0.753965606018	0.384478790802	9.94619040958	0.57457252918	-0.0531044182075	-0.179775028014	0.573084564759	-0.00759827267297	-0.187306220455	-0.00794401975456
1.078	0.752873221868	0.387382103583	9.94768613451	0.574681272373	-0.0531707508942	-0.179536326126	0.573196406145	-0.00761365710447	-0.187095318494	-0.00793641515986
1.079	0.751794541737	0.390352062198	9.94915826305	0.574797478726	-0.0532330265966	-0.179291735704	0.573315762666	-0.00762677553265	-0.186877792661	-0.00792879631518
1.08	0.75073005438	0.393387210842	9.95060660518	0.574921142842	-0.0532913088116	-0.179041553945	0.573442625967	-0.00763762655701	-0.186653942649	-0.00792116548665
1.081	0.749680242735	0.396486069467	9.95203098259	0.575052255469	-0.053345663045	-0.178786079081	0.573576983839	-0.00764620979039	-0.18642406964	-0.00791352494128
1.082	0.748645577421	0.399647134833	9.95343122942	0.575190803514	-0.0533961567768	-0.178525610251	0.573718820227	-0.00765252585372	-0.186188476166	-0.00790587694598
1.083	0.747626523302	0.402868880768	9.95480719109	0.575336770055	-0.0534428594246	-0.178260447365	0.573868115255	-0.00765657637054	-0.185947465977	-0.00789822376652
1.084	0.746623537153	0.40614975964	9.95615872636	0.575490134365	-0.0534858423068	-0.177990890974	0.57402484524	-0.00765836396128	-0.185701343912	-0.00789056766659
1.085	0.745637065374	0.409488202874	9.95748570593	0.575650871925	-0.0535251786055	-0.177717242139	0.574188982716	-0.00765789223733	-0.185450415758	-0.00788291090672
1.086	0.744667546331	0.412882621549	9.95878801334	0.575818954453	-0.0535609433283	-0.177439802298	0.574360496455	-0.00765516579495	-0.185194988124	-0.00787525574337
1.087	0.743715408514	0.416331407407	9.96006554422	0.575994349921	-0.05359321327	-0.177158873135	0.574539351495	-0.00765019020891	-0.184935368303	-0.00786760442792
1.088	0.742781072876	0.419832933815	9.96131820723	0.576177022587	-0.0536220669734	-0.176874756448	0.574725509165	-0.00764297202611	-0.18467186414	-0.00785995920568
1.089	0.741864950066	0.423385555994	9.96254592296	0.576366933017	-0.0536475846903	-0.176587754021	0.574918927115	-0.00763351875868	-0.184404783902	-0.00785232231493
1.09	0.740967442278	0.426987613105	9.96374862546	0.576564038119	-0.0536698483412	-0.176298167494	0.575119559345	-0.00762183887738	-0.184134436143	-0.00784469598598
1.091	0.740088941892	0.430637427719	9.96492626136	0.576768291174	-0.0536889414749	-0.176006298231	0.575327356242	-0.00760794180417	-0.183861129575	-0.00783708244019
1.092	0.739229832388	0.434333308015	9.96607879006	0.576979641864	-0.0537049492283	-0.175712447196	0.57554226461	-0.00759183790509	-0.183585172936	-0.00782948388903
1.093	0.738390483729	0.438073547153	9.96720618318	0.577198036315	-0.0537179582846	-0.175416914822	0.575764227706	-0.00757353848271	-0.183306874858	-0.00782190253314
1.094	0.737571262568	0.441856425826	9.96830842604	0.577423417126	-0.0537280568322	-0.175120000889	0.575993185282	-0.00755305576837	-0.183026543742	-0.0078143405614
1.095	0.736772522033	0.445680212299	9.96938551668	0.577655723413	-0.0537353345227	-0.174822004395	0.576229073621	-0.00753040291428	-0.182744487628	-0.00780680015
1.096	0.735994603133	0.44954316267	9.97043746548	0.577894890846	-0.0537398824286	-0.174523223433	0.576471825579	-0.00750559398518	-0.182461014067	-0.00779928346152
1.097	0.735237844039	0.453443523464	9.97146429656	0.578140851692	-0.0537417930011	-0.17422395507	0.576721370627	-0.0074786439501	-0.182176429997	-0.00779179264405
1.098	0.734502563345	0.457379530963	9.97246604651	0.578393534853	-0.0537411600271	-0.173924495224	0.576977634896	-0.00744956867363	-0.181891041613	-0.00778432983024
1.099	0.73378908008	0.461349412978	9.97344276475	0.578652865919	-0.053738078586	-0.173625138544	0.57724054122	-0.00741838490699	-0.181605154252	-0.00777689713646
1.1	0.733097691813	0.465351389322	9.97439451405	0.578918767206	-0.0537326450068	-0.173326178293	0.577510009185	-0.00738511027901	-0.181319072263	-0.00776949666188
1.101	0.732428696533	0.469383673175	9.97532137005	0.579191157807	-0.0537249568241	-0.17302790623	0.577785955177	-0.00734976328666	-0.181033098891	-0.00776213048763
1.102	0.731782373563	0.473444471142	9.97622342071	0.579469953636	-0.0537151127347	-0.172730612494	0.578068292428	-0.00731236328537	-0.180747536154	-0.00775480067591
1.103	0.731158996558	0.477531985451	9.97710076807	0.579755067483	-0.0537032125531	-0.172434585491	0.578356931069	-0.00727293047915	-0.180462684729	-0.00774750926913
1.104	0.730558827478	0.481644413399	9.97795352614	0.580046409058	-0.0536893571681	-0.172140111782	0.578651778178	-0.00723148591057	-0.180178843831	-0.00774025828912
1.105	0.729982120277	0.485779949226	9.97878182221	0.580343885047	-0.0536736484977	-0.171847475974	0.578952737837	-0.0071880514502	-0.179896311104	-0.00773304973622
1.106	0.72942910972	0.489936784488	9.97958579655	0.580647399161	-0.0536561894451	-0.171556960609	0.579259711178	-0.0071426497861	-0.179615382501	-0.00772588558852
1.107	0.728900034662	0.494113108995	9.9803656018	0.580956852191	-0.0536370838537	-0.171268846058	0.579572596443	-0.00709530441273	-0.179336352181	-0.00771876780102
1.108	0.728395105416	0.498307111945	9.98112140369	0.581272142059	-0.0536164364626	-0.170983410418	0.579891289035	-0.00704603961998	-0.179059512392	-0.00771169830484
1.109	0.727914541012	0.502516982335	9.98185338102	0.581593163875	-0.0535943528618	-0.170700929407	0.580215681573	-0.00699488048166	-0.178785153364	-0.00770467900642
1.11	0.727458533783	0.506740909646	9.9825617246	0.581919809993	-0.0535709394468	-0.170421676262	0.580545663951	-0.00694185284383	-0.178513563209	-0.00769771178674
1.111	0.727027272623	0.510977085365	9.98324663819	0.582251970062	-0.0535463033738	-0.170145921645	0.580881123388	-0.00688698331321	-0.178245027809	-0.00769079850057
1.112	0.726620934595	0.515223703019	9.98390833812	0.582589531086	-0.0535205525148	-0.169873933536	0.581221944492	-0.00683029924473	-0.177979830717	-0.0076839409757
1.113	0.726239688626	0.519478959683	9.98454705386	0.582932377482	-0.053493795412	-0.169605977149	0.581568009314	-0.00677182872953	-0.177718253054	-0.00767714101221
1.114	0.725883688994	0.523741055571	9.98516302598	0.583280391131	-0.0534661412329	-0.169342314828	0.581919197404	-0.00671160058237	-0.177460573412	-0.00767040038173
1.115	0.725553080859	0.528008196192	9.98575650857	0.583633451445	-0.0534376997247	-0.169083205962	0.582275385873	-0.00664964432882	-0.177207067756	-0.00766372082673
1.116	0.725247998417	0.532278591768	9.98632776703	0.583991435416	-0.0534085811695	-0.16882890689	0.58263644945	-0.00658599019277	-0.176958009325	-0.00765710405981
1.117	0.724968565771	0.536550459097	9.98687707975	0.58435421768	-0.0533788963388	-0.168579670818	0.583002260538	-0.00652066908305	-0.176713668544	-0.00765055176302
1.118	0.724714896011	0.540822021383	9.98740473694	0.584721670575	-0.0533487564483	-0.168335747727	0.583372689281	-0.00645371258048	-0.176474312923	-0.00764406558716
1.119	0.724487092093	0.545091509667	9.98791104071	0.585093664199	-0.0533182731124	-0.168097384293	0.583747603614	-0.0063851529245	-0.176240206976	-0.00763764715113
1.12	0.724285243124	0.549357162409	9.98839630477	0.58547006647	-0.0532875582995	-0.167864823801	0.584126869331	-0.00631502299984	-0.176011612124	-0.00763129804129
1.121	0.724109432683	0.553617227491	9.98886085502	0.585850743188	-0.0532567242868	-0.167638306066	0.584510350141	-0.00624335632289	-0.17578878661	-0.00762501981079
1.122	0.723959731377	0.557869961774	9.98930502864	0.586235558092	-0.0532258836149	-0.167418067351	0.58489790773	-0.00617018702818	-0.175571985415	-0.00761881397897
1.123	0.723836194927	0.562113632535	9.98972917486	0.586624372921	-0.0531951490431	-0.16720434029	0.585289401821	-0.00609554985475	-0.175361460171	-0.00761268203073
1.124	0.723738876269	0.566346517511	9.99013365356	0.58701704748	-0.0531646335046	-0.166997353814	0.585684690238	-0.00601948013236	-0.17515745908	-0.00760662541597
1.125	0.723667810619	0.570566905804	9.99051883599	0.587413439693	-0.0531344500612	-0.166797333074	0.586083628963	-0.00594201376766	-0.174960226832	-0.00760064554896
1.126	0.723623029408	0.574773098766	9.99088510533	0.587813405672	-0.0531047118595	-0.166604499368	0.586486072203	-0.00586318723051	-0.174770004523	-0.00759474380779
1.127	0.723604545373	0.578963409819	9.99123285437	0.588216799774	-0.0530755320856	-0.166419070071	0.586891872449	-0.00578303753999	-0.174587029583	-0.00758892153381
1.128	0.723612366481	0.583136165805	9.99156248798	0.588623474669	-0.0530470239208	-0.166241258564	0.587300880539	-0.00570160225076	-0.174411535693	-0.00758318003111
1.129	0.72364649311	0.587289707592	9.99187442047	0.589033281397	-0.0530193004976	-0.166071274164	0.587712945724	-0.00561891943903	-0.17424375271	-0.00757752056595
1.13	0.723706904062	0.591422389849	9.99216907766	0.589446069433	-0.0529924748556	-0.165909322062	0.588127915725	-0.00553502768883	-0.174083906597	-0.00757194436629
1.131	0.723793577939	0.595532582667	9.99244689519	0.589861686753	-0.0529666598971	-0.165755603254	0.588545636806	-0.0054499660782	-0.17393221935	-0.00756645262125
1.132	0.723906481013	0.599618671528	9.99270831864	0.590279979899	-0.0529419683436	-0.165610314477	0.588965953832	-0.00536377416535	-0.173788908922	-0.00756104648065
1.133	0.724045566258	0.603679058321	9.9929538044	0.590700794037	-0.0529185126923	-0.165473648148	0.589388710335	-0.00527649197489	-0.173654189161	-0.00755572705451
1.134	0.72421077986	0.607712160961	9.9931838173	0.59112397303	-0.0528964051723	-0.165345792304	0.589813748581	-0.00518815998418	-0.173528269734	-0.00755049541263
1.135	0.724402051849	0.611716415022	9.99339883288	0.5915493595	-0.0528757577034	-0.16522693054	0.590240909634	-0.00509881911161	-0.173411356067	-0.00754535258411
1.136	0.724619310025	0.615690274604	9.99359933564	0.591976794897	-0.0528566818481	-0.165117241954	0.590670033426	-0.00500851069707	-0.173303649276	-0.00754029955692
1.137	0.724862465055	0.619632211747	9.99378581971	0.592406119562	-0.0528392887739	-0.16501690109	0.591100958821	-0.00491727649444	-0.173205346107	-0.00753533727751
1.138	0.72513142441	0.623540717322	9.99395878775	0.592837172795	-0.0528236892078	-0.164926077885	0.591533523682	-0.00482515865503	-0.173116638868	-0.00753046665037
1.139	0.725426077399	0.627414302262	9.99411875119	0.593269792931	-0.052809993395	-0.164844937612	0.591967564944	-0.00473219971438	-0.173037715375	-0.00752568853765
1.14	0.725746313793	0.63125149742	9.99426623095	0.593703817395	-0.0527983110558	-0.164773640832	0.592402918676	-0.00463844257864	-0.172968758888	-0.00752100375881
1.141	0.726092000486	0.635050854612	9.99440175561	0.594139082784	-0.0527887513443	-0.164712343344	0.592839420155	-0.00454393051091	-0.172909948057	-0.00751641309022
1.142	0.726463006623	0.638810946841	9.99452586208	0.59457542493	-0.0527814228064	-0.164661196137	0.593276903938	-0.00444870711759	-0.172861456862	-0.00751191726481
1.143	0.726859182127	0.642530369137	9.99463909533	0.59501267897	-0.0527764333378	-0.164620345342	0.593715203924	-0.0043528163345	-0.172823454566	-0.00750751697177
1.144	0.727280373504	0.646207739226	9.99474200848	0.595450679422	-0.0527738901432	-0.164589932191	0.594154153435	-0.00425630241326	-0.172796105653	-0.00750321285619
1.145	0.727726418221	0.649841697725	9.99483516159	0.595889260253	-0.0527738996951	-0.164570092972	0.594593585282	-0.00415920990736	-0.172779569789	-0.00749900551877
1.146	0.728197135361	0.653430908509	9.99491912218	0.59632825495	-0.0527765676925	-0.164560958989	0.595033331837	-0.00406158365815	-0.172774001762	-0.00749489551553
1.147	0.728692346047	0.656974060561	9.99499446563	0.596767496596	-0.0527819990206	-0.164562656523	0.595473225109	-0.00396346878082	-0.172779551442	-0.00749088335749
1.148	0.729211853881	0.660469866935	9.99506177357	0.597206817939	-0.0527902977105	-0.164575306799	0.595913096814	-0.00386491065018	-0.172796363736	-0.00748696951047
1.149	0.729755451419	0.663917065766	9.9951216337	0.59764605147	-0.0528015668984	-0.164599025945	0.596352778449	-0.00376595488624	-0.172824578541	-0.00748315439478
1.15	0.73032293314	0.667314421901	9.995174642	0.598085029492	-0.0528159087862	-0.164633924967	0.596792101368	-0.00366664733974	-0.172864330708	-0.007479438385
1.151	0.730914074032	0.670660725756	9.99522139834	0.598523584198	-0.0528334246017	-0.164680109712	0.59723089685	-0.00356703407727	-0.17291575	-0.00747582180978
1.152	0.731528640699	0.673954794874	9.99526251029	0.59896154774	-0.0528542145587	-0.164737680845	0.597668996183	-0.00346716136646	-0.172978961057	-0.00747230495158
1.153	0.732166394126	0.677195474337	9.99529859065	0.599398752312	-0.0528783778184	-0.164806733822	0.598106230729	-0.00336707566064	-0.173054083359	-0.00746888804655
1.154	0.732827083123	0.680381636803	9.99533025691	0.599835030214	-0.0529060124498	-0.164887358866	0.598542432004	-0.00326682358327	-0.173141231199	-0.00746557128426
1.155	0.733510450804	0.683512183473	9.99535813295	0.600270213936	-0.0529372153914	-0.164979640949	0.598977431752	-0.00316645191235	-0.173240513648	-0.00746235480764
1.156	0.734216226157	0.68658604448	9.995382847	0.600704136226	-0.0529720824124	-0.165083659768	0.599411062017	-0.00306600756425	-0.173352034531	-0.00745923871274
1.157	0.734944135193	0.689602179137	9.99540503222	0.601136630168	-0.0530107080747	-0.165199489737	0.599843155221	-0.00296553757724	-0.173475892401	-0.00745622304866
1.158	0.735693891604	0.692559576036	9.99542532531	0.601567529256	-0.0530531856947	-0.165327199967	0.600273544236	-0.00286508909479	-0.173612180515	-0.00745330781743
1.159	0.736465197618	0.695457254614	9.99544436886	0.601996667465	-0.053099607306	-0.16546685426	0.600702062457	-0.00276470934841	-0.173760986816	-0.00745049297387
1.16	0.737257752387	0.698294264161	9.99546280788	0.602423879327	-0.0531500636216	-0.165618511099	0.60112854388	-0.00266444564021	-0.173922393914	-0.00744777842558
1.161	0.738071244465	0.701069685244	9.99548129176	0.602849000006	-0.0532046439967	-0.165782223641	0.60155282317	-0.00256434532499	-0.174096479073	-0.00744516403282
1.162	0.738905351785	0.703782629537	9.995500473	0.603271865366	-0.0532634363923	-0.16595803972	0.601974735736	-0.00246445579189	-0.174283314196	-0.00744264960848
1.163	0.73975974348	0.706432240231	9.99552100769	0.603692312046	-0.0533265273384	-0.166146001842	0.602394117803	-0.00236482444587	-0.174482965815	-0.00744023491809
1.164	0.740634086377	0.709017692205	9.99554355401	0.604110177531	-0.0533940018976	-0.16634614719	0.602810806485	-0.00226549868854	-0.174695495089	-0.00743791967976
1.165	0.741528028172	0.7115381926	9.99556877342	0.604525300223	-0.0534659436297	-0.166558507628	0.60322463985	-0.00216652589867	-0.174920957791	-0.00743570356424
1.166	0.742441216046	0.713992980688	9.99559732935	0.604937519507	-0.0535424345557	-0.166783109712	0.603635456996	-0.00206795341234	-0.175159404312	-0.00743358619492
1.167	0.743373292876	0.716381328777	9.99562988696	0.605346675826	-0.0536235551228	-0.167019974701	0.604043098116	-0.00196982850263	-0.175410879661	-0.00743156714791
1.168	0.744323879539	0.718702541208	9.99566711342	0.605752610742	-0.0537093841695	-0.167269118565	0.604447404566	-0.00187219835893	-0.175675423466	-0.00742964595209
1.169	0.745292600915	0.720955955933	9.99570967796	0.606155167007	-0.0537999988914	-0.167530552012	0.604848218932	-0.00177511006584	-0.175953069981	-0.00742782208921
1.17	0.74627906912	0.7231409435	9.99575824977	0.606554188625	-0.0538954748068	-0.167804280495	0.605245385094	-0.00167861058175	-0.176243848092	-0.00742609499404
1.171	0.747282890907	0.725256907794	9.99581349947	0.60694952092	-0.0539958857234	-0.168090304246	0.605638748292	-0.00158274671705	-0.176547781335	-0.00742446405443
1.172	0.748303665773	0.727303285907	9.99587609814	0.607341010594	-0.0541013037048	-0.168388618289	0.606028155188	-0.00148756511195	-0.176864887898	-0.00742292861155
1.173	0.749340977549	0.729279547994	9.99594671737	0.607728505792	-0.0542117990384	-0.168699212476	0.606413453925	-0.00139311221403	-0.177195180648	-0.00742148796003
1.174	0.750394414854	0.731185197647	9.99602602854	0.60811185616	-0.0543274402024	-0.169022071511	0.60679449419	-0.0012994342554	-0.177538667141	-0.00742014134818
1.175	0.751463545903	0.733019771847	9.99611470236	0.608490912903	-0.0544482938347	-0.169357174985	0.607171127269	-0.00120657722984	-0.177895349647	-0.00741888797819
1.176	0.752547944578	0.734782840722	9.99621340922	0.608865528846	-0.0545744247015	-0.169704497409	0.60754320611	-0.00111458686943	-0.178265225172	-0.00741772700642
1.177	0.753647168042	0.736474007242	9.99632281858	0.609235558481	-0.0547058956667	-0.170064008248	0.607910585368	-0.00102350862107	-0.178648285483	-0.00741665754365
1.178	0.754760769713	0.738092908177	9.99644359863	0.609600858029	-0.0548427676619	-0.170435671968	0.608273121469	-0.000933387622776	-0.179044517134	-0.00741567865536
1.179	0.755888301145	0.739639212796	9.99657641555	0.609961285489	-0.0549850996568	-0.170819448067	0.608630672655	-0.000844268679904	-0.179453901498	-0.00741478936209
1.18	0.757029297079	0.741112622897	9.99672193412	0.610316700684	-0.0551329486307	-0.171215291125	0.608983099037	-0.000756196241268	-0.179876414798	-0.00741398863978
1.181	0.758183294018	0.742512873792	9.99688081695	0.61066696532	-0.0552863695441	-0.171623150849	0.609330262644	-0.000669214375269	-0.180312028137	-0.00741327542008
1.182	0.759349820925	0.74383973258	9.99705372365	0.61101194302	-0.0554454153116	-0.172042972117	0.609672027469	-0.000583366745635	-0.180760707542	-0.00741264859084
1.183	0.76052839172	0.745092998709	9.99724131148	0.611351499382	-0.0556101367746	-0.17247469503	0.610008259514	-0.000498696587602	-0.181222413991	-0.00741210699643
1.184	0.761718527613	0.746272503871	9.99744423407	0.611685502014	-0.055780582676	-0.17291825496	0.610338826835	-0.00041524668393	-0.181697103462	-0.00741164943824
1.185	0.762919740305	0.747378111641	9.99766314221	0.61201382058	-0.0559567996345	-0.173373582609	0.610663599585	-0.000333059341054	-0.182184726967	-0.00741127467514
1.186	0.764131526389	0.748409716696	9.99789868222	0.612336326839	-0.0561388321204	-0.173840604055	0.610982450049	-0.000252176365312	-0.1826852306	-0.00741098142394
1.187	0.765353387789	0.749367245612	9.99815149709	0.612652894687	-0.0563267224319	-0.174319240814	0.611295252691	-0.000172639039473	-0.183198555577	-0.00741076835992
1.188	0.766584816862	0.750250655426	9.99842222479	0.612963400191	-0.0565205106727	-0.174809409897	0.611601884183	-9.44880993494e-05	-0.183724638286	-0.00741063411738
1.189	0.767825305669	0.75105993395	9.99871149874	0.613267721625	-0.0567202347295	-0.175311023867	0.611902223447	-1.77637106519e-05	-0.184263410331	-0.00741057729016
1.19	0.769074334763	0.751795099614	9.99901994767	0.613565739506	-0.0569259302518	-0.175823990899	0.612196151688	5.74945536719e-05	-0.184814798584	-0.00741059643226
1.191	0.77033138064	0.752456200449	9.99934819459	0.613857336626	-0.0571376306316	-0.176348214844	0.61248355242	0.000131247735995	-0.185378725235	-0.0074106900584
1.192	0.771595919415	0.753043314592	9.99969685702	0.614142398084	-0.0573553669842	-0.17688359529	0.61276431151	0.000203457516005	-0.185955107841	-0.00741085664472
1.193	0.772867423088	0.753556549207	10.0000665465	0.614420811315	-0.0575791681303	-0.177430027627	0.613038317195	0.00027408623254	-0.186543859382	-0.00741109462934
1.194	0.774145488437	0.753996026837	10.0004578216	0.614692466162	-0.0578090608567	-0.177987403021	0.613305460162	0.000343096612489	-0.187144888313	-0.00741140241284
1.195	0.775429354284	0.754361901066	10.0008713361	0.614957254673	-0.0580450691359	-0.178555608645	0.61356563334	0.000410452569869	-0.187758098542	-0.00741177835936
1.196	0.776718584999	0.754654396924	10.0013076511	0.615215071557	-0.0582872149171	-0.179134527716	0.613818732358	0.000476118449938	-0.188383389706	-0.007412220797
1.197	0.7780126229	0.754873732761	10.0017673544	0.615465813861	-0.0585355177187	-0.1797240395	0.614064655223	0.000540059404452	-0.189020657047	-0.00741272801867
1.198	0.779310932013	0.755020158063	10.0022510266	0.615709381123	-0.0587899946829	-0.180324019402	0.614303302468	0.000602241351674	-0.189669791508	-0.00741329828283
1.199	0.78061296652	0.755093948799	10.0027592403	0.615945675364	-0.0590506605646	-0.180934339029	0.614534577149	0.000662630995196	-0.190330679795	-0.00741392981427
1.2	0.78191815769	0.755095407011	10.0032925605	0.616174601117	-0.0593175277211	-0.18155486627	0.614758384871	0.000721195841278	-0.191003204439	-0.00741462080488
1.201	0.783225965947	0.755024862747	10.0038515431	0.616396065449	-0.0595906061034	-0.182185465358	0.614974633814	0.000777904216011	-0.191687243854	-0.00741536941447
1.202	0.784535830611	0.75488267132	10.0044367358	0.616609977979	-0.059869903248	-0.182825996951	0.615183234742	0.000832725281781	-0.192382672403	-0.00741617377163
1.203	0.785847192201	0.754669213953	10.0050486772	0.6168162509	-0.0601554242705	-0.183476318196	0.615384101033	0.000885629053077	-0.193089360459	-0.00741703197452
1.204	0.7871595017	0.754384897926	10.0056878968	0.617014798994	-0.0604471718598	-0.184136282812	0.615577148691	0.000936586411637	-0.193807174475	-0.00741794209177
1.205	0.788472183313	0.754030154627	10.0063549146	0.617205539649	-0.0607451462738	-0.184805741156	0.615762296365	0.000985569120996	-0.194535977045	-0.00741890216334
1.206	0.789784686543	0.753605441435	10.0070502406	0.617388392882	-0.0610493453369	-0.185484540303	0.615939465364	0.00103254984022	-0.195275626972	-0.00741991020142
1.207	0.791096454546	0.753111239491	10.0077743755	0.617563281345	-0.0613597644374	-0.18617252412	0.616108579672	0.00107750213723	-0.196025979338	-0.00742096419129
1.208	0.792406924052	0.752548054408	10.0085278091	0.617730130349	-0.0616763965271	-0.186869533344	0.616269565967	0.00112040050127	-0.196786885569	-0.0074220620923
1.209	0.793715536558	0.75191641529	10.0093110214	0.61788886787	-0.0619992321219	-0.187575405656	0.616422353628	0.00116122035482	-0.197558193508	-0.00742320183874
1.21	0.79502172707	0.75121687518	10.0101244819	0.618039424571	-0.0623282593036	-0.188289975763	0.616566874755	0.00119993806497	-0.198339747485	-0.00742438134081
1.211	0.796324946476	0.750450009784	10.0109686482	0.618181733805	-0.0626634637224	-0.189013075474	0.616703064176	0.00123653095389	-0.199131388387	-0.00742559848555
1.212	0.797624622362	0.749616417704	10.0118439683	0.618315731638	-0.0630048286017	-0.189744533778	0.616830859461	0.00127097730903	-0.199932953732	-0.00742685113784
1.213	0.798920216717	0.748716720912	10.0127508783	0.618441356849	-0.0633523347428	-0.19048417693	0.616950200933	0.00130325639238	-0.200744277743	-0.00742813714131
1.214	0.800211164474	0.747751562352	10.0136898029	0.61855855095	-0.0637059605319	-0.191231828522	0.617061031679	0.00133334844942	-0.201565191422	-0.00742945431936
1.215	0.801496914404	0.746721607794	10.0146611555	0.618667258188	-0.0640656819476	-0.191987309576	0.617163297554	0.00136123471736	-0.202395522626	-0.00743080047614
1.216	0.80277691609	0.745627544029	10.0156653376	0.61876742556	-0.0644314725698	-0.192750438615	0.617256947199	0.00138689743274	-0.203235096142	-0.00743217339753
1.217	0.804050627311	0.744470079445	10.0167027388	0.618859002818	-0.06480330359	-0.193521031754	0.617341932038	0.00141031983864	-0.204083733768	-0.00743357085216
1.218	0.805317495401	0.743249943084	10.0177737371	0.618941942475	-0.0651811438222	-0.19429890278	0.617418206293	0.00143148619125	-0.204941254389	-0.00743499059242
1.219	0.806576983285	0.741967884775	10.0188786979	0.619016199815	-0.0655649597158	-0.195083863237	0.617485726985	0.00145038176593	-0.205807474057	-0.00743643035546
1.22	0.807828556407	0.740624674645	10.0200179743	0.619081732897	-0.0659547153685	-0.195875722512	0.617544453943	0.00146699286279	-0.206682206073	-0.00743788786423
1.221	0.809071665956	0.739221101872	10.0211919069	0.619138502558	-0.0663503725417	-0.196674287919	0.617594349805	0.00148130681183	-0.207565261069	-0.0074393608285
1.222	0.810305793482	0.737757976658	10.0224008246	0.619186472419	-0.0667518906757	-0.197479364787	0.617635380021	0.00149331197741	-0.208456447088	-0.00744084694586
1.223	0.811530408076	0.736236127467	10.0236450422	0.619225608884	-0.0671592269075	-0.198290756549	0.617667512858	0.0015029977625	-0.209355569671	-0.00744234390284
1.224	0.812744988672	0.734656401682	10.0249248627	0.619255881146	-0.0675723360879	-0.199108264824	0.617690719396	0.00151035461225	-0.210262431942	-0.00744384937584
1.225	0.813949014701	0.733019665056	10.0262405757	0.619277261188	-0.0679911708012	-0.199931689515	0.617704973535	0.00151537401736	-0.211176834689	-0.00744536103227
1.226	0.815141971629	0.731326801951	10.0275924588	0.619289723773	-0.0684156813855	-0.200760828888	0.617710251986	0.00151804851678	-0.212098576457	-0.00744687653154
1.227	0.816323352821	0.729578713927	10.0289807753	0.619293246455	-0.068845815954	-0.201595479671	0.617706534274	0.00151837170015	-0.213027453633	-0.00744839352613
1.228	0.81749265763	0.72777631984	10.0304057753	0.619287809567	-0.0692815204171	-0.20243543714	0.617693802731	0.00151633820971	-0.213963260533	-0.00744990966263
1.229	0.818649380191	0.725920555485	10.0318676969	0.619273396218	-0.0697227385061	-0.203280495212	0.617672042492	0.001511943742	-0.214905789494	-0.00745142258282
1.23	0.81979304105	0.724012373364	10.0333667634	0.619249992291	-0.0701694117979	-0.204130446534	0.617641241489	0.00150518504889	-0.215854830966	-0.00745292992467
1.231	0.820923142461	0.722052741284	10.0349031858	0.619217586432	-0.07062147974	-0.204985082579	0.617601390444	0.00149605993835	-0.216810173596	-0.00745442932347
1.232	0.822039209295	0.72004264309	10.0364771609	0.619176170043	-0.0710788796775	-0.205844193739	0.617552482857	0.00148456727492	-0.21777160433	-0.00745591841283
1.233	0.82314077413	0.717983078054	10.0380888726	0.619125737272	-0.0715415468801	-0.206707569414	0.617494514998	0.0014707069796	-0.218738908497	-0.00745739482574
1.234	0.824227360493	0.715875058607	10.0397384902	0.619066285003	-0.0720094145714	-0.207574998112	0.617427485891	0.0014544800294	-0.219711869908	-0.00745885619565
1.235	0.825298516292	0.713719612924	10.0414261709	0.61899781284	-0.0724824139575	-0.208446267535	0.617351397308	0.00143588845657	-0.220690270947	-0.00746030015753
1.236	0.82635378592	0.711517781527	10.0431520565	0.618920323095	-0.0729604742582	-0.209321164681	0.617266253744	0.00141493534737	-0.221673892668	-0.00746172434888
1.237	0.827392726951	0.709270618685	10.0449162765	0.618833820773	-0.0734435227377	-0.210199475935	0.617172062408	0.00139162484042	-0.222662514889	-0.00746312641084
1.238	0.82841489339	0.706979190243	10.0467189456	0.61873831355	-0.0739314847377	-0.211080987162	0.617068833202	0.00136596212447	-0.223655916285	-0.00746450398918
1.239	0.829419863537	0.70464457527	10.0485601656	0.618633811762	-0.0744242837098	-0.211965483807	0.616956578701	0.00133795343619	-0.224653874488	-0.00746585473541
1.24	0.830407215804	0.702267863465	10.0504400238	0.618520328376	-0.0749218412503	-0.212852750982	0.61683531413	0.00130760605698	-0.225656166183	-0.00746717630779
1.241	0.831376524969	0.699850154842	10.0523585941	0.618397878976	-0.0754240771352	-0.213742573568	0.616705057346	0.00127492830968	-0.226662567201	-0.00746846637238
1.242	0.832327403068	0.69739256117	10.0543159361	0.618266481731	-0.0759309093555	-0.214634736304	0.61656582881	0.00123992955482	-0.227672852618	-0.00746972260406
1.243	0.833259439874	0.694896202206	10.0563120961	0.618126157381	-0.0764422541547	-0.215529023885	0.61641765156	0.00120262018616	-0.228686796851	-0.00747094268762
1.244	0.834172245639	0.692362207544	10.0583471061	0.617976929199	-0.076958026066	-0.216425221054	0.616260551188	0.00116301162584	-0.229704173757	-0.00747212431873
1.245	0.83506544924	0.689791715697	10.0604209847	0.617818822973	-0.0774781379509	-0.217323112693	0.616094555809	0.00112111631922	-0.230724756727	-0.00747326520501
1.246	0.835938673972	0.687185872222	10.0625337364	0.617651866972	-0.0780025010387	-0.218222483923	0.615919696028	0.00107694772893	-0.23174831878	-0.007474363067
1.247	0.83679156544	0.684545830497	10.0646853516	0.617476091914	-0.0785310249658	-0.219123120187	0.615736004916	0.00103052032856	-0.232774632667	-0.00747541563924
1.248	0.837623759917	0.681872749878	10.0668758076	0.617291530941	-0.0790636178176	-0.22002480735	0.615543517969	0.000981849595686	-0.233803470959	-0.00747642067121
1.249	0.838434927125	0.679167796603	10.0691050668	0.617098219579	-0.0796001861693	-0.220927331785	0.615342273078	0.000930952004411	-0.234834606147	-0.0074773759284
1.25	0.839224725558	0.676432141884	10.0713730795	0.616896195709	-0.0801406351287	-0.221830480465	0.615132310497	0.00087784501734	-0.235867810736	-0.00747827919323
1.251	0.839992841577	0.673666961891	10.0736797805	0.616685499527	-0.0806848683794	-0.222734041053	0.6149136728	0.000822547076842	-0.236902857339	-0.00747912826608
1.252	0.840738955869	0.670873436937	10.0760250925	0.616466173515	-0.0812327882241	-0.223637801986	0.614686404849	0.000765077595866	-0.23793951877	-0.00747992096625
1.253	0.841462767646	0.668052750898	10.0784089229	0.616238262397	-0.0817842956296	-0.224541552569	0.614450553753	0.000705456948073	-0.238977568141	-0.00748065513294
1.254	0.842163979758	0.665206090677	10.0808311675	0.616001813103	-0.0823392902719	-0.225445083056	0.614206168831	0.000643706457293	-0.240016778949	-0.00748132862617
1.255	0.842842322849	0.66233464637	10.0832917068	0.615756874734	-0.082897670582	-0.226348184736	0.613953301572	0.000579848386496	-0.241056925172	-0.00748193932777
1.256	0.8434975163	0.659439608926	10.0857904088	0.615503498519	-0.0834593337923	-0.227250650018	0.613692005592	0.000513905925869	-0.242097781357	-0.00748248514229
1.257	0.844129299844	0.656522171004	10.0883271279	0.615241737773	-0.0840241759839	-0.228152272511	0.613422336596	0.000445903180595	-0.243139122711	-0.00748296399789
1.258	0.844737435405	0.653583526881	10.0909017051	0.614971647863	-0.0845920921339	-0.229052847109	0.613144352334	0.000375865157629	-0.244180725191	-0.00748337384731
1.259	0.845321671767	0.650624869681	10.0935139684	0.614693286162	-0.0851629761642	-0.229952170065	0.61285811256	0.000303817752069	-0.245222365586	-0.00748371266873
1.26	0.845881791061	0.647647393475	10.0961637325	0.614406712008	-0.0857367209898	-0.230850039075	0.612563678991	0.00022978773281	-0.246263821613	-0.00748397846664
1.261	0.846417573418	0.644652290875	10.098850799	0.614111986665	-0.0863132185683	-0.23174625335	0.612261115261	0.00015380272743	-0.247304871992	-0.00748416927274
1.262	0.846928817424	0.641640753739	10.101574957	0.61380917328	-0.0868923599497	-0.232640613693	0.611950486881	7.58912065908e-05	-0.248345296538	-0.00748428314674
1.263	0.847415325242	0.638613971552	10.104335982	0.613498336839	-0.0874740353264	-0.233532922573	0.611631861194	-3.91753216883e-06	-0.249384876241	-0.00748431817727
1.264	0.847876923051	0.635573132598	10.1071336375	0.613179544129	-0.0880581340842	-0.234422984195	0.611305307333	-8.55933815821e-05	-0.250423393345	-0.00748427248261
1.265	0.848313442459	0.632519421966	10.109967674	0.612852863694	-0.088644544853	-0.235310604571	0.610970896179	-0.000169105441864	-0.251460631434	-0.00748414421155
1.266	0.8487247149	0.629454021386	10.1128378299	0.612518365791	-0.0892331555587	-0.236195591592	0.610628700315	-0.000254422039172	-0.252496375506	-0.00748393154417
1.267	0.849110605125	0.626378110174	10.1157438311	0.612176122354	-0.0898238534743	-0.237077755087	0.610278793986	-0.000341510744054	-0.253530412053	-0.00748363269257
1.268	0.849470974001	0.623292862714	10.1186853908	0.61182620695	-0.0904165252724	-0.237956906897	0.609921253056	-0.000430338390865	-0.254562529137	-0.00748324590165
1.269	0.849805706376	0.620199450471	10.1216622112	0.611468694734	-0.0910110570776	-0.238832860931	0.609556154968	-0.000520871097511	-0.255592516464	-0.00748276944981
1.27	0.850114685124	0.617099038217	10.1246739814	0.611103662412	-0.0916073345202	-0.23970543323	0.609183578692	-0.00061307428862	-0.256620165457	-0.0074822016497
1.271	0.850397815097	0.61399278952	10.1277203799	0.610731188208	-0.0922052427851	-0.240574442036	0.608803604705	-0.000706912708231	-0.257645269334	-0.00748154084883
1.272	0.850655014124	0.610881860026	10.1308010732	0.610351351809	-0.0928046666684	-0.241439707835	0.608416314925	-0.000802350449622	-0.25866762317	-0.00748078543031
1.273	0.850886201656	0.607767400145	10.1339157159	0.609964234338	-0.0934054906293	-0.242301053426	0.608021792687	-0.000899350973051	-0.259687023971	-0.00747993381345
1.274	0.851091322986	0.60465055555	10.1370639522	0.609569918308	-0.0940075988428	-0.243158303971	0.607620122697	-0.000997877128457	-0.26070327074	-0.00747898445439
1.275	0.851270323215	0.601532464923	10.1402454146	0.609168487586	-0.094610875253	-0.244011287047	0.607211390994	-0.00109789117793	-0.261716164546	-0.00747793584672
1.276	0.851423165831	0.598414261633	10.1434597259	0.608760027357	-0.0952152036266	-0.244859832704	0.60679568491	-0.00119935481848	-0.262725508588	-0.00747678652201
1.277	0.851549830872	0.5952970721	10.1467064965	0.608344624083	-0.0958204676058	-0.245703773509	0.606373093031	-0.00130222920507	-0.263731108257	-0.00747553505041
1.278	0.851650307468	0.592182016303	10.1499853276	0.607922365468	-0.0964265507611	-0.246542944598	0.605943705163	-0.00140647497392	-0.2647327712	-0.00747418004116
1.279	0.851724580828	0.589070206313	10.1532958101	0.607493340421	-0.0970333366446	-0.247377183723	0.605507612288	-0.00151205226602	-0.265730307382	-0.00747272014309
1.28	0.851772673155	0.585962748226	10.1566375238	0.60705763902	-0.0976407088426	-0.248206331299	0.605064906531	-0.00161892075074	-0.266723529143	-0.00747115404512
1.281	0.851794600864	0.582860740151	10.1600100399	0.606615352477	-0.0982485510284	-0.249030230445	0.604615681125	-0.00172703964975	-0.267712251259	-0.00746948047671
1.282	0.851790409935	0.579765273425	10.1634129195	0.606166573101	-0.0988567470143	-0.249848727029	0.60416003037	-0.0018363677608	-0.268696290997	-0.0074676982083
1.283	0.851760134983	0.576677430463	10.1668457143	0.605711394266	-0.0994651808041	-0.250661669712	0.603698049601	-0.00194686348169	-0.269675468173	-0.00746580605169
1.284	0.851703842059	0.573598286472	10.1703079664	0.605249910371	-0.100073736645	-0.251468909983	0.603229835148	-0.0020584848342	-0.270649605206	-0.00746380286051
1.285	0.851621597011	0.570528908199	10.1737992094	0.604782216814	-0.100682299078	-0.252270302201	0.602755484309	-0.00217118948803	-0.271618527168	-0.00746168753048
1.286	0.851513482248	0.567470354333	10.1773189684	0.604308409951	-0.10129075299	-0.253065703634	0.602275095306	-0.00228493478453	-0.272582061842	-0.00745945899984
1.287	0.851379587445	0.564423674457	10.180866759	0.603828587065	-0.101898983664	-0.253854974491	0.601788767256	-0.00239967776049	-0.273540039769	-0.00745711624959
1.288	0.851220031856	0.561389910853	10.1844420893	0.60334284633	-0.102506876831	-0.254637977961	0.601296600133	-0.00251537517186	-0.274492294298	-0.00745465830385
1.289	0.851034915986	0.558370094957	10.1880444595	0.602851286782	-0.103114318716	-0.255414580245	0.600798694737	-0.00263198351683	-0.275438661634	-0.0074520842301
1.29	0.850824368091	0.555365250021	10.1916733614	0.602354008281	-0.103721196092	-0.256184650589	0.600295152655	-0.00274945905927	-0.276378980889	-0.00744939313939
1.291	0.850588534886	0.552376390431	10.1953282795	0.601851111477	-0.104327396322	-0.256948061315	0.599786076231	-0.00286775785155	-0.277313094124	-0.00744658418665
1.292	0.85032755925	0.549404520061	10.1990086908	0.60134269778	-0.104932807414	-0.257704687854	0.599271568528	-0.00298683575716	-0.278240846394	-0.0074436565708
1.293	0.85004159884	0.546450633257	10.2027140653	0.600828869324	-0.105537318066	-0.25845440877	0.598751733296	-0.00310664847335	-0.279162085797	-0.00744060953498
1.294	0.849730829818	0.543515714923	10.2064438663	0.600309728932	-0.10614081771	-0.259197105793	0.598226674936	-0.00322715155287	-0.280076663509	-0.0074374423667
1.295	0.849395428288	0.540600738841	10.2101975499	0.599785380082	-0.106743196562	-0.259932663844	0.597696498461	-0.00334830042575	-0.280984433832	-0.00743415439795
1.296	0.849035585182	0.537706668809	10.2139745667	0.599255926872	-0.107344345664	-0.260660971061	0.597161309468	-0.00347005042067	-0.28188525423	-0.00743074500533
1.297	0.848651498858	0.534834457425	10.2177743603	0.598721473988	-0.107944156933	-0.261381918823	0.596621214097	-0.00359235678596	-0.282778985372	-0.00742721361017
1.298	0.84824338627	0.53198504681	10.2215963684	0.598182126663	-0.108542523201	-0.262095401777	0.596076318996	-0.00371517471013	-0.283665491165	-0.00742355967852
1.299	0.847811464404	0.529159367376	10.225440024	0.597637990647	-0.109139338257	-0.262801317855	0.595526731284	-0.00383845934196	-0.284544638796	-0.00741978272129
1.3	0.847355957752	0.526358337462	10.2293047534	0.597089172166	-0.109734496898	-0.263499568299	0.594972558518	-0.00396216581034	-0.285416298762	-0.00741588229422
1.301	0.846877120646	0.523582864925	10.2331899784	0.596535777887	-0.110327894958	-0.264190057684	0.594413908648	-0.00408624924355	-0.286280344908	-0.00741185799792
1.302	0.846375188953	0.520833843622	10.2370951155	0.595977914882	-0.110919429359	-0.264872693929	0.593850889988	-0.00421066478818	-0.287136654461	-0.00740770947784
1.303	0.845850419153	0.518112155737	10.2410195771	0.595415690589	-0.111508998147	-0.265547388323	0.593283611169	-0.00433536762773	-0.287985108058	-0.00740343642426
1.304	0.845303090236	0.515418671102	10.2449627699	0.594849212773	-0.112096500529	-0.266214055539	0.592712181109	-0.00446031300055	-0.288825589776	-0.00739903857224
1.305	0.844733462836	0.512754245057	10.2489240976	0.594278589487	-0.112681836918	-0.266872613647	0.592136708966	-0.0045854562176	-0.289657987167	-0.00739451570156
1.306	0.844141827614	0.51011972042	10.2529029587	0.593703929037	-0.11326490896	-0.267522984133	0.591557304102	-0.00471075267977	-0.290482191277	-0.00738986763661
1.307	0.843528471823	0.507515925819	10.256898749	0.593125339937	-0.113845619582	-0.268165091909	0.590974076046	-0.00483615789473	-0.29129809668	-0.00738509424635
1.308	0.842893701678	0.504943675874	10.2609108594	0.592542930872	-0.114423873017	-0.268798865323	0.590387134445	-0.00496162749347	-0.292105601497	-0.00738019544413
1.309	0.842237820073	0.502403770571	10.264938679	0.591956810654	-0.114999574848	-0.269424236175	0.589796589033	-0.00508711724667	-0.292904607422	-0.00737517118762
1.31	0.841561139657	0.499896994598	10.2689815924	0.591367088188	-0.115572632035	-0.270041139722	0.589202549581	-0.00521258308017	-0.293695019745	-0.00737002147859
1.311	0.840863990308	0.497424118253	10.2730389814	0.590773872422	-0.11614295295	-0.270649514687	0.588605125861	-0.00533798109061	-0.294476747367	-0.00736474636284
1.312	0.840146687576	0.494985895276	10.2771102265	0.590177272312	-0.116710447412	-0.271249303263	0.588004427604	-0.00546326756086	-0.295249702824	-0.00735934592993
1.313	0.839409586649	0.492583065034	10.2811947037	0.589577396779	-0.117275026714	-0.271840451122	0.587400564454	-0.00558839897465	-0.296013802301	-0.00735382031305
1.314	0.838653019202	0.49021634906	10.285291788	0.588974354665	-0.117836603656	-0.272422907414	0.586793645931	-0.00571333203141	-0.29676896565	-0.00734816968878
1.315	0.837877334334	0.487886453155	10.2894008524	0.588368254693	-0.11839509257	-0.272996624773	0.586183781385	-0.00583802366063	-0.297515116398	-0.00734239427688
1.316	0.83708288376	0.485594065802	10.2935212674	0.587759205423	-0.118950409357	-0.273561559312	0.585571079956	-0.00596243103592	-0.298252181767	-0.00733649434005
1.317	0.836270044157	0.483339859869	10.2976524024	0.587147315213	-0.119502471504	-0.274117670628	0.584955650532	-0.00608651158926	-0.298980092676	-0.00733047018367
1.318	0.835439180054	0.481124489529	10.3017936252	0.586532692174	-0.120051198121	-0.274664921791	0.584337601703	-0.00621022302466	-0.299698783756	-0.00732432215556
1.319	0.834590647606	0.478948590241	10.3059443025	0.585915444133	-0.120596509958	-0.275203279349	0.583717041727	-0.00633352333173	-0.300408193353	-0.00731805064568
1.32	0.833724857818	0.476812782966	10.3101037998	0.585295678585	-0.121138329436	-0.275732713312	0.583094078482	-0.00645637079959	-0.301108263534	-0.00731165608584
1.321	0.832842168833	0.474717666525	10.3142714822	0.584673502659	-0.121676580669	-0.276253197152	0.582468819428	-0.00657872402972	-0.301798940088	-0.00730513894938
1.322	0.831942986322	0.472663824315	10.3184467142	0.584049023072	-0.122211189484	-0.276764707789	0.581841371566	-0.00670054194971	-0.302480172533	-0.0072984997509
1.323	0.83102769293	0.470651819216	10.3226288602	0.583422346091	-0.122742083451	-0.27726722558	0.581211841397	-0.00682178382626	-0.303151914107	-0.00729173904587
1.324	0.830096704079	0.46868219694	10.3268172833	0.582793577496	-0.123269191896	-0.277760734307	0.580580334885	-0.00694240927844	-0.303814121775	-0.00728485743033
1.325	0.829150412263	0.466755482951	10.3310113486	0.582162822537	-0.12379244593	-0.278245221163	0.579946957417	-0.00706237829059	-0.304466756215	-0.00727785554048
1.326	0.828189239148	0.464872184786	10.3352104198	0.581530185899	-0.124311778459	-0.278720676733	0.579311813764	-0.00718165122552	-0.305109781821	-0.00727073405236
1.327	0.827213733953	0.463032703336	10.3394138081	0.580895771496	-0.124827124539	-0.279187094664	0.57867500788	-0.00730018926137	-0.305743166522	-0.0072634936811
1.328	0.82622406267	0.461237645651	10.3436209361	0.580259682996	-0.125338420501	-0.279644472554	0.578036643422	-0.00741795323159	-0.306366882281	-0.00725613518114
1.329	0.825220760436	0.459487411082	10.3478311453	0.57962202309	-0.125845604877	-0.280092811014	0.577396823023	-0.00753490483105	-0.306980904574	-0.00724865934537
1.33	0.824204261915	0.457782432307	10.3520438063	0.578982893859	-0.126348617994	-0.280532114019	0.576755648659	-0.0076510060927	-0.307585212571	-0.00724106700489
1.331	0.823174983119	0.456123117553	10.3562582918	0.578342396616	-0.126847402056	-0.280962388834	0.576113221486	-0.00776621948602	-0.308179789092	-0.00723335902857
1.332	0.822133347184	0.454509856531	10.3604739756	0.577700631902	-0.127341901166	-0.281383645983	0.575469641848	-0.00788050793042	-0.308764620594	-0.00722553632253
1.333	0.821079806777	0.452943021112	10.3646902332	0.577057699449	-0.127832061333	-0.281795899221	0.574825009228	-0.00799383480816	-0.30933969715	-0.00721759982977
1.334	0.820014792103	0.45142296184	10.3689064417	0.576413698152	-0.128317830491	-0.282199165512	0.574179422227	-0.00810616397725	-0.309905012434	-0.00720955052965
1.335	0.818938733264	0.449950009682	10.3731219811	0.575768726038	-0.12879915851	-0.28259346499	0.573532978532	-0.0082174597845	-0.310460563694	-0.00720138943741
1.336	0.817852078874	0.448524477039	10.3773362326	0.575122880237	-0.129275997206	-0.282978820934	0.572885774889	-0.00832768707844	-0.311006351734	-0.00719311760369
1.337	0.816755281254	0.447146657167	10.3815485806	0.574476256959	-0.129748300354	-0.283355259731	0.572237907077	-0.0084368112219	-0.311542380887	-0.00718473611403
1.338	0.815648781593	0.445816823069	10.3857584118	0.573828951464	-0.130216023699	-0.283722810843	0.571589469881	-0.00854479810461	-0.31206865899	-0.00717624608833
1.339	0.814533021173	0.444535228403	10.3899651167	0.57318105804	-0.130679124964	-0.284081506773	0.57094055707	-0.00865161415581	-0.31258519736	-0.00716764868032
1.34	0.813408463677	0.443302109164	10.3941680877	0.572532669978	-0.131137563858	-0.284431383025	0.570291261373	-0.00875722635634	-0.313092010763	-0.007158945077
1.341	0.812275546957	0.442117680331	10.3983667216	0.571883879548	-0.131591302085	-0.284772478073	0.569641674456	-0.00886160225068	-0.313589117384	-0.00715013649815
1.342	0.81113473879	0.440982140158	10.4025604179	0.57123477798	-0.132040303352	-0.285104833315	0.568991886901	-0.00896470995896	-0.3140765388	-0.00714122419565
1.343	0.809986492358	0.439895666967	10.4067485807	0.570585455442	-0.132484533372	-0.285428493039	0.568341988187	-0.00906651818815	-0.314554299946	-0.00713220945301
1.344	0.808831257416	0.438858420225	10.4109306175	0.569936001017	-0.132923959872	-0.285743504383	0.567692066668	-0.00916699624357	-0.315022429084	-0.0071230935847
1.345	0.807669491505	0.437870541363	10.4151059406	0.569286502692	-0.133358552596	-0.286049917289	0.567042209559	-0.00926611403963	-0.315480957767	-0.00711387793559
1.346	0.806501656262	0.436932153818	10.4192739662	0.56863704733	-0.133788283309	-0.28634778447	0.566392502915	-0.00936384211058	-0.315929920809	-0.0071045638803
1.347	0.805328213756	0.436043363051	10.4234341157	0.567987720659	-0.1342131258	-0.286637161361	0.565743031614	-0.00946015162047	-0.316369356245	-0.00709515282262
1.348	0.80414962282	0.435204255943	10.4275858146	0.56733860725	-0.134633055884	-0.28691810608	0.565093879342	-0.00955501437299	-0.316799305298	-0.00708564619482
1.349	0.802966331667	0.434414900965	10.4317284945	0.566689790508	-0.135048051402	-0.287190679385	0.564445128578	-0.00964840282075	-0.317219812343	-0.00707604545707
1.35	0.801778807647	0.433675350345	10.435861592	0.566041352648	-0.13545809222	-0.287454944629	0.563796860576	-0.00974029007428	-0.317630924869	-0.00706635209673
1.351	0.800587511287	0.432985638145	10.4399845486	0.565393374686	-0.135863160232	-0.287710967718	0.563149155354	-0.00983064991023	-0.318032693439	-0.00705656762772
1.352	0.799392896347	0.432345780619	10.4440968122	0.564745936417	-0.136263239357	-0.287958817068	0.562502091677	-0.00991945677925	-0.318425171655	-0.00704669358984
1.353	0.798195417295	0.431755776796	10.4481978367	0.56409911641	-0.136658315533	-0.288198563559	0.561855747043	-0.0100066858136	-0.318808416116	-0.0070367315481
1.354	0.7969955479	0.431215610325	10.4522870816	0.563452991982	-0.137048376719	-0.288430280492	0.561210197673	-0.0100923128336	-0.319182486384	-0.00702668309202
1.355	0.795793729325	0.430725244805	10.4563640126	0.562807639194	-0.137433412887	-0.288654043546	0.560565518491	-0.0101763143541	-0.319547444935	-0.00701654983496
1.356	0.794590410981	0.430284628456	10.4604281033	0.562163132829	-0.13781341602	-0.28886993073	0.559921783116	-0.0102586675902	-0.31990335713	-0.0070063334134
1.357	0.793386054324	0.429893693337	10.4644788331	0.561519546383	-0.138188380104	-0.289078022344	0.559279063846	-0.0103393504624	-0.320250291166	-0.00699603548626
1.358	0.792181121764	0.429552354526	10.4685156871	0.560876952047	-0.138558301121	-0.289278400929	0.558637431647	-0.010418341601	-0.320588318039	-0.00698565773418
1.359	0.790976043252	0.429260508855	10.4725381599	0.560235420694	-0.138923177045	-0.289471151227	0.557996956133	-0.0104956203506	-0.320917511504	-0.0069752018588
1.36	0.789771283208	0.429018039074	10.4765457515	0.559595021867	-0.139283007829	-0.289656360135	0.557357705562	-0.0105711667728	-0.321237948029	-0.00696466958207
1.361	0.788567273743	0.428824808967	10.4805379705	0.55895582376	-0.139637795401	-0.289834116663	0.556719746814	-0.0106449616497	-0.32154970676	-0.0069540626455
1.362	0.787364459214	0.42868066728	10.4845143324	0.558317893205	-0.13998754365	-0.290004511884	0.55608314538	-0.0107169864862	-0.321852869475	-0.00694338280948
1.363	0.786163296352	0.428585447212	10.4884743605	0.557681295657	-0.140332258418	-0.290167638899	0.555447965351	-0.0107872235112	-0.32214752054	-0.0069326318525
1.364	0.784964217107	0.428538964176	10.4924175862	0.557046095183	-0.140671947488	-0.290323592784	0.554814269397	-0.0108556556798	-0.322433746874	-0.00692181157049
1.365	0.783767639891	0.428541016393	10.4963435497	0.556412354436	-0.14100662057	-0.290472470552	0.554182118757	-0.0109222666733	-0.322711637898	-0.00691092377603
1.366	0.78257401047	0.428591387847	10.5002517981	0.555780134649	-0.141336289293	-0.290614371108	0.553551573224	-0.0109870409	-0.3229812855	-0.00689997029767
1.367	0.781383761146	0.428689845868	10.5041418877	0.555149495617	-0.141660967187	-0.290749395201	0.552922691127	-0.0110499634948	-0.323242783986	-0.00688895297921
1.368	0.780197318253	0.428836141203	10.5080133831	0.554520495678	-0.141980669671	-0.290877645387	0.552295529321	-0.0111110203188	-0.323496230039	-0.00687787367891
1.369	0.779015094811	0.429030007337	10.5118658579	0.553893191697	-0.14229541404	-0.290999225981	0.551670143163	-0.011170197958	-0.323741722675	-0.00686673426883
1.37	0.777837523933	0.429271164028	10.515698894	0.553267639052	-0.142605219444	-0.291114243011	0.551046586505	-0.0112274837225	-0.323979363201	-0.00685553663409
1.371	0.776665010682	0.429559312269	10.5195120826	0.552643891616	-0.14291010688	-0.291222804178	0.550424911674	-0.0112828656444	-0.324209255168	-0.00684428267213
1.372	0.775497961785	0.429894137486	10.5233050236	0.55202200174	-0.143210099166	-0.291325018811	0.549805169456	-0.0113363324759	-0.324431504327	-0.00683297429199
1.373	0.774336796819	0.430275310681	10.5270773263	0.551402020237	-0.143505220935	-0.29142099782	0.549187409081	-0.0113878736874	-0.324646218585	-0.00682161341363
1.374	0.773181907448	0.430702484515	10.5308286096	0.550783996364	-0.143795498607	-0.291510853653	0.548571678207	-0.0114374794647	-0.324853507958	-0.00681020196714
1.375	0.772033702023	0.43117529705	10.5345585007	0.550167977805	-0.144080960378	-0.291594700253	0.547958022904	-0.0114851407069	-0.325053484526	-0.0067987418921
1.376	0.770892583318	0.431693370839	10.5382666372	0.54955401066	-0.144361636196	-0.29167265301	0.54734648764	-0.0115308490228	-0.325246262388	-0.00678723513684
1.377	0.769758915232	0.432256309074	10.5419526665	0.548942139419	-0.144637557747	-0.291744828713	0.546737115262	-0.0115745967291	-0.32543195761	-0.0067756836577
1.378	0.76863310446	0.432863703177	10.5456162451	0.548332406956	-0.144908758433	-0.291811345513	0.546129946985	-0.0116163768467	-0.325610688184	-0.0067640894184
1.379	0.767515522593	0.433515126008	10.5492570391	0.547724854507	-0.14517527335	-0.291872322867	0.545525022374	-0.0116561830978	-0.325782573974	-0.00675245438924
1.38	0.766406561858	0.434210136964	10.5528747247	0.547119521657	-0.145437139272	-0.291927881496	0.544922379333	-0.0116940099038	-0.325947736671	-0.00674078054648
1.381	0.765306579463	0.434948277382	10.5564689887	0.546516446327	-0.145694394627	-0.291978143337	0.544322054089	-0.011729852381	-0.326106299744	-0.00672906987161
1.382	0.764215942204	0.435729073965	10.5600395274	0.545915664759	-0.145947079475	-0.292023231496	0.543724081179	-0.0117637063391	-0.326258388386	-0.00671732435065
1.383	0.763135004211	0.436552037479	10.5635860472	0.545317211501	-0.146195235492	-0.292063270196	0.543128493442	-0.0117955682775	-0.326404129468	-0.00670554597347
1.384	0.76206414783	0.437416666461	10.5671082644	0.544721119398	-0.14643890594	-0.292098384734	0.542535322001	-0.0118254353832	-0.326543651486	-0.00669373673311
1.385	0.761003709403	0.438322440783	10.5706059061	0.54412741958	-0.146678135654	-0.292128701426	0.541944596256	-0.0118533055281	-0.326677084506	-0.00668189862507
1.386	0.759954023908	0.439268825737	10.5740787105	0.54353614145	-0.146912971011	-0.292154347559	0.541356343875	-0.0118791772669	-0.326804560118	-0.00667003364663
1.387	0.758915454584	0.440255274729	10.5775264243	0.542947312675	-0.147143459913	-0.292175451341	0.540770590785	-0.0119030498345	-0.326926211376	-0.00665814379621
1.388	0.757888326203	0.441281224338	10.5809488061	0.542360959178	-0.147369651762	-0.29219214185	0.540187361164	-0.0119249231448	-0.327042172748	-0.00664623107263
1.389	0.756872973392	0.44234609782	10.5843456252	0.541777105134	-0.147591597438	-0.292204548978	0.539606677435	-0.0119447977881	-0.32715258006	-0.00663429747445
1.39	0.755869710865	0.443449303502	10.5877166607	0.541195772958	-0.147809349272	-0.292212803386	0.53902856026	-0.0119626750305	-0.327257570442	-0.00662234499934
1.391	0.75487886694	0.444590237865	10.5910617035	0.540616983305	-0.148022961027	-0.292217036443	0.538453028537	-0.0119785568118	-0.32735728227	-0.00661037564333
1.392	0.753900761214	0.445768283801	10.5943805541	0.540040755067	-0.148232487871	-0.292217380177	0.537880099399	-0.0119924457449	-0.327451855111	-0.00659839140021
1.393	0.75293569351	0.446982809864	10.5976730244	0.539467105366	-0.148437986354	-0.292213967222	0.537309788211	-0.0120043451144	-0.327541429667	-0.00658639426078
1.394	0.751983958714	0.448233172199	10.6009389379	0.53889604956	-0.148639514384	-0.292206930758	0.53674210857	-0.0120142588764	-0.327626147712	-0.00657438621228
1.395	0.751045883856	0.449518718286	10.6041781276	0.53832760124	-0.148837131199	-0.292196404463	0.536177072306	-0.0120221916576	-0.327706152043	-0.00656236923759
1.396	0.750121720583	0.450838777149	10.607390439	0.537761772231	-0.149030897348	-0.292182522451	0.53561468949	-0.012028148755	-0.327781586414	-0.00655034531469
1.397	0.749211800922	0.452192674652	10.6105757273	0.5371985726	-0.149220874662	-0.292165419221	0.535054968432	-0.0120321361358	-0.327852595479	-0.00653831641589
1.398	0.748316362985	0.453579717339	10.6137338602	0.536638010658	-0.149407126226	-0.292145229599	0.534497915688	-0.0120341604368	-0.327919324734	-0.00652628450721
1.399	0.747435699296	0.454999206949	10.6168647156	0.536080092966	-0.149589716363	-0.292122088683	0.533943536073	-0.0120342289647	-0.327981920457	-0.00651425154771
1.4	0.746570075263	0.456450432852	10.6199681834	0.535524824344	-0.149768710596	-0.292096131785	0.533391832659	-0.0120323496961	-0.328040529648	-0.0065022194888
1.401	0.745719766183	0.457932676404	10.6230441637	0.53497220788	-0.149944175634	-0.292067494375	0.532842806797	-0.012028531277	-0.328095299968	-0.00649019027358
1.402	0.744885001626	0.459445206295	10.6260925692	0.53442224494	-0.150116179334	-0.292036312027	0.532296458116	-0.0120227830231	-0.328146379681	-0.00647816583616
1.403	0.744066061942	0.460987286982	10.6291133224	0.533874935179	-0.150284790686	-0.292002720359	0.531752784545	-0.0120151149195	-0.328193917593	-0.00646614810102
1.404	0.743263170625	0.462558170242	10.6321063591	0.533330276551	-0.150450079779	-0.291966854976	0.531211782317	-0.0120055376234	-0.328238062989	-0.00645413898231
1.405	0.742476564623	0.464157103422	10.6350716252	0.532788265334	-0.150612117773	-0.291928851425	0.530673445998	-0.0119940624555	-0.328278965578	-0.00644214038318
1.406	0.74170649466	0.465783326539	10.6380090782	0.53224889613	-0.150770976879	-0.291888845124	0.530137768486	-0.0119807014082	-0.328316775433	-0.00643015419515
1.407	0.740954315772	0.467436018929	10.6409019591	0.531712161581	-0.150926748051	-0.291846971263	0.529604740682	-0.0119654831969	-0.328351650441	-0.00641818228402
1.408	0.740217369885	0.46911428623	10.6437682737	0.53117805256	-0.151079491988	-0.291803364466	0.529074351817	-0.0119484090748	-0.328383735119	-0.00640622651354
1.409	0.739495538076	0.470817394334	10.6466097001	0.53064655871	-0.151229276847	-0.291758159316	0.52854658988	-0.0119294867423	-0.328413177139	-0.00639428873603
1.41	0.738788991902	0.472544526689	10.6494259233	0.53011766786	-0.15137617321	-0.291711489952	0.528021441049	-0.0119087259598	-0.32844012483	-0.00638237079418
1.411	0.738097949485	0.474294871566	10.6522166485	0.529591366282	-0.151520253177	-0.291663490075	0.52749888996	-0.0118861377255	-0.328464726801	-0.0063704745203
1.412	0.737422616105	0.476067616797	10.6549816011	0.529067638693	-0.151661590351	-0.291614292919	0.526978919697	-0.0118617342777	-0.328487131908	-0.00635860173507
1.413	0.736763265807	0.477861958886	10.6577205271	0.528546468288	-0.151800259809	-0.29156403121	0.526461511839	-0.0118355290858	-0.328507489211	-0.00634675424633
1.414	0.736120148915	0.479677093613	10.6604331997	0.528027836776	-0.151936338061	-0.291512837121	0.525946646482	-0.0118075368329	-0.32852594792	-0.00633493384785
1.415	0.735493577376	0.481512223834	10.6631194166	0.527511724394	-0.152069903005	-0.29146084223	0.52543430227	-0.0117777733923	-0.328542657337	-0.00632314231811
1.416	0.734883824901	0.483366549136	10.6657790061	0.526998109941	-0.152201033869	-0.29140817748	0.524924456413	-0.0117462557986	-0.328557766804	-0.00631138141918
1.417	0.734291201047	0.485239273699	10.6684118245	0.526486970794	-0.152329811155	-0.291354973131	0.524417084719	-0.0117130022137	-0.328571425632	-0.00629965289554
1.418	0.733715999552	0.487129600003	10.6710177592	0.52597828293	-0.152456316571	-0.291301358719	0.523912161607	-0.01167803189	-0.328583783049	-0.00628795847295
1.419	0.733158520528	0.489036732271	10.6735967289	0.525472020946	-0.152580632972	-0.291247463014	0.523409660131	-0.0116413651306	-0.328594988124	-0.00627629985747
1.42	0.732619009016	0.490959875635	10.676149331	0.524968158094	-0.152702843598	-0.291193413974	0.522909552015	-0.011603022628	-0.328605189414	-0.00626467873483
1.421	0.732097918358	0.492898236876	10.6786741103	0.524466666274	-0.15282303468	-0.291139338719	0.522411807646	-0.0115630278285	-0.328614536061	-0.00625309676802
1.422	0.731595405007	0.494851011448	10.6811718836	0.523967516041	-0.152941291673	-0.291085363448	0.521916396084	-0.011521403568	-0.328623176092	-0.00624155559777
1.423	0.731111727862	0.496817405487	10.68364269	0.523470676675	-0.153057701265	-0.291031613439	0.521423285132	-0.0114781738909	-0.328631257298	-0.00623005684103
1.424	0.730647130625	0.498796619251	10.6860865996	0.522976116151	-0.153172350926	-0.290978212991	0.520932441304	-0.0114333636705	-0.328638926979	-0.00621860209034
1.425	0.730201856007	0.500787854343	10.6885037102	0.522483801176	-0.153285328843	-0.290925285384	0.520443829868	-0.0113869985642	-0.328646331884	-0.006207192913
1.426	0.72977610505	0.502790308762	10.6908941475	0.521993697199	-0.15339672384	-0.290872952845	0.519957414848	-0.0113391049699	-0.328653618155	-0.00619583085029
1.427	0.729370092595	0.504803183706	10.6932580629	0.52150576843	-0.153506625316	-0.290821336506	0.519473159054	-0.0112897099818	-0.328660931254	-0.00618451741678
1.428	0.728983999164	0.506825677496	10.6955956325	0.521019977852	-0.153615123173	-0.290770556369	0.518991024086	-0.0112388413481	-0.32866841591	-0.00617325409964
1.429	0.72861798941	0.508856988392	10.6979070562	0.520536287243	-0.153722307748	-0.290720731269	0.51851097036	-0.0111865274295	-0.328676216057	-0.00616204235798
1.43	0.728272197238	0.510896313147	10.700192556	0.520054657184	-0.153828269754	-0.290671978841	0.518032957116	-0.0111327971588	-0.328684474774	-0.00615088362233
1.431	0.727946773972	0.512942851913	10.7024523745	0.519575047077	-0.153933100206	-0.290624415485	0.517556942437	-0.0110776800031	-0.32869333423	-0.00613977929401
1.432	0.727641814148	0.514995800996	10.7046867743	0.519097415163	-0.154036890373	-0.290578156334	0.517082883265	-0.0110212059258	-0.328702935632	-0.00612873074465
1.433	0.727357425951	0.517054359785	10.7068960361	0.51862171853	-0.154139731707	-0.290533315221	0.516610735414	-0.0109634053524	-0.328713419166	-0.00611773931571
1.434	0.727093660627	0.519117724696	10.7090804582	0.518147913135	-0.154241715794	-0.290490004647	0.516140453587	-0.0109043091358	-0.328724923952	-0.00610680631803
1.435	0.726850590384	0.521185096036	10.7112403539	0.517675953811	-0.154342934298	-0.290448335754	0.515671991387	-0.0108439485252	-0.328737587988	-0.0060959330314
1.436	0.726628267577	0.523255674787	10.7133760527	0.51720579429	-0.154443478903	-0.290408418294	0.515205301338	-0.0107823551336	-0.328751548105	-0.00608512070422
1.437	0.726426698772	0.525328659955	10.7154879013	0.51673738721	-0.154543441266	-0.290370360599	0.514740334894	-0.0107195609082	-0.328766939921	-0.0060743705531
1.438	0.726245907013	0.527403255723	10.7175762458	0.516270684138	-0.15464291298	-0.290334269557	0.514277042461	-0.010655598117	-0.328783897796	-0.00606368376258
1.439	0.726085880912	0.52947866461	10.7196414523	0.515805635579	-0.154741985516	-0.290300250579	0.513815373406	-0.0105904993091	-0.328802554789	-0.00605306148478
1.44	0.725946599917	0.531554092898	10.721683897	0.515342190992	-0.154840750176	-0.29026840758	0.513355276076	-0.0105242972945	-0.32882304261	-0.00604250483919
1.441	0.725828038247	0.533628748766	10.7237039659	0.514880298811	-0.154939298057	-0.290238842947	0.512896697816	-0.0104570251217	-0.328845491585	-0.00603201491234
1.442	0.725730142361	0.535701841999	10.7257020532	0.514419906458	-0.155037720006	-0.290211657516	0.512439584979	-0.0103887160567	-0.328870030612	-0.00602159275765
1.443	0.725652860806	0.537772585923	10.7276785625	0.513960960358	-0.155136106582	-0.290186950548	0.511983882953	-0.0103194035635	-0.328896787121	-0.00601123939516
1.444	0.725596110532	0.539840195787	10.7296339041	0.513503405959	-0.155234548017	-0.290164819702	0.511529536168	-0.0102491212861	-0.328925887041	-0.00600095581139
1.445	0.725559828983	0.541903892007	10.7315684943	0.513047187754	-0.155333134181	-0.290145361014	0.511076488122	-0.0101779030311	-0.328957454755	-0.00599074295913
1.446	0.725543907154	0.543962896329	10.7334827577	0.51259224929	-0.155431954548	-0.290128668868	0.510624681398	-0.0101057827518	-0.328991613073	-0.00598060175729
1.447	0.725548245253	0.546016435203	10.7353771234	0.512138533196	-0.15553109816	-0.290114835981	0.510174057679	-0.0100327945339	-0.329028483188	-0.00597053309079
1.448	0.725572730294	0.548063739759	10.7372520258	0.511685981199	-0.155630653593	-0.29010395337	0.509724557775	-0.00995897258069	-0.329068184645	-0.00596053781041
1.449	0.725617251067	0.550104045743	10.7391079052	0.511234534149	-0.155730708929	-0.290096110334	0.509276121641	-0.00988435120088	-0.329110835306	-0.00595061673265
1.45	0.725681664466	0.552136592451	10.7409452062	0.510784132035	-0.155831351724	-0.290091394434	0.508828688398	-0.00980896479583	-0.329156551316	-0.00594077063971
1.451	0.725765840076	0.554160626382	10.7427643777	0.510334714014	-0.155932668975	-0.290089891463	0.508382196357	-0.00973284784856	-0.32920544707	-0.00593100027933
1.452	0.725869634249	0.556175398083	10.7445658729	0.50988621843	-0.156034747094	-0.290091685429	0.507936583044	-0.00965603491274	-0.329257635179	-0.00592130636472
1.453	0.725992889848	0.558180164402	10.7463501492	0.509438582841	-0.156137671881	-0.290096858531	0.507491785221	-0.00957856060274	-0.329313226439	-0.00591168957455
1.454	0.726135447493	0.560174188414	10.7481176681	0.508991744044	-0.15624152849	-0.290105491137	0.507047738916	-0.00950045958398	-0.329372329798	-0.00590215055283
1.455	0.726297112477	0.562156740429	10.7498692439	0.508545638108	-0.156346401039	-0.290117661764	0.506604379454	-0.00942176623373	-0.32943505216	-0.00589268990917
1.456	0.726477816444	0.564127100645	10.7516045669	0.508100200392	-0.156452374024	-0.290133447058	0.506161641471	-0.00934251592	-0.329501499005	-0.00588330821792
1.457	0.726677286018	0.566084545776	10.7533245497	0.507655365563	-0.156559530291	-0.290152921757	0.505719458941	-0.00926274321451	-0.329571773445	-0.00587400601893
1.458	0.726895359075	0.568028372053	10.7550296638	0.507211067655	-0.156667952145	-0.290176158692	0.505277765227	-0.00918248288587	-0.329645976722	-0.0058647838172
1.459	0.727132017971	0.56995774302	10.7567203276	0.506767239768	-0.156777721478	-0.290203228273	0.504836492785	-0.00910177025406	-0.329724207807	-0.0058556420825
1.46	0.727386751884	0.571872204547	10.7583970873	0.506323815192	-0.156888918758	-0.290234199915	0.504395574285	-0.00902063964688	-0.32980656422	-0.00584658125026
1.461	0.727659502177	0.573770971307	10.7600604019	0.505880726002	-0.15700162401	-0.290269140481	0.503954941204	-0.00893912598689	-0.329893141079	-0.00583760172089
1.462	0.727950066339	0.575653375433	10.7617107621	0.505437903984	-0.157115916328	-0.290308114938	0.503514524759	-0.00885726406412	-0.329984031468	-0.00582870386006
1.463	0.728258221307	0.577518750084	10.7633486636	0.504995280377	-0.157231873928	-0.290351186239	0.503074255643	-0.00877508864404	-0.330079326351	-0.00581988799867
1.464	0.728583748343	0.57936644077	10.7649746031	0.504552785977	-0.157349574122	-0.290398415298	0.50263406413	-0.00869263446118	-0.330179114548	-0.00581115443287
1.465	0.728926440751	0.581195804035	10.7665890809	0.504110351152	-0.157469093298	-0.290449860977	0.502193880094	-0.00860993621216	-0.330283482702	-0.0058025034241
1.466	0.72928604803	0.583006203791	10.7681926012	0.503667905886	-0.157590506898	-0.29050558007	0.501753633046	-0.00852702854908	-0.330392515261	-0.00579393519913
1.467	0.729662357478	0.584797018266	10.7697856693	0.503225379806	-0.157713889388	-0.290565627281	0.501313252168	-0.00844394607279	-0.330506294449	-0.00578544995012
1.468	0.730055123608	0.586567634772	10.7713687947	0.502782702224	-0.157839314244	-0.290630055218	0.500872666349	-0.00836072332578	-0.330624900241	-0.00577704783463
1.469	0.730464108931	0.588317453135	10.7729424889	0.502339802169	-0.157966853925	-0.290698914368	0.500431804224	-0.00827739478507	-0.330748410344	-0.00576872897574
1.47	0.730889069094	0.590045884476	10.7745072665	0.501896608427	-0.158096579853	-0.290772253093	0.499990594202	-0.00819399485504	-0.330876900173	-0.00576049346209
1.471	0.73132975271	0.59175235201	10.7760636437	0.501453049571	-0.158228562389	-0.290850117614	0.499548964512	-0.0081105578595	-0.33101044283	-0.00575234134796
1.472	0.731785908873	0.593436291713	10.7776121405	0.501009054003	-0.158362870812	-0.290932551999	0.499106843233	-0.00802711803403	-0.331149109083	-0.00574427265335
1.473	0.732257268482	0.595097150382	10.7791532789	0.500564549986	-0.158499573302	-0.291019598156	0.498664158327	-0.00794370951775	-0.33129296735	-0.00573628736408
1.474	0.732743592316	0.596734391402	10.7806875815	0.500119465679	-0.158638736912	-0.291111295823	0.498220837682	-0.00786036634487	-0.33144208368	-0.00572838543188
1.475	0.733244604415	0.598347487723	10.7822155755	0.499673729176	-0.15878042755	-0.291207682561	0.497776809141	-0.00777712243568	-0.331596521736	-0.00572056677452
1.476	0.733760021587	0.599935925111	10.7837377897	0.499227268537	-0.158924709962	-0.291308793746	0.497332000538	-0.00769401158738	-0.331756342783	-0.00571283127591
1.477	0.734289594028	0.601499206931	10.7852547528	0.498780011823	-0.159071647706	-0.29141466257	0.496886339735	-0.00761106746451	-0.33192160567	-0.00570517878623
1.478	0.734833023992	0.603036845058	10.7867669979	0.498331887131	-0.159221303135	-0.291525320033	0.49643975465	-0.00752832358887	-0.332092366822	-0.00569760912209
1.479	0.735390035942	0.604548367687	10.7882750581	0.497882822624	-0.159373737375	-0.291640794943	0.495992173296	-0.00744581332921	-0.332268680226	-0.00569012206664
1.48	0.735960339551	0.606033315896	10.7897794691	0.497432746568	-0.159529010311	-0.291761113917	0.495543523807	-0.00736356989023	-0.332450597422	-0.00568271736975
1.481	0.736543655479	0.607491246013	10.791280766	0.496981587358	-0.159687180559	-0.291886301381	0.495093734476	-0.0072816263016	-0.332638167497	-0.00567539474818
1.482	0.737139678441	0.608921725954	10.7927794871	0.496529273551	-0.159848305456	-0.292016379571	0.494642733777	-0.00720001540631	-0.332831437075	-0.00566815388579
1.483	0.737748114146	0.610324338894	10.794276171	0.496075733897	-0.160012441035	-0.292151368542	0.494190450403	-0.00711876984849	-0.333030450314	-0.00566099443365
1.484	0.738368668043	0.611698682754	10.7957713562	0.495620897364	-0.160179642008	-0.29229128617	0.493736813289	-0.00703792206134	-0.333235248902	-0.00565391601034
1.485	0.739001023256	0.613044366714	10.7972655831	0.495164693168	-0.160349961753	-0.29243614816	0.493281751641	-0.00695750425415	-0.333445872052	-0.0056469182021
1.486	0.739644881064	0.614361016937	10.7987593911	0.494707050799	-0.160523452289	-0.292585968054	0.49282519496	-0.00687754839905	-0.333662356502	-0.00564000056311
1.487	0.740299912986	0.615648270546	10.8002533232	0.494247900049	-0.160700164262	-0.292740757242	0.492367073075	-0.00679808621779	-0.333884736516	-0.00563316261568
1.488	0.740965823381	0.616905781329	10.8017479156	0.49378717103	-0.160880146934	-0.292900524973	0.491907316158	-0.00671914917058	-0.334113043887	-0.00562640385056
1.489	0.741642290343	0.618133216049	10.803243709	0.493324794204	-0.161063448157	-0.293065278365	0.491445854753	-0.00664076843917	-0.334347307935	-0.00561972372718
1.49	0.742328966761	0.619330252403	10.8047413356	0.492860700406	-0.161250114268	-0.293235022422	0.490982619797	-0.00656297482758	-0.334587555469	-0.00561312167401
1.491	0.743025567501	0.620496586025	10.8062411232	0.492394820858	-0.161440190451	-0.29340976005	0.490517542642	-0.00648579908788	-0.334833810971	-0.00560659708865
1.492	0.743731742346	0.621631922387	10.8077437315	0.491927087193	-0.161633720188	-0.293589492064	0.490050555068	-0.00640927142954	-0.335086096346	-0.00560014933834
1.493	0.744447152812	0.622735981651	10.8092496963	0.491457431478	-0.16183074555	-0.293774217213	0.489581589315	-0.00633342177698	-0.335344431081	-0.00559377776022
1.494	0.745171471193	0.62380849751	10.8107595521	0.490985786227	-0.162031307129	-0.293963932199	0.489110578092	-0.00625827970574	-0.33560883222	-0.00558748166169
1.495	0.745904350629	0.624849215914	10.8122738323	0.490512084423	-0.162235444021	-0.294158631686	0.488637454596	-0.00618387442862	-0.335879314377	-0.00558126032076
1.496	0.746645462301	0.625857896984	10.8137930671	0.490036259533	-0.16244319382	-0.294358308332	0.488162152532	-0.00611023478119	-0.336155889745	-0.00557511298642
1.497	0.747394454514	0.626834312557	10.8153177861	0.489558245523	-0.162654592598	-0.294562952797	0.487684606125	-0.00603738920779	-0.336438568107	-0.00556903887903
1.498	0.748150978871	0.62777824595	10.8168485165	0.489077976875	-0.162869674899	-0.294772553772	0.487204750136	-0.00596536574758	-0.336727356847	-0.00556303719072
1.499	0.748914700856	0.628689496658	10.8183857808	0.488595388603	-0.163088473725	-0.294987097998	0.486722519881	-0.00589419202075	-0.337022260964	-0.00555710708579
1.5	0.749685255847	0.629567872444	10.8199301005	0.488110416261	-0.163311020528	-0.295206570286	0.486237851236	-0.00582389521505	-0.337323283084	-0.00555124770115
1.501	0.750462300728	0.630413196321	10.821481994	0.487622995966	-0.163537345197	-0.295430953541	0.485750680661	-0.0057545020728	-0.337630423473	-0.00554545814674
1.502	0.751245480576	0.631225301381	10.8230419751	0.487133064405	-0.16376747605	-0.295660228783	0.485260945205	-0.00568603887786	-0.337943680054	-0.00553973750601
1.503	0.75203443595	0.632004033415	10.8246105551	0.486640558848	-0.164001439828	-0.295894375172	0.484768582522	-0.00561853144365	-0.338263048416	-0.00553408483635
1.504	0.752828821523	0.632749251111	10.826188241	0.486145417163	-0.164239261685	-0.296133370027	0.484273530885	-0.00555200510106	-0.338588521837	-0.0055284991696
1.505	0.753628265213	0.633460822322	10.8277755365	0.485647577829	-0.16448096518	-0.296377188851	0.483775729195	-0.00548648468712	-0.338920091291	-0.00552297951252
1.506	0.754432416346	0.634138628619	10.8293729399	0.485146979947	-0.164726572271	-0.296625805357	0.483275116995	-0.00542199453419	-0.339257745471	-0.00551752484727
1.507	0.755240904848	0.634782561304	10.8309809462	0.484643563251	-0.164976103312	-0.296879191484	0.482771634483	-0.00535855845976	-0.339601470799	-0.00551213413197
1.508	0.756053378268	0.635392525169	10.832600045	0.484137268124	-0.165229577045	-0.297137317427	0.482265222523	-0.00529619975676	-0.339951251448	-0.00550680630118
1.509	0.756869468484	0.635968433867	10.8342307212	0.483628035608	-0.165487010597	-0.297400151653	0.481755822658	-0.00523494118467	-0.340307069353	-0.00550154026643
1.51	0.757688824757	0.636510215814	10.8358734543	0.483115807418	-0.165748419476	-0.29766766093	0.481243377121	-0.00517480496103	-0.340668904233	-0.00549633491676
1.511	0.758511069636	0.637017805961	10.8375287195	0.482600525955	-0.16601381757	-0.297939810345	0.480727828853	-0.00511581275375	-0.341036733603	-0.0054911891193
1.512	0.759335854087	0.637491154769	10.8391969851	0.482082134317	-0.166283217141	-0.298216563328	0.480209121506	-0.00505798567429	-0.341410532796	-0.00548610171977
1.513	0.760162802243	0.637930219774	10.8408787152	0.481560576315	-0.16655662883	-0.298497881674	0.479687199468	-0.00500134427103	-0.341790274975	-0.00548107154307
1.514	0.760991559156	0.638334973114	10.842574367	0.481035796488	-0.16683406165	-0.298783725564	0.479162007867	-0.00494590852403	-0.342175931154	-0.00547609739384
1.515	0.761821761522	0.638705395483	10.8442843919	0.480507740112	-0.167115522991	-0.299074053589	0.478633492591	-0.00489169783973	-0.342567470217	-0.00547117805703
1.516	0.762653033567	0.639041478764	10.8460092364	0.479976353219	-0.167401018619	-0.299368822768	0.4781016003	-0.00483873104679	-0.34296485893	-0.00546631229847
1.517	0.763485031613	0.639343228316	10.8477493374	0.479441582612	-0.167690552678	-0.299667988573	0.477566278441	-0.00478702639241	-0.343368061964	-0.00546149886546
1.518	0.7643174034	0.63961065979	10.849505128	0.478903375879	-0.167984127692	-0.299971504947	0.477027475261	-0.00473660153951	-0.343777041911	-0.00545673648735
1.519	0.765149762015	0.639843795466	10.8512770347	0.478361681405	-0.168281744571	-0.300279324326	0.476485139828	-0.00468747356402	-0.344191759305	-0.00545202387611
1.52	0.765981759777	0.640042674002	10.853065476	0.477816448396	-0.16858340261	-0.300591397664	0.475939222039	-0.0046396589534	-0.344612172636	-0.00544735972693
1.521	0.766813040322	0.640207342732	10.8548708635	0.477267626888	-0.168889099499	-0.300907674447	0.475389672644	-0.00459317360514	-0.345038238372	-0.00544274271883
1.522	0.767643264131	0.640337863607	10.856693601	0.476715167769	-0.169198831324	-0.301228102719	0.474836443256	-0.00454803282608	-0.34546991098	-0.0054381715152
1.523	0.768472053416	0.640434303373	10.8585340871	0.476159022791	-0.169512592575	-0.301552629101	0.474279486373	-0.00450425133228	-0.34590714294	-0.00543364476443
1.524	0.769299065727	0.640496744783	10.8603927117	0.475599144591	-0.169830376154	-0.301881198814	0.473718755389	-0.00446184324891	-0.346349884771	-0.00542916110051
1.525	0.770123964211	0.640525280944	10.8622697268	0.475035486703	-0.170152173515	-0.302213755697	0.473154204613	-0.0044208222305	-0.346798085112	-0.00542471914346
1.526	0.770946356611	0.640520013054	10.8641657878	0.474468003582	-0.170477974151	-0.302550242229	0.472585789289	-0.00438120100386	-0.347251690495	-0.00542031750027
1.527	0.771765927246	0.640481059703	10.8660811088	0.473896650619	-0.170807766312	-0.302890599557	0.472013465614	-0.00434299198965	-0.347710645708	-0.00541595476521
1.528	0.772582341918	0.640408548069	10.8680160493	0.473321384156	-0.171141536623	-0.303234767512	0.471437190748	-0.00430620696184	-0.348174893627	-0.00541162952049
1.529	0.773395246135	0.64030261342	10.8699709603	0.472742161504	-0.171479270161	-0.303582684633	0.470856922836	-0.00427085710959	-0.348644375272	-0.00540734033684
1.53	0.774204301881	0.64016340609	10.871946185	0.472158940963	-0.171820950467	-0.303934288191	0.470272621026	-0.00423695303885	-0.34911902983	-0.0054030857741
1.531	0.775009180392	0.639991088185	10.8739420578	0.471571681832	-0.172166559553	-0.304289514211	0.469684245479	-0.00420450477428	-0.349598794682	-0.0053988643818
1.532	0.775809547588	0.639785829948	10.875958905	0.470980344432	-0.17251607792	-0.3046482975	0.469091757392	-0.00417352176102	-0.350083605425	-0.00539467469971
1.533	0.77660506334	0.639547815029	10.8779970448	0.470384890118	-0.17286948456	-0.305010571666	0.468495119008	-0.00414401286659	-0.350573395899	-0.00539051525847
1.534	0.777395408093	0.639277238045	10.8800567869	0.469785281298	-0.173226756978	-0.305376269149	0.467894293637	-0.00411598638254	-0.351068098213	-0.00538638458012
1.535	0.778180267464	0.638974306078	10.8821384313	0.46918148144	-0.173587871195	-0.305745321245	0.467289245665	-0.00408945002654	-0.351567642771	-0.00538228117871
1.536	0.778959291745	0.638639232889	10.8842422707	0.468573455096	-0.173952801771	-0.306117658131	0.466679940568	-0.00406441094514	-0.352071958305	-0.00537820356084
1.537	0.779732195756	0.638272249761	10.8863685858	0.467961167905	-0.17432152181	-0.306493208897	0.466066344928	-0.0040408757146	-0.352580971897	-0.00537415022625
1.538	0.780498648019	0.637873593955	10.8885176552	0.467344586617	-0.174694002973	-0.306871901571	0.465448426445	-0.00401885033682	-0.353094609013	-0.00537011966842
1.539	0.781258325828	0.637443514062	10.8906897449	0.466723679092	-0.175070215498	-0.307253663151	0.464826153946	-0.00399834024768	-0.353612793534	-0.00536611037506
1.54	0.782010956214	0.636982273769	10.8928851097	0.466098414321	-0.175450128208	-0.307638419634	0.464199497395	-0.00397935031536	-0.354135447788	-0.00536212082878
1.541	0.782756201143	0.636490140052	10.8951039997	0.465468762429	-0.175833708534	-0.308026096047	0.463568427904	-0.00396188484123	-0.35466249258	-0.00535814950756
1.542	0.783493764673	0.635967395072	10.897346653	0.464834694688	-0.176220922522	-0.30841661648	0.462932917744	-0.00394594756049	-0.355193847228	-0.00535419488539
1.543	0.784223367093	0.635414332879	10.899613298	0.464196183521	-0.176611734854	-0.308809904117	0.462292940344	-0.00393154164243	-0.3557294296	-0.00535025543279
1.544	0.784944697275	0.634831250788	10.9019041561	0.46355320251	-0.177006108859	-0.309205881271	0.461648470305	-0.0039186696902	-0.356269156143	-0.00534632961741
1.545	0.785657478352	0.634218463017	10.9042194379	0.462905726402	-0.177404006533	-0.309604469419	0.460999483403	-0.00390733374082	-0.356812941923	-0.00534241590457
1.546	0.786361420446	0.633576288775	10.9065593451	0.462253731113	-0.177805388554	-0.310005589235	0.46034595659	-0.00389753526462	-0.357360700663	-0.00533851275784
1.547	0.787056234944	0.63290505747	10.9089240698	0.461597193726	-0.178210214296	-0.310409160628	0.459687867997	-0.00388927516457	-0.357912344779	-0.00533461863959
1.548	0.787741645886	0.632205108147	10.9113137954	0.460936092502	-0.178618441852	-0.310815102778	0.459025196941	-0.00388255377555	-0.358467785418	-0.00533073201159
1.549	0.788417386087	0.631476788818	10.9137286939	0.460270406872	-0.179030028043	-0.31122333417	0.458357923915	-0.00387737086323	-0.359026932498	-0.00532685133556
1.55	0.789083186124	0.63072045592	10.9161689297	0.459600117443	-0.179444928444	-0.311633772636	0.4576860306	-0.00387372562307	-0.359589694749	-0.00532297507372
1.551	0.789738770598	0.629936472194	10.9186346567	0.458925205992	-0.179863097394	-0.312046335391	0.45700949985	-0.00387161667897	-0.36015597975	-0.0053191016894
1.552	0.79038388041	0.629125209757	10.9211260195	0.458245655465	-0.180284488021	-0.312460939073	0.4563283157	-0.00387104208226	-0.360725693973	-0.00531522964759
1.553	0.791018265188	0.628287049192	10.9236431521	0.457561449973	-0.180709052255	-0.312877499776	0.455642463355	-0.00387199931018	-0.361298742821	-0.0053113574155
1.554	0.791641672294	0.627422377842	10.9261861792	0.456872574789	-0.18113674085	-0.313295933097	0.454951929186	-0.00387448526485	-0.361875030672	-0.00530748346318
1.555	0.792253847099	0.626531587478	10.9287552166	0.456179016338	-0.181567503402	-0.313716154169	0.454256700727	-0.00387849627216	-0.362454460922	-0.00530360626403
1.556	0.792854539948	0.625615077914	10.9313503699	0.455480762198	-0.182001288369	-0.314138077704	0.453556766666	-0.00388402808069	-0.363036936023	-0.00529972429545
1.557	0.793443528343	0.624673258671	10.9339717327	0.454777801085	-0.182438043091	-0.314561618029	0.452852116837	-0.00389107586096	-0.363622357525	-0.00529583603935
1.558	0.794020565717	0.623706540387	10.9366193917	0.45407012285	-0.182877713806	-0.314986689126	0.452142742213	-0.003899634205	-0.364210626125	-0.00529193998278
1.559	0.794585425398	0.62271534126	10.9392934226	0.453357718471	-0.183320245679	-0.31541320467	0.451428634897	-0.0039096971259	-0.364801641701	-0.00528803461848
1.56	0.795137898382	0.621700083587	10.9419935773	0.452640580033	-0.183765583143	-0.315841078069	0.450709788106	-0.00392125834428	-0.36539530352	-0.00528411844522
1.561	0.795677698805	0.620661195816	10.9447205962	0.45191870073	-0.184213668651	-0.316270222494	0.449986196168	-0.00393431018308	-0.365991509644	-0.0052801899691
1.562	0.79620466082	0.619599114256	10.9474741469	0.451192074868	-0.184664444444	-0.316700550936	0.449257854525	-0.00394884507979	-0.366590157854	-0.00527624770343
1.563	0.796718560409	0.618514272976	10.9502542669	0.450460697824	-0.185117851595	-0.317131976222	0.448524759694	-0.00396485474721	-0.367191145188	-0.00527229016962
1.564	0.797219218872	0.617407118181	10.9530609799	0.449724566056	-0.18557383021	-0.317564411061	0.447786909274	-0.00398233032461	-0.367794368079	-0.00526831589762
1.565	0.797706418612	0.616278093802	10.9558943027	0.448983677088	-0.186032319447	-0.317997768081	0.447044301933	-0.00400126237982	-0.368399722393	-0.00526432342654
1.566	0.798179976792	0.615127650893	10.9587542402	0.448238029499	-0.186493257542	-0.318431959858	0.446296937394	-0.00402164091242	-0.369007103469	-0.00526031130522
1.567	0.798639682643	0.613956240043	10.96164079	0.447487622912	-0.186956581829	-0.318866898954	0.445544816425	-0.00404345535727	-0.369616406161	-0.00525627809276
1.568	0.799085389532	0.612764322725	10.9645539348	0.446732457984	-0.187422228766	-0.319302497948	0.444787940831	-0.00406669458882	-0.370227524873	-0.0052522223591
1.569	0.799516882395	0.611552354152	10.9674936531	0.445972536396	-0.187890133962	-0.319738669471	0.444026313437	-0.00409134692629	-0.370840353602	-0.00524814268561
1.57	0.799934006702	0.610320798903	10.9704599087	0.445207860842	-0.188360232197	-0.320175326235	0.443259938083	-0.00411740013937	-0.371454785972	-0.00524403766558
1.571	0.838551728473	0.600942144431	10.3325874198	0.444432575346	-0.189058457087	-0.320611918317	0.442482407658	-0.00434107686966	-0.372182832179	-0.00523980779066
1.572	0.728998337809	0.595039544246	11.092280459	0.443602977464	-0.189630643297	-0.32105223304	0.441650941944	-0.00445327790825	-0.372851573654	-0.00523541704474
1.573	0.768239899472	0.594772553301	10.439666951	0.44278696418	-0.190096274074	-0.321507140325	0.440833299609	-0.00446555628523	-0.373479999878	-0.00523096861603
1.574	0.657465964288	0.586500136951	11.1881222211	0.441952146879	-0.190453611073	-0.321945725963	0.439997202301	-0.0043918873185	-0.374040320782	-0.00522655287858
1.575	0.696811338421	0.58502035532	10.5250348008	0.441129646683	-0.19072573661	-0.322395821587	0.439173553807	-0.00423846275804	-0.374568063394	-0.00522225414142
1.576	0.587592075758	0.576026590531	11.2629113185	0.440284542929	-0.190912101725	-0.322827074518	0.438327545043	-0.00402002280205	-0.375036558064	-0.00521814234391
1.577	0.603570230039	0.567780100397	10.5996183985	0.439428746769	-0.191021194102	-0.323282131153	0.437470812278	-0.0037226679555	-0.375486894804	-0.00521429100514
1.578	0.566371925322	0.575067879568	11.2427478733	0.438593430349	-0.190720530545	-0.323712394661	0.436635581208	-0.00308290798517	-0.375710479066	-0.00521108295479
1.579	0.639684730473	0.567927433432	10.5362521213	0.437790535348	-0.191042357994	-0.324089278969	0.435831291884	-0.00300877131136	-0.376199188224	-0.00520798747644
1.58	0.539527100716	0.561364327445	11.2671902594	0.436919824377	-0.19124011747	-0.324497853934	0.434959306776	-0.00281129057413	-0.376653129567	-0.0052050923879
1.581	0.589269281795	0.56138046469	10.5889595261	0.436060103852	-0.19139634068	-0.324916849834	0.434098294089	-0.00257258308393	-0.377095145879	-0.00520241781531
1.582	0.491439752666	0.553988955497	11.3121516951	0.435180730191	-0.191507303097	-0.325316096795	0.433217742355	-0.00230459164266	-0.377497221383	-0.0051999965449
1.583	0.543943185878	0.553930437589	10.6270221367	0.434314692337	-0.191593327046	-0.325724371651	0.43235044735	-0.00201048395348	-0.377894410475	-0.00519785805905
1.584	0.449548599428	0.546686372466	11.3435229571	0.433428109644	-0.191650598605	-0.326111879493	0.431462664447	-0.00170195228648	-0.3782590068	-0.00519602028788
1.585	0.505560295805	0.546943789085	10.6525413416	0.432554532006	-0.191698882109	-0.326507658688	0.430587756206	-0.00138151067765	-0.378626032147	-0.00519449827051
1.586	0.415101919878	0.54012072904	11.3634531826	0.431660551494	-0.191733534593	-0.326882074691	0.42969245717	-0.00106006865392	-0.378967529864	-0.00519329615401
1.587	0.474916303423	0.540894677612	10.6676998038	0.430780077735	-0.191773313322	-0.327264368818	0.42881049629	-0.00073912852465	-0.379318209081	-0.00519241614398
1.588	0.388511238107	0.534634689355	11.3741396211	0.429879872932	-0.191812481952	-0.327625014488	0.427908784969	-0.000428616198961	-0.379649680399	-0.00519185049114
1.589	0.452102772498	0.536019945635	10.6746894539	0.428993992627	-0.191868627204	-0.327993407657	0.427021204578	-0.000128907111909	-0.379996211622	-0.00519159061533
1.59	0.36959258255	0.530377922479	11.3777409498	0.428089219324	-0.19193483176	-0.328340083857	0.426114693239	0.00015110707763	-0.380328892184	-0.00519161899809
1.591	0.436707514524	0.532397846247	10.6756171977	0.427199654991	-0.192027470929	-0.328694553894	0.425223184701	0.000412190769367	-0.38068148876	-0.00519191843444
1.592	0.357742429789	0.527369598899	11.3762876117	0.426292029459	-0.192138448635	-0.329027377597	0.424313570232	0.000646463313086	-0.381024533381	-0.00519246379045
1.593	0.427975303726	0.529998983088	10.6724241989	0.425400447026	-0.192282960802	-0.329368150094	0.423419791104	0.000855783428824	-0.381391276701	-0.00519323135728
1.594	0.352084921688	0.525540947772	11.3716127302	0.424491550434	-0.192451792414	-0.329687426876	0.42250865657	0.0010332130653	-0.381751694407	-0.00519419044866
1.595	0.424941165988	0.528723367442	10.6668290774	0.423599428135	-0.192659040214	-0.330014864844	0.421614096381	0.00118162222178	-0.382138537843	-0.00519531283999
1.596	0.351592564318	0.524767591523	11.3653075086	0.422690619838	-0.192894468511	-0.330320994125	0.420702821009	0.00129491780336	-0.382521253885	-0.00519656419057
1.597	0.426539761048	0.528428273494	10.6602944118	0.421799194032	-0.19317118702	-0.330635518253	0.419808743682	0.00137687440794	-0.382932134372	-0.00519791355609
1.598	0.355183638774	0.524893674864	11.358697889	0.420891581422	-0.193478061817	-0.330928927578	0.418898469271	0.00142212897799	-0.383340143421	-0.00519932462747
1.599	0.431690805369	0.528949187572	10.6540134639	0.420001833534	-0.193827346087	-0.331230963013	0.418005896607	0.0014352414633	-0.383777168153	-0.00520076530958
1.6	0.361795873092	0.525749940638	11.3528417692	0.41909627152	-0.194207141942	-0.331512066135	0.4170975236	0.00141145677323	-0.384211747293	-0.0052021987744
1.601	0.43936239532	0.530115356707	10.6489127434	0.418208936541	-0.194628985154	-0.331802010603	0.416207240457	0.00135599621029	-0.384675427034	-0.00520359310201
1.602	0.408598254629	0.51695419271	10.7068558365	0.417272286024	-0.195304803311	-0.332090029027	0.415267040142	0.00108103493314	-0.385266928181	-0.00520482037025
1.603	0.401717677137	0.52043591144	10.7096896599	0.416383371951	-0.195926185077	-0.332360465386	0.414374893176	0.000844096776883	-0.385815850423	-0.00520578669138
1.604	0.347335528881	0.519667261422	10.8040976595	0.415557438071	-0.196408278007	-0.332562800632	0.413546471106	0.000692347697066	-0.386235410956	-0.00520657437321
1.605	0.332903932351	0.517146992221	10.8102764979	0.41462333518	-0.196860973611	-0.332846069711	0.412609642601	0.00060719548457	-0.386709755921	-0.00520724263014
1.606	0.285654332575	0.513413468676	10.8832453089	0.413787634552	-0.197228472879	-0.333025630833	0.41177193435	0.000542364668469	-0.387051560124	-0.00520782284635
1.607	0.266760723469	0.512377207605	10.8910292983	0.412844867417	-0.197553426949	-0.333295931317	0.410826876968	0.000560417767807	-0.387449729061	-0.00520839616468
1.608	0.227850403068	0.506810208867	10.9447912569	0.411998122403	-0.197841180103	-0.333452117754	0.40997844866	0.000552049767258	-0.387730862457	-0.00520894601982
1.609	0.206840523016	0.506655632779	10.9533641777	0.411048123931	-0.198079306303	-0.333705711505	0.409026449774	0.000636053609039	-0.388070349394	-0.00520956384133
1.61	0.176645866001	0.500631436902	10.9905823402	0.41019453261	-0.19832050768	-0.333838929425	0.408171367884	0.000655688539456	-0.388308019276	-0.00521019371114
1.611	0.155320499401	0.500829813566	10.9993134229	0.409239049406	-0.198509745367	-0.334073563835	0.407214053626	0.000771764974642	-0.388606188893	-0.00521093176867
1.612	0.133580634028	0.495417473343	11.0228580449	0.408382583856	-0.198734397752	-0.334185095464	0.406356186005	0.00079419189014	-0.388816813458	-0.0052116912908
1.613	0.113249753553	0.495498254124	11.0312840758	0.407423350941	-0.198908267847	-0.334399650565	0.405395199003	0.000912895800388	-0.389089842244	-0.00521256874332
1.614	0.0992421454238	0.491484914721	11.0440439213	0.406567627339	-0.199142162463	-0.334491313938	0.404538086381	0.00091684890603	-0.389288220211	-0.0052134547558
1.615	0.0807903487858	0.491055262476	11.0518473299	0.405606348501	-0.199328894259	-0.334685501338	0.40357506667	0.00101375659889	-0.389550370678	-0.00521444282904
1.616	0.0880045212389	0.495853689339	11.0507421448	0.404761109385	-0.199585514372	-0.334763308299	0.402728411047	0.000990737271001	-0.389748637499	-0.0052154126856
1.617	0.0755306661273	0.49346956096	11.0563692181	0.403864961216	-0.199844981079	-0.334859788368	0.40183075778	0.000974700982732	-0.38996446283	-0.00521638692507
1.618	0.0651599560954	0.492810706228	11.0604294526	0.402980056315	-0.200127122893	-0.334948358117	0.400944333033	0.000934980829222	-0.390185261002	-0.00521733103672
1.619	0.0566734043579	0.492162200476	11.0631872848	0.402093085689	-0.200435301983	-0.335030040078	0.400055823556	0.000869228087973	-0.390413668965	-0.00521822087921
1.62	0.0499238071873	0.49198413085	11.0648712198	0.401208745881	-0.200772204309	-0.335105245442	0.399169927134	0.000775362411204	-0.390651454805	-0.00521902970909
1.621	0.0447675375635	0.49211097087	11.0657105737	0.400326328312	-0.201139880582	-0.335174510389	0.398285938294	0.000651915138763	-0.390900169063	-0.00521972899286
1.622	0.0410572617042	0.492558810646	11.0659219336	0.399446546803	-0.20153980182	-0.335238304188	0.397404576339	0.000497882053162	-0.391161007859	-0.00522028890656
1.623	0.0386429669468	0.493290388399	11.0657071911	0.398569580473	-0.20197290495	-0.335297081218	0.396526027727	0.000312710478537	-0.39143488006	-0.00522067882541
1.624	0.0373730464868	0.494283473172	11.0652509668	0.397695663949	-0.202439633949	-0.335351263518	0.395650536079	9.62544255353e-05	-0.39172241271	-0.00522086775289
1.625	0.0370964289582	0.495511187451	11.0647197361	0.396824931529	-0.202939979947	-0.335401244714	0.394778246083	-0.000151258289952	-0.392023974342	-0.00522082471498
1.626	0.0376646590546	0.496948027199	11.064261391	0.395957474801	-0.203473521232	-0.335447388678	0.393909260869	-0.000429261499169	-0.392339693796	-0.00522051911668
1.627	0.0389336818331	0.498568416225	11.0640052983	0.395093335707	-0.20403946335	-0.335490030491	0.393043634856	-0.000736884982899	-0.392669481163	-0.00521992106375
1.628	0.0407656211447	0.500347459096	11.0640626306	0.394232516668	-0.204636679112	-0.335529477354	0.392181383643	-0.00107298865263	-0.393013048707	-0.0052190016499
1.629	0.0430299548799	0.502260996587	11.0645269689	0.393374984493	-0.205263748143	-0.33556601001	0.391322487717	-0.00143619602517	-0.393369932074	-0.0052177332102
1.63	0.0456045941699	0.504285843957	11.0654750606	0.392520675191	-0.205918995594	-0.335599884406	0.390466897065	-0.00182492680615	-0.39373951136	-0.00521608954159
1.631	0.0483767100887	0.506399947075	11.0669677293	0.391669497815	-0.206600529671	-0.33563133358	0.389614534834	-0.00223742828515	-0.394121031827	-0.00521404609153
1.632	0.0512431243889	0.50858249694	11.0690508958	0.390821338035	-0.207306277654	-0.335660569698	0.388765300731	-0.00267180531688	-0.394513624036	-0.00521158011609
1.633	0.0541106209491	0.510814023056	11.0717566729	0.38997606132	-0.208034020159	-0.335687786189	0.38791907405	-0.00312604869595	-0.394916323233	-0.00520867080888
1.634	0.0568961135853	0.51307647359	11.0751045009	0.389133515845	-0.208781423433	-0.335713159935	0.387075716434	-0.00359806177794	-0.395328087814	-0.0052052994027
1.635	0.0595264364727	0.515353231794	11.0791023329	0.388293535123	-0.209546069538	-0.335736853479	0.386235074375	-0.00408568524275	-0.395747816771	-0.00520144924546
1.636	0.0619382020597	0.51762914299	11.0837478077	0.387455940388	-0.21032548431	-0.335759017202	0.385396981489	-0.00458671993401	-0.396174366025	-0.00519710585239
1.637	0.06407746964	0.519890507044	11.0890294251	0.386620542758	-0.211117163057	-0.33577979147	0.384561260577	-0.00509894774252	-0.396606563577	-0.00519225693639
1.638	0.0658993174314	0.522125055392	11.0949276929	0.385787145191	-0.211918593946	-0.335799308687	0.383727725487	-0.00562015053445	-0.397043223456	-0.0051868924185
1.639	0.0673672964768	0.524321904028	11.1014162444	0.384955544227	-0.212727279122	-0.33581769527	0.382896182792	-0.00614812714836	-0.397483158437	-0.00518100442038
1.64	0.0684530072136	0.526471521532	11.1084628944	0.38412553156	-0.213540753574	-0.335835073505	0.382066433294	-0.00668070850937	-0.397925191528	-0.00517458724074
1.641	0.0691353579577	0.528565645331	11.116030669	0.383296895428	-0.214356601834	-0.335851563278	0.381238273371	-0.00721577092571	-0.398368166249	-0.00516763731756
1.642	0.0694001502549	0.530597240781	11.1240787384	0.382469421838	-0.21517247257	-0.335867283674	0.380411496161	-0.00775124764849	-0.398810955733	-0.00516015317774
1.643	0.0692393158805	0.532560406432	11.132563322	0.381642895654	-0.215986091199	-0.335882354424	0.379585892623	-0.00828513878516	-0.399252470677	-0.00515213537612
1.644	0.0686503477472	0.534450302588	11.1414385026	0.380817101523	-0.216795270597	-0.335896897208	0.378761252453	-0.00881551966853	-0.399691666207	-0.00514358642521
1.645	0.0676358005319	0.536263086811	11.1506569718	0.379991824696	-0.217597920054	-0.335911036799	0.377937364893	-0.00934054778507	-0.400127547699	-0.00513451071722
1.646	0.0662026103883	0.537995818337	11.1601707175	0.379166851723	-0.21839205258	-0.335924902051	0.377114019427	-0.00985846837329	-0.400559175616	-0.00512491443984
1.647	0.064361513959	0.539646371959	11.1699316428	0.378341971041	-0.219175790694	-0.33593862673	0.376291006384	-0.0103676188023	-0.400985669435	-0.00511480548694
1.648	0.0621266148655	0.541213379133	11.1798920945	0.377516973471	-0.219947370823	-0.335952350186	0.375468117445	-0.0108664318406	-0.401406210711	-0.00510419336533
1.649	0.0595148241705	0.542696133945	11.1900053516	0.376691652631	-0.220705146436	-0.335966217878	0.374645146086	-0.0113534379248	-0.401820045362	-0.00509308909885
1.65	0.0565453967657	0.544094522816	11.2002260365	0.375865805276	-0.221447590043	-0.335980381747	0.373821887941	-0.0118272665326	-0.402226485228	-0.00508150513039
1.651	0.053239494051	0.545408949893	11.2105104685	0.375039231569	-0.222173294174	-0.335995000442	0.372998141111	-0.0122866467634	-0.402624908976	-0.00506945522308
1.652	0.0496198154674	0.546640274146	11.2208169568	0.374211735303	-0.222880971454	-0.336010239415	0.372173706417	-0.0127304072224	-0.403014762411	-0.00505695436101
1.653	0.0457101681866	0.547789731218	11.2311060488	0.373383124064	-0.223569453889	-0.33602627088	0.371348387614	-0.0131574753002	-0.403395558268	-0.00504401865048
1.654	0.041535215661	0.548858885698	11.2413407139	0.372553209368	-0.224237691465	-0.336043273657	0.370521991565	-0.0135668759345	-0.40376687552	-0.0050306652221
1.655	0.0371201714559	0.549849573831	11.2514864893	0.371721806754	-0.224884750155	-0.336061432893	0.369694328379	-0.0139577299333	-0.40412835829	-0.0050169121343
1.656	0.0324904176271	0.550763827644	11.2615115951	0.370888735855	-0.225509809427	-0.336080939687	0.368865211538	-0.0143292519319	-0.404479714397	-0.0050027782787
1.657	0.027671455279	0.551603861459	11.27138698	0.370053820445	-0.226112159345	-0.336101990618	0.36803445799	-0.0146807480541	-0.404820713603	-0.00498828328764
1.658	0.0226885468184	0.552371996359	11.2810863663	0.369216888477	-0.226691197321	-0.336124787182	0.367201888235	-0.0150116133346	-0.405151185598	-0.00497344744407
1.659	0.0175666756044	0.553070649236	11.2905862347	0.368377772098	-0.22724642461	-0.336149535163	0.366367326395	-0.0153213289608	-0.405471017779	-0.00495829159419
1.66	0.0123302275713	0.553702262715	11.2998658136	0.367536307665	-0.22777744259	-0.336176443931	0.365530600281	-0.0156094593793	-0.40578015285	-0.00494283706276
1.661	0.00700307838545	0.554269313713	11.3089070043	0.366692335759	-0.228283948904	-0.336205725689	0.364691541454	-0.015875649312	-0.406078586298	-0.00492710557142
1.662	0.00160829229498	0.554774251145	11.317694328	0.365845701184	-0.22876573349	-0.336237594672	0.363849985283	-0.0161196207187	-0.406366363766	-0.00491111915999
1.663	-0.00383183750122	0.555219494086	11.3262148218	0.364996252984	-0.229222674566	-0.336272266311	0.363005771003	-0.0163411697364	-0.406643578352	-0.00489490011075
1.664	-0.00929588063132	0.555607404291	11.3344579392	0.364143844449	-0.229654734586	-0.336309956368	0.362158741775	-0.0165401636233	-0.406910367882	-0.00487847087582
1.665	-0.0147633130367	0.555940275117	11.3424154299	0.363288333136	-0.230061956216	-0.336350880058	0.361308744752	-0.0167165377304	-0.407166912151	-0.00486185400754
1.666	-0.0202146475243	0.556220298135	11.3500812251	0.362429580884	-0.230444458346	-0.336395251159	0.360455631145	-0.0168702925162	-0.407413430182	-0.00484507209184
1.667	-0.0256312154711	0.556449595877	11.3574512809	0.361567453841	-0.23080243216	-0.336443281117	0.35959925629	-0.0170014906211	-0.407650177502	-0.00482814768461
1.668	-0.0309955040853	0.556630156375	11.3645234731	0.360701822499	-0.23113613729	-0.336495178166	0.358739479727	-0.0171102540096	-0.407877443464	-0.00481110325086
1.669	-0.0362908152157	0.556763889106	11.3712974222	0.359832561725	-0.231445898054	-0.336551146455	0.35787616528	-0.0171967611898	-0.408095548613	-0.00479396110679
1.67	-0.0415015746505	0.556852568272	11.377774384	0.358959550812	-0.231732099801	-0.336611385198	0.357009181134	-0.0172612445126	-0.408304842125	-0.00477674336457
1.671	-0.0466130633322	0.556897869522	11.3839570842	0.358082673519	-0.23199518536	-0.336676087846	0.356138399928	-0.0173039875566	-0.408505699314	-0.00475947187973
1.672	-0.0516115531554	0.556901353695	11.3898495944	0.357201818132	-0.232235651595	-0.336745441304	0.355263698843	-0.0173253225858	-0.408698519222	-0.00474216820116
1.673	-0.0564842286692	0.556864472105	11.3954571882	0.356316877509	-0.232454046083	-0.336819625163	0.354384959686	-0.0173256281027	-0.408883722288	-0.00472485352366
1.674	-0.0612191828459	0.556788569388	11.4007862136	0.355427749151	-0.232650963893	-0.336898810993	0.353502068991	-0.0173053264672	-0.409061748112	-0.00470754864278
1.675	-0.0658053463643	0.556674893409	11.4058439616	0.354534335251	-0.232827044478	-0.336983161668	0.352614918103	-0.0172648815929	-0.4092330533	-0.00469027391216
1.676	-0.0702325133728	0.556524596641	11.4106385452	0.353636542758	-0.232982968665	-0.337072830743	0.351723403268	-0.0172047967091	-0.409398109407	-0.00467304920298
1.677	-0.074491283315	0.556338739301	11.4151787881	0.352734283444	-0.23311945575	-0.337167961883	0.350827425728	-0.0171256121849	-0.409557400962	-0.00465589386575
1.678	-0.0785730290211	0.556118307233	11.4194741057	0.35182747395	-0.233237260682	-0.337268688336	0.349926891796	-0.0170279034064	-0.409711423591	-0.00463882669419
1.679	-0.0824699176295	0.555864199347	11.423534416	0.350916035856	-0.23333717133	-0.337375132472	0.349021712946	-0.0169122787021	-0.409860682212	-0.00462186589124
1.68	-0.0861748119075	0.555577257805	11.4273700302	0.349999895719	-0.23342000583	-0.337487405365	0.348111805879	-0.0167793773087	-0.410005689329	-0.00460502903706
1.681	-0.0896812330199	0.555258269774	11.4309915655	0.349078985136	-0.233486610003	-0.337605606435	0.347197092599	-0.0166298673699	-0.410146963389	-0.00458833305917
1.682	-0.0929834564991	0.554907957582	11.4344098757	0.348153240774	-0.233537854831	-0.337729823145	0.34627750047	-0.0164644439632	-0.410285027228	-0.00457179420449
1.683	-0.096076403269	0.554527003269	11.4376359642	0.347222604411	-0.233574633997	-0.337860130756	0.345352962274	-0.0162838271465	-0.410420406579	-0.00455542801334
1.684	-0.0989555430718	0.554116064458	11.4406809121	0.346287022967	-0.233597861465	-0.337996592127	0.344423416254	-0.0160887600205	-0.410553628654	-0.00453924929547
1.685	-0.101617068791	0.553675747528	11.4435558357	0.345346448522	-0.233608469102	-0.338139257577	0.343488806153	-0.0158800068	-0.410685220784	-0.00452327210795
1.686	-0.104057721156	0.553206648744	11.4462718123	0.34440083833	-0.233607404346	-0.338288164797	0.342549081239	-0.0156583508917	-0.410815709119	-0.004507509735
1.687	-0.106274777961	0.552709352071	11.4488398342	0.343450154829	-0.23359562789	-0.338443338808	0.341604196324	-0.0154245929723	-0.410945617384	-0.00449197466977
1.688	-0.108266161656	0.552184416812	11.4512707782	0.342494365627	-0.233574111403	-0.338604791973	0.34065411177	-0.0151795490646	-0.411075465686	-0.00447667859804
1.689	-0.11003031956	0.551632401112	11.4535753565	0.341533443495	-0.233543835264	-0.338772524051	0.339698793487	-0.0149240486107	-0.411205769361	-0.00446163238384
1.69	-0.111566235708	0.551053864637	11.4557640839	0.340567366344	-0.233505786323	-0.338946522299	0.338738212914	-0.0146589325374	-0.41133703787	-0.00444684605698
1.691	-0.112873411197	0.550449370471	11.4578472546	0.339596117188	-0.233460955671	-0.33912676161	0.337772347001	-0.0143850513162	-0.411469773738	-0.00443232880254
1.692	-0.113951913	0.549819485972	11.4598349178	0.338619684105	-0.233410336426	-0.339313204701	0.336801178168	-0.0141032630151	-0.411604471515	-0.00441808895233
1.693	-0.114802287275	0.549164792146	11.4617368561	0.337638060187	-0.233354921532	-0.339505802323	0.335824694262	-0.0138144313444	-0.41174161679	-0.00440413397826
1.694	-0.11542560622	0.548485880369	11.463562573	0.33665124347	-0.233295701574	-0.33970449352	0.334842888496	-0.0135194236968	-0.411881685222	-0.00439047048764
1.695	-0.115823448629	0.547783358671	11.465321279	0.335659236876	-0.233233662602	-0.339909205911	0.333855759388	-0.0132191091836	-0.412025141608	-0.00437710422055
1.696	-0.115997879307	0.547057854408	11.467021881	0.334662048124	-0.233169783975	-0.340119856	0.33286331068	-0.0129143566702	-0.412172438978	-0.00436404004908
1.697	-0.115951471307	0.546310006172	11.4686729817	0.333659689646	-0.233105036215	-0.340336349521	0.331865551254	-0.0126060328131	-0.412324017713	-0.00435128197851
1.698	-0.115687214402	0.54554048897	11.4702828599	0.332652178489	-0.233040378889	-0.340558581795	0.330862495034	-0.0122950001021	-0.412480304702	-0.00433883315056
1.699	-0.115208630541	0.544749984743	11.4718594876	0.331639536214	-0.232976758509	-0.340786438119	0.329854160883	-0.0119821149117	-0.412641712504	-0.0043266958485
1.7	-0.114519724503	0.543939193846	11.473410521	0.330621788779	-0.232915106456	-0.341019794164	0.328840572487	-0.0116682255664	-0.412808638561	-0.00431487150422
1.701	-0.113624903829	0.543108847432	11.4749432949	0.329598966423	-0.232856336939	-0.341258516399	0.327821758241	-0.0113541704237	-0.412981464416	-0.00430336070725
1.702	-0.112529022202	0.542259694636	11.4764648313	0.328571103541	-0.232801344988	-0.341502462521	0.326797751114	-0.0110407759806	-0.413160554967	-0.00429216321564
1.703	-0.11123744573	0.541392491056	11.477981849	0.327538238548	-0.232751004481	-0.341751481898	0.325768588514	-0.0107288550082	-0.413346257752	-0.00428127796874
1.704	-0.109755870253	0.540508027687	11.47950075	0.326500413749	-0.232706166228	-0.342005416025	0.324734312151	-0.0104192047206	-0.413538902255	-0.00427070310188
1.705	-0.10809047381	0.539607097492	11.4810276413	0.325457675186	-0.23266765609	-0.342264098985	0.323694967881	-0.0101126049816	-0.413738799246	-0.0042604359627
1.706	-0.106247793208	0.538690519001	11.4825683269	0.3244100725	-0.232636273162	-0.342527357915	0.322650605561	-0.00980981655732	-0.41394624015	-0.00425047312947
1.707	-0.104234765455	0.537759115574	11.4841283218	0.323357658769	-0.232612788021	-0.342795013477	0.321601278883	-0.00951157941814	-0.414161496451	-0.00424081043093
1.708	-0.102058714919	0.536813723651	11.4857128526	0.322300490362	-0.232597941027	-0.343066880329	0.320547045214	-0.0092186110965	-0.414384819134	-0.0042314429679
1.709	-0.0997272990957	0.535855187265	11.4873268652	0.321238626769	-0.23259244071	-0.343342767602	0.319487965428	-0.00893160510528	-0.414616438151	-0.00422236513651
1.71	-0.0972484951254	0.53488436142	11.4889750236	0.320172130447	-0.232596962222	-0.343622479366	0.318424103733	-0.00865122942233	-0.414856561943	-0.00421357065292
1.711	-0.0946306417076	0.533902096483	11.4906617273	0.319101066649	-0.232612145882	-0.343905815105	0.317355527498	-0.00837812504614	-0.415105376986	-0.00420505257951
1.712	-0.0918823069567	0.532909254441	11.4923911017	0.318025503257	-0.232638595804	-0.344192570182	0.316282307076	-0.00811290462731	-0.415363047391	-0.00419680335259
1.713	-0.0890123902641	0.531906687625	11.494167015	0.316945510617	-0.232676878613	-0.3444825363	0.31520451562	-0.00785615118024	-0.41562971454	-0.00418881481127
1.714	-0.0860300331498	0.530895245204	11.4959930771	0.315861161357	-0.232727522266	-0.344775501958	0.314122228904	-0.0076084168796	-0.415905496777	-0.0041810782277
1.715	-0.0829445598763	0.529875777013	11.4978726401	0.314772530228	-0.232791014968	-0.345071252906	0.313035525138	-0.00737022194552	-0.416190489136	-0.00417358433842
1.716	-0.0797655350644	0.528849117341	11.4998088104	0.313679693919	-0.232867804198	-0.345369572582	0.311944484781	-0.00714205362045	-0.416484763129	-0.00416632337678
1.717	-0.0765027268354	0.527816087289	11.5018044495	0.312582730889	-0.23295829584	-0.345670242552	0.310849190357	-0.006924365242	-0.416788366579	-0.00415928510632
1.718	-0.0731659583362	0.526777507299	11.5038621677	0.311481721192	-0.233062853426	-0.345973042939	0.309749726263	-0.00671757541353	-0.417101323511	-0.00415245885504
1.719	-0.0697652540421	0.525734170014	11.5059843423	0.310376746298	-0.2331817975	-0.346277752834	0.308646178586	-0.00652206727579	-0.417423634089	-0.00414583355047
1.72	-0.0663107435373	0.524686848918	11.5081731142	0.309267888927	-0.233315405086	-0.346584150717	0.307538634911	-0.00633818788132	-0.41775527462	-0.00413939775539
1.721	-0.0628123652392	0.523636211124	11.5104303146	0.30815523272	-0.233463909676	-0.346892014453	0.306427183988	-0.00616624820992	-0.418096197481	-0.00413313970367
1.722	-0.0592807033077	0.52258312071	11.5127577023	0.307038862538	-0.233627499885	-0.347201122783	0.305311916009	-0.00600652127375	-0.418446331578	-0.00412704733784
1.723	-0.0557257796906	0.521528263099	11.5151566723	0.305918863753	-0.233806320387	-0.347511254662	0.304192921886	-0.00585924328965	-0.418805582237	-0.00412110834565
1.724	-0.0521578339246	0.520472315192	11.5176284459	0.304795322355	-0.234000471349	-0.347822190025	0.303070293345	-0.00572461283104	-0.419173831481	-0.0041153101977
1.725	-0.0485870452212	0.519415929429	11.5201740165	0.303668324701	-0.234210008606	-0.34813371009	0.301944122655	-0.005602790835	-0.419550938314	-0.00410964018488
1.726	-0.0450234656009	0.518359737361	11.5227941473	0.302537957368	-0.234434943864	-0.348445597712	0.300814502466	-0.00549390061405	-0.419936739072	-0.004104085456
1.727	-0.041477099349	0.517304330979	11.5254893858	0.301404306981	-0.234675245022	-0.348757637718	0.299681525624	-0.00539802797483	-0.420331047821	-0.00409863305527
1.728	-0.0379578065938	0.516250270255	11.5282600597	0.300267460055	-0.234930836616	-0.349069617243	0.29854528499	-0.00531522144127	-0.420733656822	-0.00409326995964
1.729	-0.0344753178848	0.515198078806	11.531106281	0.299127502827	-0.235201600386	-0.349381326038	0.297405873262	-0.00524549258086	-0.421144337044	-0.00408798311589
1.73	-0.0310391162454	0.514148257662	11.53402794	0.297984521102	-0.235487375951	-0.34969255679	0.296263382798	-0.00518881643281	-0.421562838741	-0.0040827594773
1.731	-0.0276585451646	0.513101259122	11.5370247238	0.296838600095	-0.235787961599	-0.350003105405	0.295117905444	-0.00514513203504	-0.421988892075	-0.00407758603986
1.732	-0.0243426912094	0.512057502666	11.5400961073	0.295689824277	-0.236103115194	-0.350312771307	0.293969532363	-0.00511434304815	-0.422422207802	-0.00407244987793
1.733	-0.021100354401	0.511017377897	11.5432413559	0.294538277229	-0.236432555179	-0.350621357703	0.292818353867	-0.00509631847289	-0.422862478	-0.00406733817922
1.734	-0.0179401123589	0.50998122642	11.5464595403	0.293384041488	-0.23677596169	-0.350928671854	0.291664459256	-0.00509089345823	-0.423309376851	-0.00406223827896
1.735	-0.0148701806764	0.508949361371	11.5497495265	0.292227198412	-0.237132977771	-0.351234525323	0.290507936651	-0.00509787019741	-0.423762561473	-0.00405713769329
1.736	-0.0118985004556	0.507922051845	11.55310999	0.291067828037	-0.237503210674	-0.351538734222	0.28934887285	-0.00511701890659	-0.424221672788	-0.00405202415166
1.737	-0.00903266334045	0.506899528655	11.5565394179	0.289906008947	-0.23788623326	-0.35184111944	0.288187353163	-0.00514807888413	-0.424686336447	-0.00404688562828
1.738	-0.00627983835837	0.505881996125	11.560036105	0.288741818135	-0.238281585478	-0.352141506862	0.287023461275	-0.00519075964477	-0.425156163777	-0.00404171037237
1.739	-0.00364690988444	0.504869607013	11.5635981767	0.28757533089	-0.238688775929	-0.35243972758	0.285857279099	-0.00524474212544	-0.425630752781	-0.00403648693736
1.74	-0.00114028624279	0.503862489144	11.5672235758	0.28640662067	-0.239107283499	-0.352735618085	0.284688886644	-0.00530967995782	-0.426109689161	-0.00403120420876
1.741	0.00123396966133	0.502860723085	11.5709100867	0.285235758992	-0.23953655907	-0.353029020458	0.283518361881	-0.00538520080327	-0.426592547381	-0.00402585143077
1.742	0.00347025691448	0.501864363426	11.5746553254	0.284062815317	-0.239976027283	-0.353319782534	0.282345780618	-0.00547090774503	-0.427078891748	-0.00402041823157
1.743	0.00556343167129	0.500873431666	11.5784567532	0.282887856955	-0.240425088367	-0.353607758071	0.281171216386	-0.00556638073268	-0.427568277524	-0.00401489464707
1.744	0.00750873421571	0.49988790564	11.5823116909	0.281710948965	-0.240883120018	-0.353892806893	0.279994740321	-0.0056711780749	-0.428060252057	-0.00400927114333
1.745	0.00930192070691	0.498907744471	11.5862173125	0.280532154068	-0.241349479319	-0.354174795024	0.278816421069	-0.00578483797431	-0.428554355931	-0.00400353863739
1.746	0.0109391411586	0.49793286137	11.5901706689	0.279351532561	-0.241823504703	-0.354453594816	0.277636324679	-0.00590688010009	-0.429050124124	-0.00399768851658
1.747	0.0124170710176	0.496963150639	11.5941686825	0.27816914225	-0.242304517946	-0.354729085053	0.276454514524	-0.00603680719271	-0.429547087183	-0.00399171265621
1.748	0.0137328457115	0.495998478594	11.5982081612	0.27698503837	-0.242791826189	-0.355001151049	0.275271051211	-0.00617410669628	-0.4300447724	-0.00398560343571
1.749	0.0148840334368	0.495038675223	11.6022858139	0.275799273535	-0.243284723978	-0.355269684729	0.274085992514	-0.00631825241251	-0.430542704998	-0.00397935375304
1.75	0.0158687590047	0.494083561758	11.606398244	0.274611897684	-0.243782495316	-0.355534584701	0.272899393307	-0.00646870617232	-0.431040409304	-0.00397295703752
1.751	0.016685544884	0.493132921022	11.6105419784	0.273422958036	-0.244284415727	-0.355795756305	0.271711305511	-0.00662491951869	-0.431537409929	-0.00396640726092
1.752	0.0173334209916	0.492186520745	11.6147134638	0.272232499053	-0.244789754318	-0.356053111659	0.270521778047	-0.00678633539661	-0.432033232934	-0.00395969894695
1.753	0.0178119247942	0.491244118092	11.6189090748	0.271040562418	-0.245297775834	-0.35630656968	0.269330856799	-0.00695238984533	-0.432527406987	-0.00395282717895
1.754	0.0181209727017	0.490305432649	11.6231251428	0.269847187016	-0.245807742706	-0.356556056098	0.268138584589	-0.00712251368668	-0.433019464499	-0.003945787606
1.755	0.01826104088	0.489370189923	11.6273579404	0.268652408922	-0.246318917081	-0.356801503451	0.266945001158	-0.0072961342066	-0.43350894275	-0.00393857644726
1.756	0.0182329924261	0.488438087726	11.6316037133	0.267456261405	-0.246830562825	-0.357042851071	0.265750143158	-0.0074726768231	-0.433995384983	-0.00393119049471
1.757	0.0180381718052	0.487508821356	11.6358586778	0.266258774932	-0.247341947504	-0.357280045045	0.264554044154	-0.00765156673783	-0.434478341481	-0.00392362711418
1.758	0.017678326426	0.486582068018	11.6401190408	0.265059977196	-0.247852344328	-0.35751303817	0.263356734643	-0.00783223056558	-0.434957370612	-0.00391588424476
1.759	0.0171556860696	0.485657511118	11.6443809976	0.263859893135	-0.24836103405	-0.35774178989	0.262158242068	-0.00801409793807	-0.43543203984	-0.00390796039663
1.76	0.0164728702295	0.484734821853	11.648640755	0.262658544971	-0.248867306833	-0.357966266222	0.260958590855	-0.00819660307728	-0.435901926705	-0.00389985464721
1.761	0.0156328727264	0.483813666473	11.6528945393	0.261455952256	-0.249370464055	-0.358186439655	0.259757802457	-0.0083791863345	-0.436366619765	-0.00389156663589
1.762	0.0146391209169	0.482893719159	11.6571385977	0.260252131932	-0.249869820068	-0.358402289054	0.258555895403	-0.00856129569166	-0.436825719497	-0.00388309655708
1.763	0.0134953682339	0.481974643579	11.6613692245	0.259047098385	-0.250364703898	-0.358613799529	0.257352885366	-0.00874238822028	-0.437278839159	-0.00387444515196
1.764	0.0122058010699	0.481056127061	11.6655827485	0.257840863525	-0.250854460873	-0.358820962307	0.25614878523	-0.00892193149542	-0.4377256056	-0.00386561369866
1.765	0.0107748603376	0.480137841296	11.6697755701	0.256633436867	-0.2513384542	-0.359023774577	0.254943605175	-0.00909940496051	-0.438165660033	-0.00385660400108
1.766	0.00920737730099	0.479219483758	11.6739441464	0.255424825614	-0.251816066458	-0.359222239334	0.253737352765	-0.00927430124064	-0.438598658753	-0.00384741837643
1.767	0.00750846649618	0.478300755628	11.6780850144	0.254215034762	-0.252286701021	-0.359416365196	0.252530033053	-0.00944612740028	-0.439024273806	-0.00383805964143
1.768	0.00568352601	0.477381368484	11.6821947989	0.253004067198	-0.25274978341	-0.359606166221	0.25132164868	-0.00961440614382	-0.43944219361	-0.00382853109728
1.769	0.0037382511153	0.476461055359	11.6862702128	0.251791923819	-0.253204762555	-0.359791661704	0.250112200005	-0.00977867695553	-0.439852123515	-0.00381883651354
1.77	0.00167856985554	0.47553956223	11.6903080748	0.250578603644	-0.253651111983	-0.359972875964	0.248901685216	-0.00993849717678	-0.44025378632	-0.00380898011074
1.771	-0.000489400303009	0.474616644596	11.69430532	0.249364103946	-0.254088330914	-0.360149838124	0.247690100471	-0.0100934430182	-0.44064692272	-0.00379896654216
1.772	-0.00275922993169	0.47369209994	11.698258986	0.248148420379	-0.254515945277	-0.360322581876	0.246477440033	-0.0102431105055	-0.441031291716	-0.00378880087445
1.773	-0.00512443010468	0.472765719163	11.7021662545	0.246931547117	-0.254933508629	-0.360491145236	0.245263696413	-0.0103871163556	-0.441406670946	-0.00377848856742
1.774	-0.00757821417253	0.47183734288	11.706024421	0.245713476998	-0.255340602993	-0.360655570297	0.244048860527	-0.0105250987839	-0.441772856983	-0.00376803545301
1.775	-0.0101137518754	0.470906818169	11.7098309316	0.244494201666	-0.255736839595	-0.360815902962	0.242832921845	-0.0106567182387	-0.442129665554	-0.00375744771345
1.776	-0.012724015931	0.469974029566	11.7135833684	0.243273711729	-0.256121859514	-0.360972192682	0.241615868557	-0.0107816580638	-0.44247693172	-0.00374673185868
1.777	-0.0154019139493	0.469038882602	11.7172794657	0.242051996905	-0.256495334242	-0.361124492181	0.240397687736	-0.0108996250873	-0.442814509985	-0.00373589470329
1.778	-0.0181403022073	0.468101303934	11.7209171172	0.240829046185	-0.256856966138	-0.361272857176	0.239178365505	-0.0110103501355	-0.443142274357	-0.00372494334273
1.779	-0.0209318486047	0.467161274915	11.7244943579	0.239604847993	-0.257206488807	-0.36141734609	0.237957887213	-0.0111135884735	-0.443460118353	-0.00371388512919
1.78	-0.0237693450486	0.466218775826	11.728009404	0.238379390341	-0.257543667364	-0.361558019769	0.236736237601	-0.011209120169	-0.443767954943	-0.00370272764698
1.781	-0.0266454534111	0.4652738397	11.7314606232	0.237152660998	-0.257868298626	-0.361694941188	0.235513400984	-0.0112967503822	-0.444065716444	-0.00369147868763
1.782	-0.0295528799209	0.464326522087	11.7348465564	0.235924647646	-0.258180211195	-0.361828175159	0.234289361422	-0.0113763095806	-0.444353354362	-0.00368014622474
1.783	-0.0324843241455	0.46337691351	11.7381659119	0.234695338048	-0.258479265459	-0.361957788035	0.233064102901	-0.0114476536784	-0.444630839175	-0.00366873838862
1.784	-0.0354325619415	0.462425137514	11.7414175687	0.233464720208	-0.258765353502	-0.362083847422	0.231837609501	-0.0115106641027	-0.444898160075	-0.00365726344086
1.785	-0.038390420328	0.461471346566	11.7446005818	0.232232782528	-0.25903839892	-0.362206421877	0.230609865578	-0.011565247786	-0.445155324653	-0.00364572974886
1.786	-0.0413507950429	0.460515730619	11.7477141743	0.230999513975	-0.259298356555	-0.362325580626	0.229380855934	-0.0116113370864	-0.44540235854	-0.00363414576041
1.787	-0.0443067080174	0.459558506711	11.7507577465	0.229764904226	-0.259545212144	-0.362441393269	0.228150565989	-0.0116488896364	-0.445639304999	-0.00362251997833
1.788	-0.0472512506991	0.458599936185	11.7537308631	0.228528943827	-0.259778981881	-0.362553929499	0.226918981942	-0.011677888122	-0.445866224476	-0.00361086093541
1.789	-0.0501777287947	0.457640296515	11.7566332709	0.227291624344	-0.259999711903	-0.36266325882	0.225686090945	-0.0116983399928	-0.446083194109	-0.00359917716948
1.79	-0.0530795464925	0.456679905616	11.7594648803	0.226052938505	-0.260207477691	-0.362769450274	0.224451881258	-0.0117102771061	-0.446290307191	-0.00358747719889
1.791	-0.0559502744022	0.455719119081	11.7622257658	0.224812880341	-0.260402383408	-0.36287257217	0.223216342401	-0.0117137553055	-0.446487672604	-0.00357576949832
1.792	-0.0587836987719	0.454758314475	11.764916172	0.223571445323	-0.260584561147	-0.362972691826	0.221979465311	-0.0117088539363	-0.44667541421	-0.0035640624751
1.793	-0.0615737935914	0.4537979014	11.7675365046	0.222328630493	-0.260754170129	-0.363069875312	0.220741242485	-0.0116956753009	-0.446853670208	-0.00355236444599
1.794	-0.0643147583743	0.452838318863	11.7700873278	0.221084434585	-0.260911395815	-0.36316418721	0.219501668114	-0.0116743440545	-0.44702259247	-0.00354068361457
1.795	-0.067001011554	0.451880038008	11.772569358	0.219838858147	-0.261056448974	-0.363255690372	0.218260738221	-0.0116450065456	-0.447182345832	-0.00352902804921
1.796	-0.0696272255957	0.450923550291	11.7749834663	0.218591903653	-0.261189564674	-0.363344445701	0.217018450782	-0.0116078301028	-0.447333107371	-0.0035174056618
1.797	-0.0721883085456	0.44996938149	11.7773306646	0.217343575603	-0.261311001235	-0.363430511928	0.215774805851	-0.0115630022699	-0.447475065656	-0.00350582418718
1.798	-0.074679454081	0.449018077755	11.7796121081	0.216093880626	-0.26142103911	-0.363513945419	0.21452980566	-0.011510729994	-0.447608419971	-0.00349429116333
1.799	-0.0770961203965	0.448070209746	11.7818290863	0.214842827571	-0.261519979739	-0.363594799971	0.213283454734	-0.011451238767	-0.447733379527	-0.00348281391242
1.8	-0.0794340606251	0.447126370033	11.7839830186	0.21359042758	-0.26160814434	-0.36367312664	0.212035759973	-0.0113847717269	-0.447850162654	-0.00347139952275
1.801	-0.0816892941033	0.446187177298	11.7860754449	0.212336694177	-0.261685872671	-0.363748973569	0.210786730752	-0.0113115887174	-0.447958995976	-0.00346005483161
1.802	-0.083858187746	0.445253262406	11.7881080252	0.211081643325	-0.261753521754	-0.363822385835	0.20953637899	-0.0112319653134	-0.448060113581	-0.00344878640905
1.803	-0.085937360626	0.444325281066	11.7900825256	0.209825293489	-0.261811464562	-0.363893405306	0.208284719222	-0.0111461918131	-0.448153756181	-0.00343760054266
1.804	-0.0879237955389	0.443403898383	11.7920008203	0.208567665686	-0.261860088684	-0.363962070513	0.207031768661	-0.0110545722014	-0.448240170256	-0.00342650322343
1.805	-0.0898147667928	0.442489800879	11.7938648755	0.207308783531	-0.26189979496	-0.364028416537	0.205777547252	-0.0109574230823	-0.448319607212	-0.00341550013258
1.806	-0.0916078691593	0.441583686596	11.7956767464	0.206048673265	-0.261930996105	-0.364092474905	0.204522077711	-0.0108550725965	-0.448392322521	-0.00340459662948
1.807	-0.0933010192117	0.44068626601	11.7974385689	0.204787363788	-0.261954115305	-0.364154273505	0.203265385565	-0.0107478593131	-0.448458574871	-0.00339379774072
1.808	-0.0948924631084	0.439798258456	11.7991525528	0.203524886678	-0.261969584817	-0.364213836513	0.202007499175	-0.0106361311079	-0.448518625317	-0.00338310815021
1.809	-0.0963807848557	0.438920389756	11.8008209743	0.202261276194	-0.261977844546	-0.364271184333	0.200748449754	-0.0105202440279	-0.44857273644	-0.00337253219046
1.81	-0.0977648857303	0.438053396886	11.8024461656	0.200996569286	-0.261979340631	-0.364326333553	0.199488271379	-0.0104005611469	-0.448621171511	-0.00336207383502
1.811	-0.0990439540859	0.437198023971	11.8040305046	0.199730805586	-0.261974524026	-0.364379296911	0.198227000983	-0.0102774514156	-0.448664193665	-0.00335173669196
1.812	-0.100217555764	0.436355013629	11.8055764162	0.1984640274	-0.261963849091	-0.364430083283	0.19696467836	-0.0101512885077	-0.448702065096	-0.00334152399865
1.813	-0.10128557379	0.435525104886	11.8070863609	0.197196279682	-0.261947772182	-0.364478697675	0.195701346141	-0.0100224496683	-0.448735046256	-0.00333143861757
1.814	-0.102248175916	0.434709048437	11.8085628165	0.195927610008	-0.261926750267	-0.364525141232	0.194437049769	-0.00989131456524	-0.448763395077	-0.00332148303332
1.815	-0.103105841579	0.433907590034	11.8100082806	0.194658068541	-0.261901239548	-0.364569411263	0.19317183747	-0.00975826414803	-0.44878736621	-0.00331165935075
1.816	-0.103859378492	0.433121469405	11.8114252623	0.193387707994	-0.261871694113	-0.364611501279	0.191905760216	-0.009623679517	-0.448807210286	-0.00330196929429
1.817	-0.104509908654	0.432351419501	11.8128162721	0.192116583575	-0.261838564601	-0.364651401037	0.190638871675	-0.00948794080588	-0.448823173201	-0.00329241420828
1.818	-0.105058773209	0.431598178273	11.8141838072	0.190844752936	-0.261802296901	-0.364689096602	0.189371228156	-0.00935142608125	-0.44883549542	-0.00328299505854
1.819	-0.105507672901	0.43086246463	11.8155303573	0.18957227611	-0.261763330887	-0.364724570423	0.188102888555	-0.00921451026068	-0.448844411314	-0.00327371243494
1.82	-0.105858551099	0.430144993733	11.8168583861	0.188299215447	-0.261722099175	-0.364757801414	0.186833914281	-0.00907756405384	-0.448850148521	-0.00326456655505
1.821	-0.106113631118	0.429446468841	11.8181703297	0.187025635536	-0.261679025927	-0.364788765051	0.185564369183	-0.00894095292829	-0.448852927335	-0.00325555726892
1.822	-0.106275393617	0.428767577164	11.8194685883	0.185751603135	-0.261634525692	-0.364817433479	0.184294319479	-0.0088050361027	-0.448852960132	-0.00324668406472
1.823	-0.106346521312	0.428109006316	11.82075551	0.184477187078	-0.261589002288	-0.364843775629	0.183023833658	-0.00867016557062	-0.448850450817	-0.00323794607556
1.824	-0.106330027562	0.427471407272	11.8220334063	0.183202458196	-0.261542847734	-0.364867757343	0.181752982402	-0.00853668515649	-0.448845594315	-0.00322934208708
1.825	-0.106229034049	0.426855441859	11.823304513	0.181927489218	-0.261496441228	-0.364889341514	0.18048183848	-0.00840492960668	-0.448838576094	-0.00322087054612
1.826	-0.106046970995	0.426261729915	11.8245710191	0.180652354679	-0.261450148173	-0.364908488228	0.179210476655	-0.00827522371715	-0.448829571714	-0.00321252957019
1.827	-0.105787413973	0.425690888376	11.8258350323	0.179377130814	-0.261404319263	-0.364925154918	0.177938973576	-0.00814788150082	-0.448818746427	-0.00320431695783
1.828	-0.105454133058	0.425143512644	11.8270985867	0.17810189546	-0.261359289616	-0.364939296526	0.17666740767	-0.00802320539496	-0.448806254801	-0.00319623019975
1.829	-0.105051056559	0.424620179288	11.8283636333	0.176826727941	-0.261315377968	-0.364950865675	0.175395859026	-0.00790148551177	-0.448792240388	-0.00318826649078
1.83	-0.104582315685	0.424121436667	11.8296320401	0.17555170896	-0.261272885923	-0.364959812841	0.174124409284	-0.00778299893292	-0.448776835431	-0.00318042274252
1.831	-0.104052185397	0.423647810046	11.8309055853	0.17427692049	-0.261232097265	-0.364966086536	0.17285314151	-0.00766800904999	-0.448760160605	-0.00317269559666
1.832	-0.103465005254	0.423199814228	11.8321859403	0.173002445646	-0.261193277329	-0.364969633496	0.171582140076	-0.00755676495159	-0.448742324801	-0.00316508143899
1.833	-0.102825260253	0.422777939005	11.8334746783	0.171728368581	-0.261156672437	-0.364970398878	0.170311490536	-0.00744950085864	-0.448723424947	-0.00315757641392
1.834	-0.102137607029	0.422382629883	11.834773279	0.170454774352	-0.261122509389	-0.364968326453	0.169041279496	-0.00734643560902	-0.448703545869	-0.00315017643962
1.835	-0.10140667286	0.422014332719	11.8360830978	0.169181748808	-0.261090995031	-0.364963358808	0.167771594484	-0.007247772192	-0.448682760191	-0.00314287722357
1.836	-0.100637236802	0.421673453294	11.837405387	0.167909378459	-0.261062315872	-0.364955437557	0.166502523823	-0.00715369733324	-0.448661128275	-0.00313567427864
1.837	-0.09983412648	0.421360370152	11.8387412852	0.166637750356	-0.261036637777	-0.364944503543	0.165234156493	-0.00706438113128	-0.4486386982	-0.00312856293946
1.838	-0.0990021757497	0.421075444063	11.8400918083	0.165366951965	-0.261014105722	-0.364930497051	0.163966582004	-0.00697997674541	-0.448615505778	-0.00312153837921
1.839	-0.0981462678643	0.420819005277	11.8414578535	0.164097071038	-0.260994843606	-0.364913358025	0.162699890254	-0.0069006201356	-0.448591574608	-0.00311459562666
1.84	-0.0972713109715	0.420591348313	11.842840204	0.162828195491	-0.260978954139	-0.364893026272	0.1614341714	-0.00682642985403	-0.448566916172	-0.00310772958342
1.841	-0.0963821699363	0.420392756364	11.8442395074	0.161560413274	-0.260966518785	-0.364869441688	0.160169515721	-0.00675750688914	-0.448541529962	-0.00310093504144
1.842	-0.0954837476805	0.42022346601	11.8456563013	0.160293812247	-0.260957597775	-0.364842544461	0.158906013483	-0.00669393456089	-0.44851540365	-0.00309420670058
1.843	-0.0945809012923	0.420083691953	11.8470909943	0.159028480055	-0.260952230173	-0.364812275296	0.157643754805	-0.00663577846766	-0.448488513283	-0.00308753918627
1.844	-0.0936783688053	0.419973637364	11.8485438578	0.157764504001	-0.260950434018	-0.364778575617	0.156382829525	-0.00658308648419	-0.448460823529	-0.00308092706722
1.845	-0.0927809465018	0.419893446171	11.8500150611	0.156501970926	-0.260952206511	-0.364741387787	0.155123327068	-0.0065358888094	-0.448432287937	-0.0030743648731
1.846	-0.091893283823	0.419843258109	11.8515046314	0.155240967083	-0.260957524273	-0.364700655312	0.153865336314	-0.00649419806439	-0.448402849245	-0.00306784711212
1.847	-0.0910199711997	0.419823170557	11.8530124819	0.153981578021	-0.260966343655	-0.364656323047	0.152608945468	-0.00645800943892	-0.448372439712	-0.00306136828854
1.848	-0.090165478538	0.419833262838	11.8545383976	0.152723888462	-0.260978601107	-0.364608337403	0.151354241933	-0.00642730088565	-0.44834098148	-0.00305492291994
1.849	-0.0893341953666	0.419873575586	11.8560820472	0.151467982186	-0.260994213601	-0.36455664654	0.150101312184	-0.00640203336092	-0.448308386968	-0.00304850555437
1.85	-0.0885303884378	0.419944124775	11.85764298	0.150213941918	-0.261013079104	-0.364501200567	0.148850241645	-0.00638215111138	-0.448274559286	-0.0030421107871
1.851	-0.0877581702437	0.420044899051	11.8592206276	0.148961849216	-0.261035077107	-0.364441951725	0.147601114565	-0.00636758200433	-0.448239392686	-0.00303573327724
1.852	-0.0870215154475	0.420175862871	11.860814304	0.14771178436	-0.261060069202	-0.36437885458	0.146354013907	-0.00635823790103	-0.448202773026	-0.00302936776381
1.853	-0.0863240528381	0.420336710189	11.8624231383	0.146463825687	-0.261087900155	-0.364311865389	0.145109020665	-0.00635401590382	-0.448164577861	-0.00302300908092
1.854	-0.0856697958069	0.420527786974	11.8640463155	0.145218051548	-0.261118397332	-0.364240944774	0.143866215815	-0.0063547963629	-0.448124678296	-0.00301665217442
1.855	-0.0850621015105	0.42074876137	11.8656827946	0.143974537367	-0.261151372665	-0.364166055112	0.142625677369	-0.00636044598538	-0.44808293796	-0.00301029211578
1.856	-0.0845042347486	0.420999505086	11.8673314648	0.142733357392	-0.261186622827	-0.364087161977	0.14138748211	-0.00637081715964	-0.448039214276	-0.00300392411685
1.857	-0.0839993871745	0.421279828659	11.868991131	0.141494583978	-0.261223930113	-0.364004234083	0.140151704878	-0.00638574871141	-0.447993358915	-0.00299754354362
1.858	-0.083550440686	0.421589544397	11.8706604885	0.140258287665	-0.261263063254	-0.363917243428	0.138918418629	-0.00640506649888	-0.447945218366	-0.00299114592942
1.859	-0.0831601456287	0.421928422278	11.8723381557	0.139024537043	-0.261303778273	-0.363826165421	0.137687694298	-0.006428584037	-0.44789463453	-0.0029847269876
1.86	-0.0828309918369	0.422296221551	11.8740226556	0.137793398689	-0.26134581936	-0.363730979013	0.136459600731	-0.00645610315102	-0.447841445313	-0.00297828262353
1.861	-0.0825653513678	0.422692658017	11.8757124449	0.136564937092	-0.261388919783	-0.363631666805	0.135234204593	-0.00648741465556	-0.447785485237	-0.0029718089459
1.862	-0.0823652304966	0.423117451379	11.8774058879	0.135339214585	-0.261432802811	-0.363528215157	0.134011570307	-0.00652229905806	-0.447726586049	-0.00296530227741
1.863	-0.0822325767514	0.423570274178	11.8791012963	0.134116291281	-0.261477182666	-0.36342061428	0.132791759971	-0.00656052728333	-0.447664577339	-0.00295875916469
1.864	-0.0821689830749	0.424050794081	11.8807969042	0.132896225019	-0.26152176549	-0.363308858323	0.131574833306	-0.00660186141859	-0.447599287156	-0.00295217638749
1.865	-0.0821758733678	0.424558655029	11.8824908906	0.131679071306	-0.261566250321	-0.363192945442	0.130360847589	-0.00664605547437	-0.44753054263	-0.00294555096712
1.866	-0.0822544481174	0.425093478214	11.8841813825	0.130464883277	-0.261610330089	-0.363072877871	0.129149857608	-0.00669285616136	-0.447458170586	-0.00293888017416
1.867	-0.0824056458795	0.425654865901	11.8858664586	0.129253711652	-0.261653692614	-0.362948661967	0.127941915613	-0.00674200367955	-0.44738199816	-0.00293216153534
1.868	-0.0826301776499	0.426242414638	11.8875441471	0.128045604697	-0.261696021612	-0.362820308256	0.126737071275	-0.00679323251785	-0.447301853408	-0.00292539283966
1.869	-0.0829285695115	0.426855685049	11.8892124534	0.1268406082	-0.261736997701	-0.36268783146	0.125535371657	-0.00684627226115	-0.447217565904	-0.00291857214364
1.87	-0.0833010792122	0.427494232311	11.890869345	0.125638765447	-0.26177629941	-0.362551250519	0.124336861184	-0.00690084840383	-0.447128967337	-0.0029116977759
1.871	-0.0837477179965	0.428157605767	11.8925127583	0.124440117205	-0.261813604185	-0.362410588598	0.123141581623	-0.00695668316603	-0.447035892092	-0.00290476834076
1.872	-0.0842683184608	0.42884532399	11.894140622	0.123244701705	-0.261848589383	-0.362265873081	0.121949572069	-0.00701349631138	-0.446938177817	-0.00289778272116
1.873	-0.0848624286236	0.429556909155	11.895750842	0.122052554647	-0.261880933262	-0.362117135558	0.12076086894	-0.00707100596337	-0.446835665987	-0.00289074008069
1.874	-0.0855294337147	0.430291861012	11.897341324	0.120863709191	-0.261910315963	-0.361964411802	0.119575505968	-0.00712892941799	-0.446728202436	-0.0028836398648
1.875	-0.0862684765814	0.431049676383	11.8989099662	0.119678195971	-0.261936420466	-0.361807741725	0.118393514215	-0.00718698395155	-0.44661563789	-0.00287648180125
1.876	-0.0870784898761	0.431829835515	11.9004546785	0.118496043103	-0.261958933542	-0.361647169335	0.117214922077	-0.00724488761981	-0.446497828466	-0.00286926589977
1.877	-0.0879581878394	0.432631824662	11.9019733692	0.117317276206	-0.261977546677	-0.361482742677	0.116039755304	-0.00730236004752	-0.446374636167	-0.0028619924508
1.878	-0.0889061001865	0.433455105089	11.9034639763	0.116141918428	-0.261991956977	-0.361314513759	0.114868037026	-0.007359123206	-0.44624592934	-0.00285466202361
1.879	-0.0899205738598	0.434299143166	11.9049244514	0.114969990473	-0.26200186805	-0.361142538478	0.113699787783	-0.0074149021763	-0.446111583128	-0.00284727546358
1.88	-0.0909997148258	0.435163402712	11.9063527709	0.113801510636	-0.26200699086	-0.360966876526	0.11253502556	-0.00746942589669	-0.445971479884	-0.00283983388866
1.881	-0.092141480315	0.436047346618	11.9077469423	0.112636494851	-0.262007044551	-0.36078759129	0.111373765829	-0.00752242789155	-0.445825509574	-0.00283233868524
1.882	-0.0933436785693	0.436950417721	11.9091050228	0.111474956729	-0.262001757245	-0.360604749746	0.110216021602	-0.00757364698122	-0.445673570148	-0.00282479150314
1.883	-0.0946039112809	0.437872076389	11.9104250984	0.110316907617	-0.261990866801	-0.360418422337	0.10906180348	-0.00762282796942	-0.445515567884	-0.00281719425005
1.884	-0.0959196124882	0.438811783151	11.9117053028	0.109162356647	-0.261974121545	-0.360228682848	0.107911119711	-0.00766972230792	-0.445351417713	-0.00280954908518
1.885	-0.0972880926085	0.439768994564	11.9129438251	0.108011310807	-0.261951280961	-0.36003560827	0.106763976261	-0.00771408873575	-0.445181043507	-0.0028018584123
1.886	-0.0987065432876	0.44074315816	11.9141389183	0.106863774997	-0.261922116344	-0.359839278657	0.105620376876	-0.00775569389206	-0.445004378344	-0.00279412487221
1.887	-0.100171962705	0.441733746117	11.9152888816	0.105719752107	-0.261886411416	-0.359639776976	0.10448032316	-0.00779431290141	-0.44482136475	-0.00278635133451
1.888	-0.101681289407	0.44274021994	11.9163920893	0.104579243084	-0.261843962899	-0.35943718895	0.103343814649	-0.00782972992883	-0.444631954902	-0.00277854088888
1.889	-0.103231294289	0.443762057113	11.9174469774	0.103442247015	-0.261794581049	-0.359231602894	0.1022108489	-0.00786173870504	-0.444436110808	-0.00277069683576
1.89	-0.104818702675	0.444798726489	11.9184520647	0.102308761207	-0.261738090141	-0.359023109545	0.101081421568	-0.00789014301936	-0.444233804459	-0.00276282267659
1.891	-0.106440083367	0.445849727416	11.9194059284	0.101178781271	-0.261674328919	-0.35881180189	0.0999555265042	-0.00791475717997	-0.444025017946	-0.00275492210354
1.892	-0.108091993238	0.446914542667	11.9203072442	0.100052301207	-0.261603150993	-0.358597774986	0.0988331558414	-0.00793540643992	-0.443809743555	-0.00274699898874
1.893	-0.109770839278	0.447992687734	11.9211547523	0.0989293134953	-0.261524425197	-0.358381125777	0.0977143000916	-0.00795192738875	-0.443587983827	-0.00273905737322
1.894	-0.111473047714	0.449083665436	11.9219472923	0.0978098091911	-0.261438035894	-0.358161952906	0.0965989482465	-0.00796416830818	-0.443359751589	-0.00273110145539
1.895	-0.113194938019	0.450187007996	11.9226837801	0.0966937780108	-0.261343883246	-0.357940356533	0.0954870878704	-0.00797198949203	-0.443125069963	-0.00272313557919
1.896	-0.114932819998	0.451302244947	11.9233632288	0.0955812084338	-0.261241883422	-0.357716438133	0.0943787052081	-0.00797526352869	-0.442883972334	-0.00271516422196
1.897	-0.116682969681	0.452428925732	11.9239847382	0.094472087797	-0.261131968773	-0.357490300315	0.0932737852858	-0.00797387554696	-0.442636502304	-0.00270719198208
1.898	-0.118441612638	0.45356661847	11.9245474976	0.0933664023897	-0.261014087952	-0.357262046618	0.0921723120124	-0.00796772342363	-0.442382713607	-0.00269922356629
1.899	-0.120205039244	0.454714885436	11.9250508025	0.0922641375524	-0.260888205991	-0.357031781326	0.0910742682853	-0.00795671795386	-0.442122670003	-0.00269126377691
1.9	-0.121969456039	0.455873326144	11.9254940287	0.0911652777739	-0.260754304329	-0.356799609268	0.0899796360951	-0.00794078298311	-0.44185644514	-0.00268331749884
1.901	-0.123731156768	0.457041535077	11.925876661	0.0900698067911	-0.260612380797	-0.35656563563	0.0888883966307	-0.00791985550117	-0.4415841224	-0.00267538968655
1.902	-0.125486407848	0.458219130708	11.9261982753	0.088977707682	-0.260462449556	-0.35632996576	0.0878005303814	-0.00789388569853	-0.441305794708	-0.00266748535085
1.903	-0.127231531675	0.459405749938	11.9264585419	0.0878889629637	-0.260304540988	-0.356092704983	0.0867160172404	-0.00786283698448	-0.441021564322	-0.00265960954573
1.904	-0.128962915755	0.460601031709	11.926657238	0.0868035546881	-0.260138701544	-0.355853958409	0.0856348366086	-0.00782668596855	-0.440731542603	-0.00265176735519
1.905	-0.130676959614	0.461804642602	11.9267942296	0.0857214645335	-0.259964993554	-0.355613830756	0.0845569674928	-0.00778542240432	-0.440435849755	-0.00264396388007
1.906	-0.132370147463	0.463016263019	11.9268694795	0.0846426738955	-0.259783494985	-0.355372426167	0.083482388604	-0.00773904909688	-0.440134614552	-0.00263620422493
1.907	-0.134039052069	0.464235578006	11.9268830562	0.0835671639797	-0.259594299165	-0.355129848033	0.0824110784572	-0.00768758177454	-0.439827974035	-0.00262849348517
1.908	-0.135680269335	0.465462309771	11.9268351063	0.082494915885	-0.259397514466	-0.354886198827	0.0813430154611	-0.00763104892547	-0.439516073194	-0.00262083673412
1.909	-0.137290579352	0.466696169913	11.9267258895	0.0814259106905	-0.259193263944	-0.354641579933	0.080278178013	-0.0075694915995	-0.439199064638	-0.00261323901044
1.91	-0.138866762329	0.467936908895	11.9265557418	0.0803601295357	-0.258981684947	-0.35439609149	0.0792165445847	-0.00750296317709	-0.438877108234	-0.00260570530569
1.911	-0.140405771343	0.469184277579	11.9263251008	0.0792975536998	-0.258762928685	-0.354149832236	0.0781580938091	-0.0074315291055	-0.438550370742	-0.00259824055213
1.912	-0.141904646783	0.470438047377	11.9260344878	0.0782381646755	-0.258537159764	-0.353902899358	0.0771028045602	-0.00735526660332	-0.438219025429	-0.00259084961083
1.913	-0.143360553642	0.471698006256	11.925684511	0.077181944242	-0.258304555691	-0.353655388356	0.0760506560326	-0.00727426433538	-0.437883251673	-0.00258353726009
1.914	-0.144770765657	0.472963956675	11.9252758628	0.0761288745329	-0.258065306346	-0.353407392905	0.0750016278156	-0.00718862205823	-0.437543234546	-0.00257630818415
1.915	-0.146132748068	0.474235707021	11.9248093233	0.0750789380977	-0.257819613421	-0.353159004727	0.0739556999603	-0.00709845023799	-0.437199164401	-0.00256916696232
1.916	-0.147444033002	0.475513091369	11.9242857438	0.0740321179655	-0.257567689844	-0.352910313475	0.0729128530497	-0.00700386964204	-0.436851236433	-0.00256211805851
1.917	-0.148702337879	0.476795951737	11.9237060556	0.0729883976989	-0.257309759163	-0.352661406619	0.0718730682571	-0.00690501090581	-0.436499650244	-0.00255516581113
1.918	-0.149905528487	0.478084141655	11.9230712635	0.0719477614433	-0.257046054916	-0.352412369342	0.0708363274017	-0.0068020140761	-0.436144609393	-0.00254831442347
1.919	-0.151051612492	0.479377529364	11.9223824419	0.0709101939804	-0.256776819976	-0.352163284444	0.0698026130063	-0.00669502813297	-0.435786320944	-0.00254156795454
1.92	-0.152138778411	0.480675994968	11.921640731	0.0698756807621	-0.256502305881	-0.351914232257	0.0687719083364	-0.00658421049087	-0.435424995003	-0.0025349303104
1.921	-0.153165354626	0.481979424289	11.9208473383	0.0688442079589	-0.256222772141	-0.351665290562	0.0677441974531	-0.00646972648196	-0.435060844264	-0.00252840523599
1.922	-0.154129823764	0.483287724146	11.9200035235	0.0678157624829	-0.255938485534	-0.351416534519	0.0667194652396	-0.00635174882185	-0.43469408354	-0.0025219963075
1.923	-0.155030871832	0.484600805925	11.9191106054	0.0667903320286	-0.255649719387	-0.351168036606	0.0656976974466	-0.00623045706094	-0.4343249293	-0.00251570692524
1.924	-0.15586733356	0.485918583713	11.9181699592	0.0657679050865	-0.255356752853	-0.350919866565	0.0646788807091	-0.00610603702206	-0.433953599206	-0.00250954030712
1.925	-0.156638207682	0.487240991651	11.917183	0.0647484709721	-0.255059870166	-0.350672091354	0.0636630025786	-0.00597868022635	-0.433580311647	-0.00250349948266
1.926	-0.157342674589	0.488567967401	11.9161511906	0.0637320198372	-0.254759359905	-0.35042477511	0.062650051538	-0.00584858330991	-0.433205285285	-0.0024975872876
1.927	-0.15798010277	0.489899444593	11.9150760392	0.0627185426815	-0.254455514241	-0.350177979122	0.0616400170147	-0.00571594743195	-0.432828738593	-0.00249180635907
1.928	-0.158549976604	0.491235388472	11.9139590739	0.0617080313598	-0.254148628193	-0.349931761808	0.0606328893912	-0.00558097767695	-0.432450889412	-0.00248615913138
1.929	-0.159052026707	0.49257574479	11.9128018705	0.0607004785861	-0.253838998876	-0.349686178702	0.0596286600107	-0.00544388245262	-0.432071954499	-0.00248064783238
1.93	-0.159486110626	0.493920473098	11.9116060254	0.0596958779311	-0.253526924756	-0.349441282451	0.0586273211759	-0.00530487288503	-0.4316921491	-0.00247527448047
1.931	-0.159852244607	0.495269545741	11.9103731519	0.058694223816	-0.253212704904	-0.349197122817	0.0576288661456	-0.00516416221304	-0.431311686515	-0.00247004088217
1.932	-0.160150663078	0.496622917231	11.909104897	0.0576955115033	-0.252896638264	-0.348953746685	0.0566332891246	-0.00502196518401	-0.430930777682	-0.0024649486303
1.933	-0.160381696542	0.497980569681	11.907802904	0.0566997370835	-0.252579022926	-0.348711198085	0.055640585253	-0.00487849745155	-0.430549630771	-0.0024599991028
1.934	-0.160545904115	0.499342468513	11.9064688383	0.0557068974588	-0.252260155405	-0.348469518213	0.054650750589	-0.00473397497849	-0.430168450791	-0.00245519346207
1.935	-0.160643965245	0.500708583937	11.9051043693	0.0547169903203	-0.251940329938	-0.348228745466	0.0536637820872	-0.00458861344574	-0.429787439198	-0.00245053265502
1.936	-0.160676713775	0.502078895211	11.9037111617	0.0537300141252	-0.251619837797	-0.347988915478	0.0526796775751	-0.00444262766842	-0.429406793536	-0.00244601741358
1.937	-0.160645176112	0.503453364864	11.9022908881	0.0527459680681	-0.251298966609	-0.347750061167	0.0516984357243	-0.00429623102336	-0.429026707075	-0.0024416482559
1.938	-0.160550459025	0.504831970699	11.9008452038	0.0517648520545	-0.250977999703	-0.347512212787	0.050720056023	-0.00414963488271	-0.428647368474	-0.00243742548801
1.939	-0.160393844306	0.506214684315	11.8993757566	0.0507866666626	-0.250657215469	-0.34727539798	0.0497445387372	-0.00400304806663	-0.428268961455	-0.00243334920615
1.94	-0.160176786288	0.507601462062	11.8978841873	0.04981141311	-0.250336886745	-0.347039641846	0.0487718848759	-0.00385667630516	-0.427891664495	-0.00242941929953
1.941	-0.15990083438	0.508992265389	11.8963721139	0.0488390932133	-0.250017280222	-0.346804967004	0.0478020961494	-0.00371072171721	-0.427515650538	-0.00242563545372
1.942	-0.159567642828	0.510387062428	11.8948411236	0.0478697093477	-0.249698655873	-0.346571393668	0.046835174927	-0.00356538230562	-0.42714108672	-0.00242199715448
1.943	-0.159179008611	0.511785803574	11.8932927888	0.0469032644057	-0.249381266409	-0.346338939728	0.0458711241938	-0.00342085147045	-0.426768134115	-0.00241850369213
1.944	-0.158736875771	0.513188428584	11.8917286546	0.0459397617485	-0.24906535676	-0.346107620824	0.0449099475001	-0.00327731754136	-0.4263969475	-0.00241515416633
1.945	-0.158243213502	0.514594894418	11.8901502192	0.0449792051616	-0.248751163583	-0.345877450437	0.0439516489142	-0.00313496333008	-0.426027675136	-0.00241194749143
1.946	-0.157700193113	0.516005124111	11.8885589637	0.0440215988049	-0.248438914803	-0.345648439981	0.0429962329702	-0.00299396570433	-0.425660458575	-0.00240888240215
1.947	-0.157109994315	0.517419050141	11.8869563196	0.0430669471631	-0.24812882918	-0.345420598888	0.0420437046156	-0.00285449518401	-0.425295432481	-0.00240595745972
1.948	-0.156474887987	0.518836603399	11.8853436724	0.0421152549946	-0.247821115905	-0.345193934713	0.0410940691572	-0.00271671556043	-0.424932724473	-0.00240317105841
1.949	-0.15579730412	0.520257685223	11.8837223787	0.0411665272802	-0.247515974232	-0.344968453226	0.0401473322062	-0.00258078353957	-0.424572454989	-0.00240052143244
1.95	-0.155079638205	0.521682210766	11.8820937336	0.0402207691658	-0.247213593139	-0.344744158515	0.0392034996186	-0.00244684841035	-0.424214737171	-0.00239800666317
1.951	-0.154324411428	0.523110075686	11.8804589891	0.0392779859133	-0.246914151024	-0.344521053091	0.0382625774414	-0.00231505173779	-0.423859676766	-0.00239562468674
1.952	-0.153534181469	0.52454116787	11.8788193465	0.0383381828456	-0.246617815428	-0.344299137992	0.0373245718552	-0.00218552708269	-0.423507372057	-0.00239337330184
1.953	-0.152711566234	0.525975365059	11.8771759531	0.0374013652865	-0.246324742802	-0.344078412888	0.0363894891094	-0.00205839974731	-0.423157913805	-0.00239125017787
1.954	-0.151859207188	0.527412540682	11.8755298982	0.036467538512	-0.246035078299	-0.343858876188	0.0354573354705	-0.00193378654816	-0.422811385214	-0.0023892528633
1.955	-0.150979780544	0.52885255012	11.8738822187	0.0355367076941	-0.245748955601	-0.343640525151	0.0345281171613	-0.00181179561591	-0.422467861922	-0.00238737879423
1.956	-0.150075989345	0.53029525012	11.8722338865	0.0346088778428	-0.245466496785	-0.343423355994	0.0336018402993	-0.00169252622283	-0.422127412004	-0.00238562530314
1.957	-0.149150542002	0.531740481588	11.8705858162	0.0336840537543	-0.24518781222	-0.343207363996	0.0326785108409	-0.00157606863751	-0.421790096004	-0.00238398962782
1.958	-0.148206182552	0.533188067317	11.8689388687	0.0327622399564	-0.244913000495	-0.342992543615	0.0317581345221	-0.00146250400762	-0.421455966973	-0.00238246892045
1.959	-0.147245642714	0.534637826862	11.8672938366	0.0318434406545	-0.244642148385	-0.342778888589	0.0308407168012	-0.00135190427018	-0.421125070542	-0.00238106025668
1.96	-0.146271612642	0.536089582078	11.8656514423	0.0309276596778	-0.24437533085	-0.342566392046	0.0299262627998	-0.00124433208914	-0.420797445003	-0.00237976064491
1.961	-0.145286799056	0.537543124448	11.8640123581	0.0300149004306	-0.244112611066	-0.342355046613	0.0290147772506	-0.00113984082063	-0.420473121414	-0.00237856703557
1.962	-0.14429389728	0.538998243285	11.862377188	0.0291051658372	-0.243854040485	-0.342144844517	0.0281062644377	-0.00103847450534	-0.420152123718	-0.00237747633037
1.963	-0.143295564707	0.540454717157	11.8607464725	0.0281984582949	-0.243599658935	-0.341935777691	0.0272007281454	-0.000940267887698	-0.41983446888	-0.00237648539166
1.964	-0.14229439685	0.541912312454	11.8591206898	0.0272947796256	-0.243349494743	-0.341727837876	0.0262981716055	-0.000845246461372	-0.419520167045	-0.00237559105163
1.965	-0.141292971096	0.543370794703	11.8575002486	0.0263941310237	-0.243103564895	-0.341521016721	0.0253985974408	-0.000753426540871	-0.419209221705	-0.00237479012156
1.966	-0.140293834651	0.544829898238	11.8558855096	0.0254965130162	-0.242861875219	-0.341315305881	0.0245020076214	-0.000664815358483	-0.41890162989	-0.00237407940088
1.967	-0.139299400584	0.546289379558	11.8542767488	0.024601925417	-0.242624420604	-0.341110697109	0.0236084034144	-0.000579411186245	-0.418597382367	-0.00237345568624
1.968	-0.138312124657	0.547748950232	11.8526742055	0.0237103672794	-0.242391185244	-0.340907182351	0.0227177853325	-0.000497203481583	-0.418296463851	-0.00237291578035
1.969	-0.137334310362	0.549208338028	11.8510780402	0.0228218368605	-0.242162142904	-0.340704753836	0.0218301530942	-0.000418173057303	-0.41799885324	-0.00237245650072
1.97	-0.136368212585	0.550667252991	11.8494883606	0.0219363315804	-0.241937257217	-0.340503404161	0.0209455055791	-0.00034229227324	-0.417704523853	-0.00237207468815
1.971	-0.13541603865	0.552125389805	11.8479052204	0.021053847983	-0.241716482009	-0.340303126372	0.0200638407846	-0.000269525250582	-0.417413443679	-0.00237176721514
1.972	-0.134479847162	0.553582450015	11.8463286055	0.0201743817033	-0.241499761636	-0.340103914046	0.0191851557895	-0.000199828106511	-0.417125575644	-0.00237153099392
1.973	-0.133561667487	0.55503810858	11.8447584606	0.019297927431	-0.241287031352	-0.339905761367	0.018309446714	-0.000133149209173	-0.416840877883	-0.00237136298438
1.974	-0.13266341654	0.556492040611	11.8431946694	0.0184244788832	-0.241078217697	-0.339708663191	0.0174367086884	-6.94294517837e-05	-0.416559304019	-0.00237126020163
1.975	-0.131786903084	0.557943914972	11.8416370655	0.017554028772	-0.2408732389	-0.339512615124	0.0165669358174	-8.60254461935e-06	-0.416280803455	-0.00237121972335
1.976	-0.130933828175	0.559393394428	11.8400854299	0.0166865687786	-0.240672005304	-0.339317613577	0.0157001211507	4.94046763463e-05	-0.416005321671	-0.0023712386968
1.977	-0.130105798556	0.56084013254	11.8385394996	0.0158220895299	-0.240474419802	-0.339123655825	0.0148362566563	0.00010467192426	-0.415732800522	-0.00237131434551
1.978	-0.129304339425	0.562283766457	11.8369989723	0.0149605805741	-0.240280378299	-0.338930740069	0.0139753331929	0.000157285122113	-0.415463178552	-0.00237144397565
1.979	-0.128530810696	0.563723944061	11.8354634913	0.0141020303637	-0.240089770172	-0.338738865474	0.0131173404904	0.000207336049439	-0.415196391302	-0.0023716249821
1.98	-0.127786476881	0.565160304258	11.8339326622	0.0132464262346	-0.239902478756	-0.338548032227	0.0122622671251	0.000254921977036	-0.414932371624	-0.00237185485405
1.981	-0.127072540401	0.566592462879	11.8324060643	0.0123937543962	-0.23971838183	-0.338358241565	0.0114101005082	0.000300145289915	-0.414671050002	-0.00237213118037
1.982	-0.126390001089	0.568020055934	11.8308832256	0.0115439999132	-0.239537352121	-0.338169495819	0.0105608268641	0.000343113100764	-0.414412354867	-0.00237245165445
1.983	-0.12573980305	0.56944269532	11.8293636542	0.0106971467001	-0.239359257808	-0.337981798442	0.00971443122324	0.000383936854299	-0.414156212918	-0.00237281407878
1.984	-0.125122557441	0.570859986839	11.8278467521	0.00985317764956	-0.239183963408	-0.337795153871	0.00887089754766	0.000422731525814	-0.413902549524	-0.00237321636874
1.985	-0.124539265501	0.5722714973	11.8263320551	0.00901207400832	-0.239011329249	-0.337609567816	0.0080302081059	0.000459616218969	-0.413651288653	-0.00237365655682
1.986	-0.123990341929	0.573676910707	11.824818936	0.00817381640895	-0.238841213103	-0.337425047293	0.00719234450118	0.000494712851822	-0.413402353844	-0.00237413279561
1.987	-0.123476250707	0.575075823095	11.8233068039	0.0073383840869	-0.23867347016	-0.337241600463	0.00635728688792	0.000528146085894	-0.413155668066	-0.00237464336085
1.988	-0.12299730284	0.576467847241	11.8217950395	0.00650575516355	-0.238507953645	-0.337059236686	0.00552501425297	0.000560042854741	-0.412911154114	-0.00237518665385
1.989	-0.12255368598	0.577852589142	11.8202830114	0.00567590658519	-0.238344515332	-0.33687796652	0.00469550435332	0.000590531941961	-0.412668734915	-0.00237576120356
1.99	-0.122145538877	0.579229639905	11.8187700854	0.00484881415335	-0.238183006066	-0.336697801714	0.00386873374519	0.000619743558284	-0.412428333815	-0.00237636566824
1.991	-0.121772808262	0.5805986116	11.817255603	0.0040244525276	-0.238023276265	-0.336518755203	0.00304467778586	0.000647808919477	-0.412189874875	-0.00237699883663
1.992	-0.121435331093	0.5819591095	11.8157389032	0.00320279524608	-0.237865176434	-0.336340841088	0.00222331065346	0.000674859827305	-0.41195328315	-0.00237765962878
1.993	-0.121132875224	0.583310737579	11.8142193236	0.00238381473797	-0.23770855765	-0.336164074621	0.00140460535879	0.000701028252933	-0.411718484958	-0.00237834709642
1.994	-0.12086506872	0.584653099569	11.8126962006	0.00156748234164	-0.237553272063	-0.335988472176	0.000588533763009	0.000726445925935	-0.411485408149	-0.0023790604229
1.995	-0.120631455835	0.585985803853	11.8111688715	0.000753768331479	-0.237399173359	-0.335814051225	-0.000224933395679	0.000751243928106	-0.411253982353	-0.00237979892281
1.996	-0.120431441925	0.587308465017	11.8096366761	-5.73580629232e-05	-0.237246117239	-0.335640830299	-0.00103582648299	0.000775552294401	-0.411024139228	-0.00238056204106
1.997	-0.120264339641	0.588620702008	11.8080989589	-0.000865928630778	-0.237093961863	-0.335468828955	-0.0018441769424	0.000799499621961	-0.410795812689	-0.00238134935171
1.998	-0.120129408128	0.589922122186	11.8065550868	-0.00167197614628	-0.236942568293	-0.335298067734	-0.00265001726101	0.00082321268757	-0.410568939133	-0.00238216055627
1.999	-0.120025750967	0.591212360342	11.8050044222	-0.00247553434226	-0.236791800917	-0.335128568107	-0.00345338094275	0.000846816075161	-0.410343457642	-0.0023829954818
[truncated: 29,344 more rows]
