# Supplementary material for: Roll Angle Estimation of a Motorcycle through Inertial Measurements
Source: Sensors (Basel). 2021 Oct 5;21(19):6626. doi: 10.3390/s21196626 (PMC8512544; doi:10.3390/s21196626)
Supplement: Supplementary file 1 [file sensors-21-06626-s001.zip › supplementary_material/IMU_circular_inside.csv]

0	-0.490295650545	0	9.79774005447	0	0	0	0	0	0	-0.0499791692707
0.001	-7.86515439492	-0.0252880031936	14.0384587589	-0.000157780394363	-0.0151724590682	5.9697631869e-05	-0.000154793415202	-0.0151724590633	5.97735607543e-05	-0.0499715925205
0.002	-16.4839659703	-0.0226544785885	18.626395498	-0.000271285780693	-0.0343785392972	0.000138886154629	-0.000264339682942	-0.0343785392561	0.000139069903912	-0.0499468191542
0.003	-22.5004864955	-0.019536409836	21.9833794515	-0.000348177651895	-0.0466596066516	0.000234331714155	-0.000336467040695	-0.0466596065122	0.000234651856963	-0.0499063277472
0.004	-26.6299793997	-0.0172482331893	24.4273532912	-0.000411364978831	-0.0533675262602	0.000345238657571	-0.000394128648859	-0.0533675259292	0.000345719761853	-0.0498563655325
0.005	-29.3535245911	-0.0155775240455	26.1691979181	-0.000464935939007	-0.0557060065083	0.000471657054267	-0.000441413520745	-0.0557060058594	0.000472319784643	-0.0498018916175
0.006	-31.022005731	-0.0144118967933	27.359735492	-0.000512061921409	-0.0547044305092	0.000613341937414	-0.000481507322947	-0.0547044293826	0.000614202875107	-0.0497467528737
0.007	-31.8930150479	-0.0136875932727	28.1093591005	-0.000555310209361	-0.0512340322843	0.000769757167111	-0.000517004740696	-0.0512340304865	0.000770829182672	-0.0496938485683
0.008	-32.1574660877	-0.0133716898341	28.5008836408	-0.000596946828163	-0.0460299620046	0.000940084940418	-0.000550211867459	-0.0460299593075	0.00094137778796	-0.0496452765714
0.009	-31.9586127406	-0.0134511819759	28.598074316	-0.000639110258752	-0.0397121592385	0.00112323899407	-0.000583319400147	-0.0397121553798	0.0011247599469	-0.0496024584638
0.01	-31.4055698413	-0.0139263092239	28.4513682169	-0.000683914104288	-0.0328028216824	0.00131787517621	-0.000618505019296	-0.0328028163634	0.00131962960082	-0.0495662456783
0.011	-30.5828965345	-0.0148064336357	28.1017434646	-0.00073350957794	-0.0257402724309	0.00152239730588	-0.000657995898846	-0.0257402653153	0.00152438911988	-0.0495370100859
0.012	-29.5573758861	-0.0161074790372	27.5833486726	-0.000790125342402	-0.0188897507675	0.00173495786196	-0.00070410886938	-0.0188897414774	0.00173718985461	-0.0495147223196
0.013	-28.3828016233	-0.0178503369387	26.9252928525	-0.000856094816854	-0.0125518193176	0.00195345355546	-0.000759278318116	-0.012551807429	0.00195592757346	-0.0494990205399
0.014	-27.1033456612	-0.0200598847072	26.1528610691	-0.000933876933589	-0.00696903380899	0.00217551585818	-0.000826077775494	-0.0069690188457	0.00217823287708	-0.0494892716851
0.015	-25.7559116634	-0.0227644143697	25.2883342386	-0.00102607404799	-0.00233140915309	0.00239849636578	-0.000907238871343	-0.00233139057899	0.00240145647955	-0.0494846266708
0.016	-24.3717616634	-0.0259953769677	24.3515349463	-0.00113544952084	0.00121890356733	0.00261944657779	-0.00100567017625	0.00121892635585	0.0026226489467	-0.0494840705288
0.017	-22.9776226464	-0.0297874304942	23.3601843912	-0.00126494699748	0.00358342131423	0.00283509131586	-0.00112447797048	0.00358344899581	0.0028385341158	-0.049486468116
0.018	-21.5964277127	-0.0341788514226	22.3301318389	-0.00141771339717	0.00470339909245	0.00304179456153	-0.00126699099689	0.00470343242619	0.00304547497637	-0.0494906057679
0.019	-20.2478142068	-0.0392124364607	21.2755029244	-0.00159712800136	0.00455603286167	0.00323551592963	-0.00143679166163	0.00455607268834	0.00323943022272	-0.0494952290926
0.02	-18.9484816737	-0.0449370847727	20.20880347	-0.00180684076431	0.00315074002745	0.003411755217	-0.00163775692262	0.00315078726339	0.00341589890771	-0.0494990770106
0.021	-17.7125001507	-0.0514103142595	19.1410085695	-0.0020508240894	0.000525537187013	0.00356548134351	-0.00187411328447	0.000525592806201	0.00356984950054	-0.0495009121284
0.022	-16.5516475825	-0.0587020376905	18.0816603735	-0.00233344391689	-0.00325639398732	0.0036910403253	-0.002150512006	-0.00325632898879	0.00369562796888	-0.0494995475869
0.023	-15.4758415268	-0.0669000291954	17.0389908326	-0.00265955826848	-0.00810979896674	0.00378203437035	-0.00247213305204	-0.00810972363209	0.00378683694954	-0.0494938706511
0.024	-14.4937132118	-0.0761176974929	16.0200773986	-0.00303465481708	-0.0139298973954	0.00383116026686	-0.00284482993746	-0.0139298109057	0.00383617414272	-0.0494828634828
0.025	-13.6133575418	-0.0865051350134	15.0310315239	-0.00346504440289	-0.0205941458413	0.00382998913256	-0.00327533326107	-0.020594047667	0.00383521194927	-0.0494656217608
0.026	-12.8432911029	-0.0982650731343	14.0772142334	-0.00395813615792	-0.0279629445445	0.00376865991286	-0.00377153993885	-0.0279628346725	0.0037740906674	-0.0494413720692
0.027	-12.1936756026	-0.111676579438	13.1634730953	-0.00452283465531	-0.0358789595537	0.00363544324515	-0.00434293066695	-0.0358788388234	0.00364108175924	-0.049409489272
0.028	-11.4301708453	-0.125804316364	12.2749274834	-0.00516505079089	-0.0443708945324	0.00342019045087	-0.00499590878596	-0.0443707649844	0.00342604846012	-0.049369412468
0.029	-10.0874885916	-0.137570253787	11.3712794367	-0.00587585018485	-0.0540049891065	0.00312454749512	-0.00572144356199	-0.054004854009	0.00313069166745	-0.049320287712
0.03	-8.63378108487	-0.148961425533	10.4749643888	-0.00664404144587	-0.0652238009704	0.00275399894254	-0.0065080537837	-0.0652236650348	0.0027605679238	-0.0492607517121
0.031	-7.11184115017	-0.159895783082	9.59716792315	-0.00746677109765	-0.077968241165	0.00230865752487	-0.00735285630527	-0.077968111167	0.00231584705115	-0.0491892506471
0.032	-5.56528080612	-0.170262727594	8.74763505435	-0.00834040507793	-0.0921469780168	0.00178944420896	-0.00825213934744	-0.0921468632091	0.0017975148874	-0.0491043057257
0.033	-4.13989060227	-0.179978918272	7.96746980838	-0.00926122112251	-0.107566015406	0.0011979144249	-0.00920206313459	-0.107565927943	0.00120719288211	-0.0490045805863
0.034	-11.6239017579	-0.196538927483	10.7390076426	-0.0102696924531	-0.117948005185	0.000520661199427	-0.0102437295929	-0.117947961832	0.00053102650736	-0.0488919704651
0.035	-11.8534087868	-0.200781845786	10.8247869105	-0.0113627036891	-0.122126083844	-0.000240821282503	-0.0113739065667	-0.122126105782	-0.000229699851754	-0.0487718049526
0.036	-11.6294068185	-0.204121093783	11.3384892014	-0.0124516581122	-0.12353093479	-0.00107038945585	-0.0125031601752	-0.123531046751	-0.001058642864	-0.0486491326598
0.037	-11.0671578022	-0.207808070639	11.6247156472	-0.013549155224	-0.123186817072	-0.00195968903997	-0.0136436550849	-0.123187048055	-0.00194740935071	-0.0485259303249
0.038	-10.3069266205	-0.211446380371	11.7400766848	-0.0146558385692	-0.121604023388	-0.00290079611329	-0.0147956316301	-0.121604406743	-0.0028880659482	-0.0484036891683
0.039	-9.44603892358	-0.214784062056	11.7254175647	-0.0157705568639	-0.119137061646	-0.00388579658056	-0.0159575439501	-0.119137635041	-0.00387269334391	-0.048283468911
0.04	-8.55180983478	-0.217659142775	11.6107549887	-0.0168910361166	-0.116034541954	-0.00490678124545	-0.0171267308333	-0.11603534724	-0.00489338036796	-0.0481660282852
0.041	-7.67018225759	-0.219970127038	11.4185732272	-0.0180143777194	-0.112472336867	-0.00595588526817	-0.0182999148421	-0.112473419855	-0.00594226280871	-0.0480519141611
0.042	-6.83164537748	-0.221656431321	11.1660443423	-0.0191373792769	-0.108576042211	-0.00702534803769	-0.0194735252545	-0.108577452346	-0.00701158279895	-0.047941522935
0.043	-6.05539503391	-0.222685439957	10.8665382406	-0.0202567397419	-0.104436411206	-0.00810758123446	-0.0206439057584	-0.104438201166	-0.00809375645921	-0.0478351430123
0.044	-5.35233075794	-0.223043982922	10.5306601309	-0.0213691888861	-0.100120065423	-0.00919523723383	-0.0218074465246	-0.100122290637	-0.00918144190522	-0.0477329842408
0.045	-4.82290658089	-0.22113904516	10.9216087615	-0.0224674651787	-0.0953866673316	-0.0102819063338	-0.0229565998553	-0.0953893855871	-0.0102683140068	-0.047635343254
0.046	-4.24092169901	-0.220367571513	10.4277746676	-0.0235493063845	-0.0903818389224	-0.011360768746	-0.0240887980199	-0.0903851095744	-0.0113475500413	-0.0475425640062
0.047	-3.74978893616	-0.218915529157	9.93556764499	-0.0246174277186	-0.0855144166713	-0.0124248482349	-0.0252064392578	-0.0855182998304	-0.012412076418	-0.0474547135554
0.048	-3.34342163001	-0.216804653718	9.44882653298	-0.0256683863582	-0.0807720580225	-0.0134682935725	-0.026305821706	-0.0807766140988	-0.0134560479894	-0.0473716609212
0.049	-3.01398205364	-0.214083206939	8.97052543613	-0.0266994053028	-0.076140785061	-0.0144857171942	-0.0273839323688	-0.0761460740914	-0.0144740847762	-0.0472932882693
0.05	-2.75262605104	-0.210800471256	8.50300443026	-0.0277080497521	-0.0716068437203	-0.0154721990351	-0.0284381233128	-0.0716129246911	-0.0154612753402	-0.0472194916067
0.051	-2.55011143886	-0.207008271152	8.04811086056	-0.0286922007666	-0.0671577411597	-0.0164233014008	-0.0294660856873	-0.0671646713442	-0.0164131912702	-0.0471501800392
0.052	-2.39727746789	-0.202761688051	7.60731212765	-0.0296500405137	-0.0627827182633	-0.01733508092	-0.0304658352074	-0.0627905525859	-0.0173258988213	-0.0470852742748
0.053	-2.28542359362	-0.198119384053	7.18178680798	-0.0305800480742	-0.0584728164059	-0.0182040982281	-0.0314357081112	-0.0584816068489	-0.0181959683777	-0.0470247048582
0.054	-2.20660290518	-0.193143579762	6.77249858958	-0.0314810022525	-0.0542206493214	-0.0190274256752	-0.032374364055	-0.0542304443859	-0.0190204820571	-0.0469684104867
0.055	-2.15383765417	-0.187899730369	6.3802555747	-0.0323519885229	-0.0500199673645	-0.0198026530996	-0.033280793087	-0.0500308115985	-0.0197970395172	-0.046916336657
0.056	-2.12125925941	-0.182455942943	6.00575616834	-0.0331924076643	-0.0458650920045	-0.020527891435	-0.0341543242469	-0.0458770256108	-0.0205237617402	-0.0468684348132
0.057	-2.10417273994	-0.176882179627	5.64962206612	-0.034001983947	-0.0417502957594	-0.0212017736835	-0.0349946336403	-0.0417633542917	-0.0211992923241	-0.0468246620865
0.058	-2.0990463535	-0.171249295935	5.31241868253	-0.034780771018	-0.0376692016037	-0.0218234526509	-0.0358017501063	-0.0376834157603	-0.0218227956504	-0.0467849816453
0.059	-2.10343046395	-0.165627971592	4.99466361094	-0.0355291539533	-0.0336142722024	-0.0223925948348	-0.036576056919	-0.0336296677232	-0.0223939512766	-0.0467493635997
0.06	-2.1158139167	-0.160087603193	4.69682431116	-0.0362478463589	-0.029576450346	-0.0229093700175	-0.0373182883792	-0.0295930480165	-0.0229129440466	-0.0467177863421
0.061	-2.13543216268	-0.15469524185	4.41930693988	-0.0369378819478	-0.0255449963173	-0.0233744364346	-0.0380295207101	-0.0255628120805	-0.0233804497222	-0.046690238148
0.062	-2.16204640937	-0.149514670715	4.16243898074	-0.0376006006801	-0.0215075457839	-0.0237889218502	-0.0387111573508	-0.0215265909592	-0.0237976163982	-0.0466667188291
0.063	-2.19571679443	-0.144605722035	3.92644889843	-0.0382376303006	-0.0174503851205	-0.0241544014065	-0.0393649095131	-0.0174706667273	-0.0241660425119	-0.0466472412206
0.064	-2.23659369122	-0.140023926652	3.71144626582	-0.0388508648555	-0.0133589134572	-0.024472873662	-0.0399927736375	-0.0133804346381	-0.0244877528286	-0.0466318322994
0.065	-2.2847475318	-0.135820567963	3.5174056307	-0.0394424424013	-0.00921823704965	-0.0247467367053	-0.0405970080444	-0.00924099759178	-0.0247651742816	-0.0466205337744
0.066	-2.32247936352	-0.134877929368	3.34299618699	-0.040025384822	-0.0050293918276	-0.0249870016471	-0.0411911553817	-0.00505339666722	-0.025009342986	-0.0466133942733
0.067	-2.38615281567	-0.131247533609	3.18954049954	-0.0405776248468	-0.000745522177287	-0.0251788784059	-0.0417524666228	-0.000770757267366	-0.0252055134352	-0.0466105009176
0.068	-2.45499210047	-0.128064193876	3.05606456896	-0.0411164664696	0.00362659178679	-0.0253356568195	-0.0422988714898	0.00360013269381	-0.0253670022013	-0.046611927471
0.069	-2.52827442869	-0.125450387501	2.94198690252	-0.0416451210598	0.00809701061527	-0.0254612147272	-0.0428337680383	0.00806933400066	-0.0254977208141	-0.0466177679531
0.07	-2.60508675908	-0.123470841276	2.8466154439	-0.0421665654949	0.012673345656	-0.0255597557909	-0.0433603345163	0.01264445724	-0.0256019060186	-0.0466281250553
0.071	-2.68437105529	-0.122183087315	2.76916461827	-0.0426840352827	0.0173605372634	-0.0256358482926	-0.0438820243755	0.0173304408621	-0.0256841579412	-0.0466431075891
0.072	-2.76498423105	-0.121642492982	2.70877699527	-0.0432010539932	0.0221607390076	-0.0256944487415	-0.0444025969148	0.0221294352465	-0.0257494631119	-0.0466628277723
0.073	-2.84571243794	-0.121900738817	2.66453230492	-0.0437214433176	0.0270732688052	-0.0257409322046	-0.0449261289001	0.0270407536743	-0.0258032242683	-0.0466873984351
0.074	-2.92534621499	-0.123010342973	2.63547285332	-0.0442493392843	0.0320946125506	-0.0257811226135	-0.045457032386	0.0320608757896	-0.0258512901847	-0.0467169301979
0.075	-3.00269459294	-0.12502181331	2.62061431419	-0.0447892048608	0.0372184980191	-0.025821317106	-0.0460000686966	0.0371835213298	-0.0258999796261	-0.0467515286915
0.076	-3.07661366803	-0.127983509961	2.61895913972	-0.0453458327134	0.0424359905574	-0.0258683016189	-0.0465603522118	0.0423997456437	-0.0259560965901	-0.0467912918564
0.077	-3.17338016602	-0.132090896104	2.63837721737	-0.0459241557523	0.0477524127399	-0.0259298539127	-0.0471431859887	0.047714858442	-0.0260274579048	-0.0468363157405
0.078	-3.23850773244	-0.137289944629	2.66061409678	-0.0465308858595	0.0531209828863	-0.0260133121334	-0.0477556293657	0.0530820642382	-0.0261213645093	-0.0468866588402
0.079	-3.29692604324	-0.143619506797	2.69300599673	-0.0471705676384	0.0585416171924	-0.0261269026813	-0.0484026209144	0.0585012623822	-0.0262460709855	-0.0469423890771
0.08	-3.34780961219	-0.1511254187	2.73459726107	-0.047849186586	0.0639962773044	-0.0262792419115	-0.049090559493	0.0639543952124	-0.0264101950765	-0.0470035493247
0.081	-3.39046450507	-0.159842220122	2.78446516179	-0.0485728232201	0.0694651774816	-0.0264792452298	-0.0498259556662	0.0694216551769	-0.0266226490779	-0.0470701635405
0.082	-3.4243327727	-0.169793436069	2.84172615726	-0.0493476030654	0.0749270204966	-0.026736036483	-0.0506153779424	0.0748817207265	-0.026892549182	-0.047142235136
0.083	-3.44899250778	-0.180990981999	2.90553706067	-0.0501796237968	0.0803592387977	-0.0270588458585	-0.0514653756021	0.0803119975024	-0.0272291133571	-0.0472197455847
0.084	-3.46415575819	-0.193435453442	2.97510320003	-0.0510748836132	0.0857382379226	-0.0274569027655	-0.0523824024692	0.0856888618003	-0.0276415542342	-0.0473026532735
0.085	-3.46966236934	-0.207117150251	3.04967736691	-0.0520392153485	0.091039638158	-0.0279393289123	-0.0533727463581	0.0909879022965	-0.0281389722031	-0.0473908925948
0.086	-3.4654727898	-0.222017551596	3.12856216734	-0.0530782292176	0.0962385098889	-0.0285150356229	-0.0544424672642	0.096184155474	-0.0287302527559	-0.0474843732787
0.087	-3.45165968953	-0.238110997979	3.21111083002	-0.054197265222	0.10130960259	-0.029192627866	-0.0555973454228	0.101252334693	-0.0294239705415	-0.0475829799559
0.088	-3.42839907887	-0.25536638415	3.29672745686	-0.0554013547923	0.106227566057	-0.0299803159389	-0.0568428388466	0.106167051503	-0.0302283010704	-0.0476865719461
0.089	-3.39596132082	-0.273748758546	3.38486680667	-0.0566951904166	0.110967163233	-0.0308858345999	-0.0581840490663	0.110903028548	-0.0311509398556	-0.0477949832639
0.09	-3.39640571984	-0.273473337974	3.38447656035	-0.0580307914361	0.115611426147	-0.0318514694553	-0.0595702812684	0.115543393977	-0.032134282308	-0.0479080768159
0.091	-3.30447934873	-0.314527899983	3.56797344873	-0.0595080400127	0.119797419472	-0.033024388579	-0.0611084830122	0.119724873712	-0.0333248853783	-0.0480254614636
0.092	-3.30499589666	-0.314255475349	3.56756455717	-0.0610509228175	0.123981927109	-0.03425431719	-0.0627155249772	0.123904542308	-0.0345732814709	-0.0481471353152
0.093	-3.18163352426	-0.359272844642	3.75528655493	-0.0627263929342	0.127624810771	-0.0357008161353	-0.0644660401924	0.127541873336	-0.0360380009919	-0.0482725791945
0.094	-3.18221903124	-0.358876401764	3.75486476872	-0.0644865402171	0.13125924999	-0.0372173046653	-0.0663051615798	0.131170340798	-0.0375734953556	-0.0484017841702
0.095	-3.03181671834	-0.407736176258	3.94438337705	-0.066370141912	0.134272709953	-0.0389543268839	-0.0682789425119	0.13417701693	-0.039329020693	-0.0485341502175
0.096	-3.03246311895	-0.407223240383	3.94395679302	-0.0683568270442	0.137272776864	-0.0407734440643	-0.0703604278912	0.137169775131	-0.0411674169193	-0.0486696633661
0.097	-2.86027921877	-0.45978933655	4.13337795868	-0.0704560371574	0.139580288324	-0.0428115706896	-0.0725657007736	0.139469067685	-0.0432240362884	-0.0488076495252
0.098	-2.71083853796	-0.462902309409	4.20553401289	-0.0726590182086	0.14165337004	-0.0449698824827	-0.0748813075395	0.141533214531	-0.0454010498611	-0.0489479828277
0.099	-2.43607266763	-0.510364088683	4.25211847142	-0.0751307377558	0.143161275584	-0.047389141072	-0.0774791316732	0.143031036476	-0.0478384685886	-0.0490900728496
0.1	-2.16175211901	-0.536153258267	4.297509849	-0.0776093864217	0.144104510367	-0.0499120662631	-0.0800897021937	0.143963399225	-0.0503787248411	-0.0492333969444
0.101	-1.86866831941	-0.56210048964	4.34030515035	-0.0801948444539	0.144431816447	-0.0525905167277	-0.0828154720188	0.144278845445	-0.0530734820572	-0.0493773433483
0.102	-1.56424124529	-0.588006667717	4.38240496293	-0.0828846747077	0.144124381303	-0.0554220437566	-0.0856539101392	0.143958504535	-0.0559201024418	-0.0495212864141
0.103	-1.25460491411	-0.613757938387	4.42521119536	-0.0856764290323	0.143172457688	-0.0584032120499	-0.0886024166927	0.142992571353	-0.058914970592	-0.0496645861994
0.104	-0.944787915314	-0.639242342784	4.4697194424	-0.088566882815	0.141573720429	-0.0615295608871	-0.0916575541038	0.141378663571	-0.062053452078	-0.0498065967004
0.105	-0.638868031767	-0.664350731449	4.51659881237	-0.0915521051825	0.139331915336	-0.0647956176763	-0.0948151165825	0.139120471063	-0.0653299049139	-0.0499466725903
0.106	-0.340106261131	-0.688977051995	4.56625999607	-0.0946275084904	0.136455741069	-0.0681949172002	-0.0980701793534	0.136226638288	-0.0687376971251	-0.0500841747244
0.107	-0.0510634504655	-0.713018905688	4.61891273121	-0.0977878925373	0.132957921684	-0.0717200270713	-0.101417143105	0.132709837422	-0.0722692308863	-0.0502184746247
0.108	0.226297485008	-0.736378254549	4.67461387729	-0.101027486474	0.128854437773	-0.0753625792625	-0.104849776653	0.128586000103	-0.0759159730668	-0.0503489581164
0.109	0.490522093731	-0.758962203469	4.73330731302	-0.104339990412	0.124163890632	-0.0791133075293	-0.108361259827	0.123873682265	-0.0796684919827	-0.0504750282648
0.11	0.740585594018	-0.780683803304	4.79485673025	-0.107718617967	0.118906978495	-0.0829620905101	-0.111944227834	0.118593541067	-0.0835165001215	-0.0505961077321
0.111	0.975823629622	-0.801462833615	4.85907231651	-0.111156140471	0.11310606723	-0.0868980002529	-0.115590817823	0.112767906312	-0.0874489025744	-0.0507116406602
0.112	1.19587136629	-0.821226533755	4.92573218607	-0.114644933186	0.106784840547	-0.0909093558963	-0.11929271798	0.10642043141	-0.091453850888	-0.050821094164
0.113	1.19443933616	-0.820322258055	4.92603928606	-0.11814949042	0.100210718309	-0.0949554703986	-0.123012295995	0.0998186298717	-0.0954914521364	-0.0509240807611
0.114	1.59418779662	-0.85903564034	5.06143844649	-0.121638183659	0.0927915481042	-0.0990410042272	-0.126717909505	0.0923702763696	-0.0995636860305	-0.0510198650276
0.115	1.59300223237	-0.858624437674	5.06170593565	-0.125238282593	0.0852715659943	-0.10318996349	-0.130538078512	0.0848194316018	-0.103697446409	-0.0511083447681
0.116	1.93256119028	-0.891344963757	5.20512125525	-0.12878670478	0.0769864109571	-0.107341202252	-0.134306302475	0.0765019426824	-0.107828381688	-0.0511887277616
0.117	1.93162410459	-0.891091239313	5.20534363786	-0.132431297825	0.06862724928	-0.111537131176	-0.138172604639	0.0681087229277	-0.112001765342	-0.0512609385274
0.118	2.21358047829	-0.918115290205	5.35515464022	-0.136002601219	0.0595883783483	-0.115697719002	-0.141963115871	0.0590343926787	-0.116134427421	-0.0513242693695
0.119	2.21288950092	-0.918050839128	5.35531703813	-0.139649281562	0.0505002410256	-0.119881645612	-0.145829502103	0.0499090672776	-0.120287835743	-0.051378669492
0.12	2.44130254001	-0.939482605501	5.51013365243	-0.143207105625	0.0408227188482	-0.123992408355	-0.149602262352	0.0401930690186	-0.124362482028	-0.0514235210813
0.121	2.44084872097	-0.939632300174	5.51022505792	-0.146816288196	0.0311174516167	-0.128103184141	-0.153425349368	0.0304476379276	-0.128434195666	-0.0514587948475
0.122	2.62045111861	-0.955607673258	5.66896468209	-0.150325307105	0.0209175287159	-0.132103422269	-0.157141250645	0.0202064233501	-0.132389632239	-0.0514839675709
0.123	2.62022182445	-0.955989452784	5.66897763338	-0.153859536464	0.0107075130694	-0.136078993211	-0.160879728164	0.00995351928769	-0.136317107418	-0.0514990276466
0.124	2.75587314178	-0.966734886621	5.83087224129	-0.157285768483	0.000101512173725	-0.139907819394	-0.164501006583	-0.000696288730357	-0.140092052149	-0.0515035505997
0.125	2.755854507	-0.967360263646	5.83080244891	-0.160709861045	-0.0105010391883	-0.14368658939	-0.16811588706	-0.0113440998417	-0.143813310978	-0.0514975384537
0.126	2.8521912682	-0.973209839402	5.99534936183	-0.164021232513	-0.0213975731865	-0.147284309859	-0.171606795862	-0.0222865543119	-0.147347800585	-0.0514806689828
0.127	2.85236969004	-0.974084142087	5.99519532696	-0.167302763279	-0.0322811538647	-0.150806538443	-0.175062011734	-0.0332173098034	-0.150802855404	-0.0514529538563
0.128	2.913603424	-0.975475155745	6.16208286597	-0.170469752764	-0.0433541907488	-0.15411603534	-0.178389574509	-0.0443378776909	-0.154039651982	-0.0514141757876
0.129	2.91396671007	-0.976597754145	6.16184552207	-0.173579649176	-0.054408508608	-0.157325221508	-0.181652680704	-0.0554407295714	-0.157171913757	-0.0513643524104
0.13	2.94379121316	-0.974055087886	6.3308710388	-0.176575916946	-0.0655462466166	-0.160293294397	-0.184787425425	-0.0666270114492	-0.16005786732	-0.0513033730651
0.131	2.94432913733	-0.975419714173	6.33055341025	-0.179489037684	-0.0766627805238	-0.163137501909	-0.187830280227	-0.0777927914331	-0.162815491815	-0.051231258124
0.132	2.94590514058	-0.969534492702	6.50154631065	-0.18229198609	-0.0877563839951	-0.165716126934	-0.190746895187	-0.0889352698235	-0.165302815848	-0.0511480040657
0.133	2.94660984505	-0.971129691733	6.50115321534	-0.18498761866	-0.0988290251088	-0.168149208281	-0.193546248832	-0.100057143761	-0.167639943278	-0.0510536313241
0.134	2.92260208675	-0.962535320807	6.67391092495	-0.187578849663	-0.109773402265	-0.170296674254	-0.196224122538	-0.1110499763	-0.169687361385	-0.0509482427152
0.135	2.92346798821	-0.964345036321	6.67344869747	-0.190041088942	-0.120699186192	-0.172279352368	-0.198762071629	-0.122024194019	-0.171565207467	-0.0508318566487
0.136	2.87611583051	-0.953692456733	6.84768799124	-0.192406736667	-0.131393803947	-0.173961235097	-0.201185690801	-0.132766047846	-0.173138931518	-0.050704680076
0.137	2.87713952348	-0.955696737998	6.84716424637	-0.19462472203	-0.14207372239	-0.175462004839	-0.20344997273	-0.143492776382	-0.174526691116	-0.0505667278906
0.138	2.80834585072	-0.943630027355	7.02249320875	-0.196755645858	-0.152423441395	-0.176651944569	-0.20560916093	-0.153887686177	-0.175601195266	-0.0504183075451
0.139	2.80952563524	-0.94580583721	7.02191661567	-0.198723644162	-0.162763306891	-0.177647760479	-0.207593272926	-0.164271899053	-0.176476724724	-0.0502594294852
0.14	2.72095521495	-0.932938956507	7.1978158341	-0.200615474028	-0.172679218304	-0.17832801254	-0.20948325939	-0.174230129114	-0.177035285231	-0.0500904966197
0.141	2.72229060713	-0.935261052172	7.19719590225	-0.202332803163	-0.182590559705	-0.178804735437	-0.211186395271	-0.184182528087	-0.177385535906	-0.0499115145168
0.142	2.60076391808	-0.937346855353	7.37919181686	-0.204074648428	-0.191983491412	-0.17907416966	-0.212901889114	-0.193615090528	-0.17752840931	-0.0497229783086
0.143	2.61708161362	-0.9231973857	7.37231780975	-0.205430330194	-0.201392028348	-0.178915715757	-0.214208051563	-0.203059587085	-0.177238356211	-0.0495248790221
0.144	2.47791902375	-0.9271885421	7.55308962771	-0.206958027022	-0.210193885304	-0.178668778841	-0.215680429575	-0.211896714427	-0.176861145176	-0.0493178035796
0.145	2.49512873235	-0.913086124358	7.54664618425	-0.208078442275	-0.219018935348	-0.17799001255	-0.216722681781	-0.220752871111	-0.176047241902	-0.049101733345
0.146	2.34031920539	-0.917446111047	7.7252485961	-0.209380214585	-0.227164514497	-0.177231991299	-0.217941404534	-0.228928653803	-0.175156675088	-0.0488773304357
0.147	2.35803846628	-0.903601105425	7.71927281925	-0.210277633852	-0.235339528008	-0.176047355663	-0.218733772858	-0.237129301744	-0.173834879757	-0.048644570227
0.148	2.26825743266	-0.918509648502	7.80998265307	-0.211444444314	-0.242953323162	-0.174919836019	-0.219797665323	-0.244768954537	-0.17257230793	-0.0484040888978
0.149	2.19170723539	-0.909665855502	7.89402174914	-0.212309197732	-0.250209863605	-0.173434527105	-0.220541594096	-0.252047157129	-0.17095178844	-0.0481561521907
0.15	2.11236127548	-0.905863784404	7.97724159037	-0.213109123057	-0.257088366572	-0.17171465017	-0.221209086614	-0.258944210275	-0.169097175271	-0.0479011388147
0.151	2.03045283595	-0.901147510144	8.05947565966	-0.213796843748	-0.263579072814	-0.169764149349	-0.221753255778	-0.265450222618	-0.167012807396	-0.0476394336179
0.152	1.94619324232	-0.897205307269	8.14060180503	-0.214393681937	-0.269673334423	-0.16759183452	-0.222196147111	-0.271556473749	-0.164707893933	-0.0473714307445
0.153	1.85980577356	-0.893505306918	8.22050010627	-0.214900700991	-0.27536374975	-0.165206152174	-0.222539526433	-0.277255494684	-0.162191275085	-0.0470975324114
0.154	1.7715274499	-0.89017180604	8.2990538602	-0.215324763778	-0.280644175508	-0.162616515849	-0.222790999178	-0.282541095259	-0.159472752011	-0.0468181476563
0.155	1.68160535731	-0.887138362347	8.37615168707	-0.215670939416	-0.285509738993	-0.159832813451	-0.222956391089	-0.287408371679	-0.156562591349	-0.0465336910685
0.156	1.59029679387	-0.884392758666	8.45168457198	-0.215944731639	-0.289956844224	-0.156865442641	-0.22304197584	-0.291853713698	-0.153471558548	-0.0462445815053
0.157	1.49786729097	-0.881903287075	8.52554889078	-0.216151410466	-0.293983167765	-0.153725188114	-0.223053798712	-0.295874799539	-0.150210793058	-0.0459512408082
0.158	1.40458992192	-0.879639139088	8.59764643443	-0.216296178657	-0.297587650667	-0.150423142975	-0.222997837355	-0.299470587292	-0.146791727794	-0.0456540925242
0.159	1.31074391585	-0.877563809566	8.66788505256	-0.216384085841	-0.300770484914	-0.146970616624	-0.222879909868	-0.3026413005	-0.143225995225	-0.0453535606379
0.16	1.21661342739	-0.875636824848	8.73617926787	-0.216420012558	-0.30353309483	-0.143379047433	-0.222705653289	-0.305388408616	-0.139525338424	-0.0450500683199
0.161	1.12248602605	-0.873813351654	8.80245082273	-0.216408632788	-0.305878113689	-0.13965991624	-0.222480480906	-0.307714602529	-0.135701523087	-0.0447440366976
0.162	1.02865108684	-0.872044668593	8.86662916308	-0.216354383883	-0.307809355717	-0.135824663127	-0.222209547403	-0.309623765378	-0.131766253013	-0.0444358836514
0.163	0.935398230906	-0.870278568685	8.92865185389	-0.216261437029	-0.309331783677	-0.13188460798	-0.221897715013	-0.311120938886	-0.127731089526	-0.0441260226431
0.164	0.843015438112	-0.86845992531	8.98846491258	-0.216133671437	-0.310451472288	-0.127850875783	-0.221549523907	-0.312212285448	-0.123607375821	-0.0438148615791
0.165	0.751787455748	-0.866531313928	9.04602308098	-0.215974652192	-0.311175567691	-0.123734327374	-0.221169166751	-0.312905046263	-0.11940616694	-0.0435028017128
0.166	0.661993929979	-0.864433695386	9.1012900108	-0.215787612371	-0.311512243278	-0.119545496315	-0.220760468086	-0.31320749579	-0.115138166026	-0.0431902365916
0.167	0.57390769838	-0.862107131013	9.15423838275	-0.215575439645	-0.311470652141	-0.115294532393	-0.220326868725	-0.313128892857	-0.110813667396	-0.0428775510492
0.168	0.487793183464	-0.859491514487	9.20484995627	-0.215340667496	-0.31106087649	-0.110991152185	-0.219871415305	-0.312679428751	-0.10644250682	-0.0425651202494
0.169	0.403904685677	-0.856527305473	9.25311553969	-0.215085471044	-0.310293874345	-0.106644596935	-0.219396754979	-0.311870172652	-0.102034019283	-0.0422533087814
0.17	0.322484991802	-0.853156246221	9.29903490467	-0.214811667387	-0.30918142387	-0.10226359792	-0.218905135119	-0.310713014759	-0.0975970043761	-0.0419424698119
0.171	0.243763963341	-0.849322050056	9.34261662809	-0.214520720245	-0.307736065684	-0.0978563493085	-0.218398407798	-0.309220607485	-0.0931396993221	-0.0416329442937
0.172	0.167957342145	-0.844971046673	9.38387788014	-0.21421374861	-0.305971043519	-0.093430488402	-0.217878038733	-0.307406305084	-0.0886697595107	-0.0413250602337
0.173	0.0952656537512	-0.840052773739	9.42284415061	-0.213891539075	-0.303900243559	-0.0889930830334	-0.217345120299	-0.305284102066	-0.0841942463117	-0.0410191320221
0.174	0.0258732820025	-0.8345205042	9.45954892649	-0.213554561397	-0.301538132834	-0.0845506257791	-0.216800388144	-0.302868570773	-0.079719621811	-0.0407154598227
0.175	-0.0400522334774	-0.828331700493	9.49403332483	-0.213202986851	-0.298899696982	-0.0801090345471	-0.216244240918	-0.300174798438	-0.0752517500208	-0.0404143290262
0.176	-0.102360818932	-0.821448390888	9.52634567966	-0.212836708899	-0.296000377727	-0.0756736590205	-0.215676762579	-0.297218324066	-0.0707959040351	-0.0401160097658
0.177	-0.160920236694	-0.813837462077	9.55654109867	-0.212455365651	-0.292856010368	-0.0712492923707	-0.215097746725	-0.294015075451	-0.0663567785352	-0.0398207564957
0.178	-0.215616397782	-0.805470868115	9.58468098278	-0.212058363648	-0.289482761582	-0.0668401876091	-0.214506722414	-0.290581306597	-0.0619385070046	-0.0395288076327
0.179	-0.266353394208	-0.796325753479	9.61083252965	-0.211644902455	-0.285897067805	-0.0624500779159	-0.21390298094	-0.28693353584	-0.0575446829836	-0.0392403852592
0.18	-0.313053556283	-0.786384495781	9.6350682089	-0.211213999621	-0.282115574447	-0.0580822002766	-0.213285603057	-0.28308848489	-0.0531783846881	-0.0389556948876
0.181	-0.355657155692	-0.775634668323	9.65746523508	-0.210764515574	-0.278155076176	-0.0537393217648	-0.212653486198	-0.279063019028	-0.0488422023209	-0.0386749252854
0.182	-0.394122215967	-0.764068933151	9.67810502236	-0.210295178084	-0.274032458461	-0.0494237678313	-0.212005371262	-0.274874088651	-0.0445382674334	-0.038398248359
0.183	-0.428424058301	-0.751684867993	9.69707264353	-0.209804605937	-0.269764640582	-0.0451374520001	-0.211339868626	-0.270538672353	-0.0402682837289	-0.0381258190948
0.184	-0.458554880536	-0.738484738395	9.71445628674	-0.209291331589	-0.265368520255	-0.0408819064166	-0.210655483059	-0.266073721679	-0.0360335587488	-0.037857775557
0.185	-0.484523123563	-0.724475221571	9.73034672199	-0.208753822537	-0.26086092003	-0.0366583127523	-0.209950637314	-0.261496107705	-0.0318350359427	-0.0375942389388
0.186	-0.506352773704	-0.709667092682	9.74483676996	-0.208190501273	-0.256258535586	-0.0324675330323	-0.209223694211	-0.256822569568	-0.0276733266814	-0.0373353136673
0.187	-0.524082885587	-0.694074886093	9.75802081116	-0.207599763704	-0.251577886	-0.0283101400146	-0.208472977082	-0.252069664996	-0.0235487418415	-0.0370810875574
0.188	-0.537766557271	-0.677716533506	9.76999393373	-0.206979995978	-0.246835266553	-0.0241864468171	-0.20769678852	-0.247253723402	-0.0194613226425	-0.0368316320146
0.189	-0.547470564041	-0.660612992904	9.78085289715	-0.206329589662	-0.24204670176	-0.0200965355566	-0.206893427368	-0.24239079924	-0.0154108705444	-0.0365870022852
0.19	-0.553274022268	-0.642787878674	9.79069341678	-0.205646955386	-0.237227904271	-0.0160402848044	-0.206061204046	-0.237496631226	-0.0113969759004	-0.0363472377485
0.191	-0.555268049049	-0.624267091953	9.79961132084	-0.204930534885	-0.23239423281	-0.0120173957444	-0.205198454155	-0.232586600624	-0.00741904537705	-0.0361123622523
0.192	-0.553554678477	-0.605078461923	9.80770172992	-0.204178811593	-0.227560653836	-0.00802741694504	-0.204303550524	-0.227675693259	-0.00347632796477	-0.0358823844864
0.193	-0.548234183356	-0.585251039597	9.81505494711	-0.203390317509	-0.222741730845	-0.00406976740818	-0.203374911375	-0.222778489148	0.000432061249715	-0.0356572983736
0.194	-0.539448830197	-0.564815412885	9.82176647403	-0.202563646522	-0.217951522868	-0.000143761770615	-0.202411015026	-0.217909061444	0.00430711328882	-0.0354370835516
0.195	-0.527319560081	-0.543803599586	9.82792645369	-0.201697457448	-0.213203619472	0.00375137550919	-0.20141040377	-0.21308101164	0.00814991120071	-0.0352217058254
0.196	-0.511984323666	-0.5222479532	9.83362384076	-0.200790480554	-0.208511082654	0.00761648695449	-0.200371691573	-0.208307411898	0.0119616050642	-0.0350111176858
0.197	-0.49358801606	-0.500181247989	9.83894524328	-0.199841522217	-0.203886424939	0.0114524650188	-0.199293569606	-0.203600783476	0.0157433938309	-0.0348052588431
0.198	-0.472281685591	-0.477636455254	9.84397465328	-0.198849468914	-0.199341585367	0.015260235491	-0.19817481107	-0.198973073054	0.0194965075519	-0.034604056788
0.199	-0.448221773921	-0.454646538052	9.8487932171	-0.197813290415	-0.194887907894	0.0190407420869	-0.197014275125	-0.194435631462	0.023222190812	-0.0344074273753
0.2	-0.421569304759	-0.431244271388	9.85347903059	-0.196732042363	-0.190536122202	0.0227949321475	-0.19581091013	-0.189999194822	0.0269216872979	-0.0342152754271
0.201	-0.392489266911	-0.40746208705	9.85810695447	-0.195604868281	-0.186296326911	0.0265237433746	-0.194563756247	-0.185673868077	0.0305962254315	-0.0340274953541
0.202	-0.361149804128	-0.383331937931	9.86274845448	-0.194431001103	-0.182177975155	0.0302280915394	-0.1932719475	-0.181469110878	0.0342470050105	-0.0338439717925
0.203	-0.327721576792	-0.358885184592	9.8674714625	-0.193209764289	-0.178189862507	0.0339088591033	-0.191934713352	-0.177393725812	0.0378751847964	-0.0336645802531
0.204	-0.292377108848	-0.334152500046	9.87234025339	-0.191940572568	-0.174340117205	0.0375668846974	-0.190551379863	-0.173455848929	0.0414818710018	-0.033489187782
0.205	-0.25529009052	-0.309163791107	9.87741534934	-0.190622932376	-0.17063619266	0.0412029534145	-0.189121370479	-0.169662942531	0.0450681066323	-0.0333176536291
0.206	-0.216634807582	-0.283948136372	9.8827534329	-0.189256442003	-0.167084862184	0.0448177878724	-0.187644206491	-0.166021790186	0.0486348616474	-0.0331498299228
0.207	-0.176585563443	-0.258533737716	9.88840728226	-0.187840791501	-0.163692215909	0.0484120400175	-0.186119507204	-0.162538493912	0.0521830239098	-0.0329855623487
0.208	-0.135315989491	-0.232947882768	9.89442572397	-0.186375762365	-0.160463659834	0.0519862836412	-0.184546989837	-0.159218473481	0.0557133909009	-0.0328246908304
0.209	-0.0929986831908	-0.207216921598	9.90085359375	-0.184861227011	-0.157403916956	0.0555410075887	-0.182926469178	-0.1560664678	0.0592266621832	-0.0326670502095
0.21	-0.0498044812935	-0.181366248671	9.90773172393	-0.183297148065	-0.154517030413	0.0590766096457	-0.181257857007	-0.15308653829	0.0627234325995	-0.0325124709236
0.211	-0.00590212012116	-0.155420297018	9.91509692995	-0.181683577469	-0.151806368598	0.0625933910917	-0.179541161308	-0.150282074221	0.0662041861977	-0.03236077968
0.212	0.0385423125762	-0.129402536926	9.9229820208	-0.18002065542	-0.149274632158	0.0660915519134	-0.177776485265	-0.147655799914	0.0696692908789	-0.0322118001229
0.213	0.083365806746	-0.103335481749	9.93141581691	-0.178308609133	-0.146923862821	0.0695711866742	-0.175964026054	-0.145209783768	0.0731189937665	-0.0320653534926
0.214	0.128408903935	-0.0772406979356	9.94042318105	-0.176547751441	-0.144755453979	0.0730322810383	-0.174104073439	-0.142945449012	0.076553417294	-0.0319212592757
0.215	0.173516007363	-0.0511388207195	9.95002505817	-0.174738479228	-0.142770162943	0.0764747089485	-0.172197008157	-0.140863586121	0.0799725560164	-0.031779335842
0.216	0.218535833661	-0.0250495715104	9.96023852789	-0.172881271691	-0.140968124804	0.0798982304595	-0.170243300111	-0.138964366819	0.0833762741432	-0.0316394010701
0.217	0.26332170823	0.00100822074557	9.97107686499	-0.17097668844	-0.139348867814	0.0833024902262	-0.168243506359	-0.137247359573	0.0867643037975	-0.0315012729571
0.218	0.307731950093	0.0270165972257	9.98254961088	-0.169025367421	-0.137911330202	0.0866870166477	-0.1661982689	-0.135711546513	0.0901362439992	-0.0313647702126
0.219	0.35163005569	0.0529584435245	9.99466265054	-0.167028022671	-0.136653878339	0.0900512216666	-0.164108312256	-0.134355341674	0.0934915603742	-0.0312297128353
0.22	0.394885098782	0.0788174654217	10.0074183025	-0.164985441899	-0.135574326177	0.0933944012213	-0.161974440852	-0.133176610486	0.0968295855853	-0.0310959226702
0.221	0.43737190691	0.104578161677	10.0208154135	-0.162898483897	-0.134669955855	0.0967157363466	-0.159797536198	-0.132172690412	0.100149520482	-0.0309632239466
0.222	0.478971275238	0.130225797378	10.0348494603	-0.160768075774	-0.133937539393	0.100014294918	-0.157578553859	-0.131340412654	0.103450435961	-0.0308314437942
0.223	0.519570165442	0.155746377028	10.0495126614	-0.158595210029	-0.133373361384	0.10328903403	-0.15531852024	-0.13067612482	0.106731275528	-0.0307004127377
0.224	0.559056349701	0.181124097916	10.0647958664	-0.156380950482	-0.132973230984	0.106538809652	-0.153018538011	-0.130175702708	0.109990864904	-0.0305699651777
0.225	0.597339214617	0.206351387864	10.0806834557	-0.154126396454	-0.132732537632	0.109762358601	-0.150679750575	-0.129834606507	0.113227895118	-0.0304399398209
0.226	0.634320835631	0.231413673054	10.0971592698	-0.151832723737	-0.1326462445	0.112958327982	-0.148303381935	-0.129647873512	0.116440951506	-0.0303101801157
0.227	0.669914349096	0.256299832319	10.1142036076	-0.149501152352	-0.132708928804	0.116125267762	-0.145890704415	-0.129610158634	0.119628507097	-0.0301805346445
0.228	0.704039660772	0.28099913257	10.1317941499	-0.147132952502	-0.132914805689	0.119261637958	-0.14344304416	-0.129715758085	0.122788930233	-0.0300508574964
0.229	0.736623471062	0.30550148635	10.1499061088	-0.144729438299	-0.133257754918	0.122365814563	-0.14096177442	-0.129958635907	0.125920491039	-0.0299210086121
0.23	0.767599281544	0.329797346837	10.1685123743	-0.142291964523	-0.133731347906	0.12543609585	-0.138448311876	-0.130332450819	0.129021368324	-0.029790854103
0.231	0.796907489905	0.353877709183	10.1875836709	-0.139821922356	-0.134328875026	0.128470709166	-0.135904111909	-0.130830583299	0.132089657019	-0.0296602665423
0.232	0.824495180025	0.377734079359	10.2070887067	-0.137320735292	-0.135043373064	0.131467818139	-0.133330664042	-0.131446162823	0.135123376077	-0.0295291252297
0.233	0.850316340587	0.401358455709	10.2269942035	-0.134789854895	-0.135867652924	0.134425530278	-0.130729487215	-0.1321720953	0.138120476799	-0.029397316429
0.234	0.874331534135	0.424743305716	10.2472656218	-0.132230756513	-0.13679432658	0.137341904895	-0.12810212501	-0.133001089765	0.141078851513	-0.029264733578
0.235	0.896508027507	0.447881543466	10.2678664137	-0.129644934965	-0.13781583536	0.140214961352	-0.125450140855	-0.133925686361	0.143996342638	-0.0291312774713
0.236	0.916819607883	0.470766509679	10.2887588327	-0.127033900191	-0.138924476774	0.143042687533	-0.122775113171	-0.134938282873	0.146870751976	-0.0289968564167
0.237	0.935246445855	0.493391949367	10.309903925	-0.124399172915	-0.140112431665	0.145823048541	-0.120078630554	-0.136031161549	0.149699850256	-0.0288613863636
0.238	0.951775020735	0.515751991181	10.3312616925	-0.121742280324	-0.141371790944	0.148553995536	-0.117362286965	-0.137196515513	0.152481386856	-0.0287247910063
0.239	0.966397919495	0.53784112562	10.3527912534	-0.119064751794	-0.142694581959	0.151233474688	-0.114627676978	-0.138426474783	0.155213099636	-0.0285870018597
0.24	0.979113747643	0.559654184281	10.37445101	-0.116368114678	-0.144072794396	0.153859436176	-0.111876391104	-0.139713131835	0.157892724845	-0.0284479583105
0.241	0.989926914002	0.581186317984	10.3961988048	-0.113653890184	-0.145498405678	0.156429843189	-0.109110011219	-0.141048566633	0.160518007033	-0.0283076076425
0.242	0.998847460453	0.602432975342	10.417992081	-0.110923589358	-0.146963405775	0.158942680881	-0.106330106107	-0.142424871093	0.163086708916	-0.0281659050371
0.243	1.00589088469	0.623389880954	10.4397880377	-0.1081787092	-0.148459821389	0.161395965215	-0.103538227165	-0.143834172905	0.165596621139	-0.02802281355
0.244	1.01107789614	0.644053013268	10.461543789	-0.105420728929	-0.149979739443	0.163787751655	-0.100735904275	-0.14526865866	0.168045571881	-0.0278783040645
0.245	1.01443429191	0.664418582864	10.4832165098	-0.102651106418	-0.151515329836	0.166116143651	-0.0979246418693	-0.146720596256	0.170431436239	-0.0277323552218
0.246	1.01599071371	0.68448300999	10.5047635845	-0.0998712748219	-0.153058867412	0.168379300873	-0.095105915218	-0.148182356518	0.172752145355	-0.0275849533294
0.247	1.01578232353	0.704242901436	10.5261427452	-0.0970826394071	-0.154602753099	0.170575447126	-0.0922811669509	-0.149646433996	0.175005695216	-0.0274360922486
0.248	1.01384874031	0.723695029124	10.5473122181	-0.0942865746124	-0.156139534184	0.172702877936	-0.0894518038354	-0.151105466909	0.177190155091	-0.0272857732612
0.249	1.01023374643	0.74283630708	10.5682308521	-0.0914844213448	-0.157661923671	0.174759967723	-0.0866191938269	-0.152552256187	0.179303675549	-0.0271340049171
0.25	1.00498503189	0.761663769031	10.5888582476	-0.0886774845306	-0.159162818719	0.17674517655	-0.0837846634079	-0.153979783606	0.181344496017	-0.026980802863
0.251	0.998153953932	0.780174546064	10.609154879	-0.08586703093	-0.160635318097	0.178657056395	-0.0809494952263	-0.155381228954	0.183310951844	-0.026826189654
0.252	0.989795364269	0.798365845245	10.6290822148	-0.0830542872274	-0.162072738658	0.180494256916	-0.0781149260454	-0.156749986239	0.185201480822	-0.0266701945479
0.253	0.9799673028	0.81623492778	10.6486028245	-0.0802404384039	-0.163468630794	0.182255530678	-0.0752821450134	-0.158079678894	0.187014629135	-0.0265128532841
0.254	0.96873078869	0.833779088356	10.667680486	-0.0774266263969	-0.164816792856	0.18393973781	-0.0724522922575	-0.159364173964	0.188749056712	-0.0263542078481
0.255	0.956149589668	0.850995635241	10.6862802839	-0.0746139490518	-0.166111284524	0.18554585008	-0.0696264578077	-0.160597595281	0.19040354195	-0.0261943062216
0.256	0.942289969519	0.867881870975	10.704368701	-0.0718034593663	-0.167346439121	0.187072954354	-0.0668056808486	-0.161774335581	0.191976985794	-0.0260332021208
0.257	0.927220458505	0.884435074546	10.7219137026	-0.0689961650248	-0.168516874843	0.188520255441	-0.0639909492996	-0.162889067591	0.193468415154	-0.0258709547224
0.258	0.91101156462	0.900652484276	10.7388848158	-0.0661930282214	-0.169617504923	0.189887078294	-0.0611831997175	-0.163936754044	0.194876985646	-0.0257076283796
0.259	0.893735679148	0.916531283151	10.7552532022	-0.0633949657642	-0.1706435467	0.191172869588	-0.0583833175156	-0.164912656655	0.196201983655	-0.025543292328
0.26	0.875466587836	0.932068584009	10.7709917177	-0.060602849454	-0.171590529618	0.192377198647	-0.055592137489	-0.165812344027	0.197442827716	-0.0253780203838
0.261	0.85627953855	0.947261419073	10.7860750833	-0.0578175067236	-0.172454302011	0.193499757744	-0.052810444633	-0.166631698386	0.198599069215	-0.0252118906339
0.262	0.83625082417	0.962106727982	10.8004794909	-0.0550397215389	-0.173231037389	0.194540361778	-0.0500389752505	-0.167366921833	0.199670392435	-0.0250449851201
0.263	0.815457523662	0.976601351592	10.8141833279	-0.0522702355184	-0.173917238603	0.195498947328	-0.0472784183067	-0.168014540506	0.200656613914	-0.0248773895179
0.264	0.793977429201	0.99074202505	10.8271667491	-0.0495097492927	-0.174509741877	0.196375571126	-0.0445294170475	-0.16857140863	0.201557681191	-0.0247091928108
0.265	0.771888727761	1.00452537452	10.8394118256	-0.0467589240569	-0.175005719408	0.197170407946	-0.0417925708333	-0.169034711164	0.202373670919	-0.0245404869618
0.266	0.749269730874	1.01794791575	10.8509025652	-0.0440183833114	-0.175402680994	0.197883747952	-0.0390684371816	-0.169401965493	0.203104786397	-0.0243713665825
0.267	0.726198820619	1.03100605558	10.8616249354	-0.0412887147669	-0.175698474646	0.198515993525	-0.0363575339898	-0.169671022132	0.203751354525	-0.024201928601
0.268	0.70275404593	1.04369609521	10.8715668668	-0.0385704723921	-0.175891286207	0.199067655604	-0.0336603419164	-0.169840064454	0.204313822241	-0.0240322719293
0.269	0.679013113842	1.05601423673	10.8807182632	-0.0358641785835	-0.175979637993	0.199539349578	-0.0309773068949	-0.169907607463	0.204792752458	-0.0238624971317
0.27	0.655052986254	1.06795659126	10.8890709936	-0.0331703264337	-0.175962386489	0.199931790767	-0.0283088427568	-0.169872495641	0.205188819545	-0.0236927060949
0.271	0.630949849276	1.07951919027	10.8966188883	-0.0304893820764	-0.175838719124	0.200245789521	-0.0256553339351	-0.169733899885	0.205502804398	-0.0235230017008
0.272	0.606778777363	1.09069799864	10.9033577213	-0.0278217870847	-0.175608150143	0.200482246008	-0.0230171382271	-0.169491313563	0.205735589139	-0.0233534875022
0.273	0.582613725298	1.10148893047	10.9092851947	-0.0251679609004	-0.175270515617	0.200642144691	-0.0203945895876	-0.16914454772	0.205888151483	-0.0231842674035
0.274	0.558527110613	1.11188786633	10.9144009082	-0.022528303272	-0.174825967622	0.200726548584	-0.0177880009298	-0.168693725461	0.205961558835	-0.023015445346
0.275	0.534589917472	1.12189067327	10.9187063346	-0.0199031966808	-0.174274967612	0.200736593297	-0.0151976669105	-0.168139275545	0.205956962141	-0.0228471249998
0.276	0.510871264261	1.13149322577	10.9222047797	-0.0172930087337	-0.17361827903	0.200673480935	-0.012623866675	-0.167481925218	0.20587558956	-0.0226794094622
0.277	0.487438388342	1.14069142877	10.9249013439	-0.0146980945041	-0.172856959184	0.200538473879	-0.0100668665426	-0.166722692324	0.205718739984	-0.0225124009633
0.278	0.464356481767	1.14948124181	10.9268028784	-0.0121187988018	-0.171992350436	0.200332888515	-0.00752692261013	-0.165862876729	0.205487776472	-0.0223462005799
0.279	0.441688512043	1.15785870425	10.9279179356	-0.00955545835698	-0.171026070735	0.20005808893	-0.00500428325796	-0.164904051095	0.205184119621	-0.022180907959
0.28	0.419495102416	1.16581996125	10.9282567157	-0.00700840390155	-0.169960003533	0.199715480632	-0.0024991915389	-0.163848051043	0.20480924093	-0.0220166210498
0.281	0.39783438221	1.17336129034	10.9278310108	-0.00447796213537	-0.168796287137	0.199306504319	-1.18874376506e-05	-0.162696964739	0.204364656199	-0.0218534358462
0.282	0.376761889195	1.1804791281	10.9266541443	-0.00196445756577	-0.167537303523	0.198832629756	0.00245739001339	-0.161453121953	0.203851918989	-0.0216914461403
0.283	0.356330456858	1.18717009687	10.9247409085	0.000531785789636	-0.166185666664	0.198295349768	0.00490840077222	-0.160119082623	0.203272614197	-0.0215307432865
0.284	0.336590064287	1.19343103123	10.9221074957	0.00301044284464	-0.164744210412	0.197696174395	0.00734090198805	-0.158697624977	0.202628351762	-0.0213714159774
0.285	0.317587804968	1.1992590035	10.9187714319	0.00547118603672	-0.163215975983	0.197036625245	0.00975464637167	-0.157191733234	0.201920760546	-0.0212135500321
0.286	0.299367773453	1.20465134872	10.9147515035	0.00791368407415	-0.161604199079	0.196318230055	0.01214938074	-0.155604584961	0.201151482415	-0.0210572281965
0.287	0.281971003875	1.20960568822	10.9100676856	0.0103376008404	-0.159912296706	0.195542517491	0.0145248447374	-0.153939538092	0.200322166542	-0.0209025299564
0.288	0.265435363585	1.21411995204	10.9047410626	0.0127425944569	-0.15814385371	0.194711012209	0.0168807697356	-0.152200117683	0.199434463956	-0.0207495313644
0.289	0.249795550672	1.21819239933	10.8987937548	0.0151283165037	-0.156302609104	0.193825230194	0.0192168779104	-0.150390002426	0.198490022362	-0.0205983048788
0.29	0.235082987033	1.22182163757	10.8922488361	0.0174944113943	-0.15439244221	0.192886674386	0.0215328814934	-0.14851301098	0.197490481233	-0.0204489192177
0.291	0.221325889774	1.22500663891	10.8851302588	0.0198405159042	-0.152417358657	0.19189683061	0.0238284821951	-0.146573088149	0.196437467209	-0.020301439225
0.292	0.208549148762	1.22774675531	10.8774627684	0.0221662588452	-0.150381476302	0.190857163813	0.0261033707938	-0.144574290967	0.195332589793	-0.0201559257523
0.293	0.196774315477	1.23004173094	10.8692718239	0.0244712608827	-0.148289011093	0.189769114624	0.0283572268857	-0.142520774712	0.194177437369	-0.0200124355527
0.294	0.186019651181	1.23189171226	10.8605835172	0.0267551344873	-0.146144262924	0.188634096228	0.0305897187861	-0.140416778911	0.192973573533	-0.0198710211899
0.295	0.176300130069	1.23329725578	10.8514244903	0.029017484015	-0.143951601532	0.187453491562	0.0328005035773	-0.138266613366	0.191722533751	-0.019731730961
0.296	0.16762737501	1.23425933374	10.8418218531	0.0312579059081	-0.141715452468	0.186228650835	0.0349892272927	-0.136074644244	0.190425822337	-0.0195946088328
0.297	0.160009771549	1.23477933756	10.8318034993	0.0334759890166	-0.139440282743	0.184960889355	0.0371555252366	-0.133845279838	0.189084909748	-0.0194596943928
0.298	0.153452569176	1.23485907626	10.8213963717	0.0356713149925	-0.137130588742	0.183651485668	0.0392990223926	-0.131582958572	0.187701230234	-0.0193270228122
0.299	0.147957676255	1.23450078052	10.8106289763	0.0378434588468	-0.134790880377	0.182301680002	0.0414193340058	-0.129292133246	0.186276179712	-0.0191966248245
0.3	0.14352387561	1.23370709284	10.7995294911	0.0399919895135	-0.132425669018	0.180912673032	0.0435160661878	-0.126977259044	0.184811114061	-0.0190685267164
0.301	0.140146972844	1.23248106383	10.788126166	0.0421164705425	-0.130039454188	0.179485624925	0.0455888166606	-0.12464278029	0.183307347669	-0.0189427503319
0.302	0.137819685458	1.23082614457	10.7764472451	0.0442164608458	-0.127636710783	0.178021654668	0.0476371755652	-0.122293117726	0.181766152285	-0.0188193130893
0.303	0.13653182222	1.22874617662	10.7645208919	0.0462915155118	-0.125221876625	0.17652183967	0.0496607263487	-0.119932656107	0.180188756161	-0.0186982280108
0.304	0.13627032816	1.22624538112	10.7523751165	0.0483411866748	-0.12279934037	0.174987215621	0.0516590467141	-0.117565732149	0.178576343466	-0.0185795037644
0.305	0.137019470791	1.22332834551	10.740037707	0.0503650244324	-0.120373429806	0.173418776606	0.0536317096281	-0.11519662285	0.176930053972	-0.0184631447174
0.306	0.138760765396	1.22000001041	10.7275361562	0.0523625778058	-0.117948400569	0.171817475451	0.0555782843781	-0.112829534225	0.175250983	-0.0183491510018
0.307	0.141473250126	1.21626565372	10.7148975999	0.054333395735	-0.115528425295	0.170184224304	0.05749833767	-0.110468590465	0.173540181604	-0.0182375185899
0.308	0.145133507619	1.21213087487	10.702148751	0.0562770281045	-0.113117583241	0.168519895421	0.0593914347637	-0.108117823563	0.171798657003	-0.0181282393815
0.309	0.149715783265	1.20760157815	10.6893158367	0.0581930267932	-0.110719850391	0.166825322157	0.0612571406359	-0.105781163409	0.170027373223	-0.0180213013006
0.31	0.155192125539	1.20268395509	10.6764245418	0.0600809467437	-0.108339090064	0.165101300153	0.0630950211676	-0.103462428392	0.168227251966	-0.0179166884019
0.311	0.16153255601	1.19738446643	10.6634999529	0.0619403470464	-0.105979044057	0.163348588688	0.0649046443497	-0.101165316518	0.16639917367	-0.0178143809868
0.312	0.168705097624	1.19170982462	10.6505665018	0.0637707920345	-0.103643324319	0.161567912207	0.0666855815016	-0.0988933970592	0.164543978761	-0.0177143557269
0.313	0.176675996457	1.18566697501	10.6376479199	0.0655718523853	-0.101335405181	0.159759961995	0.0684374084985	-0.0966501027599	0.162662469083	-0.017616585797
0.314	0.185409824216	1.17926307804	10.624767187	0.0673431062244	-0.099058616159	0.157925397995	0.0701597070035	-0.0944387225964	0.160755409494	-0.0175210410148
0.315	0.194869625236	1.172505491	10.6119464892	0.0690841402296	-0.09681613533	0.156064850749	0.0718520656995	-0.0922623951167	0.158823529611	-0.0174276879876
0.316	0.205017055926	1.16540175033	10.5992071781	0.0707945507308	-0.0946109832939	0.154178923457	0.0735140815179	-0.0901241023592	0.156867525702	-0.0173364902652
0.317	0.21581252414	1.15795955425	10.5865697316	0.0724739448026	-0.0924460177301	0.152268194139	0.0751453608601	-0.088026664361	0.154888062696	-0.0172474084994
0.318	0.227215350776	1.15018674573	10.5740537199	0.0741219413478	-0.0903239285499	0.150333217889	0.0767455208083	-0.0859727342608	0.152885776325	-0.0171604006077
0.319	0.239183894062	1.14209129607	10.5616777739	0.075738172167	-0.0882472336489	0.148374529199	0.0783141903222	-0.0839647939988	0.15086127535	-0.0170754219422
0.32	0.251675696102	1.13368128914	10.549459558	0.0773222830132	-0.0862182752597	0.14639264436	0.0798510114189	-0.0820051506155	0.148815143892	-0.0169924254622
0.321	0.264647688996	1.12496490564	10.5374157451	0.0788739346276	-0.0842392169053	0.144388063906	0.0813556403316	-0.080095933148	0.146747943835	-0.0169113619105
0.322	0.278056177438	1.1159504098	10.525561992	0.0803928037531	-0.0823120409473	0.142361275105	0.0828277486442	-0.0782390901224	0.144660217295	-0.0168321799922
0.323	0.291857238382	1.10664613356	10.5139129272	0.0818785841252	-0.0804385467283	0.140312754475	0.0842670244001	-0.0764363876382	0.14255248914	-0.0167548265561
0.324	0.306006591864	1.09706046543	10.5024821297	0.0833309874335	-0.0786203492978	0.138242970318	0.0856731731791	-0.0746894080366	0.140425269546	-0.0166792467771
0.325	0.32045994105	1.08720183652	10.4912821215	0.0847497442549	-0.0768588787176	0.136152385252	0.087045919142	-0.0729995491486	0.138279056588	-0.0166053843403
0.326	0.335172999457	1.07707870969	10.4803243564	0.0861346049527	-0.0751553799339	0.134041458746	0.0883850060377	-0.0713680241107	0.13611433883	-0.0165331816253
0.327	0.350101696904	1.06669956785	10.4696192169	0.0874853405399	-0.0735109132068	0.131910649617	0.0896901981707	-0.0697958617387	0.13393159793	-0.0164625798903
0.328	0.36520222164	1.05607290447	10.459176009	0.0888017435033	-0.0719263550836	0.129760418509	0.0909612813247	-0.068283907447	0.131731311216	-0.0163935194558
0.329	0.380431233754	1.04520721301	10.4490029665	0.0900836285859	-0.0704023999019	0.127591230321	0.0921980636405	-0.0668328247001	0.129513954248	-0.0163259398868
0.33	0.395745959497	1.03411097827	10.439107252	0.0913308335239	-0.0689395618071	0.125403556571	0.0934003764431	-0.0654430969799	0.127280003333	-0.0162597801739
0.331	0.411104300455	1.02279266793	10.4294949647	0.0925432197359	-0.0675381772676	0.123197877709	0.0945680750172	-0.0641150302538	0.125029937996	-0.0161949789112
0.332	0.426464972558	1.0112607245	10.4201711512	0.0937206729615	-0.0661984080691	0.120974685333	0.0957010393254	-0.0628487559247	0.122764243377	-0.0161314744726
0.333	0.441787533433	0.99952355884	10.4111398146	0.0948631038457	-0.0649202447698	0.118734484324	0.096799174668	-0.0616442342451	0.120483412564	-0.0160692051841
0.334	0.457032625754	0.987589542001	10.4024039338	0.0959704484674	-0.0637035105953	0.11647779488	0.0978624122814	-0.0605012581743	0.11818794883	-0.016008109493
0.335	0.47216195251	0.975467000168	10.3939654775	0.0970426688088	-0.0625478657532	0.114205154439	0.098890709871	-0.0594194576586	0.115878367775	-0.0159481261328
0.336	0.487138453399	0.963164207921	10.3858254277	0.0980797531635	-0.0614528121439	0.111917119482	0.0998840520773	-0.0583983043124	0.113555199359	-0.0158891942834
0.337	0.501926317437	0.950689383685	10.3779837989	0.0990817164808	-0.0604176984465	0.109614267204	0.100842450873	-0.0574371164776	0.11121898982	-0.0158312537271
0.338	0.516491151993	0.938050683678	10.3704396667	0.100048600645	-0.0594417255555	0.107297197058	0.10176594589	-0.0565350646382	0.108870303456	-0.0157742449986
0.339	0.530799924644	0.925256199645	10.3631919186	0.100980474703	-0.0585239515585	0.104966532144	0.102654604682	-0.0556911763812	0.106509724255	-0.015718109531
0.34	0.544821373178	0.912313946712	10.3562362388	0.101877434941	-0.0576633008372	0.102622920458	0.103508522844	-0.0549043454825	0.104137857486	-0.0156627897919
0.341	0.558525474816	0.899231873988	10.3495699309	0.102739605059	-0.056858566252	0.100267035971	0.104327824207	-0.0541733340845	0.101755330931	-0.0156082294192
0.342	0.571884010191	0.886017846945	10.3431885951	0.103567136097	-0.0561084180626	0.097899579558	0.105112660791	-0.0534967816111	0.099362796151	-0.0155543733453
0.343	0.584870376289	0.872679651237	10.3370870473	0.104360206395	-0.055411410325	0.0955212797585	0.105863212781	-0.0528732111656	0.0969609295033	-0.0155011679182
0.344	0.597459778206	0.859224986597	10.3312593549	0.105119021444	-0.054765987917	0.0931328933633	0.106579688383	-0.0523010365595	0.0945504330051	-0.0154485610132
0.345	0.609629152795	0.845661465496	10.3256988719	0.105843813671	-0.0541704937336	0.0907352058332	0.107262323622	-0.0517785695177	0.0921320350265	-0.0153965021391
0.346	0.621357196617	0.831996610414	10.3203982798	0.10653484216	-0.0536231760326	0.0883290315424	0.107911382054	-0.0513040270359	0.0897064908076	-0.0153449425361
0.347	0.632624475971	0.81823785071	10.3153496255	0.107192392294	-0.0531221959025	0.0859152138489	0.108527154403	-0.0508755388669	0.087274582801	-0.0152938352671
0.348	0.643413387907	0.80439252097	10.3105443659	0.107816775331	-0.0526656348282	0.0834946249904	0.109109958129	-0.0504911551062	0.0848371208372	-0.015243135301
0.349	0.653708158671	0.790467859391	10.3059734052	0.108408327916	-0.05225150233	0.0810681658081	0.109660136914	-0.050148853856	0.0823949421138	-0.0151927995881
0.35	0.663494886813	0.77647100576	10.3016271413	0.108967411523	-0.0518777436489	0.0786367652998	0.110178060086	-0.0498465489389	0.0799489110104	-0.0151427871289
0.351	0.67276149703	0.762409000555	10.2974955071	0.109494411839	-0.0515422474556	0.0762013800073	0.110664121975	-0.0495820976389	0.077499918731	-0.0150930590337
0.352	0.681497828169	0.748288782807	10.2935680154	0.10998973808	-0.051242853559	0.0737629932392	0.111118741197	-0.0493533084438	0.0750488827776	-0.0150435785761
0.353	0.689695468005	0.734117191014	10.2898338014	0.110453822263	-0.0509773605892	0.0713226141375	0.111542359886	-0.0491579487661	0.0725967462585	-0.0149943112371
0.354	0.697347915901	0.719900960501	10.2862816682	0.110887118413	-0.050743533634	0.0688812765913	0.111935442861	-0.0489937526198	0.0701444770377	-0.0149452247432
0.355	0.704450388356	0.705646725004	10.2829001013	0.111290101724	-0.0505391118364	0.0664400380056	0.112298476746	-0.0488584282598	0.0676930667319	-0.0148962890953
0.356	0.71099995071	0.691361015062	10.2796774042	0.111663267677	-0.0503618157827	0.0639999779324	0.11263196904	-0.0487496656144	0.0652435295573	-0.0148474765911
0.357	0.716995346181	0.67705025961	10.2766016458	0.112007131116	-0.0502093549387	0.0615621965729	0.112936447136	-0.0486651437674	0.062796901043	-0.01479876184
0.358	0.7224370466	0.662720785564	10.2736607389	0.112322225285	-0.0500794348667	0.059127813158	0.113212457311	-0.0486025382221	0.0603542366106	-0.0147501217697
0.359	0.727327192008	0.64837881907	10.2708424816	0.112609100835	-0.0499697643064	0.0566979642193	0.113460563674	-0.04855952803	0.0579166100348	-0.0147015356271
0.36	0.731669522844	0.634030486686	10.2681346002	0.112868324805	-0.0498780620871	0.0542738017587	0.11368134709	-0.0485338027527	0.0554851117914	-0.0146529849707
0.361	0.735469349485	0.619681816683	10.2655247913	0.113100479578	-0.0498020638536	0.0518564913274	0.11387540408	-0.0485230692361	0.0530608473053	-0.0146044536571
0.362	0.738733551674	0.605338740148	10.2630007632	0.113306161827	-0.0497395285901	0.0494472100264	0.1140433457	-0.0485250581833	0.0506449351084	-0.0145559278206
0.363	0.7414703918	0.591007094525	10.2605502741	0.113485981441	-0.0496882449246	0.0470471444393	0.114185796414	-0.0485375305083	0.0482385049181	-0.0145073958462
0.364	0.743689559193	0.57669262458	10.2581611719	0.113640560452	-0.0496460372035	0.0446574885085	0.114303392953	-0.0485582834583	0.0458426956494	-0.0144588483362
0.365	0.74540211767	0.562400984979	10.2558214323	0.113770531956	-0.0496107713185	0.0422794413674	0.114396783181	-0.0485851564881	0.0434586533705	-0.0144102780717
0.366	0.746620348858	0.548137744039	10.2535191947	0.113876539046	-0.0495803602773	0.0399142051403	0.11446662496	-0.0486160368766	0.0410875292153	-0.0143616799669
0.367	0.747357826558	0.533908385156	10.2512427986	0.113959233742	-0.0495527695052	0.0375629827221	0.11451358503	-0.0486488650726	0.0387304772642	-0.0143130510194
0.368	0.74762912617	0.519718312642	10.2489808139	0.11401927595	-0.0495260218671	0.035226975549	0.114538337898	-0.0486816397604	0.036388652405	-0.0142643902545
0.369	0.747450048191	0.505572851775	10.2467220781	0.114057332427	-0.0494982024029	0.0329073813733	0.114541564755	-0.048712422635	0.0340632081863	-0.0142156986645
0.37	0.746837305451	0.49147725514	10.2444557237	0.114074075779	-0.0494674627661	0.0306053920519	0.114523952414	-0.0487393428795	0.0317552946739	-0.0141669791437
0.371	0.745814219358	0.477438379397	10.2421692258	0.114070188853	-0.0494320375505	0.0283221862505	0.114486197581	-0.0487606136437	0.0294660514958	-0.0141182364089
0.372	0.744389511736	0.463457736264	10.2398542806	0.114046343424	-0.049390215357	0.0260589447194	0.114428985732	-0.0487745027472	0.0271966223969	-0.014069476944
0.373	0.742586674233	0.449542376401	10.2375016274	0.114003228263	-0.0493403735153	0.0238168269888	0.114353018831	-0.0487793679178	0.0249481327041	-0.0140207089107
0.374	0.740425946242	0.435697176047	10.2350995077	0.113941528951	-0.0492809716052	0.0215969799642	0.11425899526	-0.0487736500954	0.0227216977171	-0.0139719420703
0.375	0.737927678263	0.421927125902	10.2326403938	0.113861933744	-0.0492105502301	0.0194005342006	0.114147615607	-0.0487558722716	0.0205184189055	-0.0139231877024
0.376	0.735112945127	0.408237114974	10.2301158364	0.113765131015	-0.0491277371578	0.0172286019816	0.114019580075	-0.0487246456515	0.0183393820765	-0.0138744585172
0.377	0.732003334845	0.394632000107	10.2275178466	0.113651809055	-0.0490312489196	0.0150822755168	0.113875588245	-0.0486786712714	0.0161856555554	-0.0138257685674
0.378	0.728620829893	0.381116591364	10.2248389108	0.113522655232	-0.0489198927434	0.0129626252149	0.113716338202	-0.0486167419468	0.014058288447	-0.0137771331578
0.379	0.724987666497	0.367695662028	10.2220720014	0.113378355397	-0.0487925681619	0.0108706980593	0.113542525917	-0.0485377438922	0.0119583089919	-0.0137285687526
0.38	0.721126439658	0.354373948393	10.2192105942	0.113219593294	-0.0486482683024	0.00880751608665	0.113354844629	-0.0484406580195	0.00988672301666	-0.0136800928817
0.381	0.717059843254	0.341156155957	10.216248677	0.113047050029	-0.0484860808626	0.00677407497362	0.113153984296	-0.0483245609186	0.00784451248505	-0.0136317240457
0.382	0.712810663486	0.328046961763	10.2131807573	0.112861403588	-0.0483051887749	0.00477134273693	0.112940631097	-0.048188625524	0.0058326341553	-0.0135834816199
0.383	0.708401749933	0.31505101681	10.210001874	0.11266332842	-0.0481048705649	0.00280025854954	0.112715466995	-0.048032121472	0.00385201834634	-0.0135353857581
0.384	0.703855912238	0.302172949217	10.2067075997	0.112453495056	-0.0478845004098	0.000861731675785	0.112479169356	-0.0478544151538	0.00190356781666	-0.0134874572959
0.385	0.699195831665	0.289417366811	10.2032940453	0.112232569792	-0.0476435479014	-0.00104335947297	0.112232410622	-0.0476549694721	-1.18432422989e-05	-0.0134397176544
0.386	0.694444017383	0.276788858868	10.199757863	0.112001214416	-0.0473815775238	-0.00291416816112	0.111975858036	-0.0474333433076	-0.00189337009689	-0.0133921887438
0.387	0.689622747892	0.264291997697	10.1960962462	0.111760085989	-0.0470982478499	-0.00474988003008	0.111710173423	-0.0471891907028	-0.00374019824552	-0.0133448928685
0.388	0.684754012437	0.251931339797	10.1923069284	0.111509836668	-0.0467933104687	-0.00654971367851	0.111436013021	-0.0469222597728	-0.00555154407675	-0.0132978526321
0.389	0.679859400311	0.239711427349	10.1883881793	0.111251113574	-0.0464666086499	-0.00831292112316	0.111154027356	-0.0466323913522	-0.00732665541218	-0.0132510908443
0.39	0.674960139128	0.227636787408	10.1843388028	0.110984558711	-0.0461180757572	-0.0100387881424	0.110864861168	-0.0463195173872	-0.00906481193592	-0.0132046304295
0.391	0.670076909643	0.215711933459	10.1801581274	0.110710808911	-0.0457477334194	-0.0117266345052	0.110569153375	-0.0459836590836	-0.010765325513	-0.0131584943362
0.392	0.665229958512	0.203941362854	10.1758460027	0.110430495827	-0.0453556894707	-0.0133758140894	0.110267537079	-0.0456249248227	-0.0124275404001	-0.0131127054491
0.393	0.660438853516	0.192329558273	10.171402786	0.110144245956	-0.0449421356712	-0.014985714893	0.109960639611	-0.0452435078543	-0.0140508333515	-0.0130672865035
0.394	0.655722618652	0.180880984078	10.1668293354	0.109852680691	-0.04450734522	-0.0165557589429	0.109649082601	-0.044839683782	-0.0156346136254	-0.0130222600011
0.395	0.651099578723	0.169600085803	10.1621269961	0.109556416407	-0.0440516700706	-0.0180854021073	0.109333482083	-0.0444138078486	-0.0171783228953	-0.0129776481301
0.396	0.646587337967	0.158491287611	10.1572975875	0.109256064558	-0.0435755380648	-0.0195741338161	0.109014448628	-0.0439663120384	-0.0186814350703	-0.0129334726862
0.397	0.642202781033	0.147558989076	10.1523433901	0.108952231811	-0.0430794498936	-0.0210214766959	0.108692587493	-0.0434977020069	-0.0201434560319	-0.0128897549978
0.398	0.637961962183	0.136807562933	10.1472671287	0.108645520183	-0.0425639759014	-0.0224269861258	0.108368498792	-0.0430085538509	-0.0215639232916	-0.0128465158544
0.399	0.633880180732	0.126241350325	10.142071956	0.1083365272	-0.0420297527441	-0.0237902497206	0.108042777679	-0.0424995107341	-0.0229424055767	-0.0128037754373
0.4	0.629971847823	0.115864658055	10.1367614365	0.108025846062	-0.0414774799165	-0.0251108867477	0.107716014547	-0.0419712793793	-0.024278502349	-0.0127615532548
0.401	0.626250532003	0.105681753514	10.1313395268	0.107714065817	-0.04090791616	-0.0263885474857	0.107388795229	-0.0414246264425	-0.0255718432659	-0.0127198680804
0.402	0.62272886321	0.0956968609788	10.1258105563	0.107401771536	-0.0403218757666	-0.0276229125306	0.107061701202	-0.0408603747819	-0.026822087587	-0.0126787378945
0.403	0.619418608073	0.0859141556309	10.1201792077	0.107089544489	-0.0397202247908	-0.0288136920568	0.106735309799	-0.0402793996356	-0.0280289235359	-0.0126381798309
0.404	0.616330566362	0.0763377594546	10.1144504965	0.106777962323	-0.0391038771835	-0.029960625041	0.10641019441	-0.0396826247215	-0.0291920676226	-0.0125982101256
0.405	0.613474601532	0.0669717354148	10.1086297485	0.106467599224	-0.0384737908618	-0.0310634784544	0.106086924678	-0.0390710182724	-0.0303112639333	-0.0125588440707
0.406	0.610859633932	0.0578200818235	10.1027225802	0.106159026079	-0.0378309637266	-0.0321220464315	0.105766066694	-0.0384455890216	-0.031386283394	-0.012520095972
0.407	0.608493488135	0.0488867303873	10.0967364442	0.105852810664	-0.0371764279625	-0.0331361494211	0.105448183209	-0.0378073804696	-0.0324169230482	-0.0124819791118
0.408	0.606383570318	0.0401755230494	10.0906740194	0.105549517613	-0.0365112525104	-0.0341056333226	0.105133833632	-0.0371574733238	-0.0334030051578	-0.0124445057105
0.409	0.604535571904	0.0316902401467	10.0845435646	0.105249708799	-0.0358365300619	-0.035030368634	0.104823574441	-0.0364969724644	-0.034344376613	-0.0124076869
0.41	0.602954587923	0.0234345614713	10.078351579	0.104953943232	-0.0351533780649	-0.0359102495778	0.104517959108	-0.0358270079183	-0.0352409080458	-0.012371532696
0.411	0.601644652781	0.015412077512	10.072104834	0.104662777229	-0.0344629336341	-0.0367451932501	0.104217538289	-0.035148729742	-0.0360924930823	-0.0123360519765
0.412	0.600608898957	0.00762627792811	10.0658102001	0.104376764445	-0.0337663496536	-0.0375351387776	0.103922859885	-0.0344633040958	-0.0368990475776	-0.0123012524632
0.413	0.599849541865	8.05470543687e-05	10.0594746761	0.104096455921	-0.0330647907699	-0.0382800464925	0.103634469109	-0.0337719092114	-0.0376605088675	-0.012267140708
0.414	0.59936779082	-0.0072218409366	10.0531053647	0.103822400096	-0.0323594294592	-0.0389798971302	0.103352908521	-0.033075731434	-0.0383768350394	-0.0122337220822
0.415	0.599163998369	-0.0142777290547	10.0467094498	0.1035551428	-0.031651442152	-0.0396346910532	0.103078718041	-0.032375961324	-0.0390480042267	-0.0122010007712
0.416	0.599237600963	-0.0210840820443	10.0402941736	0.103295227221	-0.030942005428	-0.0402444475061	0.10281243493	-0.0316737898289	-0.0396740139292	-0.0121689797711
0.417	0.599587149004	-0.0276379917097	10.0338668141	0.10304319384	-0.0302322922896	-0.0408092039042	0.102554593747	-0.0309704045375	-0.0402548803652	-0.012137660891
0.418	0.600210366649	-0.0339366823438	10.0274346632	0.102799580355	-0.0295234685248	-0.0413290151593	0.102305726282	-0.0302669860232	-0.0407906378559	-0.0121070447578
0.419	0.601104107299	-0.0399775146648	10.0210050031	0.102564921564	-0.0288166891687	-0.0418039530456	0.102066361459	-0.0295647042882	-0.0412813382464	-0.012077130825
0.42	0.602264435659	-0.0457579909877	10.0145850867	0.102339749234	-0.0281130950714	-0.0422341056073	0.101837025209	-0.0288647153155	-0.0417270503648	-0.0120479173848
0.421	0.603686657662	-0.0512757593912	10.0081821157	0.102124591938	-0.0274138095815	-0.0426195766103	0.101618240319	-0.028168157738	-0.0421278595211	-0.012019401584
0.422	0.60536529817	-0.0565286170672	10.0018032206	0.101919974872	-0.0267199353527	-0.042960485039	0.10141052626	-0.0274761496321	-0.0424838670476	-0.0119915794426
0.423	0.607294190412	-0.0615145145493	9.99545544123	0.101726419647	-0.0260325512797	-0.0432569646392	0.10121439898	-0.0267897854425	-0.042795189882	-0.011964445876
0.424	0.60946651326	-0.0662315589681	9.98914570648	0.101544444057	-0.0253527095718	-0.0435091635085	0.101030370681	-0.0261101330452	-0.0430619601926	-0.0119379947201
0.425	0.611874724134	-0.0706780158732	9.9828808165	0.101374561827	-0.0246814329678	-0.043717243733	0.100858949568	-0.0254382309545	-0.043284325048	-0.0119122187589
0.426	0.614510752652	-0.0748523135353	9.97666742622	0.101217282341	-0.0240197121003	-0.043881381072	0.100700639574	-0.0247750856793	-0.0434624461288	-0.0118871097554
0.427	0.61736592606	-0.0787530438836	9.97051202689	0.101073110347	-0.0233685030124	-0.0440017646884	0.100555940074	-0.0241216692345	-0.043596499483	-0.0118626584847
0.428	0.620431013827	-0.0823789644798	9.96442093028	0.100942545649	-0.0227287248316	-0.0440785969253	0.100425345566	-0.0234789168098	-0.0436866753225	-0.0118388547694
0.429	0.623696331808	-0.0857290006632	9.95840025476	0.10082608278	-0.0221012576054	-0.0441120931266	0.100309345347	-0.0228477246022	-0.0437331778611	-0.0118156875178
0.43	0.627151689963	-0.088802245704	9.95245590849	0.100724210658	-0.0214869403007	-0.0441024815019	0.100208423163	-0.0222289478124	-0.0437362251915	-0.0117931447632
0.431	0.630786526255	-0.0915979625754	9.94659357928	0.100637412236	-0.0208865689706	-0.0440500030315	0.100123056851	-0.0216233988107	-0.043696049201	-0.0117712137066
0.432	0.634589936288	-0.0941155842097	9.94081871957	0.10056616413	-0.0203008950897	-0.043954911412	0.100053717964	-0.0210318454717	-0.0436128955219	-0.0117498807593
0.433	0.638550576235	-0.0963547121085	9.93513653498	0.100510936248	-0.0197306240603	-0.0438174730378	0.10000087139	-0.0204550096811	-0.0434870235166	-0.0117291315888
0.434	0.642656915896	-0.0983151183024	9.92955197588	0.100472191404	-0.0191764138898	-0.0436379670194	0.0999649749578	-0.0198935660142	-0.0433187062944	-0.0117089511651
0.435	0.646897149078	-0.099996743321	9.9240697253	0.10045038493	-0.01863887404	-0.0434166852316	0.0999464790379	-0.0193481405874	-0.0431082307563	-0.0116893238083
0.436	0.651259193319	-0.101399694816	9.91869419102	0.100445964279	-0.0181185644481	-0.0431539323929	0.0999458261383	-0.0188193100816	-0.042855897667	-0.0116702332379
0.437	0.65573092057	-0.102524248283	9.91342949921	0.100459368631	-0.0176159947189	-0.0428500261706	0.0999634504974	-0.0183076009379	-0.04256202175	-0.0116516626221
0.438	0.660299985554	-0.10337084327	9.90827948619	0.100491028495	-0.017131623486	-0.0425052973089	0.0999997776754	-0.0178134887224	-0.0422269318029	-0.0116335946285
0.439	0.664953959582	-0.103940082477	9.9032476924	0.100541365314	-0.0166658579428	-0.042120089778	0.100055224147	-0.0173373976607	-0.0418509708307	-0.0116160114751
0.44	0.669680441974	-0.10423273038	9.8983373604	0.100610791074	-0.0162190535378	-0.0416947609396	0.100130196896	-0.0168797003385	-0.0414344961925	-0.0115988949818
0.441	0.674466910771	-0.104249708847	9.89355142673	0.100699707914	-0.0157915138344	-0.0412296817259	0.100225093017	-0.016440717565	-0.0409778797603	-0.0115822266218
0.442	0.679301012919	-0.103992097126	9.88889252483	0.100808507749	-0.0153834905308	-0.0407252368292	0.100340299323	-0.0160207183979	-0.0404815080851	-0.0115659875733
0.443	0.684170190349	-0.103461122042	9.88436503821	0.100937571946	-0.0149951814335	-0.040181824898	0.100476192007	-0.0156199181221	-0.0399457826017	-0.0115501587733
0.444	0.68906273178	-0.102658178278	9.87996645235	0.101087270746	-0.014626739335	-0.0395998587314	0.100633136058	-0.0152384871301	-0.0393711196618	-0.0115347209628
0.445	0.69396616429	-0.101584782437	9.87570098932	0.101257963263	-0.0142782607464	-0.0389797654929	0.100811485239	-0.0148765396616	-0.0387579509023	-0.0115196547437
0.446	0.69886851669	-0.100242608779	9.87157003852	0.101449996873	-0.0139497931105	-0.0383219868936	0.101011581471	-0.0145341410195	-0.0381067232938	-0.0115049406265
0.447	0.703758089246	-0.0986334678853	9.86757469199	0.101663707011	-0.0136413343633	-0.0376269793874	0.101233754611	-0.0142113071358	-0.0374178993209	-0.0114905590808
0.448	0.708623349106	-0.0967593061092	9.86371573538	0.101899416822	-0.0133528338401	-0.0368952143511	0.1014783221	-0.0139080054811	-0.0366919571279	-0.0114764905838
0.449	0.71345309381	-0.0946222019594	9.85999365614	0.10215743689	-0.0130841933004	-0.036127178252	0.101745588674	-0.0136241560934	-0.0359293906498	-0.0114627156689
0.45	0.718236391351	-0.0922243614563	9.85640864512	0.102438064956	-0.0128352680748	-0.0353233728	0.102035846077	-0.0133596327272	-0.0351307097272	-0.0114492149715
0.451	0.722962654324	-0.089568114368	9.85296060228	0.102741585674	-0.0126058683286	-0.0344843150814	0.102349372801	-0.0131142641195	-0.0342964402014	-0.0114359692756
0.452	0.727621594857	-0.0866559093339	9.84964914261	0.103068270376	-0.0123957604341	-0.0336105376714	0.102686433848	-0.0128878353641	-0.0334271239872	-0.0114229595574
0.453	0.732203350912	-0.0834903105747	9.84647360351	0.10341837686	-0.0122046684472	-0.0327025887233	0.103047280508	-0.0126800893891	-0.0325233191218	-0.0114101670283
0.454	0.736698463591	-0.0800739931094	9.84343305089	0.103792149206	-0.0120322756798	-0.0317610320313	0.103432150165	-0.0124907285294	-0.0315855997861	-0.0113975731763
0.455	0.741097817176	-0.0764097376257	9.84052628739	0.104189817605	-0.0118782263618	-0.030786447066	0.103841266126	-0.0123194161886	-0.0306145562985	-0.0113851598058
0.456	0.74539282503	-0.072500427734	9.83775186273	0.10461159822	-0.0117421273864	-0.0297794289787	0.10427483747	-0.0121657785835	-0.0296107950775	-0.0113729090754
0.457	0.749575295187	-0.0683490440901	9.8351080793	0.105057693066	-0.0116235501305	-0.0287405885755	0.104733058924	-0.0120294065616	-0.0285749385722	-0.0113608035342
0.458	0.75363750449	-0.0639586606348	9.8325930042	0.105528289909	-0.0115220323437	-0.0276705522567	0.105216110767	-0.0119098574886	-0.0275076251599	-0.0113488261564
0.459	0.757572250409	-0.0593324406558	9.8302044804	0.106023562203	-0.0114370800983	-0.0265699619227	0.105724158753	-0.0118066571939	-0.0264095090087	-0.0113369603734
0.46	0.761372791155	-0.0544736317531	9.8279401334	0.106543669034	-0.011368169794	-0.0254394748436	0.106257354058	-0.0117193019714	-0.0252812599043	-0.0113251901047
0.461	0.765032890027	-0.0493855620122	9.82579738598	0.107088755097	-0.0113147502084	-0.0242797634927	0.106815833262	-0.0116472606242	-0.0241235630415	-0.0113134997861
0.462	0.768546815127	-0.0440716357353	9.82377346769	0.107658950697	-0.0112762445876	-0.023091515343	0.107399718344	-0.0115899765497	-0.0229371187777	-0.0113018743962
0.463	0.77190938749	-0.0385353297743	9.82186542637	0.108254371769	-0.0112520527692	-0.0218754326255	0.108009116707	-0.0115468698549	-0.0217226423502	-0.0112902994808
0.464	0.775115917726	-0.0327801889462	9.82007011719	0.108875119925	-0.0112415533552	-0.0206322320511	0.108644121224	-0.0115173395216	-0.0204808635558	-0.011278761175
0.465	0.778150911894	-0.0268075961763	9.81838820333	0.109521289906	-0.0112440820399	-0.0193626509632	0.109304817624	-0.011500741814	-0.0192125331807	-0.0112672462432
0.466	0.781030203198	-0.0206261276528	9.81681209667	0.110192941451	-0.0112589984253	-0.018067424517	0.109991256624	-0.0114964567786	-0.0179183992735	-0.0112557420615
0.467	0.783742034401	-0.0142367034325	9.81534012762	0.110890139899	-0.0112856222485	-0.0167473131958	0.110703494214	-0.0115038248404	-0.0165992355085	-0.0112442366604
0.468	0.786283939667	-0.00764326385282	9.81396838422	0.111612929203	-0.011323266292	-0.0154030881121	0.11144156484	-0.0115221795083	-0.0152558260356	-0.0112327187273
0.469	0.788653928185	-0.000849588818093	9.8126928519	0.112361341288	-0.0113712334602	-0.0140355328868	0.112205490753	-0.011550844471	-0.013888967392	-0.0112211776198
0.47	0.790850559574	0.00614043420944	9.81150943225	0.113135393932	-0.0114288189016	-0.0126454432064	0.112995279882	-0.011589135707	-0.012499468024	-0.0112096033745
0.471	0.792872884777	0.0133228919479	9.81041395838	0.11393509162	-0.0114953121119	-0.0112336262717	0.113810926713	-0.0116363635741	-0.0110881477018	-0.0111979867141
0.472	0.79472044939	0.02069382502	9.80940220704	0.114760425562	-0.0115699990093	-0.00980090024329	0.114652412308	-0.0116918348705	-0.00965583693306	-0.0111863190512
0.473	0.796393300958	0.0282492369886	9.80846991384	0.11561137396	-0.0116521639769	-0.00834809364945	0.115519704587	-0.0117548548624	-0.00820337633916	-0.0111745924916
0.474	0.797891925493	0.0359850954847	9.80761278371	0.11648790223	-0.0117410918651	-0.00687604476919	0.116412758559	-0.0118247292709	-0.00673161600918	-0.0111627998343
0.475	0.799217340425	0.0438973341002	9.80682650601	0.117389963243	-0.0118360699504	-0.0053856009891	0.117331516577	-0.0119007662146	-0.00524141482846	-0.0111509345706
0.476	0.80037075955	0.0519818610119	9.80610943697	0.118317497648	-0.011936386987	-0.00387761813834	0.118275908673	-0.0119822752453	-0.00373363982169	-0.0111389908829
0.477	0.801354782011	0.060234532981	9.80545139227	0.119270433858	-0.0120413461499	-0.00235295979123	0.119245852559	-0.0120685802733	-0.00220916529669	-0.0111269636322
0.478	0.802171170706	0.0686512112898	9.80485134739	0.120248688757	-0.0121502515916	-0.000812496582598	0.120241254343	-0.0121590061075	-0.000668872321838	-0.0111148483586
0.479	0.8028226467	0.0772277127249	9.80430503196	0.121252167643	-0.0122624187317	0.000742894532633	0.121262008492	-0.0122528887273	0.000886352140025	-0.011102641269
0.48	0.803312309168	0.0859598352997	9.80380822475	0.122280764653	-0.0123771743682	0.00231233100937	0.122307998265	-0.0123495753755	0.00245561596195	-0.0110903392279
0.481	0.803643601862	0.0948433542258	9.80335675384	0.123334363009	-0.0124938582917	0.00389492545989	0.123379095979	-0.0124484261544	0.00403802261834	-0.0110779397453
0.482	0.803820380123	0.103874023885	9.80294650751	0.124412835325	-0.0126118248148	0.00548978641018	0.124475163322	-0.0125488155374	0.0056326719571	-0.0110654409633
0.483	0.803846776747	0.113047579802	9.80257344207	0.125516043893	-0.0127304442261	0.00709601906205	0.125596051665	-0.0126501338034	0.00723866097579	-0.0110528416404
0.484	0.803727272736	0.122359739044	9.80223359294	0.126643840982	-0.0128491041659	0.00871272605871	0.126741602366	-0.0127517883949	0.00885508459932	-0.011040141136
0.485	0.803466660039	0.131806201466	9.80192308242	0.127796069134	-0.0129672109215	0.0103390082513	0.127911647082	-0.012853205194	0.0104810364567	-0.0110273393917
0.486	0.803069967079	0.141382651121	9.80163812642	0.128972561455	-0.0130841906395	0.0119739654638	0.129106008076	-0.0129538297164	0.0121156096543	-0.0110144369131
0.487	0.802542507178	0.151084756451	9.80137504404	0.130173141901	-0.0131994904543	0.0136166972535	0.130324498519	-0.0130531282215	0.0137578975431	-0.0110014347491
0.488	0.801889826459	0.160908171337	9.80113026317	0.131397625575	-0.0133125795303	0.0152663036655	0.131566922792	-0.0131505887357	0.0154069944768	-0.010988334471
0.489	0.801117681533	0.170848535783	9.80090032817	0.132645818999	-0.0134229500173	0.0169218859769	0.132833076779	-0.0132457219899	0.0170619965603	-0.0109751381501
0.49	0.800232017213	0.180901476431	9.80068190478	0.133917520394	-0.0135301179174	0.0185825474308	0.134122748159	-0.0133380622682	0.0187220023833	-0.0109618483347
0.491	0.799238959131	0.19106260704	9.80047178725	0.135212519951	-0.0136336238638	0.0202473939562	0.135435716683	-0.0134271681691	0.02038611374	-0.0109484680264
0.492	0.798144787752	0.201327528893	9.8002669019	0.13653060009	-0.0137330338099	0.0219155348718	0.136771754452	-0.0135126232766	0.0220534363298	-0.0109350006553
0.493	0.7969558714	0.21169183171	9.80006431306	0.137871535715	-0.0138279396296	0.0235860835727	0.138130626178	-0.0135940367438	0.0237230804402	-0.0109214500546
0.494	0.795678729713	0.222151093162	9.79986122553	0.139235094463	-0.013917959628	0.0252581581965	0.139512089446	-0.0136710437869	0.0253941616063	-0.0109078204352
0.495	0.794319948042	0.2327008798	9.79965499086	0.140621036933	-0.0140027389644	0.0269308822691	0.140915894954	-0.0137433060906	0.027065801249	-0.0108941163592
0.496	0.792886170155	0.24333674735	9.79944310744	0.142029116918	-0.0140819499858	0.0286033853265	0.142341786749	-0.013810512127	0.0287371272877	-0.0108803427135
0.497	0.791384102066	0.254054240634	9.79922322523	0.143459081619	-0.0141552924747	0.030274803512	0.143789502454	-0.0138723773868	0.0304072747267	-0.010866504683
0.498	0.78982045631	0.26484889435	9.79899314689	0.144910671851	-0.0142224938098	0.0319442801487	0.145258773481	-0.0139286445252	0.0320753862147	-0.010852607723
0.499	0.788201944616	0.275716233202	9.79875083048	0.146383622235	-0.0142833090429	0.033610966283	0.146749325229	-0.0139790834238	0.033740612576	-0.010838657533
0.5	0.786535278076	0.286651772045	9.79849438935	0.147877661383	-0.0143375208924	0.0352740212018	0.148260877278	-0.01402349117	0.0354021133114	-0.0108246600285
0.501	0.784827111413	0.297651016589	9.79822209311	0.149392512073	-0.0143849396552	0.0369326129197	0.149793143564	-0.0140616919557	0.0370590570697	-0.0108106213147
0.502	0.783084061761	0.308709463485	9.79793236856	0.150927891408	-0.0144254030404	0.0385859186369	0.151345832546	-0.0140935368967	0.0387106220884	-0.0107965476592
0.503	0.781312664119	0.319822600927	9.79762379991	0.152483510963	-0.0144587759253	0.0402331251666	0.152918647362	-0.0141189037766	0.0403559966023	-0.0107824454651
0.504	0.779519367817	0.330985909068	9.79729512569	0.154059076932	-0.0144849500368	0.0418734293322	0.154511285968	-0.0141376967159	0.0419943792214	-0.0107683212448
0.505	0.777710510574	0.342194860574	9.79694524108	0.155654290251	-0.014503843561	0.0435060383337	0.156123441272	-0.0141498457698	0.0436249792768	-0.0107541815938
0.506	0.775892307518	0.353444921227	9.79657319372	0.157268846715	-0.0145154006841	0.0451301700824	0.157754801256	-0.0141553064578	0.0452470171347	-0.0107400331649
0.507	0.774070825276	0.364731550646	9.79617818237	0.158902437094	-0.0145195910653	0.0467450535063	0.159405049078	-0.014154059226	0.046859724479	-0.0107258826433
0.508	0.772252015658	0.376050202497	9.79575955632	0.160554747221	-0.0145164092485	0.0483499288235	0.161073863178	-0.0141461088481	0.048462344563	-0.0107117367219
0.509	0.770441352679	0.387396332934	9.79532013857	0.162225458173	-0.0145058704511	0.0499440477838	0.162760917447	-0.0141314802052	0.0500541324011	-0.0106976020801
0.51	0.768645322224	0.398765366837	9.79485224817	0.163914246009	-0.0144880236755	0.0515266738993	0.16446588097	-0.0141102313867	0.0516343550796	-0.0106834853523
0.511	0.766868658823	0.410152764763	9.79435973307	0.165620782367	-0.0144629319558	0.0530970825966	0.166188418619	-0.0140824339295	0.0532022917416	-0.0106693931129
0.512	0.76511653279	0.421553962515	9.7938424956	0.167344734138	-0.0144306822084	0.0546545614011	0.167928190723	-0.0140481826593	0.0547572338281	-0.0106553318521
0.513	0.763399313461	0.432965769474	9.79329872098	0.169085768445	-0.0143913934526	0.0561984062837	0.169684858011	-0.0140076039288	0.056298481461	-0.0106413079459
0.514	0.761712476552	0.444380825565	9.79273080153	0.170843535335	-0.0143451855007	0.0577279343061	0.171458064427	-0.0139608242146	0.0578253558532	-0.0106273276536
0.515	0.760064687051	0.455796060542	9.7921377796	0.172617691553	-0.0142922101782	0.0592424687727	0.173247460744	-0.0139080014325	0.0593371846606	-0.0106133970847
0.516	0.758460166377	0.4672068242	9.79152019421	0.174407885262	-0.0142326346244	0.0607413466428	0.175052689361	-0.0138493081813	0.0608333092603	-0.0105995221868
0.517	0.756902863726	0.478608590676	9.79087869372	0.176213761219	-0.0141666429998	0.0622239173797	0.176873389459	-0.0137849334506	0.0623130835951	-0.0105857087271
0.518	0.755396522142	0.489996806158	9.79021398923	0.178034959512	-0.0140944355088	0.0636895429327	0.178709195733	-0.0137150816383	0.063775874133	-0.0105719622767
0.519	0.753944592557	0.501366935092	9.78952693134	0.179871115978	-0.0140162272828	0.0651375977383	0.180559738808	-0.0136399714272	0.0652210598444	-0.0105582881957
0.52	0.752550278477	0.512714448346	9.78881850696	0.181721862116	-0.0139322472873	0.0665674686877	0.182424645144	-0.0135598346868	0.0666480321481	-0.0105446916193
0.521	0.751216522274	0.524034828478	9.78808973532	0.183586825151	-0.0138427373292	0.0679785550837	0.184303537095	-0.0134749154751	0.0680561948464	-0.0105311774456
0.522	0.749946001021	0.535323570591	9.78734171455	0.185465628048	-0.0137479509401	0.0693702685786	0.186196032917	-0.0133854689161	0.0694449640427	-0.0105177503233
0.523	0.748741108022	0.546576184407	9.78657561281	0.18735788954	-0.0136481522729	0.0707420331013	0.188101746795	-0.0132917600931	0.070813768047	-0.0105044146419
0.524	0.747604005036	0.557788195562	9.78579266516	0.189263224159	-0.013543614994	0.0720932847701	0.19002028886	-0.0131940629346	0.0721620472707	-0.0104911745217
0.525	0.746536559087	0.568955148011	9.78499416466	0.191181242259	-0.0134346211715	0.0734234717967	0.191951265213	-0.013092659099	0.0734892541108	-0.0104780338059
0.526	0.745540376072	0.580072605736	9.78418145779	0.19311155005	-0.0133214601652	0.0747320543805	0.193894277951	-0.0129878368601	0.0747948528277	-0.0104649960534
0.527	0.744616785956	0.59113615489	9.78335593746	0.19505374963	-0.0132044275203	0.0760185045963	0.195848925191	-0.0128798899969	0.0760783194152	-0.0104520645325
0.528	0.743766865205	0.602141405493	9.78251903765	0.197007439021	-0.0130838238688	0.0772823062763	0.197814801104	-0.012769116691	0.0773391414672	-0.0104392422161
0.529	0.74299144804	0.613083993495	9.7816722268	0.198972212209	-0.0129599538414	0.0785229548878	0.199791495946	-0.012655818435	0.0785768180411	-0.0104265317779
0.53	0.742291063177	0.623959583545	9.78081700211	0.200947659192	-0.0128331249926	0.0797399574086	0.201778596105	-0.0125402989542	0.0797908595197	-0.0104139355895
0.531	0.74166604566	0.634763869919	9.77995488247	0.202933366028	-0.0127036467433	0.0809328322018	0.203775684138	-0.0124228631457	0.0809807874736	-0.0104014557188
0.532	0.741116443769	0.645492579735	9.7790874043	0.204928914891	-0.0125718293415	0.0821011088907	0.205782338829	-0.0123038160366	0.0821461345252	-0.0103890939292
0.533	0.740642078679	0.656141474497	9.7782161151	0.206933884139	-0.0124379828464	0.0832443282354	0.207798135242	-0.0121834617646	0.0832864442154	-0.0103768516801
0.534	0.740242529622	0.666706352498	9.77734256642	0.208947848375	-0.0123024161363	0.0843620420132	0.209822644788	-0.0120621025835	0.0844012708759	-0.0103647301282
0.535	0.739917167422	0.677183050654	9.776468311	0.210970378529	-0.0121654359445	0.0854538129032	0.211855435299	-0.0119400378971	0.0854901795057	-0.0103527301299
0.536	0.739665121029	0.687567447126	9.77559489451	0.213001041943	-0.0120273459243	0.0865192143764	0.213896071103	-0.0118175633212	0.0865527456563	-0.0103408522446
0.537	0.73948532223	0.697855463108	9.77472385219	0.215039402457	-0.0118884457459	0.0875578305928	0.215944113117	-0.0116949697792	0.0875885553233	-0.0103290967388
0.538	0.739376487058	0.708043065166	9.77385670238	0.217085020513	-0.0117490302275	0.0885692563067	0.217999118941	-0.0115725426317	0.0885972048486	-0.0103174635914
0.539	0.739337145592	0.718126267276	9.77299494324	0.219137453263	-0.0116093885022	0.0895530967802	0.220060642963	-0.0114505608411	0.0895783008321	-0.0103059524997
0.54	0.739365645719	0.728101132883	9.77214004564	0.221196254685	-0.0114698032226	0.0905089677069	0.222128236474	-0.0113292961759	0.0905314600542	-0.0102945628858
0.541	0.739460138219	0.737963777357	9.77129345052	0.223260975706	-0.0113305498043	0.0914364951458	0.22420144779	-0.0112090124534	0.0914563094104	-0.0102832939046
0.542	0.739618655003	0.747710369185	9.77045656367	0.22533116434	-0.0111918957112	0.0923353154669	0.226279822384	-0.0110899648241	0.0923524858586	-0.0102721444517
0.543	0.73983870268	0.757337141608	9.76963478965	0.227406365928	-0.0110540954594	0.0932050753047	0.22836290313	-0.0109723947761	0.0932196363717	-0.0102611131765
0.544	0.740119086502	0.766840352131	9.76882056925	0.229486122891	-0.0109174067606	0.0940454315491	0.23045023005	-0.0108565462787	0.0940574179485	-0.0102501984807
0.545	0.7404565931	0.776216365188	9.76802011647	0.231569975503	-0.0107820668821	0.0948560512829	0.232541341091	-0.0107426421432	0.0948654975327	-0.0102393985387
0.546	0.740848667224	0.785461579263	9.76723464121	0.233657461608	-0.0106483050474	0.0956366118145	0.234635771836	-0.0106308964247	0.0956435520662	-0.0102287113049
0.547	0.741292642106	0.794572462542	9.76646531255	0.235748116975	-0.0105163395852	0.0963868006744	0.236733055865	-0.0105215115732	0.0963912684913	-0.0102181345253
0.548	0.74178573578	0.803545547549	9.76571324103	0.237841475435	-0.0103863775025	0.0971063156379	0.238832724886	-0.0104146780086	0.0971083437808	-0.01020766575
0.549	0.742325099511	0.812377434024	9.76497947578	0.239937069088	-0.0102586140866	0.0977948647608	0.24093430895	-0.0103105737262	0.0977944849843	-0.010197302345
0.55	0.742907780503	0.821064790963	9.76426500335	0.242034428505	-0.010133232554	0.0984521664285	0.24303733665	-0.0102093639485	0.098449409287	-0.0101870415048
0.551	0.7435307964	0.829604357538	9.763570744	0.244133082938	-0.0100104037462	0.0990779494179	0.245141335333	-0.0101112008255	0.0990728440834	-0.0101768802655
0.552	0.744191079374	0.837992945602	9.76289755035	0.246232560539	-0.00989028587209	0.099671952973	0.247245831319	-0.0100162231819	0.0996645270642	-0.0101668155179
0.553	0.744885528256	0.846227440775	9.76224620611	0.248332388585	-0.00977302429784	0.100233926892	0.249350350132	-0.00992455631216	0.100224206317	-0.0101568440206
0.554	0.745611015978	0.854304804064	9.76161742312	0.25043209371	-0.00965875138285	0.100763631629	0.251454416732	-0.0098363118232	0.100751640441	-0.0101469624142
0.555	0.746364400709	0.862222073269	9.76101184133	0.252531202145	-0.00954758636193	0.101260838404	0.253557555758	-0.00975158752317	0.10124659867	-0.0101371672344
0.556	0.747142503494	0.869976364863	9.76043002715	0.25462923996	-0.0094396352729	0.101725329328	0.255659291774	-0.00967046735707	0.101708861014	-0.0101274549262
0.557	0.747942167833	0.877564874839	9.75987247276	0.25672573332	-0.00933499092918	0.102156897533	0.257759149524	-0.00959302138789	0.102138218405	-0.0101178218575
0.558	0.748760259662	0.884984879945	9.75933959575	0.258820208733	-0.00923373293616	0.102555347323	0.259856654191	-0.00951930582254	0.102534472858	-0.0101082643332
0.559	0.74959363753	0.892233739595	9.75883173897	0.260912193316	-0.00913592775056	0.102920494318	0.261951331661	-0.00944936308154	0.102897437638	-0.0100987786088
0.56	0.750439204754	0.899308896474	9.75834916898	0.26300121506	-0.00904162878194	0.103252165622	0.264042708789	-0.00938322191176	0.103226937436	-0.0100893609041
0.561	0.751293909378	0.906207877782	9.75789207897	0.265086803093	-0.00895087653464	0.103550199988	0.266130313673	-0.00932089754064	0.103522808558	-0.0100800074171
0.562	0.752154736739	0.912928296494	9.75746058623	0.267168487955	-0.00886369878939	0.103814447994	0.268213675928	-0.00926239187091	0.10378489911	-0.0100707143368
0.563	0.753018750413	0.919467851907	9.75705473516	0.26924580187	-0.00878011082296	0.104044772223	0.270292326964	-0.00920769371434	0.104013069199	-0.0100614778569
0.564	0.753883058707	0.925824331264	9.75667449582	0.271318279023	-0.00870011566432	0.104241047448	0.272365800267	-0.00915677906298	0.104207191131	-0.0100522941887
0.565	0.754744859334	0.931995609979	9.75631976758	0.273385455837	-0.00862370438601	0.10440316082	0.274433631677	-0.00910961139665	0.104367149618	-0.0100431595734
0.566	0.755601420813	0.937979652897	9.75599037765	0.275446871248	-0.00855085642868	0.104531012062	0.276495359674	-0.00906614202448	0.10449284198	-0.0100340702948
0.567	0.756450115975	0.943774514688	9.75568608559	0.277502066989	-0.00848153995745	0.104624513656	0.278550525656	-0.00902631045942	0.104584178358	-0.010025022691
0.568	0.757288407096	0.949378340765	9.75540658194	0.279550587861	-0.0084157122482	0.104683591039	0.280598674223	-0.00899004482356	0.104641081916	-0.010016013166
0.569	0.758113860801	0.954789367848	9.75515149162	0.281591982016	-0.0083533201018	0.104708182792	0.282639353459	-0.00895726228248	0.104663489048	-0.0100070382012
0.57	0.758924144339	0.960005924679	9.75492037685	0.28362580123	-0.00829430028467	0.104698240831	0.284672115211	-0.00892786950681	0.104651349582	-0.0099980943657
0.571	0.75971705544	0.965026432193	9.75471273681	0.285651601174	-0.00823857999351	0.104653730592	0.286696515362	-0.00890176315913	0.104604626979	-0.00998917832665
0.572	0.760490519566	0.969849403911	9.75452791493	0.287668941689	-0.00818607744737	0.104574631214	0.288712114111	-0.00887883050901	0.104523298528	-0.00998028685901
0.573	0.761242542177	0.97447344744	9.75436540541	0.289677387056	-0.00813670209964	0.104460935714	0.290718476243	-0.00885894966907	0.10440735553	-0.00997141685486
0.574	0.761971286437	0.97889726327	9.7542245415	0.291676506253	-0.00809035540406	0.104312651157	0.292715171395	-0.00884199038585	0.104256803487	-0.00996256533202
0.575	0.762675042429	0.983119645931	9.75410459963	0.293665873222	-0.00804693131052	0.104129798821	0.29470177432	-0.00882781456159	0.104071662267	-0.00995372944218
0.576	0.763352249474	0.987139483847	9.75400480984	0.295645067121	-0.00800631681978	0.103912414345	0.296677865147	-0.00881627683564	0.103851966272	-0.00994490647849
0.577	0.764001097484	0.990955769987	9.75392918532	0.297613672697	-0.00796838737982	0.10366054788	0.298643029751	-0.00880722000857	0.103597764628	-0.00993609388677
0.578	0.764621586022	0.994567551515	9.75386624228	0.299571280051	-0.00793302753311	0.103374264237	0.300596859522	-0.00880049571754	0.103309121189	-0.00992728925922
0.579	0.765211630578	0.997974027475	9.7538209936	0.301517485606	-0.00790010391407	0.103053642962	0.302538952339	-0.00879593746331	0.102986114832	-0.00991849035231
0.58	0.765770238327	1.00117445756	9.75379248823	0.30345189181	-0.00786948132844	0.102698778491	0.304468912267	-0.00879337671964	0.102628839496	-0.00990969508693
0.581	0.766296524951	1.00416820332	9.75377975954	0.305374107561	-0.00784102052805	0.102309780231	0.306386349992	-0.00879264073864	0.102237404297	-0.0099009015543
0.582	0.766789752009	1.00695471916	9.75378180972	0.307283748374	-0.00781457883344	0.101886772649	0.308290882979	-0.0087935532049	0.10181193361	-0.00989210801984
0.583	0.767249334473	1.00953355381	9.75379761519	0.309180436606	-0.00779001073445	0.101429895339	0.310182135709	-0.008795934868	0.101352567144	-0.00988331292643
0.584	0.767674837074	1.01190434991	9.75382613021	0.31106380166	-0.00776716848845	0.100939303075	0.31205973987	-0.00879960417337	0.100859459998	-0.00987451489702
0.585	0.768065948321	1.01406684401	9.75386628889	0.312933480175	-0.00774590271437	0.100415165854	0.313923334562	-0.00880437788943	0.100332782699	-0.00986571273666
0.586	0.768422506641	1.0160208661	9.7539170112	0.31478911622	-0.00772606298064	0.0998576689138	0.315772566477	-0.00881007172902	0.0997727212249	-0.00985690543379
0.587	0.768744481861	1.01776633959	9.75397720447	0.316630361471	-0.00770749838547	0.0992670127409	0.317607090085	-0.00881650096376	0.0991794770071	-0.00984809216108
0.588	0.769031993916	1.01930328043	9.7540457678	0.318456875379	-0.00769005812773	0.0986434130603	0.319426567795	-0.00882348102911	0.0985532669174	-0.00983927227552
0.589	0.769285290582	1.02063179712	9.75412159678	0.32026832534	-0.00767359206665	0.0979871008061	0.321230670125	-0.00883082811878	0.0978943232359	-0.00983044531797
0.59	0.76950474388	1.02175209042	9.7542035843	0.322064386838	-0.00765795126919	0.097298322076	0.323019075846	-0.00883835976688	0.0972028935999	-0.00982161101213
0.591	0.76969084642	1.02266445279	9.75429062673	0.323844743597	-0.00764298854317	0.0965773380681	0.324791472129	-0.00884589541605	0.096479240935	-0.00981276926291
0.592	0.769844226425	1.02336926745	9.75438162547	0.325609087714	-0.00762855895509	0.0958244249992	0.326547554677	-0.00885325697037	0.0957236433669	-0.00980392015427
0.593	0.769965621755	1.02386700858	9.75447549128	0.327357119786	-0.00761452033078	0.0950398740069	0.328287027848	-0.00886026933115	0.0949363941147	-0.00979506394647
0.594	0.770055891192	1.02415824004	9.75457114666	0.329088549026	-0.00760073373832	0.0942239910322	0.330009604769	-0.00886676091499	0.0941178013659	-0.00978620107284
0.595	0.770115992195	1.02424361546	9.75466753036	0.330803093373	-0.00758706395135	0.0933770966858	0.331715007444	-0.00887256415207	0.0932681881325	-0.00977733213605
0.596	0.770146984754	1.02412387722	9.75476359822	0.332500479592	-0.00757337989219	0.0924995260967	0.333402966848	-0.00887751596417	0.0923878920891	-0.00976845790382
0.597	0.770150042656	1.02379985551	9.75485832823	0.334180443365	-0.00755955505331	0.0915916287435	0.335073223016	-0.00888145822085	0.0914772653935	-0.00975957930423
0.598	0.770126405191	1.02327246854	9.75495072214	0.335842729373	-0.00754546789661	0.0906537682686	0.336725525119	-0.00888423817306	0.0905366744888	-0.00975069742059
0.599	0.770077421953	1.02254272077	9.75503980899	0.337487091371	-0.00753100222935	0.089686322277	0.338359631538	-0.00888570886317	0.0895664998897	-0.00974181348582
0.6	0.770004504555	1.02161170323	9.7551246461	0.339113292252	-0.00751604755463	0.088689682117	0.33997530992	-0.00888572950912	0.0885671359502	-0.00973292887654
0.601	0.76990915278	1.02048059124	9.75520432375	0.340721104105	-0.00750049940236	0.087664252649	0.341572337235	-0.00888416586868	0.0875389906181	-0.00972404510666
0.602	0.76979293984	1.01915064506	9.75527796519	0.342310308267	-0.0074842596276	0.0866104519943	0.343150499817	-0.00888089057041	0.0864824851709	-0.00971516382072
0.603	0.769657478933	1.01762320866	9.75534473084	0.343880695362	-0.00746723668814	0.0855287112735	0.344709593404	-0.0088757834235	0.0853980539383	-0.00970628678688
0.604	0.769504449455	1.01589970859	9.75540381826	0.345432065334	-0.00744934589431	0.0844194743289	0.346249423169	-0.00886873169911	0.0842861440102	-0.00969741588962
0.605	0.769335593361	1.01398165287	9.7554544664	0.346964227481	-0.00743050963229	0.0832831974348	0.347769803734	-0.00885963038456	0.0831472149317	-0.00968855312215
0.606	0.769152670603	1.01187063095	9.75549595523	0.348477000468	-0.00741065756055	0.0821203489936	0.349270559193	-0.00884838241006	0.0819817383842	-0.00967970057856
0.607	0.768957496477	1.00956831188	9.75552760796	0.349970212342	-0.00738972677965	0.0809314092226	0.350751523116	-0.00883489884786	0.0807901978554	-0.00967086044589
0.608	0.768751900742	1.00707644393	9.7555487937	0.351443700542	-0.00736766197464	0.079716869827	0.352212538553	-0.00881909908335	0.0795730882977	-0.0096620349958
0.609	0.768537753827	1.00439685307	9.75555892647	0.352897311898	-0.00734441553071	0.0784772336644	0.353653458024	-0.00880091095858	0.0783309157764	-0.00965322657628
0.61	0.768316922209	1.00153144271	9.75555746804	0.354330902627	-0.00731994762177	0.0772130143988	0.355074143515	-0.00878027088772	0.077064197108	-0.00964443760313
0.611	0.768090876607	0.998482204068	9.75554960077	0.355744338463	-0.00729422019647	0.0759247361437	0.356474466604	-0.00875711787031	0.0757734596047	-0.00963567055641
0.612	0.767863004857	0.995251155461	9.7555224016	0.357137494079	-0.00726722059349	0.0746129331236	0.357854307868	-0.0087314171277	0.0744592402688	-0.00962692795684
0.613	0.767634113352	0.991840457381	9.75548242369	0.358510253922	-0.00723892913258	0.0732781492446	0.359213557722	-0.00870312772307	0.0731220859643	-0.00961821237138
0.614	0.767406094801	0.98825230331	9.75542930558	0.359862511566	-0.00720933729899	0.0719209377725	0.360552115758	-0.00867222076675	0.0717625527366	-0.00960952639866
0.615	0.76718079369	0.984488966554	9.7553627534	0.361194169916	-0.00717844438604	0.0705418609345	0.361869890953	-0.00863867608126	0.0703812054628	-0.00960087266182
0.616	0.766960051056	0.980552788654	9.7552825233	0.362505141109	-0.00714625745776	0.0691414895339	0.36316680156	-0.0086024821851	0.0689786174508	-0.00959225379987
0.617	0.76674565246	0.976446181446	9.75518842126	0.363795346499	-0.00711279126141	0.0677204025606	0.364442775083	-0.00856363622536	0.0675553700373	-0.00958367245901
0.618	0.766539413714	0.972171623339	9.75508030273	0.365064716608	-0.00707806811626	0.0662791867977	0.36569774823	-0.00852214388554	0.06611205218	-0.00957513128406
0.619	0.766343065464	0.967731660453	9.75495807329	0.366313191081	-0.00704211777886	0.0648184364259	0.366931666862	-0.00847801926875	0.0646492600505	-0.00956663291
0.62	0.766158294226	0.963128904402	9.75482168783	0.367540718643	-0.00700497728603	0.0633387526264	0.36814448594	-0.00843128475763	0.0631675966246	-0.00955817995364
0.621	0.76598677595	0.958366030199	9.75467115062	0.368747257043	-0.00696669077643	0.0618407431822	0.369336169468	-0.00838197085165	0.0616676712726	-0.00954977500543
0.622	0.765830112748	0.953445776208	9.75450651436	0.369932773004	-0.00692730929119	0.0603250220803	0.370506690441	-0.00833011598247	0.0601500993511	-0.00954142062142
0.623	0.76568986644	0.948370941957	9.7543278805	0.371097242168	-0.00688689055536	0.0587922091131	0.371656030777	-0.00827576630896	0.0586155017946	-0.00953311931549
0.624	0.765567499006	0.943144387838	9.75413539662	0.372240649035	-0.00684549874043	0.0572429294821	0.372784181262	-0.00821897549224	0.0570645047103	-0.00952487355171
0.625	0.765464485498	0.937769031408	9.75392914119	0.373362986904	-0.00680320433381	0.0556778134023	0.373891141477	-0.00815980457655	0.0554977389719	-0.00951668573688
0.626	0.765382142814	0.932247849352	9.75370948481	0.374464257815	-0.00676008351836	0.0540974957093	0.374976919747	-0.00809832137919	0.0539158398274	-0.00950855821358
0.627	0.765321763821	0.926583873039	9.75347671457	0.375544472482	-0.00671621816959	0.0525026154702	0.37604153306	-0.00803460049685	0.0523194464973	-0.0095004932533
0.628	0.76528457144	0.92078018822	9.75323115469	0.37660365023	-0.00667169550086	0.0508938155964	0.377085007002	-0.00796872295909	0.0507092017839	-0.00949249304983
0.629	0.765271688791	0.91483993387	9.75297317073	0.377641818923	-0.00662660774766	0.0492717424615	0.37810737569	-0.00790077591964	0.0490857516842	-0.00948455971304
0.63	0.765284176414	0.908766299877	9.75270316917	0.378659014903	-0.00658105184167	0.0476370455224	0.379108681699	-0.00783085233658	0.0474497450084	-0.00947669526288
0.631	0.765323024821	0.902562525576	9.75242159369	0.379655282917	-0.00653512907415	0.0459903769464	0.380088975988	-0.00775905064069	0.045801833004	-0.00946890162381
0.632	0.765389113486	0.896231898987	9.7521289255	0.380630676047	-0.00648894474971	0.044332391242	0.38104831783	-0.00768547439325	0.044142668986	-0.00946118061944
0.633	0.765483240621	0.889777754449	9.75182567953	0.381585255639	-0.00644260783165	0.0426637448964	0.381986774734	-0.00761023193435	0.0424729079737	-0.0094535339676
0.634	0.765606123124	0.883203470976	9.75151240425	0.382519091229	-0.0063962305802	0.0409850960179	0.382904422374	-0.00753343602306	0.040793206334	-0.0094459632758
0.635	0.765758403972	0.876512470561	9.75118968046	0.383432260472	-0.00634992818473	0.0392971039845	0.383801344508	-0.00745520347074	0.0391042214314	-0.00943847003689
0.636	0.76594059261	0.869708217261	9.75085811548	0.384324849063	-0.00630381839119	0.037600429099	0.384677632907	-0.0073756547684	0.0374066112862	-0.00943105562531
0.637	0.766153146789	0.86279421424	9.75051834567	0.385196950664	-0.00625802112614	0.0358957322498	0.385533387271	-0.00729491370984	0.0357010342388	-0.00942372129351
0.638	0.766396412919	0.855774002984	9.75017103245	0.386048666825	-0.00621265811812	0.0341836745787	0.386368715153	-0.0072131070112	0.0339881486223	-0.00941646816892
0.639	0.766670663256	0.848651160775	9.74981685878	0.386880106908	-0.00616785251812	0.0324649171553	0.387183731882	-0.00713036392866	0.0322686124424	-0.00940929725115
0.64	0.76697604737	0.841429299924	9.74945652955	0.387691388005	-0.00612372851969	0.030740120658	0.387978560474	-0.00704681587484	0.0305430830648	-0.00940220940968
0.641	0.767312666569	0.834112064458	9.74909076806	0.38848263486	-0.00608041098034	0.0290099450615	0.388753331559	-0.00696259603569	0.0288122169107	-0.00939520538189
0.642	0.767680465788	0.826703130459	9.74872031328	0.389253979783	-0.00603802504482	0.0272750493313	0.389508183294	-0.00687783898835	0.0270766691589	-0.00938828577148
0.643	0.768079382465	0.819206201237	9.74834591907	0.390005562572	-0.00599669577195	0.0255360911249	0.390243261276	-0.00679268032175	0.0253370934568	-0.00938145104726
0.644	0.76850920862	0.811625008293	9.74796835146	0.390737530426	-0.00595654776546	0.0237937264996	0.390958718463	-0.00670725626031	0.0235941416378	-0.00937470154233
0.645	0.768969148381	0.803963323318	9.74759499131	0.391450038025	-0.00591769773097	0.0220486096236	0.391654715251	-0.0066216962166	0.0218484636702	-0.0093680374595
0.646	0.76946062121	0.796224883008	9.7472120826	0.392143246788	-0.0058802815926	0.0203013925225	0.392331418725	-0.00653614988606	0.0201007065374	-0.00936145885389
0.647	0.769981884495	0.788413526198	9.74682850425	0.392817325773	-0.00584441636889	0.0185527247441	0.392989003565	-0.00645074913049	0.0183515151157	-0.00935496564979
0.648	0.770532438044	0.780533065324	9.74644502412	0.39347245087	-0.00581022103961	0.0168032531472	0.393627651241	-0.00636562882577	0.0166015313049	-0.00934855763453
0.649	0.771111643026	0.772587339304	9.74606243167	0.39410880498	-0.00577781234882	0.015053621626	0.394247550182	-0.00628092265544	0.0148513938882	-0.00934223446133
0.65	0.771718796346	0.764580200427	9.7456815141	0.394726577842	-0.00574730451535	0.013304470855	0.394848895611	-0.00619676280932	0.013101738291	-0.00933599565068
0.651	0.772353123095	0.756515514953	9.74530305421	0.395325965962	-0.00571880892351	0.0115564380421	0.395431889472	-0.00611327966191	0.0113531963468	-0.00932984059192
0.652	0.773013783836	0.748397160559	9.744927829	0.39590717251	-0.00569243382485	0.00981015668394	0.395996740322	-0.00603060146088	0.00960639606859	-0.00932376854526
0.653	0.773695289134	0.740228434724	9.74455819303	0.396470405021	-0.00566827460566	0.00806625807336	0.396543661055	-0.00594884464811	0.00786196350222	-0.00931777865186
0.654	0.774404541232	0.732014766606	9.74419308113	0.397015884191	-0.00564643944182	0.00632536424521	0.397072877626	-0.00586813924463	0.00612051478734	-0.00931186992226
0.655	0.775136958818	0.72375909669	9.74383423727	0.397543830495	-0.00562702187091	0.00458809697497	0.397584615765	-0.00578860174626	0.00438266611195	-0.00930604125034
0.656	0.775891496877	0.715465375955	9.74348229094	0.398054473156	-0.00561011370279	0.00285507256561	0.398079109888	-0.00571034783685	0.00264902806022	-0.00930029141186
0.657	0.776668893179	0.707137429897	9.74311391399	0.398548046326	-0.00559582819678	0.00112690249092	0.398556599284	-0.00563351556296	0.000920205404773	-0.00929461904728
0.658	0.777470228978	0.698779049433	9.74266919046	0.399024789254	-0.00558432158101	-0.000595806837336	0.399017328275	-0.00555828681842	-0.00080320397032	-0.00928902262717
0.659	0.778277570402	0.690394449467	9.74225212846	0.399484950601	-0.00557558364069	-0.00231245444578	0.399461550595	-0.00548467805305	-0.00252060165691	-0.00928350058935
0.66	0.779089443962	0.681987384704	9.74186123617	0.399928782673	-0.00556965210853	-0.00402244455372	0.399889523563	-0.0054127545185	-0.00423139629414	-0.00927805128153
0.661	0.779904282525	0.673561688177	9.74149529258	0.400356543795	-0.00556656271722	-0.00572518695749	0.400301510463	-0.00534258032818	-0.00593500213037	-0.00927267298697
0.662	0.780720698105	0.665121177523	9.74115306854	0.400768497593	-0.0055663495521	-0.00742009723564	0.400697779832	-0.00527421878978	-0.00763083923836	-0.00926736392517
0.663	0.781537515356	0.656669674069	9.74083335837	0.40116491309	-0.00556904496484	-0.00910659695118	0.401078605549	-0.00520773229843	-0.00931833371109	-0.00926212225282
0.664	0.782353707808	0.648210995533	9.74053499469	0.401546064545	-0.00557467944045	-0.0107841138595	0.401444266675	-0.00514318218229	-0.0109969178612	-0.0092569460648
0.665	0.783168371505	0.639748955659	9.74025686359	0.401912231359	-0.0055832814263	-0.012452082112	0.401795047363	-0.00508062850967	-0.0126660304139	-0.00925183339539
0.666	0.783980713549	0.631287362025	9.73999791648	0.402263697957	-0.00559487713232	-0.0141099424578	0.40213123673	-0.00502012986676	-0.0143251166971	-0.00924678221963
0.667	0.784790018298	0.62283001438	9.73975718073	0.402600753663	-0.00560949031062	-0.0157571424433	0.402453128741	-0.00496174311418	-0.0159736288273	-0.00924179045497
0.668	0.78559564712	0.614380701616	9.73953376631	0.402923692578	-0.00562714202127	-0.0173931366078	0.402761022078	-0.00490552312915	-0.0176110258902	-0.00923685596311
0.669	0.786396982307	0.60594320076	9.73932687084	0.403232813447	-0.00564785038973	-0.0190173866769	0.40305522001	-0.00485152253897	-0.0192367741196	-0.00923197655212
0.67	0.787193460394	0.597521273383	9.73913578173	0.403528419519	-0.00567163036178	-0.0206293617523	0.403336030251	-0.00479979145132	-0.0208503470696	-0.00922714997885
0.671	0.787984527263	0.589118663851	9.73895987852	0.403810818413	-0.00569849346	-0.0222285384979	0.403603764826	-0.00475037718581	-0.0224512257849	-0.00922237395158
0.672	0.7887696231	0.580739097376	9.73879863072	0.40408032197	-0.00572844754672	-0.0238144013231	0.403858739921	-0.0047033240115	-0.0240388989665	-0.0092176461329
0.673	0.789548178507	0.572386276848	9.73865159515	0.404337246107	-0.00576149659711	-0.025386442562	0.404101275733	-0.0046586728942	-0.0256128631331	-0.00921296414295
0.674	0.790319636711	0.5640638804	9.73851841385	0.404581910664	-0.00579764048525	-0.0269441626495	0.404331696324	-0.00461646125626	-0.0271726227804	-0.00920832556277
0.675	0.791083386394	0.555775559869	9.73839880864	0.40481463925	-0.00583687478662	-0.0284870702938	0.404550329457	-0.00457672275259	-0.0287176905359	-0.00920372793799
0.676	0.791838795127	0.547524937971	9.7382925739	0.405035759084	-0.00587919059934	-0.0300146826452	0.404757506442	-0.0045394870648	-0.0302475873106	-0.00919916878268
0.677	0.792585227856	0.539315605588	9.73819957345	0.405245600838	-0.0059245743858	-0.0315265254615	0.404953561974	-0.00450477971565	-0.0317618424488	-0.0091946455834
0.678	0.793321961162	0.531151120948	9.73811973118	0.405444498469	-0.0059730078367	-0.0330221332707	0.405138833964	-0.00447262190542	-0.0332599938732	-0.00919015580344
0.679	0.794048294913	0.523035005715	9.73805302524	0.405632789056	-0.00602446775869	-0.0345010495291	0.405313663379	-0.00444303037164	-0.0347415882294	-0.00918569688721
0.68	0.79476346651	0.514970744282	9.73799948022	0.405810812631	-0.00607892598576	-0.0359628267769	0.405478394066	-0.00441601727225	-0.0362061810259	-0.0091812662647
0.681	0.795466680624	0.506961781682	9.7379591599	0.405978912011	-0.0061363493163	-0.0374070267904	0.405633372584	-0.00439159009413	-0.0376533367734	-0.00917686135618
0.682	0.796157116565	0.499011521446	9.73793216011	0.406137432622	-0.00619669947447	-0.0388332207304	0.40577894803	-0.00436975158575	-0.0390826291203	-0.0091724795768
0.683	0.7968339245	0.491123323875	9.73791860079	0.406286722332	-0.00625993309701	-0.0402409892879	0.405915471866	-0.00435049971487	-0.040493640987	-0.00916811834139
0.684	0.79749624028	0.483300504261	9.7379186201	0.406427131272	-0.00632600174432	-0.0416299228265	0.40604329774	-0.00433382765046	-0.041885964698	-0.00916377506925
0.685	0.798143170501	0.475546332161	9.73793236703	0.406559011663	-0.00639485193591	-0.0429996215206	0.406162781314	-0.00431972376867	-0.0432592021107	-0.00915944718887
0.686	0.79877379616	0.467864029285	9.73795999485	0.40668271764	-0.00646642520909	-0.0443496954918	0.406274280081	-0.00430817168181	-0.0446129647434	-0.00915513214277
0.687	0.799387209847	0.460256767874	9.73800165597	0.406798605074	-0.00654065820003	-0.0456797649403	0.40637815319	-0.00429915028962	-0.0459468739008	-0.00915082739217
0.688	0.799982489628	0.452727670269	9.73805749661	0.406907031397	-0.00661748274622	-0.0469894602741	0.40647476127	-0.00429263385175	-0.0472605607968	-0.00914653042169
0.689	0.800558725065	0.445279806847	9.73812765038	0.407008355426	-0.00669682600899	-0.0482784222345	0.406564466243	-0.00428859208013	-0.0485536666754	-0.00914223874392
0.69	0.801114987359	0.437916196033	9.73821223626	0.407102937182	-0.00677861061498	-0.0495463020174	0.406647631156	-0.00428699025021	-0.0498258429296	-0.0091379499039
0.691	0.801650377747	0.430639802277	9.73831135199	0.407191137718	-0.00686275481513	-0.0507927613916	0.406724619993	-0.00428778932962	-0.0510767512171	-0.0091336614835
0.692	0.802164008804	0.423453535673	9.73842507304	0.40727331894	-0.00694917265962	-0.0520174728133	0.406795797505	-0.00429094612273	-0.0523060635742	-0.00912937110561
0.693	0.802655019318	0.416360250725	9.73855344811	0.407349843433	-0.00703777418769	-0.0532201195366	0.406861529027	-0.00429641343	-0.0535134625267	-0.00912507643825
0.694	0.803122566787	0.409362746234	9.73869649769	0.407421074285	-0.00712846563017	-0.0544003957198	0.406922180306	-0.00430414022005	-0.0546986411978	-0.00912077519849
0.695	0.803565846	0.402463763774	9.73885421183	0.407487374917	-0.00722114962415	-0.0555580065284	0.406978117321	-0.00431407181389	-0.0558613034129	-0.00911646515613
0.696	0.803984070388	0.395665987861	9.73902654783	0.407549108904	-0.00731572543739	-0.056692668233	0.407029706114	-0.00432615007889	-0.0570011638022	-0.00911214413731
0.697	0.804376512924	0.388972044243	9.73921343186	0.407606639811	-0.00741208920191	-0.0578041083031	0.407077312612	-0.00434031363198	-0.0581179478983	-0.00910781002779
0.698	0.804742491227	0.382384500244	9.73941475532	0.407660331017	-0.00751013415445	-0.0588920654971	0.40712130246	-0.00435649804981	-0.0592113922321	-0.00910346077618
0.699	0.805081360061	0.375905863792	9.73963037569	0.407710545551	-0.00760975088306	-0.0599562899464	0.407162040846	-0.00437463608521	-0.0602812444229	-0.00909909439676
0.7	0.805392503846	0.369538583607	9.73986011789	0.407757645921	-0.00771082757827	-0.060996543236	0.407199892338	-0.00439465788825	-0.0613272632667	-0.00909470897227
0.701	0.805675385063	0.363285047743	9.74010377372	0.407801993956	-0.00781325028764	-0.0620125984793	0.407235220714	-0.00441649123092	-0.0623492188189	-0.00909030265639
0.702	0.805929518164	0.35714758358	9.74036110146	0.407843950632	-0.0079169031722	-0.0630042403884	0.407268388797	-0.00444006173386	-0.063346892473	-0.00908587367596
0.703	0.806154462072	0.351128457709	9.7406318299	0.407883875924	-0.00802166876375	-0.0639712653391	0.407299758295	-0.00446529309421	-0.0643200770353	-0.00908142033307
0.704	0.806349831369	0.3452298754	9.74091565628	0.407922128634	-0.00812742822236	-0.0649134814302	0.407329689638	-0.00449210731381	-0.0652685767942	-0.00907694100681
0.705	0.806515303706	0.339453980138	9.74121225062	0.407959066243	-0.0082340615923	-0.065830708538	0.407358541822	-0.0045204249262	-0.0661922075851	-0.00907243415493
0.706	0.806650619805	0.333802853107	9.74152125515	0.40799504475	-0.00834144805595	-0.0667227783655	0.40738667225	-0.00455016522182	-0.0670907968505	-0.0090678983151
0.707	0.806755564837	0.328278513766	9.74184228676	0.408030418525	-0.0084494661847	-0.0675895344844	0.407414436579	-0.00458124647051	-0.0679641836938	-0.00906333210615
0.708	0.806829994464	0.322882918392	9.74217493972	0.408065540151	-0.00855799418575	-0.068430832374	0.407442188569	-0.0046135861404	-0.0688122189295	-0.00905873422887
0.709	0.806873827427	0.31761796046	9.74251878592	0.408100760284	-0.00866691014467	-0.0692465394515	0.407470279935	-0.00464710111268	-0.0696347651262	-0.00905410346681
0.71	0.806887011996	0.312485470825	9.74287337895	0.408136427498	-0.00877609226222	-0.0700365350988	0.407499060196	-0.00468170789122	-0.0704316966453	-0.00904943868669
0.711	0.806869596776	0.307487215966	9.74323825411	0.40817288815	-0.00888541908574	-0.0708007106819	0.407528876535	-0.0047173228071	-0.0712028996733	-0.00904473883873
0.712	0.806821645053	0.302624899793	9.74361293086	0.408210486231	-0.00899476973339	-0.0715389695653	0.407560073653	-0.00475386221646	-0.0719482722487	-0.00904000295667
0.713	0.806743305559	0.297900161621	9.74399691681	0.408249563235	-0.00910402411209	-0.0722512271192	0.407592993635	-0.00479124269241	-0.0726677242822	-0.00903523015771
0.714	0.806634756654	0.293314577094	9.74438970695	0.408290458013	-0.00921306312758	-0.0729374107222	0.407627975807	-0.00482938120961	-0.0733611775727	-0.00903041964217
0.715	0.806496247316	0.288869657359	9.74479078719	0.408333506648	-0.00932176888685	-0.0735974597569	0.407665356605	-0.00486819532178	-0.0740285658151	-0.009025570693
0.716	0.806328059927	0.284566849235	9.74519963606	0.408379042316	-0.00943002489242	-0.0742313255998	0.407705469443	-0.0049076033314	-0.0746698346036	-0.00902068267517
0.717	0.806130555011	0.280407534606	9.74561572656	0.408427395162	-0.00953771622812	-0.0748389716051	0.407748644582	-0.00494752445158	-0.0752849414286	-0.00901575503475
0.718	0.80590408561	0.27639303123	9.74603852757	0.40847889217	-0.00964472973625	-0.0754203730824	0.407795209003	-0.00498787895982	-0.0758738556667	-0.00901078729803
0.719	0.805649105349	0.272524590886	9.74646750566	0.408533857038	-0.00975095418593	-0.0759755172689	0.407845486285	-0.00502858834346	-0.0764365585658	-0.00900577907032
0.72	0.805366075362	0.268803401015	9.7469021278	0.408592610057	-0.00985628043231	-0.076504403295	0.407899796479	-0.00506957543661	-0.0769730432231	-0.0090007300347
0.721	0.805055512777	0.265230582995	9.74734186152	0.40865546799	-0.00996060156681	-0.0770070421443	0.407958455993	-0.00511076454876	-0.0774833145577	-0.00899563995059
0.722	0.80471795354	0.261807193469	9.74778617611	0.408722743957	-0.010063813058	-0.077483456608	0.408021777471	-0.0051520815845	-0.0779673892762	-0.00899050865227
0.723	0.804353982249	0.258534223045	9.74823454629	0.408794747315	-0.0101658128835	-0.0779336812328	0.408090069678	-0.00519345415474	-0.0784252958337	-0.00898533604717
0.724	0.80396422108	0.255412596334	9.74868645008	0.408871783549	-0.010266501652	-0.0783577622641	0.40816363739	-0.00523481167942	-0.0788570743869	-0.00898012211417
0.725	0.803549307486	0.252443172621	9.74914137308	0.408954154159	-0.010365782717	-0.0787557575824	0.408242781285	-0.00527608548115	-0.0792627767434	-0.00897486690173
0.726	0.80310992036	0.249626744719	9.74959880744	0.409042156551	-0.0104635622803	-0.0791277366353	0.408327797829	-0.00531720887084	-0.079642466303	-0.00896957052592
0.727	0.802646735404	0.246964039789	9.75005825417	0.409136083932	-0.0105597494869	-0.0794737803632	0.408418979176	-0.00535811722429	-0.0799962179949	-0.00896423316845
0.728	0.802160499721	0.244455718213	9.75051922291	0.409236225206	-0.0106542565112	-0.0797939811199	0.408516613065	-0.00539874805078	-0.080324118208	-0.00895885507453
0.729	0.801651931322	0.242102374779	9.75098123322	0.409342864868	-0.0107469986331	-0.0800884425881	0.408620982715	-0.00543904105297	-0.0806262647161	-0.00895343655074
0.73	0.801121804879	0.239904537153	9.7514438153	0.409456282909	-0.0108378943063	-0.0803572796891	0.408732366728	-0.00547893817894	-0.0809027665973	-0.0089479779628
0.731	0.800570873602	0.237862667401	9.75190651057	0.409576754716	-0.0109268652176	-0.0806006184888	0.408851038994	-0.00551838366592	-0.0811537441482	-0.00894247973332
0.732	0.799999940096	0.235977160352	9.75236887183	0.409704550975	-0.0110138363375	-0.0808185960966	0.408977268595	-0.00555732407641	-0.0813793287922	-0.00893694233947
0.733	0.799409800586	0.234248344841	9.75283046448	0.409839937578	-0.0110987359625	-0.0810113605618	0.409111319713	-0.00559570832661	-0.0815796629826	-0.00893136631067
0.734	0.798813345547	0.232670583468	9.75328665547	0.409983157218	-0.0111815217055	-0.0811790531977	0.409253433366	-0.00563351479791	-0.0817548843413	-0.00892575220367
0.735	0.798190654664	0.231255847923	9.75374086055	0.410134496328	-0.0112621113931	-0.0813218654742	0.409403893886	-0.00567067851428	-0.0819051777505	-0.00892010063973
0.736	0.797551690493	0.229998130377	9.75419156144	0.410294192371	-0.011340450906	-0.081439972478	0.409562936757	-0.00570716330804	-0.0820307135512	-0.00891441227376
0.737	0.796897169077	0.228897869864	9.75463859738	0.41046249407	-0.011416484339	-0.0815335649804	0.409730808581	-0.00574292986214	-0.0821316775265	-0.00890868780338
0.738	0.796227833853	0.227954964492	9.75508182262	0.410639641021	-0.0114901587112	-0.0816028441643	0.409907746735	-0.0057779407472	-0.0822082659644	-0.00890292796456
0.739	0.79554441726	0.227169377403	9.75552109416	0.410825868692	-0.011561423999	-0.0816480213905	0.410093984373	-0.00581216045115	-0.08226068543	-0.00889713352975
0.74	0.794847675339	0.226540963948	9.7559562685	0.411021406847	-0.0116302331558	-0.0816693181043	0.41028974885	-0.00584555538653	-0.0822891526784	-0.00889130530592
0.741	0.794138336505	0.22606952394	9.75638720175	0.411226479889	-0.0116965421256	-0.0816669656828	0.410495262069	-0.00587809389647	-0.0822938945073	-0.00888544413268
0.742	0.793417164748	0.225754785894	9.75681374779	0.41144130666	-0.0117603098514	-0.0816412052936	0.410710740282	-0.00590974625414	-0.0822751476209	-0.0088795508803
0.743	0.792684892748	0.225596413149	9.75723575984	0.41166610039	-0.0118214982769	-0.0815922877468	0.410936394041	-0.00594048465756	-0.0822331584865	-0.00887362644784
0.744	0.791942255496	0.22559400248	9.75765308826	0.411901068624	-0.0118800723439	-0.0815204733435	0.411172428127	-0.00597028321989	-0.0821681831872	-0.00886767176119
0.745	0.791189990399	0.225747084649	9.75806558089	0.412146413146	-0.0119359999836	-0.081426031721	0.411419041476	-0.00599911795455	-0.0820804872717	-0.0088616877712
0.746	0.79042882619	0.226055124839	9.75847308388	0.412402329914	-0.0119892521032	-0.0813092416952	0.411676427116	-0.00602696675587	-0.0819703455991	-0.00885567545175
0.747	0.789659486766	0.226517523116	9.75887544045	0.412669008995	-0.0120398025663	-0.081170391099	0.411944772107	-0.00605380937491	-0.0818380421816	-0.00884963579793
0.748	0.788882683816	0.227133614934	9.75927249239	0.412946634506	-0.0120876281685	-0.0810097766179	0.412224257477	-0.00607962739063	-0.0816838700221	-0.00884356982417
0.749	0.788099128108	0.227902671121	9.75966407845	0.413235384547	-0.0121327086082	-0.0808277036229	0.412515058166	-0.00610440417651	-0.0815081309494	-0.00883747856243
0.75	0.787309497899	0.22882389903	9.76005003628	0.413535431152	-0.0121750264518	-0.080624486	0.412817342973	-0.00612812486279	-0.08131113545	-0.00883136306045
0.751	0.786514502349	0.229896441691	9.76043020247	0.413846940231	-0.012214567094	-0.0804004459769	0.413131274501	-0.00615077629412	-0.0810932024956	-0.00882522438
0.752	0.785714799674	0.231119379858	9.76080441179	0.414170071515	-0.0122513187134	-0.0801559139472	0.413457009111	-0.00617234698336	-0.0808546593688	-0.00881906359517
0.753	0.784911056817	0.232491731283	9.7611724985	0.414504978514	-0.0122852722241	-0.0798912282916	0.413794696868	-0.0061928270612	-0.0805958414843	-0.00881288179078
0.754	0.784103921595	0.234012451648	9.76153429653	0.414851808463	-0.0123164212216	-0.0796067351967	0.414144481506	-0.006212208222	-0.0803170922084	-0.00880668006076
0.755	0.783294026504	0.235680435342	9.76188964037	0.41521070228	-0.0123447619262	-0.0793027884712	0.414506500377	-0.00623048366617	-0.0800187626743	-0.00880045950661
0.756	0.782481994391	0.23749451539	9.76223836433	0.415581794527	-0.0123702931212	-0.07897974936	0.414880884417	-0.0062476480392	-0.0797012115958	-0.00879422123593
0.757	0.781668421769	0.239453464781	9.76258030341	0.415965213368	-0.0123930160883	-0.0786379863552	0.415267758108	-0.00626369736768	-0.0793648050769	-0.00878796636105
0.758	0.780853901233	0.241555996481	9.76291529433	0.416361080532	-0.0124129345395	-0.0782778750058	0.415667239443	-0.0062786289926	-0.0790099164203	-0.0087816959976
0.759	0.780039010369	0.243800764277	9.76324317501	0.416769511282	-0.0124300545458	-0.0778997977245	0.416079439895	-0.0062924415001	-0.0786369259319	-0.00877541126332
0.76	0.77922429505	0.246186363915	9.76356378608	0.417190614384	-0.0124443844632	-0.0775041435929	0.416504464389	-0.00630513465015	-0.078246220724	-0.0087691132768
0.761	0.778410304905	0.248711332682	9.76387696955	0.417624492076	-0.0124559348567	-0.0770913081647	0.416942411278	-0.0063167093033	-0.0778381945158	-0.00876280315635
0.762	0.777597541231	0.25137415169	9.7641825704	0.418071240045	-0.0124647184221	-0.0766616932666	0.417393372314	-0.00632716734606	-0.0774132474314	-0.00875648201895
0.763	0.776786520384	0.254173245144	9.76448043648	0.418530947405	-0.0124707499055	-0.0762157067981	0.417857432636	-0.0063365116149	-0.076971785796	-0.00875015097924
0.764	0.775977727278	0.257106982051	9.76477041833	0.419003696675	-0.0124740460224	-0.075753762529	0.418334670747	-0.00634474581946	-0.0765142219307	-0.00874381114866
0.765	0.775171609852	0.260173677066	9.76505237061	0.419489563766	-0.0124746253747	-0.075276279896	0.418825158501	-0.00635187446516	-0.076040973944	-0.00873746363455
0.766	0.774368633158	0.263371590616	9.76532615031	0.419988617965	-0.012472508368	-0.0747836837969	0.419328961092	-0.0063579027757	-0.0755524655237	-0.00873110953944
0.767	0.773569214212	0.266698930682	9.76559161883	0.420500921923	-0.0124677171276	-0.0742764043841	0.419846137046	-0.0063628366153	-0.0750491257248	-0.00872474996035
0.768	0.77277376862	0.270153853213	9.76584864105	0.421026531651	-0.0124602754149	-0.0737548768571	0.420376738216	-0.00636668241179	-0.074531388758	-0.0087183859882
0.769	0.771982677097	0.273734463171	9.76609708555	0.421565496511	-0.0124502085439	-0.0732195412526	0.420920809775	-0.00636944708001	-0.0739996937758	-0.00871201870725
0.77	0.771196319055	0.277438815509	9.76633682446	0.422117859218	-0.0124375432981	-0.0726708422348	0.421478390223	-0.00637113794635	-0.0734544846573	-0.00870564919473
0.771	0.770415042834	0.28126491635	9.76656773408	0.422683655838	-0.0124223078483	-0.0721092288842	0.422049511387	-0.00637176267453	-0.0728962097928	-0.00869927852035
0.772	0.769639189968	0.285210723592	9.76678969411	0.423262915795	-0.0124045316718	-0.0715351544851	0.422634198425	-0.00637132919296	-0.0723253218662	-0.00869290774612
0.773	0.768869072874	0.289274148665	9.76700258843	0.423855661875	-0.012384245472	-0.070949076313	0.42323246984	-0.00636984562375	-0.0717422776375	-0.00868653792603
0.774	0.768104997242	0.293453056791	9.76720630411	0.424461910239	-0.0123614811012	-0.0703514554209	0.423844337491	-0.00636732021397	-0.0711475377244	-0.00868017010591
0.775	0.767347241586	0.297745268935	9.76740073204	0.425081670435	-0.0123362714834	-0.069742756425	0.424469806603	-0.00636376126907	-0.0705415663827	-0.00867380532338
0.776	0.766596074038	0.302148562142	9.76758576628	0.425714945414	-0.0123086505409	-0.0691234472901	0.425108875794	-0.00635917708874	-0.0699248312872	-0.00866744460776
0.777	0.765851748656	0.306660671388	9.76776130482	0.426361731547	-0.0122786531218	-0.0684939991143	0.425761537089	-0.0063535759056	-0.0692978033112	-0.00866108898016
0.778	0.765114494282	0.311279290215	9.76792724792	0.427022018653	-0.0122463149311	-0.0678548859137	0.426427775948	-0.00634696582674	-0.0686609563066	-0.00865473945354
0.779	0.764384540646	0.316002072196	9.76808349886	0.427695790015	-0.0122116724634	-0.0672065844061	0.42710757129	-0.00633935477813	-0.068014766883	-0.00864839703287
0.78	0.76366209229	0.320826631932	9.76822996537	0.428383022415	-0.0121747629394	-0.066549573796	0.427800895524	-0.00633075045245	-0.067359714188	-0.00864206271534
0.781	0.762947343539	0.325750546792	9.76836655546	0.429083686161	-0.012135624245	-0.0658843355579	0.428507714582	-0.00632116026031	-0.0666962796859	-0.00863573749061
0.782	0.762240465434	0.330771357645	9.76849318155	0.429797745121	-0.012094294873	-0.0652113532205	0.429227987952	-0.00631059128458	-0.0660249469382	-0.00862942234114
0.783	0.76154164117	0.335886569871	9.76860975699	0.430525156758	-0.012050813869	-0.0645311121509	0.42996166872	-0.0062990502388	-0.0653462013831	-0.00862311824248
0.784	0.760851017665	0.341093655489	9.76871619854	0.43126587217	-0.0120052207794	-0.0638440993389	0.430708703607	-0.00628654342864	-0.064660530116	-0.00861682616371
0.785	0.760168742843	0.346390053782	9.76881242366	0.432019836132	-0.0119575556041	-0.0631508031813	0.431469033011	-0.00627307671764	-0.0639684216707	-0.00861054706785
0.786	0.759494958172	0.351773172521	9.76889835252	0.432786987138	-0.0119078587513	-0.062451713267	0.432242591059	-0.00625865549634	-0.0632703658002	-0.00860428191229
0.787	0.758829787508	0.357240389641	9.76897390705	0.433567257447	-0.0118561709969	-0.0617473201618	0.433029305648	-0.00624328465545	-0.062566853259	-0.00859803164931
0.788	0.758173353874	0.362789054459	9.76903900982	0.434360573137	-0.0118025334468	-0.0610381151946	0.433829098503	-0.00622696856268	-0.0618583755855	-0.00859179722657
0.789	0.757525766406	0.368416488606	9.76909358557	0.435166854151	-0.0117469875027	-0.0603245902428	0.434641885224	-0.00620971104356	-0.0611454248859	-0.00858557958764
0.79	0.756887135271	0.374119987711	9.76913755986	0.435986014352	-0.0116895748315	-0.0596072375196	0.435467575348	-0.00619151536599	-0.060428493618	-0.00857937967255
0.791	0.756256888062	0.379896862761	9.76917109192	0.436817961572	-0.01163033592	-0.0588865495702	0.436306072389	-0.00617238279695	-0.0597080744543	-0.00857319841957
0.792	0.755636265691	0.385744316301	9.76919388331	0.437662597742	-0.0115693138599	-0.058163018509	0.437157273979	-0.00615231643786	-0.0589846598687	-0.00856703676363
0.793	0.755024849623	0.39165957277	9.7692059496	0.438519818796	-0.0115065505156	-0.0574371362908	0.438021071771	-0.00613131738042	-0.058258742055	-0.00856089563851
0.794	0.754422733752	0.397639837428	9.76920720762	0.439389514873	-0.0114420882398	-0.0567093943416	0.438897351645	-0.006109386446	-0.0575308127161	-0.00855477597673
0.795	0.753830009236	0.403682294993	9.76919757537	0.440271570333	-0.0113759695788	-0.0559802833678	0.439785993719	-0.00608652390676	-0.0568013628461	-0.00854867871028
0.796	0.753246762648	0.409784112022	9.7691769715	0.441165863837	-0.0113082372598	-0.0552502931467	0.440686872435	-0.00606272949034	-0.0560708825204	-0.00854260477115
0.797	0.752673081533	0.415942438134	9.76914531728	0.442072268409	-0.0112389341823	-0.0545199123193	0.441599856626	-0.00603800238837	-0.0553398606875	-0.00853655509184
0.798	0.752109045096	0.422154407092	9.76910253518	0.442990651513	-0.0111681034117	-0.0537896281834	0.442524809589	-0.006012341268	-0.0546087849627	-0.00853053060596
0.799	0.751554739084	0.428417138701	9.76904854994	0.443920875126	-0.0110957881766	-0.0530599264878	0.44346158916	-0.00598574428687	-0.0538781414219	-0.00852453224867
0.8	0.751010248327	0.434727739286	9.7689832878	0.444862795815	-0.0110220318685	-0.0523312912278	0.444410047795	-0.005958209111	-0.0531484143982	-0.00851856095721
0.801	0.75047566044	0.44108330341	9.7689066778	0.445816264812	-0.0109468780437	-0.0516042044419	0.445370032647	-0.00592973293558	-0.0524200862785	-0.00851261767139
0.802	0.749951062096	0.44748091554	9.76881865052	0.446781128098	-0.0108703704287	-0.0508791460095	0.446341385649	-0.00590031250875	-0.0516936373032	-0.00850670333405
0.803	0.749436542723	0.45391765033	9.76871913899	0.447757226486	-0.0107925529268	-0.0501565934498	0.447323943599	-0.00586994415795	-0.0509695453659	-0.00850081889144
0.804	0.748932194498	0.460390575126	9.76860807867	0.4487443957	-0.0107134696284	-0.0494370217221	0.448317538244	-0.00583862381889	-0.0502482858157	-0.00849496529371
0.805	0.748438108596	0.466896750394	9.76848540774	0.449742466469	-0.010633164822	-0.0487209030277	0.449321996368	-0.00580634706688	-0.0495303312609	-0.00848914349521
0.806	0.747954380776	0.473433231539	9.76835106607	0.450751264608	-0.0105516830081	-0.0480087066128	0.450337139881	-0.00577310915061	-0.0488161513739	-0.00848335445487
0.807	0.747481126229	0.479997069534	9.76820499862	0.451770611114	-0.0104690689147	-0.0473008985727	0.451362785915	-0.00573890502788	-0.0481062126986	-0.0084775991365
0.808	0.747018433044	0.486585313113	9.7680471512	0.452800322252	-0.0103853675144	-0.0465979416585	0.45239874691	-0.00570372940338	-0.047400978459	-0.00847187850907
0.809	0.746566423617	0.493195009222	9.76787747419	0.453840209655	-0.0103006240434	-0.0459002950841	0.453444830715	-0.00566757676845	-0.0467009083699	-0.00846619354691
0.81	0.746125211819	0.499823204791	9.76769592033	0.454890080416	-0.010214884021	-0.0452084143359	0.454500840682	-0.00563044144227	-0.0460064584495	-0.00846054522994
0.811	0.745694917856	0.506466947796	9.76750244716	0.455949737185	-0.0101281932717	-0.0445227509834	0.455566575767	-0.00559231761471	-0.0453180808337	-0.0084549345438
0.812	0.74527565896	0.513123288889	9.76729701515	0.457018978271	-0.010040597947	-0.0438437524923	0.456641830627	-0.00555319939042	-0.0446362235927	-0.00844936247997
0.813	0.744867577298	0.519789281939	9.76707958918	0.458097597739	-0.009952144549	-0.043171862039	0.457726395725	-0.00551308083436	-0.0439613305496	-0.00844383003581
0.814	0.744470798983	0.526461986327	9.76685013846	0.459185385519	-0.00986287995419	-0.0425075183271	0.458820057434	-0.0054719560179	-0.0432938411009	-0.0084383382146
0.815	0.744085471303	0.533138467228	9.76660863709	0.460282127501	-0.0097728514383	-0.041851155406	0.459922598139	-0.00542981906618	-0.0426341900394	-0.00843288802548
0.816	0.74371174223	0.539815797596	9.76635506318	0.46138760565	-0.00968210670104	-0.0412032024915	0.46103379635	-0.00538666420581	-0.0419828073797	-0.00842748048342
0.817	0.743349764116	0.546491058854	9.76608940019	0.46250159811	-0.00959069389139	-0.0405640837891	0.462153426803	-0.00534248581326	-0.0413401181852	-0.00842211660903
0.818	0.742999691823	0.553161343036	9.76581163732	0.463623879311	-0.00949866163309	-0.0399342183185	0.463281260579	-0.00529727846369	-0.040706542398	-0.00841679742845
0.819	0.742661695749	0.559823753157	9.76552176873	0.464754220084	-0.00940605904961	-0.0393140197415	0.464417065208	-0.00525103697963	-0.040082494672	-0.00841152397308
0.82	0.742335937595	0.566475404736	9.76521979454	0.46589238777	-0.00931293578929	-0.0387038961921	0.465560604789	-0.0052037564799	-0.039468384207	-0.00840629727933
0.821	0.742022596433	0.573113427512	9.76490572138	0.467038146338	-0.00921934204987	-0.0381042501088	0.466711640099	-0.0051554324283	-0.0388646145868	-0.00840111838828
0.822	0.741721853798	0.579734966004	9.76457956135	0.468191256493	-0.00912532860262	-0.0375154780698	0.467869928713	-0.00510606068204	-0.0382715836198	-0.00839598834536
0.823	0.741433895534	0.586337181471	9.76424133385	0.469351475803	-0.00903094681568	-0.0369379706317	0.469035225121	-0.00505563753964	-0.0376896831817	-0.00839090819986
0.824	0.741158908057	0.592917252348	9.76389106513	0.470518558806	-0.00893624867657	-0.0363721121695	0.470207280845	-0.0050041597882	-0.0371192990621	-0.00838587900452
0.825	0.740897083951	0.599472376679	9.76352878832	0.471692257137	-0.00884128681387	-0.0358182807212	0.471385844562	-0.00495162474998	-0.0365608108136	-0.00838090181502
0.826	0.740648629394	0.605999771932	9.76315454372	0.472872319648	-0.00874611451768	-0.0352768478349	0.472570662223	-0.00489803032803	-0.0360145916044	-0.00837597768936
0.827	0.74041373995	0.612496677417	9.76276837939	0.474058492526	-0.0086507857589	-0.0347481784187	0.473761477177	-0.00484337505074	-0.0354810080733	-0.00837110768734
0.828	0.740192617312	0.618960354755	9.76237035192	0.475250519416	-0.0085553552072	-0.0342326305947	0.474958030293	-0.00478765811526	-0.0349604201893	-0.00836629286987
0.829	0.739985480499	0.625388089709	9.76196052517	0.476448141551	-0.00845987824755	-0.0337305555562	0.476160060087	-0.00473087942966	-0.0344531811136	-0.00836153429827
0.83	0.739792536031	0.631777192781	9.76153897175	0.47765109787	-0.00836441099509	-0.0332422974281	0.477367302844	-0.00467303965352	-0.0339596370653	-0.00835683303356
0.831	0.739614000296	0.638125000872	9.76110577233	0.478859125145	-0.00826901030847	-0.032768193132	0.478579492748	-0.00461414023707	-0.0334801271916	-0.0083521901357
0.832	0.739450082767	0.644428878479	9.76066101748	0.480071958112	-0.00817373380142	-0.0323085722536	0.479796362008	-0.00455418345876	-0.0330149834402	-0.00834760666275
0.833	0.739301008373	0.650686218241	9.76020480584	0.481289329593	-0.00807863985242	-0.0318637569156	0.481017640982	-0.00449317246093	-0.0325645304369	-0.00834308367006
0.834	0.739166987698	0.656894443085	9.75973724525	0.482510970625	-0.00798378761255	-0.0314340616538	0.482243058312	-0.00443111128375	-0.0321290853666	-0.00833862220934
0.835	0.739048244913	0.663051006533	9.75925845353	0.483736610591	-0.00788923701119	-0.0310197932973	0.483472341047	-0.00436800489713	-0.031708957858	-0.00833422332781
0.836	0.73894499358	0.66915339453	9.75876855779	0.484965977346	-0.00779504875986	-0.0306212508535	0.484705214775	-0.00430385923066	-0.0313044498729	-0.00832988806722
0.837	0.738857459007	0.675199125302	9.7582676942	0.486198797348	-0.00770128435382	-0.0302387253968	0.485941403753	-0.00423868120148	-0.0309158555996	-0.00832561746286
0.838	0.738785848448	0.681185752477	9.75775600998	0.487434795785	-0.00760800607159	-0.0298724999622	0.487180631035	-0.00417247874	-0.0305434613503	-0.0083214125426
0.839	0.73873038465	0.687110864227	9.75723366145	0.488673696708	-0.00751527697213	-0.0295228494434	0.488422618604	-0.00410526081322	-0.0301875454633	-0.00831727432587
0.84	0.738691276052	0.692972085334	9.7567008154	0.489915223158	-0.00742316089001	-0.0291900404955	0.489667087498	-0.00403703744614	-0.0298483782087	-0.00831320382254
0.841	0.738668735431	0.698767077955	9.75615764875	0.491159097294	-0.007331722428	-0.0288743314422	0.490913757946	-0.00396781974044	-0.0295262217003	-0.00830920203197
0.842	0.738662966871	0.704493542883	9.75560434893	0.492405040529	-0.00724102694767	-0.0285759721879	0.49216234949	-0.00389761989105	-0.02922132981	-0.00830526994181
0.843	0.738674171367	0.710149219719	9.75504111324	0.493652773653	-0.00715114055748	-0.0282952041351	0.493412581122	-0.0038264512003	-0.0289339480885	-0.00830140852698
0.844	0.738702556153	0.715731889071	9.75446815031	0.494902016961	-0.00706213009869	-0.0280322601059	0.494664171407	-0.00375432808967	-0.0286643136893	-0.00829761874853
0.845	0.73874830492	0.72123937225	9.75388567811	0.496152490387	-0.00697406312896	-0.0277873642688	0.495916838614	-0.0036812661091	-0.0284126552988	-0.00829390155252
0.846	0.73881160949	0.726669533083	9.75329392609	0.497403913628	-0.00688700790339	-0.0275607320711	0.497170300845	-0.00360728194369	-0.0281791930698	-0.00829025786888
0.847	0.738892653077	0.732020278139	9.75269313385	0.498656006273	-0.00680103335368	-0.027352570175	0.498424276158	-0.00353239341827	-0.0279641385607	-0.0082866886103
0.848	0.738991606578	0.737289558015	9.7520835516	0.499908487924	-0.00671620906467	-0.0271630764003	0.499678482698	-0.00345661949934	-0.0277676946787	-0.00828319467106
0.849	0.739108639773	0.74247536784	9.75146543965	0.501161078332	-0.00663260524889	-0.0269924396708	0.50093263882	-0.00337998029463	-0.0275900556286	-0.00827977692589
0.85	0.739243923203	0.747575747958	9.75083906918	0.502413497511	-0.00655029271866	-0.0268408399668	0.502186463215	-0.00330249705026	-0.0274314068656	-0.00827643622888
0.851	0.739397589078	0.752588785617	9.75020472189	0.503665465867	-0.00646934285625	-0.0267084482818	0.503439675033	-0.00322419214554	-0.0272919250534	-0.00827317341228
0.852	0.739569792769	0.757512613925	9.74956268922	0.504916704321	-0.00638982758172	-0.0265954265852	0.504691994003	-0.00314508908537	-0.0271717780269	-0.00826998928542
0.853	0.739760673714	0.762345414162	9.74891327332	0.50616693443	-0.00631181931899	-0.0265019277891	0.505943140559	-0.00306521249062	-0.0270711247594	-0.00826688463355
0.854	0.739970338679	0.767085415832	9.74825678621	0.507415878503	-0.00623539095939	-0.0264280957209	0.507192835958	-0.00298458808567	-0.0269901153348	-0.00826386021679
0.855	0.740198919515	0.771730896583	9.7475935503	0.508663259727	-0.00616061582377	-0.0263740651001	0.508440802396	-0.0029032426844	-0.0269288909243	-0.00826091676895
0.856	0.740446513597	0.776280184019	9.74692389734	0.509908802281	-0.00608756762242	-0.0263399615208	0.509686763131	-0.00282120417357	-0.0268875837678	-0.00825805499655
0.857	0.740713215496	0.780731655198	9.74624816898	0.51115223145	-0.00601632041315	-0.0263259014386	0.510930442594	-0.00273850149425	-0.0268663171598	-0.00825527557766
0.858	0.740999102113	0.785083737875	9.74556671674	0.512393273745	-0.00594694855794	-0.0263319921622	0.512171566506	-0.00265516462141	-0.0268652054397	-0.00825257916094
0.859	0.741304247604	0.789334910449	9.74487990098	0.513631657012	-0.00587952667753	-0.0263583318502	0.513409861992	-0.00257122454124	-0.0268843539864	-0.00824996636454
0.86	0.741628710368	0.793483702859	9.74418809152	0.514867110545	-0.00581412960467	-0.026405009512	0.514645057688	-0.0024867132268	-0.0269238592179	-0.0082474377752
0.861	0.74197253121	0.797528696402	9.74349166703	0.5160993652	-0.00575083233572	-0.0264721050136	0.515876883858	-0.00240166361184	-0.0269838085942	-0.00824499394716
0.862	0.742335748265	0.801468524504	9.74279101497	0.517328153496	-0.00568970998111	-0.0265596890882	0.517105072496	-0.0023161095629	-0.0270642806252	-0.00824263540131
0.863	0.742718376541	0.80530187315	9.74208653161	0.518553209731	-0.00563083771415	-0.0266678233502	0.518329357436	-0.00223008584982	-0.0271653448819	-0.00824036262423
0.864	0.743120422853	0.809027480986	9.74137862032	0.51977427008	-0.00557429071883	-0.0267965603144	0.519549474456	-0.00214362811464	-0.0272870620126	-0.0082381760673
0.865	0.7435418821	0.812644139642	9.74066769437	0.520991072704	-0.00552014413642	-0.0269459434191	0.520765161385	-0.00205677283907	-0.0274294837619	-0.00823607614588
0.866	0.743982726146	0.816150693782	9.7399541728	0.522203357849	-0.00546847301108	-0.0271160070531	0.521976158197	-0.00196955731067	-0.0275926529942	-0.00823406323845
0.867	0.744432743243	0.819551069872	9.73924200094	0.52341088272	-0.00541933130764	-0.0273067917962	0.523182221789	-0.00188199688728	-0.0277766161287	-0.00823213770472
0.868	0.744909341178	0.822835231697	9.73852750996	0.524613370346	-0.00537280937837	-0.027518298356	0.524383075157	-0.0017941478954	-0.0279813847804	-0.00823029985018
0.869	0.745404616573	0.826006283949	9.7378134497	0.525810576756	-0.00532897339357	-0.0277505374635	0.525578474231	-0.00170604122439	-0.0282069775386	-0.00822854995266
0.87	0.74591859081	0.829063031282	9.73710003088	0.527002249458	-0.00528789478348	-0.0280035074864	0.526768166502	-0.0016177144021	-0.0284534015142	-0.00822688825043
0.871	0.74645125945	0.832004650102	9.736387474	0.528188141179	-0.00524964510877	-0.0282771978774	0.527951904744	-0.00152920609202	-0.02872065511	-0.00822531494373
0.872	0.747002599864	0.834830282533	9.73567601602	0.529368006531	-0.00521429597161	-0.0285715892913	0.529129443676	-0.00144055601442	-0.0290087281299	-0.00822383019361
0.873	0.747572572239	0.83753915205	9.73496591196	0.530541603104	-0.00518191892683	-0.0288866536109	0.530300541054	-0.00135180487928	-0.0293176017962	-0.00822243412099
0.874	0.748161113734	0.840130530005	9.73425743414	0.531708691267	-0.00515258539346	-0.0292223540143	0.531464957475	-0.00126299431437	-0.0296472488083	-0.00822112680564
0.875	0.748768144154	0.84260374486	9.73355087381	0.532869034339	-0.00512636656558	-0.0295786450338	0.532622456544	-0.00117416679385	-0.0299976333925	-0.0082199082853
0.876	0.749393565955	0.844958180164	9.73284654118	0.534022398655	-0.0051033333226	-0.0299554726202	0.533772804942	-0.00108536556549	-0.0303687113575	-0.0082187785549
0.877	0.750037260545	0.847193274065	9.73214476469	0.535168553655	-0.00508355613909	-0.0303527742099	0.534915772514	-0.000996634577286	-0.0307604301511	-0.00821773756581
0.878	0.7506990883	0.849308520532	9.73144589202	0.536307271972	-0.00506710499441	-0.0307704787942	0.536051132355	-0.00090801840345	-0.0311727289202	-0.00821678522519
0.879	0.751378896046	0.851303467324	9.73075028747	0.537438329508	-0.00505404928282	-0.0312085069914	0.537178660889	-0.000819562170628	-0.031605538572	-0.00821592139536
0.88	0.752076500309	0.853177718059	9.73005833404	0.538561505519	-0.00504445772394	-0.0316667711211	0.538298137951	-0.000731311484108	-0.0320587818383	-0.00821514589333
0.881	0.752791715278	0.854930929791	9.72937043074	0.539676582693	-0.00503839827426	-0.0321451752813	0.539409346865	-0.000643312354691	-0.0325323733416	-0.00821445849034
0.882	0.753524313717	0.85656281504	9.72868699285	0.540783347228	-0.00503593803982	-0.0326436154271	0.540512074522	-0.000555611126427	-0.0330262196634	-0.00821385891149
0.883	0.754274067959	0.858073139676	9.72800845019	0.541881588905	-0.00503714319071	-0.0331619794523	0.541606111453	-0.000468254405833	-0.0335402194143	-0.00821334683543
0.884	0.755040721992	0.859461724021	9.72733524658	0.542971101169	-0.00504207887706	-0.0337001472726	0.542691251909	-0.000381288992169	-0.0340742633069	-0.00821292189416
0.885	0.755824010094	0.860728442023	9.7266678396	0.544051681194	-0.00505080914737	-0.0342579909112	0.543767293927	-0.000294761809694	-0.0346282342303	-0.00821258367284
0.886	0.75662363079	0.861873221086	9.72600669779	0.545123129964	-0.00506339686895	-0.0348353745863	0.544834039408	-0.000208719841701	-0.0352020073262	-0.00821233170972
0.887	0.757439280384	0.862896042229	9.72535230133	0.546185252335	-0.00507990365092	-0.0354321548008	0.54589129418	-0.000123210066648	-0.0357954500685	-0.0082121654961
0.888	0.758270638072	0.863796938814	9.72470514016	0.547237857107	-0.00510038976982	-0.0360481804336	0.546938868072	-3.82793964829e-05	-0.0364084223431	-0.00821208447637
0.889	0.75911735667	0.864575997529	9.72406571142	0.548280757092	-0.00512491409775	-0.0366832928335	0.54797657498	4.60253828541e-05	-0.0370407765313	-0.00821208804809
0.89	0.759979077492	0.865233357334	9.72343452119	0.549313769179	-0.00515353403365	-0.0373373259141	0.549004232927	0.00012965766829	-0.0376923575945	-0.00821217556218
0.891	0.760855426654	0.86576920926	9.72281208137	0.550336714397	-0.00518630543747	-0.0380101062512	0.550021664136	0.000212571094074	-0.0383630031608	-0.00821234632309
0.892	0.761746011366	0.866183796001	9.72219890818	0.551349417981	-0.00522328256708	-0.0387014531827	0.551028695085	0.000294719583855	-0.0390525436146	-0.00821259958907
0.893	0.762650432956	0.866477411942	9.72159552349	0.552351709427	-0.00526451801852	-0.0394111789087	0.552025156568	0.000376057400007	-0.0397608021869	-0.00821293457251
0.894	0.763568274797	0.866650402464	9.72100245033	0.553343422557	-0.00531006266903	-0.0401390885958	0.55301088376	0.000456539190612	-0.0404875950492	-0.00821335044026
0.895	0.764499096699	0.866703163784	9.72042021468	0.554324395576	-0.00535996562344	-0.0408849804809	0.553985716266	0.000536120033677	-0.0412327314084	-0.00821384631406
0.896	0.765442463797	0.866636142423	9.71984934273	0.555294471123	-0.00541427416329	-0.0416486459793	0.554949498186	0.000614755479084	-0.0419960136043	-0.008214421271
0.897	0.76639791674	0.866449834773	9.71929036087	0.556253496332	-0.00547303369917	-0.042429869793	0.555902078159	0.000692401587922	-0.0427772372097	-0.008215074344
0.898	0.767364992176	0.866144787041	9.71874379533	0.557201322879	-0.00553628772614	-0.0432284300216	0.556843309422	0.000769014969329	-0.0435761911316	-0.00821580452231
0.899	0.768343209733	0.86572159445	9.71821016797	0.558137807036	-0.00560407778166	-0.0440440982759	0.55777304986	0.000844552815346	-0.0443926577157	-0.00821661075212
0.9	0.769332083153	0.865180900824	9.71768999976	0.559062809719	-0.00567644340702	-0.0448766397921	0.558691162049	0.000918972933042	-0.0452264128527	-0.00821749193713
0.901	0.77033111844	0.864523398358	9.71718380832	0.559976196531	-0.00575342211112	-0.0457258135495	0.559597513307	0.000992233774711	-0.046077226087	-0.00821844693919
0.902	0.771339809205	0.863749826948	9.71669210472	0.560877837812	-0.00583504933718	-0.0465913723893	0.560491975737	0.00106429446602	-0.0469448607274	-0.00821947457897
0.903	0.77235764407	0.862860973702	9.71621539752	0.561767608678	-0.00592135843229	-0.0474730631358	0.561374426269	0.00113511483181	-0.0478290739604	-0.00822057363659
0.904	0.773384105755	0.86185767279	9.71575418811	0.562645389063	-0.00601238061917	-0.0483706267202	0.562244746699	0.00120465542053	-0.0487296169659	-0.00822174285241
0.905	0.77441866825	0.860740804066	9.7153089717	0.563511063755	-0.00610814497086	-0.0492837983058	0.563102823727	0.00127287752627	-0.049646235035	-0.00822298092771
0.906	0.775460798658	0.859511293228	9.71488023703	0.564364522433	-0.00620867838765	-0.0502123074155	0.563948548996	0.00133974320957	-0.0505786676905	-0.00822428652545
0.907	0.776509959975	0.858170111327	9.71446846527	0.565205659704	-0.0063140055763	-0.0511558780622	0.564781819117	0.00140521531636	-0.051526648809	-0.00822565827107
0.908	0.777565611991	0.856718273773	9.7140741299	0.566034375125	-0.00642414903175	-0.0521142288803	0.565602535708	0.00146925749541	-0.0524899067466	-0.00822709475325
0.909	0.778627208473	0.855156839416	9.71369769595	0.566850573242	-0.00653912902075	-0.0530870732602	0.566410605417	0.00153183421456	-0.0534681644655	-0.00822859452476
0.91	0.779694199929	0.853486910629	9.71333962015	0.567654163609	-0.00665896356789	-0.0540741194847	0.567205939948	0.0015929107754	-0.0544611396645	-0.00823015610325
0.911	0.780766032656	0.851709632882	9.71300035006	0.568445060812	-0.00678366844333	-0.0550750708673	0.567988456088	0.00165245332692	-0.0554685449103	-0.0082317779721
0.912	0.781842153349	0.849826192183	9.71268032396	0.569223184495	-0.00691325715267	-0.0560896258931	0.568758075719	0.00171042887804	-0.0564900877722	-0.00823345858128
0.913	0.78292200535	0.847837816886	9.71237997139	0.569988459371	-0.00704774092861	-0.0571174783615	0.569514725846	0.00176680530905	-0.0575254709587	-0.00823519634822
0.914	0.784005026755	0.845745775102	9.71209971134	0.570740815244	-0.00718712872444	-0.0581583175311	0.570258338603	0.00182155138211	-0.0585743924563	-0.00823698965867
0.915	0.785090656894	0.843551374944	9.71183995275	0.571480187015	-0.00733142720905	-0.0592118282667	0.570988851269	0.00187463675109	-0.0596365456702	-0.00823883686759
0.916	0.786178340004	0.841255963035	9.7116010952	0.572206514699	-0.00748064076393	-0.0602776911883	0.571706206277	0.0019260319703	-0.0607116195682	-0.00824073630006
0.917	0.787267507505	0.838860924473	9.71138352819	0.572919743425	-0.00763477148134	-0.0613555828218	0.572410351221	0.00197570850289	-0.0617992988253	-0.00824268625218
0.918	0.78835760031	0.836367681152	9.71118763011	0.573619823446	-0.00779381916431	-0.0624451757519	0.573101238856	0.00202363872829	-0.0628992639713	-0.00824468499195
0.919	0.7894480576	0.833777691692	9.71101376917	0.574306710137	-0.00795778132778	-0.063546138777	0.573778827103	0.00206979594941	-0.0640111915398	-0.00824673076023
0.92	0.79053831957	0.831092450258	9.71086230338	0.574980363995	-0.00812665320138	-0.0646581370651	0.574443079045	0.00211415439908	-0.0651347542198	-0.00824882177167
0.921	0.791627820867	0.828313485316	9.71073357994	0.575640750632	-0.00830042773352	-0.0657808323123	0.575093962921	0.00215668924611	-0.0662696210081	-0.00825095621559
0.922	0.792716010097	0.825442359526	9.71062793537	0.576287840771	-0.00847909559662	-0.0669138829023	0.575731452116	0.00219737660091	-0.067415457364	-0.00825313225699
0.923	0.793802323698	0.822480668111	9.7105456956	0.576921610234	-0.00866264519365	-0.0680569440674	0.576355525157	0.0022361935209	-0.0685719253659	-0.00825534803743
0.924	0.794886213828	0.819430038237	9.71048717586	0.57754203993	-0.00885106266593	-0.0692096680513	0.576966165691	0.00227311801541	-0.0697386838685	-0.00825760167601
0.925	0.79596711944	0.81629212798	9.71045268037	0.578149115838	-0.00904433190202	-0.0703717042727	0.577563362473	0.00230812905031	-0.0709153886621	-0.00825989127034
0.926	0.797044494161	0.813068625508	9.71044250389	0.578742828988	-0.00924243454776	-0.0715426994906	0.578147109344	0.00234120655243	-0.0721016926331	-0.00826221489747
0.927	0.798124104062	0.809759064796	9.71045472862	0.579323169923	-0.0094453636099	-0.0727222908469	0.578717399735	0.00237231685254	-0.0732972410805	-0.0082645706027
0.928	0.79919458256	0.806368936974	9.71049160888	0.579890147698	-0.00965308733102	-0.0739101270936	0.579274245536	0.00240145173784	-0.0745016868738	-0.00826695642184
0.929	0.800260165068	0.80289839898	9.71055280384	0.580443765048	-0.00986558467847	-0.0751058466426	0.579817652401	0.0024285898953	-0.0757146744635	-0.00826937036685
0.93	0.801320261442	0.799349358492	9.71063868333	0.580984033777	-0.0100828296718	-0.0763090874049	0.580347635073	0.00245371394789	-0.0769358470801	-0.00827181043302
0.931	0.802374286801	0.795723618627	9.71074961058	0.5815109696	-0.0103047938869	-0.0775194854913	0.580864212242	0.00247680776591	-0.0781648458468	-0.00827427459888
0.932	0.803421668991	0.792023038778	9.7108859308	0.582024593413	-0.0105314464902	-0.0787366753638	0.581367407802	0.00249785644897	-0.0794013099301	-0.00827676082743
0.933	0.80446183618	0.788249490326	9.71104797108	0.582524930871	-0.0107627542724	-0.0799602900139	0.58185725044	0.00251684631418	-0.0806448767153	-0.00827926706737
0.934	0.805494226165	0.784404868105	9.71123604161	0.583012012462	-0.010998681683	-0.081189961126	0.582333773703	0.0025337648817	-0.0818951819691	-0.00828179125431
0.935	0.806518287253	0.780491086253	9.71145043272	0.583485873432	-0.0112391908653	-0.0824253192466	0.582797015918	0.00254860086067	-0.0831518600065	-0.008284331312
0.936	0.8075334642	0.776510077738	9.7116914178	0.583946553745	-0.0114842416937	-0.0836659939515	0.583247020159	0.00256134413446	-0.0844145438573	-0.00828688515343
0.937	0.808539221459	0.772463793557	9.71195925058	0.58439409804	-0.0117337918111	-0.0849116140134	0.583683834197	0.00257198574569	-0.0856828654322	-0.00828945068208
0.938	0.809535024471	0.768354201652	9.71225416701	0.584828555575	-0.0119877966683	-0.0861618075698	0.584107510448	0.00258051788084	-0.0869564556902	-0.00829202579303
0.939	0.810520347071	0.764183285638	9.71257638325	0.585249980185	-0.0122462095623	-0.0874162022903	0.58451810592	0.00258693385521	-0.0882349448046	-0.0082946083741
0.94	0.811494675116	0.759953044928	9.71292609943	0.585658430222	-0.0125089816777	-0.0886744255434	0.584915682163	0.00259122809749	-0.0895179623299	-0.00829719630697
0.941	0.812457500869	0.755665492411	9.71330349541	0.586053968505	-0.0127760621263	-0.0899361045633	0.585300305212	0.00259339613481	-0.0908051373674	-0.00829978746831
0.942	0.813408322901	0.751322653973	9.71370873458	0.586436662262	-0.0130473979882	-0.0912008666154	0.585672045528	0.00259343457795	-0.0920960987312	-0.00830237973083
0.943	0.814346650695	0.746926568251	9.71414196301	0.586806583073	-0.0133229343535	-0.092468339162	0.586030977939	0.00259134110672	-0.0933904751126	-0.00830497096439
0.944	0.815272004587	0.742479284902	9.71460330856	0.587163806811	-0.0136026143628	-0.0937381500261	0.586377181581	0.0025871144562	-0.0946878952447	-0.00830755903704
0.945	0.816183911016	0.737982863884	9.71509288413	0.587508413579	-0.0138863792489	-0.0950099275554	0.586710739837	0.00258075440317	-0.0959879880654	-0.0083101418161
0.946	0.817081909935	0.73343937422	9.71561078486	0.587840487652	-0.014174168378	-0.0962833007841	0.587031740268	0.00257226175319	-0.0972903828798	-0.00831271716915
0.947	0.817965545424	0.72885089425	9.7161570903	0.588160117411	-0.0144659192914	-0.0975578995946	0.587340274555	0.00256163832809	-0.0985947095216	-0.0083152829651
0.948	0.818834374919	0.72421950888	9.71673186516	0.588467395277	-0.0147615677458	-0.0988333548775	0.587636438428	0.00254888695442	-0.0999005985129	-0.00831783707516
0.949	0.819687959856	0.719547310203	9.71733515855	0.588762417648	-0.0150610477549	-0.10010929869	0.587920331601	0.00253401145217	-0.101207681223	-0.00832037737387
0.95	0.820525880493	0.714836396209	9.71796700542	0.58904528483	-0.01536429163	-0.101385364413	0.588192057701	0.00251701662435	-0.102515590026	-0.00832290174007
0.951	0.821347717224	0.710088869159	9.71862742589	0.589316100967	-0.0156712300207	-0.10266118691	0.588451724202	0.00249790824691	-0.103823958457	-0.00832540805788
0.952	0.822153064478	0.705306835845	9.71931642708	0.589574973979	-0.015981791955	-0.103936402675	0.58869944235	0.00247669305959	-0.105132421366	-0.00832789421769
0.953	0.822941525078	0.700492405889	9.72003400199	0.589822015483	-0.0162959048801	-0.105210649992	0.588935327097	0.00245337875713	-0.10644061507	-0.00833035811708
0.954	0.823712713888	0.695647691072	9.72078013147	0.590057340727	-0.016613494702	-0.106483569083	0.589159497022	0.00242797398102	-0.107748177509	-0.00833279766181
0.955	0.824466252181	0.690774804932	9.7215547828	0.590281068519	-0.0169344858255	-0.107754802257	0.589372074263	0.00240048831186	-0.109054748388	-0.00833521076674
0.956	0.825201768487	0.685875861093	9.72235791221	0.590493321151	-0.0172588011942	-0.10902399406	0.58957318444	0.00237093226217	-0.110359969333	-0.00833759535677
0.957	0.825918910666	0.680952973378	9.72318946288	0.590694224329	-0.0175863623296	-0.110290791417	0.589762956583	0.00233931726968	-0.11166348403	-0.00833994936779
0.958	0.826617322536	0.676008254069	9.72404936773	0.590883907095	-0.0179170893715	-0.111554843782	0.589941523051	0.00230565569076	-0.112964938376	-0.00834227074756
0.959	0.827296668058	0.671043813805	9.72493754719	0.591062501758	-0.0182509011164	-0.112815803274	0.590109019464	0.00226996079462	-0.114263980617	-0.00834455745666
0.96	0.827956614498	0.666061760561	9.72585391126	0.591230143813	-0.0185877150581	-0.114073324822	0.590265584618	0.00223224675739	-0.115560261491	-0.00834680746939
0.961	0.828596844479	0.661064198299	9.72679835951	0.591386971871	-0.0189274474262	-0.115327066299	0.590411360412	0.00219252865675	-0.116853434366	-0.00834901877467
0.962	0.829217041498	0.656053227619	9.72777078073	0.591533127576	-0.0192700132264	-0.116576688666	0.59054649177	0.00215082246654	-0.118143155379	-0.00835118937694
0.963	0.829816908027	0.651030943287	9.72877105366	0.591668755532	-0.0196153262796	-0.117821856096	0.590671126561	0.00210714505173	-0.11942908357	-0.00835331729707
0.964	0.830396149167	0.645999434259	9.72979904677	0.591794003228	-0.0199632992617	-0.119062236118	0.590785415522	0.00206151416329	-0.120710881015	-0.00835540057322
0.965	0.830954485167	0.640960783693	9.73085461923	0.591909020953	-0.0203138437439	-0.120297499738	0.590889512175	0.00201394843317	-0.121988212958	-0.00835743726174
0.966	0.831491638338	0.635917066489	9.73193762003	0.592013961724	-0.0206668702324	-0.121527321575	0.590983572751	0.00196446736925	-0.123260747944	-0.00835942543806
0.967	0.832007348836	0.630870350027	9.73304788914	0.592108981205	-0.0210222882086	-0.122751379981	0.591067756107	0.00191309135051	-0.12452815794	-0.00836136319754
0.968	0.832501360654	0.625822692884	9.73418525633	0.592194237625	-0.02138000617	-0.123969357173	0.591142223645	0.00185984162159	-0.125790118468	-0.00836324865634
0.969	0.832973431334	0.620776143952	9.73534954358	0.592269891704	-0.0217399316707	-0.125180939348	0.591207139232	0.00180474028777	-0.127046308724	-0.00836507995232
0.97	0.833423325432	0.615732741933	9.73654056255	0.592336106567	-0.0221019713629	-0.126385816811	0.59126266912	0.00174781030941	-0.128296411704	-0.00836685524583
0.971	0.833850820979	0.610694514769	9.73775811609	0.592393047666	-0.0224660310379	-0.127583684085	0.591308981857	0.00168907549616	-0.12954011432	-0.00836857272064
0.972	0.834255701522	0.605663478535	9.73900199877	0.5924408827	-0.0228320156685	-0.128774240037	0.591346248212	0.00162856050125	-0.130777107523	-0.00837023058472
0.973	0.834637762619	0.600641637268	9.74027199549	0.59247978153	-0.0231998294507	-0.129957187984	0.591374641088	0.0015662908151	-0.132007086415	-0.00837182707111
0.974	0.834996813183	0.595630981437	9.74156788275	0.592509916101	-0.0235693758466	-0.13113223581	0.591394335437	0.0015022927589	-0.133229750368	-0.00837336043878
0.975	0.835332665676	0.590633488635	9.74288942873	0.592531460358	-0.0239405576274	-0.132299096073	0.591405508182	0.00143659347763	-0.13444480313	-0.00837482897339
0.976	0.835645148646	0.585651121397	9.74423639258	0.592544590163	-0.0243132769166	-0.133457486114	0.591408338127	0.0013692209328	-0.135651952942	-0.00837623098818
0.977	0.835934099249	0.580685827292	9.74560852448	0.592549483211	-0.0246874352342	-0.134607128165	0.591403005875	0.00130020389474	-0.136850912643	-0.00837756482473
0.978	0.836199366005	0.575739538207	9.74700556659	0.59254631895	-0.0250629335405	-0.135747749446	0.591389693742	0.00122957193453	-0.138041399776	-0.0083788288538
0.979	0.836440805511	0.570814169756	9.74842725271	0.592535278492	-0.0254396722815	-0.136879082272	0.591368585671	0.00115735541528	-0.139223136691	-0.00838002147611
0.98	0.836658288474	0.565911620278	9.74987330776	0.592516544535	-0.0258175514335	-0.138000864149	0.591339867151	0.00108358548311	-0.140395850651	-0.00838114112311
0.981	0.836851693159	0.561033770372	9.75134344869	0.592490301271	-0.0261964705489	-0.13911283787	0.591303725124	0.00100829405752	-0.14155927393	-0.0083821862578
0.982	0.837020911896	0.556182482356	9.75283738333	0.59245673431	-0.0265763288024	-0.140214751608	0.591260347903	0.000931513821343	-0.142713143906	-0.00838315537546
0.983	0.837165845448	0.551359599193	9.75435481267	0.592416030586	-0.0269570250371	-0.141306359009	0.591209925084	0.000853278209854	-0.143857203163	-0.00838404700444
0.984	0.837286408616	0.546566944491	9.75589542741	0.592368378277	-0.027338457812	-0.142387419279	0.59115264746	0.000773621399755	-0.14499119958	-0.00838485970688
0.985	0.837382526922	0.541806321142	9.75745891207	0.592313966717	-0.0277205254487	-0.143457697271	0.591088706933	0.000692578297224	-0.146114886422	-0.00838559207944
0.986	0.837454133828	0.537079511211	9.75904494182	0.592252986313	-0.0281031260793	-0.144516963568	0.591018296426	0.000610184525461	-0.147228022429	-0.00838624275405
0.987	0.837501178622	0.532388275295	9.76065318437	0.592185628454	-0.0284861576949	-0.145564994562	0.590941609797	0.000526476411727	-0.148330371897	-0.00838681039863
0.988	0.837523620832	0.527734351199	9.76228329899	0.592112085428	-0.0288695181933	-0.146601572535	0.590858841749	0.000441490973654	-0.149421704768	-0.00838729371772
0.989	0.83752143067	0.5231194543	9.76393493719	0.592032550334	-0.0292531054286	-0.147626485729	0.590770187746	0.00035526590501	-0.150501796705	-0.00838769145323
0.99	0.83749459089	0.518545276177	9.76560774298	0.591947216997	-0.0296368172597	-0.148639528423	0.59067584392	0.000267839560668	-0.15157042917	-0.0083880023851
0.991	0.837443098189	0.514013484187	9.7673013518	0.591856279879	-0.0300205516002	-0.149640500998	0.590576006988	0.000179250941164	-0.152627389499	-0.00838822533191
0.992	0.837366957129	0.509525721235	9.76901539251	0.591759933996	-0.030404206468	-0.150629210004	0.59047087416	8.95396763108e-05	-0.153672470974	-0.00838835915156
0.993	0.837266186212	0.505083604687	9.77074948513	0.591658374826	-0.0307876800352	-0.151605468221	0.590360643054	-1.25399156563e-06	-0.154705472892	-0.00838840274188
0.994	0.837140820186	0.500688725845	9.77250324404	0.591551798227	-0.0311708706785	-0.152569094722	0.590245511607	-9.30892252697e-05	-0.155726200628	-0.00838835504123
0.995	0.836990897498	0.496342649849	9.77427627414	0.591440400349	-0.0315536770295	-0.153519914924	0.590125677987	-0.000185924610862	-0.156734465704	-0.00838821502906
0.996	0.83681647704	0.492046914248	9.7760681749	0.591324377548	-0.0319359980255	-0.154457760647	0.590001340508	-0.000279718176702	-0.157730085838	-0.00838798172654
0.997	0.836617625834	0.487803029312	9.77787853729	0.5912039263	-0.0323177329603	-0.155382470154	0.58987269754	-0.000374427412866	-0.158712885012	-0.00838765419704
0.998	0.836394423444	0.483612477089	9.77970694655	0.591079243115	-0.0326987815349	-0.156293888205	0.589739947424	-0.000470009291478	-0.159682693516	-0.00838723154671
0.999	0.836146962937	0.479476710733	9.78155298033	0.590950524452	-0.0330790439087	-0.157191866097	0.589603288388	-0.000566420287626	-0.160639348001	-0.00838671292494
1	0.835875350189	0.475397154401	9.78341620945	0.590817966635	-0.0334584207505	-0.158076261699	0.589462918457	-0.000663616400847	-0.161582691526	-0.00838609752489
1.001	0.835579701094	0.471375202273	9.78529619958	0.59068176577	-0.0338368132891	-0.158946939491	0.58931903537	-0.000761553176765	-0.1625125736	-0.00838538458393
1.002	0.835260147425	0.467412218176	9.78719250828	0.590542117656	-0.0342141233659	-0.159803770593	0.589171836496	-0.000860185731608	-0.16342885022	-0.00838457338407
1.003	0.834916830077	0.463509535868	9.78910468789	0.59039921771	-0.0345902534842	-0.160646632793	0.589021518751	-0.000959468774023	-0.16433138391	-0.00838366325242
1.004	0.834549905856	0.459668457086	9.79103228453	0.590253260878	-0.0349651068609	-0.161475410571	0.588868278514	-0.00105935662991	-0.16522004375	-0.00838265356154
1.005	0.834159541199	0.45589025278	9.79297483863	0.590104441558	-0.0353385874777	-0.162289995121	0.588712311544	-0.00115980326703	-0.166094705405	-0.00838154372985
1.006	0.833745915699	0.452176161623	9.79493188531	0.589952953518	-0.0357106001312	-0.163090284362	0.588553812901	-0.00126076232037	-0.166955251154	-0.00838033322192
1.007	0.833309222838	0.448527389617	9.79690295337	0.589798989816	-0.0360810504835	-0.163876182957	0.588392976864	-0.00136218711785	-0.167801569907	-0.00837902154885
1.008	0.832849666503	0.444945110434	9.79888756704	0.58964274272	-0.0364498451128	-0.164647602317	0.588229996853	-0.00146403070691	-0.168633557225	-0.00837760826854
1.009	0.832367463122	0.441430464255	9.80088524536	0.589484403636	-0.036816891563	-0.165404460607	0.588065065352	-0.00156624588131	-0.169451115334	-0.00837609298593
1.01	0.831862843321	0.437984558459	9.80289550289	0.589324163025	-0.0371820983937	-0.166146682748	0.587898373829	-0.00166878520864	-0.170254153136	-0.00837447535329
1.011	0.831336047303	0.434608465822	9.80491784929	0.589162210334	-0.037545375229	-0.166874200417	0.587730112663	-0.00177160105825	-0.171042586216	-0.0083727550704
1.012	0.830787328607	0.431303225855	9.80695178971	0.588998733915	-0.0379066328072	-0.167586952034	0.587560471071	-0.00187464562943	-0.171816336845	-0.00837093188472
1.013	0.830216953676	0.428069843091	9.80899682553	0.588833920958	-0.0382657830286	-0.16828488276	0.58738963703	-0.00197787098034	-0.172575333981	-0.00836900559159
1.014	0.829625199098	0.424909288126	9.81105245431	0.58866795742	-0.0386227390038	-0.168967944476	0.587217797211	-0.00208122905692	-0.173319513266	-0.00836697603432
1.015	0.829012353865	0.421822496552	9.81311816936	0.588501027949	-0.0389774151012	-0.169636095772	0.587045136905	-0.00218467172253	-0.174048817017	-0.00836484310429
1.016	0.82837871882	0.418810368927	9.81519346158	0.588333315823	-0.0393297269937	-0.170289301924	0.586871839957	-0.00228815078744	-0.174763194217	-0.00836260674105
1.017	0.827724606707	0.415873771002	9.81727781812	0.588165002875	-0.0396795917054	-0.170927534871	0.586698088697	-0.00239161803907	-0.175462600503	-0.00836026693231
1.018	0.827050340357	0.413013532689	9.81937072247	0.587996269435	-0.0400269276567	-0.171550773185	0.586524063874	-0.00249502527199	-0.176146998146	-0.00835782371399
1.019	0.826356254575	0.410230448968	9.82147165698	0.587827294262	-0.0403716547099	-0.172159002042	0.586349944593	-0.00259832431836	-0.176816356033	-0.00835527717016
1.02	0.825642695268	0.407525279205	9.8235801012	0.587658254479	-0.040713694213	-0.172752213189	0.586175908254	-0.00270146707836	-0.177470649641	-0.00835262743304
1.021	0.824910019149	0.404898746983	9.82569553181	0.587489325517	-0.0410529690431	-0.173330404907	0.586002130487	-0.00280440555074	-0.178109861015	-0.00834987468284
1.022	0.82415859307	0.402351540547	9.82781742418	0.587320681051	-0.0413894036493	-0.173893581968	0.585828785095	-0.00290709186344	-0.178733978735	-0.00834701914773
1.023	0.823388794548	0.399884312192	9.82994525208	0.587152492944	-0.0417229240944	-0.174441755596	0.585656043997	-0.00300947830412	-0.179342997884	-0.00834406110363
1.024	0.822601011578	0.397497678318	9.83207848808	0.586984931192	-0.0420534580957	-0.174974943417	0.585484077168	-0.00311151735052	-0.179936920015	-0.00834100087406
1.025	0.821795641988	0.395192219795	9.83421660365	0.586818163864	-0.0423809350647	-0.175493169415	0.58531305259	-0.00321316170094	-0.180515753108	-0.00833783882995
1.026	0.820973093021	0.392968481933	9.83635906916	0.586652357054	-0.0427052861466	-0.175996463876	0.585143136192	-0.00331436430441	-0.181079511537	-0.00833457538937
1.027	0.820133781978	0.390826973888	9.83850535449	0.586487674824	-0.0430264442576	-0.176484863336	0.584974491806	-0.00341507839054	-0.18162821602	-0.00833121101731
1.028	0.819278134922	0.388768169242	9.84065493016	0.586324279156	-0.043344344122	-0.176958410527	0.584807281109	-0.00351525749925	-0.182161893576	-0.00832774622534
1.029	0.818406587236	0.386792506228	9.84280726575	0.586162329905	-0.0436589223081	-0.177417154314	0.584641663581	-0.00361485551012	-0.182680577478	-0.0083241815713
1.03	0.817519582689	0.384900386976	9.84496183147	0.586001984746	-0.0439701172624	-0.177861149637	0.584477796454	-0.00371382667133	-0.183184307199	-0.00832051765896
1.031	0.81661757377	0.38309217881	9.84711809867	0.585843399132	-0.0442778693436	-0.178290457449	0.584315834666	-0.00381212562827	-0.183673128362	-0.00831675513763
1.032	0.815701021014	0.381368212908	9.84927553884	0.585686726245	-0.0445821208542	-0.178705144646	0.58415593082	-0.00390970745161	-0.184147092687	-0.00831289470174
1.033	0.814770392777	0.379728785582	9.85143362482	0.585532116957	-0.0448828160723	-0.179105284004	0.583998235137	-0.00400652766486	-0.184606257928	-0.00830893709039
1.034	0.813826164893	0.378174157979	9.85359183122	0.585379719783	-0.0451799012805	-0.179490954111	0.583842895418	-0.00410254227143	-0.185050687822	-0.00830488308694
1.035	0.812868820519	0.376704555838	9.85574963401	0.585229680844	-0.0454733247949	-0.179862239291	0.583690056999	-0.00419770778102	-0.18548045202	-0.00830073351845
1.036	0.81189884962	0.375320170206	9.85790651133	0.585082143823	-0.0457630369923	-0.180219229538	0.583539862717	-0.0042919812354	-0.185895626033	-0.00829648925519
1.037	0.81091674881	0.37402115738	9.86006194343	0.584937249927	-0.0460489903354	-0.180562020437	0.583392452867	-0.00438532023357	-0.186296291159	-0.00829215121012
1.038	0.809923021091	0.372807638583	9.86221541342	0.584795137852	-0.0463311393981	-0.180890713093	0.583247965168	-0.00447768295622	-0.186682534426	-0.00828772033826
1.039	0.808918175057	0.371679700755	9.86436640671	0.584655943741	-0.0466094408878	-0.181205414048	0.583106534727	-0.0045690281893	-0.187054448517	-0.00828319763616
1.04	0.807902725124	0.370637396681	9.86651441186	0.584519801154	-0.0468838536676	-0.18150623521	0.582968294003	-0.00465931534698	-0.187412131703	-0.00827858414124
1.041	0.806877190987	0.369680744185	9.8686589212	0.584386841029	-0.0471543387762	-0.181793293767	0.582833372771	-0.00474850449373	-0.187755687778	-0.00827388093119
1.042	0.80584209668	0.368809727704	9.87079943044	0.584257191647	-0.0474208594468	-0.182066712112	0.582701898096	-0.00483655636581	-0.188085225976	-0.00826908912327
1.043	0.804797971761	0.368024297321	9.87293543849	0.584130978604	-0.0476833811247	-0.182326617756	0.582573994293	-0.00492343239137	-0.18840086091	-0.00826420987364
1.044	0.803745349372	0.367324369518	9.87506644959	0.584008324774	-0.0479418714828	-0.182573143248	0.582449782899	-0.00500909471042	-0.188702712486	-0.00825924437669
1.045	0.802684765748	0.366709826708	9.87719197066	0.583889350279	-0.0481963004363	-0.182806426089	0.582329382644	-0.0050935061933	-0.188990905836	-0.00825419386427
1.046	0.801616762685	0.366180518612	9.87931151488	0.583774172459	-0.0484466401559	-0.183026608649	0.582212909419	-0.00517663045874	-0.189265571236	-0.00824905960498
1.047	0.80054188275	0.365736261005	9.881424599	0.583662905841	-0.048692865079	-0.183233838078	0.582100476249	-0.00525843189072	-0.189526844027	-0.00824384290342
1.048	0.799460672927	0.365376836591	9.88353074567	0.583555662108	-0.0489349519196	-0.183428266222	0.581992193263	-0.00533887565455	-0.189774864538	-0.0082385450994
1.049	0.79837368178	0.365101995442	9.88562948206	0.583452550076	-0.0491728796776	-0.183610049532	0.581888167668	-0.00541792771221	-0.190009778002	-0.00823316756714
1.05	0.797281460445	0.364911454214	9.88772034141	0.583353675659	-0.0494066296454	-0.183779348974	0.581788503721	-0.0054955548365	-0.190231734478	-0.00822771171452
1.051	0.79618456082	0.364804897552	9.8898028623	0.583259141846	-0.0496361854137	-0.183936329946	0.581693302703	-0.0055717246247	-0.190440888764	-0.0082221789822
1.052	0.795083537619	0.364781977039	9.89187658985	0.583169048673	-0.0498615328758	-0.184081162176	0.581602662897	-0.00564640551083	-0.190637400313	-0.00821657084281
1.053	0.793978945512	0.364842312393	9.89394107466	0.583083493197	-0.0500826602304	-0.184214019641	0.581516679556	-0.00571956677754	-0.190821433149	-0.00821088880015
1.054	0.792871339894	0.364985490965	9.89599587385	0.583002569472	-0.050299557983	-0.184335080466	0.581435444886	-0.00579117856707	-0.190993155778	-0.00820513438827
1.055	0.791761276701	0.365211068219	9.89804055141	0.58292636852	-0.0505122189459	-0.184444526835	0.581359048021	-0.005861211891	-0.191152741103	-0.00819930917065
1.056	0.790649311318	0.365518567902	9.90007467788	0.582854978313	-0.050720638237	-0.184542544896	0.581287574994	-0.00592963863973	-0.191300366332	-0.00819341473931
1.057	0.789536000731	0.365907481722	9.90209783097	0.582788483746	-0.0509248132765	-0.184629324663	0.581221108726	-0.00599643159073	-0.191436212889	-0.00818745271392
1.058	0.788421898921	0.366377271008	9.90410959513	0.582726966613	-0.0511247437834	-0.184705059922	0.581159728995	-0.00606156441628	-0.191560466324	-0.00818142474095
1.059	0.787307559272	0.36692736469	9.90610956213	0.582670505591	-0.0513204317698	-0.184769948133	0.58110351242	-0.00612501169034	-0.191673316216	-0.0081753324927
1.06	0.78619353437	0.367557161712	9.90809733174	0.582619176211	-0.0515118815341	-0.184824190331	0.58105253244	-0.00618674889481	-0.191774956085	-0.00816917766649
1.061	0.785080529268	0.368265985319	9.91007245804	0.582573050772	-0.0516990999756	-0.184867990852	0.581006859226	-0.00624675278045	-0.191865583198	-0.00816296198336
1.062	0.78396882873	0.369053239304	9.91203461077	0.582532198549	-0.051882095713	-0.184901557728	0.58096655989	-0.00630500040645	-0.191945398747	-0.00815668718774
1.063	0.78285909806	0.369918211754	9.91398338807	0.582496685511	-0.0520608799615	-0.184925102103	0.5809316982	-0.00636147012073	-0.1920146075	-0.00815035504611
1.064	0.78175187934	0.370860180317	9.91591842463	0.582466574439	-0.0522354661073	-0.184938838326	0.58090233471	-0.00641614111766	-0.192073417785	-0.00814396734628
1.065	0.78064771254	0.371878391882	9.91783936243	0.582441924871	-0.0524058697638	-0.18494298381	0.580878526696	-0.00646899351385	-0.192122041378	-0.00813752589636
1.066	0.77954713507	0.372972064757	9.91974585314	0.582422793095	-0.0525721087572	-0.18493775894	0.580860328158	-0.00652000835111	-0.192160693402	-0.00813103252392
1.067	0.778450680944	0.374140386958	9.92163755551	0.582409232134	-0.0527342031127	-0.184923386962	0.580847789802	-0.00656916759868	-0.192189592233	-0.00812448907499
1.068	0.77735887939	0.375382518675	9.92351413781	0.582401291733	-0.052892175038	-0.184900093876	0.580840959029	-0.00661645415526	-0.192208959386	-0.00811789741317
1.069	0.776272257026	0.376697591309	9.92537527616	0.582399018347	-0.0530460489066	-0.184868108336	0.580839879924	-0.00666185185031	-0.19221901942	-0.00811125941872
1.07	0.775191336498	0.378084708366	9.92722065635	0.582402455129	-0.05319585124	-0.184827661537	0.58084459325	-0.00670534544513	-0.19221999983	-0.00810457698758
1.071	0.774116635382	0.379542944888	9.9290499723	0.582411641921	-0.0533416106887	-0.184778987109	0.580855136434	-0.00674692063343	-0.192212130936	-0.00809785203046
1.072	0.773048665972	0.381071349524	9.93086292727	0.582426615248	-0.0534833580127	-0.184722321007	0.580871543566	-0.00678656404157	-0.192195645786	-0.00809108647192
1.073	0.771987938136	0.382668943796	9.93265923378	0.582447408309	-0.0536211260602	-0.184657901404	0.580893845389	-0.00682426322843	-0.192170780037	-0.00808428224943
1.074	0.770934953783	0.384334722077	9.9344386133	0.582474050971	-0.0537549497463	-0.184585968578	0.580922069301	-0.00686000668492	-0.192137771856	-0.00807744131243
1.075	0.769890212471	0.386067653474	9.93620079634	0.582506569769	-0.0538848660306	-0.184506764801	0.580956239346	-0.00689378383322	-0.1920968618	-0.0080705656214
1.076	0.76885420587	0.387866681332	9.93794552432	0.582544987901	-0.0540109138932	-0.184420534229	0.580996376217	-0.00692558502553	-0.192048292716	-0.00806365714694
1.077	0.767827422935	0.389730723794	9.93967254615	0.582589325225	-0.0541331343111	-0.184327522787	0.581042497258	-0.00695540154294	-0.19199230962	-0.00805671786883
1.078	0.766810342012	0.391658674602	9.94138162221	0.582639598266	-0.0542515702329	-0.184227978058	0.581094616461	-0.00698322559349	-0.191929159591	-0.00804974977511
1.079	0.765803440201	0.39364940348	9.94307252144	0.582695820215	-0.054366266553	-0.184122149171	0.581152744477	-0.00700905031034	-0.191859091655	-0.00804275486115
1.08	0.764807185467	0.395701756749	9.94474502346	0.582758000934	-0.0544772700851	-0.184010286684	0.581216888617	-0.00703286974954	-0.191782356675	-0.00803573512872
1.081	0.763822040405	0.397814557963	9.94639891688	0.582826146961	-0.0545846295349	-0.183892642473	0.581287052861	-0.00705467888755	-0.191699207232	-0.00802869258509
1.082	0.762848461808	0.399986607984	9.94803400193	0.58290026152	-0.054688395472	-0.183769469613	0.581363237866	-0.00707447361853	-0.191609897516	-0.00802162924207
1.083	0.761886898359	0.402216686732	9.949650087	0.582980344528	-0.0547886203017	-0.183641022272	0.58144544098	-0.00709225075141	-0.191514683207	-0.00801454711515
1.084	0.760937792069	0.404503552713	9.95124699249	0.58306639261	-0.0548853582353	-0.183507555588	0.581533656249	-0.00710800800666	-0.191413821365	-0.00800744822254
1.085	0.760001577835	0.406845944162	9.95282454808	0.583158399106	-0.0549786652602	-0.183369325559	0.581627874438	-0.00712174401299	-0.191307570309	-0.00800033458428
1.086	0.759078685796	0.409242579439	9.95438259411	0.583256354093	-0.0550685991096	-0.183226588926	0.581728083042	-0.00713345830347	-0.191196189508	-0.00799320822133
1.087	0.758169533437	0.411692158108	9.95592098099	0.583360244396	-0.0551552192315	-0.183079603062	0.581834266307	-0.00714315131184	-0.191079939461	-0.00798607115468
1.088	0.757274535384	0.414193361823	9.95743957094	0.583470053608	-0.0552385867565	-0.182928625855	0.581946405244	-0.00715082436827	-0.190959081584	-0.00797892540443
1.089	0.756394097863	0.416744853893	9.95893823494	0.583585762111	-0.0553187644663	-0.182773915597	0.58206447766	-0.00715647969503	-0.190833878097	-0.0079717729889
1.09	0.755528615892	0.419345281335	9.96041685637	0.583707347094	-0.0553958167606	-0.182615730868	0.582188458169	-0.00716012040186	-0.190704591907	-0.00796461592377
1.091	0.75467848264	0.421993274809	9.96187532781	0.583834782582	-0.0554698096242	-0.182454330424	0.582318318225	-0.00716175048113	-0.190571486494	-0.00795745622114
1.092	0.753844076389	0.424687449451	9.963313554	0.583968039453	-0.0555408105931	-0.182289973088	0.582454026145	-0.00716137480275	-0.190434825799	-0.00795029588872
1.093	0.753025774045	0.427426406512	9.96473144977	0.584107085472	-0.0556088887205	-0.182122917636	0.582595547135	-0.00715899910876	-0.190294874111	-0.00794313692887
1.094	0.752223939548	0.430208732153	9.96612894061	0.584251885313	-0.0556741145423	-0.181953422684	0.582742843321	-0.00715463000768	-0.190151895951	-0.00793598133783
1.095	0.751438928955	0.433033000456	9.96750596374	0.58440240059	-0.0557365600423	-0.181781746584	0.582895873776	-0.00714827496871	-0.190006155965	-0.00792883110477
1.096	0.750671090951	0.435897772691	9.96886246677	0.584558589888	-0.0557962986166	-0.181608147313	0.583054594557	-0.00713994231541	-0.189857918811	-0.00792168821097
1.097	0.749920766849	0.438801598476	9.97019840853	0.584720408796	-0.0558534050379	-0.181432882363	0.583218958734	-0.0071296412194	-0.18970744905	-0.00791455462898
1.098	0.749188286399	0.441743016878	9.97151375888	0.584887809935	-0.0559079554198	-0.181256208637	0.583388916422	-0.00711738169356	-0.189555011034	-0.00790743232175
1.099	0.748473974328	0.444720556482	9.97280849854	0.585060743001	-0.0559600271803	-0.181078382344	0.583564414823	-0.00710317458506	-0.189400868802	-0.00790032324181
1.1	0.747778142406	0.447732737165	9.9740826199	0.585239154789	-0.0560096990047	-0.180899658893	0.583745398256	-0.00708703156806	-0.189245285971	-0.00789322933044
1.101	0.747101094603	0.450778069497	9.97533612581	0.585422989241	-0.0560570508089	-0.180720292793	0.583931808198	-0.00706896513594	-0.189088525631	-0.00788615251683
1.102	0.746443128919	0.453855057019	9.97656903105	0.585612187474	-0.0561021637023	-0.180540537547	0.58412358332	-0.00704898859367	-0.188930850239	-0.00787909471727
1.103	0.745804530433	0.456962195603	9.9777813608	0.585806687827	-0.0561451199497	-0.180360645557	0.584320659531	-0.00702711604952	-0.188772521518	-0.00787205783436
1.104	0.745185580128	0.460097975112	9.97897315146	0.586006425891	-0.056186002934	-0.180180868023	0.58452297001	-0.00700336240648	-0.188613800353	-0.00786504375621
1.105	0.744586542328	0.463260879521	9.98014445129	0.586211334558	-0.0562248971177	-0.180001454846	0.584730445256	-0.0069777433536	-0.188454946694	-0.00785805435561
1.106	0.744007675859	0.466449388563	9.98129531918	0.586421344054	-0.0562618880049	-0.17982265453	0.584943013121	-0.00695027535693	-0.18829621945	-0.0078510914893
1.107	0.743449234999	0.469661977196	9.98242582536	0.586636381986	-0.0562970621028	-0.179644714095	0.58516059886	-0.00692097565021	-0.188137876398	-0.00784415699717
1.108	0.742911456421	0.47289711689	9.98353605105	0.586856373382	-0.0563305068828	-0.179467878977	0.58538312517	-0.0068898622251	-0.187980174085	-0.0078372527015
1.109	0.742394572228	0.476153276622	9.98462608841	0.587081240734	-0.0563623107419	-0.17929239294	0.585610512232	-0.00685695382148	-0.187823367729	-0.00783038040621
1.11	0.741898806209	0.479428923596	9.98569604157	0.587310904041	-0.0563925629637	-0.179118497988	0.585842677758	-0.00682226991721	-0.18766771113	-0.00782354189612
1.111	0.741424367359	0.482722522408	9.9867460246	0.587545280853	-0.056421353679	-0.178946434275	0.586079537034	-0.00678583071779	-0.187513456576	-0.00781673893621
1.112	0.740971460047	0.486032538346	9.98777616351	0.587784286314	-0.0564487738269	-0.17877644002	0.586321002966	-0.00674765714565	-0.187360854754	-0.00780997327092
1.113	0.740540277557	0.489357435251	9.98878659493	0.588027833208	-0.0564749151151	-0.178608751421	0.586566986121	-0.00670777082936	-0.187210154656	-0.00780324662339
1.114	0.740131002025	0.492695678354	9.98977746624	0.588275832003	-0.0564998699807	-0.178443602575	0.586817394779	-0.00666619409256	-0.187061603498	-0.00779656069482
1.115	0.739743809117	0.496045733708	9.99074893655	0.588528190895	-0.0565237315505	-0.178281225391	0.587072134972	-0.00662294994265	-0.186915446629	-0.00778991716373
1.116	0.739378858708	0.499406068553	9.99170117501	0.588784815859	-0.0565465936014	-0.178121849518	0.587331110536	-0.00657806205938	-0.186771927447	-0.00778331768531
1.117	0.739036313467	0.502775153309	9.99263436158	0.589045610685	-0.056568550521	-0.177965702258	0.587594223154	-0.00653155478329	-0.186631287318	-0.00777676389075
1.118	0.738716310938	0.506151460546	9.99354868792	0.589310477035	-0.0565896972677	-0.177813008493	0.587861372402	-0.00648345310386	-0.186493765489	-0.00777025738658
1.119	0.738418991447	0.50953346687	9.99444435532	0.58957931448	-0.0566101293308	-0.177663990611	0.588132455798	-0.00643378264774	-0.186359599011	-0.00776379975403
1.12	0.738144477622	0.512919652058	9.99532157595	0.589852020552	-0.0566299426916	-0.177518868429	0.588407368848	-0.00638256966664	-0.186229022659	-0.00775739254839
1.121	0.737892885521	0.516308501323	9.99618057267	0.590128490791	-0.0566492337828	-0.17737785912	0.588686005094	-0.00632984102538	-0.186102268852	-0.00775103729841
1.122	0.737664324645	0.519698504719	9.99702157908	0.590408618787	-0.0566680994494	-0.177241177143	0.588968256158	-0.00627562418967	-0.185979567577	-0.00774473550568
1.123	0.737458887676	0.523088157666	9.99784483842	0.590692296234	-0.0566866369092	-0.177109034174	0.589254011797	-0.00621994721391	-0.185861146313	-0.00773848864403
1.124	0.737276663489	0.52647596199	9.99865060483	0.590979412974	-0.0567049437128	-0.176981639033	0.589543159944	-0.00616283872893	-0.18574722996	-0.00773229815895
1.125	0.737117733423	0.52986042609	9.99943914195	0.591269857044	-0.0567231177046	-0.176859197619	0.58983558676	-0.00610432792986	-0.185638040758	-0.00772616546705
1.126	0.736982158204	0.533240065955	10.0002107246	0.591563514729	-0.0567412569831	-0.176741912846	0.590131176683	-0.0060444445637	-0.185533798222	-0.00772009195545
1.127	0.736870003111	0.536613404629	10.0009656357	0.591860270603	-0.056759459862	-0.176629984573	0.590429812473	-0.00598321891719	-0.185434719069	-0.00771407898127
1.128	0.73678131184	0.53997897399	10.0017041704	0.592160007587	-0.0567778248304	-0.176523609544	0.590731375267	-0.00592068180447	-0.185341017144	-0.00770812787108
1.129	0.736716126999	0.543335314517	10.0024266316	0.592462606991	-0.0567964505144	-0.176422981321	0.591035744625	-0.00585686455501	-0.18525290336	-0.00770223992039
1.13	0.736674476112	0.546680975859	10.0031333324	0.592767948569	-0.0568154356376	-0.176328290229	0.591342798581	-0.00579179900135	-0.185170585619	-0.00769641639315
1.131	0.736656379985	0.550014517457	10.0038245959	0.593075910566	-0.0568348789828	-0.176239723287	0.591652413695	-0.00572551746719	-0.185094268756	-0.00769065852122
1.132	0.736661853605	0.553334509214	10.0045007542	0.59338636977	-0.0568548793532	-0.176157464157	0.591964465102	-0.00565805275527	-0.185024154467	-0.00768496750391
1.133	0.736690894024	0.556639531741	10.0051621487	0.593699201564	-0.0568755355334	-0.176081693079	0.592278826563	-0.0055894381354	-0.184960441247	-0.0076793445075
1.134	0.736743492447	0.559928176494	10.0058091292	0.594014279977	-0.0568969462519	-0.176012586819	0.592595370522	-0.00551970733263	-0.184903324325	-0.00767379066478
1.135	0.736819638839	0.563199047764	10.0064420555	0.594331477736	-0.0569192101423	-0.17595031861	0.592913968153	-0.0054488945155	-0.184852995605	-0.00766830707461
1.136	0.736919300552	0.566450760024	10.0070612957	0.594650666318	-0.0569424257078	-0.175895058095	0.593234489414	-0.00537703428726	-0.184809643598	-0.00766289480144
1.137	0.737042444504	0.569681944145	10.0076672265	0.594971716012	-0.0569666912772	-0.175846971284	0.593556803108	-0.00530416166581	-0.184773453375	-0.00765755487496
1.138	0.737189023358	0.572891241641	10.0082602336	0.59529449596	-0.0569921049736	-0.175806220488	0.593880776927	-0.00523031208092	-0.184744606494	-0.00765228828961
1.139	0.737358988445	0.576077308425	10.0088407102	0.595618874221	-0.0570187646739	-0.175772964279	0.594206277514	-0.00515552135873	-0.184723280951	-0.00764709600422
1.14	0.737552271113	0.579238815017	10.009409059	0.595944717823	-0.0570467679719	-0.17574735743	0.594533170517	-0.0050798257108	-0.184709651118	-0.00764197894161
1.141	0.737768805073	0.582374446745	10.0099656898	0.59627189282	-0.0570762121418	-0.175729550875	0.594861320645	-0.00500326172297	-0.184703887693	-0.00763693798821
1.142	0.738008504938	0.585482904368	10.0105110201	0.596600264352	-0.0571071941008	-0.175719691656	0.595190591723	-0.00492586634374	-0.184706157644	-0.00763197399368
1.143	0.73827128482	0.588562904794	10.0110454765	0.596929696696	-0.0571398103724	-0.175717922883	0.595520846755	-0.00484767687291	-0.184716624154	-0.00762708777057
1.144	0.738557042472	0.59161318145	10.0115694916	0.597260053329	-0.0571741570503	-0.17572438368	0.595851947978	-0.00476873095034	-0.184735446572	-0.00762228009397
1.145	0.738865672313	0.594632484285	10.0120835066	0.597591196987	-0.0572103297619	-0.175739209154	0.596183756923	-0.00468906654444	-0.184762780364	-0.00761755170116
1.146	0.739197056051	0.597619581433	10.012587969	0.597922989722	-0.0572484236321	-0.175762530341	0.596516134473	-0.00460872194077	-0.184798777063	-0.00761290329131
1.147	0.739551071064	0.600573258732	10.0130833342	0.598255292963	-0.0572885332476	-0.175794474178	0.596848940926	-0.00452773573045	-0.184843584223	-0.00760833552516
1.148	0.739927582903	0.60349232076	10.0135700643	0.598587967578	-0.057330752621	-0.175835163455	0.597182036052	-0.0044461467987	-0.184897345371	-0.00760384902471
1.149	0.740326448983	0.606375591336	10.0140486273	0.598920873933	-0.0573751751554	-0.175884716784	0.597515279157	-0.00436399431295	-0.184960199969	-0.00759944437295
1.15	0.740747518575	0.609221913472	10.0145194992	0.599253871955	-0.0574218936091	-0.175943248561	0.597848529145	-0.00428131771117	-0.185032283364	-0.00759512211356
1.151	0.741190630873	0.612030150845	10.0149831612	0.599586821194	-0.0574710000605	-0.176010868937	0.598181644577	-0.00419815668975	-0.185113726756	-0.00759088275068
1.152	0.741655620585	0.614799187324	10.015440101	0.599919580886	-0.0575225858729	-0.176087683781	0.598514483739	-0.00411455119131	-0.185204657154	-0.00758672674862
1.153	0.742142307624	0.617527928361	10.0158908128	0.600252010011	-0.05757674166	-0.176173794657	0.598846904699	-0.00403054139234	-0.18530519734	-0.00758265453165
1.154	0.742650511068	0.620215300683	10.0163357957	0.600583967367	-0.0576335572513	-0.176269298792	0.599178765374	-0.00394616769058	-0.185415465836	-0.00757866648375
1.155	0.743180036074	0.622860253401	10.0167755553	0.600915311621	-0.0576931216576	-0.176374289052	0.599509923594	-0.00386147069206	-0.185535576871	-0.00757476294842
1.156	0.743730679438	0.625461757925	10.0172106021	0.601245901381	-0.0577555230369	-0.176488853921	0.59984023716	-0.00377649119794	-0.185665640348	-0.00757094422844
1.157	0.744302234213	0.628018808951	10.0176414521	0.601575595254	-0.0578208486602	-0.176613077478	0.600169563916	-0.00369127019103	-0.185805761817	-0.00756721058572
1.158	0.744894479439	0.630530424186	10.0180686261	0.601904251915	-0.0578891848783	-0.176747039377	0.600497761806	-0.00360584882215	-0.185956042448	-0.00756356224113
1.159	0.745507192197	0.632995645782	10.0184926498	0.602231730167	-0.0579606170873	-0.176890814834	0.60082468894	-0.00352026839571	-0.186116579007	-0.00755999937428
1.16	0.746140134548	0.635413539959	10.0189140537	0.602557889002	-0.0580352296957	-0.17704447461	0.601150203656	-0.00343457035541	-0.186287463831	-0.00755652212345
1.161	0.746793068414	0.637783197316	10.0193333729	0.602882587671	-0.0581131060912	-0.177208085001	0.601474164586	-0.00334879626934	-0.18646878481	-0.00755313058539
1.162	0.747465741537	0.640103733964	10.0197511458	0.603205685739	-0.0581943286076	-0.177381707826	0.601796430717	-0.00326298781468	-0.18666062537	-0.00754982481528
1.163	0.748157894004	0.642374290922	10.0201679156	0.603527043153	-0.0582789784915	-0.177565400422	0.60211686145	-0.00317718676205	-0.186863064455	-0.00754660482654
1.164	0.74886926191	0.644594035197	10.0205842297	0.603846520302	-0.0583671358708	-0.177759215637	0.602435316669	-0.00309143495953	-0.187076176514	-0.00754347059081
1.165	0.749599573607	0.646762159854	10.0210006381	0.604163978077	-0.0584588797212	-0.177963201829	0.602751656797	-0.00300577431609	-0.187300031489	-0.00754042203787
1.166	0.750348540363	0.648877883878	10.0214176946	0.604479277933	-0.0585542878347	-0.178177402868	0.603065742857	-0.00292024678475	-0.187534694808	-0.00753745905556
1.167	0.751115879611	0.650940452963	10.0218359559	0.604792281949	-0.0586534367875	-0.178401858133	0.603377436533	-0.00283489434532	-0.187780227378	-0.00753458148976
1.168	0.751901292548	0.652949139754	10.0222559821	0.605102852885	-0.0587564019084	-0.178636602522	0.603686600229	-0.00274975898666	-0.188036685577	-0.0075317891444
1.169	0.752704473436	0.654903243639	10.0226783353	0.605410854243	-0.0588632572474	-0.178881666454	0.603993097127	-0.00266488268858	-0.188304121258	-0.00752908178142
1.17	0.753525113289	0.656802091126	10.0231035809	0.605716150322	-0.0589740755448	-0.179137075884	0.604296791245	-0.00258030740335	-0.188582581742	-0.00752645912081
1.171	0.754362886794	0.658645036034	10.0235322854	0.606018606276	-0.0590889281999	-0.179402852311	0.60459754749	-0.00249607503682	-0.188872109827	-0.00752392084062
1.172	0.755217474645	0.660431459686	10.0239650184	0.606318088167	-0.0592078852412	-0.179679012792	0.604895231717	-0.00241222742922	-0.189172743788	-0.00752146657707
1.173	0.756088536491	0.662160770746	10.0244023503	0.606614463021	-0.0593310152957	-0.179965569962	0.60518971078	-0.00232880633544	-0.189484517382	-0.00751909592457
1.174	0.75697573141	0.663832405389	10.0248448532	0.60690759888	-0.0594583855594	-0.180262532046	0.605480852588	-0.00224585340523	-0.189807459865	-0.00751680843584
1.175	0.757878718781	0.665445828078	10.0252931011	0.607197364853	-0.0595900617678	-0.180569902886	0.605768526152	-0.00216341016297	-0.190141595992	-0.00751460362205
1.176	0.758797137804	0.667000530162	10.025747668	0.607483631165	-0.0597261081667	-0.180887681963	0.606052601639	-0.00208151798702	-0.190486946038	-0.00751248095289
1.177	0.759730627938	0.668496030882	10.0262091292	0.607766269211	-0.0598665874838	-0.181215864417	0.606332950418	-0.00200021808919	-0.19084352581	-0.0075104398568
1.178	0.760678819567	0.669931877013	10.0266780603	0.608045151599	-0.0600115609004	-0.181554441079	0.606609445111	-0.0019195514936	-0.191211346662	-0.00750847972109
1.179	0.761641339544	0.671307643165	10.0271550368	0.608320152194	-0.0601610880235	-0.181903398499	0.606881959635	-0.00183955901551	-0.191590415517	-0.00750659989217
1.18	0.762617801864	0.672622931437	10.0276406351	0.608591146172	-0.0603152268589	-0.182262718972	0.60715036925	-0.00176028124017	-0.191980734883	-0.00750479967577
1.181	0.763607822548	0.673877371065	10.0281354302	0.608858010054	-0.0604740337842	-0.18263238058	0.607414550602	-0.00168175850119	-0.192382302881	-0.00750307833717
1.182	0.764611006557	0.675070618848	10.0286399968	0.609120621752	-0.0606375635224	-0.183012357215	0.607674381762	-0.00160403085911	-0.192795113264	-0.00750143510144
1.183	0.765626949642	0.676202358485	10.0291549089	0.609378860613	-0.0608058691166	-0.183402618624	0.60792974227	-0.0015271380799	-0.193219155444	-0.00749986915379
1.184	0.766655256932	0.677272301322	10.0296807396	0.60963260745	-0.0609790019048	-0.183803130442	0.608180513174	-0.00145111961328	-0.19365441452	-0.00749837963979
1.185	0.767695501949	0.678280184709	10.0302180603	0.609881744588	-0.0611570114952	-0.18421385423	0.608426577066	-0.00137601457123	-0.194100871306	-0.00749696566578
1.186	0.76874727499	0.679225773409	10.0307674405	0.610126155897	-0.0613399457425	-0.184634747521	0.608667818117	-0.00130186170661	-0.194558502361	-0.00749562629915
1.187	0.769810155188	0.680108858196	10.0313294482	0.610365726827	-0.0615278507246	-0.185065763854	0.60890412212	-0.00122869939168	-0.19502728002	-0.00749436056876
1.188	0.770883710461	0.680929256312	10.031904649	0.610600344444	-0.0617207707204	-0.185506852826	0.609135376512	-0.00115656559704	-0.195507172428	-0.00749316746529
1.189	0.771967506813	0.681686811056	10.0324936062	0.61082989746	-0.0619187481876	-0.185957960126	0.609361470417	-0.00108549787053	-0.195998143572	-0.0074920459417
1.19	0.773061108304	0.682381391808	10.0330968799	0.611054276266	-0.0621218237419	-0.186419027591	0.609582294672	-0.00101553331656	-0.19650015332	-0.0074909949136
1.191	0.774164067731	0.683012892972	10.0337150277	0.611273372963	-0.0623300361365	-0.186889993245	0.609797741858	-0.00094670857553	-0.197013157454	-0.00749001325977
1.192	0.77527594334	0.68358123489	10.0343486035	0.61148708139	-0.0625434222427	-0.187370791351	0.61000770633	-0.000879059803651	-0.197537107708	-0.00748909982259
1.193	0.776396280193	0.684086362671	10.034998158	0.611695297152	-0.0627620170314	-0.187861352455	0.610212084245	-0.000812622653221	-0.198071951808	-0.00748825340853
1.194	0.777524753906	0.684528234167	10.0356641905	0.611897917697	-0.0629858538329	-0.188361603352	0.610410773634	-0.000747432545411	-0.198617633514	-0.00748747278847
1.195	0.778660676996	0.68490682932	10.0363472992	0.612094842089	-0.063214963555	-0.188871467292	0.610603674182	-0.000683523873855	-0.19917409257	-0.0074867566986
1.196	0.779803689423	0.685222200842	10.0370479908	0.612285971491	-0.0634493754729	-0.189390864009	0.610790687707	-0.000620930759271	-0.199741264982	-0.00748610384068
1.197	0.780953326198	0.685474389131	10.0377668017	0.612471208824	-0.0636891168205	-0.189919709708	0.610971717817	-0.00055968667805	-0.200319082868	-0.00748551288275
1.198	0.782109110755	0.685663461763	10.0385042644	0.612650458923	-0.0639342128433	-0.190457917135	0.61114667007	-0.000499824502999	-0.200907474544	-0.00748498245966
1.199	0.783270570007	0.68578950843	10.0392609047	0.612823628528	-0.064184686786	-0.191005395631	0.611315451963	-0.000441376486318	-0.201506364568	-0.00748451117374
1.2	0.784437228649	0.68585264298	10.0400372437	0.612990626318	-0.0644405598797	-0.191562051186	0.611477972963	-0.000384374243257	-0.202115673784	-0.00748409759537
1.201	0.785608603575	0.685853002231	10.0408337969	0.613151362925	-0.0647018513313	-0.192127786497	0.611634144528	-0.000328848736263	-0.20273531937	-0.00748374026366
1.202	0.78678421503	0.685790745742	10.0416510731	0.613305750959	-0.0649685783127	-0.192702501015	0.611783880123	-0.000274830259749	-0.203365214884	-0.0074834376871
1.203	0.78796358098	0.685666055913	10.042489575	0.613453705028	-0.0652407559524	-0.193286091012	0.611927095246	-0.000222348425405	-0.204005270311	-0.00748318834424
1.204	0.789146209652	0.685479137154	10.0433497994	0.613595141753	-0.0655183973266	-0.19387844963	0.612063707441	-0.000171432147998	-0.204655392114	-0.00748299068436
1.205	0.790331618131	0.685230215821	10.0442322346	0.613729979791	-0.0658015134524	-0.194479466939	0.61219363632	-0.000122109631853	-0.205315483279	-0.0074828431282
1.206	0.791519313675	0.684919540856	10.0451373643	0.613858139852	-0.0660901132818	-0.195089029999	0.612316803582	-7.44083579219e-05	-0.20598544337	-0.00748274406867
1.207	0.792708810485	0.684547382493	10.0460656629	0.613979544715	-0.066384203696	-0.195707022915	0.612433133023	-2.83550712334e-05	-0.206665168579	-0.00748269187155
1.208	0.793899618489	0.684114032357	10.0470175987	0.614094119245	-0.0666837895017	-0.196333326896	0.612542550563	1.60242309065e-05	-0.207354551773	-0.00748268487628
1.209	0.795091239605	0.683619802593	10.0479936312	0.614201790412	-0.066988873428	-0.196967820318	0.612644984255	5.87043101899e-05	-0.208053482555	-0.00748272139669
1.21	0.796283189998	0.683065027965	10.0489942137	0.614302487304	-0.067299456124	-0.197610378781	0.612740364302	9.96606981149e-05	-0.20876184731	-0.00748279972173
1.211	0.797474974062	0.682450062383	10.0500197895	0.614396141145	-0.0676155361582	-0.19826087517	0.612828623072	0.000138869706107	-0.209479529265	-0.00748291811632
1.212	0.798666102956	0.68177528109	10.0510707948	0.614482685307	-0.0679371100178	-0.198919179719	0.612909695117	0.000176308435376	-0.21020640854	-0.00748307482207
1.213	0.799856083414	0.681041079573	10.0521476579	0.614562055328	-0.0682641721102	-0.199585160075	0.612983517182	0.00021195478596	-0.210942362208	-0.00748326805808
1.214	0.801044423308	0.680247873127	10.0532507969	0.614634188923	-0.0685967147647	-0.200258681354	0.613050028219	0.000245787465404	-0.211687264349	-0.0074834960218
1.215	0.802230635327	0.679396097463	10.0543806232	0.614699025999	-0.0689347282355	-0.200939606211	0.613109169404	0.00027778599695	-0.212440986111	-0.00748375688976
1.216	0.803414235099	0.678486207613	10.055537537	0.614756508668	-0.0692782007055	-0.201627794902	0.613160884145	0.0003079307274	-0.213203395767	-0.00748404881846
1.217	0.804594726253	0.677518678103	10.0567219319	0.614806581257	-0.0696271182913	-0.202323105352	0.613205118098	0.000336202834306	-0.213974358774	-0.00748436994514
1.218	0.805771632044	0.676494002882	10.0579341902	0.614849190324	-0.0699814650494	-0.203025393214	0.613241819175	0.000362584332718	-0.214753737837	-0.00748471838866
1.219	0.806944463674	0.675412694662	10.0591746862	0.614884284665	-0.0703412229823	-0.203734511945	0.613270937558	0.000387058081752	-0.215541392969	-0.00748509225032
1.22	0.808112740732	0.674275285093	10.0604437839	0.614911815327	-0.0707063720474	-0.204450312866	0.613292425705	0.000409607790532	-0.216337181555	-0.0074854896147
1.221	0.809275987436	0.673082324721	10.0617418383	0.614931735615	-0.0710768901647	-0.205172645232	0.613306238363	0.000430218023845	-0.217140958413	-0.00748590855051
1.222	0.810433719593	0.671834381613	10.0630691944	0.614944001104	-0.0714527532276	-0.205901356303	0.613312332574	0.000448874207394	-0.217952575863	-0.00748634711148
1.223	0.811585468743	0.670532042616	10.0644261873	0.614948569646	-0.0718339351124	-0.206636291413	0.613310667684	0.000465562632627	-0.21877188379	-0.00748680333719
1.224	0.812730763527	0.669175912084	10.065813142	0.614945401374	-0.0722204076911	-0.207377294038	0.613301205349	0.000480270461477	-0.219598729711	-0.00748727525396
1.225	0.813869131515	0.667766611699	10.0672303734	0.614934458716	-0.0726121408429	-0.20812420587	0.613283909541	0.00049298573036	-0.220432958843	-0.00748776087569
1.226	0.815000112204	0.666304780904	10.068678187	0.614915706391	-0.0730091024684	-0.208876866887	0.613258746554	0.000503697354222	-0.221274414175	-0.00748825820479
1.227	0.816123243966	0.664791075588	10.0701568769	0.614889111418	-0.0734112585033	-0.209635115427	0.613225685006	0.000512395130068	-0.222122936532	-0.00748876523298
1.228	0.817238067732	0.663226168524	10.0716667275	0.614854643123	-0.0738185729343	-0.21039878826	0.613184695842	0.000519069740271	-0.22297836465	-0.00748927994228
1.229	0.818344130687	0.661610748951	10.0732080127	0.614812273134	-0.0742310078144	-0.211167720665	0.613135752339	0.000523712755558	-0.223840535246	-0.0074898003058
1.23	0.819440982544	0.659945521471	10.0747809949	0.614761975385	-0.0746485232804	-0.211941746501	0.613078830099	0.000526316637673	-0.22470928309	-0.00749032428868
1.231	0.820528181064	0.658231207042	10.0763859272	0.614703726118	-0.0750710775707	-0.212720698284	0.613013907058	0.000526874741822	-0.225584441081	-0.00749084984895
1.232	0.821605284605	0.65646854167	10.0780230516	0.614637503879	-0.0754986270437	-0.213504407263	0.612940963474	0.000525381318778	-0.226465840316	-0.00749137493849
1.233	0.822671855822	0.654658275983	10.0796925982	0.614563289514	-0.0759311261974	-0.214292703496	0.612859981934	0.000521831516733	-0.227353310171	-0.00749189750383
1.234	0.82372746722	0.652801175422	10.0813947876	0.614481066171	-0.0763685276899	-0.215085415927	0.61277094734	0.000516221382741	-0.228246678373	-0.00749241548714
1.235	0.824771697404	0.650898019772	10.0831298289	0.614390819286	-0.0768107823605	-0.215882372466	0.612673846909	0.000508547864123	-0.229145771075	-0.00749292682705
1.236	0.825804110596	0.648949601406	10.0848979201	0.614292536584	-0.0772578392515	-0.216683400062	0.612568670161	0.00049880880924	-0.230050412939	-0.00749342945962
1.237	0.826824308711	0.646956727364	10.0866992479	0.614186208067	-0.0777096456311	-0.217488324785	0.612455408917	0.000487002968285	-0.230960427207	-0.0074939213192
1.238	0.827831877373	0.644920216738	10.0885339887	0.614071826005	-0.0781661470169	-0.218296971903	0.612334057281	0.000473129993577	-0.231875635783	-0.00749440033933
1.239	0.828826411943	0.642840901073	10.090402307	0.613949384926	-0.0786272872004	-0.219109165961	0.612204611635	0.000457190439427	-0.232795859309	-0.00749486445366
1.24	0.829807513792	0.640719623604	10.0923043562	0.613818881604	-0.0790930082719	-0.219924730859	0.612067070623	0.000439185761895	-0.233720917247	-0.00749531159686
1.241	0.830774797712	0.638557239313	10.094240278	0.613680315042	-0.0795632506466	-0.220743489934	0.611921435134	0.000419118318123	-0.234650627956	-0.00749573970549
1.242	0.831727877006	0.636354614164	10.0962102041	0.613533686461	-0.0800379530912	-0.221565266034	0.611767708291	0.000396991365155	-0.235584808773	-0.00749614671892
1.243	0.832666376525	0.634112624132	10.0982142533	0.613378999283	-0.080517052751	-0.222389881601	0.611605895432	0.00037280905859	-0.236523276092	-0.00749653058022
1.244	0.833589919598	0.631832155128	10.1002525337	0.61321625911	-0.0810004851787	-0.223217158749	0.61143600409	0.000346576450709	-0.237465845443	-0.00749688923707
1.245	0.834498144784	0.629514102596	10.102325142	0.613045473708	-0.0814881843625	-0.224046919341	0.611258043976	0.000318299488094	-0.238412331576	-0.00749722064265
1.246	0.835390700259	0.627159371275	10.1044321636	0.612866652986	-0.0819800827561	-0.224878985068	0.611072026953	0.000287985009107	-0.239362548535	-0.00749752275653
1.247	0.836267234511	0.624768873606	10.1065736716	0.612679808974	-0.0824761113091	-0.225713177528	0.61087796702	0.000255640740632	-0.240316309743	-0.00749779354556
1.248	0.837127398196	0.62234352963	10.1087497288	0.612484955799	-0.0829761994977	-0.226549318302	0.610675880281	0.000221275294488	-0.24127342808	-0.00749803098476
1.249	0.83797086457	0.619884267502	10.1109603851	0.612282109664	-0.0834802753566	-0.227387229032	0.610465784929	0.000184898163192	-0.242233715962	-0.00749823305819
1.25	0.838797303453	0.617392021509	10.1132056802	0.612071288819	-0.0839882655113	-0.228226731497	0.610247701209	0.000146519715507	-0.24319698542	-0.00749839775984
1.251	0.839606397945	0.61486773247	10.1154856413	0.611852513537	-0.084500095211	-0.229067647689	0.610021651403	0.000106151191258	-0.24416304818	-0.00749852309451
1.252	0.840397838847	0.612312346966	10.1178002847	0.611625806089	-0.0850156883628	-0.229909799888	0.609787659791	6.38046955371e-05	-0.245131715743	-0.00749860707868
1.253	0.84117131722	0.609726815856	10.1201496142	0.611391190712	-0.0855349675654	-0.230753010734	0.609545752632	1.94931926565e-05	-0.246102799458	-0.00749864774133
1.254	0.841926546662	0.60711209626	10.1225336236	0.611148693583	-0.0860578541444	-0.231597103305	0.609295958125	-2.67695008003e-05	-0.247076110605	-0.00749864312485
1.255	0.842663235445	0.604469147915	10.124952294	0.610898342787	-0.086584268188	-0.232441901186	0.609038306387	-7.49687232155e-05	-0.248051460467	-0.00749859128586
1.256	0.843381103203	0.601798934955	10.1274055952	0.610640168292	-0.087114128583	-0.233287228539	0.608772829417	-0.000125088976068	-0.24902866041	-0.00749849029605
1.257	0.844079895855	0.599102424944	10.1298934855	0.610374201909	-0.0876473530517	-0.234132910179	0.608499561065	-0.000177113932309	-0.250007521956	-0.00749833824302
1.258	0.844759340893	0.596380587568	10.1324159123	0.610100477273	-0.088183858189	-0.234978771636	0.608218537001	-0.000231026445631	-0.250987856859	-0.00749813323112
1.259	0.845419190229	0.593634394529	10.1349728107	0.6098190298	-0.0887235595009	-0.235824639232	0.607929794681	-0.000286808560268	-0.251969477178	-0.00749787338222
1.26	0.84605920524	0.59086482026	10.1375641055	0.609529896661	-0.0892663714423	-0.236670340138	0.607633373316	-0.000344441521316	-0.25295219535	-0.00749755683655
1.261	0.846679154944	0.588072839736	10.1401897086	0.60923311675	-0.0898122074562	-0.237515702447	0.607329313838	-0.000403905785708	-0.25393582426	-0.00749718175349
1.262	0.847278812258	0.585259428988	10.1428495225	0.608928730649	-0.0903609800135	-0.238360555237	0.607017658865	-0.000465181033914	-0.254920177318	-0.00749674631232
1.263	0.847857965151	0.5824255647	10.1455434372	0.608616780597	-0.0909126006524	-0.239204728631	0.60669845267	-0.000528246182057	-0.255905068522	-0.00749624871305
1.264	0.848416409208	0.579572223344	10.1482713318	0.608297310456	-0.091466980019	-0.240048053865	0.606371741147	-0.000593079394798	-0.256890312531	-0.00749568717713
1.265	0.848953956907	0.576700381761	10.1510330745	0.60797036568	-0.0920240279083	-0.240890363341	0.606037571776	-0.000659658098629	-0.257875724733	-0.00749505994818
1.266	0.849470411578	0.573811015098	10.1538285222	0.607635993285	-0.0925836533051	-0.241731490692	0.605695993593	-0.000727958996014	-0.25886112131	-0.0074943652928
1.267	0.849965613909	0.570905099019	10.1566575213	0.60729424181	-0.0931457644258	-0.242571270839	0.605347057151	-0.000797958079777	-0.259846319308	-0.00749360150118
1.268	0.850439384264	0.567983606024	10.1595199069	0.60694516129	-0.0937102687604	-0.243409540043	0.604990814494	-0.000869630648198	-0.260831136694	-0.00749276688789
1.269	0.850891576612	0.565047508622	10.1624155033	0.606588803225	-0.0942770731146	-0.244246135969	0.60462731912	-0.000942951320656	-0.26181539243	-0.00749185979253
1.27	0.851322046961	0.562097776004	10.1653441245	0.606225220543	-0.0948460836541	-0.245080897726	0.604256625949	-0.0010178940564	-0.262798906525	-0.00749087858039
1.271	0.851730655035	0.559135377212	10.168305574	0.605854467578	-0.0954172059427	-0.245913665937	0.603878791294	-0.00109443216347	-0.263781500109	-0.00748982164312
1.272	0.85211727939	0.556161276935	10.1712996442	0.605476600032	-0.0959903449905	-0.246744282778	0.603493872827	-0.00117253832377	-0.264762995481	-0.00748868739938
1.273	0.852481806084	0.553176437999	10.1743261178	0.605091674945	-0.0965654052943	-0.247572592028	0.603101929546	-0.00125218460675	-0.265743216176	-0.00748747429543
1.274	0.85282413244	0.550181820245	10.1773847673	0.604699750669	-0.0971422908821	-0.248398439124	0.602703021749	-0.00133334248792	-0.266721987023	-0.00748618080574
1.275	0.853144161456	0.547178380067	10.1804753547	0.604300886834	-0.097720905356	-0.249221671203	0.602297210998	-0.00141598286701	-0.267699134198	-0.00748480543361
1.276	0.853441812956	0.544167070814	10.1835976321	0.603895144326	-0.0983011519365	-0.250042137149	0.601884560096	-0.00150007608646	-0.268674485284	-0.00748334671168
1.277	0.853717006838	0.541148842115	10.1867513427	0.603482585249	-0.0988829335057	-0.250859687639	0.601465133052	-0.00158559195037	-0.269647869327	-0.00748180320253
1.278	0.853969689121	0.538124640274	10.1899362185	0.603063272906	-0.0994661526514	-0.251674175185	0.601038995053	-0.00167249974336	-0.270619116885	-0.00748017349916
1.279	0.854199802174	0.535095407153	10.1931519832	0.602637271766	-0.100050711711	-0.252485454178	0.600606212439	-0.00176076824993	-0.271588060088	-0.00747845622555
1.28	0.854407301444	0.532062080743	10.1963983506	0.602204647437	-0.100636512814	-0.253293380928	0.60016685267	-0.0018503657739	-0.272554532686	-0.00747665003711
1.281	0.854592157328	0.529025594807	10.1996750253	0.601765466643	-0.101223457929	-0.254097813705	0.599720984303	-0.00194126015801	-0.2735183701	-0.00747475362118
1.282	0.854754342127	0.525986878539	10.2029817031	0.601319797191	-0.101811448903	-0.254898612777	0.599268676961	-0.00203341880364	-0.274479409475	-0.00747276569743
1.283	0.8548938561	0.522946857377	10.2063180704	0.600867707951	-0.102400387507	-0.255695640448	0.598810001307	-0.00212680869046	-0.275437489727	-0.00747068501838
1.284	0.855010682816	0.519906450698	10.2096838058	0.600409268827	-0.10299017548	-0.256488761097	0.598345029018	-0.00222139639622	-0.276392451595	-0.00746851036973
1.285	0.855104839369	0.516866574163	10.2130785781	0.599944550732	-0.10358071457	-0.257277841213	0.597873832758	-0.00231714811664	-0.277344137683	-0.00746624057078
1.286	0.855176341045	0.513828137803	10.2165020487	0.59947362556	-0.104171906579	-0.258062749427	0.597396486152	-0.00241402968493	-0.278292392514	-0.00746387447482
1.287	0.855225214338	0.510792046578	10.2199538705	0.598996566165	-0.104763653405	-0.258843356552	0.596913063758	-0.00251200659157	-0.279237062567	-0.00746141096945
1.288	0.855251500663	0.507759200363	10.223433688	0.59851344633	-0.105355857083	-0.259619535613	0.596423641042	-0.00261104400362	-0.280177996333	-0.00745884897695
1.289	0.855255239641	0.504730492792	10.2269411385	0.598024340748	-0.105948419828	-0.260391161878	0.595928294352	-0.00271110678425	-0.281115044347	-0.00745618745456
1.29	0.855236496973	0.501706812899	10.2304758512	0.59752932499	-0.106541244075	-0.261158112892	0.595427100891	-0.00281215951186	-0.282048059244	-0.00745342539478
1.291	0.855195336571	0.49868904305	10.2340374478	0.597028475484	-0.107134232525	-0.261920268509	0.594920138693	-0.00291416649897	-0.282976895792	-0.00745056182568
1.292	0.855131831715	0.495678059591	10.2376255427	0.596521869486	-0.107727288178	-0.262677510917	0.594407486591	-0.00301709181102	-0.283901410937	-0.00744759581111
1.293	0.855046068773	0.492674733035	10.2412397439	0.596009585057	-0.108320314381	-0.263429724674	0.593889224197	-0.00312089928474	-0.284821463846	-0.00744452645096
1.294	0.854938149082	0.489679927397	10.2448796511	0.595491701034	-0.108913214863	-0.264176796729	0.59336543187	-0.00322555254642	-0.285736915944	-0.00744135288138
1.295	0.85480816292	0.486694499163	10.2485448584	0.594968297005	-0.109505893776	-0.264918616456	0.592836190692	-0.00333101502978	-0.286647630956	-0.007438074275
1.296	0.854656236004	0.483719299391	10.2522349529	0.594439453279	-0.110098255733	-0.265655075677	0.592301582434	-0.0034372499933	-0.287553474944	-0.00743468984105
1.297	0.854482483024	0.480755170717	10.2559495152	0.593905250864	-0.110690205848	-0.266386068689	0.591761689538	-0.00354422053787	-0.288454316345	-0.00743119882561
1.298	0.854287037396	0.47780294934	10.2596881202	0.593365771433	-0.111281649774	-0.26711149229	0.591216595081	-0.00365188962333	-0.289350026009	-0.0074276005117
1.299	0.854070032711	0.474863462915	10.2634503361	0.592821097302	-0.111872493735	-0.267831245804	0.590666382747	-0.00376022008515	-0.290240477231	-0.00742389421945
1.3	0.853831628757	0.471937532585	10.2672357257	0.592271311393	-0.112462644571	-0.268545231101	0.590111136799	-0.00386917465061	-0.291125545792	-0.00742007930617
1.301	0.853571965074	0.469025969583	10.2710438465	0.591716497213	-0.113052009766	-0.269253352625	0.589550942049	-0.0039787159546	-0.29200510999	-0.0074161551665
1.302	0.853291222329	0.466129578585	10.2748742497	0.591156738816	-0.113640497489	-0.269955517412	0.588985883825	-0.00408880655508	-0.292879050673	-0.00741212123248
1.303	0.852989555409	0.463249153541	10.2787264819	0.59059212078	-0.114228016626	-0.270651635113	0.588416047943	-0.00419940894834	-0.293747251271	-0.0074079769736
1.304	0.852667151078	0.460385480909	10.2826000843	0.59002272817	-0.114814476816	-0.271341618016	0.587841520673	-0.00431048558357	-0.294609597831	-0.00740372189687
1.305	0.852324205694	0.457539337839	10.2864945929	0.589448646508	-0.11539978848	-0.272025381059	0.587262388708	-0.00442199887755	-0.295465979041	-0.00739935554686
1.306	0.851960906656	0.454711490898	10.2904095397	0.588869961742	-0.115983862861	-0.272702841856	0.58667873913	-0.00453391122864	-0.296316286265	-0.00739487750574
1.307	0.851577460308	0.451902697468	10.2943444515	0.588286760212	-0.11656661205	-0.27337392071	0.586090659379	-0.00464618503066	-0.297160413569	-0.00739028739324
1.308	0.851174065949	0.449113703907	10.2982988517	0.587699128617	-0.117147949021	-0.274038540629	0.585498237217	-0.00475878268639	-0.297998257747	-0.00738558486672
1.309	0.850750954917	0.446345247	10.3022722574	0.587107153979	-0.11772778766	-0.274696627346	0.584901560692	-0.00487166662083	-0.298829718349	-0.0073807696211
1.31	0.850308345982	0.443598052116	10.3062641841	0.586510923612	-0.118306042796	-0.275348109325	0.584300718108	-0.00498479929423	-0.299654697703	-0.00737584138884
1.311	0.849846467716	0.440872833169	10.3102741418	0.585910525088	-0.11888263023	-0.275992917784	0.583695797988	-0.0050981432148	-0.300473100941	-0.00737079993994
1.312	0.849365552935	0.438170292538	10.3143016378	0.585306046195	-0.119457466765	-0.276630986697	0.583086889036	-0.00521166095142	-0.30128483602	-0.00736564508182
1.313	0.848865855475	0.435491121516	10.3183461747	0.584697574911	-0.120030470233	-0.277262252813	0.582474080106	-0.0053253151457	-0.302089813743	-0.00736037665931
1.314	0.84834763163	0.432835999278	10.3224072526	0.58408519936	-0.120601559524	-0.27788665566	0.58185746016	-0.00543906852442	-0.302887947778	-0.00735499455453
1.315	0.847811121626	0.430205590845	10.3264843684	0.583469007784	-0.121170654609	-0.278504137557	0.581237118239	-0.00555288391138	-0.303679154678	-0.00734949868683
1.316	0.847256590526	0.427600550036	10.3305770161	0.582849088502	-0.121737676572	-0.279114643617	0.580613143423	-0.0056667242395	-0.304463353895	-0.00734388901267
1.317	0.846684317137	0.425021517789	10.3346846859	0.582225529873	-0.122302547632	-0.279718121754	0.579985624793	-0.00578055256262	-0.305240467798	-0.00733816552552
1.318	0.846094575454	0.42246912128	10.3388068662	0.581598420267	-0.122865191168	-0.28031452269	0.5793546514	-0.00589433206698	-0.306010421685	-0.00733232825571
1.319	0.845487623558	0.419943972761	10.3429430432	0.58096784802	-0.123425531743	-0.280903799953	0.578720312225	-0.00600802608317	-0.306773143795	-0.0073263772703
1.32	0.844863777988	0.417446673931	10.3470926991	0.580333901409	-0.12398349513	-0.281485909881	0.578082696144	-0.00612159809768	-0.30752856532	-0.00732031267294
1.321	0.844223306001	0.414977808995	10.3512553155	0.579696668605	-0.124539008333	-0.282060811622	0.577441891895	-0.00623501176437	-0.308276620417	-0.00731413460373
1.322	0.843566525951	0.412537951232	10.3554303715	0.57905623765	-0.125091999609	-0.282628467131	0.576797988041	-0.00634823091637	-0.309017246209	-0.00730784323896
1.323	0.842893718156	0.410127656056	10.3596173441	0.578412696414	-0.125642398492	-0.283188841169	0.576151072935	-0.0064612195774	-0.309750382798	-0.00730143879105
1.324	0.842205202958	0.407747467108	10.3638157089	0.577766132564	-0.126190135812	-0.283741901293	0.575501234687	-0.00657394197362	-0.310475973265	-0.00729492150824
1.325	0.841501273888	0.40539791082	10.36802494	0.577116633531	-0.126735143714	-0.284287617859	0.574848561131	-0.00668636254532	-0.311193963676	-0.00728829167445
1.326	0.840782257156	0.403079500836	10.3722445101	0.576464286476	-0.127277355684	-0.284825964005	0.574193139792	-0.00679844595864	-0.311904303082	-0.00728154960904
1.327	0.840048628526	0.400792651253	10.3764738351	0.575809178105	-0.127816706893	-0.285356915332	0.573535057699	-0.00691015754646	-0.312606943357	-0.00727469566621
1.328	0.8393004397	0.398537977951	10.3807124442	0.575151395161	-0.128353133318	-0.285880450802	0.572874401874	-0.00702146213333	-0.313301839687	-0.00726773023544
1.329	0.83853814445	0.396315901605	10.3849597812	0.574491023737	-0.128886572679	-0.286396551809	0.572211258656	-0.00713232525423	-0.313988950077	-0.00726065374072
1.33	0.837762069937	0.394126875991	10.3892153178	0.573828149632	-0.129416964029	-0.286905202544	0.571545714044	-0.00724271262439	-0.31466823553	-0.0072534666405
1.331	0.836972546692	0.391971336623	10.3934785261	0.573162858195	-0.129944247842	-0.287406389924	0.57087785355	-0.00735259023821	-0.315339660016	-0.00724616942737
1.332	0.83616991209	0.389849704342	10.3977488769	0.572495234332	-0.130468366027	-0.287900103575	0.570207762202	-0.00746192438156	-0.316003190467	-0.00723876262777
1.333	0.835354525316	0.387762385896	10.4020258411	0.571825362469	-0.130989261949	-0.288386335817	0.569535524511	-0.00757068164428	-0.316658796766	-0.0072312468017
1.334	0.834526711656	0.385709769839	10.4063088896	0.571153326535	-0.131506880439	-0.288865081642	0.568861224447	-0.00767882893255	-0.317306451735	-0.00722362254239
1.335	0.833686829406	0.383692231489	10.4105974929	0.570479209926	-0.132021167811	-0.289336338695	0.568184945414	-0.00778633348153	-0.317946131129	-0.007215890476
1.336	0.83283522161	0.381710129482	10.414891122	0.56980309549	-0.132532071876	-0.289800107256	0.567506770224	-0.0078931628678	-0.31857781362	-0.00720805126128
1.337	0.831972256961	0.379763808908	10.4191892484	0.569125065503	-0.133039541958	-0.290256390212	0.566826781079	-0.00799928502186	-0.319201480782	-0.00720010558923
1.338	0.831098281537	0.377853597819	10.4234913444	0.568445201643	-0.133543528902	-0.290705193036	0.566145059548	-0.00810466824039	-0.319817117078	-0.00719205418271
1.339	0.830213652274	0.375979809566	10.4277968828	0.567763584973	-0.134043985089	-0.291146523766	0.565461686544	-0.0082092811989	-0.320424709843	-0.00718389779609
1.34	0.829318751854	0.374142743998	10.4321053366	0.567080295922	-0.134540864449	-0.291580392972	0.564776742306	-0.00831309296373	-0.321024249267	-0.00717563721487
1.341	0.828413933016	0.372342683931	10.4364161813	0.566395414261	-0.135034122469	-0.292006813738	0.564090306385	-0.008416073004	-0.321615728375	-0.00716727325528
1.342	0.827499555735	0.370579897628	10.4407288933	0.565709019092	-0.135523716205	-0.292425801628	0.563402457617	-0.00851819120384	-0.322199143009	-0.00715880676384
1.343	0.826575998406	0.368854639604	10.4450429502	0.565021188823	-0.136009604291	-0.292837374661	0.562713274114	-0.00861941787403	-0.322774491811	-0.00715023861699
1.344	0.825643643002	0.367167149966	10.4493578309	0.56433200116	-0.136491746949	-0.293241553284	0.562022833246	-0.00871972376324	-0.323341776193	-0.00714156972064
1.345	0.824702837978	0.365517651903	10.453673018	0.563641533083	-0.136970105996	-0.293638360341	0.561331211622	-0.00881908006942	-0.323901000326	-0.0071328010097
1.346	0.823753987442	0.363906357926	10.4579879941	0.562949860836	-0.137444644853	-0.29402782104	0.560638485082	-0.00891745845077	-0.324452171109	-0.00712393344766
1.347	0.822797439757	0.362333462184	10.4623022458	0.562257059914	-0.137915328548	-0.294409962931	0.559944728676	-0.00901483103606	-0.324995298149	-0.00711496802609
1.348	0.821833595291	0.360799148335	10.4666152609	0.561563205041	-0.138382123729	-0.294784815867	0.559250016655	-0.00911117043511	-0.325530393738	-0.00710590576422
1.349	0.820862821018	0.35930358372	10.470926531	0.560868370168	-0.138844998662	-0.295152411977	0.558554422457	-0.00920644974848	-0.326057472827	-0.00709674770838
1.35	0.819885502558	0.3578469227	10.4752355496	0.560172628449	-0.139303923241	-0.295512785635	0.557858018695	-0.00930064257696	-0.326576553001	-0.00708749493157
1.351	0.818902018209	0.356429305523	10.4795418141	0.559476052237	-0.13975886899	-0.295865973426	0.557160877144	-0.00939372303043	-0.327087654454	-0.00707814853292
1.352	0.817912750121	0.355050859034	10.4838448252	0.558778713065	-0.140209809065	-0.296212014117	0.556463068726	-0.0094856657365	-0.327590799961	-0.0070687096372
1.353	0.816918076912	0.353711695865	10.4881440865	0.558080681638	-0.14065671826	-0.296550948622	0.555764663506	-0.00957644584841	-0.328086014858	-0.00705917939426
1.354	0.815918384841	0.352411915808	10.4924391052	0.557382027818	-0.141099573005	-0.296882819974	0.555065730672	-0.00966603905257	-0.328573327006	-0.00704955897855
1.355	0.814914060411	0.351151605601	10.4967293932	0.556682820613	-0.141538351369	-0.29720767329	0.554366338528	-0.00975442157568	-0.329052766771	-0.00703984958854
1.356	0.813905475575	0.349930836873	10.5010144655	0.555983128167	-0.141973033058	-0.297525555739	0.553666554482	-0.00984157019093	-0.329524366995	-0.00703005244621
1.357	0.81289301374	0.348749669397	10.5052938419	0.555283017743	-0.14240359942	-0.297836516511	0.552966445033	-0.00992746222434	-0.329988162967	-0.00702016879648
1.358	0.811877062411	0.347608149675	10.5095670461	0.554582555713	-0.142830033437	-0.298140606785	0.55226607576	-0.0100120755598	-0.330444192396	-0.00701019990667
1.359	0.810858005769	0.346506311223	10.5138336069	0.553881807549	-0.143252319728	-0.298437879697	0.55156551131	-0.010095388644	-0.330892495384	-0.00700014706592
1.36	0.80983620992	0.345444172253	10.518093057	0.553180837803	-0.143670444544	-0.298728390305	0.550864815385	-0.0101773804909	-0.331333114397	-0.00699001158464
1.361	0.808812067407	0.344421740806	10.5223449346	0.552479710099	-0.144084395767	-0.299012195564	0.55016405073	-0.0102580306852	-0.331766094235	-0.00697979479396
1.362	0.80778594908	0.343439009482	10.5265887826	0.551778487117	-0.144494162902	-0.299289354287	0.549463279118	-0.0103373193859	-0.332191482008	-0.00696949804509
1.363	0.806758244907	0.342495959924	10.5308241494	0.551077230582	-0.144899737075	-0.299559927119	0.548762561345	-0.0104152273287	-0.3326093271	-0.00695912270884
1.364	0.80572930466	0.341592556885	10.5350505885	0.550376001246	-0.14530111103	-0.299823976502	0.548061957203	-0.0104917358282	-0.333019681147	-0.00694867017496
1.365	0.80469953818	0.340728757358	10.5392676583	0.549674858878	-0.145698279118	-0.300081566644	0.547361525478	-0.0105668267799	-0.333422598005	-0.00693814185162
1.366	0.803669278078	0.339904498765	10.5434749241	0.548973862246	-0.146091237292	-0.300332763488	0.54666132393	-0.0106404826612	-0.333818133719	-0.00692753916478
1.367	0.80263893569	0.339119711899	10.5476719554	0.548273069101	-0.146479983102	-0.300577634682	0.54596140928	-0.0107126865324	-0.334206346497	-0.00691686355763
1.368	0.801608845209	0.338374308087	10.5518583287	0.547572536165	-0.146864515686	-0.300816249544	0.545261837195	-0.0107834220367	-0.334587296675	-0.00690611649004
1.369	0.800579397384	0.337668190225	10.5560336258	0.546872319111	-0.147244835759	-0.301048679035	0.544562662269	-0.0108526734009	-0.334961046693	-0.0068952994379
1.37	0.799550950461	0.337001245338	10.560197435	0.546172472551	-0.147620945607	-0.301274995724	0.543863938016	-0.0109204254341	-0.335327661058	-0.00688441389262
1.371	0.79852385252	0.336373346369	10.5643493509	0.545473050015	-0.147992849076	-0.301495273757	0.543165716845	-0.0109866635278	-0.335687206319	-0.00687346136049
1.372	0.797498482352	0.33578435534	10.5684889733	0.544774103939	-0.148360551563	-0.301709588825	0.542468050051	-0.011051373655	-0.336039751032	-0.00686244336211
1.373	0.796475186399	0.335234118874	10.5726159107	0.544075685644	-0.148724060003	-0.301918018133	0.541770987793	-0.0111145423682	-0.336385365731	-0.00685136143185
1.374	0.795454323339	0.334722470653	10.5767297754	0.543377845321	-0.149083382863	-0.30212064037	0.541074579081	-0.0111761567989	-0.336724122892	-0.00684021711721
1.375	0.794436245602	0.334249230836	10.5808301882	0.542680632015	-0.149438530121	-0.302317535668	0.54037887176	-0.0112362046554	-0.337056096908	-0.00682901197829
1.376	0.793421299384	0.333814205985	10.5849167766	0.541984093608	-0.149789513266	-0.302508785581	0.539683912493	-0.0112946742216	-0.337381364046	-0.00681774758717
1.377	0.792409828433	0.333417188321	10.5889891734	0.541288276795	-0.150136345274	-0.30269447304	0.538989746744	-0.0113515543549	-0.337700002422	-0.00680642552738
1.378	0.791402177797	0.333057957468	10.59304702	0.540593227081	-0.150479040605	-0.30287468233	0.538296418761	-0.0114068344843	-0.338012091964	-0.0067950473933
1.379	0.790398686417	0.332736279401	10.5970899646	0.539898988752	-0.150817615183	-0.303049499048	0.537603971564	-0.0114605046088	-0.338317714376	-0.00678361478961
1.38	0.789399702088	0.332451906573	10.601117661	0.539205604863	-0.151152086384	-0.303219010072	0.536912446926	-0.0115125552954	-0.338616953107	-0.0067721293307
1.381	0.788405536885	0.33220457601	10.6051297721	0.538513117226	-0.151482473025	-0.303383303525	0.536221885358	-0.0115629776774	-0.338909893308	-0.0067605926401
1.382	0.78741653406	0.331994013812	10.6091259669	0.53782156639	-0.151808795346	-0.303542468741	0.535532326097	-0.0116117634527	-0.339196621805	-0.00674900634994
1.383	0.78643301611	0.331819931057	10.613105922	0.537130991627	-0.152131074997	-0.303696596226	0.534843807089	-0.0116589048821	-0.339477227055	-0.00673737210037
1.384	0.785455299654	0.331682025395	10.6170693216	0.536441430919	-0.152449335024	-0.303845777623	0.534156364978	-0.011704394788	-0.339751799108	-0.006725691539
1.385	0.78448372887	0.331579983794	10.6210158566	0.535752920946	-0.152763599853	-0.303990105675	0.533470035092	-0.0117482265532	-0.340020429576	-0.00671396632032
1.386	0.783518582785	0.331513474724	10.6249452274	0.53506549707	-0.153073895275	-0.304129674186	0.532784851432	-0.0117903941197	-0.340283211584	-0.00670219810519
1.387	0.782560190272	0.331482158524	10.6288571402	0.534379193326	-0.153380248429	-0.304264577982	0.53210084666	-0.0118308919879	-0.340540239738	-0.00669038856022
1.388	0.781608859678	0.331485680581	10.6327513093	0.533694042411	-0.153682687788	-0.304394912873	0.531418052088	-0.011869715216	-0.34079161008	-0.00667853935726
1.389	0.780664901021	0.331523674393	10.6366274566	0.533010075672	-0.153981243145	-0.30452077561	0.530736497672	-0.0119068594194	-0.34103742005	-0.00666665217282
1.39	0.779728588974	0.331595758485	10.6404853138	0.532327323103	-0.15427594559	-0.304642263849	0.530056212003	-0.0119423207709	-0.341277768439	-0.00665472868752
1.391	0.7788002482	0.331701543324	10.644324618	0.531645813328	-0.154566827501	-0.304759476106	0.529377222298	-0.0119760960005	-0.341512755354	-0.00664277058551
1.392	0.777880160641	0.331840623629	10.6481451148	0.530965573606	-0.154853922523	-0.304872511715	0.528699554398	-0.0120081823958	-0.341742482168	-0.00663077955396
1.393	0.776968613728	0.332012584008	10.6519465596	0.530286629815	-0.155137265553	-0.304981470789	0.528023232758	-0.0120385778025	-0.341967051481	-0.00661875728246
1.394	0.77606587819	0.332216995545	10.6557287145	0.529609006456	-0.155416892723	-0.305086454174	0.527348280449	-0.0120672806254	-0.342186567072	-0.00660670546246
1.395	0.775172256247	0.332453421615	10.6594913495	0.528932726645	-0.155692841381	-0.305187563405	0.526674719153	-0.012094289829	-0.342401133856	-0.00659462578675
1.396	0.774288011213	0.332721411211	10.6632342443	0.528257812116	-0.155965150078	-0.305284900665	0.526002569164	-0.0121196049391	-0.34261085784	-0.00658251994887
1.397	0.773413419364	0.333020504204	10.6669571857	0.527584283215	-0.156233858544	-0.305378568737	0.525331849386	-0.0121432260439	-0.342815846073	-0.00657038964253
1.398	0.772548736587	0.333350228913	10.6706599698	0.526912158907	-0.156499007676	-0.305468670961	0.524662577335	-0.0121651537956	-0.343016206603	-0.00655823656111
1.399	0.771694242933	0.33371010591	10.6743424004	0.526241456775	-0.156760639519	-0.30555531119	0.523994769145	-0.0121853894118	-0.343212048432	-0.00654606239701
1.4	0.770850179555	0.334099642827	10.6780042908	0.52557219302	-0.157018797245	-0.305638593743	0.523328439567	-0.0122039346777	-0.343403481463	-0.00653386884116
1.401	0.7700168117	0.334518341265	10.6816454624	0.524904382473	-0.157273525138	-0.305718623359	0.522663601979	-0.0122207919472	-0.34359061646	-0.00652165758242
1.402	0.769194376904	0.334965690772	10.6852657452	0.524238038595	-0.157524868573	-0.305795505153	0.522000268387	-0.0122359641453	-0.343773564993	-0.00650943030699
1.403	0.768383136836	0.33544117554	10.6888649781	0.523573173485	-0.157772874002	-0.305869344569	0.521338449438	-0.0122494547694	-0.343952439397	-0.00649718869786
1.404	0.76758332543	0.335944268642	10.6924430085	0.522909797886	-0.158017588928	-0.305940247331	0.520678154422	-0.0122612678935	-0.34412735272	-0.00648493443427
1.405	0.766795159852	0.336474436124	10.6959996942	0.522247921202	-0.158259061891	-0.30600831941	0.520019391292	-0.012271408163	-0.34429841868	-0.00647266919105
1.406	0.766019665105	0.337031052455	10.6995237435	0.521587552539	-0.158497354285	-0.306073666368	0.519362167676	-0.0122798917567	-0.344465756143	-0.006460394629
1.407	0.765255552197	0.337613434854	10.7030209086	0.520928697248	-0.158732514167	-0.306136394345	0.518706487488	-0.0122867222882	-0.344629478815	-0.00644811240583
1.408	0.764501724804	0.338221088217	10.7064994545	0.520271359756	-0.158964582731	-0.306196609934	0.518052353739	-0.0122918967211	-0.344789697875	-0.00643582417925
1.409	0.763758364009	0.338853485454	10.7099589327	0.519615544004	-0.159193606766	-0.306254419578	0.517399768945	-0.0122954168842	-0.344946526768	-0.00642353160387
1.41	0.763025681696	0.33951003185	10.7133989325	0.518961252425	-0.159419634582	-0.306309929637	0.516748734115	-0.0122972857665	-0.34510007952	-0.00641123633184
1.411	0.762303905151	0.340190142968	10.7168190584	0.518308486332	-0.159642716032	-0.306363246378	0.516099249138	-0.0122975075363	-0.345250470746	-0.00639894001174
1.412	0.761593300748	0.340893233674	10.7202189352	0.517657245812	-0.159862902495	-0.306414475948	0.515451312685	-0.0122960875354	-0.345397815623	-0.00638664428741
1.413	0.760894143959	0.3416187197	10.7235982093	0.517007529772	-0.160080246842	-0.306463724349	0.514804922243	-0.0122930322651	-0.345542229848	-0.00637435079673
1.414	0.760206741912	0.342366018226	10.7269565518	0.516359335929	-0.160294803403	-0.306511097396	0.514160074119	-0.0122883493664	-0.3456838296	-0.00636206117057
1.415	0.759531403709	0.343134545566	10.7302936589	0.515712660829	-0.160506627917	-0.306556700694	0.513516763452	-0.0122820475944	-0.345822731494	-0.00634977703158
1.416	0.758868440653	0.343923716903	10.7336092557	0.515067499856	-0.160715777487	-0.306600639601	0.512874984225	-0.0122741367864	-0.345959052531	-0.00633749999313
1.417	0.758218173578	0.344732947646	10.7369030945	0.514423847241	-0.160922310524	-0.306643019194	0.512234729272	-0.0122646278285	-0.346092910049	-0.00632523165825
1.418	0.757580894741	0.345561658007	10.7401756257	0.51378169601	-0.161126285979	-0.306683944273	0.511595990234	-0.0122535319627	-0.346224421398	-0.00631297361916
1.419	0.756957071116	0.346409257925	10.7434251761	0.513141038318	-0.161327766052	-0.306723519205	0.510958757884	-0.0122408632961	-0.34635370497	-0.00630072745463
1.42	0.756346902784	0.347275147349	10.7466524195	0.512501864852	-0.1615268123	-0.306761848037	0.510323021538	-0.0122266352449	-0.346480878623	-0.00628849473059
1.421	0.755750696754	0.348158744153	10.749857221	0.511864165395	-0.161723487734	-0.306799034399	0.509688769617	-0.0122108624683	-0.346606060503	-0.00627627699864
1.422	0.755168737748	0.349059451245	10.753039478	0.511227928565	-0.161917856361	-0.306835181471	0.509055989386	-0.0121935604682	-0.346729368816	-0.00626407579527
1.423	0.754601323705	0.349976674341	10.7561991135	0.510593141911	-0.162109983118	-0.306870391954	0.508424667055	-0.0121747455491	-0.346850921779	-0.00625189264114
1.424	0.754048710652	0.350909813362	10.75933608	0.5099597919	-0.162299933815	-0.306904768036	0.50779478776	-0.0121544347738	-0.346970837561	-0.00623972904021
1.425	0.753511168102	0.351858268134	10.7624503532	0.509327863934	-0.162487775063	-0.306938411364	0.507166335585	-0.0121326459224	-0.347089234237	-0.00622758647905
1.426	0.752988923536	0.352821433338	10.765541935	0.508697342355	-0.162673574216	-0.30697142301	0.506539293565	-0.0121093974496	-0.347206229726	-0.00621546642616
1.427	0.752482203094	0.353798703104	10.7686108516	0.508068210454	-0.162857399309	-0.307003903443	0.505913643701	-0.0120847084449	-0.347321941747	-0.00620337033125
1.428	0.751991231575	0.354789469741	10.7716571491	0.507440450482	-0.163039318998	-0.307035952498	0.505289366963	-0.012058598593	-0.347436487758	-0.00619129962468
1.429	0.75151618796	0.355793120636	10.7746808971	0.506814043659	-0.163219402499	-0.307067669348	0.504666443307	-0.0120310881358	-0.347549984918	-0.00617925571688
1.43	0.751057253482	0.356809042936	10.7776821841	0.506188970177	-0.163397719535	-0.307099152475	0.504044851673	-0.0120021978364	-0.347662550027	-0.00616723999779
1.431	0.750614582059	0.357836619887	10.7806611175	0.505565209215	-0.163574340281	-0.307130499643	0.503424570006	-0.0119719489443	-0.347774299488	-0.00615525383634
1.432	0.750188315013	0.358875232973	10.7836178219	0.50494273894	-0.163749335309	-0.307161807871	0.502805575253	-0.0119403631621	-0.347885349253	-0.00614329858003
1.433	0.74977859583	0.359924263708	10.7865524374	0.504321536522	-0.16392277554	-0.307193173406	0.502187843377	-0.0119074626148	-0.347995814786	-0.00613137555445
1.434	0.749385510888	0.360983087666	10.7894651207	0.503701578135	-0.164094732198	-0.307224691697	0.501571349364	-0.0118732698196	-0.348105811014	-0.00611948606288
1.435	0.749009170923	0.362051082306	10.7923560409	0.503082838965	-0.164265276758	-0.307256457373	0.50095606723	-0.0118378076586	-0.34821545229	-0.00610763138594
1.436	0.74864965911	0.363127622189	10.79522538	0.502465293226	-0.164434480907	-0.307288564213	0.500341970032	-0.0118010993525	-0.348324852347	-0.00609581278118
1.437	0.748307031305	0.364212079511	10.7980733395	0.501848914155	-0.164602416493	-0.307321105128	0.499729029868	-0.0117631684297	-0.348434124262	-0.00608403148281
1.438	0.747981348419	0.365303826631	10.8009001145	0.501233674032	-0.164769155506	-0.307354172132	0.499117217898	-0.0117240387245	-0.348543380422	-0.00607228870137
1.439	0.747672644066	0.366402233562	10.80370592	0.500619544179	-0.164934770025	-0.307387856322	0.49850650434	-0.0116837343372	-0.348652732482	-0.00606058562342
1.44	0.747380953752	0.367506671028	10.8064909787	0.500006494972	-0.16509933218	-0.307422247854	0.497896858484	-0.0116422796198	-0.348762291329	-0.00604892341135
1.441	0.747106274178	0.368616506232	10.8092555237	0.499394495851	-0.165262914121	-0.307457435918	0.497288248702	-0.011599699157	-0.34887216705	-0.00603730320304
1.442	0.746848633459	0.369731110287	10.8119997926	0.498783515323	-0.165425587984	-0.307493508723	0.496680642453	-0.01155601775	-0.348982468893	-0.00602572611173
1.443	0.746608009725	0.370849849933	10.8147240323	0.49817352098	-0.16558742586	-0.307530553466	0.496074006296	-0.0115112604014	-0.349093305241	-0.00601419322575
1.444	0.746384382842	0.371972093609	10.8174284957	0.497564479502	-0.165748499763	-0.307568656314	0.495468305898	-0.011465452301	-0.349204783569	-0.00600270560833
1.445	0.746177741849	0.373097211229	10.8201134401	0.496956356668	-0.165908881603	-0.307607902384	0.494863506047	-0.0114186188128	-0.349317010425	-0.00599126429745
1.446	0.745988029312	0.374224569818	10.8227791299	0.496349117372	-0.166068643159	-0.307648375717	0.494259570658	-0.0113707854637	-0.349430091385	-0.00597987030564
1.447	0.745815219182	0.375353540698	10.8254258335	0.49574272563	-0.16622785605	-0.307690159261	0.493656462794	-0.0113219779325	-0.349544131035	-0.00596852461984
1.448	0.745659246169	0.376483493842	10.8280538245	0.495137144592	-0.166386591709	-0.307733334843	0.493054144667	-0.01127222204	-0.34965923293	-0.00595722820123
1.449	0.745520057834	0.377613801545	10.8306633805	0.494532336562	-0.166544921362	-0.307777983154	0.492452577663	-0.0112215437407	-0.349775499569	-0.00594598198513
1.45	0.745397592084	0.378743838292	10.8332547832	0.493928263002	-0.166702916	-0.307824183722	0.491851722347	-0.0111699691139	-0.349893032366	-0.00593478688084
1.451	0.745291758845	0.37987297715	10.835828319	0.493324884554	-0.166860646358	-0.307872014894	0.491251538481	-0.0111175243569	-0.350011931617	-0.00592364377153
1.452	0.745202495356	0.381000597975	10.8383842776	0.492722161056	-0.167018182892	-0.307921553812	0.490651985044	-0.011064235778	-0.350132296473	-0.00591255351409
1.453	0.745129685948	0.382126082219	10.8409233131	0.492120051514	-0.167175595373	-0.307972876412	0.490053020203	-0.0110101294404	-0.350254224759	-0.0059015169394
1.454	0.745073324148	0.383248812682	10.8434449208	0.491518514318	-0.167332954363	-0.30802605733	0.489454601528	-0.0109552325213	-0.350377813548	-0.00589053485126
1.455	0.745033249847	0.384368167724	10.8459498534	0.490917506898	-0.16749032912	-0.308081169971	0.48885668565	-0.0108995714209	-0.350503158283	-0.0058796080272
1.456	0.745009360847	0.385483542448	10.8484384141	0.49031698607	-0.16764778875	-0.308138286444	0.488259228603	-0.0108431728201	-0.350630353241	-0.005868737218
1.457	0.745001560878	0.386594328144	10.8509109094	0.489716907896	-0.167805401974	-0.30819747754	0.487662185691	-0.0107860634844	-0.350759491406	-0.00585792314775
1.458	0.745009728664	0.38769992193	10.8533676512	0.489117227759	-0.167963237107	-0.308258812718	0.487065511557	-0.010728270261	-0.350890664445	-0.00584716651372
1.459	0.745033913461	0.388799587214	10.8558088906	0.488517900071	-0.168121362422	-0.30832235959	0.486469159895	-0.0106698206345	-0.351023962415	-0.00583646798582
1.46	0.745073700198	0.389892971009	10.8582350124	0.487918879364	-0.168279845084	-0.308388185372	0.485873084538	-0.0106107411326	-0.351159474581	-0.00582582820743
1.461	0.745129101302	0.390979379438	10.8606463117	0.487320118892	-0.168438752201	-0.30845635529	0.485277238058	-0.0105510589768	-0.351297288459	-0.00581524779468
1.462	0.745199985017	0.392058234337	10.8630431172	0.486721571543	-0.168598150308	-0.308526933258	0.484681572688	-0.0104908013296	-0.351437490197	-0.00580472733661
1.463	0.745286228907	0.393128956189	10.8654257595	0.486123189577	-0.168758105434	-0.30859998175	0.484086040046	-0.0104299954116	-0.351580164486	-0.00579426739507
1.464	0.745387674381	0.394190970385	10.8677945761	0.485524924719	-0.168918683078	-0.308675561777	0.483490591243	-0.0103686684982	-0.35172539453	-0.00578386850467
1.465	0.745504185967	0.395243711381	10.8701499046	0.484926728172	-0.169079948196	-0.308753732868	0.482895176883	-0.0103068479162	-0.351873262026	-0.00577353117273
1.466	0.745635629312	0.396286619887	10.8724920882	0.484328550645	-0.169241965181	-0.308834553056	0.482299747098	-0.010244561041	-0.352023847136	-0.00576325587919
1.467	0.745781837471	0.397319141521	10.874821473	0.483730342381	-0.169404797841	-0.30891807885	0.481704251577	-0.0101818352926	-0.35217722846	-0.00575304307663
1.468	0.745942674095	0.398340731915	10.8771384086	0.483132053186	-0.169568509386	-0.309004365228	0.48110863959	-0.0101186981329	-0.352333483019	-0.00574289319017
1.469	0.746117977621	0.399350852764	10.8794432481	0.482533632457	-0.169733162408	-0.309093465612	0.48051286002	-0.0100551770609	-0.352492686223	-0.00573280661745
1.47	0.746307579987	0.400348972186	10.881736349	0.48193502921	-0.169898818861	-0.309185431854	0.479916861388	-0.00999129960961	-0.352654911854	-0.00572278372862
1.471	0.746511324772	0.401334569638	10.8840180716	0.481336192109	-0.170065540047	-0.309280314221	0.479320591886	-0.00992709334111	-0.352820232042	-0.00571282486627
1.472	0.74672904158	0.402307130217	10.8862887794	0.480737069498	-0.170233386594	-0.309378161383	0.478723999405	-0.00986258584196	-0.352988717247	-0.0057029303454
1.473	0.746960553185	0.403266148006	10.8885488403	0.480137609422	-0.170402418441	-0.309479020394	0.47812703156	-0.00979780471834	-0.353160436234	-0.00569310045344
1.474	0.747205694125	0.404211127188	10.8907986255	0.479537759666	-0.17057269482	-0.309582936686	0.477529635722	-0.00973277759047	-0.353335456058	-0.00568333545021
1.475	0.74746428821	0.405141581222	10.8930385085	0.478937467773	-0.170744274236	-0.309689954052	0.476931759046	-0.00966753208668	-0.353513842043	-0.0056736355679
1.476	0.747736134076	0.406057028813	10.8952688681	0.478336681078	-0.170917214451	-0.30980011464	0.4763333485	-0.0096020958372	-0.353695657768	-0.00566400101107
1.477	0.748021060296	0.406957002829	10.8974900845	0.477735346738	-0.171091572469	-0.309913458942	0.475734350888	-0.00953649646743	-0.353880965047	-0.00565443195668
1.478	0.748318881038	0.407841044726	10.8997025416	0.477133411752	-0.171267404514	-0.310030025787	0.475134712882	-0.00947076159067	-0.354069823919	-0.00564492855403
1.479	0.748629399912	0.408708703876	10.9019066273	0.476530822993	-0.171444766015	-0.310149852334	0.47453438105	-0.00940491880042	-0.35426229263	-0.00563549092488
1.48	0.748952405982	0.40955953865	10.9041027319	0.475927527232	-0.171623711587	-0.310272974068	0.473933301874	-0.00933899566222	-0.354458427619	-0.00562611916335
1.481	0.749287718145	0.41039312202	10.9062912478	0.475323471163	-0.171804295017	-0.310399424794	0.473331421783	-0.00927301970489	-0.354658283514	-0.00561681333608
1.482	0.749635115107	0.411209031189	10.9084725721	0.474718601431	-0.171986569244	-0.310529236638	0.472728687176	-0.00920701841149	-0.354861913113	-0.00560757348215
1.483	0.749994401522	0.412006857813	10.9106471019	0.474112864651	-0.172170586342	-0.310662440041	0.472125044443	-0.00914101920963	-0.355069367378	-0.00559839961324
1.484	0.750365356529	0.412786200747	10.91281524	0.473506207433	-0.172356397507	-0.310799063761	0.47152043999	-0.0090750494614	-0.355280695431	-0.00558929171362
1.485	0.750747774077	0.413546671451	10.9149773882	0.472898576407	-0.172544053033	-0.310939134875	0.470914820261	-0.00900913645269	-0.355495944538	-0.00558024974022
1.486	0.751141418855	0.414287888013	10.9171339536	0.472289918241	-0.172733602303	-0.311082678781	0.470308131761	-0.0089433073824	-0.355715160111	-0.00557127362277
1.487	0.751546092651	0.415009483735	10.9192853442	0.47168017966	-0.172925093766	-0.311229719199	0.46970032107	-0.0088775893495	-0.355938385699	-0.00556236326384
1.488	0.751961549105	0.415711096688	10.9214319683	0.471069307471	-0.173118574929	-0.311380278179	0.469091334872	-0.00881200934587	-0.356165662987	-0.00555351853896
1.489	0.752387550421	0.416392377334	10.9235743264	0.470457248567	-0.173314092239	-0.311534376111	0.468481119955	-0.00874659415461	-0.356397031753	-0.0055447392968
1.49	0.75282391756	0.417052990682	10.9257126276	0.469843949996	-0.173511691444	-0.311692031711	0.467869623284	-0.00868137067665	-0.356632530021	-0.00553602535911
1.491	0.753270362699	0.417692600375	10.9278474048	0.469229358884	-0.173711417053	-0.311853262056	0.467256791919	-0.00861636544399	-0.356872193841	-0.00552737652104
1.492	0.753726654331	0.418310889436	10.9299790725	0.468613422537	-0.173913312618	-0.312018082578	0.466642573122	-0.00855160487783	-0.357116057414	-0.00551879255122
1.493	0.754192561217	0.418907548916	10.9321080465	0.467996088413	-0.17411742067	-0.312186507074	0.466026914326	-0.00848711522647	-0.357364153073	-0.00551027319196
1.494	0.754667815067	0.419482275799	10.9342347445	0.467377304152	-0.174323782697	-0.312358547723	0.465409763164	-0.00842292255221	-0.357616511284	-0.00550181815942
1.495	0.755152199252	0.420034783491	10.9363595828	0.466757017584	-0.174532439138	-0.312534215088	0.464791067479	-0.00835905271813	-0.357873160645	-0.0054934271438
1.496	0.755645430567	0.420564786959	10.9384829803	0.466135176742	-0.174743429362	-0.312713518135	0.464170775338	-0.00829553137512	-0.358134127893	-0.00548509980955
1.497	0.756147266404	0.421072015551	10.9406053547	0.46551172988	-0.174956791658	-0.31289646424	0.463548835044	-0.00823238394844	-0.358399437907	-0.0054768357956
1.498	0.756657456577	0.421556207766	10.9427271237	0.464886625477	-0.175172563221	-0.313083059208	0.462925195147	-0.00816963562478	-0.358669113712	-0.00546863471555
1.499	0.757175728589	0.422017108967	10.9448487056	0.464259812253	-0.17539078014	-0.313273307278	0.462299804456	-0.00810731133916	-0.358943176484	-0.00546049615799
1.5	0.757701828274	0.422454475908	10.9469705173	0.46363123918	-0.175611477382	-0.313467211145	0.461672612049	-0.00804543576213	-0.359221645555	-0.00545241968668
1.501	0.758235468013	0.42286807064	10.9490929765	0.46300085549	-0.175834688785	-0.313664771969	0.461043567284	-0.00798403328732	-0.35950453842	-0.00544440484087
1.502	0.75877641175	0.423257670467	10.9512164977	0.462368610688	-0.176060447046	-0.313865989389	0.46041261981	-0.007923128019	-0.359791870742	-0.00543645113555
1.503	0.759324375144	0.423623056097	10.9533414967	0.461734454561	-0.176288783704	-0.31407086154	0.459779719573	-0.00786274376012	-0.36008365636	-0.0054285580618
1.504	0.759879077208	0.423964017955	10.9554683869	0.461098337188	-0.176519729138	-0.314279385064	0.459144816834	-0.00780290400084	-0.360379907295	-0.00542072508701
1.505	0.76044025159	0.424280356263	10.9575975804	0.46046020895	-0.176753312549	-0.314491555127	0.458507862168	-0.00774363190741	-0.360680633755	-0.00541295165529
1.506	0.761007616798	0.42457187915	10.9597294888	0.459820020539	-0.176989561959	-0.314707365432	0.457868806484	-0.00768495031119	-0.360985844148	-0.00540523718773
1.507	0.761580902063	0.424838403939	10.9618645193	0.459177722971	-0.177228504194	-0.314926808235	0.457227601028	-0.00762688169874	-0.36129554508	-0.00539758108277
1.508	0.76215981776	0.425079755399	10.9640030799	0.458533267592	-0.177470164881	-0.315149874353	0.456584197394	-0.00756944820203	-0.361609741374	-0.00538998271657
1.509	0.762744092421	0.4252957681	10.9661455744	0.457886606094	-0.177714568438	-0.315376553188	0.45593854754	-0.00751267158929	-0.361928436067	-0.00538244144332
1.51	0.763333431932	0.425486283112	10.9682924057	0.457237690519	-0.177961738068	-0.315606832731	0.455290603791	-0.00745657325654	-0.362251630424	-0.00537495659563
1.511	0.76392756017	0.425651152005	10.9704439726	0.456586473276	-0.178211695754	-0.315840699581	0.454640318854	-0.00740117421962	-0.362579323945	-0.00536752748492
1.512	0.764526193249	0.425790233667	10.9726006725	0.455932907149	-0.178464462247	-0.316078138956	0.453987645827	-0.00734649510666	-0.36291151437	-0.0053601534018
1.513	0.765129035504	0.425903394927	10.9747628994	0.45527694531	-0.178720057068	-0.316319134707	0.453332538214	-0.00729255615166	-0.363248197689	-0.00535283361643
1.514	0.765735809285	0.425990512614	10.9769310437	0.454618541331	-0.1789784985	-0.316563669332	0.452674949935	-0.00723937718811	-0.36358936815	-0.00534556737896
1.515	0.766346221537	0.426051470543	10.9791054934	0.453957649198	-0.179239803585	-0.316811723984	0.452014835338	-0.00718697764376	-0.363935018267	-0.0053383539199
1.516	0.766959974914	0.426086160114	10.9812866329	0.453294223321	-0.179503988117	-0.317063278488	0.451352149212	-0.00713537653537	-0.364285138825	-0.00533119245054
1.517	0.767576797139	0.426094485483	10.9834748425	0.452628218551	-0.179771066645	-0.317318311351	0.450686846803	-0.0070845924648	-0.364639718894	-0.00532408216337
1.518	0.768196400505	0.426076356678	10.9856704987	0.451959590195	-0.180041052467	-0.317576799774	0.450018883825	-0.00703464361497	-0.364998745831	-0.00531702223249
1.519	0.768818481757	0.426031690908	10.9878739753	0.451288294024	-0.180313957629	-0.317838719663	0.449348216476	-0.00698554774676	-0.365362205293	-0.00531001181403
1.52	0.769442755268	0.425960416216	10.9900856409	0.450614286298	-0.180589792923	-0.318104045643	0.448674801454	-0.00693732219648	-0.365730081242	-0.00530305004655
1.521	0.77006893094	0.425862468833	10.9923058611	0.449937523773	-0.18086856789	-0.318372751068	0.447998595969	-0.00688998387366	-0.366102355956	-0.00529613605154
1.522	0.770696732423	0.42573779601	10.9945349954	0.449257963722	-0.181150290818	-0.31864480803	0.447319557763	-0.00684354925922	-0.366479010039	-0.00528926893373
1.523	0.771325852971	0.425586349683	10.9967734009	0.448575563948	-0.18143496874	-0.318920187376	0.446637645122	-0.00679803440437	-0.366860022427	-0.00528244778165
1.524	0.771956021427	0.425408093622	10.999021299	0.447890282822	-0.181722607576	-0.319198858707	0.445952816912	-0.00675345505372	-0.367245370458	-0.00527567166783
1.525	0.77258693461	0.425203002155	11.0012793169	0.447202079213	-0.182013211607	-0.31948079042	0.445265032517	-0.00670982616879	-0.367635029655	-0.00526893964965
1.526	0.773218299152	0.424971056811	11.0035476454	0.446510912659	-0.182306784195	-0.319765949685	0.444574251996	-0.00666716257322	-0.368028974048	-0.00526225076938
1.527	0.773849852321	0.42471224978	11.005826621	0.445816743248	-0.182603327382	-0.320054302473	0.443880435978	-0.00662547859615	-0.368427176008	-0.00525560405482
1.528	0.774481300363	0.424426581183	11.0081165767	0.445119531702	-0.182902841975	-0.320345813568	0.443183545737	-0.00658478813565	-0.368829606295	-0.00524899851962
1.529	0.775112352102	0.424114060113	11.0104178405	0.444419239372	-0.183205327539	-0.320640446582	0.442483543187	-0.00654510465877	-0.369236234066	-0.00524243316377
1.53	0.775742744411	0.423774709953	11.012730733	0.443715828262	-0.183510782407	-0.320938163962	0.441780390911	-0.00650644120181	-0.369647026889	-0.00523590697401
1.531	0.776372179924	0.423408557494	11.0150555722	0.443009261047	-0.183819203684	-0.321238927012	0.441074052174	-0.0064688103708	-0.370061950754	-0.00522941892423
1.532	0.815998775886	0.411816906645	10.3713970115	0.442325593033	-0.184359328022	-0.321529534371	0.440390104361	-0.00663900864719	-0.370579644587	-0.00522286458835
1.533	0.705724767343	0.407941742396	11.1358879683	0.441541319766	-0.184772572989	-0.321836070789	0.439605842167	-0.00669018880426	-0.371050330329	-0.00521620747531
1.534	0.745805881216	0.407381669383	10.4776230683	0.440809234179	-0.185078909824	-0.322161956302	0.438873952431	-0.00663826409054	-0.371486483893	-0.00520955461928
1.535	0.634350586795	0.401852694485	11.2307770547	0.440004976817	-0.185277615517	-0.322482113137	0.438070155789	-0.00649476235324	-0.371865660823	-0.00520300230516
1.536	0.674565628055	0.400396275818	10.56187614	0.4392589662	-0.185391202938	-0.32281699733	0.437324688487	-0.00626958347661	-0.372216530592	-0.00519663710095
1.537	0.564725034511	0.394292061771	11.3043242297	0.438442285424	-0.185420147208	-0.323142185793	0.436508715226	-0.00597499743346	-0.372517840283	-0.00519053360102
1.538	0.581452931594	0.38490861204	10.6356984757	0.43765312872	-0.185371758853	-0.323495081518	0.435720179356	-0.00559936625139	-0.372805767307	-0.00518476706743
1.539	0.543723862747	0.396564401422	11.2831960828	0.436814391898	-0.184911004322	-0.323850617877	0.434882896884	-0.00486176281684	-0.372895958887	-0.00517974203722
1.54	0.618581951181	0.388819909135	10.5694698023	0.436134202088	-0.185083669182	-0.324115185872	0.434202859467	-0.00472245682333	-0.373213138564	-0.00517489710631
1.541	0.517961077468	0.384432328736	11.3049084047	0.435320839073	-0.185130835428	-0.324425098177	0.433389672171	-0.00445142582925	-0.373509015644	-0.00517032646459
1.542	0.568745123699	0.383939385045	10.620657287	0.434560911386	-0.185137510579	-0.324746979441	0.432629861833	-0.00413922535386	-0.373795524646	-0.00516604915473
1.543	0.470521349743	0.3789822845	11.3483162401	0.433729939078	-0.185100956244	-0.325056836628	0.431799049991	-0.00379513791961	-0.374050312527	-0.0051621007463
1.544	0.524122814825	0.378542867249	10.6570575095	0.432960194204	-0.185040859464	-0.325376311696	0.431029350769	-0.00342588253378	-0.374301823892	-0.00515851001475
1.545	0.429407020471	0.373770743349	11.3779567512	0.432121528659	-0.184954388208	-0.325681916374	0.430190721148	-0.00304042434882	-0.374528130062	-0.00515529682833
1.546	0.486576148087	0.37361451845	10.6807608049	0.431345873559	-0.184860650554	-0.325995633625	0.429414940108	-0.00264477679615	-0.374757717633	-0.00515247471817
1.547	0.395869316441	0.369197546736	11.3960276041	0.430502415088	-0.184755969223	-0.326294248443	0.428571305045	-0.00224704353903	-0.374968511627	-0.00515004904372
1.548	0.456899211326	0.36946040831	10.6939963572	0.429723246389	-0.18465841907	-0.32660001929	0.427791763508	-0.00185216838608	-0.375188758403	-0.00514801983426
1.549	0.37031399246	0.365501889825	11.4047680708	0.428877039347	-0.184563209789	-0.326889943238	0.426945104949	-0.00146719066268	-0.375396048354	-0.0051463799641
1.55	0.435173862562	0.366257013507	10.6989945906	0.428096139773	-0.184487216782	-0.327186495898	0.42616353595	-0.00109586951837	-0.37561825073	-0.00514511814648
1.551	0.352543886137	0.362801839722	11.406372215	0.427248754483	-0.184424447296	-0.327466830653	0.425315386913	-0.000744130834936	-0.375832524029	-0.0051442170352
1.552	0.420972272193	0.364069963476	10.6978950413	0.426467519291	-0.184390535524	-0.327753589937	0.42453316022	-0.000414539272404	-0.376066290977	-0.00514365632351
1.553	0.341937514486	0.361116707234	11.4029004279	0.425620192613	-0.184378288188	-0.328024036218	0.42368474328	-0.000111934027535	-0.376296232942	-0.00514341073051
1.554	0.413518873293	0.36287885051	10.6926665406	0.424839718316	-0.184402130226	-0.328300937449	0.422902951566	0.000162264455145	-0.376549300753	-0.005143453178
1.555	0.337597164108	0.360392534878	11.3962110704	0.423993411826	-0.18445372843	-0.328561626537	0.422055234161	0.000404229824775	-0.376801689879	-0.00514375263623
1.556	0.411825966698	0.362602228606	10.6850506629	0.423214536738	-0.184546379996	-0.328828964032	0.421274730447	0.000613596447888	-0.377079885839	-0.00514427736043
1.557	0.338472091354	0.360525849202	11.38791594	0.422369967911	-0.184670711834	-0.329080322422	0.420428452787	0.000787446450338	-0.377359616048	-0.00514499258028
1.558	0.414804768393	0.363119673903	10.6765283809	0.421593298625	-0.184839007679	-0.329338629299	0.419649873555	0.000926354780791	-0.377666930345	-0.00514586378355
1.559	0.343457334796	0.361383779249	11.3793575514	0.420750965472	-0.185040979397	-0.32958127271	0.41880556988	0.00102818960314	-0.377977124661	-0.00514685424115
1.56	0.421352465697	0.364289860088	10.6683068658	0.419976900987	-0.185288030795	-0.329831228042	0.418029355842	0.00109433875427	-0.378315858381	-0.00514792832979
1.561	0.351469096531	0.362820050242	11.3716046367	0.419137106418	-0.185569096346	-0.330065880746	0.41718737547	0.0011233259644	-0.378658044601	-0.00514904889039
1.562	0.430416573282	0.365964525273	10.6613225768	0.418365862826	-0.185894841741	-0.330308240035	0.416413793029	0.00111721993654	-0.379029006828	-0.00515018058558
1.563	0.361498588648	0.364687015336	11.365461601	0.417528739614	-0.186253565055	-0.330535675542	0.415574322212	0.00107506930121	-0.379403330606	-0.00515128709361
1.564	0.441039052299	0.367998691975	10.6562567397	0.416760375046	-0.186655335141	-0.330771220684	0.414803485436	0.000999494517802	-0.379806062349	-0.00515233449966
1.565	0.372646927913	0.366844196476	11.361490024	0.415925910489	-0.187087950276	-0.330992220174	0.413966569211	0.000889944619709	-0.38021151741	-0.00515328833097
1.566	0.452383342402	0.370257694361	10.6535592457	0.415160349308	-0.187561017494	-0.331221725469	0.413198461381	0.000749470178702	-0.380644524464	-0.00515411698291
1.567	0.384144882115	0.369163903011	11.3600337355	0.414328408629	-0.188061962839	-0.331437050538	0.412364024486	0.000577805911759	-0.381079185054	-0.005154788603
1.568	0.463747230292	0.372621537625	10.6534782971	0.413565463782	-0.188600054818	-0.331661261507	0.411598518139	0.000378322746635	-0.381540166705	-0.00515527455486
1.569	0.395359825475	0.371534510422	11.3612513211	0.412735811306	-0.189162461948	-0.331871638418	0.410766384077	0.000150939144268	-0.382001410021	-0.00515554616024
1.57	0.4745651581	0.374987233555	10.6560924363	0.411975204235	-0.189758223727	-0.332091260778	0.410003258992	-0.000100750088063	-0.382487473487	-0.00515557820468
1.571	0.447780366201	0.358724661973	10.7178972868	0.411155754744	-0.190602521835	-0.332298121853	0.409180850761	-0.000574448932451	-0.383086065227	-0.00515524668844
1.572	0.440835313611	0.36002831432	10.7210505188	0.410365454612	-0.191384468201	-0.332496042637	0.40838795713	-0.000998272177822	-0.383646382736	-0.00515446458626
1.573	0.382213767045	0.362627463045	10.825998878	0.409636515584	-0.191998938992	-0.332652229713	0.407657175457	-0.00129734181847	-0.38408766343	-0.00515334697161
1.574	0.370454253857	0.358027313813	10.8314672021	0.40879142802	-0.192588060518	-0.332879128176	0.406810100338	-0.00153919600785	-0.384577991524	-0.00515194501663
1.575	0.317994140527	0.357389629068	10.9141198439	0.408039947841	-0.193062449331	-0.333028647226	0.406057353009	-0.00171995201352	-0.384944361774	-0.00515033113998
1.576	0.301004993476	0.354744326873	10.9214958194	0.407176389076	-0.193496125312	-0.333258897861	0.405192328659	-0.00182521140027	-0.385360673413	-0.00514857883712
1.577	0.256317176366	0.351694230241	10.983866103	0.406410050546	-0.193864189311	-0.333398084377	0.404425137825	-0.00191894789086	-0.385665482096	-0.00514670994616
1.578	0.236554671936	0.350481106922	10.9922831516	0.405537195024	-0.194182591583	-0.333625168627	0.403551187315	-0.00192587341256	-0.386021848156	-0.00514481011026
1.579	0.200336448512	0.346097198284	11.0368588592	0.404761813557	-0.19447743342	-0.333752058192	0.402775227104	-0.0019624170948	-0.386279696466	-0.0051428587446
1.58	0.179720674359	0.345774969595	11.0456371676	0.403884280137	-0.194718790142	-0.333971481341	0.401896838517	-0.00190652268217	-0.386591092343	-0.00514094779436
1.581	0.151977383023	0.341066052106	11.0751741401	0.403104274042	-0.194971150016	-0.334085487475	0.4011164098	-0.00191291289112	-0.38681669386	-0.00513902256349
1.582	0.1319376668	0.341122216588	11.0838038992	0.402224513745	-0.195170093826	-0.334294376873	0.400235928113	-0.00182573522307	-0.387097813345	-0.00513717665236
1.583	0.112157530784	0.336926613227	11.1011420139	0.401443387607	-0.195407144163	-0.334395925496	0.399454444204	-0.00182536505578	-0.387305061827	-0.00513532933571
1.584	0.0936907023156	0.33690908423	11.1092628439	0.400562803262	-0.195593635197	-0.334592693162	0.398573192429	-0.00173370336569	-0.387569468961	-0.00513357232737
1.585	0.098206103711	0.340951631048	11.1096221934	0.399789854816	-0.195836273949	-0.334685158208	0.3977998853	-0.00174300790872	-0.387771741133	-0.00513180784407
1.586	0.0830691280338	0.338330823029	11.1170234899	0.398968593391	-0.196070019819	-0.334797889838	0.396978194621	-0.001734609101	-0.387987155109	-0.00513006624112
1.587	0.0700948607414	0.337283089749	11.1223521599	0.398157106249	-0.196316082359	-0.334905797586	0.396166268557	-0.00173942952899	-0.388204630664	-0.00512832389956
1.588	0.0590953627986	0.336202017854	11.126114584	0.397342885824	-0.196578425729	-0.335009764182	0.395351590869	-0.00176045201533	-0.388426937304	-0.00512656679935
1.589	0.0499400060862	0.335524490718	11.1284847727	0.396530184612	-0.196860330054	-0.335110147253	0.394538410641	-0.00180032748167	-0.388656051445	-0.00512477775459
1.59	0.0425009160781	0.335102101158	11.1297245204	0.395718247274	-0.197164460996	-0.335207453902	0.393725970983	-0.00186109726033	-0.388893773816	-0.00512293720869
1.591	0.036642013806	0.334954348836	11.1300592524	0.39490762022	-0.197492906175	-0.33530215986	0.392914819116	-0.00194431605901	-0.389141590282	-0.00512102375815
1.592	0.0322222762611	0.335050782603	11.1297078507	0.394098359231	-0.197847219589	-0.335394750737	0.392105013504	-0.00205107021804	-0.389400728889	-0.00511901465647
1.593	0.0290963948083	0.335374228858	11.1288707826	0.393290569881	-0.198228456824	-0.335485702367	0.391296664119	-0.00218201858412	-0.389672159697	-0.0051168862635
1.594	0.0271172766517	0.33590279561	11.1277316911	0.392484268521	-0.198637211857	-0.335575480313	0.390489793164	-0.00233742508019	-0.38995661207	-0.00511461445977
1.595	0.026138516998	0.33661539368	11.1264559566	0.391679435639	-0.199073654041	-0.335664535034	0.389684388227	-0.00251719357052	-0.390254588395	-0.00511217502437
1.596	0.0260163937375	0.337490461362	11.125190774	0.39087601093	-0.199537565939	-0.335753299396	0.388880397129	-0.00272090224679	-0.390566380326	-0.00510954397802
1.597	0.0266118576928	0.338506675624	11.1240652206	0.390073903242	-0.200028381604	-0.335842186386	0.388077737668	-0.00294783823566	-0.390892085531	-0.00510669789146
1.598	0.0277920964486	0.339643063147	11.1231906761	0.389272994795	-0.200545224922	-0.335931587557	0.387276301646	-0.00319703186288	-0.391231625163	-0.00510361415949
1.599	0.0294317032379	0.340879233647	11.1226614237	0.388473145985	-0.201086947569	-0.336021871917	0.386475959476	-0.00346729030325	-0.39158476163	-0.00510027124121
1.6	0.031413731708	0.342195559905	11.1225554058	0.387674199177	-0.201652166176	-0.336113385289	0.385676563812	-0.0037572302699	-0.391951116419	-0.00509664886721
1.601	0.0336303740813	0.343573332207	11.1229351144	0.386875982136	-0.20223929832	-0.336206450038	0.384877952813	-0.0040653094591	-0.39233018774	-0.00509272821484
1.602	0.0359833695769	0.34499486328	11.1238485825	0.386078310996	-0.202846597038	-0.336301365129	0.384079952964	-0.00438985650647	-0.392721367782	-0.00508849205296
1.603	0.0383842554015	0.346443581692	11.1253304411	0.385280992897	-0.203472183601	-0.336398406478	0.383282381579	-0.00472909926024	-0.393123959391	-0.00508392485764
1.604	0.0407544245243	0.347904092295	11.127403025	0.384483828298	-0.204114078356	-0.336497827532	0.382485048992	-0.00508119122292	-0.393537192056	-0.00507901290056
1.605	0.0430250750043	0.349362226815	11.1300774976	0.383686613016	-0.20477022948	-0.336599860061	0.381687760487	-0.00544423605712	-0.393960237054	-0.00507374431211
1.606	0.0451367812322	0.350805025137	11.1333550088	0.382889139995	-0.205438539556	-0.336704715115	0.380890317974	-0.00581631008935	-0.394392221706	-0.00506810912087
1.607	0.047039437494	0.352220785983	11.1372277968	0.382091200849	-0.206116889901	-0.336812584113	0.380092521447	-0.00619548278295	-0.394832242645	-0.0050620992718
1.608	0.0486914773541	0.353598989195	11.141680327	0.381292587187	-0.206803162646	-0.336923640041	0.379294170245	-0.00657983517925	-0.395279378083	-0.00505570862483
1.609	0.0500596913084	0.354930320303	11.1466903353	0.380493091735	-0.207495260551	-0.337038038723	0.378495064112	-0.00696747633623	-0.395732699035	-0.0050489329361
1.61	0.0511184497297	0.356206591547	11.1522298765	0.379692509279	-0.208191124629	-0.337155920155	0.377695004097	-0.00735655781263	-0.396191279503	-0.00504176982367
1.611	0.0518492529889	0.357420714074	11.1582662895	0.37889063744	-0.20888874961	-0.337277409858	0.376893793293	-0.00774528626667	-0.396654205627	-0.00503421871971
1.612	0.0522400366156	0.358566627582	11.1647631234	0.378087277298	-0.209586197347	-0.337402620255	0.376091237441	-0.00813193425309	-0.39712058382	-0.00502628081088
1.613	0.0522846203155	0.359639247671	11.1716809907	0.377282233886	-0.210281608251	-0.337531652026	0.375287145401	-0.00851484931258	-0.39758954791	-0.0050179589688
1.614	0.0519821382837	0.360634407404	11.178978353	0.376475316552	-0.210973210873	-0.337664595455	0.374481329515	-0.00889246145847	-0.398060265341	-0.00500925767212
1.615	0.0513362610803	0.361548761803	11.1866122656	0.375666339228	-0.211659329726	-0.337801531726	0.373673605873	-0.00926328917048	-0.398531942455	-0.00500018292184
1.616	0.0503548678549	0.362379759277	11.1945390108	0.374855120586	-0.212338391507	-0.337942534175	0.372863794481	-0.00962594400931	-0.399003828921	-0.00499074215128
1.617	0.049049304377	0.363125544512	11.2027147076	0.374041484136	-0.2130089298	-0.338087669478	0.372051719374	-0.00997913396788	-0.399475221355	-0.00498094413194
1.618	0.0474339234161	0.36378489928	11.2110958309	0.373225258235	-0.213669588428	-0.33823699877	0.371237208643	-0.0103216656752	-0.399945466176	-0.00497079887659
1.619	0.0455256059154	0.364357181833	11.2196396721	0.372406276047	-0.214319123552	-0.338390578683	0.370420094425	-0.0106524455673	-0.400413961772	-0.0049603175406
1.62	0.0433432568644	0.364842255189	11.228304742	0.371584375459	-0.214956404651	-0.338548462302	0.369600212847	-0.0109704801355	-0.400880160016	-0.00494951232249
1.621	0.0409073636098	0.365240423089	11.2370511154	0.370759398944	-0.215580414508	-0.338710700031	0.368777403925	-0.0112748753626	-0.40134356719	-0.00493839636461
1.622	0.0382396312971	0.365552374221	11.2458407146	0.369931193414	-0.216190248308	-0.338877340362	0.36795151145	-0.0115648354471	-0.401803744378	-0.00492698365465
1.623	0.0353627020461	0.365779142644	11.2546375359	0.36909961004	-0.216785111971	-0.339048430559	0.367122382855	-0.0118396609155	-0.40226030738	-0.0049152889287
1.624	0.0322996817288	0.365922026984	11.2634078495	0.368264504061	-0.21736431982	-0.339224017237	0.366289869056	-0.012098746214	-0.402712926195	-0.00490332757645
1.625	0.0290738827303	0.365982548755	11.2721203396	0.367425734583	-0.217927291674	-0.339404146852	0.365453824304	-0.0123415768663	-0.403161324122	-0.00489111554886
1.626	0.0257087029637	0.365962428608	11.2807461881	0.366583164387	-0.218473549482	-0.339588866097	0.364614106029	-0.0125677262755	-0.403605276536	-0.00487866926896
1.627	0.0222272317941	0.365863516903	11.2892591562	0.365736659728	-0.21900271356	-0.339778222204	0.363770574687	-0.0127768522459	-0.404044609378	-0.00486600554582
1.628	0.018652175624	0.365687774318	11.2976356018	0.36488609015	-0.219514498519	-0.339972263158	0.362923093619	-0.0129686932892	-0.404479197397	-0.00485314149213
1.629	0.0150056269578	0.365437229298	11.3058544833	0.364031328309	-0.220008708964	-0.340171037833	0.362071528918	-0.013143064776	-0.404908962191	-0.00484009444552
1.63	0.0113089640434	0.365113951677	11.3138973294	0.363172249818	-0.220485235015	-0.340374596041	0.361215749318	-0.0132998549872	-0.405333870088	-0.00482688189376
1.631	0.00758268228699	0.364720017634	11.3217481933	0.362308733095	-0.220944047714	-0.340582988505	0.360355626084	-0.0134390211116	-0.405753929886	-0.00481352140385
1.632	0.00384640735641	0.364257502585	11.3293935722	0.36144065925	-0.22138519438	-0.340796266775	0.359491032943	-0.013560585233	-0.406169190497	-0.00480003055515
1.633	0.000118723425628	0.363728446123	11.3368223296	0.360567911971	-0.221808793933	-0.341014483062	0.358621846011	-0.0136646303426	-0.406579738519	-0.00478642687649
1.634	-0.0035828312222	0.363134841924	11.3440255875	0.359690377452	-0.222215032259	-0.341237690031	0.357747943756	-0.0137512964066	-0.406985695762	-0.00477272778722
1.635	-0.0072418205519	0.362478618573	11.3509966167	0.358807944328	-0.222604157616	-0.341465940534	0.356869206975	-0.0138207765163	-0.40738721675	-0.00475895054208
1.636	-0.0108428224941	0.361761648741	11.3577307039	0.357920503633	-0.22297647614	-0.341699287297	0.355985518789	-0.0138733131417	-0.407784486218	-0.00474511217996
1.637	-0.0143716481239	0.360985703677	11.3642250429	0.357027948796	-0.223332347455	-0.341937782574	0.35509676467	-0.0139091945043	-0.408177716629	-0.00473122947622
1.638	-0.0178151595983	0.360152477979	11.3704785827	0.356130175633	-0.223672180411	-0.342181477766	0.354202832468	-0.0139287510848	-0.408567145719	-0.0047173188987
1.639	-0.0211612924612	0.359263577527	11.376491899	0.355227082377	-0.223996428969	-0.342430423008	0.353303612471	-0.0139323522715	-0.408953034087	-0.00470339656698
1.64	-0.0243990577485	0.358320514299	11.3822670527	0.35431856972	-0.224305588242	-0.342684666745	0.352398997478	-0.0139204031594	-0.409335662839	-0.00468947821507
1.641	-0.0275185357084	0.357324701606	11.3878074608	0.353404540868	-0.224600190698	-0.342944255286	0.351488882882	-0.0138933415015	-0.409715331301	-0.00467557915712
1.642	-0.0305107612282	0.356277470675	11.3931177494	0.352484901626	-0.22488080253	-0.343209232357	0.350573166774	-0.013851634813	-0.410092354799	-0.00466171425613
1.643	-0.0333677614837	0.355180057249	11.3982036314	0.351559560477	-0.225148020199	-0.343479638635	0.349651750056	-0.0137957776282	-0.410467062524	-0.0046478978955
1.644	-0.0360824705472	0.354033614658	11.4030717711	0.350628428689	-0.225402467147	-0.343755511304	0.348724536563	-0.0137262889072	-0.410839795475	-0.00463414395324
1.645	-0.0386487232581	0.352839210745	11.4077296671	0.349691420427	-0.225644790671	-0.3440368836	0.347791433198	-0.0136437095858	-0.411210904493	-0.00462046577867
1.646	-0.0410611917113	0.351597838866	11.412185527	0.348748452867	-0.225875658971	-0.34432378437	0.346852350066	-0.0135486002656	-0.411580748378	-0.00460687617154
1.647	-0.0433152684371	0.350310432075	11.4164481534	0.347799446329	-0.226095758349	-0.344616237653	0.345907200619	-0.0134415390349	-0.411949692099	-0.00459338736339
1.648	-0.0454071927853	0.348977844674	11.420526849	0.346844324405	-0.22630579056	-0.344914262267	0.344955901809	-0.0133231194145	-0.412318105091	-0.00458001100102
1.649	-0.0473338240688	0.347600886563	11.4244313023	0.345883014089	-0.22650647031	-0.345217871423	0.343998374223	-0.0131939484184	-0.412686359642	-0.00456675813197
1.65	-0.0490926861639	0.346180317528	11.428171502	0.344915445918	-0.226698522888	-0.345527072362	0.343034542245	-0.0130546447229	-0.413054829368	-0.0045536391919
1.651	-0.0506819746715	0.34471684537	11.431757655	0.343941554099	-0.226882681926	-0.345841866016	0.342064334189	-0.0129058369336	-0.413423887766	-0.00454066399372
1.652	-0.0521004028295	0.343211152535	11.4352000961	0.342961276647	-0.227059687281	-0.346162246699	0.341087682449	-0.0127481619427	-0.413793906855	-0.00452784171844
1.653	-0.053347258879	0.341663886631	11.4385092268	0.341974555507	-0.22723028302	-0.346488201822	0.340104523633	-0.0125822633671	-0.414165255896	-0.00451518090764
1.654	-0.0544223027058	0.340075679157	11.4416954393	0.340981336679	-0.227395215516	-0.346819711648	0.339114798694	-0.01240879006	-0.414538300186	-0.00450268945741
1.655	-0.0553258149226	0.33844713902	11.4447690698	0.339981570332	-0.227555231628	-0.347156749072	0.33811845305	-0.0122283946867	-0.414913399924	-0.00449037461386
1.656	-0.0560584411489	0.33677887842	11.4477403302	0.338975210916	-0.227711076971	-0.34749927943	0.337115436705	-0.0120417323587	-0.415290909149	-0.00447824296987
1.657	-0.056621357282	0.335071486218	11.4506192829	0.33796221726	-0.22786349426	-0.347847260356	0.336105704351	-0.0118494593179	-0.415671174737	-0.00446630046335
1.658	-0.0570160254285	0.333325571869	11.4534157774	0.336942552658	-0.22801322173	-0.348200641652	0.335089215457	-0.0116522316648	-0.416054535472	-0.0044545523767
1.659	-0.0572443217391	0.331541743606	11.4561394299	0.335916184956	-0.228160991611	-0.348559365209	0.334065934363	-0.0114507041251	-0.416441321161	-0.00444300333752
1.66	-0.0573084809218	0.329720617944	11.4587995926	0.334883086616	-0.228307528667	-0.348923364946	0.333035830342	-0.01124552885	-0.416831851816	-0.00443165732059
1.661	-0.0572110268882	0.327862835177	11.4614053191	0.333843234774	-0.228453548779	-0.349292566794	0.331998877666	-0.0110373542441	-0.41722643688	-0.00442051765104
1.662	-0.0569548403895	0.325969046435	11.4639653567	0.332796611287	-0.228599757589	-0.349666888699	0.330955055649	-0.01082682382	-0.417625374511	-0.00440958700858
1.663	-0.0565430806582	0.324039925847	11.4664881219	0.33174320277	-0.228746849167	-0.350046240666	0.329904348685	-0.0106145750735	-0.418028950898	-0.00439886743304
1.664	-0.0559791732634	0.322076176673	11.468981688	0.330683000607	-0.228895504739	-0.350430524827	0.328846746265	-0.0104012383789	-0.418437439637	-0.00438836033083
1.665	-0.0552668331644	0.320078524974	11.4714537797	0.329616000972	-0.229046391437	-0.350819635533	0.327782242988	-0.0101874359018	-0.418851101137	-0.00437806648269
1.666	-0.0544100512005	0.318047721272	11.4739117666	0.328542204815	-0.22920016109	-0.351213459485	0.326710838554	-0.0099737805296	-0.419270182068	-0.00436798605235
1.667	-0.0534130367708	0.315984551131	11.4763626558	0.327461617852	-0.229357449047	-0.351611875878	0.325632537748	-0.00976087481599	-0.419694914847	-0.00435811859635
1.668	-0.0522802473079	0.313889827195	11.4788130956	0.326374250536	-0.229518873035	-0.352014756575	0.324547350409	-0.00954930994347	-0.420125517161	-0.00434846307492
1.669	-0.0510163819894	0.311764391725	11.4812693754	0.325280118015	-0.229685032047	-0.352421966306	0.323455291384	-0.00933966470131	-0.420562191521	-0.00433901786379
1.67	-0.0496263669818	0.30960911566	11.4837374281	0.324179240079	-0.229856505265	-0.352833362879	0.322356380477	-0.00913250448128	-0.421005124853	-0.00432978076714
1.671	-0.0481153110736	0.307424902859	11.4862228344	0.3230716411	-0.230033851016	-0.353248797416	0.321250642376	-0.00892838029417	-0.421454488113	-0.00432074903143
1.672	-0.0464885723229	0.30521268143	11.4887308335	0.321957349957	-0.230217605756	-0.353668114614	0.320138106584	-0.00872782779832	-0.421910435949	-0.00431191936028
1.673	-0.0447516544691	0.302973413682	11.491266321	0.320836399949	-0.230408283104	-0.354091153007	0.319018807316	-0.00853136636424	-0.422373106378	-0.00430328793028
1.674	-0.0429102868295	0.300708080579	11.4938338674	0.319708828701	-0.230606372901	-0.354517745252	0.317892783411	-0.00833949815332	-0.422842620501	-0.00429485040772
1.675	-0.0409703660222	0.298417692039	11.4964377196	0.318574678059	-0.230812340316	-0.35494771843	0.31676007821	-0.00815270722872	-0.423319082251	-0.00428660196625
1.676	-0.0389379689991	0.296103277558	11.4990818138	0.317433993979	-0.231026624992	-0.355380894346	0.315620739448	-0.00797145869477	-0.423802578165	-0.00427853730534
1.677	-0.0368193007966	0.29376589059	11.5017697826	0.3162868264	-0.231249640236	-0.355817089858	0.314474819115	-0.00779619787016	-0.424293177194	-0.0042706506697
1.678	-0.0346207535746	0.291406600302	11.5045049657	0.315133229118	-0.231481772261	-0.356256117197	0.313322373325	-0.00762734949643	-0.424790930538	-0.00426293586942
1.679	-0.0323488085179	0.289026495774	11.5072904184	0.31397325965	-0.231723379473	-0.356697784303	0.312163462169	-0.00746531698565	-0.425295871518	-0.00425538630088
1.68	-0.0300101247119	0.286626676045	11.5101289249	0.312806979082	-0.231974791812	-0.357141895168	0.310998149559	-0.00731048170959	-0.425808015474	-0.00424799496846
1.681	-0.0276114626347	0.28420824783	11.5130230069	0.311634451927	-0.232236310153	-0.357588250177	0.309826503078	-0.007163202334	-0.426327359701	-0.00424075450684
1.682	-0.025159684748	0.281772328528	11.5159749306	0.310455745966	-0.232508205761	-0.358036646458	0.308648593806	-0.00702381420017	-0.426853883414	-0.00423365720404
1.683	-0.0226616738421	0.279320054767	11.5189867087	0.309270932083	-0.232790719806	-0.358486878231	0.307464496153	-0.00689262875698	-0.427387547749	-0.00422669502499
1.684	-0.0201245128057	0.276852539	11.5220601342	0.308080084105	-0.23308406295	-0.358938737161	0.306274287684	-0.00676993304567	-0.427928295797	-0.00421985963561
1.685	-0.017555230005	0.274370917732	11.5251967575	0.306883278627	-0.233388414986	-0.359392012712	0.30507804894	-0.00665598924038	-0.42847605267	-0.00421314242749
1.686	-0.0149609792007	0.271876308499	11.5283979184	0.305680594844	-0.233703924561	-0.359846492489	0.303875863252	-0.00655103424601	-0.429030725611	-0.00420653454289
1.687	-0.012348893103	0.269369834336	11.5316647396	0.304472114373	-0.234030708955	-0.360301962598	0.302667816557	-0.00645527935597	-0.429592204125	-0.00420002690016
1.688	-0.00972612513553	0.266852606165	11.5349981406	0.303257921071	-0.234368853942	-0.360758207985	0.301453997206	-0.00636890997151	-0.430160360161	-0.00419361021944
1.689	-0.00709984890994	0.26432572108	11.5383988455	0.30203810086	-0.234718413717	-0.361215012782	0.300234495774	-0.00629208538399	-0.430735048318	-0.00418727504867
1.69	-0.00447720604874	0.261790266015	11.5418673852	0.300812741544	-0.235079410904	-0.361672160646	0.299009404868	-0.00622493862203	-0.431316106098	-0.00418101178971
1.691	-0.00186526794246	0.259247317105	11.5454041036	0.299581932625	-0.235451836632	-0.362129435097	0.29777881893	-0.00616757636371	-0.431903354187	-0.00417481072463
1.692	0.000728877492019	0.256697919664	11.5490091729	0.298345765123	-0.235835650698	-0.362586619839	0.296542834046	-0.00612007891559	-0.432496596774	-0.00416866204205
1.693	0.00329828002907	0.254143111245	11.5526825844	0.297104331393	-0.236230781792	-0.363043499095	0.295301547747	-0.00608250025855	-0.433095621914	-0.0041625558634
1.694	0.00583604039698	0.251583902197	11.5564241649	0.295857724938	-0.236637127812	-0.363499857916	0.294055058817	-0.00605486816033	-0.433700201915	-0.00415648226924
1.695	0.00833537134146	0.249021274287	11.5602335798	0.29460604024	-0.237054556249	-0.363955482496	0.2928034671	-0.00603718435582	-0.434310093772	-0.00415043132528
1.696	0.0107896106264	0.246456189866	11.5641103336	0.293349372568	-0.237482904646	-0.364410160477	0.291546873307	-0.00602942479373	-0.434925039631	-0.00414439310829
1.697	0.0131922458494	0.243889582573	11.5680537764	0.292087817808	-0.237921981137	-0.364863681241	0.290285378824	-0.00603153994976	-0.435544767285	-0.00413835773167
1.698	0.0155369150937	0.241322355354	11.572063111	0.290821472288	-0.238371565059	-0.365315836204	0.289019085526	-0.00604345520471	-0.436168990711	-0.00413231537073
1.699	0.0178173853661	0.238755374023	11.5761373985	0.289550432599	-0.23883140763	-0.365766419094	0.287748095589	-0.00606507128754	-0.436797410634	-0.00412625628753
1.7	0.0200276929202	0.236189485423	11.5802755515	0.288274795436	-0.239301232707	-0.366215226223	0.286472511311	-0.00609626478074	-0.437429715127	-0.00412017085522
1.701	0.0221620050984	0.233625491058	11.5844763546	0.286994657422	-0.239780737603	-0.366662056751	0.285192434928	-0.00613688868724	-0.438065580238	-0.00411404958188
1.702	0.0242147523412	0.231064166787	11.5887384535	0.285710114952	-0.240269593981	-0.367106712944	0.283907968439	-0.00618677305692	-0.438704670652	-0.00410788313378
1.703	0.0261805781933	0.228506251056	11.5930603689	0.284421264035	-0.240767448804	-0.367549000415	0.282619213442	-0.00624572567027	-0.439346640372	-0.00410166235795
1.704	0.028054354848	0.225952442962	11.5974404995	0.283128200135	-0.241273925344	-0.367988728361	0.281326270954	-0.00631353277751	-0.439991133438	-0.00409537830401
1.705	0.0298312423034	0.223403410276	11.6018771211	0.281831018032	-0.24178862426	-0.368425709793	0.280029241263	-0.00638995989009	-0.44063778466	-0.00408902224537
1.706	0.0315066448606	0.220859781565	11.6063683966	0.280529811666	-0.242311124719	-0.368859761751	0.27872822376	-0.00647475262264	-0.441286220382	-0.00408258569941
1.707	0.0330762559408	0.218322150672	11.6109123771	0.279224674012	-0.242840985576	-0.369290705509	0.277423316798	-0.00656763758174	-0.441936059261	-0.004076060447
1.708	0.034536066597	0.215791074296	11.615507008	0.277915696936	-0.243377746598	-0.369718366775	0.276114617536	-0.0066683232997	-0.44258691307	-0.00406943855097
1.709	0.0358823579084	0.213267073306	11.6201501332	0.276602971077	-0.243920929732	-0.370142575876	0.274802221807	-0.00677650120857	-0.443238387515	-0.00406271237368
1.71	0.0371117533213	0.210750637776	11.6248394955	0.275286585722	-0.244470040417	-0.370563167934	0.273486223988	-0.00689184665338	-0.443890083064	-0.00405587459363
1.711	0.0382211389544	0.208242213544	11.6295727534	0.273966628694	-0.245024568928	-0.370979983031	0.272166716865	-0.0070140199392	-0.444541595798	-0.00404891822094
1.712	0.0392077303645	0.205742210368	11.6343474784	0.272643186244	-0.245583991752	-0.371392866363	0.270843791524	-0.00714266741004	-0.44519251826	-0.0040418366119
1.713	0.0400691157629	0.203251014673	11.6391611549	0.271316342951	-0.246147772998	-0.371801668386	0.269517537231	-0.00727742255558	-0.445842440319	-0.00403462348231
1.714	0.0408031773077	0.200768971048	11.6440111958	0.269986181631	-0.246715365818	-0.372206244943	0.268188041337	-0.00741790714211	-0.44649095004	-0.0040272729198
1.715	0.0414081357644	0.198296390697	11.6488949471	0.26865278325	-0.247286213863	-0.372606457388	0.266855389174	-0.00756373236458	-0.447137634552	-0.00401977939493
1.716	0.0418825779389	0.195833564266	11.653809682	0.267316226843	-0.24785975274	-0.373002172696	0.265519663973	-0.00771450001572	-0.447782080919	-0.00401213777119
1.717	0.0422253666087	0.193380730954	11.6587526299	0.265976589449	-0.248435411486	-0.373393263556	0.26418094678	-0.00786980366871	-0.448423877009	-0.00400434331379
1.718	0.0424357601833	0.190938120103	11.6637209567	0.264633946045	-0.249012614048	-0.373779608459	0.262839316388	-0.0080292298702	-0.449062612358	-0.00399639169728
1.719	0.0425133366492	0.188505924307	11.6687117881	0.263288369491	-0.249590780763	-0.374161091774	0.261494849271	-0.0081923593395	-0.449697879029	-0.003988279012
1.72	0.0424580360201	0.186084315959	11.673722208	0.261939930488	-0.250169329835	-0.374537603804	0.260147619532	-0.00835876817062	-0.450329272451	-0.00398000176925
1.721	0.0422702745609	0.18367337625	11.6787492044	0.26058869752	-0.250747679188	-0.374909040546	0.258797698844	-0.00852802951452	-0.450956392227	-0.00397155690495
1.722	0.0419503017638	0.181273282341	11.683789891	0.259234736802	-0.25132524687	-0.37527530447	0.257445156386	-0.00869971348647	-0.451578842997	-0.00396294178316
1.723	0.041499170119	0.178884138841	11.6888412365	0.257878112415	-0.251901453596	-0.375636303934	0.256090058974	-0.0088733896089	-0.452196235332	-0.00395415419725
1.724	0.0409181137284	0.176506024199	11.6939002413	0.256518886104	-0.252475723648	-0.375991953372	0.254732470855	-0.00904862745757	-0.45280818638	-0.00394519237049
1.725	0.0402086802863	0.174138998321	11.6989639023	0.255157117351	-0.253047486364	-0.376342173272	0.253372453771	-0.00922499790899	-0.453414320656	-0.00393605495535
1.726	0.0393726805473	0.17178309503	11.7040292229	0.253792863357	-0.253616177509	-0.376686890168	0.252010066947	-0.00940207428787	-0.45401427079	-0.00392674103164
1.727	0.0384122608788	0.169438341528	11.7090932105	0.252426179065	-0.25418124062	-0.377026036611	0.250645367099	-0.00957943349473	-0.454607678236	-0.00391725010344
1.728	0.0373298529607	0.167104751124	11.7141528891	0.251057117176	-0.254742128311	-0.377359551131	0.249278408455	-0.00975665710977	-0.455194193958	-0.00390758209506
1.729	0.0361281675478	0.164782322723	11.7192053077	0.249685728168	-0.255298303543	-0.377687378189	0.247909242772	-0.00993333247095	-0.45577347909	-0.00389773734581
1.73	0.0348101852818	0.162471050379	11.7242475398	0.248312060345	-0.25584924085	-0.378009468107	0.246537919381	-0.0101090537227	-0.456345205553	-0.00388771660369
1.731	0.0333791307448	0.16017091238	11.7292767024	0.246936159868	-0.256394427521	-0.378325777003	0.245164485221	-0.010283422833	-0.456909056657	-0.00387752101815
1.732	0.031838491555	0.157881888856	11.7342899487	0.245558070809	-0.25693336474	-0.378636266694	0.243788984891	-0.0104560505762	-0.45746472765	-0.00386715213176
1.733	0.030191941321	0.155603941322	11.7392844909	0.244177835207	-0.257465568663	-0.378940904603	0.242411460711	-0.0106265574798	-0.458011926246	-0.00385661187096
1.734	0.0284434754965	0.153337051448	11.744257582	0.242795493133	-0.257990571456	-0.379239663645	0.241031952784	-0.0107945747319	-0.458550373103	-0.00384590253585
1.735	0.0265971945088	0.151081180796	11.7492065501	0.241411082761	-0.258507922269	-0.379532522108	0.239650499075	-0.010959745048	-0.459079802275	-0.00383502678915
1.736	0.0246574643374	0.148836302124	11.7541287831	0.240024640447	-0.259017188151	-0.379819463517	0.238267135487	-0.0111217234952	-0.459599961612	-0.00382398764425
1.737	0.022628748389	0.146602376752	11.7590217523	0.238636200807	-0.259517954917	-0.380100476492	0.236881895951	-0.0112801782716	-0.460110613133	-0.00381278845252
1.738	0.0205157824726	0.144379389898	11.7638829955	0.237245796813	-0.260009827936	-0.380375554596	0.235494812521	-0.0114347914395	-0.460611533343	-0.00380143288981
1.739	0.0183233635887	0.142167316489	11.7687101449	0.235853459883	-0.260492432873	-0.380644696169	0.234105915472	-0.0115852596111	-0.461102513523	-0.00378992494227
1.74	0.0160564669438	0.139966144768	11.7735009176	0.234459219989	-0.260965416358	-0.380907904153	0.232715233412	-0.0117312945845	-0.461583359966	-0.00377826889153
1.741	0.0137201798869	0.13777587083	11.7782531257	0.233063105751	-0.261428446585	-0.381165185916	0.231322793387	-0.0118726239305	-0.462053894179	-0.0037664692992
1.742	0.0113196802735	0.135596497738	11.7829646821	0.231665144561	-0.261881213856	-0.381416553057	0.229928621004	-0.0120089915276	-0.462513953036	-0.00375453099093
1.743	0.00886025059875	0.133428043737	11.7876336	0.230265362684	-0.262323431053	-0.381662021209	0.22853274055	-0.0121401580442	-0.462963388892	-0.00374245903979
1.744	0.00634725637842	0.131270540713	11.7922579977	0.228863785387	-0.262754834032	-0.381901609835	0.227135175122	-0.0122659013693	-0.463402069653	-0.00373025874939
1.745	0.00378609552552	0.12912402768	11.7968361079	0.227460437049	-0.263175181968	-0.382135342015	0.22573594675	-0.0123860169889	-0.463829878804	-0.00371793563641
1.746	0.00118221870837	0.126988563187	11.8013662732	0.226055341296	-0.263584257615	-0.382363244229	0.224335076537	-0.0125003183087	-0.464246715393	-0.00370549541293
1.747	-0.00145889128489	0.124864220765	11.8058469531	0.22464852112	-0.263981867507	-0.382585346132	0.222932584792	-0.0126086369231	-0.464652493978	-0.00369294396837
1.748	-0.00413175656803	0.122751086282	11.810276727	0.223239999012	-0.264367842086	-0.382801680331	0.221528491168	-0.0127108228294	-0.46504714453	-0.00368028735126
1.749	-0.00683086899293	0.120649273348	11.8146542891	0.221829797088	-0.264742035766	-0.383012282148	0.220122814804	-0.0128067445888	-0.465430612293	-0.00366753175073
1.75	-0.00955077632966	0.118558904333	11.8189784609	0.220417937221	-0.265104326928	-0.383217189389	0.218715574466	-0.0128962894323	-0.465802857609	-0.00365468347795
1.751	-0.012286061156	0.116480119938	11.8232481874	0.219004441178	-0.265454617849	-0.383416442105	0.21730678869	-0.012979363314	-0.466163855705	-0.00364174894747
1.752	-0.0150313124119	0.114413089112	11.8274625322	0.217589330744	-0.265792834566	-0.383610082356	0.215896475922	-0.0130558909111	-0.466513596439	-0.0036287346585
1.753	-0.0177812205219	0.112357995282	11.8316206877	0.216172627859	-0.266118926679	-0.383798153969	0.214484654667	-0.0131258155708	-0.466852084011	-0.00361564717626
1.754	-0.0205305619222	0.110315036984	11.8357219733	0.214754354746	-0.266432867084	-0.383980702298	0.213071343627	-0.0131890992063	-0.467179336646	-0.00360249311338
1.755	-0.023274135691	0.108284449577	11.8397658233	0.213334534044	-0.266734651654	-0.384157773989	0.211656561842	-0.0132457221413	-0.467495386228	-0.00358927911143
1.756	-0.0260069373909	0.106266470699	11.8437518074	0.21191318893	-0.267024298853	-0.384329416737	0.210240328828	-0.0132956829049	-0.467800277922	-0.00357601182265
1.757	-0.028724013827	0.104261370157	11.8476796127	0.210490343255	-0.267301849296	-0.384495679056	0.208822664724	-0.0133389979776	-0.468094069749	-0.0035626978919
1.758	-0.0314205306858	0.102269444536	11.8515490422	0.209066021657	-0.267567365254	-0.384656610041	0.207403590416	-0.0133757014906	-0.468376832139	-0.00354934393885
1.759	-0.0340918576576	0.100290994933	11.8553600307	0.207640249687	-0.267820930104	-0.384812259146	0.205983127672	-0.0134058448776	-0.468648647462	-0.00353595654058
1.76	-0.0367334833868	0.0983263516469	11.8591126266	0.206213053926	-0.268062647726	-0.384962675953	0.204561299276	-0.0134294964838	-0.468909609521	-0.00352254221444
1.761	-0.039341023872	0.0963758751609	11.862806986	0.204784462102	-0.268292641855	-0.385107909957	0.203138129149	-0.0134467411299	-0.469159823035	-0.00350910740143
1.762	-0.0419103005689	0.0944399361917	11.8664433867	0.203354503191	-0.268511055381	-0.385248010351	0.201713642469	-0.0134576796361	-0.469399403092	-0.00349565844993
1.763	-0.0444373288034	0.0925189268186	11.8700222146	0.201923207533	-0.26871804961	-0.385383025816	0.200287865789	-0.0134624283067	-0.469628474584	-0.00348220160004
1.764	-0.0469182580828	0.090613266588	11.8735439586	0.200490606923	-0.268913803483	-0.38551300433	0.198860827148	-0.0134611183756	-0.469847171626	-0.00346874296834
1.765	-0.0493495055837	0.0887233847613	11.8770092154	0.199056734715	-0.269098512749	-0.385637992963	0.197432556177	-0.0134538954177	-0.470055636957	-0.0034552885333
1.766	-0.0517276382377	0.0868497370027	11.8804186781	0.197621625908	-0.269272389116	-0.385758037705	0.196003084203	-0.0134409187254	-0.470254021328	-0.00344184412125
1.767	-0.054049469828	0.0849927943364	11.8837731361	0.19618531723	-0.269435659353	-0.385873183281	0.194572444335	-0.0134223606544	-0.470442482882	-0.00342841539304
1.768	-0.0563120163763	0.0831530464453	11.8870734692	0.194747847225	-0.269588564372	-0.385983472991	0.193140671564	-0.013398405939	-0.470621186512	-0.00341500783128
1.769	-0.0585124973082	0.0813310043699	11.8903206411	0.193309256312	-0.269731358282	-0.386088948549	0.191707802833	-0.0133692509814	-0.470790303229	-0.00340162672839
1.77	-0.0606483872771	0.0795271917718	11.8935156989	0.191869586866	-0.269864307416	-0.386189649943	0.190273877123	-0.0133351031155	-0.470950009507	-0.00338827717527
1.771	-0.0627173865236	0.0777421468691	11.8966597677	0.190428883271	-0.269987689338	-0.386285615292	0.188838935515	-0.0132961798474	-0.471100486638	-0.00337496405079
1.772	-0.0647174444549	0.0759764218436	11.8997540443	0.188987191974	-0.270101791829	-0.386376880726	0.187403021254	-0.0132527080771	-0.471241920073	-0.00336169201199
1.773	-0.0666467232645	0.074230586854	11.9027997882	0.187544561537	-0.270206911867	-0.38646348027	0.185966179803	-0.0132049233017	-0.471374498772	-0.0033484654851
1.774	-0.0685036349115	0.0725052237163	11.9057983215	0.186101042669	-0.270303354584	-0.386545445742	0.18452845889	-0.0131530688025	-0.471498414551	-0.00333528865739
1.775	-0.0702868271422	0.0708009268713	11.9087510202	0.184656688267	-0.27039143222	-0.386622806664	0.183089908546	-0.0130973948203	-0.471613861435	-0.00332216546977
1.776	-0.0719951836689	0.0691183017399	11.9116593102	0.183211553439	-0.270471463072	-0.38669559018	0.181650581142	-0.0130381577198	-0.471721035018	-0.00330909961024
1.777	-0.0736278833154	0.0674579540223	11.914524667	0.181765695523	-0.270543770438	-0.386763820993	0.180210531404	-0.0129756191455	-0.471820131825	-0.00329609450825
1.778	-0.0751842407496	0.0658205187514	11.9173485904	0.1803191741	-0.270608681564	-0.386827521305	0.178769816442	-0.0129100451726	-0.471911348687	-0.00328315332981
1.779	-0.0766639243602	0.0642066158132	11.9201326275	0.178872050999	-0.270666526589	-0.386886710779	0.17732849575	-0.012841705455	-0.47199488213	-0.00327027897347
1.78	-0.0780667244301	0.0626168929091	11.9228783373	0.177424390294	-0.270717637504	-0.386941406505	0.175886631211	-0.0127708723716	-0.47207092777	-0.00325747406721
1.781	-0.0793928008128	0.0610519774269	11.9255873161	0.175976258296	-0.270762347113	-0.386991622982	0.174444287089	-0.0126978201754	-0.472139679725	-0.00324474096611
1.782	-0.0806424142746	0.0595125247616	11.9282611581	0.174527723536	-0.270800988013	-0.38703737211	0.173001530021	-0.0126228241467	-0.472201330044	-0.00323208175094
1.783	-0.0818161385073	0.0579991792254	11.9309014758	0.173078856744	-0.270833891582	-0.387078663196	0.171558428989	-0.0125461597519	-0.472256068153	-0.00321949822747
1.784	-0.082914698671	0.0565125955978	11.9335098781	0.171629730815	-0.270861386989	-0.387115502972	0.170115055294	-0.0124681018122	-0.472304080315	-0.00320699192679
1.785	-0.0839390831811	0.0550534241998	11.9360879741	0.170180420779	-0.270883800226	-0.387147895617	0.168671482525	-0.0123889236832	-0.472345549117	-0.0031945641063
1.786	-0.0848905126505	0.0536223060733	11.9386373691	0.168731003747	-0.270901453156	-0.387175842801	0.167227786508	-0.0123088964468	-0.472380652971	-0.00318221575157
1.787	-0.0857703548869	0.0522198936676	11.9411596456	0.167281558876	-0.270914662593	-0.387199343736	0.165784045264	-0.0122282881206	-0.472409565646	-0.00316994757905
1.788	-0.0865801823872	0.0508468337766	11.943656367	0.165832167302	-0.270923739405	-0.387218395228	0.16434033895	-0.0121473628828	-0.472432455811	-0.00315776003947
1.789	-0.0873218086093	0.0495037570896	11.9461290791	0.164382912083	-0.270928987651	-0.387232991759	0.162896749794	-0.0120663803182	-0.472449486612	-0.00314565332208
1.79	-0.0879971732564	0.0481913020278	11.9485792885	0.162933878126	-0.270930703748	-0.387243125557	0.161453362027	-0.0119855946852	-0.472460815277	-0.00313362735954
1.791	-0.0886084344829	0.0469100851467	11.9510084743	0.161485152123	-0.270929175669	-0.387248786693	0.16001026181	-0.0119052542065	-0.472466592732	-0.00312168183368
1.792	-0.0891578492293	0.045660734883	11.9534180626	0.160036822462	-0.270924682183	-0.387249963179	0.158567537149	-0.0118256003845	-0.472466963261	-0.00310981618178
1.793	-0.0896478998899	0.0444438493027	11.9558094476	0.158588979151	-0.27091749213	-0.387246641071	0.157125277811	-0.0117468673447	-0.472462064183	-0.00309802960366
1.794	-0.0900811741085	0.0432600271376	11.9581839655	0.157141713724	-0.270907863734	-0.387238804591	0.155683575231	-0.0116692812067	-0.472452025563	-0.00308632106933
1.795	-0.0904604358118	0.0421098453827	11.9605429046	0.155695119148	-0.270896043957	-0.387226436248	0.154242522412	-0.0115930594857	-0.472436969944	-0.0030746893273
1.796	-0.0907885178852	0.0409938822954	11.9628874846	0.154249289728	-0.270882267901	-0.387209516967	0.152802213826	-0.0115184105257	-0.47241701212	-0.00306313291345
1.797	-0.091068413327	0.0399126862396	11.9652188739	0.152804321	-0.270866758245	-0.387188026229	0.151362745308	-0.0114455329648	-0.472392258925	-0.00305165016041
1.798	-0.091303206584	0.0388667983193	11.9675381677	0.151360309631	-0.270849724734	-0.387161942213	0.14992421394	-0.0113746152358	-0.472362809063	-0.00304023920757
1.799	-0.0914960709645	0.0378567421683	11.969846393	0.149917353302	-0.270831363711	-0.387131241948	0.148486717943	-0.0113058351002	-0.472328752959	-0.00302889801144
1.8	-0.0916502902368	0.0368830162213	11.9721445086	0.148475550602	-0.270811857695	-0.387095901463	0.147050356555	-0.0112393592198	-0.472290172649	-0.00301762435657
1.801	-0.0917691732876	0.0359461130783	11.9744333879	0.147035000908	-0.270791375009	-0.387055895951	0.145615229906	-0.0111753427646	-0.472247141689	-0.00300641586677
1.802	-0.0918561316555	0.035046495544	11.9767138345	0.145595804269	-0.27077006945	-0.387011199925	0.144181438905	-0.0111139290584	-0.472199725104	-0.0029952700168
1.803	-0.0919146219632	0.0341846048505	11.9789865684	0.144158061282	-0.270748080019	-0.386961787392	0.142749085098	-0.0110552492628	-0.47214797936	-0.00298418414435
1.804	-0.0919481384943	0.0333608614989	11.9812522274	0.142721872977	-0.270725530687	-0.386907632016	0.141318270552	-0.0109994221016	-0.472091952368	-0.00297315546231
1.805	-0.0919601630147	0.0325756746129	11.9835113573	0.141287340684	-0.270702530214	-0.386848707292	0.13988909772	-0.0109465536187	-0.472031683518	-0.00296218107132
1.806	-0.0919542642162	0.0318294123325	11.9857644274	0.139854565913	-0.270679172025	-0.38678498672	0.138461669305	-0.0108967369843	-0.471967203738	-0.00295125797252
1.807	-0.0919339674627	0.0311224277202	11.9880118132	0.138423650227	-0.270655534121	-0.386716443978	0.13703608813	-0.0108500523348	-0.471898535584	-0.00294038308049
1.808	-0.0919028279173	0.0304550449034	11.9902538044	0.136994695113	-0.270631679049	-0.386643053094	0.135612457006	-0.0108065666541	-0.471825693356	-0.00292955323631
1.809	-0.0918643346672	0.0298275701677	11.9924905941	0.135567801859	-0.270607653916	-0.386564788627	0.134190878595	-0.0107663336948	-0.471748683242	-0.00291876522074
1.81	-0.0918220117981	0.0292402705193	11.9947222949	0.134143071421	-0.27058349045	-0.386481625835	0.132771455273	-0.0107293939387	-0.47166750349	-0.00290801576746
1.811	-0.0917793028377	0.0286933961831	11.9969489213	0.132720604303	-0.270559205109	-0.386393540851	0.131354289004	-0.0106957745972	-0.471582144598	-0.00289730157632
1.812	-0.0917396200975	0.0281871654017	11.9991704001	0.131300500428	-0.270534799236	-0.386300510857	0.129939481199	-0.0106654896496	-0.471492589538	-0.00288661932654
1.813	-0.0917062939383	0.0277217742714	12.0013865645	0.129882859011	-0.27051025926	-0.386202514248	0.128527132588	-0.0106385399208	-0.471398813998	-0.00287596568993
1.814	-0.0916826592536	0.0272973763783	12.0035971667	0.128467778439	-0.270485556937	-0.386099530804	0.127117343085	-0.0106149131961	-0.471300786645	-0.00286533734395
1.815	-0.0916718801134	0.0269141142501	12.00580186	0.127055356151	-0.27046064964	-0.385991541852	0.125710211667	-0.0105945843737	-0.471198469417	-0.00285473098462
1.816	-0.0916770948828	0.0265720887519	12.0080002161	0.125645688513	-0.270435480685	-0.385878530425	0.124305836238	-0.0105775156527	-0.471091817826	-0.00284414333936
1.817	-0.0917013579215	0.0262713715058	12.0101917225	0.124238870704	-0.2704099797	-0.385760481419	0.12290431351	-0.0105636567572	-0.47098078129	-0.00283357117951
1.818	-0.0917475587503	0.0260120165656	12.0123757735	0.122834996604	-0.270384063033	-0.385637381746	0.121505738882	-0.0105529451947	-0.470865303475	-0.00282301133268
1.819	-0.0918185226142	0.0257940379233	12.014551688	0.121434158676	-0.270357634198	-0.38550922048	0.120110206315	-0.0105453065469	-0.470745322657	-0.00281246069478
1.82	-0.0919169600911	0.0256174208686	12.0167187029	0.120036447864	-0.270330584349	-0.385375988997	0.118717808224	-0.0105406547942	-0.470620772105	-0.00280191624181
1.821	-0.0920454285486	0.0254821236407	12.0188759766	0.118641953484	-0.270302792802	-0.385237681112	0.117328635362	-0.0105388926697	-0.470491580467	-0.00279137504121
1.822	-0.0922063848642	0.0253880735543	12.0210225924	0.117250763125	-0.270274127572	-0.38509429321	0.115942776714	-0.0105399120435	-0.470357672182	-0.00278083426298
1.823	-0.0924021094432	0.0253351718163	12.0231575587	0.11586296255	-0.270244445956	-0.384945824364	0.114560319391	-0.010543594335	-0.47021896789	-0.00277029119023
1.824	-0.0926347794968	0.0253232827737	12.0252798191	0.114478635608	-0.270213595132	-0.38479227646	0.113181348537	-0.0105498109517	-0.470075384869	-0.00275974322946
1.825	-0.0929063899041	0.0253522530181	12.0273882435	0.113097864136	-0.270181412788	-0.384633654297	0.111805947224	-0.0105584237534	-0.469926837466	-0.00274918792033
1.826	-0.0932187923077	0.0254218905949	12.029481645	0.111720727886	-0.270147727777	-0.384469965693	0.110434196374	-0.0105692855402	-0.469773237541	-0.00273862294489
1.827	-0.0935736917568	0.0255319802232	12.0315587745	0.110347304439	-0.270112360791	-0.384301221581	0.109066174666	-0.010582240562	-0.469614494921	-0.00272804613646
1.828	-0.0939725848089	0.0256822843623	12.0336183228	0.108977669132	-0.270075125058	-0.384127436093	0.107701958462	-0.0105971250485	-0.469450517853	-0.00271745548783
1.829	-0.0944168620677	0.0258725281417	12.0356589352	0.10761189499	-0.270035827047	-0.383948626635	0.106341621728	-0.010613767758	-0.469281213466	-0.00270684915902
1.83	-0.0949077262947	0.0261024111452	12.0376792089	0.106250052667	-0.269994267202	-0.383764813964	0.104985235973	-0.010631990543	-0.469106488227	-0.0026962254845
1.831	-0.0954461791388	0.0263716155439	12.0396776907	0.104892210377	-0.269950240675	-0.383576022243	0.103632870178	-0.0106516089304	-0.468926248407	-0.00268558297973
1.832	-0.0960330709957	0.0266797958862	12.0416528892	0.103538433854	-0.269903538082	-0.383382279096	0.102284590749	-0.0106724327151	-0.468740400538	-0.00267492034723
1.833	-0.0966690978211	0.0270265718229	12.0436032841	0.102188786295	-0.269853946256	-0.383183615652	0.100940461457	-0.0106942665657	-0.468548851873	-0.00266423648199
1.834	-0.0973547390657	0.0274115532195	12.0455273153	0.100843328327	-0.26980124901	-0.382980066579	0.099600543402	-0.0107169106388	-0.468351510839	-0.00265353047627
1.835	-0.0980903276313	0.0278343202221	12.0474233994	0.099502117963	-0.269745227912	-0.382771670111	0.0982648949674	-0.0107401612016	-0.46814828749	-0.00264280162381
1.836	-0.0988760341507	0.0282944257692	12.0492899352	0.0981652105808	-0.269685663044	-0.382558468065	0.0969335717928	-0.0107638112603	-0.467939093944	-0.00263204942342
1.837	-0.0997117751009	0.0287914233193	12.0511252884	0.096832658893	-0.269622333776	-0.382340505846	0.0956066267447	-0.0107876511921	-0.467723844825	-0.00262127358188
1.838	-0.10059741824	0.0293248138747	12.052927833	0.0955045129342	-0.269555019528	-0.38211783245	0.0942841099008	-0.0108114693801	-0.467502457686	-0.00261047401629
1.839	-0.101532561551	0.0298941044331	12.0546959177	0.094180820042	-0.26948350053	-0.381890500453	0.0929660685295	-0.0108350528477	-0.467274853427	-0.0025996508557
1.84	-0.102516675569	0.0304987742272	12.0564278937	0.0928616248577	-0.269407558571	-0.381658565992	0.0916525470895	-0.0108581878923	-0.4670409567	-0.00258880444222
1.841	-0.103549031227	0.0311382923797	12.0581221072	0.0915469693212	-0.269326977745	-0.381422088734	0.0903435872238	-0.0108806607151	-0.4668006963	-0.00257793533136
1.842	-0.104628821195	0.0318120915673	12.0597769234	0.0902368926759	-0.269241545178	-0.381181131845	0.0890392277646	-0.0109022580462	-0.466554005551	-0.00256704429189
1.843	-0.105754966581	0.0325196166421	12.0613906989	0.0889314314808	-0.269151051745	-0.38093576194	0.0877395047452	-0.0109227677631	-0.46630082266	-0.00255613230491
1.844	-0.106926317106	0.0332602787447	12.0629618168	0.0876306196263	-0.269055292768	-0.380686049035	0.0864444514158	-0.0109419795	-0.466041091081	-0.00254520056252
1.845	-0.108141528863	0.0340334858977	12.0644886719	0.0863344883521	-0.268954068705	-0.380432066479	0.0851540982629	-0.0109596852477	-0.465774759834	-0.00253425046565
1.846	-0.109399143065	0.0348386275468	12.0659696869	0.0850430662776	-0.268847185804	-0.380173890887	0.0838684730399	-0.0109756799415	-0.465501783827	-0.0025232836215
1.847	-0.110697514248	0.0356750931469	12.0674033031	0.083756379431	-0.268734456755	-0.379911602067	0.0825876007985	-0.0109897620357	-0.465222124159	-0.00251230184027
1.848	-0.112034894986	0.0365422519074	12.0687880004	0.0824744512834	-0.268615701302	-0.379645282924	0.081311503924	-0.0110017340632	-0.464935748386	-0.00250130713141
1.849	-0.11340942395	0.0374394656576	12.070122293	0.0811973027963	-0.268490746839	-0.379375019379	0.0800402021851	-0.0110114031791	-0.464642630792	-0.00249030169921
1.85	-0.114819109125	0.0383660877609	12.0714047341	0.079924952456	-0.268359428981	-0.379100900261	0.0787737127708	-0.0110185816868	-0.464342752622	-0.00247928793799
1.851	-0.116261793116	0.0393214779363	12.0726339112	0.0786574163345	-0.268221592102	-0.378823017206	0.0775120503543	-0.011023087544	-0.464036102302	-0.00246826842667
1.852	-0.117735275249	0.0403049773522	12.0738084676	0.0773947081336	-0.268077089851	-0.378541464539	0.0762552271397	-0.01102474485	-0.463722675633	-0.0024572459229
1.853	-0.119237006338	0.0413157746407	12.0749270134	0.0761368389615	-0.267925786089	-0.378256338588	0.0750032526432	-0.0110233850126	-0.463402475753	-0.00244622335611
1.854	-0.120764941282	0.0423534665235	12.0759883888	0.0748838184305	-0.267767554072	-0.377967739265	0.0737561347922	-0.0110188451781	-0.463075513993	-0.00243520382179
1.855	-0.122316386285	0.0434172824093	12.0769913517	0.073635653322	-0.267602278184	-0.37767576813	0.072513878596	-0.0110109707502	-0.462741809245	-0.00242419057348
1.856	-0.12388875227	0.0445065664725	12.07793476	0.0723923485306	-0.26742985371	-0.377380529054	0.071276487094	-0.0109996148354	-0.46240138839	-0.00241318701538
1.857	-0.125479394757	0.0456206426579	12.0788175437	0.0711539068437	-0.267250187291	-0.377082127948	0.0700439611391	-0.0109846387643	-0.46205428633	-0.00240219669428
1.858	-0.127085571328	0.0467588524972	12.0796386868	0.0699203290922	-0.26706319724	-0.376780672626	0.0688162995533	-0.0109659124341	-0.461700546058	-0.00239122329119
1.859	-0.128704531295	0.0479205249072	12.0803972496	0.0686916142018	-0.266868813829	-0.376476272654	0.0675934991841	-0.0109433146239	-0.461340218697	-0.00238027061261
1.86	-0.130333430908	0.049105002237	12.0810923544	0.0674677592767	-0.266666979531	-0.376169039202	0.0663755549929	-0.0109167332834	-0.460973363516	-0.00236934258154
1.861	-0.131969412328	0.0503116237225	12.081723199	0.0662487596783	-0.266457649235	-0.375859084889	0.0651624601387	-0.0108860657925	-0.460600047924	-0.00235844322816
1.862	-0.133609612608	0.0515397309322	12.0822890551	0.0650346091064	-0.266240790417	-0.375546523626	0.0639542060656	-0.0108512191925	-0.460220347445	-0.00234757668031
1.863	-0.13525103161	0.0527886920576	12.0827892562	0.0638252996791	-0.266016383282	-0.375231470462	0.0627507825868	-0.0108121103882	-0.459834345667	-0.00233674715378
1.864	-0.136890821674	0.0540578425748	12.0832232353	0.0626208220155	-0.265784420862	-0.37491404142	0.0615521779737	-0.0107686663207	-0.459442134172	-0.00232595894231
1.865	-0.138526016464	0.0553465564364	12.0835904837	0.061421165323	-0.265544909083	-0.374594353338	0.0603583790492	-0.0107208241103	-0.459043812438	-0.00231521640756
1.866	-0.140153679282	0.056654204505	12.0838905767	0.0602263174779	-0.265297866791	-0.37427252371	0.0591693712729	-0.0106685311697	-0.458639487731	-0.00230452396883
1.867	-0.141770896703	0.0579801596739	12.0841231722	0.0590362651102	-0.265043325748	-0.373948670519	0.0579851388328	-0.0106117452875	-0.458229274965	-0.0022938860928
1.868	-0.143374780944	0.05932380572	12.084288007	0.0578509936894	-0.264781330582	-0.373622912083	0.0568056647362	-0.0105504346818	-0.457813296551	-0.0022833072831
1.869	-0.144962425966	0.060684545099	12.0843848915	0.0566704876065	-0.264511938713	-0.373295366889	0.0556309308982	-0.0104845780245	-0.457391682221	-0.00227279206987
1.87	-0.146531009625	0.0620617813517	12.0844137215	0.0554947302588	-0.264235220238	-0.372966153435	0.0544609182313	-0.0104141644354	-0.456964568833	-0.0022623449994
1.871	-0.148077732025	0.0634549215933	12.0843744775	0.0543237041326	-0.263951257777	-0.372635390072	0.053295606735	-0.0103391934478	-0.456532100163	-0.00225197062363
1.872	-0.149599853117	0.0648633951976	12.0842672123	0.0531573908849	-0.263660146299	-0.37230319485	0.0521349755826	-0.0102596749453	-0.456094426676	-0.00224167348983
1.873	-0.15109466282	0.0662866356918	12.0840920621	0.0519957714243	-0.263361992899	-0.371969685361	0.0509790032082	-0.0101756290698	-0.455651705277	-0.00223145813027
1.874	-0.152559553544	0.067724088617	12.0838492416	0.050838825988	-0.263056916558	-0.371634978588	0.0498276673889	-0.010087086102	-0.455204099054	-0.0022213290521
1.875	-0.153991972857	0.0691752096638	12.0835390443	0.0496865342238	-0.26274504786	-0.371299190763	0.0486809453326	-0.00999408631497	-0.454751776999	-0.00221129072725
1.876	-0.155389424867	0.0706394687364	12.0831618393	0.0485388752623	-0.262426528687	-0.370962437215	0.0475388137554	-0.00989667980031	-0.454294913723	-0.00220134758252
1.877	-0.156749545639	0.0721163431604	12.0827180742	0.0473958277929	-0.262101511881	-0.370624832234	0.0464012489634	-0.00979492626963	-0.453833689148	-0.00219150398993
1.878	-0.158070005397	0.0736053265901	12.0822082674	0.0462573701346	-0.261770160883	-0.370286488932	0.0452682269279	-0.00968889483005	-0.453368288189	-0.00218176425719
1.879	-0.159348592971	0.0751059261017	12.0816330101	0.0451234803071	-0.26143264934	-0.369947519116	0.0441397233622	-0.00957866373622	-0.45289890044	-0.00217213261845
1.88	-0.160583241448	0.0766176463008	12.0809929742	0.0439941360947	-0.261089160691	-0.369608033154	0.0430157137901	-0.00946432011902	-0.452425719823	-0.0021626132253
1.881	-0.16177189485	0.0781400286321	12.0802888837	0.0428693151142	-0.260739887731	-0.369268139858	0.0418961736179	-0.00934595969195	-0.451948944251	-0.00215321013802
1.882	-0.16291268711	0.0796726083504	12.0795215427	0.0417489948768	-0.260385032145	-0.368927946366	0.0407810782015	-0.00922368643632	-0.451468775273	-0.00214392731724
1.883	-0.164003855737	0.0812149324022	12.0786918196	0.0406331528457	-0.260024804034	-0.368587558031	0.0396704029083	-0.00909761226683	-0.45098541771	-0.00213476861577
1.884	-0.165043722435	0.0827665706017	12.0778006395	0.0395217664918	-0.259659421411	-0.368247078315	0.0385641231759	-0.00896785667786	-0.450499079291	-0.00212573777091
1.885	-0.166030757935	0.0843270987524	12.0768489899	0.0384148133509	-0.259289109684	-0.36790660869	0.0374622145746	-0.00883454637211	-0.450009970282	-0.00211683839703
1.886	-0.166963566769	0.0858960997643	12.07583792	0.0373122710673	-0.258914101123	-0.367566248546	0.0363646528532	-0.00869781487302	-0.449518303106	-0.00210807397857
1.887	-0.167840839957	0.0874731814275	12.0747685241	0.0362141174471	-0.258534634313	-0.367226095104	0.0352714139967	-0.00855780212173	-0.449024291968	-0.00209944786346
1.888	-0.168661460429	0.0890579442412	12.0736419614	0.0351203304987	-0.258150953598	-0.366886243335	0.0341824742692	-0.00841465406027	-0.448528152476	-0.00209096325688
1.889	-0.169424364471	0.0906500269313	12.0724594216	0.0340308884745	-0.257763308502	-0.366546785888	0.0330978102591	-0.00826852220217	-0.448030101255	-0.00208262321548
1.89	-0.170128729376	0.0922490436584	12.0712221651	0.032945769908	-0.257371953159	-0.366207813021	0.032017398918	-0.0081195631917	-0.44753035557	-0.00207443064207
1.891	-0.170773736845	0.0938546580294	12.0699314669	0.0318649536447	-0.25697714572	-0.365869412543	0.0309412175947	-0.00796793835352	-0.447029132948	-0.0020663882807
1.892	-0.171358849366	0.0954665085244	12.0685886674	0.0307884188793	-0.256579147763	-0.365531669762	0.0298692440741	-0.00781381323364	-0.446526650795	-0.00205849871218
1.893	-0.171883538662	0.0970842726141	12.0671951237	0.0297161451753	-0.256178223695	-0.365194667434	0.0288014565989	-0.00765735713347	-0.446023126031	-0.00205076435017
1.894	-0.172347480394	0.098707621763	12.0657522351	0.0286481124923	-0.255774640154	-0.36485848573	0.0277378338981	-0.00749874263788	-0.445518774712	-0.0020431874376
1.895	-0.172750491118	0.100336240277	12.0642614299	0.0275843012068	-0.255368665413	-0.364523202198	0.0266783552093	-0.00733814513952	-0.445013811673	-0.00203577004365
1.896	-0.173092482794	0.101969825668	12.0627241589	0.0265246921278	-0.254960568776	-0.364188891742	0.0256230002958	-0.00717574235978	-0.444508450166	-0.00202851406117
1.897	-0.173373537521	0.103608078437	12.0611418996	0.0254692665116	-0.254550619987	-0.3638556266	0.0245717494612	-0.00701171386864	-0.444002901511	-0.00202142120463
1.898	-0.173593864824	0.105250711345	12.0595161467	0.02441800607	-0.25413908864	-0.363523476334	0.0235245835592	-0.00684624060422	-0.443497374754	-0.00201449300847
1.899	-0.173753778658	0.106897448193	12.0578484083	0.0233708929781	-0.25372624359	-0.363192507823	0.022481484001	-0.00667950439402	-0.442992076334	-0.00200773082598
1.9	-0.17385377844	0.108548008857	12.0561402126	0.0223279098781	-0.253312352381	-0.362862785266	0.0214424327595	-0.00651168747818	-0.442487209754	-0.00200113582868
1.901	-0.173894440975	0.110202132054	12.05439309	0.021289039881	-0.252897680676	-0.362534370188	0.0204074123704	-0.00634297203761	-0.441982975273	-0.00199470900609
1.902	-0.173876485068	0.111859556812	12.0526085791	0.0202542665622	-0.252482491699	-0.362207321454	0.0193764059281	-0.00617353972669	-0.441479569602	-0.00198845116606
1.903	-0.173800724292	0.113520041717	12.0507882133	0.0192235739553	-0.252067045692	-0.361881695291	0.0183493970779	-0.00600357121301	-0.44097718561	-0.00198236293551
1.904	-0.173668155309	0.115183326786	12.0489335407	0.0181969465445	-0.251651599385	-0.361557545311	0.0173263700082	-0.00583324572486	-0.440476012051	-0.00197644476164
1.905	-0.173479826163	0.116849175788	12.0470460923	0.0171743692518	-0.251236405473	-0.361234922543	0.0163073094366	-0.00566274060804	-0.439976233291	-0.00197069691359
1.906	-0.173236907478	0.118517356307	12.045127393	0.0161558274254	-0.250821712124	-0.360913875472	0.0152922005964	-0.0054922308925	-0.439478029067	-0.00196511948452
1.907	-0.172940706183	0.120187632417	12.043178962	0.0151413068173	-0.250407762491	-0.360594450079	0.014281029213	-0.00532188887089	-0.438981574237	-0.00195971239416
1.908	-0.172592593136	0.121859777371	12.0412023007	0.0141307935677	-0.249994794251	-0.360276689889	0.0132737814872	-0.00515188368933	-0.43848703857	-0.00195447539172
1.909	-0.172194062031	0.12353356316	12.0391988976	0.0131242741798	-0.249583039157	-0.359960636024	0.0122704440667	-0.00498238095196	-0.437994586527	-0.00194940805922
1.91	-0.17174668062	0.125208773219	12.0371702155	0.0121217354982	-0.249172722617	-0.359646327258	0.0112710040239	-0.00481354233978	-0.437504377076	-0.00194450981525
1.911	-0.171252099983	0.126885183943	12.0351177005	0.0111231646755	-0.24876406329	-0.359333800081	0.0102754488193	-0.00464552524539	-0.437016563511	-0.00193977991906
1.912	-0.170712097468	0.128562573338	12.0330427747	0.0101285491497	-0.24835727271	-0.35902308876	0.00928376627678	-0.00447848242363	-0.436531293293	-0.00193521747497
1.913	-0.170128441391	0.130240732651	12.0309468232	0.00913787660728	-0.247952554925	-0.35871422541	0.00829594454432	-0.00431256165998	-0.436048707906	-0.00193082143724
1.914	-0.16950303203	0.13191944569	12.0288312079	0.00815113495228	-0.247550106168	-0.358407240065	0.00731197205999	-0.00414790545667	-0.435568942728	-0.00192659061512
1.915	-0.168837824814	0.133598489694	12.0266972613	0.00716831226987	-0.247150114552	-0.358102160755	0.00633183751304	-0.00398465073757	-0.435092126922	-0.0019225236783
1.916	-0.168134828465	0.135277650196	12.0245462769	0.0061893967893	-0.246752759783	-0.357799013583	0.00535552980374	-0.00382292857251	-0.434618383335	-0.00191861916264
1.917	-0.167396094382	0.136956711104	12.0223795107	0.00521437684571	-0.24635821291	-0.357497822803	0.00438303800223	-0.00366286392155	-0.434147828428	-0.00191487547608
1.918	-0.16662370318	0.138635459993	12.0201981783	0.00424324083784	-0.245966636091	-0.357198610907	0.003414351303	-0.00350457539977	-0.43368057221	-0.00191129090493
1.919	-0.165819842894	0.140313664681	12.0180034646	0.00327597718963	-0.245578182392	-0.356901398709	0.00244945898331	-0.00334817506275	-0.433216718194	-0.00190786362027
1.92	-0.164986643114	0.141991109797	12.0157965012	0.0023125743035	-0.245192995614	-0.356606205428	0.00148835035318	-0.00319376821398	-0.432756363371	-0.00190459168458
1.921	-0.164126336644	0.143667567568	12.013578382	0.00135302052214	-0.244811210141	-0.356313048781	0.000531014713749	-0.00304145323344	-0.432299598193	-0.00190147305861
1.922	-0.163241118063	0.145342815471	12.0113501506	0.000397304076465	-0.244432950819	-0.356021945066	-0.000422558698184	-0.00289132142812	-0.431846506586	-0.00189850560834
1.923	-0.162333237237	0.147016613572	12.0091128128	-0.00055458695093	-0.244058332865	-0.355732909258	-0.00137238075018	-0.00274345690494	-0.431397165963	-0.00189568711212
1.924	-0.161404931426	0.148688730553	12.0068673194	-0.00150266467865	-0.243687461798	-0.35544595509	-0.00231846247055	-0.00259793646574	-0.430951647264	-0.00189301526789
1.925	-0.160458441598	0.150358923882	12.0046145767	-0.00244694146954	-0.243320433398	-0.355161095154	-0.00326081509497	-0.0024548295246	-0.430510015008	-0.00189048770054
1.926	-0.15949602341	0.152026947425	12.0023554423	-0.00338742997808	-0.242957333697	-0.354878340981	-0.00419945011741	-0.00231419804743	-0.430072327357	-0.00188810196929
1.927	-0.158519878714	0.153692555181	12.0000907196	-0.00432414319432	-0.242598238991	-0.354597703138	-0.00513437933766	-0.00217609651374	-0.429638636203	-0.0018858555752
1.928	-0.157532235998	0.155355486367	11.9978211689	-0.00525709449603	-0.242243215879	-0.354319191311	-0.00606561491702	-0.00204057190061	-0.429208987257	-0.00188374596856
1.929	-0.156535293567	0.157015479186	11.9955474959	-0.00618629768764	-0.241892321333	-0.354042814397	-0.00699316942083	-0.00190766368838	-0.428783420164	-0.00188177055648
1.93	-0.155531188223	0.158672271409	11.993270354	-0.00711176705086	-0.241545602785	-0.353768580588	-0.0079170558726	-0.00177740388809	-0.428361968621	-0.00187992671029
1.931	-0.154522068009	0.160325584016	11.9909903509	-0.00803351738841	-0.241203098244	-0.353496497456	-0.00883728780129	-0.00164981709005	-0.427944660519	-0.00187821177301
1.932	-0.153509998845	0.161975143901	11.9887080371	-0.00895156406947	-0.240864836438	-0.353226572041	-0.00975387929018	-0.00152492053353	-0.427531518084	-0.00187662306672
1.933	-0.152497062116	0.163620652045	11.9864239255	-0.00986592307015	-0.24053083698	-0.352958810925	-0.0106668450208	-0.00140272419661	-0.427122558042	-0.00187515789985
1.934	-0.151485228517	0.165261821415	11.9841384667	-0.0107766110208	-0.240201110546	-0.352693220317	-0.0115762003235	-0.00128323090614	-0.426717791786	-0.00187381357436
1.935	-0.15047643496	0.166898353555	11.9818520659	-0.0116836452422	-0.239875659092	-0.352429806127	-0.0124819612173	-0.00116643646733	-0.426317225557	-0.00187258739285
1.936	-0.149472576771	0.16852993759	11.979565082	-0.0125870437901	-0.239554476081	-0.352168574042	-0.013384144457	-0.00105232981221	-0.425920860636	-0.00187147666548
1.937	-0.148475477779	0.17015625568	11.9772778282	-0.0134868254898	-0.239237546728	-0.351909529595	-0.0142827675718	-0.00094089316416	-0.425528693542	-0.00187047871676
1.938	-0.147486884841	0.171776987888	11.9749905669	-0.0143830099756	-0.238924848273	-0.351652678237	-0.0151778489072	-0.000832102223889	-0.425140716244	-0.00186959089214
1.939	-0.146508474492	0.173391809825	11.9727035133	-0.0152756177253	-0.238616350266	-0.3513980254	-0.0160694076624	-0.00072592636855	-0.424756916368	-0.00186881056444
1.94	-0.145541876125	0.175000372911	11.970416851	-0.0161646700947	-0.238312014871	-0.351145576559	-0.0169574639282	-0.00062232886847	-0.424377277428	-0.00186813514004
1.941	-0.14458860837	0.176602340917	11.9681307062	-0.0170501893443	-0.238011797185	-0.350895337291	-0.0178420387162	-0.000521267118636	-0.42400177905	-0.0018675620649
1.942	-0.143650122338	0.178197362619	11.9658451707	-0.0179321986752	-0.237715645571	-0.350647313331	-0.0187231539975	-0.000422692884406	-0.423630397206	-0.00186708883026
1.943	-0.142727766649	0.179785082014	11.9635602945	-0.0188107222481	-0.23742350201	-0.350401510623	-0.019600832724	-0.000326552560309	-0.423263104454	-0.00186671297816
1.944	-0.141822862081	0.181365129891	11.9612760944	-0.0196857852157	-0.237135302456	-0.350157935368	-0.0204750988637	-0.000232787441854	-0.42289987018	-0.00186643210666
1.945	-0.140936573539	0.182937137988	11.9589925455	-0.0205574137392	-0.236850977212	-0.349916594065	-0.0213459774189	-0.000141334008301	-0.422540660843	-0.00186624387481
1.946	-0.140070014733	0.184500727157	11.9567095926	-0.0214256350085	-0.236570451308	-0.349677493556	-0.0222134944492	-5.21242159181e-05	-0.422185440224	-0.00186614600726
1.947	-0.139224175521	0.186055521883	11.9544271402	-0.0222904772629	-0.236293644896	-0.349440641057	-0.0230776770941	3.49141986196e-05	-0.421834169675	-0.00186613629871
1.948	-0.138399997096	0.187601124975	11.9521450752	-0.0231519697986	-0.236020473642	-0.349206044194	-0.0239385535822	0.000119857407196	-0.421486808368	-0.00186621261789
1.949	-0.137598290494	0.189137148387	11.9498632441	-0.0240101429883	-0.235750849137	-0.348973711027	-0.0247961532528	0.000202785171173	-0.421143313549	-0.00186637291136
1.95	-0.136819796442	0.190663189075	11.9475814755	-0.0248650282807	-0.2354846793	-0.348743650076	-0.025650506557	0.000283780515869	-0.420803640785	-0.0018666152069
1.951	-0.13606512242	0.192178848459	11.9452995676	-0.0257166582142	-0.235221868793	-0.348515870341	-0.0265016450731	0.000362929399804	-0.420467744215	-0.00186693761663
1.952	-0.135334815746	0.193683720179	11.9430172989	-0.0265650664148	-0.234962319441	-0.348290381315	-0.0273496015055	0.000440320379828	-0.420135576793	-0.00186733833974
1.953	-0.134629316791	0.195177392537	11.9407344302	-0.0274102875974	-0.234705930639	-0.348067192998	-0.0281944096874	0.000516044272264	-0.419807090536	-0.00186781566496
1.954	-0.133948988457	0.196659444323	11.9384507083	-0.0282523575636	-0.234452599777	-0.347846315902	-0.0290361045797	0.000590193812445	-0.419482236763	-0.00186836797261
1.955	-0.133294055353	0.19812947133	11.936165853	-0.0290913131947	-0.234202222653	-0.347627761056	-0.0298747222653	0.00066286331256	-0.41916096633	-0.00186899373638
1.956	-0.132664668489	0.199587052507	11.93387958	-0.0299271924405	-0.233954693883	-0.347411540006	-0.0307102999376	0.000734148319691	-0.418843229864	-0.0018696915247
1.957	-0.132060904483	0.201031769826	11.9315915933	-0.0307600343128	-0.233709907313	-0.347197664806	-0.031542875896	0.000804145274321	-0.418528977986	-0.00187046000184
1.958	-0.131482751357	0.202463192796	11.929301595	-0.0315898788672	-0.23346775642	-0.346986148016	-0.0323724895272	0.000872951170952	-0.418218161536	-0.0018712979286
1.959	-0.130930073983	0.203880912098	11.9270092685	-0.0324167671859	-0.233228134716	-0.346777002684	-0.0331991812883	0.000940663221421	-0.417910731781	-0.00187220416272
1.96	-0.130402655719	0.205284507166	11.9247143009	-0.0332407413545	-0.232990936133	-0.346570242333	-0.034022992685	0.00100737852205	-0.417606640628	-0.00187317765894
1.961	-0.129900216694	0.206673554044	11.9224163807	-0.0340618444448	-0.232756055408	-0.346365880943	-0.0348439662525	0.00107319372551	-0.417305840817	-0.0018742174687
1.962	-0.12942240179	0.20804763623	11.9201151943	-0.0348801204838	-0.232523388458	-0.346163932923	-0.0356621455264	0.00113820471836	-0.417008286117	-0.00187532273954
1.963	-0.12896873142	0.209406340869	11.9178104304	-0.0356956144277	-0.232292832743	-0.345964413091	-0.036477575015	0.00120250630523	-0.416713931504	-0.00187649271418
1.964	-0.128538686894	0.210749257252	11.9155017836	-0.0365083721291	-0.232064287615	-0.345767336639	-0.0372903001668	0.00126619190028	-0.41642273334	-0.00187772672933
1.965	-0.128131660561	0.212075972111	11.913188961	-0.0373184403055	-0.231837654666	-0.345572719107	-0.0381003673384	0.00132935322711	-0.416134649532	-0.00187902421407
1.966	-0.127746948916	0.213386091485	11.9108716676	-0.0381258665015	-0.231612838043	-0.345380576338	-0.0389078237559	0.00139208002762	-0.415849639688	-0.00188038468809
1.967	-0.127383853774	0.214679202426	11.908549638	-0.0389306990526	-0.231389744776	-0.345190924453	-0.039712717478	0.00145445978081	-0.415567665262	-0.00188180775955
1.968	-0.127041536022	0.215954919402	11.9062226047	-0.0397329870422	-0.231168285063	-0.345003779796	-0.0405150973524	0.00151657743184	-0.415288689687	-0.00188329312268
1.969	-0.126719106609	0.217212858808	11.9038903191	-0.0405327802627	-0.230948372566	-0.344819158904	-0.0413150129754	0.00157851513299	-0.4150126785	-0.00188484055512
1.97	-0.126415663221	0.218452633429	11.9015525574	-0.0413301291685	-0.230729924667	-0.34463707845	-0.042112514644	0.00164035199565	-0.41473959945	-0.00188644991501
1.971	-0.126130219474	0.21967387241	11.8992091078	-0.0421250848334	-0.230512862729	-0.344457555205	-0.0429076533123	0.00170216385539	-0.414469422603	-0.00188812113786
1.972	-0.125861767948	0.220876204256	11.8968597862	-0.0429176988992	-0.230297112324	-0.344280605982	-0.0437004805382	0.00176402305004	-0.414202120432	-0.00188985423314
1.973	-0.125609195925	0.222059282181	11.8945044195	-0.0437080235303	-0.230082603453	-0.344106247589	-0.0444910484373	0.00182599821105	-0.413937667892	-0.0018916492807
1.974	-0.125371413298	0.223222751697	11.8921428694	-0.0444961113619	-0.229869270742	-0.343934496772	-0.0452794096287	0.00188815406913	-0.413676042492	-0.00189350642698
1.975	-0.125147240146	0.224366284789	11.8897750122	-0.0452820154476	-0.229657053621	-0.343765370167	-0.046065617182	0.0019505512743	-0.413417224345	-0.001895425881
1.976	-0.124935511669	0.225489548859	11.8874007605	-0.0460657892101	-0.229445896491	-0.343598884236	-0.0468497245653	0.00201324623051	-0.413161196216	-0.00189740791022
1.977	-0.124735022385	0.226592224318	11.8850200517	-0.0468474863842	-0.22923574886	-0.343435055219	-0.0476317855871	0.0020762909458	-0.412907943554	-0.00189945283625
1.978	-0.124544541065	0.227674005158	11.8826328525	-0.0476271609651	-0.22902656547	-0.343273899071	-0.0484118543426	0.00213973289747	-0.412657454508	-0.00190156103035
1.979	-0.124362784355	0.228734610096	11.8802391485	-0.0484048671537	-0.228818306398	-0.343115431407	-0.0491899851567	0.00220361491308	-0.412409719944	-0.00190373290888
1.98	-0.12418852559	0.22977374282	11.8778389741	-0.0491806593013	-0.228610937144	-0.342959667444	-0.0499662325275	0.00226797506744	-0.412164733437	-0.00190596892858
1.981	-0.124020445768	0.230791151417	11.8754323745	-0.0499545918524	-0.228404428692	-0.342806621937	-0.0507406510666	0.00233284659493	-0.41192249126	-0.00190826958182
1.982	-0.123857303496	0.231786563304	11.8730194483	-0.0507267192945	-0.228198757561	-0.342656309128	-0.0515132954465	0.00239825781862	-0.41168299236	-0.00191063539169
1.983	-0.123697781131	0.232759751743	11.8706003049	-0.0514970960958	-0.227993905823	-0.342508742681	-0.0522842203371	0.00246423209486	-0.411446238323	-0.00191306690709
1.984	-0.123540632952	0.233710475465	11.8681751042	-0.0522657766557	-0.22778986112	-0.342363935625	-0.0530534803534	0.00253078777378	-0.411212233325	-0.00191556469777
1.985	-0.123384363525	0.234638413127	11.865743947	-0.0530328154268	-0.227586617087	-0.342221899831	-0.0538211301753	0.00259793754707	-0.410980983942	-0.00191812934875
1.986	-0.123228031936	0.235543553389	11.8633071423	-0.053798266238	-0.2273841721	-0.342082647288	-0.0545872238691	0.00266569020649	-0.410752499502	-0.00192076145631
1.987	-0.123070307893	0.236425631212	11.8608649097	-0.0545621830298	-0.227182530495	-0.341946188713	-0.0553518156204	0.00273404885038	-0.410526791616	-0.00192346162226
1.988	-0.122909912345	0.237284491348	11.8584175268	-0.0553246193458	-0.226981701909	-0.341812534037	-0.0561149592232	0.00280301170549	-0.410303874207	-0.00192623044918
1.989	-0.122745665594	0.238119973148	11.8559653149	-0.0560856284166	-0.226781701292	-0.341681692274	-0.0568767081621	0.00287257203889	-0.410083763411	-0.00192906853544
1.99	-0.122576394634	0.238931936262	11.8535086257	-0.0568452630776	-0.226582548806	-0.341553671465	-0.057637115527	0.00294271821171	-0.409866477471	-0.00193197647022
1.991	-0.122400962101	0.239720252693	11.851047843	-0.0576035757249	-0.22638426971	-0.341428478625	-0.0583962339684	0.00301343374705	-0.409652036627	-0.00193495482869
1.992	-0.122218266831	0.240484809092	11.8485833826	-0.0583606182635	-0.226186894223	-0.341306119694	-0.0591541156417	0.00308469741191	-0.409440462996	-0.0019380041672
1.993	-0.122027252671	0.241225508459	11.8461156905	-0.0591164420585	-0.225990457375	-0.341186599485	-0.0599108121577	0.00315648331302	-0.409231780449	-0.00194112501858
1.994	-0.121826857728	0.241942280262	11.8436452345	-0.0598710978902	-0.225794998843	-0.341069921637	-0.060666374535	0.00322876100617	-0.409026014473	-0.00194431788753
1.995	-0.121616134263	0.242635046568	11.8411725266	-0.0606246359063	-0.225600562774	-0.340956088571	-0.0614208531504	0.00330149561831	-0.408823192035	-0.00194758324616
1.996	-0.121394139745	0.243303762215	11.8386980945	-0.061377105578	-0.22540719759	-0.34084510144	-0.0621742976926	0.00337464798168	-0.408623341437	-0.00195092152964
1.997	-0.121159990151	0.243948392277	11.8362224982	-0.0621285556563	-0.225214955786	-0.340736960094	-0.0629267571176	0.00344817478038	-0.408426492162	-0.00195433313193
1.998	-0.120912867848	0.244568909772	11.8337463261	-0.0628790341354	-0.225023893709	-0.340631663036	-0.0636782796089	0.00352202870765	-0.408232674721	-0.0019578184018
1.999	-0.120651989602	0.245165314119	11.8312701851	-0.0636285882092	-0.224834071334	-0.340529207384	-0.064428912533	0.00359615863437	-0.408041920489	-0.00196137763884
[truncated: 29,344 more rows]
