# Supplementary material for: Roll Angle Estimation of a Motorcycle through Inertial Measurements
Source: Sensors (Basel). 2021 Oct 5;21(19):6626. doi: 10.3390/s21196626 (PMC8512544; doi:10.3390/s21196626)
Supplement: Supplementary file 1 [file sensors-21-06626-s001.zip › supplementary_material/IMU_circular_outside.csv]

0	-0.490295650545	0	9.79774005447	0	0	0	0	0	0	-0.0499791692707
0.001	-7.86515439497	-0.0252901005246	14.0384587599	-0.000157793662067	-0.0151724590624	5.96960403797e-05	-0.000154806762533	-0.0151724590575	5.9771967326e-05	-0.0499715925205
0.002	-16.4839659778	-0.0226585307055	18.6263955001	-0.000271325343117	-0.0343785392794	0.000138880683508	-0.000264379518925	-0.0343785392383	0.000139064426916	-0.0499468191542
0.003	-22.5004865107	-0.0195437263432	21.9833794554	-0.000348295136007	-0.0466596065988	0.000234315436435	-0.000336585337927	-0.0466596064595	0.000234635564036	-0.0499063277473
0.004	-26.6299794149	-0.017258684455	24.4273532976	-0.000411601155473	-0.0533675261539	0.000345204906661	-0.000394366509524	-0.0533675258228	0.000345685984364	-0.0498563655326
0.005	-29.353524614	-0.0155908235894	26.1691979269	-0.000465329882121	-0.0557060063301	0.000471598769101	-0.000441810368487	-0.055706005681	0.000472261460971	-0.0498018916177
0.006	-31.022005754	-0.0144276960754	27.3597355034	-0.000512649078194	-0.0547044302421	0.000613251994115	-0.000482098956659	-0.054704429115	0.000614112880749	-0.0497467528741
0.007	-31.893015071	-0.0137055506446	28.1093591142	-0.000556122030558	-0.051234031913	0.000769628551248	-0.000517822956604	-0.051234030114	0.000770700500533	-0.0496938485691
0.008	-32.157466111	-0.0133915075178	28.5008836569	-0.000598011055871	-0.0460299615154	0.000939910833807	-0.000551284743103	-0.0460299588162	0.000941203593415	-0.0496452765726
0.009	-31.9586127714	-0.0134726263987	28.5980743336	-0.000640451587681	-0.0397121586192	0.00112301280264	-0.000584671954724	-0.0397121547568	0.00112453363453	-0.0496024584656
0.01	-31.4055698797	-0.0139492226616	28.4513682361	-0.000685555060973	-0.032802820922	0.00131759051441	-0.000620160094047	-0.032802815597	0.00131934476848	-0.0495662456808
0.011	-30.5828965731	-0.0148307414419	28.1017434856	-0.000735471536883	-0.0257402715197	0.00152204794658	-0.000659975175962	-0.0257402643946	0.00152403951908	-0.0495370100892
0.012	-29.5573759323	-0.0161331947175	27.5833486945	-0.000792429638488	-0.0188897496961	0.00173453765718	-0.000706433988488	-0.0188897403919	0.00173676931242	-0.049514722324
0.013	-28.3828016771	-0.0178775662283	26.9252928752	-0.000858763935046	-0.0125518180767	0.00195295633118	-0.000761972071182	-0.0125518061678	0.00195542988917	-0.0494990205454
0.014	-27.1033457077	-0.0200888292219	26.1528610934	-0.000936935768411	-0.00696903238883	0.00217493528563	-0.000829165372536	-0.00696901739724	0.00217765169585	-0.0494892716919
0.015	-25.75591171	-0.0227953750837	25.2883342639	-0.00102955123126	-0.00233140754276	0.00239782581118	-0.000910749275346	-0.00233138893034	0.00240078514478	-0.0494846266793
0.016	-24.3717617177	-0.0260287576157	24.3515349724	-0.00113937881922	0.00121890538056	0.00261867893258	-0.00100963750873	0.00121892821972	0.00262188033318	-0.049484070539
0.017	-22.9776227083	-0.0298237409063	23.3601844181	-0.001269368783	0.00358342334563	0.00283421880994	-0.00112894299079	0.00358345109268	0.00283766044588	-0.0494864681281
0.018	-21.5964277824	-0.0342187107563	22.3301318669	-0.00142267619482	0.00470340136079	0.00304080856264	-0.00127200265924	0.00470343477752	0.00304448762246	-0.0494906057823
0.019	-20.2478142842	-0.0392565762607	21.2755029537	-0.00160269011888	0.00455603539035	0.00323440673305	-0.00144240875457	0.00455607532034	0.0032383195	-0.0494952291095
0.02	-18.9484817738	-0.044986351758	20.2088035003	-0.00181307200989	0.00315074284557	0.00341051183111	-0.0016440497967	0.00315079020795	0.00341465386285	-0.0494990770303
0.021	-17.7125002736	-0.0514656727072	19.1410086015	-0.00205780758482	0.000525540330921	0.00356409127864	-0.00188116567502	0.000525596102347	0.00356845770374	-0.0495009121511
0.022	-16.5516477209	-0.0587645712356	18.0816604086	-0.00234127801551	-0.00325639047186	0.00368948939574	-0.00215842295998	-0.00325632529298	0.00369407531923	-0.0494995476131
0.023	-15.4758416956	-0.0669709418106	17.0389908709	-0.00266835859067	-0.00810979502162	0.003780306523	-0.0024810189709	-0.00810971947683	0.00378510750715	-0.0494938706813
0.024	-14.4937134187	-0.0761983133202	16.0200774416	-0.00304455642012	-0.0139298929458	0.00382923745516	-0.00285482675214	-0.0139298062156	0.0038342500065	-0.0494828635174
0.025	-13.6133578168	-0.0865968965299	15.0310315727	-0.00347620410848	-0.0205941407887	0.00382785126226	-0.00328659876075	-0.0205940423447	0.0038330732065	-0.0494656218004
0.026	-12.8432914611	-0.098369536798	14.0772142914	-0.00397073506816	-0.0279629387538	0.00376628489799	-0.00378425628275	-0.0279628285865	0.0037717154536	-0.0494413721145
0.027	-12.1936760967	-0.111795407253	13.1634731672	-0.00453708089824	-0.0358789528286	0.00363280723195	-0.00435730711722	-0.0358788317849	0.00363844648559	-0.0494094893239
0.028	-11.4301711684	-0.125939687357	12.2749275453	-0.0051811839735	-0.0443708869113	0.0034172669714	-0.00501218619945	-0.0443707570442	0.00342312699385	-0.0493694125273
0.029	-10.0874889083	-0.137725559815	11.3712794955	-0.00589414921928	-0.0540049807042	0.00312130313304	-0.0057399024226	-0.0540048453001	0.0031274510866	-0.0493202877796
0.03	-8.6337813955	-0.149139253823	10.4749644461	-0.00666482593128	-0.0652237917023	0.00275039168682	-0.00652901565745	-0.0652236554965	0.00275696691251	-0.0492607517889
0.031	-7.11184146982	-0.160098450596	9.59716797976	-0.00749039697749	-0.0779682309321	0.00230463853877	-0.0073766794044	-0.0779681007326	0.00231183764924	-0.0491892507339
0.032	-5.5652811275	-0.170492300661	8.74763511168	-0.00836726273832	-0.0921469667037	0.00178495785701	-0.00827921661869	-0.0921468518061	0.00179304255011	-0.0491043058234
0.033	-4.13989108403	-0.180237119341	7.96746990678	-0.00929173289071	-0.107566002797	0.00119289835573	-0.00923281974438	-0.107565915412	0.00120219658016	-0.049004580696
0.034	-11.6239022264	-0.196822638361	10.739007746	-0.0103043053357	-0.117947991064	0.000515043285112	-0.0102786159017	-0.117947948031	0.000525434035353	-0.0488919705879
0.035	-11.8534092642	-0.201096498114	10.8247870093	-0.0114018944767	-0.12212606807	-0.000247120115229	-0.0114134030794	-0.122126090668	-0.000235968331506	-0.0487718050898
0.036	-11.6294073272	-0.20446904286	11.3384892948	-0.01249595105	-0.123530917194	-0.00107745347049	-0.0125477950626	-0.123531030273	-0.00106567175483	-0.0486491328128
0.037	-11.0671583343	-0.208190419756	11.6247157353	-0.0135990972424	-0.123186797472	-0.00196760691702	-0.0136939793901	-0.123187030171	-0.00195528733198	-0.0485259304951
0.038	-10.3069271828	-0.211863532962	11.740076766	-0.0147119934816	-0.121604001591	-0.00290966023948	-0.0148522134354	-0.121604387431	-0.00289688536487	-0.0484036893571
0.039	-9.44603952271	-0.215235956115	11.7254176363	-0.0158334992071	-0.119137037452	-0.00389570220942	-0.0160209621782	-0.1191376143	-0.00388254938735	-0.0482834691198
0.04	-8.55181047719	-0.218145394516	11.610755047	-0.0169613469607	-0.116034515158	-0.00491782580449	-0.0171975710248	-0.116035325101	-0.0049043704012	-0.0481660285155
0.041	-7.67018292723	-0.220490117816	11.4185732689	-0.0180926414776	-0.112472307264	-0.00596816778156	-0.0183787659402	-0.112473396383	-0.00595448580577	-0.0480519144141
0.042	-6.83164608043	-0.222209364838	11.1660443613	-0.0192241810812	-0.108576009598	-0.00703896866423	-0.0195609769608	-0.108577427649	-0.00702513889822	-0.0479415232121
0.043	-6.05539576869	-0.223270384635	10.8665382307	-0.0203526631665	-0.104436375384	-0.00812264093163	-0.020740546243	-0.104438175397	-0.00810874664173	-0.0478351433146
0.044	-5.35233152293	-0.22365990731	10.5306600849	-0.0214748139198	-0.100120026205	-0.00921183756404	-0.0219138603924	-0.100122264	-0.00919796781415	-0.0477329845693
0.045	-4.82290738225	-0.221784458775	10.9216086711	-0.0225833666363	-0.0953866245355	-0.0103001500097	-0.0230733666031	-0.0953893583383	-0.0102864788087	-0.0476353436094
0.046	-4.24092251957	-0.221041034917	10.427774525	-0.0236760510704	-0.0903817923782	-0.0113807594456	-0.0242164891823	-0.0903850820248	-0.0113674579299	-0.047542564389
0.047	-3.74978979636	-0.219615731268	9.93556743933	-0.0247555711568	-0.0855143662227	-0.0124466903897	-0.0253456151071	-0.0855182723472	-0.0124338320213	-0.0474547139657
0.048	-3.34342252052	-0.217530382512	9.4488262552	-0.0258184744515	-0.0807720035243	-0.0134920933158	-0.0264570329745	-0.080776587104	-0.0134797577204	-0.0473716613587
0.049	-3.01398298	-0.214833325011	8.97052507588	-0.0268619734557	-0.0761407263787	-0.0145115831297	-0.0275477194106	-0.0761460480595	-0.0144998576148	-0.0472932887333
0.05	-2.75262703366	-0.211573930867	8.50300397655	-0.0278836223461	-0.0716067807273	-0.0155002431936	-0.0286150156266	-0.0716129001462	-0.0154892238017	-0.0472194920959
0.051	-2.55011249072	-0.207804131209	8.04811030225	-0.0288812907318	-0.0671576737355	-0.0164536403481	-0.0296566015416	-0.0671646488559	-0.0164434325245	-0.047150180552
0.052	-2.39727860202	-0.203579129706	7.60731145424	-0.0298531490382	-0.0627826462893	-0.0173678369879	-0.0306704814103	-0.0627905327644	-0.0173585559335	-0.0470852748087
0.053	-2.28542484535	-0.198957721924	7.18178600728	-0.0307976644495	-0.0584727397623	-0.018239400823	-0.0316549799188	-0.0584815903397	-0.0182311716256	-0.0470247054103
0.054	-2.20660426523	-0.194002266387	6.77249765202	-0.0317136038315	-0.0542205678833	-0.019065412606	-0.0326087451939	-0.0542304318644	-0.0190583702683	-0.0469684110533
0.055	-2.15383918772	-0.188778352034	6.38025448697	-0.0326000407486	-0.0500198809974	-0.0198434718555	-0.0335307558436	-0.0500308037644	-0.0198377613543	-0.0469163372337
0.056	-2.12126103162	-0.183354205495	6.00575491709	-0.0334563641152	-0.0458650005623	-0.0205717003302	-0.0344203295688	-0.0458770231841	-0.0205674768558	-0.0468684353951
0.057	-2.1041747713	-0.177799883556	5.64962063959	-0.0342822863408	-0.0417501990814	-0.0212487427828	-0.0352771311853	-0.0417633580089	-0.0212461722969	-0.0468246626678
0.058	-2.09904869428	-0.172186300824	5.31241706733	-0.0350778491116	-0.0376690995141	-0.021873764386	-0.0361011781736	-0.0376834263727	-0.0218730246148	-0.0467849822194
0.059	-2.10343316437	-0.166584150947	4.99466179272	-0.0358434252834	-0.0336141645113	-0.0224464442255	-0.0368928422033	-0.0336296859973	-0.02244772616	-0.0467493641593
0.06	-2.11581701949	-0.161062791734	4.69682227457	-0.0365797157776	-0.0295763368524	-0.0229669644226	-0.0376528454983	-0.0295930747362	-0.0229704743411	-0.0467177868793
0.061	-2.13543574031	-0.155689178272	4.41930466651	-0.0372877409242	-0.025544876815	-0.0234359947759	-0.0383822514753	-0.0255628480523	-0.0234419567322	-0.0466902386538
0.062	-2.16205048958	-0.150526939577	4.16243645229	-0.0379688263604	-0.0215074200687	-0.0238546732753	-0.0390824497705	-0.0215266370191	-0.0238633319307	-0.046666719294
0.063	-2.19572144217	-0.145635698748	3.92644609301	-0.0386245843429	-0.0174502530005	-0.0242245833849	-0.0397551365454	-0.0174707237502	-0.0242362070027	-0.046647241634
0.064	-2.23659893417	-0.141070728951	3.71144316005	-0.0392568920756	-0.0133587747642	-0.0245477295368	-0.0404022917296	-0.0133805035491	-0.0245626129261	-0.0466318326499
0.065	-2.28475341997	-0.136883016305	3.51740219805	-0.0398678692832	-0.00921809165332	-0.0248265127488	-0.0410261555152	-0.00924107937869	-0.0248449799337	-0.0466205340497
0.066	-2.32248578758	-0.135956494026	3.34299240325	-0.0404705426638	-0.00502923974229	-0.0250719315485	-0.0416402748478	-0.00505349253	-0.0250943318419	-0.0466133944599
0.067	-2.38615994782	-0.132339018201	3.18953633192	-0.041042764076	-0.000745363296041	-0.025269216036	-0.0422218208685	-0.000770868215399	-0.0252959439956	-0.046610501001
0.068	-2.45499996111	-0.129166270601	3.05605998233	-0.0416018514014	0.00362675739032	-0.0254316363442	-0.0427887363579	0.00360000539759	-0.0254631135832	-0.0466119274356
0.069	-2.52828302331	-0.12656059079	2.94198186016	-0.0421509919484	0.00809718276169	-0.0255630575808	-0.0433443948237	0.00806918896495	-0.0255997398703	-0.0466177677817
0.07	-2.60509607828	-0.12458627014	2.84660990586	-0.0426931353381	0.0126735240384	-0.0256676660642	-0.0438919465641	0.012644292924	-0.0257100427371	-0.0466281247295
0.071	-2.6843811047	-0.123300352962	2.76915854078	-0.0432314886504	0.0173607214249	-0.025750007983	-0.0444348156968	0.0173302555525	-0.0257986006982	-0.0466431070887
0.072	-2.76499496426	-0.122757687333	2.70877033314	-0.0437695457218	0.0221609283164	-0.0258150127235	-0.0449767306532	0.0221292270321	-0.0258703736382	-0.0466628270754
0.073	-2.8457238012	-0.123009408516	2.66452500892	-0.0443110969691	0.0270734624268	-0.0258680228685	-0.0455217355457	0.0270405204162	-0.0259307322744	-0.0466873975177
0.074	-2.92535813979	-0.124107465288	2.63546487109	-0.0448602453746	0.0320948094186	-0.0259148241328	-0.0460742077385	0.0320606150899	-0.0259854876061	-0.0467169290338
0.075	-3.00270698856	-0.12610177631	2.62060558986	-0.0454214188869	0.0372186968011	-0.0259616693256	-0.0466388716062	0.0371832304936	-0.0260409144795	-0.0467515272519
0.076	-3.07662641412	-0.129040100188	2.61894961439	-0.0459993730408	0.0424361896193	-0.0260152935934	-0.0472208021592	0.0423994216393	-0.0261037664696	-0.0467912901096
0.077	-3.17339297553	-0.133106177741	2.63836678993	-0.0465989552219	0.0477526099953	-0.0260834062748	-0.0478252138676	0.047714497754	-0.0261817925019	-0.0468363136517
0.078	-3.23852053395	-0.138265286665	2.66060273482	-0.047226935419	0.0531211760633	-0.0261732993627	-0.0484592221133	0.0530816630975	-0.0262822472247	-0.0468866563709
0.079	-3.29693861284	-0.144546319048	2.69299363034	-0.0478877554771	0.0585418034993	-0.0262931187386	-0.049127659044	0.0585008164584	-0.0264133050659	-0.0469423861848
0.08	-3.34782170378	-0.151994398215	2.73458381546	-0.0485873574239	0.0639964534767	-0.0264514022185	-0.0498368764384	0.0639538996406	-0.0265835053266	-0.0470035459622
0.081	-3.39047581331	-0.160643341663	2.78445056008	-0.0493317760621	0.0694653397378	-0.026656980161	-0.0505933351957	0.0694211045057	-0.026801675262	-0.0470701596555
0.082	-3.42434294788	-0.170516023405	2.84171031932	-0.0501270903699	0.0749271644939	-0.0269188854495	-0.0514035530074	0.0748811088658	-0.0270768400083	-0.0471422306703
0.083	-3.44900117817	-0.181623786591	2.90551990193	-0.0509793513714	0.0803593595909	-0.0272462521053	-0.0522740279374	0.0803113176742	-0.02741812117	-0.0472197404739
0.084	-3.46416247064	-0.193966735137	2.97508463614	-0.0518945112216	0.085738329925	-0.0276482090028	-0.0532111629366	0.0856881064923	-0.0278346305327	-0.047302647446
0.085	-3.46966664885	-0.207534753712	3.04965730965	-0.0528783579707	0.0910396951068	-0.0281337738544	-0.0542211959782	0.0909870632218	-0.0283353640637	-0.0473908859711
0.086	-3.46547413227	-0.222308973103	3.1285405268	-0.0539364588771	0.0962385248153	-0.0287117514704	-0.0553101388524	0.096183223536	-0.0289291001939	-0.0474843657705
0.087	-3.45165752471	-0.238263439105	3.21108751664	-0.0550741132781	0.101309567795	-0.0293906387328	-0.0564837257292	0.101251299959	-0.0296243048151	-0.0475829714654
0.088	-3.42839279288	-0.255366790574	3.29670238071	-0.0562963145941	0.106227473091	-0.0301785372066	-0.0577473710948	0.106165903184	-0.0304290439109	-0.0476865623654
0.089	-3.39595026392	-0.273583843237	3.3848398781	-0.0576077202181	0.110967002889	-0.0310830731725	-0.0591061357933	0.110901754994	-0.0313509035985	-0.0477949724738
0.09	-3.3963945734	-0.27332133504	3.38444937103	-0.0589606757205	0.115611194882	-0.0320471012001	-0.0605096781725	0.115541989166	-0.0323328505647	-0.0479080646882
0.091	-3.30445662448	-0.313978979808	3.56794258107	-0.0604547511393	0.119797097895	-0.0332162648932	-0.0620645596634	0.119723315471	-0.0335199065298	-0.0480254478519
0.092	-3.30497311814	-0.313719964229	3.5675334041	-0.0620136005841	0.123981512738	-0.0344417581164	-0.0636873888283	0.123902825582	-0.0347640846676	-0.048147120068
0.093	-3.18159613446	-0.358283958859	3.75525138887	-0.0637047398213	0.127624282889	-0.0358814589556	-0.0654532790174	0.127539974534	-0.0362222164559	-0.0482725621376
0.094	-3.18218155901	-0.35790378985	3.75482928865	-0.0654794095939	0.131258604577	-0.0373902763257	-0.0673065858409	0.131168253207	-0.0377502577834	-0.0484017651226
0.095	-3.03176144636	-0.406248672147	3.94434360018	-0.0673774740117	0.134271925413	-0.0391170941981	-0.0692943675495	0.134174716097	-0.0394957852673	-0.0485341289744
0.096	-3.03240778146	-0.40575506504	3.94391667282	-0.069377167744	0.137271847327	-0.0409249294551	-0.0713883452345	0.137167252496	-0.0413231121442	-0.0486696397143
0.097	-2.86020282014	-0.45773959454	4.13333332153	-0.0714895992404	0.139579192104	-0.0429491204587	-0.0736061902351	0.139466298876	-0.043365991882	-0.0488076232276
0.098	-2.71075841008	-0.46091263892	4.20548815559	-0.0737048173787	0.141652097922	-0.0450919060335	-0.0759333032795	0.141530187816	-0.0455276720433	-0.048947953636
0.099	-2.43597605463	-0.507771012679	4.25206975403	-0.0761855920417	0.143159803633	-0.0474920203748	-0.078539269121	0.143027726532	-0.0479461219941	-0.0490900404884
0.1	-2.16164267143	-0.53327346654	4.29745860229	-0.0786743279436	0.144102829735	-0.0499943788371	-0.0811589373067	0.143959794948	-0.0504659704665	-0.0492333611305
0.101	-1.86854505131	-0.558924133611	4.34025130281	-0.0812692711956	0.144429912062	-0.0526500101296	-0.0838930846645	0.144274930277	-0.0531380462159	-0.0493773037797
0.102	-1.56410325888	-0.584525735121	4.38234845447	-0.0839680110537	0.144122237887	-0.0554564168105	-0.0867392029763	0.143954262161	-0.0559596598404	-0.0495212427721
0.103	-1.25445137976	-0.609964795517	4.42515198709	-0.0867681167162	0.14317005998	-0.0584101236285	-0.0896947065967	0.142987986012	-0.0589271533476	-0.0496645381494
0.104	-0.944618094239	-0.635129789463	4.46965751528	-0.0896663866406	0.141571053393	-0.0615066396683	-0.0927561784372	0.141373720352	-0.0620358597047	-0.0498065438925
0.105	-0.638681268906	-0.659912029462	4.51653416801	-0.0926589178518	0.139328964372	-0.06474047196	-0.0959194385978	0.139115156208	-0.0652801143634	-0.0499466146602
0.106	-0.339901985458	-0.684205945509	4.56619265706	-0.0957411548212	0.136452492221	-0.0681051447512	-0.0991795930093	0.136220939503	-0.0686532728486	-0.050084111295
0.107	-0.0508412124068	-0.707909632435	4.61884273929	-0.0989079331167	0.132954361852	-0.0715932249423	-0.102531077339	0.132703744183	-0.0721477348707	-0.0502184053072
0.108	0.226538050585	-0.730925546933	4.67454129616	-0.102153520776	0.128850554929	-0.075196353546	-0.105967699132	0.128579503974	-0.0757549747961	-0.0503488825129
0.109	0.490781215357	-0.753161279557	4.73323222552	-0.105471659388	0.124159674034	-0.078905282992	-0.109482680189	0.123866777213	-0.0794655782764	-0.0504749459699
0.11	0.740863371007	-0.774530347458	4.79477923959	-0.108855606126	0.1189024189	-0.0827099200578	-0.113068700416	0.118586223773	-0.0832692847994	-0.0505960183358
0.111	0.976120039591	-0.79495296711	4.85899254615	-0.112298177426	0.113101157108	-0.0865993741787	-0.11671794387	0.11276017648	-0.0871550359007	-0.0507115437508
0.112	1.19618625782	-0.814356775962	4.92565027971	-0.115791794682	0.106779574283	-0.0905620108641	-0.120422147329	0.106412292064	-0.0911110287457	-0.050820989331
0.113	1.19475345057	-0.813502477511	4.92595711274	-0.119301351676	0.100205091739	-0.0945583164467	-0.124144138673	0.0998100835232	-0.0950985564174	-0.0509239675969
0.114	1.59453902508	-0.851382518649	5.06135297481	-0.122797598516	0.0927855902676	-0.0985920864124	-0.127854609294	0.0923613631118	-0.0991187027084	-0.0510197431615
0.115	1.59335239589	-0.851011716618	5.06162034338	-0.126401588286	0.0852652404957	-0.102686856644	-0.131675841011	0.0848101280582	-0.103197924808	-0.0511082138064
0.116	1.93294641195	-0.88291474837	5.2050327217	-0.129957248033	0.0769797624357	-0.10678224765	-0.135448381132	0.0764923076877	-0.107272604355	-0.0511885873643
0.117	1.93200798141	-0.882702781471	5.20525509729	-0.133605226722	0.0686202376508	-0.110919908929	-0.139315018067	0.0680987331154	-0.111387285977	-0.0512607883314
0.118	2.2139963587	-0.908911842317	5.35506382594	-0.137183680389	0.0595810627692	-0.115020873266	-0.143109553459	0.0590241247588	-0.115459832823	-0.0513241090834
0.119	2.21330376954	-0.908890061359	5.35522635423	-0.140833577053	0.0504925784132	-0.119142802425	-0.146975905474	0.0498984988154	-0.119550725046	-0.0513784988022
0.12	2.4417447254	-0.929503577346	5.51004150586	-0.144398644951	0.0408147826759	-0.123190526893	-0.150752603299	0.0401822945097	-0.123561759439	-0.0514233397635
0.121	2.44128896072	-0.929696467957	5.5101331986	-0.148011114803	0.0311091963835	-0.127235972273	-0.154575554558	0.0304366365996	-0.12756754196	-0.0514586026569
0.122	2.62091427981	-0.944846449142	5.66887223955	-0.151527600332	0.0209090418042	-0.131170162052	-0.158295464375	0.0201953070984	-0.13145627789	-0.0514837643692
0.123	2.62068271641	-0.945271626416	5.66888565828	-0.155065364189	0.0106987471588	-0.135077506885	-0.162033911529	0.00994226965303	-0.135314847608	-0.0514988132772
0.124	2.75635115626	-0.955181032289	5.83078057081	-0.158499371566	9.25676500996e-05	-0.138837714138	-0.165659386829	-0.000707543434333	-0.139020446829	-0.0515033250292
0.125	2.75632988269	-0.955849733154	5.83071144464	-0.161927370422	-0.0105102108354	-0.142545830621	-0.169274500378	-0.0113553751836	-0.142670298704	-0.0514973016333
0.126	2.85267736287	-0.960848907016	5.99525950679	-0.165246870827	-0.0214068600535	-0.146072825948	-0.172769872977	-0.0222977072157	-0.14613326778	-0.0514804210018
0.127	2.85285282317	-0.961766226693	5.99510636054	-0.168532756364	-0.0322906050107	-0.149522462626	-0.176225697461	-0.033228352463	-0.149514908745	-0.0514526947921
0.128	2.91409053943	-0.962288305338	6.16199579893	-0.171708231858	-0.0433636848181	-0.152759606958	-0.17955802963	-0.0443486545921	-0.152678495014	-0.0514139058685
0.129	2.91445049498	-0.963453423023	6.16175958318	-0.17482296069	-0.0544180945833	-0.15589476168	-0.182822185622	-0.0554512491662	-0.155735841419	-0.0513640718567
0.13	2.94427218764	-0.960018768273	6.33078760587	-0.177828033047	-0.0655557962946	-0.158789337132	-0.185962002569	-0.0666371087235	-0.158547384765	-0.051303082258
0.131	2.9448064367	-0.961425266189	6.33047136427	-0.180746445113	-0.0766723422314	-0.161558571384	-0.189006366202	-0.0778024708672	-0.16122909748	-0.0512309574406
0.132	2.94637303406	-0.954620302307	6.50146718696	-0.183558436134	-0.0877658257474	-0.164063029885	-0.191928311038	-0.088944360365	-0.163641295245	-0.0511476940511
0.133	2.94707369477	-0.956256615488	6.50107575288	-0.18625975239	-0.098838394071	-0.166420682044	-0.19472960177	-0.100065645839	-0.165902008505	-0.0510533125233
0.134	2.92305040704	-0.946710102553	6.67383657028	-0.188860142415	-0.109782566094	-0.168493771344	-0.197412975487	-0.111057716687	-0.167874051949	-0.0509479158442
0.135	2.92391192009	-0.948560102205	6.6733762947	-0.191328344577	-0.120708190483	-0.170401028261	-0.199953210839	-0.122031169171	-0.16967545418	-0.0508315224276
0.136	2.876538848	-0.936918638932	6.84761862016	-0.193703107246	-0.131402519655	-0.172008756926	-0.202382371698	-0.132772086482	-0.171173997189	-0.050704339395
0.137	2.877557813	-0.938962335627	6.84709713083	-0.195927177467	-0.142082193241	-0.173434546198	-0.204649163405	-0.143497871217	-0.17248572534	-0.0505663816476
0.138	2.8087388016	-0.925866199072	7.02242876692	-0.198066976268	-0.152431545398	-0.174550952753	-0.206813768282	-0.153891672101	-0.173485650034	-0.0504179568033
0.139	2.80991354178	-0.928080545807	7.02185474501	-0.200040984033	-0.162771085729	-0.175472622431	-0.208800444563	-0.164274765417	-0.174285963773	-0.0502590753187
0.14	2.72131451248	-0.914140648664	7.19775598829	-0.201941222208	-0.172686560739	-0.176080318972	-0.210695521769	-0.174231721146	-0.174770913187	-0.0500901402588
0.141	2.72264451083	-0.916500416331	7.19713894956	-0.203664253062	-0.182597505322	-0.176484077526	-0.212401068682	-0.184182832277	-0.175047121689	-0.0499111572056
0.142	2.60109703391	-0.91802205881	7.37913835995	-0.205414895291	-0.191989941908	-0.176682328481	-0.214122208719	-0.193613974672	-0.175117757838	-0.0497226214302
0.143	2.61739919973	-0.903334194328	7.37226472346	-0.206774236226	-0.201398023638	-0.17645228737	-0.21542890949	-0.203057018119	-0.174755041145	-0.0495245239887
0.144	2.47821710237	-0.9067364364	7.55303929735	-0.20830994496	-0.210199344804	-0.176135637765	-0.216906325083	-0.211892588078	-0.174307074772	-0.0493174519118
0.145	2.49540907481	-0.892097446486	7.54659659396	-0.209433297635	-0.219023894464	-0.175387097079	-0.21794858923	-0.22074715093	-0.173422333381	-0.0491013865998
0.146	2.34058231082	-0.895820542187	7.72520028778	-0.210741742432	-0.227168915273	-0.174561034284	-0.219171199611	-0.228921257695	-0.172462704027	-0.0488769902571
0.147	2.3582820581	-0.881437376152	7.71922556968	-0.211641032462	-0.235343402059	-0.17330861113	-0.219962719258	-0.237120191586	-0.171072080709	-0.0486442382971
0.148	2.26849746586	-0.896354048292	7.80994053782	-0.212813614494	-0.242956655578	-0.172114419547	-0.221029773931	-0.244758097074	-0.169741830726	-0.0484037669504
0.149	2.19193026781	-0.886837811003	7.89397768063	-0.213680944186	-0.250212650321	-0.170563450616	-0.221773773742	-0.252034492052	-0.16805466305	-0.0481558420119
0.15	2.11256797252	-0.882413974036	7.97719760433	-0.214482996429	-0.257090616337	-0.168778945457	-0.22244099274	-0.25892970106	-0.166134454741	-0.0479008422242
0.151	2.03064412302	-0.877051525084	8.05943084475	-0.215171690238	-0.263580800882	-0.16676483347	-0.222983838202	-0.265433839363	-0.163985532448	-0.0476391524691
0.152	1.94637005182	-0.872459109303	8.14055607214	-0.215768481128	-0.26967456217	-0.164529943697	-0.223424489295	-0.271538193662	-0.161617126871	-0.0473711669175
0.153	1.8599691635	-0.868098754377	8.22045305461	-0.216274320752	-0.275364504898	-0.162082722718	-0.223764599292	-0.27723530212	-0.159038080636	-0.0470972878057
0.154	1.77167855337	-0.864096555283	8.29900514311	-0.216696026499	-0.280644492077	-0.159432581466	-0.224011727021	-0.282518981791	-0.156258194562	-0.0468179241832
0.155	1.68174546685	-0.860385880302	8.37610092036	-0.217038602005	-0.285509657329	-0.156589398275	-0.224171631127	-0.287384336144	-0.153287727897	-0.0465334906444
0.156	1.59042725826	-0.856955076294	8.451631372	-0.21730749169	-0.289956410967	-0.153563555893	-0.224250523967	-0.291827762199	-0.150137433263	-0.046244406044
0.157	1.49798953201	-0.853772921542	8.52549287097	-0.217507906178	-0.293982435796	-0.150365818699	-0.224254389037	-0.295846945414	-0.146818431778	-0.0459510922141
0.158	1.4047054656	-0.85080921305	8.59758721707	-0.21764499135	-0.297586679019	-0.147007254482	-0.224189144379	-0.299440851039	-0.143342132911	-0.0456539726848
0.159	1.31085432689	-0.848028085898	8.6678222706	-0.217723742307	-0.300769338651	-0.143499142595	-0.224060550516	-0.30260970966	-0.139720140839	-0.0453534714169
0.16	1.2167203033	-0.845389741591	8.73611256903	-0.217748987839	-0.303531844889	-0.139852886922	-0.223874189404	-0.30535499761	-0.135964165762	-0.0450500115501
0.161	1.12259096865	-0.842850037505	8.802379875	-0.217725353054	-0.305876836702	-0.136079929637	-0.223635421865	-0.307679412463	-0.132085936194	-0.0447440141743
0.162	1.02875577806	-0.840360946081	8.86655366125	-0.217657229378	-0.30780813379	-0.132191668238	-0.223349352838	-0.309586843807	-0.128097114684	-0.0444358971259
0.163	0.935504247873	-0.837870947992	8.92857151743	-0.217548744992	-0.309330704163	-0.128199376336	-0.223020797529	-0.311082339541	-0.124009217462	-0.0441260738162
0.164	0.843124410557	-0.835325584639	8.98837949564	-0.217403738935	-0.310450627518	-0.124114129164	-0.222654251733	-0.312172067941	-0.119833538989	-0.0438149520952
0.165	0.751900970224	-0.832668072591	9.04593237211	-0.217225738803	-0.311175054705	-0.119946734522	-0.222253866269	-0.312863275755	-0.115581082116	-0.0435029331542
0.166	0.662113515734	-0.82983997733	9.10119383697	-0.217017942663	-0.311512163525	-0.115707669807	-0.22182342618	-0.313164242634	-0.111262494503	-0.0431904104731
0.167	0.574034842887	-0.826781920041	9.15413661357	-0.216783205417	-0.311471111174	-0.111407025661	-0.221366334905	-0.313084232225	-0.106888011818	-0.0428777688133
0.168	0.487929280842	-0.823434302805	9.20474250374	-0.216524029729	-0.311061983648	-0.107054456643	-0.22088560357	-0.312633440238	-0.102467408135	-0.0425653832611
0.169	0.404051059271	-0.81973803521	9.2530023629	-0.216242561552	-0.310295742431	-0.102659139217	-0.220383845387	-0.311822939862	-0.0980099537949	-0.0422536183249
0.17	0.322642894316	-0.815635245715	9.29891601191	-0.21594059013	-0.309184168818	-0.0982297371839	-0.219863275038	-0.310664624885	-0.0935243808664	-0.0419428270862
0.171	0.243934532076	-0.811069966211	9.34249207784	-0.215619552292	-0.307739806233	-0.0937743746121	-0.219325712827	-0.309171150876	-0.0890188562394	-0.0416333504091
0.172	0.168141606195	-0.805988773525	9.38374778297	-0.215280540759	-0.30597590088	-0.0893006161292	-0.218772593283	-0.307355874802	-0.0845009622157	-0.0413255162092
0.173	0.0954645261834	-0.800341379046	9.42270866948	-0.214924316111	-0.303906341091	-0.0848154543714	-0.218204977835	-0.305232793453	-0.0799776843738	-0.041019638783
0.174	0.0260875740782	-0.794081155005	9.4594082804	-0.214551322015	-0.301545595719	-0.0803253042466	-0.217623571096	-0.302816481001	-0.0754554063586	-0.0407160181982
0.175	-0.0398218576	-0.787165589559	9.49388778563	-0.214161703255	-0.298908651916	-0.0758360035797	-0.217028740279	-0.300122026076	-0.0709399111536	-0.0404149397479
0.176	-0.102113768685	-0.779556663586	9.5261955774	-0.213755326096	-0.29601095261	-0.0713528196279	-0.216420537216	-0.297164968649	-0.0664363883145	-0.0401166734665
0.177	-0.160656100211	-0.771221147947	9.55638681609	-0.213331800485	-0.292868334013	-0.0668804608855	-0.215798722433	-0.293961237052	-0.0619494465715	-0.0398214737089
0.178	-0.215334846172	-0.762130814282	9.58452295925	-0.212890503598	-0.289496963431	-0.0624230935519	-0.21516279075	-0.290527085422	-0.0574831311696	-0.0395295787918
0.179	-0.266054242255	-0.752262564903	9.61067125964	-0.212430604246	-0.285913277658	-0.0579843620106	-0.214511997878	-0.286879031827	-0.0530409452804	-0.0392412106978
0.18	-0.312736748596	-0.741598480754	9.63490423985	-0.211951087701	-0.282133922211	-0.0535674126515	-0.213845387525	-0.283033797329	-0.0486258748168	-0.03895657484
0.181	-0.355322723194	-0.730125790758	9.65729916878	-0.2114507805	-0.27817569162	-0.0491749203815	-0.213161818529	-0.2790082462	-0.0442404159824	-0.0386758598874
0.182	-0.393770321661	-0.717836773545	9.67793751183	-0.210928374873	-0.274055470996	-0.0448091171879	-0.212459991637	-0.274819327494	-0.0398866049176	-0.0383992376488
0.183	-0.428055013225	-0.704728592592	9.69690439111	-0.210382452444	-0.269790179051	-0.0404718221558	-0.211738475541	-0.270484018141	-0.0355660488356	-0.0381268630149
0.184	-0.458169047929	-0.690803076053	9.71428804493	-0.209811506958	-0.265396712742	-0.0361644723886	-0.210995731894	-0.266019267738	-0.0312799580941	-0.0378588739555
0.185	-0.484120957009	-0.676066451317	9.73017929056	-0.209213965789	-0.260891893687	-0.0318881543366	-0.21023013905	-0.261441945153	-0.0270291787001	-0.0375953915721
0.186	-0.505934892385	-0.660529041253	9.74467099124	-0.208588210083	-0.256292416476	-0.027643635098	-0.209440014348	-0.256768787085	-0.0228142248105	-0.0373365202018
0.187	-0.523649860661	-0.644204932949	9.75785721967	-0.20793259342	-0.251614799371	-0.0234313933206	-0.208623634825	-0.25201634904	-0.0186353108439	-0.037082347572
0.188	-0.537319310098	-0.627111625485	9.76983421904	-0.207245458901	-0.24687533515	-0.0192516494062	-0.207779256244	-0.247200956483	-0.0144923829457	-0.0368329450042
0.189	-0.547009766479	-0.609269671358	9.78069760693	-0.206525154717	-0.242090047835	-0.0151043947546	-0.206905130484	-0.242338661906	-0.0103851494354	-0.0365883676628
0.19	-0.552800603855	-0.590702312219	9.79054354972	-0.205770048112	-0.237274648329	-0.0109894198803	-0.205999521213	-0.237445200807	-0.00631311019535	-0.0363486548484
0.191	-0.554782905835	-0.571435117591	9.79946791052	-0.204978537861	-0.232444493748	-0.00690634125857	-0.205060717948	-0.232535951394	-0.0022755847673	-0.0361138303329
0.192	-0.553058807066	-0.551495636342	9.80756583848	-0.204149065299	-0.227614548891	-0.00285462681626	-0.204087048556	-0.227625896421	0.0017282609012	-0.0358839027336
0.193	-0.547728598545	-0.530912715186	9.81492766401	-0.203280121771	-0.222799375558	0.00116638027081	-0.203076888019	-0.222729612872	0.00569938992462	-0.0356588659034
0.194	-0.538934587422	-0.50971676853	9.82164891414	-0.202370262118	-0.218013031057	0.0051574357101	-0.202028673326	-0.21786117093	0.00963886599725	-0.0354386994135
0.195	-0.526797747564	-0.487939725639	9.82781975363	-0.201418108553	-0.213269103232	0.00911937896192	-0.200940908205	-0.213034169236	0.0135478383608	-0.0352233690048
0.196	-0.511456032073	-0.465613923267	9.83352915757	-0.200422357518	-0.208580652359	0.0130531093786	-0.199812171173	-0.208261677252	0.0174275161282	-0.0350128271072
0.197	-0.493054345305	-0.442772199767	9.83886375071	-0.199381784903	-0.203960189265	0.0169595683658	-0.198641121656	-0.203556213735	0.0212791493268	-0.0348070133725
0.198	-0.471743751625	-0.419447673309	9.84390753911	-0.19829525054	-0.199419651325	0.020839722033	-0.197426505322	-0.198929723096	0.0251040103573	-0.0346058552353
0.199	-0.447680648436	-0.395673539012	9.84874168276	-0.1971617019	-0.194970380871	0.0246945450497	-0.196167158541	-0.194393554175	0.0289033766816	-0.0344092684963
0.2	-0.421026088856	-0.371482892456	9.85344428596	-0.195980177155	-0.190623106017	0.0285250056332	-0.194862012123	-0.189958441418	0.032678514668	-0.0342171579253
0.201	-0.391944993485	-0.346908573617	9.85809021808	-0.194749807667	-0.186387923874	0.0323320516079	-0.193510094413	-0.185634488438	0.0364306645381	-0.0340294178825
0.202	-0.360605526415	-0.321983033659	9.86275094855	-0.193469819965	-0.182274286138	0.0361165974762	-0.192110533813	-0.181431153943	0.0401610263589	-0.0338459329544
0.203	-0.327178300557	-0.296738219192	9.86749441315	-0.192139537283	-0.178290987013	0.0398795124478	-0.190662560791	-0.177357239993	0.0438707470299	-0.0336665786029
0.204	-0.291835746949	-0.271205476153	9.87238489066	-0.190758380703	-0.17444615345	0.0436216093795	-0.189165509452	-0.173420882555	0.0475609082219	-0.0334912218255
0.205	-0.254751566368	-0.245415470697	9.87748290016	-0.189325869948	-0.170747237644	0.0473436345844	-0.18761881869	-0.16962954432	0.0512325152276	-0.0333197218234
0.206	-0.216099994941	-0.219398122756	9.88284512247	-0.187841623861	-0.167201011777	0.051046258475	-0.18602203298	-0.165990009737	0.0548864866958	-0.0331519306755
0.207	-0.176055211343	-0.193182554104	9.88852433416	-0.186305360594	-0.163813564919	0.0547300670141	-0.184374802839	-0.162508382215	0.0585236452209	-0.032987694017
0.208	-0.134790870673	-0.166797049269	9.89456935439	-0.184716897534	-0.160590302084	0.0583955539485	-0.182676884964	-0.159190083446	0.0621447087709	-0.0328268517192
0.209	-0.092479415007	-0.14026902412	9.9010250164	-0.18307615098	-0.157535945345	0.0620431138111	-0.180928142092	-0.156039854789	0.065750282939	-0.0326692385693
0.21	-0.0492916891876	-0.113625006447	9.9079321418	-0.181383135585	-0.154654536973	0.0656730356777	-0.179128542572	-0.15306176066	0.0693408540092	-0.0325146849478
0.211	-0.005396318379	-0.0868906216021	9.91532753948	-0.17963796357	-0.15194944454	0.0692854976719	-0.177278159671	-0.15025919386	0.0729167828312	-0.0323630175017
0.212	0.0390406836256	-0.0600905868946	9.9232440093	-0.177840843712	-0.149423367902	0.0728805622123	-0.175377170621	-0.147634882783	0.0764782995011	-0.0322140598108
0.213	0.0838563657131	-0.0332487106989	9.93171036101	-0.175992080123	-0.147078348017	0.0764581719989	-0.173425855408	-0.145190900419	0.0800254988478	-0.0320676330472
0.214	0.12889135783	-0.00638789552043	9.94075144811	-0.1740920708	-0.144915777501	0.0800181467404	-0.171424595306	-0.142928675099	0.083558336726	-0.0319235566238
0.215	0.173990128839	0.0204698528126	9.95038820414	-0.172141305968	-0.142936412872	0.0835601806193	-0.169373871154	-0.14084900289	0.0870766271173	-0.031781648832
0.216	0.219001475287	0.0473034153472	9.9606376975	-0.170140366198	-0.141140388386	0.0870838404977	-0.167274261385	-0.138952061564	0.0905800400401	-0.0316417274658
0.217	0.263778779369	0.0740925453875	9.97151319081	-0.168089920312	-0.139527231394	0.0905885648619	-0.165126439797	-0.137237426063	0.0940681002705	-0.0315036104317
0.218	0.308180430823	0.100817854039	9.98302421427	-0.165990723068	-0.13809587913	0.094073663506	-0.162931173075	-0.135704085382	0.0975401868718	-0.0313671163418
0.219	0.352069995728	0.127460791768	9.99517664029	-0.163843612626	-0.136844696856	0.0975383179506	-0.160689318054	-0.134350460764	0.100995533531	-0.0312320650905
0.22	0.395316608702	0.154003631303	10.0079727761	-0.161649507795	-0.135771497265	0.100981582593	-0.158401818739	-0.133174425143	0.104433229696	-0.0310982784109
0.221	0.437795126932	0.180429447707	10.021411456	-0.159409405069	-0.134873561058	0.10440238658	-0.156069703069	-0.132173323727	0.107852222511	-0.0309655804132
0.222	0.479386418296	0.206722099443	10.0354881457	-0.157124375444	-0.134147658608	0.107799536397	-0.15369407944	-0.131343995642	0.111251319529	-0.0308337980998
0.223	0.519977455889	0.232866207495	10.0501950502	-0.15479556103	-0.133590072616	0.11117171916	-0.151276132993	-0.130682796539	0.114629192202	-0.0307027618605
0.224	0.559456072301	0.258844629713	10.0655230095	-0.152424180426	-0.133196610074	0.114517513242	-0.148817130431	-0.130185610312	0.117984386474	-0.0305723059527
0.225	0.597731604291	0.284648465887	10.081456389	-0.150011492578	-0.132962657941	0.117835371229	-0.146318384137	-0.129847905219	0.121315306865	-0.030442268932
0.226	0.634706235691	0.310261871836	10.0979790221	-0.147558836972	-0.132883176563	0.121123650546	-0.143781291208	-0.129664726527	0.124620246677	-0.0303124940876
0.227	0.67029299432	0.335672498468	10.1150711927	-0.145067600941	-0.132952739954	0.124380607098	-0.141207300684	-0.129630736943	0.127897382464	-0.0301828298349
0.228	0.704411868512	0.360868441073	10.1327105735	-0.142539224977	-0.133165559638	0.127604403642	-0.138597918358	-0.129740240223	0.131144782844	-0.0300531300885
0.229	0.736989460158	0.385838497137	10.1508723622	-0.139975195847	-0.133515511309	0.130793116913	-0.135954699411	-0.129987207613	0.134360416197	-0.0299232546071
0.23	0.767959296317	0.41057206854	10.1695294402	-0.137377042728	-0.133996161834	0.133944745158	-0.133279244048	-0.130365304615	0.137542158804	-0.0297930693132
0.231	0.797261656151	0.435059164319	10.1886525177	-0.134746332291	-0.134600796522	0.137057216177	-0.130573192087	-0.13086791799	0.14068780356	-0.0296624465846
0.232	0.82484363642	0.459290374966	10.2082102931	-0.132084663975	-0.135322446553	0.140128395797	-0.127838217705	-0.131488182909	0.143795069147	-0.0295312655198
0.233	0.850659116868	0.483256854468	10.2281694754	-0.129393665093	-0.136153916653	0.143156096727	-0.12507602402	-0.13221901031	0.146861609644	-0.0293994121757
0.234	0.874668548481	0.506950300343	10.2484955108	-0.126674985908	-0.137087812021	0.14613808775	-0.122288337631	-0.133053113506	0.149885024487	-0.029266779779
0.235	0.896839128548	0.530362932638	10.2691518379	-0.123930294681	-0.138116566588	0.149072103214	-0.119476903132	-0.133983036096	0.1528628688	-0.0291332689092
0.236	0.91714451241	0.553487474188	10.2901006968	-0.121161272707	-0.139232469826	0.151955852745	-0.11664347761	-0.135001178419	0.155792663934	-0.0289987876559
0.237	0.935564766094	0.57631712931	10.3113031169	-0.11836960936	-0.14042769388	0.15478703114	-0.113789825164	-0.136099824305	0.158671908241	-0.0288632517485
0.238	0.952086231921	0.59884556236	10.3327190833	-0.115556997199	-0.14169432029	0.157563328385	-0.110917711477	-0.137271167426	0.161498087976	-0.02872658466
0.239	0.966701349882	0.621066875432	10.3543076968	-0.112725127123	-0.14302436635	0.160282439737	-0.108028898468	-0.138507337248	0.164268688283	-0.0285887176844
0.24	0.979408583558	0.642975586287	10.3760273385	-0.10987568363	-0.144409811004	0.162942075808	-0.105125139045	-0.139800424539	0.166981204198	-0.0284495899884
0.241	0.990212137851	0.664566604231	10.3978358278	-0.107010340191	-0.145842620237	0.165539972594	-0.102208171998	-0.141142506357	0.169633151603	-0.0283091486381
0.242	0.999121922909	0.685835207235	10.4196905844	-0.104130754765	-0.147314771896	0.168073901398	-0.0992797170542	-0.142525670464	0.172222078072	-0.0281673486007
0.243	1.00615325034	0.706777016529	10.4415487808	-0.101238565485	-0.148818279876	0.170541678575	-0.0963414701242	-0.143942039118	0.174745573547	-0.0280241527227
0.244	1.01132663396	0.727387971525	10.4633675013	-0.0983353865323	-0.15034521762	0.172941175054	-0.0933950987639	-0.145383792169	0.177201280774	-0.0278795316843
0.245	1.01466771798	0.747664304821	10.4851038887	-0.0954228042234	-0.151887740894	0.175270325568	-0.09044223788	-0.146843189453	0.179586905455	-0.0277334639309
0.246	1.01620687762	0.767602514922	10.5067152898	-0.0925023733334	-0.153438109776	0.177527137556	-0.0874844857006	-0.148312592395	0.181900226041	-0.0275859355829
0.247	1.01597918533	0.787199340585	10.5281594012	-0.089575613671	-0.15498870982	0.179709699662	-0.0845234000338	-0.149784484809	0.184139103119	-0.0274369403245
0.248	1.01402401998	0.806451732937	10.549394405	-0.0866440069264	-0.15653207236	0.181816189805	-0.0815604948328	-0.151251492846	0.186301488345	-0.0272864792721
0.249	1.01038499682	0.825356829137	10.5703791045	-0.0837089938066	-0.158060893909	0.183844882751	-0.0785972370876	-0.152706404059	0.188385432858	-0.0271345608226
0.25	1.00510958521	0.843911924382	10.591073049	-0.0807719714729	-0.15956805463	0.18579415716	-0.0756350440564	-0.154142185555	0.190389095142	-0.0269812004838
0.251	0.99824898751	0.862114445256	10.6114366603	-0.0778342912918	-0.161046635843	0.187662502069	-0.0726752808508	-0.155552001203	0.192310748294	-0.0268264206873
0.252	0.989857891994	0.879961922931	10.6314313481	-0.0748972569093	-0.162489936541	0.189448522753	-0.0697192583852	-0.15692922788	0.194148786645	-0.0266702505836
0.253	0.979994174088	0.897451966386	10.6510196197	-0.071962122655	-0.163891488903	0.191150945967	-0.0667682316974	-0.158267470728	0.195901731721	-0.0265127258229
0.254	0.968718702489	0.914582236853	10.6701651862	-0.0690300922818	-0.165245072767	0.192768624514	-0.0638233986442	-0.159560577405	0.197568237497	-0.0263538883198
0.255	0.956095123461	0.93135042302	10.6888330619	-0.0661023180413	-0.166544729067	0.194300541132	-0.0608858989763	-0.160802651321	0.199147094933	-0.0261937860055
0.256	0.942189548906	0.947754216879	10.7069896523	-0.0631799000953	-0.167784772201	0.195745811677	-0.0579568137876	-0.161988063839	0.200637235766	-0.0260324725661
0.257	0.927070386389	0.963791291493	10.724602843	-0.0602638862605	-0.168959801335	0.197103687597	-0.0550371653379	-0.163111465436	0.20203773555	-0.0258700071703
0.258	0.910808110161	0.979459279843	10.741642078	-0.0573552720789	-0.170064710632	0.198373557677	-0.0521279172391	-0.164167795815	0.20334781593	-0.0257064541856
0.259	0.893474935881	0.994755755229	10.7580784275	-0.0544550012063	-0.171094698396	0.199554949074	-0.0492299749971	-0.165152292967	0.204566846154	-0.0255418828854
0.26	0.875144711776	1.00967821419	10.7738846572	-0.0515639661083	-0.172045275137	0.200647527626	-0.0463441868949	-0.166060501184	0.205694343823	-0.0253763671477
0.261	0.855892539448	1.02422406097	10.7890353885	-0.0486830090468	-0.172912270437	0.201651097459	-0.0434713452006	-0.166888277894	0.206729974884	-0.0252099851457
0.262	0.835794736766	1.03839059382	10.8035067131	-0.0458129233527	-0.173691839309	0.202565599898	-0.04061218769	-0.167631800028	0.207673552903	-0.0250428190322
0.263	0.814928422575	1.05217499572	10.8172769146	-0.0429544549445	-0.174380466433	0.203391111703	-0.0377673994459	-0.168287568283	0.208525037584	-0.0248749546192
0.264	0.79337133965	1.06557432515	10.8303260373	-0.0401083040992	-0.174974970268	0.204127842658	-0.0349376149337	-0.168852411295	0.209284532622	-0.024706481052
0.265	0.771201752348	1.07858551127	10.8426360414	-0.037275127436	-0.175472505722	0.204776132536	-0.0321234203119	-0.169323488397	0.209952282875	-0.0245374904811
0.266	0.748498057255	1.09120535112	10.8541908209	-0.0344555400974	-0.17587056586	0.205336447477	-0.0293253559616	-0.169698291426	0.210528670909	-0.024368077731
0.267	0.725338684587	1.10343051012	10.8649762249	-0.0316501181011	-0.17616698258	0.205809375811	-0.0265439192021	-0.169974645545	0.211014212939	-0.0241983399682
0.268	0.70180184353	1.11525752527	10.8749800656	-0.0288594008391	-0.176359926309	0.206195623376	-0.023779567168	-0.170150709087	0.211409554217	-0.024028376368
0.269	0.677965297539	1.12668281116	10.8841921237	-0.0260838936971	-0.176447904707	0.206496008355	-0.0210327198176	-0.17022497244	0.211715463908	-0.0238582877831
0.27	0.653906236781	1.13770266922	10.8926041469	-0.0233240707685	-0.176429760435	0.206711455703	-0.0183037630429	-0.170196256004	0.211932829495	-0.0236881764128
0.271	0.629700949616	1.14831329931	10.9002098394	-0.0205803776367	-0.176304667983	0.206842991186	-0.015593051853	-0.170063707237	0.212062650777	-0.0235181454751
0.272	0.60542479217	1.15851081455	10.9070048524	-0.0178532341993	-0.176072129609	0.206891735102	-0.0129009136011	-0.169826796818	0.212106033484	-0.0233482988821
0.273	0.581151830317	1.1682912583	10.9129867612	-0.0151430375087	-0.1757319704	0.206858895725	-0.0102276512264	-0.16948531395	0.212064182593	-0.0231787409197
0.274	0.556954802094	1.17765062386	10.9181550417	-0.0124501646039	-0.175284332507	0.206745762518	-0.00757354648385	-0.169039360843	0.21193839537	-0.023009575932
0.275	0.532904864048	1.18658487626	10.9225110418	-0.00977497531006	-0.17472966856	0.20655369918	-0.00493886313446	-0.16848934639	0.211730054206	-0.0228409080123
0.276	0.509071412237	1.19508997615	10.9260579436	-0.00711781498173	-0.174068734323	0.206284136565	-0.00232385007132	-0.167835979093	0.211440619297	-0.0226728407003
0.277	0.485521977639	1.2031619054	10.9288007265	-0.00447901716965	-0.173302580613	0.205938565534	0.000271255642722	-0.167080259246	0.211071621217	-0.0225054766864
0.278	0.462322032138	1.21079669418	10.9307461223	-0.00185890619046	-0.172432544515	0.205518529774	0.00284622584719	-0.166223470435	0.21062465343	-0.0223389175252
0.279	0.439534861573	1.21799044931	10.9319025662	0.000742200418369	-0.171460239951	0.205025618653	0.00540083848598	-0.165267170373	0.210101364807	-0.0221732633564
0.28	0.417221356649	1.22473938345	10.9322801441	0.00332398957468	-0.170387547615	0.20446146013	0.00793487495713	-0.164213181117	0.209503452172	-0.0220086126365
0.281	0.395439990064	1.23103984478	10.9318905371	0.00588615047286	-0.169216604345	0.203827713786	0.0104481176257	-0.163063578713	0.208832652942	-0.0218450618796
0.282	0.374246622061	1.23688834704	10.9307469626	0.00842837256229	-0.167949791949	0.203126063998	0.012940347513	-0.161820682288	0.208090737883	-0.021682705409
0.283	0.35369441021	1.24228159943	10.9288641091	0.0109503436927	-0.166589725543	0.202358213307	0.0154113421732	-0.160487042654	0.207279504044	-0.0215216351204
0.284	0.333833674196	1.24721653601	10.9262580717	0.0134517484344	-0.165139241436	0.201525876004	0.0178608737655	-0.159065430453	0.206400767882	-0.0213619402562
0.285	0.314711857318	1.25169034449	10.9229462834	0.0159322665787	-0.163601384615	0.200630771964	0.0202887073283	-0.157558823882	0.205456358626	-0.0212037071918
0.286	0.296373368504	1.25570049392	10.918947443	0.0183915718228	-0.161979395856	0.199674620765	0.0226945992595	-0.155970396055	0.204448111899	-0.0210470192348
0.287	0.278859565658	1.25924476095	10.9142814422	0.0208293306397	-0.160276698534	0.198659136104	0.0250782960038	-0.154303502036	0.203377863634	-0.0208919564364
0.288	0.262208656741	1.26232125462	10.9089692908	0.0232452013335	-0.158496885141	0.197586020533	0.0274395329481	-0.15256166558	0.202247444293	-0.0207385954165
0.289	0.246455675121	1.26492843922	10.9030330384	0.025638833278	-0.156643703596	0.19645696054	0.0297780335211	-0.150748565645	0.201058673416	-0.0205870092014
0.29	0.231632387523	1.26706515514	10.8964956966	0.0280098663351	-0.154721043355	0.195273621969	0.0320935084948	-0.148868022701	0.199813354519	-0.0204372670761
0.291	0.217767283617	1.26873063741	10.8893811603	0.0303579304471	-0.152732921386	0.194037645812	0.0343856554811	-0.146923984892	0.198513270336	-0.0202894344491
0.292	0.204885572797	1.26992453181	10.8817141248	0.032682645398	-0.150683468054	0.192750644357	0.0366541586172	-0.144920514082	0.197160178434	-0.0201435727319
0.293	0.193009113477	1.27064690864	10.8735200074	0.034983620735	-0.148576912946	0.191414197718	0.0388986884315	-0.142861771842	0.195755807193	-0.0199997392326
0.294	0.182156453897	1.27089827371	10.8648248638	0.0372604558428	-0.14641757069	0.190029850722	0.0411189018815	-0.140752005408	0.194301852157	-0.0198579870628
0.295	0.172342827833	1.27067957664	10.8556553078	0.0395127401616	-0.144209826803	0.188599110182	0.0433144425524	-0.138595533667	0.192799972761	-0.0197183650587
0.296	0.163580164887	1.26999221672	10.8460384288	0.0417400535389	-0.141958123613	0.187123442519	0.045484941008	-0.136396733189	0.191251789423	-0.0195809177171
0.297	0.155877040638	1.26883804707	10.8360021055	0.0439419667118	-0.139666945865	0.185604271753	0.0476300152875	-0.134160023941	0.189658880991	-0.0194456851441
0.298	0.149238986427	1.2672193717	10.8255732757	0.0461180418859	-0.137340808573	0.184042977834	0.049749271514	-0.131889857225	0.188022782607	-0.0193127030172
0.299	0.143668098217	1.26513895028	10.8147804452	0.0482678334544	-0.134984241124	0.182440895312	0.0518423046573	-0.129590699872	0.186344983794	-0.019182002563
0.3	0.139163415942	1.26259998716	10.8036518009	0.050390888767	-0.132601775151	0.180799312371	0.0539086993599	-0.127267022169	0.184626927035	-0.0190536105468
0.301	0.135720848387	1.25960612737	10.7922156068	0.052486749009	-0.130197931166	0.179119470162	0.0559480308858	-0.124923284561	0.182870006611	-0.0189275492754
0.302	0.133333345363	1.256161447	10.78050013	0.0545549501477	-0.12777720573	0.177402562451	0.0579598661467	-0.122563924851	0.181075567779	-0.0188038366135
0.303	0.131990853594	1.25227044315	10.7685335626	0.0565950239463	-0.125344058933	0.175649735562	0.0599437648059	-0.120193345726	0.179244906264	-0.0186824860123
0.304	0.131680495741	1.24793802096	10.7563439514	0.0586064990349	-0.122902902251	0.173862088598	0.0618992804487	-0.117815902628	0.177379268041	-0.0185635065502
0.305	0.132386577843	1.24316948009	10.7439591249	0.0605889020299	-0.120458086775	0.172040673932	0.0638259618087	-0.115435892006	0.175479849411	-0.0184469029864
0.306	0.134090797616	1.23797049867	10.7314066258	0.0625417586955	-0.118013891869	0.170186497947	0.0657233540431	-0.11305753997	0.173547797342	-0.0183326758243
0.307	0.136772258784	1.23234711713	10.7187136447	0.0644645951382	-0.115574514255	0.168300522015	0.0675910000481	-0.110684991379	0.171584210074	-0.0182208213879
0.308	0.140407552274	1.22630572102	10.7059069527	0.0663569390295	-0.113144057576	0.1663836637	0.0694284418059	-0.108322299388	0.169590137967	-0.0181113319077
0.309	0.144971045696	1.21985302136	10.6930128453	0.0682183208492	-0.110726522436	0.164436798168	0.0712352217591	-0.105973415474	0.167566584576	-0.0180041956168
0.31	0.150434800224	1.21299603717	10.6800570773	0.0700482751446	-0.108325796951	0.162460759788	0.0730108842022	-0.103642179957	0.16551450795	-0.0178993968577
0.311	0.156768844774	1.20574207507	10.667064811	0.0718463418	-0.105945647827	0.160456343916	0.0747549766881	-0.10133231305	0.163434822132	-0.017796916197
0.312	0.163941204239	1.19809871042	10.6540605593	0.0736120673113	-0.103589711977	0.158424308839	0.0764670514407	-0.0990474064331	0.161328398838	-0.0176967305497
0.313	0.171918136088	1.19007376677	10.6410681386	0.0753450060621	-0.101261488695	0.15636537787	0.0781466667709	-0.0967909153934	0.159196069327	-0.0175988133116
0.314	0.180664135938	1.18167529746	10.6281106173	0.0770447215967	-0.0989643323991	0.154280241582	0.0797933884903	-0.0945661515151	0.157038626418	-0.0175031344983
0.315	0.190142240926	1.17291156479	10.6152102752	0.0787107878855	-0.0967014459542	0.152169560157	0.0814067913175	-0.0923762759536	0.15485682666	-0.017409660893
0.316	0.200314035014	1.16379102198	10.6023885587	0.0803427905805	-0.0944758745814	0.150033965842	0.0829864602738	-0.0902242932913	0.152651392636	-0.0173183561987
0.317	0.211139847853	1.15432229418	10.589666045	0.0819403282566	-0.0922905003629	0.147874065507	0.0845319920645	-0.0881130459854	0.150423015378	-0.0172291811977
0.318	0.222578923764	1.1445141599	10.5770624064	0.0835030136351	-0.0901480373463	0.145690443271	0.0860429964401	-0.0860452094132	0.148172356894	-0.0171420939161
0.319	0.234589493824	1.13437553419	10.5645963775	0.0850304747868	-0.0880510272499	0.143483663199	0.0875190975364	-0.0840232875167	0.145900052785	-0.0170570497922
0.32	0.247129026613	1.12391545071	10.5522857292	0.0865223563113	-0.0860018357723	0.141254272048	0.0889599351874	-0.0820496090499	0.143606714932	-0.0169740018497
0.321	0.260154285298	1.11314304618	10.5401472409	0.0879783204895	-0.0840026495026	0.139002802053	0.090365166209	-0.0801263244268	0.141292934248	-0.0168929008745
0.322	0.27362149635	1.10206754462	10.5281966795	0.0893980484055	-0.082055473431	0.136729773737	0.0917344656496	-0.0782554031688	0.138959283485	-0.0168136955935
0.323	0.287486533141	1.0906982422	10.5164487828	0.0907812410359	-0.0801621290533	0.134435698727	0.0930675280039	-0.0764386319459	0.136606320062	-0.0167363328563
0.324	0.301705039957	1.07904449324	10.5049172417	0.0921276203026	-0.0783242530641	0.132121082571	0.0943640683866	-0.0746776132086	0.134234588923	-0.0166607578188
0.325	0.31623248147	1.06711569773	10.4936146877	0.0934369300856	-0.0765432966298	0.129786427541	0.0956238236623	-0.072973764399	0.131844625396	-0.0165869141268
0.326	0.331024445475	1.05492128728	10.4825526867	0.0947089371943	-0.0748205252328	0.127432235399	0.0968465535286	-0.0713283177363	0.129436958043	-0.0165147441014
0.327	0.346036684914	1.04247071392	10.4717417325	0.0959434322915	-0.0731570190748	0.12505901013	0.0980320415488	-0.0697423205617	0.127012111493	-0.0164441889237
0.328	0.361225197179	1.02977343964	10.4611912413	0.0971402307701	-0.0715536740265	0.122667260608	0.0991800961302	-0.0682166362331	0.124570609228	-0.0163751888185
0.329	0.376546489596	1.01683892443	10.4509095569	0.098299173576	-0.0700112031102	0.120257503207	0.100290551445	-0.0667519455554	0.122112976333	-0.016307683238
0.33	0.391957554459	1.00367661798	10.4409039511	0.0994201279771	-0.068530138499	0.117830264325	0.101363268292	-0.065348748729	0.119639742174	-0.0162416110424
0.331	0.407416134611	0.990295948985	10.4311806313	0.100502988273	-0.0671108340162	0.115386082813	0.102398134891	-0.0640073678036	0.117151442999	-0.0161769106793
0.332	0.422880713386	0.976706317799	10.4217447494	0.101547676445	-0.0657534681164	0.112925512308	0.103395067615	-0.062727949616	0.114648624459	-0.0161135203605
0.333	0.438310698297	0.962917087536	10.412600415	0.102554142737	-0.0644580473295	0.110449123446	0.104354011645	-0.0615104691947	0.112131844018	-0.0160513782345
0.334	0.453666507928	0.948937576855	10.4037507092	0.10352236618	-0.0632244101468	0.107957505953	0.105274941563	-0.0603547336118	0.109601673259	-0.0159904225568
0.335	0.468909666286	0.934777052794	10.3951977026	0.104452355033	-0.062052231329	0.105451270601	0.106157861853	-0.0592603862589	0.107058700059	-0.0159305918553
0.336	0.48400287485	0.92044472443	10.3869424758	0.105344147165	-0.0609410266129	0.102931051016	0.107002807344	-0.0582269115277	0.104503530637	-0.0158718250913
0.337	0.498910174101	0.905949735941	10.378985141	0.106197810354	-0.0598901577936	0.100397505339	0.107809843553	-0.0572536398708	0.101936791452	-0.0158140618159
0.338	0.513596941137	0.891301161652	10.371324868	0.107013442517	-0.0588988381611	0.0978513177214	0.108579066958	-0.0563397532195	0.0993591309523	-0.015757242321
0.339	0.528029913414	0.876508002302	10.363960638	0.107791171868	-0.0579661374773	0.0952931996497	0.109310605196	-0.0554842899494	0.0967712211351	-0.0157013077853
0.34	0.542177695517	0.861579170343	10.3568882226	0.108531156946	-0.0570909910839	0.0927238911195	0.11000461712	-0.0546861539779	0.0941737590588	-0.0156462004123
0.341	0.556010049522	0.846523502239	10.350105014	0.10923358667	-0.0562722020842	0.0901441615835	0.11066129287	-0.053944116945	0.0915674679513	-0.0155918635653
0.342	0.569498563208	0.831349739542	10.3436066975	0.109898680207	-0.0555084502724	0.0875548107618	0.111280853766	-0.053256827142	0.0889530983479	-0.0155382418934
0.343	0.582616433121	0.816066531273	10.3373881706	0.110526686816	-0.0547982985363	0.0849566692408	0.11186355216	-0.0526228159205	0.0863314289497	-0.0154852814524
0.344	0.595338700962	0.80068242705	10.3314435801	0.111117885596	-0.0541401998895	0.082350598888	0.112409671182	-0.0520405047342	0.0837032673096	-0.0154329298175
0.345	0.60764210266	0.785205875711	10.325766357	0.111672585158	-0.0535325046751	0.0797374930754	0.112919524419	-0.0515082123572	0.0810694503252	-0.0153811361902
0.346	0.619505170764	0.769645221177	10.3203492565	0.112191123217	-0.05297346792	0.0771182767098	0.113393455489	-0.0510241622571	0.0784308445385	-0.0153298514966
0.347	0.630908292236	0.754008699052	10.3151843977	0.112673866105	-0.0524612568124	0.0744939060728	0.113831837546	-0.0505864900943	0.0757883462421	-0.0152790284792
0.348	0.641833676883	0.738304434329	10.3102633048	0.113121208218	-0.0519939582777	0.0718653684704	0.114235072701	-0.050193251325	0.0731428813917	-0.0152286217808
0.349	0.652265407826	0.72254043858	10.3055769496	0.113533571373	-0.0515695866271	0.0692336816962	0.114603591359	-0.0498424288792	0.0704954053275	-0.0151785880208
0.35	0.662189402644	0.706724608124	10.3011157928	0.113911404115	-0.051186091255	0.0665998933099	0.114937851491	-0.0495319408912	0.0678469023067	-0.0151288858639
0.351	0.671593471422	0.690864721519	10.2968698292	0.114255180941	-0.0508413643581	0.0639650797383	0.115238337821	-0.049259648455	0.0651983848516	-0.0150794760809
0.352	0.680467196106	0.674968439284	10.292828629	0.114565401467	-0.0505332486554	0.0613303452027	0.115505560959	-0.0490233633829	0.0625508929181	-0.0150303216017
0.353	0.688802122794	0.65904330009	10.2889813853	0.114842589538	-0.0502595450827	0.0586968204799	0.115740056455	-0.0488208559417	0.0599054928896	-0.0149813875613
0.354	0.696591536962	0.643096722342	10.2853169543	0.115087292274	-0.0500180204402	0.0560656615035	0.115942383808	-0.0486498625431	0.0572632764051	-0.0149326413369
0.355	0.703830559487	0.627136001955	10.2818238738	0.115300079075	-0.0498064150012	0.0534380478164	0.116113125408	-0.048508093398	0.0546253590279	-0.0148840525782
0.356	0.710516069684	0.611168312774	10.2784904969	0.115481540573	-0.0496224499124	0.0508151808794	0.116252885439	-0.0483932399631	0.0519928787613	-0.01483559323
0.357	0.71664668331	0.595200706278	10.27530494	0.115632287545	-0.0494638346401	0.0481982822507	0.116362288729	-0.0483029824347	0.0493669944281	-0.0147872375474
0.358	0.722222751087	0.5792401116	10.2722551614	0.11575294979	-0.0493282741986	0.0455885916432	0.116441979572	-0.0482349970259	0.0467488839157	-0.0147389621029
0.359	0.727246290772	0.563293336465	10.2693290036	0.115844174978	-0.0492134762417	0.0429873648725	0.116492620504	-0.0481869631067	0.0441397423036	-0.0146907457876
0.36	0.731720896976	0.54736706882	10.2665142349	0.115906627469	-0.0491171579863	0.0403958717072	0.116514891067	-0.0481565701761	0.0415407798809	-0.0146425698041
0.361	0.735651800041	0.531467876918	10.263798593	0.115940987123	-0.0490370529481	0.0378153936336	0.116509486547	-0.0481415246472	0.0389532200689	-0.0145944176536
0.362	0.739045679191	0.51560221263	10.2611698236	0.115947948083	-0.0489709174755	0.0352472215471	0.116477116695	-0.0481395564287	0.0363782972588	-0.0145462751151
0.363	0.741910721599	0.499776412152	10.2586157225	0.115928217568	-0.0489165370656	0.0326926533841	0.116418504447	-0.0481484252882	0.0338172545791	-0.0144981302196
0.364	0.744256532541	0.483996698757	10.2561241744	0.115882514649	-0.0488717324469	0.0301529917063	0.116334384638	-0.0481659269807	0.031271341605	-0.0144499732169
0.365	0.746094008428	0.468269186312	10.2536831888	0.115811569038	-0.0488343654175	0.0276295412521	0.116225502728	-0.0481898991315	0.0287418120222	-0.0144017965367
0.366	0.747435373777	0.452599881092	10.2512809386	0.11571611989	-0.048802344425	0.0251236064664	0.116092613528	-0.0482182268587	0.0262299212603	-0.0143535947443
0.367	0.748294024607	0.436994686103	10.2489057945	0.115596914612	-0.0487736298777	0.0226364890247	0.115936479955	-0.0482488481248	0.0237369241071	-0.0143053644906
0.368	0.748684535814	0.421459403793	10.2465463585	0.115454707701	-0.0487462391772	0.0201694853614	0.115757871805	-0.0482797588082	0.0212640723184	-0.0142571044565
0.369	0.748622527065	0.40599974057	10.2441914975	0.115290259606	-0.0487182514622	0.0177238842179	0.11555756455	-0.0483090174824	0.0188126122355	-0.0142088152932
0.37	0.748124603322	0.390621310694	10.2418303715	0.115104335619	-0.0486878120578	0.0153009642214	0.115336338181	-0.0483347498989	0.0163837824228	-0.0141604995573
0.371	0.747214074022	0.375331316076	10.2394504793	0.114897710245	-0.0486531488503	0.0129019864551	0.115094981444	-0.0483551655011	0.0139788065596	-0.0141121616312
0.372	0.745899481939	0.360131605689	10.2370435379	0.114671145657	-0.0486125432896	0.0105282093352	0.114834270486	-0.0483685280797	0.0115989076211	-0.0140638076682
0.373	0.744204273455	0.345029529034	10.2346003282	0.114425419771	-0.0485643651396	0.00818086542898	0.114554996587	-0.0483731910062	0.00924528542593	-0.0140154455038
0.374	0.742148566282	0.330030252525	10.2321091104	0.114161306017	-0.0485070660444	0.00586116978486	0.114257946036	-0.0483675905873	0.00691912476756	-0.0139670845776
0.375	0.739752617332	0.315139040106	10.2295623842	0.113879579066	-0.0484391782897	0.0035703160877	0.113943905791	-0.0483502448844	0.00462159148908	-0.0139187358521
0.376	0.737037480766	0.300361038645	10.2269517234	0.11358101229	-0.048359320963	0.00130947465279	0.113613660897	-0.0483197598866	0.00235383055808	-0.0138704117255
0.377	0.734024603075	0.285701347908	10.2242691619	0.113266377487	-0.0482662015629	-0.000920209459673	0.11326799418	-0.0482748311313	0.000116964159585	-0.013822125944
0.378	0.730735898104	0.271165005447	10.2215072064	0.112936444012	-0.0481586179442	-0.0031176182319	0.112907685352	-0.0482142456561	-0.00208791010645	-0.0137738935114
0.379	0.72719356158	0.256756997045	10.2186588518	0.112591978164	-0.0480354599386	-0.0052816623533	0.112533510364	-0.0481368836232	-0.00425972091302	-0.013725730597
0.38	0.72342007935	0.242482258427	10.2157175928	0.112233742564	-0.0478957106577	-0.00741128276402	0.11214624077	-0.0480417196232	-0.00639742478016	-0.0136776544418
0.381	0.719438079217	0.228345680435	10.2126774359	0.111862495623	-0.047738447482	-0.00950545207058	0.111746643172	-0.0479278236608	-0.00850000752829	-0.0136296832639
0.382	0.715270302013	0.214352112052	10.209532908	0.111478991052	-0.0475628427399	-0.0115631758303	0.111335478723	-0.0477943618274	-0.0105664856068	-0.013581836163
0.383	0.710939520571	0.2005063639	10.2062790647	0.111083977446	-0.0473681640806	-0.0135834937017	0.110913502696	-0.0476405966647	-0.0125959072949	-0.013534133024
0.384	0.706468488535	0.186813211116	10.202911495	0.110678197916	-0.0471537745471	-0.0155654804584	0.110481464115	-0.047465887225	-0.014587353772	-0.0134865944211
0.385	0.701879844481	0.173277396354	10.1994263262	0.110262389786	-0.0469191323561	-0.0175082468663	0.110040105447	-0.0472696888358	-0.0165399400566	-0.0134392415214
0.386	0.697196038433	0.159903632221	10.1958202254	0.109837284341	-0.0466637903909	-0.0194109404237	0.109590162359	-0.0470515525741	-0.0184528158128	-0.0133920959886
0.387	0.692439295658	0.146696602864	10.1920903993	0.109403606634	-0.0463873954157	-0.0212727459646	0.109132363524	-0.0468111244599	-0.0203251660252	-0.0133451798887
0.388	0.687631565523	0.133660965265	10.1882345953	0.108962075339	-0.0460896870199	-0.0230928861279	0.108667430489	-0.046548144377	-0.0221562115433	-0.0132985155948
0.389	0.682794425752	0.120801350794	10.1842510957	0.10851340266	-0.0457704963006	-0.0248706216936	0.108196077597	-0.0462624447297	-0.023945209497	-0.0132521256948
0.39	0.677949038764	0.108122365534	10.1801387144	0.108058294277	-0.0454297442948	-0.0266052517905	0.107719011949	-0.0459539488469	-0.0256914535867	-0.0132060328994
0.391	0.673116100587	0.0956285902843	10.1758967922	0.107597449348	-0.0450674401686	-0.0282961139788	0.107236933422	-0.0456226691419	-0.0273942742513	-0.0131602599523
0.392	0.668315767464	0.0833245805206	10.1715251855	0.107131560536	-0.0446836791779	-0.0299425842118	0.106750534721	-0.0452687050409	-0.0290530387179	-0.0131148295423
0.393	0.663567656856	0.0712148647702	10.1670242628	0.106661314083	-0.044278640408	-0.0315440766831	0.106260501479	-0.0448922406902	-0.0306671509392	-0.0130697642177
0.394	0.658890736824	0.05930394405	10.1623948876	0.106187389911	-0.0438525843065	-0.0331000435637	0.105767512381	-0.0444935424541	-0.0322360514223	-0.0130250863026
0.395	0.654303364258	0.0475962890209	10.1576384126	0.105710461753	-0.0434058500202	-0.0346099746367	0.105272239325	-0.0440729562168	-0.0337592169568	-0.0129808178166
0.396	0.649823099691	0.0360963393638	10.1527566624	0.105231197309	-0.0429388525484	-0.036073396835	0.104775347608	-0.0436309044988	-0.035236160247	-0.0129369803962
0.397	0.645466849847	0.0248084988082	10.1477519219	0.104750258421	-0.0424520797255	-0.0374898736902	0.104277496132	-0.0431678834028	-0.0366664294557	-0.0128935952204
0.398	0.641250719625	0.0137371332955	10.1426269199	0.104268301266	-0.0419460890457	-0.0388590046998	0.103779337631	-0.0426844594005	-0.038049607667	-0.0128506829387
0.399	0.637189968387	0.00288656745299	10.1373848111	0.103785976564	-0.0414215043423	-0.0401804246202	0.103281518911	-0.0421812659744	-0.0393853122745	-0.0128082636019
0.4	0.633299040668	-0.007738920154	10.132029161	0.103303929787	-0.0408790123361	-0.0414538026929	0.102784681095	-0.0416590001276	-0.0406731943035	-0.0127663565978
0.401	0.629591537283	-0.0181351013714	10.1265639273	0.102822801385	-0.0403193590642	-0.0426788418134	0.102289459879	-0.0411184187757	-0.0419129376736	-0.0127249805888
0.402	0.626080111934	-0.0282978022205	10.1209934382	0.102343227003	-0.0397433462048	-0.0438552776491	0.101796485791	-0.0405603350331	-0.0431042584113	-0.0126841534544
0.403	0.622776583766	-0.0382229094842	10.1153223755	0.101865837701	-0.0391518273098	-0.0449828777148	0.101306384439	-0.0399856144088	-0.0442469038182	-0.0126438922366
0.404	0.619691759407	-0.047906374083	10.1095557515	0.101391260169	-0.0385457039587	-0.0460614404146	0.100819776762	-0.0393951709242	-0.045340651604	-0.0126042130897
0.405	0.61683560507	-0.0573442187644	10.1036988891	0.100920116931	-0.0379259218492	-0.0470907940564	0.100337279271	-0.0387899631671	-0.0463853089912	-0.0125651312337
0.406	0.614217031244	-0.0665325413975	10.0977573995	0.100453026536	-0.0372934668342	-0.0480707958486	0.0998595042691	-0.0381709902946	-0.0473807117997	-0.0125266609119
0.407	0.611843970937	-0.0754675192197	10.0917387329	0.0999906037684	-0.036649359239	-0.0490013308908	0.0993870600941	-0.0375392863165	-0.0483267235546	-0.0124888153536
0.408	0.60972386367	-0.0841454318432	10.0856455571	0.0995334597064	-0.0359946563599	-0.0498823111236	0.0989205512128	-0.0368959225599	-0.0492232343998	-0.0124516067355
0.409	0.607862477959	-0.0925626336112	10.0794861267	0.0990822020125	-0.0353304394668	-0.0507136743611	0.0984605785353	-0.0362419946426	-0.0500701603771	-0.0124150461555
0.41	0.60626497791	-0.100715589781	10.0732669326	0.0986374349526	-0.0346578148328	-0.0514953832488	0.098007739466	-0.0355786234715	-0.0508674423693	-0.0123791436041
0.411	0.604935458914	-0.108600868762	10.0669947371	0.0981997595327	-0.0339779086592	-0.0522274242816	0.0975626280665	-0.0349069501393	-0.0516150452138	-0.0123439079432
0.412	0.603877173458	-0.116215152791	10.0606764021	0.0977697735616	-0.0332918631948	-0.0529098068311	0.0971258351439	-0.0342281320167	-0.0523129568006	-0.0123093468875
0.413	0.603092374518	-0.123555241472	10.0543189157	0.0973480717017	-0.0326008327449	-0.0535425622006	0.0966979483252	-0.0335433387362	-0.0529611871987	-0.0122754669902
0.414	0.60258236811	-0.130618058177	10.0479293698	0.0969352454883	-0.0319059797518	-0.0541257427122	0.0962795520988	-0.0328537482489	-0.0535597678103	-0.0122422736328
0.415	0.602347625432	-0.137400656683	10.041514937	0.096531883322	-0.0312084709347	-0.0546594208296	0.0958712278267	-0.0321605429422	-0.0541087505572	-0.0122097710187
0.416	0.602387649094	-0.143900225024	10.0350828477	0.0961385704325	-0.0305094734958	-0.0551436883206	0.095473553727	-0.0314649058259	-0.0546082071046	-0.0121779621706
0.417	0.602701100073	-0.150114091876	10.0286403678	0.0957558888129	-0.0298101514066	-0.0555786554633	0.0950871048243	-0.0307680167995	-0.0550582281248	-0.0121468489317
0.418	0.60328577565	-0.156039731086	10.0221947745	0.0953844171257	-0.0291116617815	-0.0559644502995	0.0947124528698	-0.0300710490096	-0.0554589226043	-0.0121164319705
0.419	0.604138661745	-0.161674766755	10.0157533378	0.0950247305789	-0.0284151513487	-0.0563012179364	0.0943501662303	-0.029375165305	-0.0558104171965	-0.0120867107895
0.42	0.605255910796	-0.167016977164	10.0093232967	0.0946774007738	-0.0277217530275	-0.0565891199004	0.0940008097464	-0.0286815148013	-0.0561128556228	-0.0120576837368
0.421	0.606632953664	-0.172064299813	10.0029118384	0.094342995525	-0.0270325826195	-0.056828333544	0.0936649445604	-0.0279912295602	-0.0563663981224	-0.012029348022
0.422	0.608264387979	-0.176814833795	9.99652607953	0.094022078652	-0.0263487356213	-0.0570190515066	0.0933431279154	-0.0273054213922	-0.0565712209542	-0.0120016997341
0.423	0.610144194337	-0.181266845195	9.99017304348	0.093715209745	-0.0256712841669	-0.0571614812306	0.0930359129251	-0.0266251787913	-0.0567275159491	-0.0119747338638
0.424	0.612265624544	-0.185418768784	9.98385964582	0.0934229439045	-0.0250012741056	-0.0572558445331	0.0927438483165	-0.025951564005	-0.056835490115	-0.0119484443279
0.425	0.614621283659	-0.189269211248	9.97759267113	0.0931458314576	-0.0243397222203	-0.0573023772329	0.0924674781469	-0.025285610249	-0.0568953652932	-0.0119228239969
0.426	0.61720318211	-0.192816953818	9.97137875843	0.0928844176495	-0.0236876135946	-0.0573013288321	0.0922073414958	-0.0246283190694	-0.0569073778667	-0.0118978647254
0.427	0.620002750567	-0.196060954117	9.96522438449	0.0926392423155	-0.0230458991308	-0.057252962252	0.0919639721331	-0.0239806578591	-0.0568717785184	-0.0118735573848
0.428	0.623010914426	-0.199000348148	9.95913584508	0.0924108395316	-0.0224154932241	-0.0571575536221	0.091737898167	-0.0233435575311	-0.0567888320395	-0.0118498918986
0.429	0.626218071336	-0.201634451049	9.95311924311	0.0921997372477	-0.0217972715976	-0.0570153921193	0.0915296416713	-0.0227179103537	-0.0566588171855	-0.0118268572799
0.43	0.629614135825	-0.203962758041	9.94718047213	0.0920064569038	-0.0211920693005	-0.0568267798576	0.0913397182949	-0.0221045679503	-0.0564820265777	-0.0118044416708
0.431	0.633188695623	-0.205984946156	9.94132520388	0.0918315130321	-0.0206006788715	-0.0565920318243	0.0911686368559	-0.0215043394658	-0.0562587666496	-0.0117826323842
0.432	0.636930877408	-0.207700872685	9.93555887546	0.0916754128462	-0.0200238486712	-0.0563114758609	0.0910168989217	-0.0209179899026	-0.0559893576339	-0.0117614159467
0.433	0.640829532898	-0.209110576456	9.9298866782	0.09153865582	-0.0194622813835	-0.0559854526857	0.0908849983769	-0.0203462386262	-0.055674133589	-0.0117407781435
0.434	0.644873193953	-0.210214276465	9.92431354706	0.0914217332573	-0.0189166326872	-0.0556143159564	0.0907734209827	-0.0197897580434	-0.0553134424612	-0.0117207040648
0.435	0.649050117096	-0.21101237102	9.91884414946	0.0913251278555	-0.0183875100999	-0.0551984323668	0.0906826439275	-0.0192491724509	-0.0549076461796	-0.0117011781529
0.436	0.653348447158	-0.211505437785	9.91348288038	0.0912493132648	-0.0178754719911	-0.054738181778	0.0906131353737	-0.0187250570567	-0.0544571207813	-0.0116821842509
0.437	0.657756038272	-0.211694230071	9.90823385024	0.0911947536448	-0.0173810267662	-0.0542339573764	0.0905653540002	-0.0182179371709	-0.0539622565623	-0.0116637056523
0.438	0.662260692002	-0.21157967696	9.90310088162	0.0911619032202	-0.0169046322201	-0.0536861658591	0.0905397485448	-0.017728287567	-0.0534234582513	-0.0116457251508
0.439	0.6668500975	-0.211162880177	9.89808750101	0.0911512058397	-0.0164466950576	-0.0530952276396	0.0905367573479	-0.0172565320109	-0.0528411452026	-0.011628225091
0.44	0.671511875899	-0.210445111784	9.89319693646	0.0911630945373	-0.0160075705791	-0.052461577072	0.0905568078995	-0.0168030429551	-0.0522157516049	-0.0116111874197
0.441	0.676233714147	-0.209427812365	9.88843211302	0.0911979910998	-0.0155875625298	-0.0517856626888	0.0906003163917	-0.0163681413959	-0.051547726701	-0.0115945937373
0.442	0.681003223156	-0.208112586411	9.88379564828	0.0912563056422	-0.0151869231076	-0.0510679474493	0.090667687279	-0.0159520968911	-0.0508375350162	-0.0115784253485
0.443	0.685808018239	-0.206501195885	9.87929191484	0.0913384362224	-0.014805850925	-0.050308909004	0.0907593128775	-0.0155551255298	-0.0500856566333	-0.0115626633162
0.444	0.690636458342	-0.20459557982	9.87491838465	0.09144476832	-0.014444499875	-0.0495090399071	0.0908755728314	-0.0151773988061	-0.0492925872536	-0.0115472885067
0.445	0.695476111677	-0.202397807632	9.87067926629	0.0915756746187	-0.0141029678496	-0.0486688479397	0.0910168338777	-0.0148190323477	-0.0484588386695	-0.0115322816456
0.446	0.700315153552	-0.199910112356	9.86657593853	0.0917315145107	-0.0137813039404	-0.0477888563152	0.0911834493383	-0.0144800931233	-0.047584938844	-0.0115176233655
0.447	0.705141875262	-0.197134871403	9.86260947943	0.0919126337801	-0.013479507986	-0.0468696039324	0.0913757587893	-0.014160598998	-0.0466714321518	-0.0115032942566
0.448	0.709944907303	-0.194074606437	9.85878066477	0.0921193642511	-0.0131975314642	-0.0459116456035	0.0915940876962	-0.0138605196327	-0.0457188795766	-0.0114892749146
0.449	0.714713047689	-0.190731976975	9.85508996854	0.0923520234686	-0.0129352785027	-0.0449155522667	0.0918387470823	-0.013579777501	-0.0447278588917	-0.0114755459888
0.45	0.719435440391	-0.187109777545	9.85153756984	0.0926109143957	-0.0126926070113	-0.0438819111803	0.0921100332143	-0.013318249028	-0.0436989648203	-0.0114620882285
0.451	0.724101574985	-0.183210933013	9.8481233579	0.0928963251344	-0.0124693299308	-0.0428113260938	0.0924082273121	-0.0130757658439	-0.0426328091722	-0.0114488825283
0.452	0.728701234164	-0.179038493363	9.84484693598	0.0932085286685	-0.0122652165904	-0.0417044173941	0.0927335952819	-0.0128521161464	-0.0415300209544	-0.0114359099722
0.453	0.733224590222	-0.174595629838	9.84170762961	0.0935477826301	-0.0120799941691	-0.0405618222233	0.0930863874735	-0.0126470461657	-0.0403912464524	-0.0114231518762
0.454	0.73766223451	-0.169885630398	9.83870449365	0.0939143290908	-0.011913349253	-0.0393841945665	0.0934668384636	-0.0124602617249	-0.0392171492805	-0.0114105898296
0.455	0.74200513238	-0.164911894506	9.83583631953	0.0943083943783	-0.0117649294826	-0.0381722053055	0.0938751668656	-0.0122914298887	-0.038008410398	-0.0113982057343
0.456	0.746244719683	-0.159677929224	9.83310164509	0.094730188918	-0.0116343452826	-0.0369265422382	0.0943115751652	-0.0121401806949	-0.0367657280901	-0.011385981843
0.457	0.750372820485	-0.154187343671	9.83049876124	0.0951799071021	-0.0115211716671	-0.0356479100612	0.0947762495843	-0.0120061089594	-0.035489817911	-0.0113739007947
0.458	0.754381803162	-0.148443845664	9.82802572421	0.0956577271836	-0.0114249501139	-0.0343370303124	0.0952693599724	-0.0118887761492	-0.0341814125885	-0.0113619456496
0.459	0.758264468318	-0.142451236048	9.8256803637	0.0961638111976	-0.0113451904995	-0.0329946412754	0.0957910597251	-0.011787712316	-0.0328412618877	-0.0113500999211
0.46	0.762014108043	-0.136213404604	9.82346029457	0.09669830491	-0.0112813730889	-0.0316214978406	0.0963414857312	-0.0117024180821	-0.0314701324339	-0.0113383476061
0.461	0.765624520488	-0.129734325608	9.82136292741	0.0972613377911	-0.0112329505715	-0.0302183713261	0.0969207583471	-0.0116323666732	-0.0300688074936	-0.0113266732137
0.462	0.769090017002	-0.12301805343	9.81938547894	0.0978530230166	-0.0111993501378	-0.028786049255	0.0975289813989	-0.0115770059885	-0.0286380867122	-0.0113150617912
0.463	0.772405418086	-0.116068718148	9.81752498428	0.0984734574947	-0.0111799755876	-0.0273253350891	0.0981662422117	-0.0115357607036	-0.0271787858097	-0.0113034989487
0.464	0.775566053327	-0.108890521377	9.81577828651	0.0991227219176	-0.0111742094888	-0.0258370479207	0.0988326116649	-0.0115080344212	-0.0256917362331	-0.0112919708809
0.465	0.778556494884	-0.101485545565	9.81414601733	0.0998008879522	-0.0111813916036	-0.0243220286544	0.0995281513106	-0.0114931881751	-0.0241777916053	-0.011280464407
0.466	0.781392519428	-0.0938630081421	9.81262057131	0.100507990834	-0.0112008854482	-0.0227811168085	0.10025288624	-0.0114906066803	-0.0226378036554	-0.0112689669536
0.467	0.78406240339	-0.0860244903296	9.81120028929	0.101244069298	-0.0112320146338	-0.0212151785067	0.101006844693	-0.0114996350371	-0.0210726510276	-0.0112574665966
0.468	0.786563677409	-0.0779745947666	9.80988124607	0.102009138952	-0.0112740957834	-0.0196250914281	0.101790031603	-0.0115196114445	-0.0194832237962	-0.0112459520643
0.469	0.788894384985	-0.0697177689929	9.80865941158	0.102803201547	-0.0113264355817	-0.0180117466865	0.102602437856	-0.0115498642683	-0.0178704253762	-0.0112344127506
0.47	0.791053057513	-0.0612585692881	9.8075306718	0.103626242901	-0.0113883328854	-0.0163760483246	0.103444038222	-0.0115897141395	-0.016235171984	-0.0112228387237
0.471	0.793038755669	-0.0526015805468	9.80649084355	0.104478233778	-0.0114590808156	-0.0147189126982	0.104314792239	-0.0116384760302	-0.0145783919891	-0.011211220733
0.472	0.794851024291	-0.0437514356116	9.80553568641	0.10535912992	-0.0115379688217	-0.0130412678512	0.105214644265	-0.0116954613031	-0.0129010252581	-0.0111995502137
0.473	0.796489903366	-0.0347128061197	9.8046609186	0.106268872353	-0.0116242847132	-0.0113440528505	0.106143523794	-0.0117599797267	-0.0112040224588	-0.0111878192893
0.474	0.797955883137	-0.025490401357	9.80386222728	0.107207387628	-0.0117173166523	-0.00962821709164	0.10710134571	-0.0118313414504	-0.00948834433743	-0.0111760207723
0.475	0.79924994116	-0.0160889655596	9.80313528183	0.108174588101	-0.0118163551028	-0.00789471957502	0.108088010579	-0.0119088589354	-0.00775496096753	-0.0111641481629
0.476	0.800373281628	-0.00651326862629	9.80247841911	0.109170372255	-0.0119206918735	-0.00614452817143	0.109103404989	-0.0119918459799	-0.00600485102239	-0.011152195648
0.477	0.801328491092	0.0032318648909	9.80188143533	0.110194624853	-0.0120296330504	-0.00437861878567	0.110147401719	-0.0120796306307	-0.00423900078417	-0.0111401580894
0.478	0.802117323787	0.0131416132411	9.80134328464	0.111247217451	-0.012142485548	-0.00259797465671	0.111219860262	-0.0121715417163	-0.0024584036006	-0.0111280310235
0.479	0.802742485237	0.0232111137777	9.80085967537	0.112328008572	-0.0122585673896	-0.000803585483488	0.112320627019	-0.0122669191061	-0.000664058888124	-0.0111158106497
0.48	0.803207029658	0.0334354823252	9.80042636295	0.113436844077	-0.0123772078123	0.00100355338726	0.113449535689	-0.0123651137941	0.00114302868175	-0.0111034938212
0.481	0.803514412075	0.0438098119215	9.80003915269	0.114573557483	-0.0124977488739	0.00282244180295	0.114606407592	-0.012465489485	0.00296185004273	-0.0110910780331
0.482	0.803668398852	0.054329175447	9.79969390826	0.115737970292	-0.0126195469767	0.00465207565579	0.115791052028	-0.0125674240964	0.00479139260088	-0.0110785614087
0.483	0.803673142106	0.0649886261542	9.79938656231	0.116929892326	-0.0127419743158	0.00649144773987	0.11700326662	-0.0126703111851	0.00663064110649	-0.011065942685
0.484	0.803533082817	0.0757831997367	9.799113124	0.118149122063	-0.0128644202497	0.00833954861224	0.118242837667	-0.0127735612956	0.0084785785282	-0.011053221196
0.485	0.803252969388	0.0867079152334	9.79886968894	0.11939544697	-0.0129862925913	0.0101953674549	0.119509540496	-0.0128766032289	0.0103341869262	-0.0110403968554
0.486	0.802837801746	0.0977577764293	9.79865244661	0.120668643836	-0.0131070188163	0.0120578929347	0.120803139809	-0.0129788852287	0.0121964483216	-0.0110274701379
0.487	0.802292872303	0.108927772358	9.79845768815	0.121968479106	-0.0132260471882	0.0139261140585	0.12212339003	-0.0130798760841	0.0140643455594	-0.0110144420589
0.488	0.801623680284	0.120212878811	9.79828181209	0.123294709201	-0.0133428477979	0.0157990210207	0.123470035648	-0.0131790661466	0.0159368631617	-0.0110013141537
0.489	0.800835939152	0.131608058876	9.79812133404	0.124647080849	-0.0134569135164	0.0176756060406	0.12484281155	-0.0132759682611	0.0178129881695	-0.0109880884555
0.49	0.799935554324	0.143108263791	9.79797288895	0.126025331392	-0.0135677608605	0.0195548641866	0.126241443355	-0.0133701186091	0.019691710969	-0.0109747674725
0.491	0.798928626886	0.154708433335	9.79783324011	0.1274291891	-0.0136749307702	0.0214357941857	0.127665647737	-0.0134610774644	0.0215720261015	-0.0109613541643
0.492	0.79782136426	0.166403497159	9.79769928213	0.128858373474	-0.0137779892973	0.0233173992141	0.129115132734	-0.0135484298602	0.0234529330538	-0.0109478519175
0.493	0.79662012495	0.178188374702	9.79756804646	0.130312595532	-0.0138765282054	0.025198687669	0.13058959806	-0.0136317861677	0.025333437026	-0.0109342645205
0.494	0.795331381351	0.190057976001	9.79743670559	0.131791558099	-0.0139701654817	0.0270786739178	0.132088735395	-0.0137107825869	0.0272125496772	-0.0109205961382
0.495	0.793961663964	0.202007202469	9.79730257547	0.133294956076	-0.0140585457602	0.028956379023	0.13361222867	-0.0137850815489	0.0290892898436	-0.010906851286
0.496	0.792517587528	0.214030947035	9.7971631208	0.134822476706	-0.0141413406575	0.0308308314419	0.135159754343	-0.0138543720323	0.030962684231	-0.0108930348034
0.497	0.79100579898	0.226124094929	9.79701595597	0.136373799823	-0.0142182490224	0.0327010676981	0.136730981657	-0.0139183697918	0.032831768077	-0.0108791518274
0.498	0.789432966378	0.238281524136	9.79685884732	0.137948598094	-0.0142889970994	0.0345661330246	0.138325572891	-0.0139768175037	0.0346955857833	-0.0108652077654
0.499	0.787805782724	0.250498105712	9.79668971598	0.139546537248	-0.0143533386085	0.0364250819766	0.139943183596	-0.014029484826	0.0365531915167	-0.0108512082691
0.5	0.786130887862	0.262768704897	9.7965066374	0.141167276295	-0.0144110547424	0.0382769790125	0.14158346282	-0.0140761683777	0.0384036497763	-0.0108371592065
0.501	0.784414913281	0.275088181105	9.79630784421	0.142810467726	-0.0144619540833	0.0401208990435	0.143246053318	-0.0141166916378	0.0402460359287	-0.0108230666359
0.502	0.782664422663	0.287451388951	9.79609172432	0.144475757715	-0.0145058724403	0.0419559279491	0.144930591753	-0.0141509047655	0.0420794367078	-0.0108089367787
0.503	0.780885908275	0.29985317881	9.79585682197	0.146162786291	-0.0145426726113	0.04378116306	0.14663670888	-0.0141786843451	0.0439029506802	-0.0107947759932
0.504	0.779085787375	0.312288397406	9.79560183719	0.147871187516	-0.0145722440695	0.0455957136066	0.148364029722	-0.0141999330573	0.045715688676	-0.0107805907481
0.505	0.777270346486	0.324751888968	9.79532562393	0.149600589639	-0.0145945025799	0.0473987011328	0.150112173726	-0.0142145792796	0.0475167741835	-0.0107663875966
0.506	0.775445763881	0.337238495757	9.79502718943	0.151350615246	-0.0146093897456	0.0491892598765	0.151880754921	-0.0142225766177	0.04930534371	-0.0107521731514
0.507	0.773618076203	0.349743059142	9.7947056918	0.153120881395	-0.0146168724893	0.0509665371155	0.153669382048	-0.0142239033728	0.0510805471067	-0.0107379540593
0.508	0.771793174887	0.362260420546	9.79436043807	0.154910999742	-0.0146169424708	0.0527296934794	0.155477658691	-0.0142185619456	0.0528415478596	-0.0107237369772
0.509	0.769976536223	0.374785430705	9.79399420902	0.156720576705	-0.0146096118854	0.0544779032092	0.157305183435	-0.0142065746214	0.0545875233004	-0.0107095285509
0.51	0.768174569665	0.387312913126	9.79359928326	0.158549213403	-0.0145949265808	0.0562103544854	0.159151549811	-0.0141879966737	0.0563176650155	-0.010695335384
0.511	0.766391995752	0.399837731927	9.79317946497	0.160396505984	-0.0145729463158	0.0579262495169	0.161016346617	-0.0141628966124	0.0580311787695	-0.010681164023
0.512	0.764633973962	0.412354738437	9.79273461478	0.16226204557	-0.0145437546182	0.0596248048062	0.162899157862	-0.0141313660287	0.0597272848271	-0.0106670209332
0.513	0.762910812627	0.424860178033	9.79226286804	0.164145423242	-0.0145074670511	0.061305247497	0.164799567711	-0.0140935278771	0.0614052143378	-0.0106529124692
0.514	0.761217962631	0.437346094612	9.79176657127	0.166046212525	-0.0144641998406	0.0629668280631	0.166717143094	-0.014049505006	0.0630642217923	-0.0106388448721
0.515	0.759564074584	0.449808863386	9.79124473372	0.167963993487	-0.0144141011288	0.0646088054679	0.168651457646	-0.0139994515048	0.0647035703797	-0.0106248242375
0.516	0.75795333011	0.462243276062	9.79069785203	0.169898337303	-0.0143573343064	0.0662304545885	0.170602076345	-0.0139435359749	0.06632253928	-0.0106108565024
0.517	0.756389675024	0.474644258511	9.79012653134	0.171848811509	-0.0142940797214	0.0678310650801	0.17256856075	-0.0138819432384	0.0679204225243	-0.0105969474278
0.518	0.754876814707	0.487006717649	9.78953143996	0.173814978763	-0.0142245337129	0.0694099413692	0.174550467752	-0.0138148733634	0.0694965289653	-0.0105831025828
0.519	0.753418195195	0.499325587742	9.78891338359	0.175796397283	-0.0141489075076	0.070966402664	0.176547350008	-0.0137425405525	0.0710501822649	-0.0105693273298
0.52	0.752016999388	0.511595819357	9.78827330632	0.177792620789	-0.014067426134	0.07249978293	0.178558755881	-0.0136651720491	0.0725807208477	-0.010555626811
0.521	0.750676155704	0.52381238471	9.78761218534	0.179803198588	-0.0139803274439	0.0740094308525	0.180584229516	-0.0135830071521	0.0740874978425	-0.010542005936
0.522	0.749398330217	0.535970278838	9.78693107487	0.181827675619	-0.0138878610058	0.0754947097806	0.182623310879	-0.0134962961021	0.0755698810053	-0.0105284693702
0.523	0.74818591931	0.54806452201	9.78623110169	0.183865592507	-0.013790287014	0.0769549976563	0.184675535806	-0.0134052989847	0.0770272526284	-0.0105150215241
0.524	0.747041068422	0.560090161547	9.78551345768	0.185916485616	-0.013687875192	0.0783896869313	0.186740436047	-0.0133102846271	0.0784590094375	-0.0105016665446
0.525	0.745965638626	0.572042274459	9.78477939423	0.187979887102	-0.0135809036931	0.0797981844718	0.188817539315	-0.0132115294938	0.0798645624779	-0.0104884083065
0.526	0.744961236524	0.58391596936	9.78403021659	0.190055324973	-0.0134696580017	0.0811799114543	0.190906369339	-0.0131093165819	0.0812433369925	-0.0104752504053
0.527	0.744029203184	0.595706388956	9.7832672767	0.192142323146	-0.0133544298392	0.0825343032529	0.193006445917	-0.0130039343231	0.0825947722926	-0.0104621961515
0.528	0.743170617945	0.607408712283	9.78249196763	0.194240401515	-0.0132355160773	0.0838608093219	0.195117284974	-0.0128956754914	0.083918321624	-0.0104492485655
0.529	0.742386313398	0.61901815704	9.78170571866	0.196349076019	-0.0131132176618	0.0851588930724	0.197238398625	-0.0127848361233	0.0852134520293	-0.0104364103738
0.53	0.741676849411	0.630529982278	9.78090998697	0.198467858716	-0.0129878385498	0.0864280317472	0.199369295246	-0.0126717144508	0.0864796442094	-0.0104236840064
0.531	0.741042539267	0.641939490557	9.7801062533	0.200596257863	-0.0128596846635	0.0876677162951	0.201509479545	-0.0125566098522	0.0877163923842	-0.0104110715949
0.532	0.74048347581	0.653242030165	9.77929601631	0.202733778004	-0.0127290628635	0.088877451244	0.203658452643	-0.012439821822	0.0889232041552	-0.0103985749723
0.533	0.739999486816	0.664432998139	9.77848078585	0.20487992006	-0.0125962799438	0.090056754578	0.205815712167	-0.0123216489631	0.0900996003722	-0.0103861956727
0.534	0.739590183481	0.675507842176	9.7776620781	0.207034181434	-0.0124616416518	0.0912051576161	0.207980752342	-0.0122023880043	0.091245115003	-0.0103739349334
0.535	0.739254949298	0.686462063268	9.77684140983	0.209196056118	-0.012325451735	0.0923222048969	0.210153064094	-0.0120823328457	0.0923592950101	-0.0103617936966
0.536	0.738992928952	0.697291218451	9.77602029178	0.211365034806	-0.0121880110176	0.0934074540685	0.212332135165	-0.0119617736329	0.0934417002349	-0.0103497726132
0.537	0.73880309166	0.707990922411	9.77520022695	0.213540605025	-0.0120496165082	0.0944604757863	0.214517450232	-0.0118409958642	0.0944919032895	-0.0103378720464
0.538	0.738684190284	0.718556850589	9.77438270085	0.215722251263	-0.0119105605421	0.0954808536178	0.21670849104	-0.0117202795319	0.0955094894584	-0.0103260920776
0.539	0.738634787421	0.728984741226	9.77356917975	0.217909455114	-0.0117711299579	0.0964681839584	0.218904736538	-0.0115998982989	0.0964940566112	-0.0103144325114
0.54	0.738653247997	0.739270398002	9.77276110483	0.220101695431	-0.0116316053131	0.0974220759556	0.221105663027	-0.0114801187144	0.0974452151257	-0.0103028928828
0.541	0.738737787731	0.749409691803	9.77195988783	0.222298448482	-0.0114922601374	0.0983421514453	0.223310744322	-0.0113611994682	0.0983625878241	-0.0102914724648
0.542	0.738886447087	0.759398563421	9.7711669068	0.224499188123	-0.0113533602274	0.0992280448992	0.225519451918	-0.0112433906866	0.0992458099219	-0.010280170276
0.543	0.739096796611	0.769233035829	9.7703875395	0.226703386032	-0.0112151586608	0.100079403361	0.227731255222	-0.0111269289485	0.100094528962	-0.0102689850938
0.544	0.739367671597	0.778909169494	9.769614202	0.228910511698	-0.0110779119473	0.100895886519	0.229945621541	-0.011012053439	0.100908404908	-0.0102579154527
0.545	0.739695903068	0.788423147319	9.76885308371	0.231120032884	-0.010941856399	0.101677166536	0.232162016549	-0.0108989823227	0.101687109953	-0.0102469596649
0.546	0.740078987348	0.797771208654	9.76810537269	0.233331415672	-0.0108072205382	0.102422928152	0.234379904326	-0.0107879251557	0.102430328645	-0.0102361158267
0.547	0.740514305137	0.806949675663	9.76737221669	0.235544124725	-0.0106742222548	0.10313286867	0.236598747621	-0.0106790800473	0.103137757876	-0.0102253818308
0.548	0.740999132819	0.815954952641	9.76665470597	0.237757623502	-0.010543068387	0.103806697982	0.238818008071	-0.0105726332457	0.103809106916	-0.0102147553781
0.549	0.741530649921	0.824783528273	9.76595387225	0.23997137449	-0.01041395433	0.104444138611	0.241037146431	-0.0104687587533	0.104444097463	-0.0102042339893
0.55	0.742105987565	0.833431976931	9.76527068522	0.242184839447	-0.0102870636922	0.105044925762	0.243255622817	-0.0103676179893	0.105042463708	-0.0101938150179
0.551	0.742722168881	0.841896961334	9.76460605032	0.244397479647	-0.0101625679965	0.105608807389	0.24547289696	-0.0102693594987	0.105603952409	-0.0101834956624
0.552	0.74337622451	0.850175232909	9.76396080664	0.246608756138	-0.0100406264291	0.106135544275	0.247688428457	-0.0101741187098	0.106128322979	-0.0101732729794
0.553	0.74406509948	0.858263634836	9.76333572618	0.248818130006	-0.00992138563446	0.10662491012	0.24990167704	-0.0100820177385	0.106615347598	-0.0101631438971
0.554	0.744785705394	0.866159102963	9.76273151042	0.251025062639	-0.00980497955579	0.107076691648	0.252112102847	-0.00999316523923	0.107064811322	-0.0101531052281
0.555	0.745534961413	0.873858667025	9.76214879081	0.253229016009	-0.00969152932207	0.107490688719	0.254319166699	-0.00990765630293	0.107476512211	-0.0101431536834
0.556	0.746309771925	0.881359452401	9.76158812769	0.255429452948	-0.00958114317901	0.107866714454	0.256522330387	-0.00982557240072	0.107850261473	-0.0101332858856
0.557	0.747107015406	0.888658681756	9.76105000768	0.257625837437	-0.00947391646518	0.108204595372	0.258721056959	-0.00974698137317	0.108185883611	-0.0101234983829
0.558	0.747923611472	0.895753675627	9.7605348458	0.259817634895	-0.00936993163093	0.108504171531	0.260914811016	-0.00967193746357	0.10848321658	-0.0101137876622
0.559	0.74875649486	0.90264185406	9.76004298242	0.262004312478	-0.00926925830018	0.108765296685	0.263103059008	-0.00960048139516	0.108742111959	-0.0101041501631
0.56	0.749602615419	0.909320737794	9.75957468588	0.264185339372	-0.00917195337344	0.108987838436	0.265285269541	-0.0095326404906	0.10896243512	-0.0100945822909
0.561	0.750458979149	0.915787948997	9.75913015046	0.266360187098	-0.00907806117093	0.109171678408	0.267460913678	-0.00946842883275	0.109144065416	-0.0100850804303
0.562	0.751322648209	0.92204121229	9.75870949839	0.268528329818	-0.00898761361475	0.109316712412	0.269629465248	-0.00940784746544	0.109286896362	-0.0100756409583
0.563	0.752190711167	0.928078356202	9.75831277916	0.270689244633	-0.00890063044852	0.109422850623	0.271790401157	-0.00935088463304	0.109390835828	-0.0100662602572
0.564	0.753060368701	0.933897312921	9.75793997186	0.272842411896	-0.00881711949291	0.109490017759	0.273943201698	-0.00929751605685	0.109455806235	-0.0100569347271
0.565	0.753928844256	0.939496120359	9.75759098402	0.27498731552	-0.00873707693581	0.109518153259	0.276087350858	-0.00924770524742	0.109481744744	-0.0100476607984
0.566	0.754793492089	0.94487292155	9.75726565612	0.277123443279	-0.00866048765538	0.109507211465	0.278222336638	-0.00920140385077	0.109468603458	-0.0100384349436
0.567	0.75565173029	0.950025966115	9.75696375968	0.279250287118	-0.0085873255738	0.109457161802	0.280347651353	-0.00915855202652	0.109416349616	-0.0100292536893
0.568	0.75650106689	0.954953610734	9.75668500129	0.281367343459	-0.00851755404078	0.109367988955	0.282462791947	-0.00911907885687	0.109324965781	-0.0100201136272
0.569	0.757339125999	0.959654319108	9.75642902318	0.283474113501	-0.00845112624435	0.109239693048	0.2845672603	-0.00908290278401	0.109194450037	-0.0100110114251
0.57	0.758163655304	0.964126662605	9.75619540678	0.285570103523	-0.00838798564727	0.109072289812	0.286660563525	-0.00904993207416	0.109024816169	-0.0100019438371
0.571	0.75897246282	0.968369321301	9.75598367212	0.287654825178	-0.00832806644714	0.108865810756	0.288742214279	-0.00902006530648	0.108816093843	-0.00999290771358
0.572	0.759763544555	0.972381082514	9.75579318693	0.289727795788	-0.00827129416206	0.108620303322	0.290811731047	-0.0089931919886	0.108568328781	-0.0099839000108
0.573	0.760534951188	0.976160843395	9.75562346792	0.291788538635	-0.0082175858415	0.10833583104	0.292868638448	-0.00896919279829	0.108281582924	-0.00997491779959
0.574	0.761284899262	0.979707608917	9.75547387577	0.293836583243	-0.00816685081928	0.108012473675	0.29491246751	-0.00894794036835	0.107955934584	-0.00996595827384
0.575	0.762011725565	0.983020493089	9.75534371682	0.295871465656	-0.00811899120639	0.107650327356	0.296942755958	-0.00892929981224	0.107591478593	-0.00995701875828
0.576	0.762713898341	0.986098718627	9.75523225005	0.297892728715	-0.00807390243707	0.107249504704	0.29895904849	-0.00891312930394	0.107188326434	-0.00994809671568
0.577	0.763389674522	0.988941629064	9.75514352296	0.299899922392	-0.00803146865653	0.106810134918	0.300960897109	-0.00889927550025	0.106746606376	-0.00993918975784
0.578	0.764039058221	0.991548632733	9.75506608362	0.301892603796	-0.00799158336271	0.106332363984	0.30294786114	-0.00888759421839	0.106266463535	-0.00993029563889
0.579	0.764660037395	0.99391930238	9.75500498199	0.303870337767	-0.00795412239015	0.105816354587	0.304919507817	-0.00887792345545	0.105748060001	-0.00992141227289
0.58	0.76525164059	0.996053292233	9.75495930517	0.305832696918	-0.00791895998206	0.105262286298	0.306875412327	-0.00887009949811	0.10519157492	-0.00991253773369
0.581	0.765813016939	0.997950367458	9.75492812562	0.307779261923	-0.00788596655441	0.104670355607	0.308815158105	-0.00886395472422	0.104597204546	-0.00990367026048
0.582	0.76634347364	0.999610400439	9.75491048716	0.309709621739	-0.0078550093077	0.104040775957	0.310738337049	-0.00885931825295	0.103965162282	-0.00989480826138
0.583	0.766842431347	1.00103337121	9.75490540929	0.311623373829	-0.0078259528162	0.103373777778	0.312644549745	-0.00885601657294	0.103295678711	-0.0098859503164
0.584	0.767309491335	1.00221936618	9.7549118901	0.313520124373	-0.00779865961459	0.102669608488	0.314533405678	-0.00885387416842	0.102589001604	-0.00987709517971
0.585	0.767744361077	1.00316857868	9.75492891145	0.315399488466	-0.00777299077949	0.101928532484	0.316404523434	-0.00885271414055	0.101845395908	-0.0098682417814
0.586	0.768146910256	1.00388130761	9.7549554404	0.317261090317	-0.0077488065048	0.101150831116	0.318257530888	-0.00885235882298	0.101065143718	-0.00985938922851
0.587	0.768517114976	1.00435795783	9.75499043429	0.319104563431	-0.00772596666878	0.10033680264	0.320092065392	-0.00885263038957	0.100248544231	-0.00985053680551
0.588	0.768855124929	1.00459903827	9.7550328438	0.320929550779	-0.00770433139123	0.0994867621534	0.32190777394	-0.00885335145228	0.0993959136714	-0.00984168397416
0.589	0.769161185281	1.00460516285	9.75508161667	0.322735704967	-0.00768376157918	0.0986010415089	0.323704313338	-0.00885434564783	0.0985075852103	-0.00983283037281
0.59	0.769435670316	1.00437704881	9.75513570003	0.32452268839	-0.00766411945999	0.0976799892154	0.32548135035	-0.00885543821183	0.0975839088531	-0.00982397581505
0.591	0.769679102159	1.00391551609	9.75519404627	0.326290173372	-0.00764526909947	0.0967239703147	0.327238561841	-0.008856456538	0.0966252513131	-0.0098151202879
0.592	0.769892106202	1.00322148686	9.75525561396	0.328037842309	-0.00762707690451	0.0957333662413	0.32897563491	-0.00885723072175	0.0956319958638	-0.00980626394932
0.593	0.770075400055	1.00229598517	9.75531937152	0.329765387784	-0.00760941210838	0.0947085746631	0.330692267012	-0.00885759408639	0.0946045421713	-0.0097974071253
0.594	0.770229849505	1.00114013498	9.75538430234	0.331472512693	-0.00759214723776	0.0936500093035	0.332388166066	-0.00885738369087	0.0935433061073	-0.00978855030636
0.595	0.770356409068	0.999755160269	9.75544940505	0.333158930342	-0.00757515855999	0.0925580997452	0.334063050562	-0.00885644081738	0.0924487195427	-0.0097796941436
0.596	0.770456136982	0.998142383874	9.75551369838	0.334824364547	-0.00755832650968	0.0914332912154	0.335716649646	-0.00885461143808	0.0913212301225	-0.00977083944427
0.597	0.770530165522	0.996303226863	9.75557622391	0.336468549721	-0.00754153609377	0.0902760443536	0.33734870321	-0.00885174665982	0.0901613010223	-0.0097619871668
0.598	0.770579738387	0.994239207139	9.7556360471	0.338091230951	-0.00752467727387	0.0890868349621	0.338958961956	-0.00884770314562	0.0889694106859	-0.00975313841555
0.599	0.770606166074	0.991951938775	9.7556922629	0.339692164065	-0.00750764532514	0.0878661537394	0.340547187467	-0.00884234351223	0.0877460525466	-0.00974429443502
0.6	0.770610859556	0.989443130856	9.75574399524	0.341271115695	-0.00749034116973	0.0866145059966	0.342113152257	-0.00883553670157	0.0864917347302	-0.00973545660371
0.601	0.770595270755	0.98671458652	9.75579040155	0.34282786332	-0.00747267169033	0.0853324113613	0.343656639816	-0.00882715833164	0.0852069797446	-0.0097266264277
0.602	0.770560944829	0.983768201862	9.75583067351	0.34436219532	-0.00745455001115	0.0840204034614	0.345177444649	-0.00881709101405	0.0838923241495	-0.00971780553373
0.603	0.770509464381	0.980605965204	9.7558640404	0.345873911001	-0.00743589575803	0.0826790295983	0.346675372303	-0.00880522465004	0.082548318215	-0.00970899566216
0.604	0.770442460751	0.977229955821	9.75588976982	0.347362820626	-0.0074166352907	0.081308850405	0.34815023939	-0.00879145669764	0.0811755255645	-0.00970019865953
0.605	0.770361643894	0.973642341948	9.75590717135	0.348828745431	-0.00739670190856	0.0799104394916	0.349601873596	-0.00877569241153	0.0797745228048	-0.00969141647086
0.606	0.77026872428	0.96984538117	9.75591559528	0.35027151764	-0.00737603602955	0.0784843830786	0.351030113691	-0.00875784505501	0.0783458991441	-0.00968265113182
0.607	0.770165450206	0.965841418395	9.7559144374	0.351690980466	-0.0073545853425	0.0770312796184	0.352434809522	-0.00873783608445	0.076890255998	-0.00967390476061
0.608	0.770053626527	0.961632884009	9.75590313782	0.353086988112	-0.00733230493212	0.0755517394077	0.353815822011	-0.0087155953054	0.0754082065857	-0.00966517954972
0.609	0.769935047675	0.957222293823	9.75588118409	0.354459405759	-0.00730915737731	0.0740463841882	0.355173023134	-0.00869106100077	0.0739003755157	-0.00965647775751
0.61	0.769811520107	0.952612247505	9.75584811017	0.355808109553	-0.00728511282259	0.0725158467406	0.356506295905	-0.0086641800312	0.0723673983636	-0.00964780169972
0.611	0.769684455614	0.947805441027	9.7558091714	0.35713298668	-0.00726014294671	0.070960770443	0.357815534441	-0.00863490183198	0.0708099213335	-0.0096391537459
0.612	0.769557180219	0.942804598775	9.75575151769	0.358433935	-0.00723424456279	0.0693818089647	0.359100643592	-0.00860320203752	0.0692286004817	-0.00963053629589
0.613	0.769430413477	0.937612593281	9.75568177585	0.359710863476	-0.00720740719029	0.0677796256498	0.360361539364	-0.00856905008095	0.0676241017053	-0.00962195178535
0.614	0.769305980932	0.932232341697	9.75559965707	0.360963691852	-0.00717963122468	0.0661548932151	0.361598148591	-0.008532427387	0.0659971000807	-0.00961340267126
0.615	0.769185649551	0.926666841788	9.75550494122	0.362192350696	-0.0071509245636	0.0645082932779	0.362810408973	-0.00849332402098	0.0643482794397	-0.00960489142491
0.616	0.769071172591	0.920919166198	9.75539745779	0.363396781338	-0.00712130255374	0.0628405159174	0.363998269007	-0.00845173865711	0.0626783319171	-0.00959642052319
0.617	0.768964282203	0.91499246136	9.75527708492	0.364576935825	-0.00709078788811	0.061152259231	0.365161687938	-0.00840767849608	0.0609879574938	-0.00958799244013
0.618	0.768866670823	0.908889946174	9.75514375077	0.365732776867	-0.00705941047962	0.0594442288885	0.366300635697	-0.0083611591575	0.0592778635382	-0.00957960963837
0.619	0.768779980025	0.902614910743	9.75499743309	0.366864277785	-0.00702720731192	0.0577171376849	0.367415092844	-0.00831220454835	0.0575487643474	-0.00957127456087
0.62	0.768705830332	0.896170713937	9.75483815865	0.367971422445	-0.00699422226817	0.0559717050936	0.368505050503	-0.00826084670796	0.055801380689	-0.00956298962268
0.621	0.768645791431	0.88956078258	9.75466600296	0.369054205201	-0.00696050593867	0.054208656819	0.36957051029	-0.00820712563066	0.054036439343	-0.00955475720292
0.622	0.768601356096	0.882788609887	9.75448108919	0.370112630825	-0.00692611540843	0.0524287243506	0.370611484249	-0.00815108906686	0.052254672647	-0.00954657963693
0.623	0.768573973705	0.875857753453	9.75428358827	0.371146714447	-0.00689111402581	0.0506326445193	0.371627994775	-0.00809279230407	0.0504568180428	-0.00953845920865
0.624	0.768565046506	0.868771833312	9.75407371713	0.372156481474	-0.00685557115276	0.0488211590549	0.372620074543	-0.00803229792806	0.0486436176268	-0.00953039814318
0.625	0.768575915819	0.861534530294	9.75385162481	0.373141967523	-0.00681956202042	0.0469950141488	0.373587766424	-0.00796967568809	0.0468158177017	-0.00952239859955
0.626	0.768607791439	0.854149586056	9.75361774496	0.374103218349	-0.0067831671056	0.0451549600161	0.374531123417	-0.0079050018818	0.0449741683417	-0.00951446266403
0.627	0.768661855774	0.846620798657	9.75337243234	0.375040289764	-0.00674647210662	0.0433017504672	0.37545020856	-0.00783835933804	0.043119422952	-0.00950659234336
0.628	0.768739217953	0.838952021961	9.7531160774	0.375953247556	-0.00670956758449	0.0414361424799	0.376345094851	-0.00776983706385	0.0412523378379	-0.00949878955855
0.629	0.768840898823	0.831147163865	9.75284910963	0.376842167414	-0.00667254863675	0.0395588957788	0.377215865161	-0.00769952992278	0.039373671781	-0.00949105613883
0.63	0.76896784204	0.823210184242	9.75257199833	0.377707134841	-0.00663551456286	0.0376707724183	0.378062612151	-0.00762753830351	0.0374841856207	-0.00948339381597
0.631	0.769120910298	0.815145092977	9.75228524866	0.378548245072	-0.0065985685195	0.0357725363727	0.378885438184	-0.00755396777716	0.0355846418425	-0.00947580421893
0.632	0.769300866612	0.806955948438	9.75198940176	0.379365602984	-0.00656181716702	0.0338649531319	0.379684455238	-0.00747892874452	0.0336758041738	-0.00946828886885
0.633	0.769508404042	0.798646854876	9.75168503211	0.380159323015	-0.00652537030794	0.0319487893033	0.380459784809	-0.0074025360741	0.0317584371871	-0.00946084917444
0.634	0.769744112076	0.790221960941	9.7513727454	0.38092952907	-0.00648934051924	0.0300248122206	0.381211557831	-0.00732490873283	0.0298333059102	-0.00945348642767
0.635	0.770008495163	0.78168545747	9.75105317636	0.38167635443	-0.00645384277922	0.028093789559	0.381939914571	-0.00724616941013	0.0279011754453	-0.00944620179988
0.636	0.770301972581	0.773041575222	9.75072698889	0.382399941663	-0.00641899409019	0.0261564889578	0.382645004544	-0.00716644413668	0.0259628105948	-0.00943899633825
0.637	0.770624856016	0.764294583339	9.7503948703	0.383100442526	-0.00638491309867	0.0242136776497	0.383326986409	-0.00708586189957	0.0240189754958	-0.00943187096262
0.638	0.770977386656	0.755448786483	9.7500575322	0.383778017871	-0.00635171971352	0.0222661220969	0.383986027878	-0.00700455425427	0.0220704332629	-0.00942482646278
0.639	0.771359694102	0.746508523464	9.74971570751	0.384432837544	-0.00631953472381	0.0203145876352	0.384622305613	-0.00692265493525	0.0201179456384	-0.00941786349609
0.64	0.771771814865	0.737478164817	9.74937014741	0.385065080293	-0.00628847941722	0.0183598381246	0.385236005126	-0.00684029946613	0.0181622726512	-0.00941098258544
0.641	0.772213714573	0.728362110045	9.74902161936	0.385674933657	-0.00625867520031	0.016402635607	0.385827320677	-0.00675762477054	0.0162041722832	-0.00940418411773
0.642	0.772685250563	0.719164786368	9.74867090645	0.386262593868	-0.00623024322147	0.0144437399712	0.386396455168	-0.00667476878474	0.0142444001443	-0.00939746834262
0.643	0.77318620527	0.709890645722	9.74831880292	0.386828265747	-0.00620330399817	0.0124839086247	0.386943620037	-0.0065918700735	0.0122837091545	-0.00939083537172
0.644	0.773716245087	0.700544163424	9.74796611311	0.387372162589	-0.00617797704867	0.0105238961729	0.38746903515	-0.00650906744941	0.0103228492338	-0.00938428517814
0.645	0.774274485513	0.691129852005	9.74762024633	0.387894506181	-0.0061543734601	0.00856445407899	0.38797292881	-0.00642649253063	0.00836256720272	-0.00937781760234
0.646	0.774862196577	0.6816521804	9.74726749947	0.388395526242	-0.00613262297278	0.00660633046596	0.388455537199	-0.00634429680022	0.00640360571689	-0.00937143233505
0.647	0.775477527263	0.672115713767	9.74691677307	0.38887546093	-0.006112835906	0.00465026963466	0.388917104885	-0.00626261353026	0.00444670400166	-0.0093651289346
0.648	0.77611985708	0.662524991264	9.74656886577	0.38933455632	-0.00609512400307	0.00269701189412	0.389357884303	-0.00618157860412	0.00249259702432	-0.00935890682113
0.649	0.77678842616	0.652884568521	9.74622459404	0.389773066416	-0.00607959624358	0.000747293240359	0.389778135757	-0.00610132631268	0.000542015310228	-0.0093527652799
0.65	0.777482428299	0.643199008831	9.74588477047	0.39019125299	-0.00606635855899	-0.00119815492537	0.390178127272	-0.00602198905211	-0.00140431532505	-0.00934670346299
0.651	0.778200962382	0.633472883286	9.74555020048	0.390589385476	-0.00605551352938	-0.00313860607461	0.390558134471	-0.00594369700198	-0.00334567403822	-0.00934072039137
0.652	0.778943095479	0.623710766477	9.74522168188	0.390967740831	-0.00604716009166	-0.00507333882459	0.390918440453	-0.00586657781386	-0.00528134521543	-0.00933481495724
0.653	0.779703210721	0.613916632262	9.74490158792	0.391326601121	-0.00604138380791	-0.00700163548331	0.391259333382	-0.00579074692601	-0.00721061666873	-0.00932898593455
0.654	0.780488098718	0.604096599986	9.74458886976	0.391666262521	-0.00603828253753	-0.00892278901589	0.391581115428	-0.00571633296282	-0.00913278748853	-0.00932323196785
0.655	0.781293094211	0.594254282978	9.7442852826	0.391987021661	-0.00603793902136	-0.0108360942557	0.391884089198	-0.00564345062995	-0.0110471582963	-0.00931755158663
0.656	0.782117040186	0.584394300091	9.74399146647	0.392289184692	-0.00604043379172	-0.012740853049	0.392168566754	-0.00557221342336	-0.0129530368277	-0.00931194320419
0.657	0.782960887371	0.574521116842	9.74367975242	0.392573063468	-0.00604587302257	-0.0146363735774	0.392434865795	-0.00550276146932	-0.0148497382776	-0.00930640509711
0.658	0.783824502503	0.564639176805	9.74329948865	0.392838976019	-0.00605439230976	-0.0165219706327	0.392683310124	-0.00543526527465	-0.0167365857657	-0.00930093538207
0.659	0.784690626682	0.55475332645	9.74294972176	0.393087249111	-0.0060659711802	-0.0183969664707	0.392914232271	-0.0053697403166	-0.0186129042721	-0.00929553214304
0.66	0.785557700767	0.544867985683	9.74262897115	0.393318214746	-0.00608063433239	-0.0202606900797	0.393127969923	-0.0053062481591	-0.0204780272477	-0.00929019337852
0.661	0.786424055291	0.534987606946	9.74233601157	0.393532211251	-0.00609840406951	-0.0221124777496	0.393324867037	-0.00524484887888	-0.0223312954457	-0.00928491702641
0.662	0.787288239925	0.525116625635	9.74206960726	0.393729582902	-0.00611930064426	-0.0239516732998	0.393505273453	-0.00518560138309	-0.0241720571582	-0.00927970096509
0.663	0.788148997063	0.515259467357	9.74182854494	0.39391067985	-0.00614334218272	-0.0257776283212	0.393669544821	-0.00512856330491	-0.0259996684511	-0.00927454301467
0.664	0.789005227925	0.505420543388	9.74161164693	0.394075857954	-0.00617054456286	-0.0275897024194	0.393818042436	-0.00507379085298	-0.0278134933983	-0.00926944093844
0.665	0.789855962423	0.495604249633	9.74141778756	0.394225478629	-0.0062009212554	-0.0293872634548	0.393951133079	-0.00502133862265	-0.0296129043104	-0.00926439244432
0.666	0.79070032534	0.485814964624	9.74124590428	0.394359908684	-0.00623448313653	-0.03116968778	0.394069188862	-0.00497125937836	-0.0313972819603	-0.0092593951867
0.667	0.791537547187	0.476057045989	9.7410950083	0.39447952016	-0.00627123828092	-0.0329363604746	0.394172587052	-0.00492360381582	-0.0331660158036	-0.00925444676833
0.668	0.792366926718	0.466334829136	9.74096419162	0.394584690153	-0.00631119174102	-0.0346866755771	0.394261709908	-0.00487842030981	-0.0349185041962	-0.00924954474255
0.669	0.793187782256	0.456652624682	9.74085263107	0.394675800646	-0.00635434531906	-0.0364200363129	0.394336944497	-0.00483575465429	-0.036654154606	-0.00924468661574
0.67	0.793999499901	0.447014714944	9.74075959164	0.394753238325	-0.00640069733655	-0.0381358553193	0.394398682517	-0.00479564979938	-0.0383723838216	-0.00923986985005
0.671	0.794801466286	0.437425352256	9.74068442748	0.394817394394	-0.00645024240632	-0.0398335548666	0.39444732011	-0.00475814559054	-0.0400726181566	-0.00923509186637
0.672	0.795593075845	0.427888755925	9.7406265806	0.394868664392	-0.00650297121101	-0.0415125670752	0.394483257673	-0.00472327851365	-0.0417542936494	-0.00923035004752
0.673	0.796373712045	0.418409109853	9.74058557795	0.394907447995	-0.00655887029227	-0.0431723341296	0.394506899663	-0.0046910814505	-0.04341685626	-0.0092256417418
0.674	0.797142773293	0.408990559306	9.74056102952	0.394934148828	-0.00661792185366	-0.0448123084878	0.394518654403	-0.00466158344744	-0.0450597620616	-0.00922096426665
0.675	0.797899605782	0.399637209428	9.74055262167	0.394949174258	-0.00668010357978	-0.046431953087	0.394518933877	-0.00463480950007	-0.0466824774299	-0.00921631491259
0.676	0.798643566689	0.390353121532	9.74056011271	0.394952935198	-0.00674538847488	-0.0480307415457	0.394508153531	-0.00461078035691	-0.0482844792282	-0.00921169094739
0.677	0.799373945859	0.381142312152	9.74058332573	0.394945845902	-0.00681374472205	-0.0496081583615	0.394486732065	-0.0045895123435	-0.049865254989	-0.00920708962036
0.678	0.800090036468	0.372008749191	9.74062214304	0.394928323756	-0.00688513556503	-0.0511636991049	0.394455091222	-0.00457101720863	-0.0514243030925	-0.00920250816688
0.679	0.800791090263	0.362956350842	9.74067649823	0.394900789067	-0.00695951921371	-0.0526968706095	0.394413655579	-0.00455530199422	-0.052961132942	-0.00919794381297
0.68	0.801476328653	0.353988982938	9.74074636877	0.394863664858	-0.0070368487744	-0.0542071911579	0.394362852333	-0.00454236892951	-0.0544752651356	-0.0091933937801
0.681	0.802144946369	0.345110457072	9.7408317688	0.39481737665	-0.00711707220463	-0.0556941906632	0.394303111085	-0.00453221534968	-0.0559662316356	-0.00918885528999
0.682	0.802796107673	0.336324528809	9.74093274291	0.394762352246	-0.0072001322936	-0.0571574108475	0.394234863626	-0.00452483363994	-0.0574335759343	-0.00918432556954
0.683	0.803428972395	0.327634895451	9.74104935676	0.394699021521	-0.00728596666751	-0.0585964054151	0.394158543715	-0.00452021120425	-0.0588768532174	-0.00917980185578
0.684	0.804042639996	0.319045195448	9.74118169196	0.3946278162	-0.00737450781957	-0.0600107402223	0.394074586864	-0.00451833045865	-0.0602956305231	-0.00917528140083
0.685	0.804636257545	0.310559004628	9.7413298389	0.394549169646	-0.00746568316441	-0.0613999934424	0.393983430118	-0.00451916884877	-0.0616894868998	-0.00917076147688
0.686	0.805208878145	0.302179837985	9.74149389005	0.394463516638	-0.00755941511556	-0.0627637557264	0.393885511833	-0.0045226988905	-0.0630580135595	-0.00916623938111
0.687	0.805759635946	0.293911144619	9.74167393569	0.394371293155	-0.00765562118584	-0.0641016303599	0.393781271458	-0.00452888823329	-0.0644008140283	-0.00916171244062
0.688	0.806287615769	0.285756309268	9.74187005569	0.39427293616	-0.00775421410841	-0.0654132334142	0.393671149317	-0.00453769974424	-0.0657175042935	-0.00915717801718
0.689	0.806791908922	0.277718650055	9.74208231741	0.39416888338	-0.00785510197858	-0.0666981938934	0.393555586384	-0.0045490916129	-0.0670077129474	-0.00915263351201
0.69	0.807271631804	0.269801417138	9.74231077024	0.394059573095	-0.00795818841413	-0.0679561538768	0.393435024072	-0.00456301747453	-0.0682710813271	-0.00914807637033
0.691	0.807725903537	0.262007792186	9.74255544145	0.393945443914	-0.0080633727331	-0.0691867686554	0.393309904008	-0.00457942655103	-0.069507263651	-0.00914350408589
0.692	0.80815387946	0.254340887007	9.74281633342	0.39382693457	-0.00817055014757	-0.0703897068641	0.393180667821	-0.00459826380785	-0.0707159271507	-0.00913891420526
0.693	0.80855472132	0.246803743473	9.74309342022	0.3937044837	-0.00827961197206	-0.0715646506074	0.393047756927	-0.00461947012565	-0.0718967521991	-0.00913430433199
0.694	0.808927634482	0.239399331583	9.74338664668	0.393578529636	-0.00839044584473	-0.072711295581	0.39291161231	-0.00464298248492	-0.0730494324338	-0.00912967213062
0.695	0.809271864222	0.232130549393	9.74369592373	0.393449510194	-0.00850293596027	-0.0738293511858	0.392772674314	-0.00466873416257	-0.0741736748759	-0.00912501533047
0.696	0.809586680782	0.225000222578	9.74402113096	0.393317862468	-0.00861696331274	-0.0749185406377	0.392631382435	-0.00469665493849	-0.0752692000438	-0.00912033172922
0.697	0.809871405461	0.218011103174	9.74436211205	0.393184022621	-0.00873240594692	-0.0759786010695	0.392488175104	-0.0047266713111	-0.0763357420622	-0.00911561919628
0.698	0.810125395706	0.211165869682	9.74471867587	0.393048425683	-0.00884913921677	-0.0770092836281	0.392343489493	-0.00475870672018	-0.0773730487649	-0.00911087567602
0.699	0.810348082344	0.204467125671	9.74509059706	0.392911505348	-0.00896703604968	-0.0780103535638	0.392197761301	-0.00479268177579	-0.0783808817929	-0.00910609919065
0.7	0.810538928624	0.197917400132	9.74547761522	0.392773693777	-0.00908596721478	-0.0789815903137	0.392051424559	-0.00482851449168	-0.0793590166858	-0.00910128784292
0.701	0.81069746375	0.191519146585	9.74587943532	0.392635421397	-0.00920580159464	-0.0799227875776	0.391904911429	-0.00486612052248	-0.0803072429676	-0.00909643981868
0.702	0.810823256808	0.185274743156	9.74629572907	0.392497116712	-0.0093264064585	-0.0808337533876	0.39175865201	-0.00490541340274	-0.0812253642258	-0.00909155338902
0.703	0.810915954029	0.179186491269	9.74672613614	0.392359206109	-0.00944764773625	-0.0817143101692	0.391613074144	-0.00494630478733	-0.0821131981842	-0.00908662691233
0.704	0.810975256466	0.173256616312	9.74717026516	0.392222113671	-0.00956939029191	-0.0825642947965	0.39146860323	-0.00498870469167	-0.0829705767684	-0.00908165883603
0.705	0.811000938634	0.167487266222	9.74762769474	0.39208626099	-0.00969149819545	-0.0833835586386	0.39132566203	-0.005032521731	-0.0837973461652	-0.00907664769811
0.706	0.810992818743	0.161880512476	9.74809797658	0.391952066988	-0.00981383499225	-0.0841719675994	0.391184670493	-0.0050776633576	-0.0845933668736	-0.00907159212841
0.707	0.810950766179	0.156438349121	9.74858063559	0.391819947732	-0.009936263969	-0.0849294021484	0.391046045573	-0.0051240360953	-0.0853585137499	-0.00906649084963
0.708	0.810874738789	0.15116269229	9.7490751734	0.391690316266	-0.0100586484155	-0.0856557573452	0.390910201049	-0.00517154577028	-0.0860926760441	-0.00906134267821
0.709	0.810764764307	0.146055379933	9.74958106868	0.391563582431	-0.0101808518814	-0.0863509428547	0.390777547356	-0.00522009773746	-0.086795757429	-0.00905614652487
0.71	0.810620877061	0.141118172852	9.75009778101	0.391440152702	-0.010302738427	-0.0870148829549	0.390648491411	-0.00526959710185	-0.0874676760222	-0.00905090139497
0.711	0.810443240972	0.136352752362	9.7506247511	0.391320430015	-0.0104241728681	-0.0876475165368	0.390523436449	-0.00531994893419	-0.0881083643994	-0.00904560638868
0.712	0.810232034111	0.131760722202	9.75116140531	0.39120481361	-0.0105450210135	-0.0882487970961	0.390402781859	-0.00537105848044	-0.0887177696001	-0.00904026070091
0.713	0.809987504663	0.127343606897	9.75170715474	0.391093698867	-0.0106651498952	-0.0888186927165	0.390286923026	-0.00542283136449	-0.0892958531255	-0.00903486362101
0.714	0.809709941179	0.123102852693	9.75226139953	0.390987477155	-0.0107844279911	-0.0893571860455	0.390176251171	-0.00547517378364	-0.0898425909283	-0.00902941453232
0.715	0.809399728521	0.119039825996	9.75282353062	0.390886535673	-0.0109027254387	-0.0898642742617	0.3900711532	-0.00552799269672	-0.0903579733941	-0.00902391291151
0.716	0.809057247382	0.115155815053	9.75339293048	0.390791257305	-0.0110199142406	-0.0903399690343	0.389972011558	-0.00558119600425	-0.0908420053155	-0.00901835832773
0.717	0.808682993546	0.111452027927	9.75396897697	0.390702020472	-0.0111358684609	-0.0907842964745	0.389879204077	-0.0056346927204	-0.091294705857	-0.00901275044157
0.718	0.808277440169	0.107929594314	9.75455104322	0.390619198987	-0.0112504644128	-0.0911972970795	0.389793103839	-0.00568839313666	-0.0917161085133	-0.00900708900387
0.719	0.807841168231	0.104589563571	9.75513850117	0.390543161921	-0.0113635808361	-0.0915790256674	0.389714079033	-0.00574220897692	-0.0921062610581	-0.00900137385439
0.72	0.807374762345	0.101432906231	9.75573072172	0.39047427346	-0.0114750990656	-0.0919295513062	0.389642492822	-0.00579605354374	-0.0924652254865	-0.00899560492031
0.721	0.806878862995	0.0984605128715	9.75632707744	0.390412892774	-0.01158490319	-0.0922489572337	0.38957870321	-0.00584984185587	-0.0927930779483	-0.00898978221456
0.722	0.806354159191	0.0956731943015	9.75692694414	0.39035937389	-0.0116928802004	-0.0925373407704	0.389523062912	-0.00590349077682	-0.0930899086741	-0.00898390583406
0.723	0.805801362518	0.0930716819203	9.75752970061	0.39031406556	-0.0117989201296	-0.0927948132255	0.389475919229	-0.00595691913431	-0.0933558218938	-0.00897797595781
0.724	0.805221199767	0.0906566275092	9.75813473263	0.390277311139	-0.0119029161812	-0.0930214997945	0.389437613925	-0.006010047831	-0.0935909357476	-0.00897199284491
0.725	0.804614480129	0.0884286024134	9.7587414316	0.390249448465	-0.012004764849	-0.0932175394512	0.389408483107	-0.00606279994602	-0.0937953821889	-0.00896595683239
0.726	0.803981994713	0.0863880988839	9.7593491976	0.390230809739	-0.0121043660265	-0.0933830848314	0.389388857111	-0.00611510082749	-0.0939693068806	-0.00895986833303
0.727	0.803324591185	0.0845355291041	9.75995743929	0.390221721413	-0.0122016231065	-0.0935183021107	0.389379060385	-0.00616687817632	-0.0941128690843	-0.00895372783303
0.728	0.802643114277	0.0828712255107	9.76056557481	0.390222504074	-0.0122964430714	-0.0936233708755	0.389379411381	-0.00621806212107	-0.0942262415416	-0.00894753588962
0.729	0.80193845434	0.0813954409472	9.7611730337	0.390233472336	-0.0123887365735	-0.0936984839874	0.389390222449	-0.00626858528412	-0.0943096103498	-0.00894129312864
0.73	0.801211487873	0.0801083486976	9.76177925634	0.390254934736	-0.0124784180065	-0.0937438474411	0.389411799729	-0.00631838283926	-0.0943631748297	-0.008935000242
0.731	0.800463159601	0.0790100419011	9.76238369527	0.390287193627	-0.0125654055665	-0.0937596802173	0.389444443051	-0.00636739256078	-0.0943871473878	-0.00892865798507
0.732	0.799694378301	0.0781005348012	9.76298581547	0.390330545078	-0.0126496213054	-0.0937462141283	0.389488445838	-0.0064155548641	-0.0943817533715	-0.00892226717415
0.733	0.79890608398	0.0773797620429	9.76358509591	0.390385278776	-0.0127309911737	-0.093703693659	0.389544095007	-0.00646281283887	-0.0943472309183	-0.00891582868374
0.734	0.798111366656	0.0768418045861	9.76417679618	0.390451660218	-0.0128094711498	-0.0936323583526	0.389611653307	-0.00650913947745	-0.0942838151364	-0.0089093434212
0.735	0.797290355977	0.0764980880192	9.76476425734	0.390529995941	-0.0128849777844	-0.093532499617	0.389691424083	-0.00655446455935	-0.0941917901635	-0.00890281236388
0.736	0.796453184556	0.0763421979774	9.76534589251	0.390620542621	-0.0129574563336	-0.093404393813	0.389783660931	-0.00659874707063	-0.0940714269387	-0.00889623652771
0.737	0.795600716779	0.0763741183756	9.76592145791	0.390723566339	-0.0130268508318	-0.0932483345442	0.389888626698	-0.0066419431756	-0.0939230134361	-0.00888961697602
0.738	0.794733831253	0.0765932877828	9.76649072868	0.390839322508	-0.0130931088082	-0.0930646272637	0.390006573452	-0.00668401126229	-0.0937468496027	-0.00888295481489
0.739	0.793853407028	0.0769991958919	9.76705348126	0.390968060779	-0.0131561813164	-0.0928535889866	0.390137747393	-0.00672491197312	-0.0935432470775	-0.00887625119083
0.74	0.79296031393	0.0775912145586	9.7676094943	0.391110023496	-0.0132160229517	-0.0926155481381	0.390282387311	-0.00676460821347	-0.0933125290459	-0.00886950728858
0.741	0.792055443192	0.0783686476536	9.76815854727	0.391265446034	-0.0132725918609	-0.0923508443423	0.390440724927	-0.00680306515797	-0.0930550300349	-0.00886272432885
0.742	0.791139688758	0.0793307172706	9.76870042019	0.391434556594	-0.0133258497463	-0.0920598282241	0.390612984687	-0.00684025025003	-0.0927710957196	-0.00885590356601
0.743	0.790213899071	0.0804765696923	9.76923489119	0.391617576163	-0.0133757618629	-0.0917428612017	0.390799383732	-0.00687613319637	-0.0924610827213	-0.00884904628589
0.744	0.789278955374	0.0818052731323	9.7697617397	0.39181471843	-0.0134222970106	-0.0914003152774	0.391000131811	-0.00691068595625	-0.0921253584027	-0.00884215380345
0.745	0.788335730897	0.0833158194714	9.7702807429	0.392026189723	-0.0134654275195	-0.0910325728245	0.391215431223	-0.00694388272522	-0.0917643006587	-0.0088352274606
0.746	0.787385068596	0.0850071250033	9.77079167868	0.392252188941	-0.0135051292299	-0.0906400263708	0.391445476751	-0.00697569991387	-0.091378297704	-0.00882826862397
0.747	0.786427837168	0.0868780299451	9.7712943232	0.392492907492	-0.0135413814662	-0.0902230783787	0.391690455605	-0.00700611612149	-0.0909677478564	-0.00882127868267
0.748	0.785464845475	0.0889273004835	9.77178845272	0.392748529234	-0.0135741670053	-0.0897821410232	0.391950547365	-0.0070351121042	-0.0905330593172	-0.00881425904616
0.749	0.784496961856	0.0911536275967	9.77227384378	0.393019230417	-0.0136034720387	-0.0893176359658	0.392225923924	-0.00706267073856	-0.090074649948	-0.0088072111421
0.75	0.783524952205	0.0935556297754	9.77275027204	0.393305179632	-0.0136292861297	-0.0888299941266	0.392516749444	-0.00708877697974	-0.089592947044	-0.00880013641424
0.751	0.782549664452	0.0961318510389	9.77321751393	0.393606537758	-0.013651602165	-0.0883196554532	0.392823180301	-0.00711341781554	-0.0890883871047	-0.00879303632041
0.752	0.781571862902	0.0988807641786	9.77367534707	0.393923457914	-0.0136704163011	-0.087787068687	0.393145365048	-0.00713658221515	-0.0885614156012	-0.00878591233045
0.753	0.780592338218	0.101800769635	9.77412355038	0.394256085415	-0.0136857279056	-0.0872326911278	0.393483444363	-0.00715826107417	-0.0880124867407	-0.00877876592432
0.754	0.779611831164	0.104890197205	9.77456190348	0.39460455773	-0.0136975394937	-0.0866569883953	0.393837551019	-0.0071784471548	-0.0874420632286	-0.00877159859017
0.755	0.778631096005	0.108147306033	9.7749901887	0.394969004443	-0.0137058566606	-0.0860604341893	0.394207809844	-0.00719713502267	-0.0868506160274	-0.00876441182251
0.756	0.7776508559	0.111570286208	9.77540819111	0.395349547212	-0.0137106880092	-0.0854435100467	0.394594337687	-0.00721432097966	-0.0862386241137	-0.00875720712047
0.757	0.776671808574	0.115157258849	9.77581569796	0.395746299745	-0.0137120450738	-0.0848067050978	0.394997243388	-0.00723000299335	-0.0856065742323	-0.00874998598606
0.758	0.77569464689	0.11890627729	9.77621249986	0.396159367759	-0.0137099422408	-0.0841505158201	0.395416627752	-0.00724418062367	-0.0849549606488	-0.00874274992257
0.759	0.774720045874	0.122815327845	9.77659839172	0.396588848962	-0.0137043966655	-0.0834754457903	0.395852583523	-0.00725685494632	-0.084284284899	-0.00873550043301
0.76	0.773748636733	0.12688233122	9.77697317188	0.397034833022	-0.0136954281862	-0.0827820054355	0.396305195365	-0.00726802847416	-0.0835950555376	-0.00872823901864
0.761	0.772781057194	0.13110514244	9.7773366433	0.397497401552	-0.0136830592354	-0.0820707117819	0.396774539844	-0.00727770507622	-0.082887787884	-0.00872096717755
0.762	0.771817906884	0.135481552996	9.77768861385	0.397976628088	-0.0136673147492	-0.0813420882027	0.397260685409	-0.00728588989492	-0.0821630037668	-0.00871368640338
0.763	0.770859779051	0.140009290924	9.77802889609	0.398472578076	-0.0136482220741	-0.0805966641648	0.397763692386	-0.00729258926198	-0.0814212312671	-0.00870639818409
0.764	0.7699072271	0.144686022439	9.77835730732	0.398985308862	-0.0136258108728	-0.079834974974	0.398283612968	-0.0072978106131	-0.0806630044595	-0.00869910400077
0.765	0.768960790721	0.149509353142	9.77867367132	0.399514869683	-0.0136001130285	-0.0790575615197	0.398820491207	-0.00730156240196	-0.0798888631524	-0.00869180532663
0.766	0.768020994079	0.154476828492	9.77897781701	0.400061301663	-0.0135711625485	-0.0782649700176	0.399374363019	-0.00730385401371	-0.0790993526271	-0.008684503626
0.767	0.767088329112	0.159585935574	9.77926957849	0.400624637812	-0.0135389954669	-0.0774577517529	0.399945256179	-0.00730469567835	-0.0782950233752	-0.00867720035343
0.768	0.766163276047	0.164834104146	9.77954879663	0.401204903029	-0.0135036497473	-0.0766364628216	0.400533190329	-0.00730409838458	-0.0774764308357	-0.00866989695293
0.769	0.765246279241	0.170218708098	9.77981531784	0.401802114107	-0.0134651651863	-0.0758016638717	0.401138176989	-0.00730207379389	-0.0766441351313	-0.00866259485721
0.77	0.764337771429	0.175737066133	9.7800689945	0.402416279745	-0.0134235833161	-0.074953919844	0.401760219565	-0.00729863415582	-0.0757987008032	-0.00865529548707
0.771	0.763438157004	0.181386443888	9.78030968429	0.403047400557	-0.0133789473092	-0.0740937997119	0.402399313368	-0.00729379222417	-0.0749406965463	-0.00864800025087
0.772	0.76254782879	0.187164054407	9.78053725208	0.403695469091	-0.0133313018833	-0.0732218762209	0.403055445631	-0.00728756117483	-0.0740706949432	-0.00864071054403
0.773	0.761667153191	0.193067060462	9.78075156834	0.40436046985	-0.0132806932082	-0.0723387256287	0.403728595531	-0.00727995452552	-0.0731892721985	-0.00863342774865
0.774	0.760796462766	0.199092575365	9.78095250823	0.405042379311	-0.013227168814	-0.0714449274437	0.404418734218	-0.00727098605724	-0.0722970078719	-0.00862615323326
0.775	0.759936091619	0.205237664233	9.78113995376	0.405741165958	-0.0131707775014	-0.0705410641643	0.405125824843	-0.00726066973828	-0.0713944846124	-0.00861888835253
0.776	0.759086341907	0.211499346224	9.78131379232	0.40645679031	-0.013111569254	-0.0696277210182	0.405849822588	-0.0072490196505	-0.0704822878915	-0.00861163444714
0.777	0.758247496888	0.217874595208	9.7814739164	0.407189204952	-0.0130495951529	-0.0687054857013	0.406590674709	-0.00723604991871	-0.0695610057369	-0.00860439284371
0.778	0.757419824651	0.22436034181	9.78162022447	0.407938354578	-0.0129849072945	-0.0677749481169	0.407348320571	-0.00722177464272	-0.0686312284666	-0.00859716485479
0.779	0.756603572551	0.230953474743	9.78175261912	0.408704176029	-0.0129175587105	-0.0668367001155	0.408122691691	-0.00720620783264	-0.0676935484229	-0.0085899517789
0.78	0.755798963469	0.237650842385	9.78187100878	0.409486598338	-0.0128476032909	-0.0658913352343	0.408913711789	-0.00718936334752	-0.0667485597068	-0.00858275490066
0.781	0.755006218176	0.244449254409	9.78197530633	0.410285542778	-0.0127750957108	-0.0649394484373	0.409721296835	-0.00717125483749	-0.0657968579136	-0.00857557549096
0.782	0.754225536702	0.251345483128	9.78206542923	0.411100922914	-0.0127000913596	-0.063981635856	0.410545355105	-0.00715189568949	-0.0648390398679	-0.00856841480722
0.783	0.753457090884	0.258336265671	9.78214129918	0.411932644658	-0.0126226462743	-0.0630184945305	0.411385787234	-0.00713129897664	-0.0638757033605	-0.00856127409364
0.784	0.75270105601	0.265418304798	9.78220284257	0.412780606325	-0.012542817076	-0.062050622151	0.41224248628	-0.00710947741172	-0.0629074468854	-0.00855415458154
0.785	0.751957588474	0.272588271134	9.78224998927	0.413644698697	-0.0124606609101	-0.0610786168004	0.413115337789	-0.00708644330424	-0.0619348693777	-0.00854705748979
0.786	0.751226823884	0.279842804935	9.78228267396	0.414524805088	-0.0123762353902	-0.0601030766967	0.414004219856	-0.00706220852182	-0.0609585699522	-0.00853998402515
0.787	0.750508893825	0.287178516927	9.78230083332	0.41542080141	-0.0122895985459	-0.0591245999375	0.414909003201	-0.00703678445546	-0.0599791476442	-0.0085329353828
0.788	0.749803914644	0.294591990967	9.78230440978	0.416332556244	-0.0122008087737	-0.0581437842441	0.415829551238	-0.00701018198884	-0.0589972011495	-0.0085259127468
0.789	0.749111994903	0.302079784788	9.78229334713	0.417259930918	-0.0121099247928	-0.0571612267073	0.416765720154	-0.00698241147208	-0.0580133285676	-0.00851891729057
0.79	0.748433239059	0.309638432337	9.78226759368	0.41820277958	-0.0120170056039	-0.0561775235335	0.417717358987	-0.00695348269912	-0.057028127144	-0.00851195017753
0.791	0.74776706005	0.317264477504	9.78222733309	0.419160949239	-0.0119221090317	-0.0551932699836	0.418684309667	-0.00692340345788	-0.0560421930788	-0.00850501256274
0.792	0.747114694068	0.32495437829	9.78217229202	0.42013428002	-0.0118252955067	-0.0542090596156	0.419666407274	-0.00689218336122	-0.0550561211097	-0.00849810559148
0.793	0.746475706934	0.332704601244	9.78210251551	0.421122604974	-0.0117266242154	-0.0532254844773	0.420663479849	-0.0068598299922	-0.0540705043595	-0.00849123040134
0.794	0.745850171693	0.34051160236	9.78201794932	0.422125750377	-0.0116261548114	-0.0522431347129	0.421675348693	-0.0068263506412	-0.0530859340968	-0.00848438812219
0.795	0.745238164567	0.348371820852	9.78191854361	0.423143535747	-0.0115239471105	-0.051262598332	0.422701828393	-0.00679175202066	-0.0521029994783	-0.00847757987691
0.796	0.744639744466	0.356281682115	9.7818042514	0.424175773959	-0.0114200610702	-0.0502844609624	0.423742726927	-0.00675604026507	-0.0511222873001	-0.00847080678197
0.797	0.744054979014	0.364237599175	9.78167502955	0.425222271332	-0.0113145567726	-0.0493093056044	0.424797845764	-0.00671922093472	-0.0501443817515	-0.00846406994796
0.798	0.743483929614	0.372235974371	9.7815308384	0.426282827738	-0.0112074944107	-0.0483377123874	0.425866979966	-0.00668129902295	-0.0491698641706	-0.00845737048021
0.799	0.742926645826	0.380273200955	9.78137164165	0.427357236697	-0.0110989342778	-0.0473702583274	0.426949918294	-0.00664227896706	-0.0481993128013	-0.00845070947935
0.8	0.742383182085	0.388345664974	9.78119740739	0.428445285489	-0.0109889367604	-0.0464075170856	0.428046443311	-0.00660216466279	-0.0472333025526	-0.0084440880418
0.801	0.741853605117	0.396449746486	9.78100810736	0.429546755259	-0.0108775623334	-0.0454500587296	0.429156331495	-0.00656095948175	-0.0462724047596	-0.00843750726036
0.802	0.741337964095	0.404581821899	9.7808037176	0.430661421129	-0.0107648715589	-0.0444984494952	0.430279353354	-0.00651866629244	-0.0453171869461	-0.0084309682247
0.803	0.740836307363	0.412738264889	9.78058421805	0.431789052312	-0.0106509250874	-0.043553251551	0.431415273534	-0.00647528748403	-0.0443682125903	-0.00842447202185
0.804	0.740348701032	0.420915448369	9.78034959205	0.432929412225	-0.0105357836615	-0.0426150227636	0.432563850944	-0.00643082499331	-0.0434260408909	-0.00841801973666
0.805	0.739875197256	0.429109746474	9.78009982873	0.434082258611	-0.0104195081223	-0.0416843164655	0.433724838869	-0.00638528033416	-0.0424912265372	-0.00841161245224
0.806	0.73941586215	0.437317535292	9.77983492034	0.43524734366	-0.0103021594181	-0.0407616812248	0.4348979851	-0.00633865462993	-0.04156431948	-0.00840525125037
0.807	0.738970745933	0.445535195628	9.77955486521	0.436424414127	-0.0101837986147	-0.0398476606166	0.43608303205	-0.00629094864802	-0.0406458647056	-0.00839893721187
0.808	0.738539925748	0.45375911358	9.77925966465	0.437613211462	-0.0100644869089	-0.0389427929966	0.437279716886	-0.00624216283722	-0.039736402012	-0.00839267141692
0.809	0.73812347021	0.4619856827	9.77894932661	0.438813471938	-0.00994428564266	-0.0380476112772	0.438487771657	-0.00619229736674	-0.0388364657872	-0.0083864549454
0.81	0.737721448698	0.470211305638	9.77862386337	0.440024926777	-0.00982325631966	-0.0371626427054	0.439706923424	-0.00614135216764	-0.0379465847904	-0.0083802888771
0.811	0.737333938769	0.4784323955	9.77828329226	0.441247302284	-0.00970146062294	-0.036288408643	0.440936894395	-0.0060893269758	-0.0370672819357	-0.00837417429195
0.812	0.736961024243	0.486645377358	9.77792763681	0.442480319983	-0.00957896043417	-0.0354254243499	0.442177402057	-0.00603622137677	-0.0361990740784	-0.00836811227021
0.813	0.736602793326	0.494846690347	9.77755692576	0.443723696748	-0.00945581785398	-0.0345741987694	0.443428159318	-0.00598203485194	-0.0353424718043	-0.00836210389258
0.814	0.73625932738	0.503032788707	9.77717119414	0.444977144948	-0.00933209522334	-0.033735234316	0.444688874642	-0.00592676682618	-0.0344979792216	-0.00835615024029
0.815	0.735930732572	0.511200143546	9.77677048292	0.446240372582	-0.00920785514557	-0.0329090266664	0.445959252193	-0.00587041671641	-0.0336660937556	-0.00835025239511
0.816	0.735617102577	0.519345244548	9.77635483959	0.447513083421	-0.00908316050912	-0.0320960645531	0.447238991976	-0.0058129839812	-0.0328473059471	-0.00834441143936
0.817	0.73531855022	0.52746460126	9.77592431853	0.448794977156	-0.00895807451096	-0.0312968295609	0.448527789986	-0.00575446817133	-0.0320420992533	-0.00833862845583
0.818	0.735035186959	0.535554744846	9.7754789801	0.450085749539	-0.00883266067993	-0.030511795927	0.449825338349	-0.00569486898053	-0.0312509498521	-0.00833290452766
0.819	0.734767122849	0.543612229715	9.77501889316	0.451385092534	-0.00870698290038	-0.0297414303433	0.451131325473	-0.00563418629694	-0.0304743264501	-0.00832724073817
0.82	0.734514487018	0.551633634404	9.77454413269	0.452692694464	-0.00858110543586	-0.0289861917632	0.4524454362	-0.00557242025476	-0.0297126900934	-0.00832163817065
0.821	0.73427740156	0.559615564271	9.77405478176	0.454008240163	-0.00845509295238	-0.0282465312109	0.453767351955	-0.00550957128582	-0.0289664939828	-0.00831609790807
0.822	0.734056005725	0.567554651921	9.77355093179	0.455331411127	-0.00832901054139	-0.0275228915949	0.4550967509	-0.00544564017113	-0.0282361832919	-0.00831062103278
0.823	0.733850429831	0.575447559123	9.77303268155	0.456661885669	-0.00820292374224	-0.0268157075251	0.45643330809	-0.00538062809217	-0.0275221949894	-0.00830520862613
0.824	0.733660812008	0.583290978571	9.77250013825	0.457999339073	-0.00807689856391	-0.0261254051331	0.457776695625	-0.00531453668162	-0.0268249576653	-0.00829986176801
0.825	0.733487307489	0.591081634981	9.77195341786	0.459343443752	-0.00795100150591	-0.0254524018979	0.459126582812	-0.00524736807364	-0.0261448913611	-0.00829458153643
0.826	0.733330069968	0.598816286357	9.7713926462	0.460693869404	-0.00782529957809	-0.0247971064741	0.460482636319	-0.00517912495312	-0.0254824074041	-0.00828936900694
0.827	0.733189244159	0.606491726212	9.77081795629	0.462050283173	-0.00769986031937	-0.0241599185255	0.46184452034	-0.00510981060421	-0.0248379082458	-0.00828422525211
0.828	0.733064984392	0.614104784462	9.77022949173	0.463412349806	-0.00757475181533	-0.0235412285626	0.463211896749	-0.00503942895774	-0.0242117873051	-0.00827915134086
0.829	0.732957465792	0.621652328895	9.76962740504	0.464779731817	-0.00745004271417	-0.0229414177848	0.464584425265	-0.00496798463734	-0.0236044288156	-0.00827414833781
0.83	0.732866841426	0.629131266452	9.76901185905	0.466152089646	-0.00732580224135	-0.0223608579272	0.465961763617	-0.00489548300432	-0.0230162076779	-0.00826921730257
0.831	0.732793277705	0.636538545184	9.7683830257	0.467529081824	-0.00720210021257	-0.0217999111123	0.467343567701	-0.00482193020104	-0.0224474893162	-0.00826435928898
0.832	0.73273694691	0.643871154872	9.76774108844	0.468910365133	-0.00707900704476	-0.0212589297061	0.468729491747	-0.00474733319244	-0.02189862954	-0.00825957534429
0.833	0.732698019773	0.65112612877	9.76708623934	0.470295594774	-0.00695659376564	-0.0207382561805	0.470119188483	-0.00467169980626	-0.021369974411	-0.00825486650834
0.834	0.732676659867	0.658300545184	9.76641868232	0.471684424528	-0.00683493202098	-0.0202382229792	0.471512309299	-0.00459503877103	-0.0208618601144	-0.00825023381269
0.835	0.732673045983	0.665391528037	9.76573863093	0.47307650692	-0.00671409408005	-0.0197591523905	0.472908504412	-0.00451735975234	-0.020374612836	-0.00824567827967
0.836	0.732687346046	0.672396249003	9.76504631071	0.474471493387	-0.00659415283899	-0.0193013564244	0.474307423033	-0.00443867338703	-0.0199085486445	-0.00824120092144
0.837	0.732719735766	0.679311927936	9.76434195692	0.47586903444	-0.00647518182181	-0.0188651366956	0.475708713526	-0.00435899131521	-0.0194639733785	-0.008236802739
0.838	0.732770378155	0.686135834929	9.76362581665	0.477268779829	-0.00635725517934	-0.0184507843125	0.47711202358	-0.00427832621008	-0.01904118254	-0.00823248472119
0.839	0.732839442168	0.692865290793	9.76289814802	0.478670378708	-0.00624044768576	-0.0180585797713	0.478517000369	-0.00419669180531	-0.0186404611928	-0.00822824784364
0.84	0.732927099002	0.699497668271	9.7621592196	0.480073479802	-0.00612483473297	-0.0176887928563	0.47992329072	-0.00411410292047	-0.0182620838663	-0.00822409306766
0.841	0.733033512781	0.706030393949	9.7614093134	0.481477731566	-0.00601049232243	-0.0173416825462	0.481330541274	-0.00403057548361	-0.0179063144656	-0.00822002133921
0.842	0.733158836891	0.712460948588	9.76064872007	0.482882782351	-0.00589749705458	-0.0170174969256	0.482738398652	-0.00394612655156	-0.017573406187	-0.00821603358773
0.843	0.733303238175	0.718786868183	9.75987774358	0.484288280569	-0.00578592611603	-0.0167164731042	0.484146509614	-0.00386077432779	-0.0172636014393	-0.00821213072502
0.844	0.733466859729	0.72500574532	9.75909669874	0.485693874852	-0.00567585726401	-0.0164388371398	0.485554521226	-0.00377453817752	-0.016977131771	-0.00820831364408
0.845	0.733649850727	0.731115230204	9.75830591188	0.487099214213	-0.00556736880859	-0.0161848039699	0.486962081018	-0.00368743864044	-0.0167142178034	-0.00820458321798
0.846	0.733852358997	0.737113031119	9.75750572037	0.48850394821	-0.00546053959236	-0.0159545773473	0.488368837147	-0.00359949744073	-0.0164750691696	-0.00820094029862
0.847	0.734074512421	0.742996916294	9.75669647388	0.489907727101	-0.00535544896764	-0.0157483497837	0.489774438553	-0.00351073749448	-0.0162598844595	-0.0081973857156
0.848	0.734316445049	0.748764713642	9.75587853269	0.491310202005	-0.0052521767713	-0.0155663024982	0.491178535116	-0.00342118291461	-0.0160688511704	-0.00819392027498
0.849	0.734578271052	0.754414312459	9.75505226889	0.492711025058	-0.00515080329704	-0.0154086053729	0.492580777819	-0.00333085901286	-0.0159021456641	-0.00819054475814
0.85	0.734860116424	0.759943663594	9.75421806524	0.494109849568	-0.00505140926547	-0.0152754169145	0.493980818896	-0.00323979229961	-0.0157599331296	-0.00818725992052
0.851	0.735162076171	0.76535078077	9.7533763159	0.495506330168	-0.00495407579163	-0.015166884222	0.495378311989	-0.00314801048074	-0.0156423675516	-0.00818406649046
0.852	0.735484253468	0.770633741043	9.75252742628	0.496900122971	-0.00485888435042	-0.0150831429605	0.496772912301	-0.00305554245222	-0.0155495916852	-0.00818096516802
0.853	0.735826728031	0.775790685365	9.75167181207	0.49829088572	-0.00476591673943	-0.015024317342	0.498164276743	-0.00296241829185	-0.0154817370362	-0.00817795662374
0.854	0.736189582229	0.780819819368	9.75080990032	0.499678277933	-0.00467525503988	-0.014990520111	0.499552064087	-0.00286866924878	-0.0154389238473	-0.00817504149754
0.855	0.736572880639	0.785719414027	9.7499421282	0.501061961056	-0.00458698157513	-0.0149818525376	0.500935935109	-0.00277432773037	-0.0154212610902	-0.0081722203975
0.856	0.736976683123	0.790487805963	9.74906894344	0.502441598604	-0.00450117886729	-0.0149984044156	0.502315552735	-0.00267942728681	-0.0154288464632	-0.00816949389873
0.857	0.737401026245	0.795123398202	9.74819080353	0.503816856309	-0.00441792959168	-0.015040254067	0.503690582186	-0.0025840025933	-0.0154617663942	-0.00816686254225
0.858	0.737845949382	0.799624660313	9.74730817622	0.505187402255	-0.00433731652936	-0.0151074683524	0.505060691116	-0.00248808942991	-0.0155200960498	-0.00816432683384
0.859	0.738311463107	0.803990129542	9.74642153932	0.506552907022	-0.00425942251776	-0.015200102687	0.506425549753	-0.00239172465932	-0.0156038993495	-0.00816188724298
0.86	0.738797592076	0.808218409983	9.74553137924	0.507913043822	-0.00418433039961	-0.0153182010626	0.507784831034	-0.00229494620231	-0.015713228985	-0.00815954420179
0.861	0.739304308006	0.812308174391	9.74463819209	0.509267488634	-0.00411212296991	-0.0154617960749	0.50913821074	-0.00219779301117	-0.0158481264456	-0.00815729810393
0.862	0.739831607953	0.816258162947	9.74374248306	0.510615920336	-0.00404288292166	-0.0156309089563	0.510485367632	-0.00210030504129	-0.0160086220475	-0.00815514930366
0.863	0.740379452891	0.820067185055	9.74284476541	0.511958020838	-0.00397669278972	-0.0158255496146	0.511825983573	-0.00200252322058	-0.0161947349697	-0.00815309811478
0.864	0.740947799423	0.823734118441	9.74194556044	0.513293475207	-0.00391363489324	-0.0160457166761	0.513159743667	-0.00190448941712	-0.0164064732929	-0.00815114480974
0.865	0.741536579311	0.827257909582	9.74104539851	0.514621971798	-0.00385379127714	-0.0162913975347	0.514486336373	-0.00180624640537	-0.0166438340455	-0.00814928961866
0.866	0.742145720037	0.830637574364	9.74014481706	0.515943202372	-0.00379724365189	-0.0165625684055	0.515805453638	-0.00170783783024	-0.0169068032519	-0.00814753272849
0.867	0.74276470454	0.833877605348	9.73924796466	0.517256878375	-0.0037440518263	-0.0168592105599	0.517116807057	-0.00160928481201	-0.017195369352	-0.00814587430158
0.868	0.743411288856	0.836967334736	9.73835131898	0.518562674697	-0.00369431245846	-0.0171812608471	0.518420071974	-0.00151065043452	-0.0175094814212	-0.0081443144393
0.869	0.744077369207	0.839910576428	9.73745760986	0.519860304144	-0.00364809775254	-0.0175286659943	0.51971496158	-0.00141197219755	-0.0178490954316	-0.00814285320895
0.87	0.744762899222	0.842706333003	9.73656716017	0.521149471017	-0.0036054848481	-0.0179013579638	0.521001180657	-0.00131329427122	-0.0182141534562	-0.00814149063165
0.871	0.74546780843	0.845354035748	9.735680309	0.52242988657	-0.00356655074612	-0.0182992578177	0.522278441016	-0.00121466201207	-0.0186045868768	-0.00814022668378
0.872	0.746192027123	0.847853085313	9.73479740981	0.523701265278	-0.00353137221145	-0.0187222758743	0.523546457756	-0.00111612187792	-0.0190203165308	-0.0081390612959
0.873	0.74693543696	0.850202982354	9.73391883276	0.524963326066	-0.00350002567746	-0.0191703117622	0.524804950502	-0.00101772135781	-0.0194612527567	-0.00813799435159
0.874	0.747697922894	0.852403289708	9.73304496678	0.5262157921	-0.00347258715005	-0.019643254523	0.526053643185	-0.000919508895317	-0.0199272954871	-0.00813702568655
0.875	0.748479334167	0.85445364243	9.73217621816	0.527458390979	-0.00344913211126	-0.0201409827028	0.527292264245	-0.000821533812707	-0.0204183343307	-0.00813615508759
0.876	0.749279510399	0.856353744655	9.7313130111	0.528690854819	-0.00342973542197	-0.0206633644527	0.528520546705	-0.000723846233263	-0.0209342486623	-0.00813538229187
0.877	0.750098259263	0.858103370105	9.73045578842	0.52991292036	-0.00341447122417	-0.0212102576305	0.52973822828	-0.000626497002802	-0.0214749077139	-0.0081347069861
0.878	0.750935377023	0.859702361662	9.72960500962	0.531124329059	-0.00340341284303	-0.0217815099069	0.530945051474	-0.000529537610536	-0.0220401706703	-0.00813412880585
0.879	0.751790639234	0.861150630796	9.72876115219	0.532324827188	-0.00339663268903	-0.0223769588743	0.532140763673	-0.00043302010947	-0.0226298867662	-0.00813364733497
0.88	0.752663793344	0.862448157771	9.72792470923	0.533514165929	-0.00339420216078	-0.0229964321588	0.533325117238	-0.000336997037022	-0.0232438953867	-0.00813326210506
0.881	0.753554569885	0.863594990225	9.72709618917	0.53469210146	-0.00339619154867	-0.0236397475355	0.534497869599	-0.000241521335941	-0.0238820261712	-0.00813297259501
0.882	0.754462676915	0.864591244209	9.72627611623	0.535858395049	-0.00340266993982	-0.0243067130463	0.535658783338	-0.000146646276088	-0.0245440991186	-0.00813277823066
0.883	0.755387811233	0.865437102554	9.72546502722	0.537012813137	-0.00341370512435	-0.0249971271208	0.536807626278	-5.24253768851e-05	-0.0252299246966	-0.00813267838447
0.884	0.756329632319	0.866132814821	9.72466347198	0.538155127421	-0.00342936350367	-0.0257107786996	0.537944171565	4.10876686451e-05	-0.0259393039528	-0.00813267237536
0.885	0.757287794027	0.866678697341	9.723872012	0.539285114938	-0.0034497100009	-0.0264474473607	0.53906819775	0.000133839068322	-0.0266720286285	-0.00813275946854
0.886	0.758261925982	0.86707513188	9.72309121875	0.540402558143	-0.00347480797321	-0.0272069034484	0.540179488867	0.000225775003873	-0.0274278812753	-0.00813293887545
0.887	0.759251633595	0.867322565685	9.72232167371	0.541507244988	-0.00350471912692	-0.0279889082042	0.541277834512	0.000316841701886	-0.028206635374	-0.00813320975376
0.888	0.760256511132	0.867421510849	9.72156396539	0.542598968994	-0.00353950343524	-0.0287932139008	0.542363029916	0.000406985502613	-0.0290080554563	-0.00813357120747
0.889	0.761276130545	0.86737254385	9.72081868939	0.543677529326	-0.00357921905862	-0.0296195639784	0.543434876016	0.000496152926902	-0.0298318972283	-0.00813402228706
0.89	0.762310047074	0.86717630473	9.72008644714	0.544742730862	-0.00362392226813	-0.0304676931831	0.544493179528	0.000584290740635	-0.0306779076976	-0.00813456198967
0.891	0.763357795539	0.866833497015	9.71936784405	0.545794384261	-0.00367366737188	-0.0313373277084	0.545537753011	0.000671346016895	-0.031545825302	-0.0081351892594
0.892	0.764418901523	0.866344886435	9.71866348831	0.546832306031	-0.0037285066442	-0.032228185338	0.546568414935	0.000757266195908	-0.0324353800408	-0.00813590298763
0.893	0.765492868326	0.865711300912	9.71797399113	0.547856318588	-0.00378849025829	-0.0331399755919	0.547584989744	0.000841999142362	-0.0333462936089	-0.00813670201343
0.894	0.766579185378	0.864933629629	9.7172999629	0.548866250321	-0.00385366622188	-0.0340723998744	0.548587307914	0.000925493200299	-0.0342782795332	-0.00813758512401
0.895	0.767677329141	0.86401282273	9.71664201513	0.549861935645	-0.00392408031608	-0.0350251516246	0.549575206012	0.00100769724567	-0.0352310433112	-0.00813855105521
0.896	0.768786764992	0.862949889624	9.71600075632	0.550843215065	-0.00399977603723	-0.0359979164689	0.550548526754	0.00108856073655	-0.036204282553	-0.00813959849207
0.897	0.769906933231	0.86174590016	9.71537679399	0.551809935222	-0.00408079454226	-0.0369903723763	0.551507119054	0.00116803376069	-0.0371976871243	-0.00814072606941
0.898	0.771037278884	0.860401981819	9.71477073085	0.552761948945	-0.00416717459703	-0.0380021898156	0.552450838075	0.00124606708089	-0.0382109392937	-0.00814193237253
0.899	0.772177223749	0.85891932049	9.71418316588	0.553699115303	-0.00425895252762	-0.0390330319153	0.553379545282	0.00132261217817	-0.0392437138808	-0.00814321593786
0.9	0.773326180356	0.857299159146	9.71361469187	0.554621299647	-0.00435616217508	-0.0400825546257	0.554293108477	0.0013976212925	-0.0402956784083	-0.0081445752537
0.901	0.7744835538	0.855542797349	9.71306589609	0.555528373651	-0.0044588348528	-0.0411504068832	0.555191401851	0.00147104746154	-0.0413664932555	-0.00814600876105
0.902	0.775648738003	0.853651589977	9.71253735867	0.556420215358	-0.0045669993072	-0.0422362307772	0.556074306018	0.0015428445572	-0.0424558118152	-0.00814751485433
0.903	0.776821117559	0.85162694663	9.71202965095	0.557296709208	-0.0046806816811	-0.0433396617196	0.55694170805	0.00161296732022	-0.0435632806525	-0.00814909188234
0.904	0.778000068622	0.849470331331	9.71154333675	0.558157746081	-0.00479990548014	-0.0444603286155	0.557793501516	0.0016813713928	-0.0446885396669	-0.00815073814904
0.905	0.779184962613	0.847183260828	9.71107897059	0.559003223322	-0.00492469154187	-0.0455978540382	0.558629586506	0.00174801334941	-0.0458312222559	-0.00815245191456
0.906	0.780375165261	0.844767304198	9.71063709579	0.559833044769	-0.00505505800758	-0.0467518544046	0.559449869666	0.00181285072589	-0.0469909554823	-0.00815423139608
0.907	0.781570025372	0.842224082097	9.71021824691	0.560647120781	-0.00519102029679	-0.0479219401546	0.560254264212	0.00187584204687	-0.0481673602432	-0.00815607476882
0.908	0.782768903674	0.839555265255	9.70982294728	0.561445368259	-0.00533259108442	-0.0491077159315	0.561042689962	0.00193694685147	-0.0493600514423	-0.00815798016705
0.909	0.783971138325	0.836762574506	9.70945170777	0.562227710661	-0.00547978028025	-0.0503087807658	0.561815073344	0.00199612571786	-0.0505686381638	-0.00815994568512
0.91	0.785176076511	0.833847778468	9.70910502846	0.562994078019	-0.0056325950112	-0.0515247282608	0.562571347418	0.00205334028594	-0.0517927238494	-0.00816196937851
0.911	0.786383055788	0.830812693587	9.70878339705	0.563744406953	-0.00579103960548	-0.0527551467803	0.563311451883	0.00210855327922	-0.0530319064779	-0.00816404926487
0.912	0.787591407758	0.827659183434	9.70848728837	0.564478640677	-0.00595511557955	-0.0539996196393	0.564035333084	0.00216172852503	-0.0542857787469	-0.00816618332516
0.913	0.78880047011	0.824389156047	9.70821716453	0.565196729004	-0.00612482162695	-0.0552577252961	0.564742944019	0.00221283097387	-0.0555539282567	-0.00816836950471
0.914	0.79000957075	0.821004564519	9.70797347439	0.565898628348	-0.00630015360955	-0.0565290375471	0.565434244341	0.0022618267175	-0.0568359376971	-0.00817060571443
0.915	0.791218039836	0.817507405392	9.70775665365	0.566584301723	-0.00648110455081	-0.0578131257234	0.566109200348	0.00230868300606	-0.058131385036	-0.00817288983186
0.916	0.792425205069	0.813899717369	9.70756712413	0.567253718736	-0.0066676646311	-0.0591095548899	0.566767784987	0.00235336826429	-0.0594398437106	-0.00817521970242
0.917	0.793630394422	0.810183579812	9.70740529378	0.56790685558	-0.00685982118512	-0.0604178860459	0.567409977835	0.00239585210677	-0.0607608828204	-0.00817759314055
0.918	0.794832935142	0.806361112952	9.70727155701	0.56854369502	-0.00705755870111	-0.0617376763275	0.568035765092	0.00243610535246	-0.0620940673226	-0.00818000793091
0.919	0.796032154617	0.802434475128	9.70716629379	0.569164226378	-0.0072608588222	-0.0630684792128	0.56864513956	0.00247410003821	-0.0634389582289	-0.0081824618296
0.92	0.797227383106	0.798405862747	9.70708986966	0.569768445513	-0.00746970034931	-0.0644098447275	0.569238100625	0.00250980943191	-0.0647951128052	-0.00818495256537
0.921	0.798417946206	0.79427750845	9.70704263593	0.570356354798	-0.00768405924633	-0.0657613196533	0.569814654234	0.00254320804444	-0.066162084772	-0.0081874778409
0.922	0.799603183415	0.790051680406	9.70702492981	0.570927963096	-0.00790390864652	-0.0671224477369	0.570374812862	0.0025742716415	-0.0675394245073	-0.00819003533397
0.923	0.800782421039	0.785730680247	9.70703707391	0.571483285724	-0.0081292188611	-0.0684927699013	0.570918595488	0.00260297725437	-0.0689266792506	-0.0081926226988
0.924	0.801954998215	0.781316842951	9.70707937551	0.572022344429	-0.00835995738933	-0.0698718244574	0.571446027556	0.00262930319034	-0.0703233933086	-0.00819523756726
0.925	0.803120255625	0.776812534565	9.70715212841	0.57254516734	-0.00859608893031	-0.071259147318	0.571957140937	0.00265322904245	-0.0717291082621	-0.0081978775502
0.926	0.804277530789	0.772220151338	9.70725561072	0.573051788937	-0.00883757539649	-0.0726542722114	0.572451973889	0.00267473569856	-0.0731433631746	-0.0082005402387
0.927	0.805432492965	0.767540008022	9.70738789041	0.573542244646	-0.00908438946823	-0.0740567240478	0.572930565693	0.00269379090064	-0.0745656901693	-0.00820322319335
0.928	0.80657366573	0.76277816282	9.70755120167	0.57401658913	-0.00933647861788	-0.0754660393918	0.573392974823	0.00271038798192	-0.0759956289944	-0.00820592396658
0.929	0.807705180551	0.757935554755	9.70774516647	0.5744748725	-0.00959380046813	-0.0768817454261	0.573839255285	0.00272450763809	-0.0774327117861	-0.00820864008887
0.93	0.808826341276	0.753014793011	9.70797012637	0.57491715493	-0.00985630717592	-0.0783033694364	0.574269471173	0.00273613482981	-0.0788764699811	-0.00821136907617
0.931	0.809936470023	0.748018386775	9.70822640789	0.575343501746	-0.0101239479354	-0.0797304376244	0.574683691762	0.00274525611798	-0.0803264335299	-0.00821410843019
0.932	0.811034885414	0.742948898959	9.70851431787	0.575753984589	-0.0103966690193	-0.0811624753089	0.575081992676	0.00275185964846	-0.0817821310958	-0.00821685563996
0.933	0.812120924705	0.737808901882	9.70883413956	0.576148680999	-0.01067441382	-0.0825990071512	0.575464455465	0.00275593514266	-0.0832430902768	-0.00821960818347
0.934	0.81319392696	0.732600990164	9.7091861356	0.576527674449	-0.0109571228912	-0.0840395573668	0.575831167645	0.00275747388528	-0.084708837815	-0.0082223635292
0.935	0.81425324135	0.727327774474	9.70957054537	0.57689105425	-0.0112447339918	-0.0854836499419	0.576182222587	0.00275646871216	-0.0861788998102	-0.00822511913768
0.936	0.815298227992	0.721991881687	9.70998758597	0.577238915482	-0.011537182132	-0.0869308088474	0.576517719463	0.00275291399685	-0.0876528019326	-0.00822787246303
0.937	0.816328257872	0.716595954031	9.71043745102	0.577571358922	-0.01183439962	-0.0883805582541	0.57683776316	0.00274680563682	-0.0891300696353	-0.00823062095451
0.938	0.817342704348	0.711142647179	9.71092031319	0.577888490965	-0.0121363161106	-0.0898324227464	0.577142464207	0.00273814103888	-0.0906102283675	-0.00823336205803
0.939	0.818340958923	0.705634629008	9.71143632107	0.57819042355	-0.0124428586558	-0.0912859275362	0.577431938693	0.00272691910423	-0.0920928037859	-0.00823609321764
0.94	0.819322421823	0.700074578957	9.7119856015	0.578477274074	-0.0127539517553	-0.0927405986751	0.577706308182	0.00271314021325	-0.0935773219674	-0.00823881187702
0.941	0.820286501913	0.69446518651	9.71256825931	0.578749165311	-0.0130695174088	-0.0941959632666	0.577965699633	0.00269680621005	-0.0950633096192	-0.00824151548096
0.942	0.821232624049	0.688809149933	9.71318437781	0.579006225327	-0.0133894751689	-0.0956515496765	0.578210245309	0.00267792038692	-0.0965502942895	-0.00824420147681
0.943	0.822160217824	0.683109174689	9.71383401817	0.579248587394	-0.0137137421951	-0.0971068877428	0.57844008269	0.00265648746861	-0.0980378045769	-0.00824686731591
0.944	0.823068731434	0.677367973621	9.71451722132	0.5794763899	-0.0140422333078	-0.0985615089836	0.57865535438	0.002632513597	-0.0995253703379	-0.00824951045506
0.945	0.82395762229	0.671588263716	9.71523400667	0.579689776258	-0.0143748610438	-0.100014946804	0.578856208017	0.00260600631544	-0.101012522894	-0.00825212835785
0.946	0.824826358777	0.665772766647	9.71598437373	0.579888894815	-0.014711535711	-0.101466736702	0.579042796179	0.00257697455376	-0.102498795237	-0.00825471849612
0.947	0.825674422031	0.659924207121	9.71676830279	0.580073898757	-0.0150521654448	-0.10291641647	0.579215276284	0.00254542861303	-0.103983722232	-0.00825727835133
0.948	0.826501311445	0.65404531125	9.71758575425	0.580244946014	-0.0153966562645	-0.104363526398	0.579373810497	0.00251138015067	-0.105466840823	-0.00825980541589
0.949	0.827306529683	0.648138805665	9.71843666895	0.580402199163	-0.0157449121293	-0.105807609474	0.579518565628	0.00247484216598	-0.106947690228	-0.00826229719454
0.95	0.82808959841	0.642207416858	9.71932097088	0.580545825329	-0.0160968349954	-0.10724821158	0.579649713034	0.00243582898568	-0.108425812141	-0.00826475120568
0.951	0.828850053572	0.636253869648	9.72023856474	0.580675996089	-0.0164523248733	-0.108684881687	0.579767428516	0.00239435624972	-0.109900750927	-0.00826716498268
0.952	0.829587436913	0.630280885643	9.72118933846	0.580792887365	-0.0168112798848	-0.110117172052	0.579871892216	0.00235044089731	-0.111372053819	-0.00826953607518
0.953	0.830301309878	0.624291183091	9.72217316234	0.580896679331	-0.0171735963209	-0.111544638405	0.579963288514	0.0023041011533	-0.112839271106	-0.00827186205043
0.954	0.830991246999	0.618287475227	9.72318989088	0.5809875563	-0.0175391686998	-0.112966840138	0.580041805923	0.00225535651441	-0.114301956328	-0.00827414049449
0.955	0.831656830245	0.612272468757	9.72423936121	0.58106570663	-0.0179078898243	-0.114383340495	0.580107636982	0.00220422773606	-0.115759666458	-0.00827636901357
0.956	0.832297663826	0.606248864653	9.72532139612	0.581131322614	-0.0182796508408	-0.115793706751	0.580160978153	0.00215073681868	-0.117211962092	-0.00827854523524
0.957	0.832913359235	0.600219354256	9.72643580219	0.581184600375	-0.0186543412978	-0.117197510393	0.580202029707	0.00209490699479	-0.118658407631	-0.00828066680968
0.958	0.833503538894	0.594186621125	9.72758237091	0.581225739762	-0.0190318492043	-0.118594327305	0.580230995621	0.00203676271549	-0.120098571459	-0.0082827314109
0.959	0.834067848182	0.588153337804	9.7287608797	0.581254944241	-0.0194120610896	-0.119983737932	0.580248083469	0.00197632963738	-0.121532026124	-0.00828473673797
0.96	0.834605938614	0.582122166195	9.72997109166	0.58127242079	-0.0197948620621	-0.121365327466	0.580253504308	0.00191363460926	-0.12295834851	-0.00828668051618
0.961	0.835117477085	0.576095756092	9.73121275517	0.581278379787	-0.0201801358695	-0.122738686004	0.580247472573	0.00184870565859	-0.124377120013	-0.00828856049829
0.962	0.835602145792	0.570076744265	9.73248560637	0.581273034907	-0.0205677649588	-0.124103408723	0.580230205961	0.00178157197814	-0.125787926708	-0.00829037446561
0.963	0.836059638934	0.564067753335	9.73378936672	0.581256603009	-0.0209576305368	-0.125459096041	0.580201925324	0.00171226391212	-0.127190359519	-0.00829212022926
0.964	0.836489667287	0.558071391465	9.73512374569	0.581229304025	-0.0213496126307	-0.126805353779	0.580162854557	0.00164081294221	-0.128584014379	-0.00829379563124
0.965	0.83689195118	0.552090250194	9.73648843912	0.581191360857	-0.0217435901496	-0.128141793318	0.580113220482	0.0015672516735	-0.129968492398	-0.00829539854559
0.966	0.837266232059	0.546126905093	9.73788313162	0.581142999259	-0.0221394409459	-0.129468031757	0.58005325274	0.00149161381989	-0.131343400017	-0.00829692687949
0.967	0.837612257092	0.540183913591	9.73930749396	0.58108444773	-0.0225370418776	-0.130783692061	0.579983183676	0.00141393418914	-0.132708349166	-0.0082983785744
0.968	0.837929794936	0.534263815106	9.74076118548	0.581015937405	-0.0229362688707	-0.132088403215	0.579903248225	0.00133424866773	-0.134062957417	-0.00829975160709
0.969	0.838218624971	0.528369128724	9.74224385461	0.580937701939	-0.0233369969819	-0.133381800365	0.579813683802	0.0012525942051	-0.135406848133	-0.00830104399075
0.97	0.838478541937	0.522502354481	9.74375513653	0.580849977398	-0.0237391004622	-0.134663524964	0.579714730182	0.00116900879768	-0.136739650618	-0.00830225377604
0.971	0.83870935447	0.516665970398	9.74529465599	0.580753002148	-0.0241424528206	-0.135933224912	0.579606629395	0.00108353147221	-0.138061000261	-0.00830337905212
0.972	0.838910889261	0.510862432898	9.74686202643	0.580647016742	-0.0245469268884	-0.137190554688	0.579489625603	0.000996202268647	-0.139370538675	-0.00830441794766
0.973	0.839082980314	0.505094175451	9.74845684963	0.580532263809	-0.0249523948839	-0.13843517549	0.579363964993	0.000907062222666	-0.140667913839	-0.00830536863186
0.974	0.839225486133	0.499363608239	9.75007871681	0.58040898794	-0.0253587284777	-0.139666755358	0.579229895657	0.000816153347378	-0.141952780229	-0.00830622931546
0.975	0.839338272461	0.493673116596	9.75172720853	0.580277435575	-0.0257657988577	-0.140884969305	0.579087667481	0.00072351861475	-0.143224798955	-0.00830699825165
0.976	0.839421223435	0.488025060895	9.75340189407	0.580137854893	-0.0261734767959	-0.142089499437	0.578937532029	0.000629201936211	-0.144483637889	-0.00830767373707
0.977	0.839474236891	0.48242177581	9.75510233289	0.579990495698	-0.0265816327143	-0.143280035075	0.578779742427	0.000533248142831	-0.145728971789	-0.00830825411271
0.978	0.839497229934	0.476865568599	9.75682807433	0.579835609305	-0.0269901367518	-0.14445627287	0.578614553252	0.000435702964684	-0.146960482424	-0.00830873776483
0.979	0.839490129148	0.471358719166	9.75857865637	0.57967344843	-0.0273988588314	-0.145617916917	0.578442220414	0.000336613010034	-0.148177858692	-0.00830912312585
0.98	0.839452879868	0.465903479633	9.76035360839	0.579504267074	-0.0278076687278	-0.14676467886	0.578263001041	0.000236025743285	-0.149380796738	-0.00830940867521
0.981	0.839385442935	0.46050207228	9.76215244846	0.579328320411	-0.028216436135	-0.147896278002	0.578077153365	0.000133989462719	-0.150569000066	-0.00830959294022
0.982	0.839287793723	0.455156689963	9.7639746862	0.579145864677	-0.0286250307348	-0.149012441406	0.577884936609	3.05532774796e-05	-0.151742179649	-0.00830967449689
0.983	0.839159924946	0.449869494715	9.76581982101	0.578957157055	-0.0290333222652	-0.150112903991	0.577686610871	-7.42329160422e-05	-0.152900054033	-0.0083096519707
0.984	0.839001841989	0.444642617511	9.76768734247	0.578762455562	-0.0294411805886	-0.151197408625	0.577482437006	-0.000180318458621	-0.154042349444	-0.00830952403741
0.985	0.838813568948	0.43947815707	9.7695767321	0.578562018937	-0.0298484757611	-0.15226570622	0.577272676517	-0.000287651952925	-0.15516879988	-0.00830928942379
0.986	0.838595144923	0.43437817946	9.77148746108	0.57835610653	-0.0302550781017	-0.153317555816	0.577057591439	-0.000396181289283	-0.156279147215	-0.00830894690834
0.987	0.838346623537	0.429344717423	9.77341899259	0.578144978187	-0.0306608582608	-0.15435272466	0.576837444223	-0.00050585367179	-0.15737314128	-0.00830849532201
0.988	0.838068077609	0.424379769257	9.77537078067	0.577928894138	-0.03106568729	-0.155370988291	0.576612497624	-0.000616615645138	-0.158450539962	-0.00830793354886
0.989	0.83775959078	0.419485298382	9.77734227079	0.577708114888	-0.0314694367114	-0.156372130607	0.576383014587	-0.000728413122056	-0.159511109277	-0.00830726052669
0.99	0.837421268231	0.414663232851	9.77933290007	0.577482901101	-0.0318719785867	-0.157355943941	0.576149258134	-0.000841191411545	-0.160554623456	-0.00830647524769
0.991	0.837053227387	0.40991546451	9.78134209735	0.577253513493	-0.0322731855865	-0.158322229123	0.575911491252	-0.00095489524729	-0.161580865022	-0.008305576759
0.992	0.836655602118	0.405243848185	9.78336928447	0.577020212718	-0.0326729310599	-0.159270795543	0.57566997678	-0.00106946881713	-0.162589624855	-0.00830456416329
0.993	0.836228545102	0.400650201362	9.78541387408	0.576783259258	-0.0330710891031	-0.160201461208	0.575424977297	-0.00118485579283	-0.163580702267	-0.00830343661929
0.994	0.835772220855	0.396136302999	9.78747527188	0.576542913315	-0.0334675346284	-0.161114052792	0.57517675501	-0.00130099936048	-0.16455390506	-0.00830219334226
0.995	0.835286811802	0.39170389364	9.78955287686	0.576299434699	-0.0338621434335	-0.162008405689	0.574925571646	-0.00141784225156	-0.165509049586	-0.00830083360451
0.996	0.834772516925	0.387354674319	9.79164608033	0.576053082721	-0.0342547922689	-0.162884364052	0.574671688341	-0.00153532677434	-0.166445960805	-0.0082993567358
0.997	0.834229550851	0.383090305989	9.793754267	0.575804116086	-0.0346453589071	-0.163741780834	0.57441536553	-0.001653394846	-0.167364472329	-0.00829776212376
0.998	0.833658142035	0.37891240909	9.79587681472	0.575552792781	-0.0350337222095	-0.164580517822	0.574156862838	-0.00177198802508	-0.168264426476	-0.00829604921426
0.999	0.833058537672	0.374822563061	9.79801309554	0.575299369972	-0.0354197621943	-0.165400445667	0.573896438977	-0.00189104754463	-0.169145674302	-0.00829421751176
1	0.832430997931	0.370822305343	9.80016247508	0.575044103901	-0.0358033601031	-0.166201443907	0.573634351633	-0.00201051434561	-0.170008075646	-0.00829226657961
1.001	0.831775799947	0.366913131391	9.80232431316	0.574787249775	-0.0361843984668	-0.16698340099	0.573370857367	-0.00213032911027	-0.170851499157	-0.00829019604034
1.002	0.831093235771	0.363096494055	9.8044979644	0.574529061666	-0.036562761173	-0.167746214289	0.573106211504	-0.00225043229806	-0.171675822322	-0.00828800557587
1.003	0.830383612887	0.359373802402	9.80668277799	0.574269792407	-0.0369383335295	-0.168489790107	0.572840668037	-0.00237076417882	-0.172480931491	-0.00828569492776
1.004	0.82964725356	0.355746422576	9.80887809825	0.574009693494	-0.0373110023296	-0.169214043692	0.572574479518	-0.00249126486845	-0.173266721894	-0.00828326389734
1.005	0.828884497221	0.352215676021	9.81108326468	0.57374901498	-0.0376806559157	-0.169918899231	0.572307896963	-0.00261187436443	-0.174033097656	-0.00828071234587
1.006	0.828095694228	0.348782839927	9.81329761289	0.573488005379	-0.0380471842424	-0.170604289848	0.572041169748	-0.00273253258145	-0.1747799718	-0.00827804019462
1.007	0.827281212225	0.345449146313	9.81552047357	0.573226911571	-0.0384104789389	-0.171270157597	0.571774545516	-0.00285317938738	-0.17550726626	-0.00827524742497
1.008	0.826441433381	0.342215782102	9.8177511753	0.572965978699	-0.0387704333699	-0.171916453446	0.571508270074	-0.0029737546396	-0.176214911874	-0.00827233407841
1.009	0.825576753788	0.339083888175	9.81998904121	0.572705450082	-0.0391269426965	-0.172543137261	0.571242587305	-0.00309419822141	-0.176902848381	-0.00826930025653
1.01	0.824687583257	0.336054559864	9.82223339294	0.572445567115	-0.039479903935	-0.173150177781	0.57097773907	-0.00321445007859	-0.17757102441	-0.008266146121
1.011	0.823774345641	0.333128845632	9.82448354888	0.57218656918	-0.0398292160162	-0.173737552593	0.570713965117	-0.00333445025626	-0.178219397468	-0.00826287189345
1.012	0.822837478898	0.330307747412	9.82673882454	0.571928693557	-0.0401747798421	-0.174305248099	0.570451502992	-0.00345413893565	-0.178847933917	-0.00825947785539
1.013	0.821877433748	0.327592220797	9.82899853411	0.571672175335	-0.040516498342	-0.174853259477	0.570190587952	-0.00357345647084	-0.179456608955	-0.00825596434806
1.014	0.820894674698	0.324983173432	9.83126198971	0.571417247323	-0.0408542765285	-0.175381590643	0.569931452873	-0.00369234342593	-0.180045406585	-0.00825233177219
1.015	0.819889678236	0.322481466432	9.83352850173	0.571164139968	-0.0411880215502	-0.175890254202	0.569674328174	-0.00381074061165	-0.180614319581	-0.00824858058782
1.016	0.818862934546	0.320087912738	9.83579737963	0.57091308127	-0.0415176427453	-0.176379271403	0.569419441727	-0.00392858912219	-0.181163349457	-0.008244711314
1.017	0.817814945361	0.317803277999	9.83806793257	0.570664296701	-0.0418430516921	-0.176848672078	0.569167018778	-0.00404583037184	-0.181692506418	-0.00824072452854
1.018	0.816746224861	0.315628280228	9.84033946901	0.570418009126	-0.0421641622595	-0.17729849459	0.56891728187	-0.00416240613138	-0.182201809323	-0.00823662086758
1.019	0.815657298596	0.313563589006	9.84261129703	0.570174438726	-0.0424808906554	-0.177728785766	0.568670450765	-0.00427825856438	-0.182691285627	-0.00823240102534
1.02	0.814548703318	0.311609826226	9.84488272573	0.56993380292	-0.0427931554736	-0.178139600832	0.568426742367	-0.00439333026304	-0.183160971336	-0.00822806575358
1.021	0.813420987531	0.30976756614	9.8471530644	0.569696316293	-0.0431008777399	-0.178531003344	0.568186370654	-0.004507564284	-0.183610910942	-0.00822361586126
1.022	0.812274709725	0.308037334396	9.84942162299	0.569462190524	-0.0434039809559	-0.178903065111	0.5679495466	-0.00462090418332	-0.184041157367	-0.00821905221399
1.023	0.811110439486	0.306419608766	9.85168771384	0.569231634317	-0.0437023911415	-0.17925586612	0.567716478112	-0.00473329405154	-0.184451771896	-0.00821437573354
1.024	0.80992875515	0.304914818753	9.85395065012	0.569004853328	-0.0439960368765	-0.179589494453	0.567487369961	-0.004844678548	-0.184842824108	-0.00820958739731
1.025	0.808730245857	0.303523346494	9.85620974759	0.568782050107	-0.0442848493392	-0.179904046203	0.567262423715	-0.00495500293455	-0.185214391805	-0.00820468823767
1.026	0.807515509611	0.302245525235	9.85846432406	0.568563424027	-0.0445687623447	-0.180199625386	0.567041837678	-0.005064213109	-0.185566560934	-0.00819967934145
1.027	0.806285153002	0.301081641404	9.86071370002	0.568349171223	-0.0448477123808	-0.18047634385	0.566825806828	-0.00517225563766	-0.185899425513	-0.00819456184919
1.028	0.805039791394	0.30003193258	9.8629571996	0.568139484536	-0.0451216386422	-0.18073432118	0.566614522758	-0.00527907778738	-0.186213087543	-0.0081893369545
1.029	0.803780047718	0.29909658974	9.86519414983	0.567934553447	-0.045390483063	-0.180973684602	0.566408173621	-0.00538462755678	-0.186507656927	-0.00818400590336
1.03	0.802506552992	0.298275755578	9.86742388208	0.567734564026	-0.045654190348	-0.181194568883	0.566206944068	-0.0054888537069	-0.186783251382	-0.00817856999332
1.031	0.801219945253	0.297569525372	9.86964573129	0.567539698875	-0.045912708001	-0.18139711623	0.566011015201	-0.00559170579077	-0.187039996345	-0.0081730305728
1.032	0.799920869234	0.296977947985	9.87185903716	0.567350137073	-0.0461659863526	-0.181581476181	0.565820564517	-0.0056931341826	-0.187278024881	-0.0081673890402
1.033	0.798609976199	0.29650102448	9.87406314428	0.567166054129	-0.0464139785854	-0.181747805501	0.565635765863	-0.00579309010547	-0.187497477588	-0.00816164684312
1.034	0.79728792318	0.296138709424	9.87625740248	0.566987621926	-0.0466566407574	-0.181896268075	0.565456789379	-0.00589152565872	-0.187698502498	-0.00815580547749
1.035	0.79595537284	0.295890910862	9.87844116665	0.566815008678	-0.0468939318236	-0.182027034789	0.56528380146	-0.0059883938441	-0.187881254974	-0.00814986648667
1.036	0.79461299266	0.295757490251	9.8806137977	0.566648378878	-0.047125813656	-0.182140283422	0.565116964705	-0.00608364859082	-0.188045897607	-0.00814383146054
1.037	0.793261454988	0.29573826309	9.8827746631	0.566487893259	-0.0473522510614	-0.182236198528	0.564956437875	-0.0061772447799	-0.188192600113	-0.00813770203455
1.038	0.79190143605	0.295832998532	9.88492313618	0.566333708745	-0.0475732117972	-0.182314971321	0.564802375855	-0.00626913826729	-0.188321539221	-0.00813147988879
1.039	0.790533615971	0.29604142096	9.88705859693	0.566185978411	-0.0477886665858	-0.182376799552	0.564654929606	-0.00635928590594	-0.188432898567	-0.00812516674697
1.04	0.789158678009	0.296363208448	9.88918043331	0.566044851441	-0.0479985891266	-0.18242188739	0.564514246132	-0.006447645567	-0.18852686858	-0.00811876437543
1.041	0.787777308426	0.296797994564	9.89128803988	0.565910473092	-0.048202956106	-0.182450445301	0.564380468438	-0.0065341761596	-0.18860364637	-0.0081122745821
1.042	0.786390195651	0.297345367674	9.89338081891	0.565782984648	-0.0484017472066	-0.182462689921	0.564253735497	-0.00661883764982	-0.188663435612	-0.00810569921547
1.043	0.784998029891	0.298004871846	9.89545818108	0.565662523394	-0.0485949451126	-0.182458843933	0.564134182214	-0.00670159107827	-0.188706446429	-0.00809904016351
1.044	0.783601503222	0.298776006764	9.8975195451	0.565549222569	-0.0487825355153	-0.182439135941	0.56402193939	-0.00678239857697	-0.188732895272	-0.00809229935261
1.045	0.782201308512	0.299658228095	9.89956433788	0.565443211341	-0.0489645071154	-0.182403800339	0.563917133692	-0.00686122338464	-0.188743004803	-0.00808547874644
1.046	0.780798139023	0.300650948061	9.90159199623	0.565344614766	-0.0491408516237	-0.182353077187	0.563819887621	-0.00693802986104	-0.18873700377	-0.00807858034489
1.047	0.779392688278	0.301753535861	9.90360196472	0.565253553762	-0.0493115637606	-0.182287212074	0.563730319479	-0.00701278350044	-0.188715126888	-0.00807160618289
1.048	0.777985649914	0.302965316566	9.90559369805	0.565170145074	-0.0494766412529	-0.182206455995	0.563648543345	-0.00708545094359	-0.18867761471	-0.00806455832932
1.049	0.776577716339	0.304285573835	9.90756666043	0.565094501245	-0.0496360848291	-0.182111065212	0.563574669043	-0.00715599998877	-0.188624713503	-0.0080574388858
1.05	0.775169578838	0.30571354826	9.90952032629	0.565026730588	-0.0497898982132	-0.182001301125	0.563508802115	-0.00722439960175	-0.18855667512	-0.00805024998561
1.051	0.773761927526	0.307248438684	9.91145417923	0.564966937159	-0.0499380881163	-0.181877430135	0.563451043799	-0.0072906199247	-0.188473756876	-0.00804299379242
1.052	0.772355449909	0.308889402332	9.91336771441	0.564915220726	-0.0500806642269	-0.18173972351	0.563401491	-0.00735463228402	-0.18837622141	-0.0080356724992
1.053	0.77095083155	0.310635554912	9.91526043653	0.56487167675	-0.0502176391989	-0.181588457252	0.563360236269	-0.00741640919707	-0.188264336562	-0.00802828832697
1.054	0.769548756027	0.312485971169	9.9171318619	0.564836396354	-0.0503490286385	-0.181423911955	0.563327367778	-0.00747592437799	-0.188138375235	-0.00802084352364
1.055	0.768149901728	0.314439686146	9.91898151781	0.564809466303	-0.0504748510892	-0.18124637267	0.563302969303	-0.00753315274249	-0.187998615265	-0.00801334036281
1.056	0.766754944525	0.316495693375	9.92080894252	0.564790968983	-0.0505951280151	-0.181056128768	0.563287120199	-0.00758807041172	-0.187845339287	-0.00800578114254
1.057	0.765364557574	0.318652947504	9.92261368567	0.564780982377	-0.0507098837826	-0.180853473797	0.563279895383	-0.0076406547152	-0.187678834596	-0.00799816818419
1.058	0.763979407678	0.320910363704	9.92439530876	0.564779580044	-0.050819145641	-0.180638705345	0.563281365315	-0.00769088419285	-0.187499393013	-0.00799050383115
1.059	0.762600158143	0.323266818165	9.92615338571	0.564786831107	-0.0509229437009	-0.180412124897	0.563291595984	-0.00773873859623	-0.187307310744	-0.00798279044768
1.06	0.761227467923	0.325721148338	9.92788750137	0.564802800226	-0.0510213109117	-0.180174037696	0.563310648889	-0.00778419888896	-0.187102888247	-0.0079750304177
1.061	0.759862141896	0.328272109391	9.92959720052	0.564827547516	-0.05111428336	-0.179924752423	0.563338580952	-0.00782724760071	-0.186886429989	-0.00796722614323
1.062	0.758504564389	0.330918530873	9.93128214817	0.564861128763	-0.0512018993719	-0.179664581548	0.563375444743	-0.00786786786264	-0.186658244593	-0.00795938004377
1.063	0.7571554934	0.333659117305	9.93294194215	0.564903595141	-0.0512842003733	-0.179393840707	0.563421288191	-0.00790604438096	-0.186418644421	-0.00795149455465
1.064	0.755815563586	0.336492558146	9.93457622166	0.56495499334	-0.0513612304483	-0.179112848742	0.563476154723	-0.00794176298848	-0.186167945528	-0.00794357212602
1.065	0.754485400466	0.339417504759	9.9361846381	0.565015365516	-0.0514330363786	-0.17882192753	0.563540083207	-0.00797501071429	-0.185906467501	-0.0079356152216
1.066	0.753165624853	0.342432573672	9.93776685577	0.565084749288	-0.0514996676131	-0.178521401839	0.563613107961	-0.00800577578051	-0.18563453332	-0.00792762631747
1.067	0.751856849668	0.345536346102	9.93932255235	0.565163177737	-0.0515611762363	-0.178211599177	0.563695258741	-0.00803404759846	-0.185352469208	-0.00791960790091
1.068	0.750559680905	0.348727369245	9.94085141887	0.565250679388	-0.0516176169361	-0.17789284965	0.563786560739	-0.00805981676428	-0.185060604484	-0.0079115624692
1.069	0.749274716773	0.35200415613	9.94235315844	0.565347278217	-0.0516690469698	-0.177565485809	0.56388703458	-0.00808307505419	-0.184759271417	-0.00790349252841
1.07	0.74800254423	0.355365186475	9.94382748914	0.565452993643	-0.0517155261295	-0.177229842503	0.563996696322	-0.00810381541925	-0.184448805076	-0.00789540059229
1.071	0.746743750671	0.358808908235	9.94527414176	0.565567840527	-0.0517571167067	-0.176886256729	0.564115557457	-0.00812203197978	-0.184129543181	-0.00788728918103
1.072	0.745498905833	0.362333736433	9.94669286054	0.565691829177	-0.0517938834553	-0.176535067485	0.564243624915	-0.00813772001933	-0.183801825953	-0.00787916082012
1.073	0.744268574845	0.365938055477	9.94808340343	0.565824965347	-0.0518258935541	-0.176176615615	0.564380901067	-0.00815087597854	-0.183465995963	-0.00787101803921
1.074	0.743053315487	0.369620219145	9.94944554284	0.565967250245	-0.0518532165688	-0.17581124366	0.564527383733	-0.00816149744827	-0.183122397977	-0.00786286337093
1.075	0.741853676358	0.373378551738	9.95077906486	0.566118680536	-0.0518759244119	-0.175439295708	0.56468306619	-0.00816958316292	-0.182771378809	-0.00785469934974
1.076	0.740670193659	0.377211348023	9.95208376917	0.566279248359	-0.0518940913034	-0.175061117242	0.564847937185	-0.0081751329932	-0.182413287165	-0.00784652851081
1.077	0.739503396332	0.381116875075	9.95335947003	0.566448941328	-0.0519077937297	-0.174677054986	0.565021980943	-0.00817814793875	-0.182048473492	-0.00783835338889
1.078	0.738353804705	0.385093372228	9.95460599587	0.566627742554	-0.0519171104017	-0.174287456755	0.56520517719	-0.00817863012058	-0.18167728982	-0.00783017651716
1.079	0.737221929102	0.389139052969	9.955823189	0.566815630656	-0.051922122213	-0.173892671303	0.565397501164	-0.00817658277317	-0.181300089612	-0.00782200042613
1.08	0.736108268507	0.393252103843	9.95701090657	0.567012579782	-0.0519229121966	-0.173493048169	0.565598923634	-0.00817201023654	-0.18091722761	-0.00781382764252
1.081	0.735013314262	0.397430687713	9.95816902004	0.567218559624	-0.0519195654813	-0.173088937524	0.565809410926	-0.00816491794807	-0.180529059677	-0.00780566068819
1.082	0.733937545927	0.401672943229	9.95929741549	0.567433535445	-0.0519121692481	-0.172680690024	0.566028924945	-0.0081553124342	-0.180135942646	-0.007797502079
1.083	0.732881431292	0.405976985709	9.96039599348	0.567657468102	-0.0519008126844	-0.172268656652	0.566257423198	-0.00814320130185	-0.179738234164	-0.00778935432375
1.084	0.731845434298	0.410340908905	9.96146466893	0.567890314072	-0.0518855869398	-0.171853188569	0.566494858828	-0.00812859323006	-0.179336292537	-0.00778121992312
1.085	0.730830000619	0.414762785256	9.96250337224	0.568132025481	-0.0518665850798	-0.171434636962	0.566741180637	-0.00811149796091	-0.178930476578	-0.00777310136856
1.086	0.729835570715	0.419240666942	9.96351204784	0.568382550136	-0.0518439020392	-0.171013352895	0.566996333128	-0.00809192629084	-0.178521145452	-0.00776500114127
1.087	0.728862569108	0.423772587591	9.9644906553	0.56864183156	-0.0518176345763	-0.170589687154	0.567260256531	-0.00806989006161	-0.178108658522	-0.00775692171115
1.088	0.727911416991	0.428356562113	9.96543916856	0.568909809024	-0.0517878812247	-0.170163990104	0.567532886845	-0.00804540215114	-0.177693375197	-0.00774886553571
1.089	0.726982516833	0.432990588657	9.96635757763	0.569186417587	-0.0517547422467	-0.169736611535	0.567814155875	-0.00801847646417	-0.17727565478	-0.00774083505911
1.09	0.726076267767	0.437672649399	9.96724588569	0.569471588135	-0.0517183195847	-0.169307900514	0.568103991278	-0.00798912792301	-0.176855856316	-0.00773283271109
1.091	0.725193050204	0.442400711487	9.96810411297	0.569765247426	-0.0516787168136	-0.168878205241	0.568402316597	-0.00795737245794	-0.176434338441	-0.00772486090595
1.092	0.724333238422	0.447172728023	9.9689322927	0.570067318131	-0.0516360390917	-0.168447872902	0.568709051317	-0.00792322699748	-0.176011459232	-0.00771692204159
1.093	0.72349719681	0.451986639589	9.96973047368	0.57037771888	-0.0515903931121	-0.16801724952	0.569024110904	-0.00788670945871	-0.175587576059	-0.00770901849849
1.094	0.722685272435	0.456840374432	9.97049872063	0.570696364313	-0.0515418870535	-0.16758667982	0.569347406861	-0.00784783873722	-0.175163045439	-0.00770115263873
1.095	0.721897805244	0.46173185094	9.97123711254	0.571023165128	-0.0514906305309	-0.167156507076	0.569678846772	-0.00780663469699	-0.174738222885	-0.007693326805
1.096	0.721135124838	0.46665897682	9.97194574269	0.571358028132	-0.0514367345457	-0.16672707298	0.570018334362	-0.00776311816026	-0.174313462764	-0.00768554331967
1.097	0.720397546682	0.471619652142	9.97262472083	0.571700856297	-0.0513803114363	-0.166298717495	0.570365769547	-0.00771731089694	-0.173889118155	-0.00767780448382
1.098	0.719685375853	0.476611768904	9.97327417014	0.572051548815	-0.0513214748276	-0.165871778722	0.570721048492	-0.00766923561411	-0.173465540702	-0.00767011257629
1.099	0.718998906068	0.481633213101	9.97389423029	0.572410001151	-0.0512603395809	-0.165446592763	0.571084063667	-0.00761891594515	-0.173043080477	-0.00766246985276
1.1	0.718338417359	0.486681864883	9.97448505416	0.572776105109	-0.0511970217439	-0.165023493586	0.571454703913	-0.00756637643889	-0.172622085839	-0.00765487854482
1.101	0.717704184401	0.491755601022	9.97504681115	0.573149748884	-0.0511316384995	-0.164602812891	0.571832854492	-0.0075116425484	-0.172202903298	-0.00764734085908
1.102	0.717096461624	0.496852294297	9.97557968458	0.573530817128	-0.0510643081157	-0.164184879983	0.572218397158	-0.00745474061961	-0.171785877379	-0.00763985897625
1.103	0.716515498082	0.501969815328	9.97608387266	0.573919191012	-0.0509951498942	-0.16377002164	0.572611210219	-0.00739569787984	-0.171371350486	-0.00763243505025
1.104	0.715961527631	0.50710603403	9.97655958829	0.574314748291	-0.0509242841202	-0.16335856199	0.573011168599	-0.00733454242586	-0.170959662775	-0.00762507120735
1.105	0.715434772175	0.512258820248	9.97700705992	0.574717363363	-0.0508518320108	-0.162950822381	0.573418143903	-0.00727130321218	-0.170551152017	-0.00761776954531
1.106	0.714935449571	0.517426044354	9.97742652923	0.575126907346	-0.0507779156643	-0.162547121265	0.573832004492	-0.00720601003866	-0.170146153478	-0.00761053213252
1.107	0.714463755884	0.522605578792	9.97781825343	0.575543248136	-0.0507026580089	-0.162147774072	0.574252615538	-0.00713869353818	-0.169744999787	-0.00760336100715
1.108	0.714019878403	0.527795298983	9.97818250412	0.575966250477	-0.0506261827515	-0.161753093095	0.574679839105	-0.00706938516417	-0.169348020814	-0.00759625817635
1.109	0.713603996543	0.532993084511	9.97851956673	0.576395776033	-0.0505486143266	-0.161363387375	0.575113534212	-0.00699811717758	-0.168955543548	-0.00758922561539
1.11	0.713216272512	0.538196819199	9.97882974192	0.576831683458	-0.050470077845	-0.160978962582	0.575553556905	-0.00692492263409	-0.168567891977	-0.00758226526693
1.111	0.712856859644	0.543404393079	9.97911334412	0.577273828462	-0.0503906990425	-0.160600120908	0.575999760328	-0.00684983537069	-0.168185386972	-0.00757537904017
1.112	0.712525899585	0.548613702883	9.97937070135	0.577722063885	-0.0503106042283	-0.160227160959	0.576451994793	-0.00677288999225	-0.167808346167	-0.00756856881009
1.113	0.712223520394	0.55382265279	9.97960215625	0.578176239772	-0.0502299202345	-0.159860377641	0.576910107859	-0.00669412185816	-0.167437083852	-0.0075618364167
1.114	0.711949843031	0.559029155623	9.97980806542	0.578636203442	-0.0501487743643	-0.159500062063	0.577373944396	-0.00661356706826	-0.167071910855	-0.0075551836643
1.115	0.711704968272	0.564231133858	9.979988799	0.579101799559	-0.0500672943406	-0.159146501428	0.577843346666	-0.00653126244891	-0.166713134437	-0.00754861232074
1.116	0.711488994398	0.569426519698	9.98014474069	0.579572870212	-0.0499856082555	-0.158799978936	0.578318154393	-0.0064472455389	-0.166361058182	-0.00754212411666
1.117	0.711301998503	0.574613256863	9.98027628808	0.580049254986	-0.0499038445186	-0.158460773686	0.578798204839	-0.00636155457497	-0.166015981895	-0.00753572074486
1.118	0.711144056973	0.579789300744	9.98038385149	0.580530791034	-0.0498221318061	-0.158129160577	0.579283332877	-0.00627422847752	-0.165678201497	-0.00752940385955
1.119	0.711015221206	0.58495261995	9.98046785507	0.581017313156	-0.0497405990098	-0.157805410216	0.579773371071	-0.0061853068358	-0.165348008923	-0.0075231750757
1.12	0.710915544618	0.590101196226	9.98052873614	0.581508653873	-0.0496593751865	-0.157489788828	0.580268149748	-0.00609482989334	-0.165025692025	-0.00751703596836
1.121	0.710845060238	0.595233025671	9.98056694386	0.582004643504	-0.0495785895067	-0.157182558163	0.580767497071	-0.00600283853283	-0.164711534474	-0.00751098807205
1.122	0.710803790907	0.60034611982	9.98058294121	0.582505110238	-0.0494983712042	-0.156883975408	0.581271239126	-0.00590937426132	-0.164405815668	-0.00750503288008
1.123	0.710791749258	0.605438505811	9.98057720387	0.583009880217	-0.0494188495252	-0.156594293107	0.581779199988	-0.00581447919494	-0.164108810634	-0.00749917184397
1.124	0.710808934885	0.610508227235	9.98055021872	0.58351877761	-0.0493401536782	-0.156313759072	0.582291201802	-0.00571819604382	-0.16382078994	-0.00749340637283
1.125	0.710855337069	0.615553345727	9.98050248581	0.584031624686	-0.0492624127834	-0.156042616302	0.582807064865	-0.00562056809679	-0.163542019606	-0.00748773783278
1.126	0.710930931064	0.620571940078	9.98043451719	0.584548241902	-0.0491857558226	-0.155781102909	0.583326607696	-0.00552163920596	-0.163272761017	-0.00748216754639
1.127	0.711035683594	0.625562108831	9.98034683634	0.585068447971	-0.0491103115892	-0.155529452034	0.583849647122	-0.0054214537714	-0.163013270837	-0.00747669679209
1.128	0.711169551935	0.630521969166	9.98023997854	0.585592059948	-0.0490362086379	-0.155287891776	0.584375998351	-0.00532005672558	-0.162763800927	-0.00747132680367
1.129	0.711332476377	0.635449659176	9.98011449062	0.586118893303	-0.0489635752355	-0.155056645117	0.584905475054	-0.00521749351784	-0.162524598262	-0.00746605876973
1.13	0.71152438395	0.640343337099	9.97997092997	0.586648762003	-0.0488925393109	-0.154835929851	0.585437889443	-0.0051138100989	-0.162295904852	-0.00746089383319
1.131	0.711745203255	0.645201183558	9.979809866	0.587181478598	-0.048823228406	-0.154625958514	0.585973052355	-0.00500905290503	-0.162077957666	-0.00745583309078
1.132	0.711994837443	0.650021400607	9.9796318779	0.587716854287	-0.0487557696262	-0.154426938317	0.586510773325	-0.00490326884265	-0.161870988555	-0.00745087759255
1.133	0.712273184642	0.654802213717	9.97943755631	0.588254699014	-0.0486902895918	-0.154239071082	0.587050860674	-0.00479650527248	-0.161675224177	-0.00744602834146
1.134	0.712580133273	0.659541871725	9.97922750124	0.588794821538	-0.0486269143885	-0.154062553177	0.587593121586	-0.00468880999389	-0.161490885929	-0.00744128629286
1.135	0.712915557363	0.664238647227	9.9790023232	0.58933702952	-0.0485657695217	-0.153897575452	0.588137362189	-0.00458023123132	-0.161318189869	-0.00743665235414
1.136	0.713279319239	0.668890839179	9.97876264237	0.589881129607	-0.0485069798618	-0.153744323185	0.588683387645	-0.00447081761223	-0.16115734666	-0.00743212738423
1.137	0.713671277039	0.673496770267	9.97850908857	0.590426927508	-0.0484506696024	-0.153602976022	0.589231002222	-0.00436061815774	-0.161008561494	-0.00742771219328
1.138	0.714091267814	0.678054790489	9.97824230181	0.590974228083	-0.0483969622091	-0.15347370792	0.589780009384	-0.00424968226372	-0.160872034029	-0.00742340754221
1.139	0.714539125245	0.682563275839	9.97796292903	0.591522835424	-0.0483459803725	-0.153356687096	0.590330211872	-0.00413805968531	-0.160747958333	-0.00741921414241
1.14	0.715014671175	0.687020630343	9.97767162832	0.592072552939	-0.0482978459607	-0.153252075973	0.590881411789	-0.00402580052083	-0.160636522815	-0.00741513265531
1.141	0.715517713739	0.691425285495	9.97736906479	0.592623183438	-0.0482526799718	-0.153160031136	0.591433410684	-0.00391295519572	-0.160537910174	-0.00741116369213
1.142	0.716048051016	0.695775701998	9.97705591231	0.593174529215	-0.0482106024876	-0.153080703279	0.591986009638	-0.00379957444632	-0.16045229734	-0.00740730781348
1.143	0.716605471031	0.700070368827	9.97673285248	0.593726392136	-0.0481717326259	-0.153014237164	0.592539009349	-0.0036857093035	-0.160379855418	-0.00740356552913
1.144	0.717189755374	0.704307806213	9.97640057548	0.594278573726	-0.0481361884949	-0.152960771578	0.593092210215	-0.0035714110763	-0.160320749642	-0.00739993729766
1.145	0.717800667118	0.708486563546	9.9760597773	0.594830875251	-0.0481040871461	-0.152920439292	0.593645412426	-0.00345673133512	-0.16027513932	-0.00739642352623
1.146	0.718437967497	0.712605221838	9.9757111626	0.595383097808	-0.0480755445292	-0.152893367026	0.594198416045	-0.00334172189526	-0.160243177789	-0.00739302457033
1.147	0.719101398178	0.716662393638	9.97535544226	0.595935042409	-0.0480506754457	-0.152879675408	0.594751021099	-0.00322643479978	-0.160225012369	-0.00738974073351
1.148	0.71979070078	0.72065672379	9.97499333354	0.596486510072	-0.0480295935039	-0.15287947895	0.595303027662	-0.00311092230251	-0.160220784323	-0.0073865722672
1.149	0.720505593561	0.724586889208	9.97462556002	0.597037301904	-0.0480124110736	-0.152892886009	0.595854235946	-0.00299523685062	-0.160230628815	-0.00738351937047
1.15	0.721245798346	0.728451601029	9.97425285181	0.59758721919	-0.0479992392414	-0.152919998765	0.596404446387	-0.00287943106714	-0.160254674872	-0.00738058218989
1.151	0.722011018174	0.732249603588	9.97387594395	0.598136063483	-0.0479901877656	-0.152960913195	0.596953459731	-0.00276355773304	-0.160293045349	-0.0073777608193
1.152	0.722800949344	0.735979675526	9.97349557683	0.598683636686	-0.0479853650326	-0.153015719047	0.597501077125	-0.00264766976913	-0.160345856899	-0.00737505529974
1.153	0.723615277643	0.739640630506	9.97311249668	0.599229741146	-0.0479848780128	-0.153084499827	0.5980471002	-0.00253182021783	-0.160413219939	-0.00737246561926
1.154	0.724453679248	0.743231317262	9.97272745325	0.599774179737	-0.0479888322163	-0.153167332778	0.598591331163	-0.00241606222426	-0.160495238627	-0.00736999171281
1.155	0.725315815077	0.746750620554	9.97234120205	0.600316755947	-0.0479973316506	-0.153264288866	0.599133572881	-0.0023004490174	-0.160592010834	-0.0073676334622
1.156	0.726201349397	0.750197461195	9.97195450147	0.600857273967	-0.0480104787769	-0.153375432771	0.599673628969	-0.00218503389064	-0.160703628125	-0.00736539069597
1.157	0.727109924621	0.753570796515	9.97156811432	0.601395538779	-0.0480283744675	-0.15350082288	0.600211303877	-0.00206987018208	-0.16083017574	-0.00736326318934
1.158	0.728041173374	0.756869621084	9.97118280673	0.601931356235	-0.0480511179637	-0.153640511278	0.600746402975	-0.00195501125435	-0.160971732577	-0.00736125066421
1.159	0.72899472964	0.760092966696	9.97079934776	0.602464533152	-0.0480788068338	-0.153794543751	0.601278732639	-0.00184051047431	-0.161128371177	-0.00735935278914
1.16	0.72997020822	0.763239902917	9.97041850951	0.602994877389	-0.0481115369314	-0.153962959782	0.601808100338	-0.00172642119209	-0.161300157719	-0.0073575691793
1.161	0.730967215866	0.766309537611	9.97004106615	0.603522197936	-0.0481494023544	-0.15414579256	0.602334314712	-0.00161279671987	-0.16148715201	-0.00735589939659
1.162	0.731985356846	0.769301016771	9.96966779456	0.604046304996	-0.0481924954041	-0.154343068985	0.602857185664	-0.00149969031013	-0.161689407479	-0.0073543429496
1.163	0.733024217057	0.772213525065	9.96929947257	0.604567010066	-0.0482409065448	-0.154554809679	0.603376524436	-0.00138715513365	-0.161906971178	-0.00735289929374
1.164	0.734083379814	0.775046286445	9.96893688013	0.605084126019	-0.0482947243637	-0.154781029	0.603892143692	-0.00127524425711	-0.162139883784	-0.00735156783131
1.165	0.735162414662	0.777798563417	9.96858079837	0.605597467189	-0.0483540355319	-0.155021735056	0.604403857601	-0.00116401062006	-0.162388179604	-0.00735034791162
1.166	0.73626088942	0.780469658113	9.96823200812	0.606106849443	-0.0484189247651	-0.155276929728	0.604911481912	-0.00105350701185	-0.162651886579	-0.00734923883113
1.167	0.737378353388	0.783058912084	9.96789129161	0.606612090261	-0.0484894747846	-0.155546608694	0.605414834037	-0.000943786047684	-0.162931026301	-0.0073482398336
1.168	0.738514358729	0.785565706697	9.9675594309	0.607113008818	-0.0485657662801	-0.15583076145	0.60591373312	-0.000834900144869	-0.163225614021	-0.0073473501103
1.169	0.739668435299	0.787989462492	9.96723720716	0.607609426052	-0.0486478778716	-0.156129371343	0.606408000121	-0.000726901498285	-0.163535658668	-0.0073465688002
1.17	0.740840120397	0.790329640382	9.96692540198	0.608101164741	-0.0487358860726	-0.156442415602	0.606897457885	-0.000619842055593	-0.163861162869	-0.00734589499022
1.171	0.742028929879	0.792585740364	9.96662479445	0.608588049577	-0.0488298652538	-0.156769865373	0.607381931214	-0.000513773492213	-0.164202122971	-0.00734532771547
1.172	0.743234373007	0.794757302609	9.966336164	0.609069907231	-0.0489298876071	-0.157111685757	0.607861246936	-0.000408747185884	-0.164558529065	-0.00734486595955
1.173	0.74445596732	0.796843907321	9.96606028638	0.609546566428	-0.0490360231107	-0.157467835851	0.608335233981	-0.000304814191099	-0.164930365017	-0.00734450865486
1.174	0.74569320043	0.798845173852	9.96579793715	0.61001785801	-0.0491483394942	-0.157838268792	0.608803723438	-0.000202025213043	-0.165317608496	-0.00734425468295
1.175	0.746945556065	0.800760760983	9.96554988812	0.610483615001	-0.0492669022051	-0.158222931802	0.609266548627	-0.000100430581507	-0.165720231007	-0.00734410287483
1.176	0.74821252705	0.802590367754	9.96531690818	0.610943672675	-0.0493917743756	-0.158621766239	0.609723545161	-8.02246054171e-08	-0.166138197931	-0.00734405201144
1.177	0.749493585512	0.804333731911	9.96509976405	0.611397868611	-0.0495230167901	-0.159034707649	0.610174551006	9.89763578581e-05	-0.166571468561	-0.00734410082398
1.178	0.750788197729	0.805990630394	9.96489921802	0.611846042757	-0.0496606878533	-0.159461685818	0.610619406543	0.000196690120973	-0.167019996142	-0.00734424799441
1.179	0.752095822236	0.807560879226	9.96471602911	0.612288037488	-0.0498048435598	-0.159902624832	0.611057954621	0.000293012501407	-0.167483727919	-0.00734449215591
1.18	0.753415911675	0.809044332794	9.96455095142	0.612723697657	-0.0499555374637	-0.160357443133	0.611490040619	0.000387895444198	-0.167962605178	-0.00734483189334
1.181	0.754747922054	0.810440884547	9.96440473452	0.613152870655	-0.0501128206496	-0.160826053584	0.611915512494	0.000481291429557	-0.168456563299	-0.00734526574382
1.182	0.756091284821	0.811750465003	9.96427812325	0.613575406455	-0.050276741704	-0.16130836353	0.612334220836	0.000573153499595	-0.168965531805	-0.00734579219722
1.183	0.757445436587	0.812973043457	9.964171857	0.613991157671	-0.0504473466882	-0.161804274867	0.612746018915	0.000663435284914	-0.169489434412	-0.00734640969676
1.184	0.758809804239	0.814108626073	9.96408666926	0.614399979599	-0.0506246791115	-0.162313684106	0.613150762732	0.000752091031326	-0.170028189089	-0.00734711663964
1.185	0.760183821648	0.815157256787	9.96402328734	0.614801730263	-0.0508087799063	-0.162836482446	0.613548311061	0.000839075626037	-0.170581708113	-0.0073479113776
1.186	0.761566888696	0.816119015305	9.96398243231	0.615196270463	-0.0509996874025	-0.163372555846	0.613938525498	0.000924344623947	-0.171149898125	-0.00734879221765
1.187	0.762958428954	0.816994018704	9.96396481845	0.615583463812	-0.0511974373054	-0.163921785099	0.614321270495	0.00100785427356	-0.171732660197	-0.0073497574227
1.188	0.764357844977	0.817782419611	9.96397115302	0.615963176783	-0.0514020626719	-0.164484045904	0.614696413408	0.00108956154264	-0.172329889888	-0.00735080521228
1.189	0.765764548079	0.818484406291	9.96400213532	0.616335278735	-0.0516135938903	-0.165059208947	0.615063824529	0.00116942414358	-0.172941477314	-0.00735193376329
1.19	0.767177921051	0.819100201613	9.96405845705	0.616699641964	-0.0518320586595	-0.165647139979	0.615423377127	0.00124740055818	-0.17356730721	-0.00735314121073
1.191	0.768597374	0.819630064125	9.96414080135	0.617056141726	-0.05205748197	-0.166247699896	0.615774947477	0.00132345006231	-0.174207259	-0.00735442564848
1.192	0.770022281021	0.820074285526	9.96424984355	0.617404656276	-0.052289886086	-0.166860744818	0.616118414898	0.00139753275009	-0.174861206867	-0.00735578513013
1.193	0.771452036025	0.820433192066	9.96438624954	0.617745066898	-0.052529290529	-0.167486126176	0.61645366178	0.00146960955724	-0.175529019822	-0.00735721766981
1.194	0.772886153781	0.82070712749	9.96455062912	0.618077257962	-0.0527757123389	-0.168123690702	0.616780573649	0.0015396419928	-0.176210561774	-0.00735872124277
1.195	0.774323786918	0.820896475647	9.96474368485	0.618401116761	-0.0530291652971	-0.168773280686	0.617099038992	0.00160759293929	-0.176905691534	-0.00736029378669
1.196	0.775764413555	0.821001690594	9.96496602242	0.618716533922	-0.0532896607193	-0.169434734024	0.617408949676	0.00167342589722	-0.177614263098	-0.0073619332023
1.197	0.777207404292	0.821023226414	9.96521827261	0.619023403108	-0.0535572070489	-0.170107884248	0.617710200649	0.00173710536337	-0.178336125549	-0.00736363735437
1.198	0.778652128827	0.820961571402	9.96550105532	0.619321621166	-0.0538318099153	-0.17079256063	0.618002690085	0.00179859679205	-0.179071123172	-0.00736540407266
1.199	0.780097961657	0.820817243821	9.96581497891	0.619611088114	-0.0541134721248	-0.171488588273	0.618286319372	0.00185786661503	-0.17981909553	-0.0073672311529
1.2	0.78154426338	0.820590792472	9.96616064132	0.619891707173	-0.0544021936537	-0.172195788204	0.618560993146	0.00191488226038	-0.180579877548	-0.00736911635774
1.201	0.782990406743	0.820282796498	9.96653862834	0.620163384787	-0.0546979716421	-0.172913977462	0.618826619307	0.0019696121709	-0.181353299593	-0.0073710574178
1.202	0.784435750554	0.81989386399	9.96694951429	0.620426030633	-0.0550008003896	-0.173642969193	0.619083109033	0.00202202582149	-0.182139187556	-0.00737305203263
1.203	0.785879667567	0.819424632729	9.96739386121	0.620679557649	-0.0553106713519	-0.174382572742	0.619330376801	0.00207209373609	-0.182937362936	-0.00737509787184
1.204	0.787321510954	0.818875768166	9.9678722183	0.620923882042	-0.0556275731396	-0.175132593748	0.619568340405	0.00211978750367	-0.183747642925	-0.00737719257606
1.205	0.788760647771	0.818247964664	9.96838512322	0.621158923304	-0.0559514915175	-0.175892834238	0.619796920961	0.00216507979361	-0.184569840492	-0.00737933375809
1.206	0.790196447781	0.817541943606	9.96893309902	0.621384604227	-0.0562824094058	-0.176663092723	0.620016042929	0.00220794437028	-0.185403764473	-0.00738151900392
1.207	0.791628274078	0.816758454001	9.96951665718	0.621600850913	-0.056620306883	-0.177443164297	0.62022563412	0.00224835610675	-0.186249219658	-0.00738374587392
1.208	0.793055490533	0.815898271037	9.97013629449	0.621807592787	-0.0569651611895	-0.178232840731	0.620425625709	0.002286290998	-0.18710600688	-0.00738601190384
1.209	0.794477469195	0.814962196574	9.97079249493	0.622004762605	-0.0573169467334	-0.179031910571	0.620615952241	0.00232172617312	-0.187973923105	-0.00738831460605
1.21	0.795893575365	0.813951057852	9.97148572795	0.622192296466	-0.0576756350972	-0.179840159243	0.620796551646	0.00235463990691	-0.188852761523	-0.0073906514706
1.211	0.797303186184	0.812865707779	9.97221644936	0.622370133818	-0.0580411950461	-0.180657369143	0.62096736524	0.00238501163084	-0.189742311642	-0.0073930199664
1.212	0.798705664524	0.811707023768	9.97298510075	0.622538217464	-0.0584135925381	-0.181483319745	0.621128337737	0.00241282194289	-0.19064235938	-0.0073954175424
1.213	0.800100392489	0.810475907736	9.97379210862	0.62269649357	-0.0587927907347	-0.1823177877	0.62127941725	0.00243805261718	-0.191552687162	-0.00739784162872
1.214	0.801486752724	0.809173286108	9.97463788527	0.622844911669	-0.0591787500139	-0.183160546936	0.621420555299	0.00246068661265	-0.192473074012	-0.00740028963787
1.215	0.802864126557	0.807800108296	9.97552282799	0.622983424666	-0.059571427984	-0.184011368763	0.621551706812	0.0024807080809	-0.193403295653	-0.0074027589659
1.216	0.804231893948	0.806357346681	9.97644731934	0.623111988839	-0.0599707794991	-0.184870021975	0.621672830127	0.00249810237365	-0.194343124604	-0.00740524699364
1.217	0.805589452067	0.804845996715	9.97741172594	0.623230563841	-0.0603767566757	-0.185736272954	0.621783886999	0.00251285604937	-0.19529233028	-0.00740775108786
1.218	0.806936191061	0.803267075798	9.97841640042	0.623339112704	-0.0607893089117	-0.186609885777	0.621884842589	0.00252495687912	-0.196250679087	-0.0074102686025
1.219	0.80827151263	0.801621623224	9.97946167831	0.623437601833	-0.0612083829049	-0.187490622319	0.621975665475	0.00253439385217	-0.197217934532	-0.0074127968799
1.22	0.809594815116	0.799910699103	9.98054788067	0.62352600101	-0.0616339226748	-0.188378242357	0.622056327642	0.00254115718043	-0.198193857316	-0.00741533325198
1.221	0.810905513921	0.798135385041	9.9816753126	0.623604283386	-0.0620658695847	-0.189272503685	0.62212680448	0.00254523830274	-0.199178205445	-0.00741787504151
1.222	0.812203022873	0.796296782464	9.98284426268	0.623672425482	-0.0625041623655	-0.190173162212	0.622187074784	0.00254662988832	-0.200170734328	-0.0074204195633
1.223	0.813486754176	0.79439601284	9.98405500519	0.623730407182	-0.0629487371404	-0.191079972076	0.62223712074	0.00254532583971	-0.201171196887	-0.00742296412546
1.224	0.8147561426	0.792434217046	9.98530779677	0.623778211726	-0.0633995274517	-0.191992685753	0.622276927927	0.00254132129501	-0.20217934366	-0.00742550603061
1.225	0.81601061377	0.790412554644	9.98660287827	0.623815825701	-0.063856464288	-0.192911054162	0.6223064853	0.00253461262973	-0.20319492291	-0.00742804257713
1.226	0.817249612078	0.788332203953	9.98794047502	0.623843239036	-0.0643194761137	-0.193834826781	0.622325785186	0.00252519745798	-0.204217680735	-0.00743057106041
1.227	0.818472578297	0.786194360641	9.98932079473	0.623860444987	-0.0647884888989	-0.194763751751	0.622334823269	0.00251307463306	-0.205247361171	-0.00743308877407
1.228	0.81967897003	0.784000238404	9.99074403055	0.623867440127	-0.065263426151	-0.195697575995	0.622333598582	0.0024982442477	-0.20628370631	-0.00743559301118
1.229	0.820868241206	0.781751066933	9.99221035749	0.623864224336	-0.0657442089475	-0.196636045321	0.622322113487	0.0024807076335	-0.207326456404	-0.00743808106555
1.23	0.822039862508	0.779448092939	9.9937199351	0.62385080078	-0.06623075597	-0.197578904541	0.622300373662	0.00246046735996	-0.208375349983	-0.00744055023293
1.231	0.823193313917	0.777092578567	9.99527290593	0.623827175899	-0.0667229835392	-0.198525897579	0.622268388086	0.00243752723322	-0.209430123961	-0.00744299781227
1.232	0.824328075353	0.774685801123	9.99686939638	0.623793359388	-0.0672208056518	-0.199476767587	0.622226169016	0.00241189229379	-0.210490513755	-0.00744542110691
1.233	0.825443635973	0.772229052243	9.99850951588	0.623749364177	-0.0677241340177	-0.200431257055	0.622173731969	0.00238356881419	-0.211556253393	-0.00744781742587
1.234	0.826539503439	0.769723637825	10.0001933569	0.623695206411	-0.0682328780989	-0.201389107925	0.622111095698	0.0023525642958	-0.212627075633	-0.00745018408506
1.235	0.82761518712	0.767170877471	10.0019209965	0.623630905424	-0.0687469451496	-0.202350061706	0.622038282171	0.00231888746529	-0.213702712078	-0.0074525184085
1.236	0.828670199964	0.76457210269	10.0036924935	0.623556483722	-0.0692662402567	-0.203313859586	0.621955316544	0.00228254827055	-0.214782893288	-0.00745481772952
1.237	0.82970407705	0.761928658078	10.0055078914	0.623471966949	-0.0697906663826	-0.204280242546	0.621862227133	0.00224355787605	-0.215867348896	-0.00745707939203
1.238	0.830716351399	0.759241898719	10.0073672159	0.623377383863	-0.0703201244082	-0.205248951472	0.621759045386	0.00220192865763	-0.216955807728	-0.0074593007517
1.239	0.831706578105	0.75651319175	10.0092704772	0.62327276631	-0.0708545131769	-0.206219727269	0.621645805856	0.0021576741967	-0.218047997915	-0.00746147917719
1.24	0.832674308295	0.753743913415	10.0112176677	0.623158149185	-0.0713937295405	-0.207192310975	0.621522546162	0.00211080927414	-0.219143647013	-0.0074636120513
1.241	0.833619115138	0.750935450224	10.0132087641	0.623033570407	-0.0719376684053	-0.208166443871	0.621389306962	0.00206134986323	-0.220242482116	-0.00746569677225
1.242	0.834540577087	0.748089197248	10.0152437261	0.622899070884	-0.0724862227795	-0.209141867596	0.621246131912	0.00200931312237	-0.221344229974	-0.00746773075478
1.243	0.835438283429	0.745206557882	10.0173224968	0.622754694472	-0.0730392838215	-0.210118324258	0.621093067636	0.00195471738705	-0.22244861711	-0.00746971143141
1.244	0.836311830563	0.742288942695	10.019445003	0.622600487946	-0.0735967408895	-0.211095556543	0.620930163681	0.00189758216115	-0.223555369935	-0.00747163625354
1.245	0.837160844295	0.739337769987	10.0216111545	0.622436500953	-0.0741584815919	-0.212073307828	0.620757472479	0.00183792810789	-0.224664214867	-0.00747350269267
1.246	0.837984931454	0.736354462816	10.0238208456	0.62226278598	-0.0747243918378	-0.213051322288	0.62057504931	0.00177577703988	-0.225774878442	-0.00747530824154
1.247	0.838783737547	0.73334045092	10.0260739536	0.622079398304	-0.07529435589	-0.214029345009	0.620382952253	0.00171115190881	-0.22688708743	-0.00747705041525
1.248	0.839556909546	0.730297168088	10.028370339	0.62188639596	-0.0758682564174	-0.215007122092	0.620181242144	0.00164407679412	-0.228000568953	-0.0074787267524
1.249	0.840304101432	0.727226052558	10.030709848	0.621683839684	-0.0764459745489	-0.215984400759	0.619969982533	0.00157457689152	-0.229115050597	-0.00748033481626
1.25	0.841024987237	0.724128545539	10.0330923084	0.621471792881	-0.0770273899285	-0.216960929465	0.619749239634	0.00150267850032	-0.230230260523	-0.00748187219579
1.251	0.841719244261	0.721006091154	10.0355175338	0.621250321568	-0.0776123807701	-0.217936457995	0.619519082279	0.0014284090106	-0.231345927584	-0.00748333650684
1.252	0.84238657913	0.717860135739	10.0379853203	0.621019494334	-0.0782008239142	-0.218910737572	0.619279581871	0.00135179688931	-0.23246178143	-0.00748472539313
1.253	0.843026694273	0.714692126727	10.0404954496	0.620779382286	-0.0787925948843	-0.219883520957	0.619030812329	0.00127287166589	-0.233577552628	-0.00748603652742
1.254	0.843639310259	0.71150351211	10.0430476866	0.620530059003	-0.0793875679454	-0.220854562549	0.618772850042	0.00119166391709	-0.234692972761	-0.00748726761247
1.255	0.844224156477	0.708295739906	10.0456417814	0.620271600487	-0.0799856161616	-0.221823618485	0.618505773817	0.00110820525115	-0.235807774544	-0.00748841638215
1.256	0.844780991601	0.705070258003	10.0482774679	0.620004085108	-0.0805866114554	-0.222790446738	0.618229664822	0.00102252829121	-0.23692169193	-0.00748948060244
1.257	0.845309571937	0.701828512706	10.0509544653	0.619727593557	-0.0811904246673	-0.22375480721	0.617944606542	0.000934666658197	-0.238034460212	-0.00749045807241
1.258	0.845809662603	0.69857194799	10.0536724777	0.619442208792	-0.0817969256161	-0.224716461828	0.617650684717	0.000844654952773	-0.239145816132	-0.00749134662525
1.259	0.846281065414	0.695302006309	10.0564311929	0.619148015986	-0.0824059831593	-0.225675174635	0.617347987293	0.000752528736646	-0.240255497983	-0.00749214412921
1.26	0.846723568649	0.692020126027	10.059230285	0.618845102473	-0.083017465255	-0.226630711882	0.617036604366	0.000658324513419	-0.24136324571	-0.00749284848858
1.261	0.847136989839	0.688727742544	10.0620694133	0.618533557695	-0.083631239023	-0.227582842112	0.616716628127	0.000562079708341	-0.242468801011	-0.00749345764458
1.262	0.847521162734	0.685426287236	10.0649482221	0.618213473155	-0.0842471708077	-0.228531336253	0.616388152812	0.000463832647657	-0.243571907437	-0.0074939695763
1.263	0.847875924285	0.6821171861	10.0678663413	0.617884942354	-0.0848651262401	-0.229475967697	0.61605127464	0.000363622537345	-0.244672310485	-0.0074943823016
1.264	0.848201135098	0.678801860459	10.0708233866	0.617548060745	-0.0854849703011	-0.230416512386	0.615706091764	0.000261489440897	-0.245769757701	-0.00749469387795
1.265	0.848496658969	0.675481725429	10.07381896	0.617202925678	-0.086106567385	-0.231352748888	0.615352704215	0.000157474256767	-0.246863998765	-0.00749490240328
1.266	0.848762385212	0.6721581904	10.0768526495	0.616849636344	-0.0867297813631	-0.232284458481	0.614991213847	5.16186949953e-05	-0.24795478559	-0.00749500601684
1.267	0.848998210044	0.668832657794	10.0799240295	0.616488293726	-0.0873544756472	-0.233211425226	0.614621724281	-5.60347466826e-05	-0.249041872409	-0.00749500289993
1.268	0.849204051478	0.665506523022	10.08303266	0.616119000547	-0.0879805132544	-0.23413343604	0.614244340856	-0.000165442807234	-0.250125015866	-0.00749489127675
1.269	0.849379828845	0.662181173826	10.0861780896	0.615741861214	-0.0886077568707	-0.235050280772	0.61385917057	-0.000276561487479	-0.251203975101	-0.00749466941511
1.27	0.849525490768	0.658857989215	10.0893598523	0.615356981764	-0.0892360689179	-0.235961752267	0.613466322028	-0.000389346078528	-0.252278511833	-0.00749433562714
1.271	0.849640987025	0.6555383427	10.0925774701	0.614964469828	-0.0898653116128	-0.236867646443	0.613065905397	-0.000503751179387	-0.253348390451	-0.00749388827004
1.272	0.849726287496	0.652223596033	10.0958304523	0.61456443456	-0.0904953470367	-0.237767762349	0.612658032342	-0.00061973073232	-0.25441337809	-0.00749332574669
1.273	0.849781380066	0.648915103519	10.0991182964	0.614156986599	-0.091126037198	-0.238661902232	0.61224281598	-0.000737238045741	-0.255473244708	-0.00749264650637
1.274	0.849806259545	0.645614209252	10.1024404867	0.613742238015	-0.0917572440966	-0.239549871596	0.61182037083	-0.000856225822272	-0.25652776317	-0.0074918490453
1.275	0.849800942533	0.642322248324	10.1057964966	0.613320302261	-0.092388829789	-0.240431479266	0.611390812761	-0.000976646186243	-0.257576709319	-0.0074909319073
1.276	0.849765454412	0.639040545419	10.1091857876	0.612891294124	-0.0930206564518	-0.24130653744	0.610954258941	-0.00109845071179	-0.258619862055	-0.00748989368431
1.277	0.849699834925	0.635770415073	10.1126078104	0.612455329677	-0.0936525864466	-0.24217486175	0.610510827788	-0.00122159045112	-0.259657003402	-0.00748873301695
1.278	0.849604138191	0.632513161046	10.1160620037	0.612012526231	-0.0942844823832	-0.243036271311	0.610060638924	-0.00134601596295	-0.260687918585	-0.00748744859501
1.279	0.849478440138	0.629270076806	10.119547796	0.611563002288	-0.0949162071837	-0.243890588776	0.609603813122	-0.00147167734128	-0.261712396091	-0.00748603915795
1.28	0.849322816198	0.626042444093	10.1230646056	0.611106877496	-0.0955476241454	-0.244737640385	0.609140472264	-0.00159852424411	-0.262730227745	-0.00748450349531
1.281	0.849137367358	0.622831533761	10.1266118404	0.610644272598	-0.0961785970039	-0.245577256009	0.608670739287	-0.00172650592244	-0.263741208766	-0.0074828404472
1.282	0.848922210862	0.619638605172	10.1301888976	0.610175309396	-0.0968089899958	-0.246409269201	0.608194738143	-0.00185557124929	-0.26474513784	-0.00748104890462
1.283	0.848677457912	0.616464904806	10.1337951657	0.609700110697	-0.0974386679201	-0.247233517237	0.607712593749	-0.0019856687485	-0.265741817173	-0.00747912780986
1.284	0.848403258305	0.613311668518	10.1374300233	0.609218800273	-0.0980674962007	-0.24804984116	0.607224431943	-0.00211674662401	-0.266731052559	-0.00747707615685
1.285	0.848099759539	0.610180119115	10.1410928406	0.608731502814	-0.0986953409463	-0.248858085819	0.606730379437	-0.00224875278853	-0.267712653432	-0.00747489299142
1.286	0.847767125429	0.607071466579	10.1447829777	0.608238343886	-0.0993220690118	-0.249658099908	0.606230563774	-0.00238163489243	-0.268686432926	-0.00747257741162
1.287	0.847405536112	0.603986908803	10.1484997875	0.607739449889	-0.0999475480572	-0.250449736003	0.605725113281	-0.00251534035228	-0.26965220793	-0.00747012856793
1.288	0.847015184355	0.600927630384	10.152242614	0.607234948011	-0.100571646607	-0.251232850599	0.605214157029	-0.0026498163795	-0.270609799141	-0.00746754566353
1.289	0.846596264417	0.59789480198	10.1560107935	0.606724966183	-0.10119423411	-0.252007304142	0.604697824783	-0.00278501000828	-0.271559031114	-0.00746482795443
1.29	0.846149011112	0.594889582519	10.1598036544	0.606209633041	-0.101815180994	-0.252772961061	0.604176246962	-0.00292086812377	-0.272499732317	-0.00746197474969
1.291	0.845673640344	0.591913115275	10.1636205182	0.605689077879	-0.102434358726	-0.2535296898	0.603649554595	-0.00305733748962	-0.273431735174	-0.00745898541151
1.292	0.845170399322	0.588966530666	10.1674606991	0.605163430608	-0.103051639864	-0.254277362844	0.603117879274	-0.00319436477526	-0.274354876113	-0.00745585935537
1.293	0.844639540565	0.586050944506	10.1713235049	0.60463282171	-0.103666898116	-0.25501585675	0.602581353114	-0.0033318965829	-0.275268995616	-0.00745259605009
1.294	0.844081331228	0.583167458121	10.1752082364	0.604097382201	-0.104280008394	-0.255745052172	0.602040108705	-0.00346987947402	-0.276173938256	-0.0074491950179
1.295	0.843496043834	0.5803171578	10.1791141889	0.603557243578	-0.104890846866	-0.256464833882	0.601494279072	-0.00360825999566	-0.277069552743	-0.00744565583446
1.296	0.842883971184	0.57750111521	10.1830406517	0.603012537786	-0.105499291006	-0.257175090799	0.600943997628	-0.00374698470583	-0.277955691963	-0.00744197812886
1.297	0.842245417094	0.574720386581	10.1869869083	0.602463397166	-0.106105219652	-0.257875716004	0.600389398129	-0.00388600019912	-0.278832213018	-0.0074381615836
1.298	0.841580687141	0.571976012012	10.1909522373	0.601909954415	-0.10670851305	-0.258566606764	0.599830614633	-0.00402525313109	-0.279698977263	-0.00743420593454
1.299	0.840890103574	0.569269015879	10.1949359123	0.60135234254	-0.107309052906	-0.259247664548	0.599267781449	-0.00416469024287	-0.280555850339	-0.00743011097082
1.3	0.840174005357	0.566600406563	10.1989372019	0.600790694814	-0.107906722434	-0.259918795046	0.598701033099	-0.00430425838474	-0.281402702209	-0.00742587653479
1.301	0.839432727757	0.563971175384	10.2029553717	0.600225144732	-0.108501406406	-0.260579908182	0.598130504263	-0.00444390453942	-0.28223940719	-0.00742150252185
1.302	0.83866663215	0.561382297125	10.2069896815	0.599655825961	-0.109092991192	-0.26123091813	0.597556329744	-0.00458357584498	-0.283065843985	-0.00741698888034
1.303	0.837876074457	0.558834728465	10.2110393882	0.599082872301	-0.10968136481	-0.261871743326	0.596978644412	-0.0047232196168	-0.283881895708	-0.00741233561135
1.304	0.837061433072	0.556329409609	10.2151037459	0.59850641763	-0.110266416969	-0.262502306477	0.596397583162	-0.00486278336961	-0.284687449912	-0.00740754276855
1.305	0.836223081049	0.553867261322	10.2191820043	0.597926595868	-0.110848039112	-0.263122534571	0.595813280867	-0.00500221483862	-0.285482398618	-0.00740261045796
1.306	0.835361419602	0.551449187535	10.223273411	0.597343540919	-0.111426124453	-0.263732358886	0.595225872329	-0.00514146199998	-0.286266638334	-0.00739753883775
1.307	0.834476848421	0.549076072785	10.2273772111	0.59675738663	-0.112000568026	-0.264331714995	0.59463549223	-0.00528047309146	-0.287040070077	-0.00739232811796
1.308	0.833569767596	0.546748782047	10.2314926474	0.596168266743	-0.112571266716	-0.26492054277	0.594042275089	-0.00541919663175	-0.287802599398	-0.00738697856024
1.309	0.832640598122	0.54446816144	10.2356189602	0.595576314843	-0.113138119303	-0.265498786386	0.593446355206	-0.00555758144003	-0.288554136391	-0.00738149047757
1.31	0.831689767085	0.542235037384	10.2397553885	0.594981664314	-0.113701026495	-0.26606639432	0.592847866622	-0.00569557665454	-0.289294595718	-0.00737586423391
1.311	0.830717705868	0.540050215892	10.2439011699	0.594384448287	-0.114259890966	-0.266623319353	0.592246943062	-0.00583313175106	-0.290023896617	-0.00737010024395
1.312	0.829724852082	0.537914482296	10.2480555407	0.593784799594	-0.11481461739	-0.267169518566	0.591643717892	-0.00597019656084	-0.290741962917	-0.00736419897267
1.313	0.828711653334	0.535828601475	10.2522177367	0.593182850716	-0.115365112472	-0.267704953335	0.591038324066	-0.0061067212882	-0.291448723047	-0.00735816093505
1.314	0.827678572883	0.533793317516	10.2563869925	0.592578733736	-0.115911284985	-0.268229589329	0.590430894081	-0.00624265652743	-0.292144110044	-0.00735198669564
1.315	0.826626058106	0.53180935154	10.2605625429	0.59197258029	-0.116453045797	-0.268743396498	0.589821559923	-0.00637795327978	-0.29282806156	-0.00734567686821
1.316	0.825554585171	0.529877404342	10.2647436225	0.591364521515	-0.116990307902	-0.269246349064	0.589210453022	-0.00651256296977	-0.293500519867	-0.00733923211528
1.317	0.824464618223	0.527998153348	10.2689294661	0.590754688008	-0.117522986449	-0.269738425515	0.588597704203	-0.00664643746136	-0.294161431855	-0.00733265314773
1.318	0.823356654049	0.526172255365	10.2731193089	0.590143209766	-0.118050998767	-0.270219608583	0.587983443634	-0.00677952907355	-0.294810749037	-0.00732594072434
1.319	0.82223117012	0.524400342922	10.2773123875	0.589530216147	-0.118574264396	-0.270689885236	0.587367800782	-0.00691179059608	-0.295448427542	-0.00731909565131
1.32	0.821088654398	0.522683025626	10.2815079387	0.588915835817	-0.119092705108	-0.271149246658	0.586750904364	-0.00704317530465	-0.296074428114	-0.00731211878182
1.321	0.81992960168	0.521020890073	10.2857052007	0.588300196708	-0.119606244931	-0.271597688233	0.586132882298	-0.00717363697575	-0.296688716105	-0.00730501101551
1.322	0.818754509958	0.519414499571	10.2899034142	0.587683425962	-0.120114810174	-0.272035209517	0.585513861658	-0.00730312990152	-0.297291261464	-0.00729777329795
1.323	0.817563899077	0.517864394657	10.294101821	0.587065649894	-0.120618329449	-0.272461814224	0.58489396863	-0.0074316089043	-0.29788203873	-0.00729040662019
1.324	0.81635827735	0.516371090958	10.2982996647	0.586446993941	-0.121116733686	-0.272877510196	0.58427332846	-0.00755902935085	-0.298461027014	-0.00728291201815
1.325	0.815138141631	0.514935079104	10.3024961922	0.585827582619	-0.12160995616	-0.273282309379	0.583652065418	-0.00768534716659	-0.299028209992	-0.00727529057208
1.326	0.813904025696	0.51355682792	10.3066906525	0.585207539477	-0.122097932503	-0.273676227793	0.583030302748	-0.00781051884943	-0.299583575877	-0.00726754340605
1.327	0.812656606188	0.512236692959	10.3108822435	0.584586986879	-0.122580601047	-0.274059285182	0.582408162453	-0.007934501903	-0.30012711724	-0.00725967168695
1.328	0.811396143147	0.510975235345	10.3150702771	0.583966046556	-0.123057901965	-0.274431505912	0.581785765841	-0.00805725369006	-0.300658831502	-0.00725167662458
1.329	0.81012327017	0.509772796955	10.3192539865	0.583344838823	-0.123529778175	-0.274792917994	0.581163232753	-0.00817873262659	-0.301178720386	-0.00724355947056
1.33	0.808838531783	0.508629751577	10.323432637	0.582723482974	-0.123996174944	-0.275143553438	0.58054068195	-0.00829889766418	-0.301686790094	-0.00723532151791
1.331	0.807542454286	0.50754644334	10.3276054984	0.582102097104	-0.124457039962	-0.275483448157	0.579918230937	-0.00841770838819	-0.302183051248	-0.00722696410036
1.332	0.806235578963	0.506523193067	10.331771843	0.581480798103	-0.12491232336	-0.27581264193	0.579295995964	-0.00853512503114	-0.302667518867	-0.00721848859174
1.333	0.804918432473	0.505560296451	10.3359309497	0.580859701616	-0.125361977719	-0.276131178361	0.578674091979	-0.00865110848573	-0.303140212331	-0.00720989640529
1.334	0.803591571507	0.504658025928	10.3400820996	0.580238922006	-0.125805958078	-0.276439104834	0.578052632595	-0.0087656203181	-0.303601155352	-0.00720118899303
1.335	0.802255534539	0.50381662842	10.34422458	0.579618572319	-0.126244221945	-0.276736472472	0.577431730056	-0.00887862278035	-0.304050375937	-0.00719236784505
1.336	0.800910849321	0.503036325516	10.3483576829	0.578998764254	-0.126676729305	-0.27702333609	0.576811495207	-0.00899007882353	-0.304487906352	-0.00718343448884
1.337	0.799558084968	0.502317317438	10.3524807056	0.57837960813	-0.127103442624	-0.277299754149	0.576192037463	-0.00909995210981	-0.304913783085	-0.00717439048858
1.338	0.798197773998	0.501659777035	10.35659295	0.577761212855	-0.127524326858	-0.277565788707	0.575573464776	-0.00920820702477	-0.305328046805	-0.0071652374444
1.339	0.796830460672	0.501063854586	10.3606937257	0.577143685895	-0.127939349455	-0.277821505369	0.57495588361	-0.0093148086895	-0.305730742324	-0.00715597699171
1.34	0.795456704789	0.500529677038	10.3647823465	0.576527133253	-0.12834848036	-0.278066973237	0.574339398913	-0.00941972297207	-0.30612191855	-0.00714661080037
1.341	0.794077040879	0.500057345784	10.3688581336	0.575911659433	-0.128751692017	-0.27830226486	0.573724114091	-0.00952291649907	-0.306501628445	-0.00713714057401
1.342	0.792692030262	0.499646940339	10.3729204135	0.57529736742	-0.129148959371	-0.278527456177	0.573110130984	-0.00962435666675	-0.306869928981	-0.00712756804925
1.343	0.791302220246	0.499298516028	10.3769685208	0.574684358655	-0.129540259868	-0.278742626467	0.572497549837	-0.00972401165149	-0.307226881094	-0.0071178949949
1.344	0.789908147896	0.499012104057	10.3810017964	0.574072733007	-0.129925573454	-0.278947858293	0.571886469287	-0.00982185042055	-0.307572549632	-0.00710812321121
1.345	0.78851036982	0.498787713881	10.3850195883	0.573462588757	-0.130304882575	-0.279143237445	0.571276986333	-0.00991784274173	-0.30790700331	-0.00709825452905
1.346	0.787109439923	0.49862533202	10.3890212521	0.572854022571	-0.130678172172	-0.279328852885	0.570669196319	-0.0100119591931	-0.30823031466	-0.0070882908091
1.347	0.785705898333	0.498524921472	10.3930061518	0.57224712948	-0.131045429681	-0.279504796693	0.570063192912	-0.010104171172	-0.308542559979	-0.00707823394106
1.348	0.784300290026	0.498486422736	10.3969736581	0.571642002865	-0.131406645024	-0.279671164004	0.569459068088	-0.0101944509037	-0.308843819279	-0.00706808584282
1.349	0.782893161163	0.498509754653	10.400923151	0.571038734428	-0.131761810607	-0.279828052953	0.568856912106	-0.01028277145	-0.309134176231	-0.0070578484596
1.35	0.781485059152	0.498594813762	10.4048540181	0.570437414181	-0.132110921312	-0.279975564617	0.568256813495	-0.010369106716	-0.309413718115	-0.00704752376316
1.351	0.780076521556	0.498741474386	10.4087656563	0.569838130428	-0.132453974489	-0.280113802956	0.56765885904	-0.0104534314583	-0.309682535767	-0.0070371137509
1.352	0.778668087293	0.498949589266	10.412657471	0.569240969742	-0.132790969948	-0.280242874752	0.567063133759	-0.0105357212907	-0.309940723519	-0.00702662044505
1.353	0.777260278134	0.499218988477	10.4165288775	0.568646016952	-0.133121909948	-0.280362889554	0.566469720888	-0.0106159526909	-0.310188379151	-0.00701604589177
1.354	0.775853665595	0.499549484488	10.4203792983	0.568053355127	-0.133446799191	-0.280473959612	0.565878701873	-0.0106941030055	-0.310425603828	-0.00700539216033
1.355	0.774448748435	0.499940863696	10.4242081683	0.567463065555	-0.133765644803	-0.280576199823	0.565290156344	-0.0107701504551	-0.310652502051	-0.00699466134221
1.356	0.773046078996	0.500392895379	10.4280149297	0.566875227731	-0.134078456329	-0.280669727671	0.564704162106	-0.010844074139	-0.310869181594	-0.0069838555502
1.357	0.771646170409	0.50090532531	10.4317990359	0.566289919341	-0.134385245717	-0.280754663163	0.564120795125	-0.0109158540381	-0.31107575345	-0.00697297691758
1.358	0.770249544919	0.501477879866	10.4355599506	0.565707216242	-0.134686027301	-0.280831128772	0.563540129509	-0.0109854710189	-0.311272331775	-0.00696202759719
1.359	0.768856722819	0.502110264635	10.4392971473	0.565127192453	-0.134980817789	-0.280899249378	0.562962237498	-0.0110529068356	-0.311459033827	-0.00695100976056
1.36	0.767468233646	0.502802165738	10.4430101095	0.564549920132	-0.135269636247	-0.280959152207	0.562387189446	-0.0111181441322	-0.31163597991	-0.00693992559702
1.361	0.766084571649	0.503553247113	10.4466983328	0.563975469565	-0.135552504082	-0.28101096677	0.561815053807	-0.0111811664439	-0.311803293314	-0.00692877731282
1.362	0.764706259023	0.504363154517	10.4503613223	0.56340390915	-0.135829445021	-0.281054824808	0.561245897123	-0.011241958198	-0.311961100258	-0.0069175671302
1.363	0.763333797658	0.505231512689	10.4539985949	0.56283530538	-0.136100485096	-0.281090860225	0.560679784006	-0.011300504714	-0.312109529831	-0.00690629728656
1.364	0.761967684049	0.506157926632	10.457609679	0.562269722827	-0.136365652626	-0.281119209036	0.560116777125	-0.011356792204	-0.312248713931	-0.00689497003352
1.365	0.760608405666	0.507141980828	10.4611941137	0.561707224127	-0.136624978192	-0.281140009303	0.559556937192	-0.0114108077711	-0.312378787207	-0.00688358763604
1.366	0.759256463254	0.508183242053	10.4647514502	0.561147869965	-0.136878494619	-0.281153401076	0.559000322946	-0.0114625394091	-0.312499886998	-0.00687215237153
1.367	0.757912348674	0.509281256478	10.4682812507	0.560591719056	-0.137126236955	-0.281159526334	0.55844699114	-0.011511976	-0.312612153277	-0.00686066652898
1.368	0.756576530024	0.510435550015	10.4717830899	0.560038828133	-0.137368242446	-0.281158528929	0.557896996522	-0.0115591073126	-0.312715728583	-0.00684913240803
1.369	0.755249492598	0.511645630965	10.4752565545	0.559489251929	-0.137604550517	-0.281150554519	0.557350391825	-0.0116039239996	-0.312810757967	-0.00683755231814
1.37	0.753931694383	0.512910986178	10.4787012427	0.55894304316	-0.137835202744	-0.281135750516	0.556807227749	-0.0116464175949	-0.312897388929	-0.00682592857766
1.371	0.752623606929	0.514231085537	10.4821167661	0.55840025251	-0.138060242831	-0.281114266022	0.556267552948	-0.0116865805105	-0.312975771355	-0.00681426351297
1.372	0.751325689429	0.515605378956	10.4855027473	0.557860928617	-0.138279716587	-0.281086251772	0.555731414015	-0.0117244060328	-0.313046057458	-0.00680255945761
1.373	0.750038399931	0.517033297843	10.4888588222	0.557325118054	-0.138493671897	-0.281051860071	0.555198855465	-0.0117598883191	-0.313108401715	-0.00679081875139
1.374	0.748762180489	0.518514254217	10.4921846391	0.556792865319	-0.138702158699	-0.281011244738	0.554669919726	-0.0117930223935	-0.313162960801	-0.00677904373955
1.375	0.747497468405	0.520047641698	10.4954798599	0.556264212813	-0.138905228954	-0.280964561041	0.55414464712	-0.0118238041426	-0.313209893532	-0.00676723677185
1.376	0.746244707386	0.521632835891	10.4987441575	0.55573920083	-0.139102936623	-0.280911965643	0.55362307585	-0.0118522303117	-0.313249360797	-0.00675540020177
1.377	0.745004314196	0.523269192843	10.5019772195	0.555217867543	-0.139295337634	-0.280853616533	0.553105241992	-0.0118782984998	-0.313281525497	-0.00674353638559
1.378	0.743776730649	0.524956052987	10.5051787456	0.554700248987	-0.139482489859	-0.280789672972	0.552591179475	-0.0119020071554	-0.313306552477	-0.0067316476816
1.379	0.742562353165	0.526692735296	10.5083484493	0.554186379049	-0.13966445308	-0.280720295429	0.552080920072	-0.0119233555719	-0.313324608464	-0.00671973644918
1.38	0.741361610719	0.52847854442	10.5114860564	0.553676289454	-0.139841288963	-0.280645645518	0.551574493392	-0.0119423438833	-0.313335862001	-0.00670780504805
1.381	0.740174886967	0.530312764188	10.5145913073	0.553170009753	-0.140013061029	-0.280565885937	0.551071926864	-0.0119589730591	-0.313340483381	-0.00669585583734
1.382	0.739002594507	0.532194663776	10.5176639545	0.552667567316	-0.140179834621	-0.280481180404	0.55057324573	-0.0119732449005	-0.313338644576	-0.00668389117481
1.383	0.737845115512	0.534123493608	10.5207037645	0.552168987314	-0.140341676878	-0.280391693598	0.550078473035	-0.0119851620355	-0.313330519178	-0.00667191341602
1.384	0.736702838919	0.536098488379	10.5237105182	0.551674292721	-0.140498656698	-0.280297591087	0.549587629622	-0.0119947279148	-0.313316282322	-0.00665992491349
1.385	0.735576119588	0.538118863604	10.5266840089	0.551183504296	-0.140650844714	-0.280199039273	0.549100734121	-0.0120019468077	-0.313296110625	-0.00664792801586
1.386	0.734465356289	0.540183823348	10.5296240437	0.550696640583	-0.140798313255	-0.280096205321	0.548617802946	-0.0120068237978	-0.31327018211	-0.00663592506713
1.387	0.733370895251	0.542292551538	10.5325304443	0.550213717904	-0.140941136323	-0.279989257097	0.548138850289	-0.0120093647794	-0.313238676142	-0.0066239184058
1.388	0.732293089536	0.544444218009	10.5354030458	0.549734750354	-0.141079389551	-0.279878363101	0.547663888121	-0.0120095764537	-0.313201773354	-0.00661191036407
1.389	0.731232291642	0.54663797767	10.5382416967	0.5492597498	-0.14121315018	-0.2797636924	0.547192926184	-0.0120074663249	-0.313159655577	-0.00659990326703
1.39	0.730188838702	0.54887297015	10.5410462604	0.548788725878	-0.14134249702	-0.279645414563	0.546725971998	-0.0120030426973	-0.31311250577	-0.0065878994319
1.391	0.729163070993	0.551148321759	10.5438166134	0.548321685993	-0.141467510419	-0.279523699594	0.546263030854	-0.0119963146722	-0.313060507944	-0.00657590116718
1.392	0.728155302331	0.553463142779	10.5465526466	0.547858635327	-0.141588272231	-0.279398717862	0.545804105824	-0.011987292144	-0.313003847093	-0.00656391077186
1.393	0.727165864569	0.555816532418	10.5492542649	0.547399576831	-0.141704865781	-0.279270640036	0.545349197761	-0.0119759857984	-0.312942709119	-0.00655193053468
1.394	0.726195059332	0.55820757535	10.5519213875	0.54694451124	-0.141817375832	-0.279139637015	0.544898305307	-0.0119624071086	-0.31287728076	-0.00653996273327
1.395	0.72524318408	0.560635343223	10.5545539476	0.546493437078	-0.141925888551	-0.279005879859	0.544451424899	-0.0119465683336	-0.312807749513	-0.00652800963341
1.396	0.7243105543	0.563098898393	10.5571518925	0.546046350659	-0.142030491475	-0.278869539722	0.544008550779	-0.0119284825153	-0.312734303565	-0.00651607348823
1.397	0.723397447834	0.565597289188	10.5597151837	0.545603246105	-0.142131273474	-0.278730787782	0.543569675003	-0.0119081634757	-0.312657131713	-0.00650415653743
1.398	0.722504142043	0.568129553331	10.5622437969	0.545164115353	-0.142228324721	-0.278589795172	0.543134787456	-0.0118856258155	-0.312576423291	-0.0064922610065
1.399	0.721630906325	0.570694718449	10.5647377229	0.544728948171	-0.142321736653	-0.27844673291	0.542703875861	-0.0118608849105	-0.312492368097	-0.00648038910594
1.4	0.720778024372	0.573291804217	10.5671969651	0.544297732166	-0.142411601939	-0.27830177183	0.5422769258	-0.0118339569104	-0.312405156316	-0.0064685430305
1.401	0.719945734826	0.575919817455	10.5696215426	0.54387045281	-0.142498014441	-0.278155082515	0.541853920725	-0.0118048587355	-0.312314978444	-0.00645672495839
1.402	0.719134297995	0.578577759453	10.5720114884	0.543447093448	-0.142581069181	-0.278006835226	0.541434841982	-0.011773608075	-0.312222025216	-0.00644493705052
1.403	0.71834395134	0.581264621861	10.5743668493	0.54302763532	-0.142660862304	-0.277857199834	0.541019668825	-0.0117402233837	-0.312126487529	-0.00643318144973
1.404	0.717574931798	0.583979388635	10.5766876868	0.542612057583	-0.142737491044	-0.277706345748	0.540608378437	-0.0117047238822	-0.312028556365	-0.00642146028002
1.405	0.716827471728	0.586721039831	10.5789740764	0.542200337332	-0.14281105368	-0.277554441858	0.540200945962	-0.0116671295464	-0.311928422723	-0.0064097756458
1.406	0.716101762286	0.589488543561	10.5812261091	0.54179244962	-0.142881649509	-0.277401656456	0.539797344514	-0.0116274611122	-0.311826277539	-0.00639812963113
1.407	0.715398259074	0.59228087373	10.5834407456	0.541388367079	-0.142949382138	-0.27724815732	0.539397544794	-0.0115857430261	-0.311722313162	-0.00638652429647
1.408	0.714717649124	0.595096993075	10.5856064645	0.540988059195	-0.143014366182	-0.27709411186	0.539001514351	-0.0115420094392	-0.311616726349	-0.0063749616707
1.409	0.714057349504	0.597935742127	10.587741456	0.540591497017	-0.143076688632	-0.276939685149	0.538609222401	-0.011496270086	-0.311509700053	-0.00636344377132
1.41	0.713417541034	0.600796029052	10.5898454933	0.540198647191	-0.143136446519	-0.276785042129	0.538220633742	-0.011448543449	-0.311401421414	-0.00635197259421
1.411	0.712798358949	0.603676779104	10.591918426	0.539809474983	-0.143193738242	-0.276630346698	0.537835711814	-0.0113988492945	-0.311292077255	-0.00634055011613
1.412	0.712199983156	0.606576907117	10.5939601202	0.539423943496	-0.143248663606	-0.276475761782	0.537454417909	-0.0113472086828	-0.311181854169	-0.00632917829337
1.413	0.711622635868	0.609495345922	10.5959704635	0.539042014001	-0.143301323793	-0.276321449269	0.537076711505	-0.0112936439681	-0.311070938448	-0.00631785906057
1.414	0.711066515936	0.61243103058	10.5979493719	0.538663645916	-0.143351821318	-0.276167569964	0.536702550249	-0.0112381787839	-0.310959516029	-0.00630659432932
1.415	0.710531891533	0.615382907184	10.5998967862	0.538288796881	-0.143400259978	-0.276014283528	0.536331890026	-0.0111808380212	-0.31084777242	-0.00629538598701
1.416	0.710018985309	0.618349922799	10.6018126795	0.537917422791	-0.14344674479	-0.275861748427	0.535964684998	-0.0111216478013	-0.310735892634	-0.0062842358955
1.417	0.709528067291	0.621331032252	10.6036970542	0.537549477835	-0.143491381931	-0.275710121879	0.535600887642	-0.0110606354427	-0.310624061113	-0.00627314588996
1.418	0.709059406708	0.624325194161	10.6055499444	0.537184914536	-0.143534278663	-0.275559559798	0.535240448791	-0.010997829424	-0.310512461653	-0.00626211777768
1.419	0.708613235024	0.627331367422	10.6073714193	0.53682368378	-0.14357554326	-0.275410216738	0.534883317664	-0.0109332593429	-0.310401277328	-0.00625115333694
1.42	0.70818982751	0.630348518257	10.6091615783	0.536465734852	-0.143615284934	-0.275262245846	0.534529441899	-0.0108669558734	-0.31029069041	-0.00624025431589
1.421	0.707789375141	0.633375611592	10.6109212134	0.536111015547	-0.143653613054	-0.275115798772	0.534178767672	-0.0107989501044	-0.310180881964	-0.00622942243204
1.422	0.707412277515	0.636411622807	10.612649033	0.535759471847	-0.14369063979	-0.274971025761	0.533831239365	-0.0107292758871	-0.310072033067	-0.00621865936971
1.423	0.707058636864	0.639455521263	10.6143460547	0.535411048518	-0.143726476268	-0.274828075378	0.533486800173	-0.0106579664881	-0.309964322912	-0.00620796678055
1.424	0.706728651868	0.642506279175	10.6160125064	0.535065688692	-0.14376123461	-0.274687094618	0.53314539168	-0.0105850563909	-0.309857929781	-0.00619734628204
1.425	0.706422520464	0.645562874549	10.6176486483	0.534723334077	-0.143795027467	-0.274548228802	0.532806954075	-0.010510580917	-0.309753030758	-0.00618679945677
1.426	0.706140417735	0.648624286522	10.6192547707	0.534383924931	-0.143827967939	-0.274411621545	0.53247142612	-0.0104345761781	-0.309649801667	-0.00617632785163
1.427	0.705882503229	0.651689496917	10.6208311919	0.534047400104	-0.143860169493	-0.274277414704	0.532138745198	-0.0103570790282	-0.30954841699	-0.00616593297707
1.428	0.705648913438	0.654757490221	10.6223782574	0.53371369706	-0.143891745892	-0.274145748335	0.531808847332	-0.0102781270172	-0.309449049802	-0.00615561630635
1.429	0.705439750711	0.657827252355	10.6238963399	0.533382751903	-0.143922811109	-0.274016760651	0.531481667214	-0.0101977583445	-0.309351871698	-0.00614537927488
1.43	0.705255127575	0.660897775417	10.6253858345	0.533054499398	-0.143953479258	-0.273890587982	0.531157138223	-0.0101160118144	-0.309257052724	-0.00613522327961
1.431	0.705095126016	0.66396805336	10.6268471602	0.532728873003	-0.143983864516	-0.27376736473	0.530835192463	-0.0100329267929	-0.309164761313	-0.00612514967841
1.432	0.70495979731	0.66703708331	10.6282807582	0.53240580489	-0.144014081056	-0.273647223336	0.530515760775	-0.00994854316572	-0.30907516422	-0.00611515978954
1.433	0.704849187981	0.670103867559	10.6296870903	0.532085225968	-0.144044242976	-0.273530294238	0.530198772771	-0.0098629012974	-0.308988426456	-0.00610525489117
1.434	0.704763310067	0.673167410332	10.6310666361	0.53176706591	-0.14407446423	-0.273416705838	0.529884156852	-0.00977604199308	-0.308904711236	-0.00609543622091
1.435	0.704702170662	0.676226722351	10.6324198939	0.531451253176	-0.144104858566	-0.273306584467	0.529571840238	-0.00968800646115	-0.308824179913	-0.00608570497536
1.436	0.704665746014	0.679280817853	10.6337473807	0.531137715039	-0.144135539462	-0.273200054346	0.529261748992	-0.00959883627498	-0.308746991924	-0.00607606230978
1.437	0.704654014769	0.682328717339	10.6350496278	0.530826377608	-0.144166620064	-0.273097237564	0.52895380804	-0.00950857334139	-0.308673304734	-0.00606650933768
1.438	0.70466690924	0.685369444826	10.6363271726	0.530517165854	-0.14419821314	-0.272998254035	0.528647941201	-0.00941725987711	-0.308603273794	-0.00605704713054
1.439	0.704704364275	0.688402030751	10.6375805707	0.530210003636	-0.144230431012	-0.272903221478	0.528344071211	-0.00932493836682	-0.308537052477	-0.0060476767175
1.44	0.704766290888	0.691425511694	10.6388103911	0.529904813725	-0.144263385506	-0.272812255379	0.52804211975	-0.00923165153664	-0.308474792036	-0.00603839908512
1.441	0.704852594732	0.694438931039	10.640017212	0.529601517829	-0.144297187895	-0.272725468971	0.527742007464	-0.00913744232651	-0.308416641553	-0.00602921517712
1.442	0.704963157509	0.6974413383	10.6412016225	0.529300036624	-0.144331948857	-0.272642973199	0.527443653995	-0.00904235386441	-0.308362747893	-0.00602012589424
1.443	0.705097840622	0.700431789156	10.6423642207	0.529000289776	-0.144367778419	-0.272564876696	0.527146978007	-0.00894642944115	-0.308313255665	-0.00601113209397
1.444	0.705256499932	0.703409346885	10.6435056122	0.52870219597	-0.144404785917	-0.272491285759	0.526851897214	-0.00884971248726	-0.308268307169	-0.00600223459051
1.445	0.705438989268	0.706373084993	10.6446264105	0.52840567294	-0.144443079947	-0.272422304322	0.526558328407	-0.00875224655061	-0.308228042363	-0.00599343415453
1.446	0.705645119835	0.709322080419	10.6457272361	0.528110637496	-0.144482768323	-0.272358033931	0.526266187485	-0.0086540752754	-0.308192598817	-0.00598473151316
1.447	0.705874722883	0.71225542315	10.6468087155	0.527817005553	-0.144523958034	-0.272298573719	0.52597538948	-0.00855524238235	-0.308162111677	-0.00597612734982
1.448	0.706127598001	0.715172208593	10.6478714814	0.527524692163	-0.144566755207	-0.272244020388	0.525685848593	-0.00845579164971	-0.308136713621	-0.00596762230423
1.449	0.706403542429	0.718071543409	10.6489161705	0.527233611546	-0.144611265061	-0.272194468176	0.525397478219	-0.00835576689522	-0.308116534826	-0.00595921697229
1.45	0.706702343837	0.720952543279	10.649943426	0.526943677119	-0.144657591875	-0.272150008846	0.525110190987	-0.0082552119592	-0.30810170293	-0.00595091190609
1.451	0.707023772695	0.723814332864	10.650953894	0.526654801533	-0.144705838947	-0.272110731654	0.524823898784	-0.00815417068817	-0.308092342995	-0.00594270761389
1.452	0.707367600775	0.726656048569	10.6519482256	0.526366896704	-0.144756108559	-0.272076723335	0.524538512795	-0.00805268691921	-0.30808857747	-0.00593460456012
1.453	0.707733578822	0.729476836412	10.6529270758	0.526079873852	-0.144808501942	-0.272048068078	0.524253943535	-0.00795080446534	-0.30809052616	-0.00592660316537
1.454	0.708121469862	0.732275855182	10.6538911013	0.525793643528	-0.144863119237	-0.272024847505	0.523970100885	-0.00784856710117	-0.30809830619	-0.00591870380649
1.455	0.70853100098	0.735052272692	10.6548409646	0.525508115658	-0.14492005947	-0.272007140653	0.523686894126	-0.00774601854911	-0.308112031975	-0.00591090681654
1.456	0.708961886003	0.73780526985	10.6557776884	0.52522319963	-0.144979420129	-0.271995023936	0.523404232034	-0.00764320213556	-0.308131814993	-0.00590321248519
1.457	0.709413953388	0.740534044626	10.6567011411	0.52493880412	-0.145041298623	-0.271988571205	0.523122022699	-0.00754016206765	-0.308157764503	-0.00589562105798
1.458	0.709886829729	0.743237798785	10.6576124441	0.52465483747	-0.14510579019	-0.271987853605	0.52284017391	-0.00743694164024	-0.308189986466	-0.00588813273714
1.459	0.710380421793	0.74591561683	10.6585122071	0.524371207147	-0.14517298938	-0.27199293917	0.522558592609	-0.00733358474947	-0.308228583863	-0.00588074768096
1.46	0.710894128988	0.748566968536	10.6594011673	0.524087820993	-0.145242988865	-0.272003894201	0.522277186141	-0.00723013421717	-0.308273657378	-0.00587346600483
1.461	0.711427790307	0.751190999769	10.6602799747	0.523804585795	-0.145315880368	-0.272020781742	0.521995860827	-0.00712663331612	-0.308325304459	-0.00586628778071
1.462	0.711981093653	0.753786975725	10.6611493111	0.523521408229	-0.145391754191	-0.272043662225	0.521714522905	-0.00702312506606	-0.308383619689	-0.00585921303756
1.463	0.7125537207	0.756354170053	10.6620098609	0.523238194604	-0.145470699263	-0.27207259336	0.521433078276	-0.00691965233283	-0.308448694694	-0.00585224176137
1.464	0.713145357154	0.758891873279	10.6628623088	0.522954850984	-0.145552803107	-0.272107630113	0.521151432625	-0.00681625781791	-0.30852061812	-0.00584537389537
1.465	0.713755685458	0.761399391162	10.6637073414	0.522671283207	-0.145638151814	-0.272148824699	0.520869491437	-0.00671298404755	-0.308599475611	-0.00583860934017
1.466	0.714384362417	0.763876043268	10.6645456474	0.522387396935	-0.145726830016	-0.272196226566	0.520587160055	-0.00660987336224	-0.308685349782	-0.00583194795398
1.467	0.715031059856	0.766321167618	10.6653779158	0.5221030977	-0.145818920858	-0.272249882386	0.520304343717	-0.00650696790586	-0.308778320198	-0.00582538955274
1.468	0.715695431332	0.768734116512	10.6662048375	0.521818290945	-0.145914505972	-0.272309836046	0.520020947601	-0.00640430961503	-0.308878463351	-0.00581893391036
1.469	0.71637714538	0.771114260705	10.6670271039	0.52153288207	-0.146013665451	-0.272376128634	0.519736876872	-0.00630194020815	-0.308985852641	-0.00581258075896
1.47	0.717075848178	0.773460986922	10.6678454064	0.521246776478	-0.146116477822	-0.27244879844	0.519452036725	-0.00619990117452	-0.30910055836	-0.00580632978903
1.471	0.717791167539	0.775773697176	10.6686604401	0.520959879617	-0.146223020022	-0.272527880941	0.51916633243	-0.00609823376309	-0.309222647669	-0.00580018064971
1.472	0.718522764436	0.778051814696	10.6694728974	0.520672097025	-0.146333367374	-0.272613408803	0.518879669373	-0.00599697897118	-0.309352184583	-0.00579413294901
1.473	0.719270262732	0.780294776218	10.6702834722	0.520383334373	-0.146447593561	-0.272705411874	0.518591953103	-0.00589617753276	-0.309489229962	-0.0057881862541
1.474	0.720033304417	0.782502040756	10.6710928588	0.520093497511	-0.146565770604	-0.272803917182	0.518303089376	-0.00579586990703	-0.30963384149	-0.00578234009155
1.475	0.720811501802	0.784673080366	10.6719017519	0.519802492508	-0.146687968836	-0.272908948938	0.518012984193	-0.00569609626591	-0.309786073669	-0.00577659394761
1.476	0.721604496306	0.786807390003	10.672710844	0.519510225696	-0.146814256882	-0.273020528535	0.517721543848	-0.00559689648194	-0.309945977805	-0.00577094726854
1.477	0.722411892045	0.788904479104	10.6735208304	0.519216603711	-0.146944701634	-0.273138674549	0.517428674966	-0.00549831011573	-0.310113602004	-0.00576539946087
1.478	0.723233303741	0.790963876879	10.6743324035	0.518921533532	-0.147079368233	-0.273263402748	0.517134284544	-0.00540037640309	-0.310288991159	-0.00575994989173
1.479	0.724068345516	0.79298513223	10.6751462552	0.518624922526	-0.147218320042	-0.273394726095	0.51683827999	-0.00530313424185	-0.310472186953	-0.00575459788923
1.48	0.724916623673	0.794967810945	10.6759630766	0.518326678482	-0.147361618631	-0.273532654757	0.516540569166	-0.00520662217827	-0.310663227846	-0.00574934274272
1.481	0.725777740137	0.796911498092	10.6767835581	0.51802670965	-0.147509323753	-0.273677196113	0.516241060421	-0.00511087839359	-0.310862149082	-0.00574418370321
1.482	0.726651296097	0.79881579765	10.6776083872	0.51772492478	-0.147661493327	-0.273828354769	0.51593966263	-0.00501594068982	-0.311068982682	-0.00573911998374
1.483	0.727536881006	0.800680331245	10.6784382513	0.517421233157	-0.147818183415	-0.273986132566	0.51563628523	-0.00492184647568	-0.311283757451	-0.00573415075974
1.484	0.728434090914	0.802504740084	10.6792738344	0.517115544633	-0.147979448209	-0.274150528597	0.515330838253	-0.00482863275197	-0.311506498977	-0.00572927516943
1.485	0.729342506263	0.804288682727	10.6801158195	0.516807769664	-0.148145340009	-0.274321539225	0.515023232362	-0.00473633609698	-0.311737229639	-0.00572449231427
1.486	0.730261721511	0.806031837922	10.680964887	0.516497819342	-0.148315909206	-0.274499158096	0.51471337888	-0.00464499265033	-0.31197596861	-0.00571980125936
1.487	0.731191300511	0.807733899822	10.6818217137	0.516185605423	-0.148491204268	-0.274683376163	0.514401189822	-0.00455463810021	-0.31222273187	-0.00571520103389
1.488	0.732130839504	0.809394584737	10.6826869725	0.515871040359	-0.148671271724	-0.274874181704	0.514086577925	-0.00446530766812	-0.312477532212	-0.0057106906316
1.489	0.733079900445	0.811013623831	10.6835613343	0.515554037328	-0.148856156145	-0.275071560344	0.513769456677	-0.00437703609169	-0.312740379253	-0.00570626901128
1.49	0.734038062817	0.812590768218	10.6844454657	0.515234510256	-0.149045900135	-0.27527549508	0.513449740342	-0.00428985761	-0.313011279451	-0.00570193509721
1.491	0.735004890285	0.814125785322	10.6853400304	0.514912373848	-0.149240544312	-0.275485966305	0.513127343988	-0.00420380594795	-0.313290236114	-0.00569768777972
1.492	0.735979957081	0.815618462576	10.6862457734	0.514587543625	-0.149440127206	-0.275702951829	0.512802183522	-0.00411891422208	-0.31357724937	-0.00569352591574
1.493	0.736962822369	0.817068600676	10.6871631536	0.514259935893	-0.149644685609	-0.275926426928	0.512474175662	-0.00403521523722	-0.313872316374	-0.00568944832916
1.494	0.737953059315	0.818476023364	10.688092933	0.51392946785	-0.149854254055	-0.276156364341	0.512143238046	-0.0039527410338	-0.314175431056	-0.00568545381156
1.495	0.73895020867	0.819840565194	10.6890357579	0.513596057544	-0.150068865096	-0.276392734315	0.511809289183	-0.00387152312218	-0.314486584298	-0.00568154112272
1.496	0.739953843027	0.821162083302	10.6899922671	0.51325962392	-0.150288549247	-0.276635504639	0.511472248506	-0.00379159242309	-0.314805763923	-0.0056777089912
1.497	0.740963500717	0.822440445309	10.690963095	0.512920086827	-0.150513334971	-0.276884640666	0.511132036376	-0.00371297925283	-0.31513295472	-0.00567395611495
1.498	0.741978748121	0.823675541211	10.6919488692	0.512577367046	-0.150743248672	-0.277140105352	0.51078857411	-0.0036357133091	-0.31546813846	-0.00567028116193
1.499	0.742999124654	0.824867272369	10.6929502122	0.512231386302	-0.150978314689	-0.277401859284	0.510441783993	-0.00355982365705	-0.315811293928	-0.00566668277072
1.5	0.744024205253	0.826015561672	10.6939677391	0.511882067285	-0.151218555287	-0.277669860716	0.510091589299	-0.00348533871574	-0.31616239694	-0.00566315955117
1.501	0.745053515544	0.827120341029	10.6950020598	0.511529333663	-0.151463990656	-0.2779440656	0.509737914302	-0.00341228624474	-0.316521420371	-0.00565971008503
1.502	0.746086627766	0.828181564215	10.6960537755	0.5111731101	-0.151714638899	-0.278224427623	0.509380684298	-0.00334069333185	-0.316888334182	-0.00565633292666
1.503	0.74712307575	0.829199196043	10.6971234819	0.510813322271	-0.151970516036	-0.278510898236	0.509019825614	-0.00327058638072	-0.317263105443	-0.00565302660366
1.504	0.748162410517	0.830173217894	10.6982117675	0.510449896875	-0.152231635993	-0.278803426696	0.508655265628	-0.00320199109949	-0.317645698364	-0.00564978961758
1.505	0.74920417773	0.831103626194	10.6993192115	0.510082761654	-0.152498010607	-0.279101960095	0.508286932778	-0.00313493248978	-0.318036074318	-0.00564662044464
1.506	0.750247940167	0.831990433878	10.7004463862	0.509711845401	-0.152769649619	-0.279406443396	0.50791475658	-0.00306943483622	-0.318434191873	-0.00564351753641
1.507	0.7512932369	0.832833665161	10.7015938558	0.50933707798	-0.153046560679	-0.279716819469	0.507538667642	-0.00300552169708	-0.318840006819	-0.00564047932053
1.508	0.752339609059	0.833633360051	10.7027621773	0.508958390337	-0.153328749341	-0.280033029125	0.507158597675	-0.00294321589531	-0.319253472196	-0.00563750420149
1.509	0.753386618356	0.834389574456	10.7039518967	0.508575714512	-0.153616219068	-0.280355011152	0.506774479506	-0.00288253951011	-0.319674538324	-0.00563459056129
1.51	0.754433813883	0.835102376778	10.7051635535	0.508188983656	-0.153908971235	-0.28068270235	0.506386247096	-0.00282351386973	-0.320103152833	-0.00563173676026
1.511	0.755480731863	0.835771848196	10.7063976775	0.507798132045	-0.15420700513	-0.281016037561	0.505993835549	-0.00276615954465	-0.320539260692	-0.00562894113778
1.512	0.756526951223	0.836398088348	10.7076547879	0.507403095093	-0.15451031796	-0.281354949712	0.50559718113	-0.00271049634175	-0.320982804241	-0.00562620201304
1.513	0.757572001051	0.836981205249	10.7089353974	0.507003809363	-0.154818904854	-0.281699369842	0.505196221274	-0.0026565432988	-0.321433723218	-0.0056235176858
1.514	0.758615456828	0.837521324555	10.7102400064	0.506600212587	-0.155132758873	-0.28204922714	0.504790894604	-0.00260431868062	-0.321891954795	-0.0056208864372
1.515	0.75965686987	0.838018584107	10.7115691073	0.506192243677	-0.155451871014	-0.282404448977	0.504381140944	-0.00255383997484	-0.322357433602	-0.00561830653048
1.516	0.760695789739	0.838473133633	10.7129231819	0.505779842739	-0.155776230218	-0.282764960943	0.503966901333	-0.00250512388943	-0.322830091765	-0.00561577621179
1.517	0.761731786219	0.838885139215	10.7143027021	0.505362951092	-0.156105823381	-0.283130686877	0.503548118038	-0.0024581863503	-0.323309858934	-0.00561329371097
1.518	0.762764427175	0.839254779199	10.7157081289	0.504941511276	-0.156440635361	-0.283501548906	0.503124734574	-0.00241304249985	-0.323796662317	-0.00561085724233
1.519	0.763793271097	0.839582244349	10.7171399142	0.504515467077	-0.156780648991	-0.283877467472	0.502696695714	-0.0023697066963	-0.32429042671	-0.00560846500541
1.52	0.764817889222	0.839867739242	10.7185984977	0.504084763533	-0.157125845089	-0.284258361369	0.502263947507	-0.00232819251349	-0.324791074529	-0.00560611518581
1.521	0.765837861748	0.840111483474	10.7200843093	0.503649346956	-0.15747620247	-0.284644147779	0.501826437289	-0.00228851274141	-0.325298525847	-0.00560380595594
1.522	0.766852759453	0.840313707223	10.7215977679	0.503209164946	-0.157831697962	-0.285034742301	0.501384113709	-0.00225067938713	-0.325812698424	-0.00560153547579
1.523	0.76786215821	0.840474655213	10.7231392812	0.502764166405	-0.158192306415	-0.285430058988	0.50093692673	-0.00221470367658	-0.326333507742	-0.00559930189377
1.524	0.76886565033	0.840594585538	10.7247092455	0.502314301556	-0.158558000721	-0.285830010377	0.500484827656	-0.00218059605665	-0.326860867038	-0.00559710334742
1.525	0.76986281837	0.840673768694	10.7263080466	0.501859521957	-0.158928751825	-0.286234507529	0.500027769145	-0.00214836619769	-0.32739468734	-0.00559493796423
1.526	0.77085325001	0.840712487952	10.7279359296	0.501399780496	-0.159304528881	-0.286643460064	0.499565705201	-0.00211802311242	-0.327934877574	-0.00559280386233
1.527	0.771836520479	0.840711039584	10.7295935355	0.500935031493	-0.159685298742	-0.287056776166	0.499098591276	-0.002089574715	-0.328481344322	-0.00559069915149
1.528	0.772812241255	0.840669733109	10.7312810638	0.500465230582	-0.160071026692	-0.287474362669	0.498626384153	-0.00206302842623	-0.329033992238	-0.00558862193368
1.529	0.773780029822	0.840588893187	10.7329988532	0.499990334825	-0.160461676068	-0.287896125057	0.498149042059	-0.00203839084648	-0.329592723875	-0.00558657030388
1.53	0.774739479064	0.840468853552	10.7347472318	0.499510302691	-0.160857208352	-0.288321967508	0.497666524645	-0.00201566781767	-0.330157439758	-0.00558454235089
1.531	0.77569021257	0.840309964094	10.7365265145	0.499025094078	-0.161257583188	-0.288751792933	0.497178793003	-0.00199486442765	-0.330728038426	-0.00558253615802
1.532	0.776631836626	0.840112584506	10.7383370046	0.498534670326	-0.161662758402	-0.289185503008	0.496685809689	-0.00197598501441	-0.331304416471	-0.00558054980386
1.533	0.777563969851	0.839877087748	10.7401789947	0.49803899423	-0.162072690026	-0.289622998214	0.496187538722	-0.0019590331706	-0.331886468575	-0.00557858136306
1.534	0.778486253869	0.839603862288	10.742052762	0.497538030053	-0.162487332313	-0.290064177876	0.495683945606	-0.00194401174787	-0.332474087557	-0.00557662890701
1.535	0.779398305837	0.839293303806	10.7439585751	0.497031743536	-0.162906637767	-0.290508940198	0.495174997338	-0.0019309228612	-0.333067164408	-0.00557469050463
1.536	0.780299769333	0.838945824609	10.7458966852	0.496520101913	-0.16333055716	-0.290957182305	0.494660662422	-0.0019197678957	-0.333665588342	-0.0055727642231
1.537	0.781190285732	0.838561846798	10.7478673369	0.496003073919	-0.163759039556	-0.291408800281	0.494140910873	-0.00191054750646	-0.334269246831	-0.00557084812856
1.538	0.782069504666	0.838141805012	10.7498707612	0.495480629797	-0.164192032329	-0.291863689213	0.493615714231	-0.00190326162218	-0.334878025655	-0.00556894028687
1.539	0.782937054455	0.837686142699	10.7519071767	0.494952741313	-0.164629481195	-0.29232174323	0.493085045569	-0.00189790945393	-0.335491808947	-0.0055670387643
1.54	0.783792623667	0.83719531989	10.7539767872	0.494419381754	-0.165071330234	-0.292782855545	0.492548879497	-0.00189448949657	-0.336110479239	-0.00556514162828
1.541	0.784635860724	0.836669805077	10.7560797846	0.493880525943	-0.165517521913	-0.2932469185	0.492007192166	-0.00189299953285	-0.33673391751	-0.0055632469481
1.542	0.785466433889	0.836110077001	10.75821635	0.493336150236	-0.165967997111	-0.293713823609	0.491459961278	-0.00189343663694	-0.337362003235	-0.00556135279561
1.543	0.78628402328	0.83551662608	10.7603866503	0.492786232533	-0.166422695146	-0.294183461602	0.490907166087	-0.00189579717794	-0.33799461443	-0.00555945724594
1.544	0.787088298647	0.83488995255	10.7625908401	0.492230752274	-0.166881553802	-0.294655722471	0.490348787396	-0.00190007682283	-0.338631627708	-0.0055575583782
1.545	0.787878953052	0.834230567206	10.7648290614	0.491669690443	-0.167344509351	-0.295130495517	0.489784807566	-0.00190627053967	-0.339272918327	-0.00555565427618
1.546	0.788655680145	0.83353899187	10.7671014428	0.491103029572	-0.167811496585	-0.295607669394	0.48921521051	-0.00191437260024	-0.339918360241	-0.00555374302906
1.547	0.789418171007	0.832815755177	10.7694081012	0.490530753728	-0.168282448838	-0.296087132159	0.488639981691	-0.00192437658276	-0.340567826153	-0.00555182273207
1.548	0.790166135993	0.832061397147	10.7717491402	0.489952848525	-0.168757298016	-0.296568771317	0.488059108122	-0.00193627537454	-0.341221187567	-0.00554989148723
1.549	0.79089927883	0.831276465665	10.7741246506	0.489369301107	-0.169235974627	-0.297052473873	0.487472578359	-0.00195006117428	-0.341878314844	-0.005547947404
1.55	0.791617319071	0.830461517403	10.7765347106	0.488780100154	-0.169718407803	-0.297538126379	0.486880382497	-0.00196572549443	-0.342539077255	-0.00554598859999
1.551	0.792319973382	0.829617116241	10.7789793855	0.488185235864	-0.170204525334	-0.298025614979	0.486282512159	-0.00198325916349	-0.343203343032	-0.00554401320164
1.552	0.793006981586	0.828743835397	10.7814587275	0.487584699957	-0.170694253695	-0.298514825465	0.485678960496	-0.00200265232839	-0.343870979429	-0.00554201934488
1.553	0.793678073064	0.827842255067	10.7839727757	0.486978485657	-0.171187518075	-0.299005643322	0.485069722168	-0.00202389445675	-0.344541852773	-0.00554000517587
1.554	0.794332978436	0.826912960066	10.7865215586	0.486366587689	-0.171684242404	-0.29949795378	0.484454793342	-0.00204697433923	-0.345215828522	-0.00553796885161
1.555	0.794971469715	0.825956546377	10.7891050881	0.485749002265	-0.172184349389	-0.29999164186	0.483834171675	-0.00207188009226	-0.345892771317	-0.00553590854064
1.556	0.79559326811	0.824973610252	10.7917233676	0.485125727071	-0.172687760538	-0.300486592428	0.483207856306	-0.0020985991605	-0.346572545044	-0.00553382242375
1.557	0.796198158701	0.823964759351	10.794376384	0.484496761258	-0.173194396192	-0.300982690239	0.48257584784	-0.00212711831991	-0.347255012882	-0.00553170869459
1.558	0.796785905304	0.822930604141	10.7970641136	0.483862105427	-0.17370417556	-0.30147981999	0.481938148334	-0.00215742368073	-0.347940037366	-0.00552956556037
1.559	0.797356276421	0.821871759909	10.7997865196	0.483221761614	-0.174217016746	-0.301977866368	0.481294761285	-0.0021895006913	-0.348627480438	-0.00552739124253
1.56	0.797909056239	0.820788847966	10.8025435516	0.482575733277	-0.174732836779	-0.302476714093	0.480645691613	-0.00222333414165	-0.349317203504	-0.00552518397738
1.561	0.798444054273	0.819682493706	10.8053348345	0.481924025227	-0.175251551981	-0.302976247994	0.479990945592	-0.00225890844475	-0.350009067668	-0.00552294201652
1.562	0.79896098247	0.818553321623	10.8081609796	0.481266643831	-0.175773076715	-0.30347635296	0.479330531054	-0.00229620657177	-0.350702933081	-0.00552066362822
1.563	0.799459711308	0.817401968245	10.8110215189	0.480603596647	-0.176297325173	-0.303976914128	0.47866445702	-0.00233521151799	-0.35139865998	-0.00551834709734
1.564	0.799940029324	0.816229066911	10.8139163551	0.47993489268	-0.176824210432	-0.304477816829	0.47799273396	-0.00237590549819	-0.352096108172	-0.00551599072631
1.565	0.80040177399	0.815035259209	10.8168453739	0.479260542254	-0.177353644658	-0.304978946667	0.477315373659	-0.002418270095	-0.352795137203	-0.00551359283564
1.566	0.800844772716	0.813821188343	10.8198084507	0.478580557027	-0.177885539143	-0.305480189554	0.476632389237	-0.00246228626636	-0.353495606409	-0.00551115176457
1.567	0.801268828363	0.812587494381	10.8228054497	0.477894949966	-0.178419804337	-0.305981431754	0.475943795118	-0.00250793435272	-0.35419737496	-0.0055086658717
1.568	0.80167380381	0.811334827104	10.8258362199	0.477203735331	-0.178956349884	-0.306482559924	0.475249607019	-0.00255519408543	-0.354900301918	-0.00550613353557
1.569	0.80205954466	0.810063835009	10.8289005999	0.476506928662	-0.179495084655	-0.306983461152	0.474549841931	-0.00260404459545	-0.355604246286	-0.00550355315529
1.57	0.802425886619	0.808775165756	10.831998417	0.47580454676	-0.180035916783	-0.307484023	0.473844518103	-0.00265446442288	-0.356309067052	-0.00550092315114
1.571	0.802772699628	0.807469472319	10.8351294844	0.475096607671	-0.1805787537	-0.307984133539	0.473133655024	-0.00270643152731	-0.357014623246	-0.00549824196513
1.572	0.803099869572	0.806147409849	10.8382936031	0.474383130673	-0.18112350217	-0.308483681384	0.472417273411	-0.0027599232989	-0.35772077398	-0.0054955080616
1.573	0.80340725045	0.804809628784	10.8414905653	0.473664136261	-0.181670068327	-0.308982555732	0.47169539519	-0.00281491657004	-0.358427378501	-0.00549271992777
1.574	0.803694730346	0.803456785234	10.8447201488	0.472939646129	-0.182218357711	-0.309480646395	0.47096804348	-0.00287138762762	-0.359134296232	-0.00548987607429
1.575	0.803962217201	0.802089535949	10.8479821196	0.472209683163	-0.182768275301	-0.309977843833	0.470235242586	-0.00292931222647	-0.359841386821	-0.00548697503578
1.576	0.804209590307	0.800708535608	10.8512762333	0.47147427142	-0.183319725558	-0.310474039184	0.469497017975	-0.00298866560281	-0.360548510182	-0.00548401537137
1.577	0.804436767463	0.79931444071	10.8546022343	0.47073343612	-0.183872612456	-0.310969124296	0.468753396271	-0.00304942248886	-0.361255526542	-0.00548099566519
1.578	0.804643659778	0.797907908614	10.8579598541	0.469987203632	-0.184426839523	-0.311462991759	0.468004405233	-0.00311155712793	-0.36196229648	-0.00547791452687
1.579	0.804830190849	0.796489596564	10.8613488143	0.469235601463	-0.184982309876	-0.311955534925	0.467250073755	-0.0031750432897	-0.362668680971	-0.00547477059203
1.58	0.804996322051	0.795060166877	10.8647688219	0.468478658245	-0.185538926259	-0.312446647945	0.466490431842	-0.0032398542866	-0.363374541428	-0.00547156252274
1.581	0.805141939048	0.793620268118	10.8682195808	0.467716403727	-0.186096591082	-0.312936225789	0.465725510605	-0.00330596299008	-0.364079739738	-0.00546828900798
1.582	0.805267038581	0.792170566077	10.8717007744	0.466948868763	-0.186655206457	-0.313424164273	0.464955342252	-0.00337334184794	-0.364784138307	-0.00546494876403
1.583	0.805371556272	0.790711715414	10.8752120816	0.4661760853	-0.187214674233	-0.313910360083	0.46417996007	-0.00344196290147	-0.365487600095	-0.00546154053496
1.584	0.805455447245	0.789244372835	10.8787531701	0.465398086373	-0.187774896041	-0.3143947108	0.463399398421	-0.00351179780304	-0.366189988657	-0.00545806309295
1.585	0.805518711899	0.787769199242	10.882323692	0.464614906094	-0.188335773327	-0.314877114922	0.462613692733	-0.00358281783549	-0.366891168178	-0.00545451523872
1.586	0.805561292661	0.786286847148	10.8859232922	0.463826579639	-0.188897207392	-0.315357471883	0.461822879486	-0.00365499393095	-0.367591003517	-0.00545089580186
1.587	0.805583218473	0.784797979982	10.8895516103	0.463033143248	-0.18945909942	-0.315835682083	0.461026996206	-0.00372829667865	-0.368289360231	-0.0054472036412
1.588	0.805584452871	0.783303249303	10.893208274	0.462234634209	-0.190021350523	-0.316311646899	0.460226081456	-0.00380269635373	-0.36898610462	-0.00544343764513
1.589	0.805565015677	0.781803313952	10.8968928983	0.461431090853	-0.190583861779	-0.316785268713	0.459420174826	-0.00387816293305	-0.369681103764	-0.0054395967319
1.59	0.80552509129	0.780298734484	10.9006050296	0.460622552384	-0.191146534619	-0.317256450564	0.458609316765	-0.00395466659871	-0.370374225414	-0.00543567984949
1.591	0.805464393794	0.778790307014	10.904344333	0.459809059369	-0.191709269901	-0.31772509719	0.457793549065	-0.00403217641209	-0.371065338432	-0.00543168597669
1.592	0.805383103638	0.777278648837	10.9081103624	0.458990653171	-0.192271968947	-0.318191114073	0.456972914303	-0.00411066168753	-0.371754312482	-0.00542761412272
1.593	0.805281252525	0.775764416464	10.9119026989	0.458167376228	-0.192834533106	-0.318654407826	0.45614745611	-0.00419009141196	-0.372441018144	-0.00542346332777
1.594	0.805158862739	0.774248260694	10.9157209169	0.457339271959	-0.193396863867	-0.319114886163	0.455317219084	-0.00427043435657	-0.373125326952	-0.00541923266311
1.595	0.805016030744	0.772730838475	10.9195641129	0.456506384695	-0.193958863386	-0.319572457955	0.454482248711	-0.00435165949944	-0.373807111697	-0.00541492123102
1.596	0.804852707028	0.771212796864	10.9234328647	0.455668760002	-0.194520432618	-0.320027033106	0.453642591702	-0.00443373447202	-0.374486245383	-0.00541052816593
1.597	0.804669036003	0.769694787694	10.9273261513	0.454826444123	-0.195081473973	-0.32047852279	0.452798295422	-0.00451662772353	-0.375162602772	-0.00540605263366
1.598	0.804465081248	0.768177462824	10.9312435126	0.453979484407	-0.195641889876	-0.320926839328	0.451949408322	-0.00460030734307	-0.375836059548	-0.00540149383198
1.599	0.80424092646	0.766661470433	10.9351844783	0.453127929104	-0.196201583077	-0.321371896246	0.451095979736	-0.00468474128375	-0.376506492528	-0.00539685099061
1.6	0.80399667487	0.765147460568	10.9391485696	0.452271827419	-0.196760456673	-0.321813608294	0.450238059933	-0.00476989737804	-0.377173779686	-0.00539212337139
1.601	0.841613205848	0.759571524724	10.3026164934	0.451370858335	-0.197543857453	-0.322265050661	0.44933468151	-0.00504278742444	-0.377964356529	-0.00538721674883
1.602	0.731102620703	0.752147503302	11.0651578148	0.450470401832	-0.198198938034	-0.322704311115	0.448432312984	-0.00521128975242	-0.378679135569	-0.00538209461747
1.603	0.770024813716	0.752877617154	10.4123149861	0.449542398867	-0.198744390661	-0.323151972565	0.447502711078	-0.00528102635241	-0.379345227041	-0.00537685862988
1.604	0.658320167107	0.742386070419	11.1633688586	0.448656720647	-0.19917752064	-0.323571134063	0.446615890665	-0.00526865293463	-0.379929427408	-0.00537159510704
1.605	0.697356960403	0.741609534675	10.4999181491	0.447734042612	-0.199522426458	-0.323997511812	0.445692265085	-0.00517665703124	-0.38047464751	-0.00536638794393
1.606	0.587200287409	0.730281200897	11.2403553614	0.446844183729	-0.199777528198	-0.324394641297	0.444801798469	-0.00502244755995	-0.380948671652	-0.00536130405943
1.607	0.602918530378	0.724643960673	10.5767012036	0.445904832129	-0.199952637885	-0.324809716593	0.443861875699	-0.00479030135004	-0.381396953415	-0.00535641665505
1.608	0.565388966944	0.727098423824	11.2205232982	0.445062356912	-0.199713744259	-0.32517056901	0.443020083147	-0.00423079918997	-0.381585835451	-0.00535209199403
1.609	0.637540410366	0.721799740394	10.514841308	0.444112691567	-0.200091952196	-0.325521762222	0.442069372944	-0.00420569884966	-0.382083360358	-0.00534782805197
1.61	0.536345183562	0.713676698441	11.2485534379	0.443173371074	-0.200344668788	-0.32588682697	0.441129249667	-0.0040657881706	-0.382528244844	-0.00534370551178
1.611	0.585670172147	0.715054971784	10.5699083246	0.442200027709	-0.200552509353	-0.326260214675	0.440155130571	-0.00388309863213	-0.382957099212	-0.00533974742587
1.612	0.486791859591	0.7058973628	11.2957291506	0.441266037586	-0.200710735347	-0.326605364244	0.43922055845	-0.00367243353389	-0.383336093335	-0.00533598514416
1.613	0.538859430451	0.707093034301	10.6100819127	0.44029403501	-0.200840691297	-0.326958635842	0.438247931495	-0.00343339277817	-0.383707350967	-0.00533245021582
1.614	0.443393723377	0.698066392082	11.3291805243	0.439357216028	-0.200937514792	-0.327283679112	0.437310616907	-0.00318058529745	-0.384037190789	-0.00532915979254
1.615	0.498943072144	0.699635824808	10.6376137496	0.438379795731	-0.201021985133	-0.327617019705	0.436332600066	-0.00291299440498	-0.38436760475	-0.00532613161544
1.616	0.407387988334	0.691120679844	11.3511108701	0.437436640903	-0.201088402071	-0.327922338025	0.435388925853	-0.00264451483616	-0.384664535539	-0.00532336962525
1.617	0.466712644294	0.693329920864	10.6547132818	0.436452559553	-0.201156544472	-0.328236275455	0.43440417981	-0.0023731667662	-0.384969572626	-0.00532087925498
1.618	0.379187679869	0.685505960947	11.3637285666	0.435503299077	-0.20121961911	-0.32852250143	0.433454294638	-0.0021119350636	-0.385248111235	-0.00531865300217
1.619	0.4422656101	0.688469153909	10.6635736655	0.434513720162	-0.20129624729	-0.328817737051	0.432463915622	-0.00185776283603	-0.385541221905	-0.00531668591708
1.62	0.358618317891	0.681398252849	11.3691874209	0.433560086778	-0.201378459561	-0.329085606886	0.431509498904	-0.00162267355554	-0.385813675853	-0.00531496105842
1.621	0.425202739953	0.685137495153	10.6662931321	0.432567065823	-0.201483682252	-0.329362884632	0.430515502454	-0.00140251786049	-0.386105977476	-0.00531346513362
1.622	0.345091809969	0.678808868877	11.3695072004	0.431611269942	-0.201602774026	-0.329613124855	0.429558737317	-0.00120837711686	-0.386382250222	-0.00531217379829
1.623	0.414785560632	0.683289095795	10.6648013987	0.430617059645	-0.201751999424	-0.329873135943	0.428563360739	-0.00103504993215	-0.386682429701	-0.00531106742439
1.624	0.337750239124	0.677647069363	11.3665095901	0.429661318278	-0.20192110558	-0.330106386002	0.427606459896	-0.00089273833946	-0.386970004547	-0.00531011621922
1.625	0.410067980893	0.682798517762	10.6608060935	0.428668050071	-0.202125275692	-0.330349708545	0.426611840504	-0.000775265384058	-0.387284370935	-0.00530929610534
1.626	0.335585308881	0.677761093769	11.3617756818	0.427714373623	-0.202353243202	-0.330566476374	0.425656829539	-0.000692044480838	-0.38758842204	-0.00530857364417
1.627	0.410003758788	0.683494742662	10.65576075	0.426723917432	-0.202619221445	-0.330793545427	0.424664860783	-0.000636022321039	-0.387921066436	-0.0053079220168
1.628	0.337533831319	0.678966630095	11.3566240761	0.425774020748	-0.202911051328	-0.330994190505	0.423713485514	-0.0006159308629	-0.388244659118	-0.00530730574414
1.629	0.413530546418	0.685185160608	10.6508520318	0.424787932167	-0.203242105817	-0.331205292477	0.422725760473	-0.000623951999632	-0.388597687304	-0.00530669676185
1.63	0.379494005494	0.674649308332	10.7091217324	0.423763518947	-0.203824642246	-0.33142441746	0.421699023479	-0.000842366097042	-0.389088912508	-0.00530597187258
1.631	0.37271031051	0.680524605832	10.7123537176	0.422808173244	-0.204352013505	-0.331621879952	0.420741680478	-0.00102501797629	-0.389533100541	-0.00530504149106
1.632	0.317219336507	0.679053421097	10.8059539922	0.421918045746	-0.204737031875	-0.331739139403	0.419850365521	-0.00112823234369	-0.389834722961	-0.00530398287987
1.633	0.301524462389	0.677826881045	10.8121931206	0.420930407307	-0.205091937804	-0.331931964607	0.418861311693	-0.00116636836818	-0.390185151975	-0.00530285369672
1.634	0.25373817533	0.672971586607	10.8840075201	0.420042949329	-0.20535983306	-0.332013072599	0.417973195956	-0.00118891609868	-0.390394943319	-0.00530168036544
1.635	0.233835692521	0.673264357393	10.8917677176	0.419060020067	-0.205585406494	-0.332179582298	0.416989336166	-0.00113086992169	-0.390655402015	-0.005300541837
1.636	0.194818603437	0.666523713943	10.944158718	0.418164470749	-0.205772542323	-0.332227114353	0.416093483359	-0.00110260196139	-0.390794406233	-0.00529941794641
1.637	0.173030510744	0.667621526368	10.9526172473	0.417179256482	-0.205911071511	-0.332366648729	0.415107659023	-0.000984946475049	-0.390986291262	-0.00529839722027
1.638	0.143040957572	0.660757358975	10.9884275193	0.41627827866	-0.206051769657	-0.332383496672	0.414206585767	-0.000933740217681	-0.391074853038	-0.00529742142146
1.639	0.12113813342	0.662105286425	10.9969654548	0.41528929775	-0.20614216358	-0.332496283682	0.413217180181	-0.000789634452404	-0.391218660619	-0.00529658321398
1.64	0.0998138641037	0.65632528934	11.0191813153	0.41438663041	-0.206267198744	-0.332485695942	0.412314510347	-0.000740092706568	-0.391275658876	-0.00529579473289
1.641	0.0790732855656	0.657449064248	11.0273492783	0.413394681499	-0.206343593141	-0.33257256258	0.411322218999	-0.000598251068591	-0.391389990939	-0.00529514851883
1.642	0.0656089086494	0.65356277868	11.0389345794	0.412494326695	-0.206479233686	-0.332537835202	0.410421871678	-0.000571054837825	-0.391432056366	-0.00529453510089
1.643	0.046881912556	0.65407858422	11.0464293603	0.411501245248	-0.206570183832	-0.33259995503	0.409428458912	-0.00045520191991	-0.391532961791	-0.00529404371997
1.644	0.0545333611212	0.658545668159	11.0450571686	0.410611971938	-0.206729606576	-0.332549082985	0.408539155729	-0.000457368365907	-0.391573888571	-0.00529355535205
1.645	0.0422520029573	0.657131412364	11.0499121744	0.409679825732	-0.206893631162	-0.332513508814	0.407606893767	-0.000455706501549	-0.391630307226	-0.00529308939913
1.646	0.0321014526362	0.657338128199	11.0534259938	0.408758891591	-0.207081244492	-0.332468680991	0.406685824307	-0.000479280887347	-0.391691375395	-0.00529261035958
1.647	0.0238499753409	0.657679120913	11.0556348541	0.407838060994	-0.207295755791	-0.332415674935	0.40576483473	-0.000530327553323	-0.391759783963	-0.00529209255404
1.648	0.0173483257065	0.658537903	11.0568362716	0.406921510385	-0.207539822846	-0.33235499436	0.404848102665	-0.000610827038971	-0.391837397721	-0.00529150783091
1.649	0.012447090843	0.65976534921	11.0572404739	0.406008850366	-0.207815452531	-0.332287208206	0.403935242097	-0.000722169615668	-0.391925795745	-0.0052908263428
1.65	0.00899436679126	0.661365703642	11.0570691816	0.405100866126	-0.208124067577	-0.332212795377	0.40302704412	-0.000865294805265	-0.392026173768	-0.00529001702763
1.651	0.00683583090862	0.663298387111	11.0565214706	0.404197881854	-0.208466549547	-0.332132192215	0.402123840838	-0.0010407035091	-0.392139406293	-0.00528904808243
1.652	0.00581623589383	0.665535330921	11.0557806983	0.403300248717	-0.208843282042	-0.332045782085	0.401225993124	-0.00124850087106	-0.392266059756	-0.00528788738003
1.653	0.00578144868027	0.668044738173	11.05501101	0.402408216292	-0.209254191715	-0.331953902295	0.400333761752	-0.00148842803543	-0.392406419345	-0.00528650285247
1.654	0.00658052127658	0.670796155725	11.0543577622	0.40152197959	-0.209698789465	-0.331856846591	0.399447354172	-0.00175989634752	-0.392560512237	-0.00528486283827
1.655	0.00806747043183	0.673759391447	11.0539474218	0.400641673819	-0.210176211513	-0.331754869361	0.398566919022	-0.00206202046757	-0.392728132313	-0.00528293639612
1.656	0.0101028238133	0.67690518572	11.0538880412	0.399767383153	-0.210685260243	-0.331648189679	0.397692554656	-0.00239365131764	-0.392908864684	-0.00528069358533
1.657	0.0125549252422	0.680205340355	11.0542698883	0.398899144699	-0.211224444421	-0.331536995582	0.396824312886	-0.00275340830614	-0.393102110184	-0.00527810571374
1.658	0.0153008723648	0.683632955526	11.0551662785	0.398036953291	-0.211792018438	-0.331421448379	0.395962203561	-0.00313971064816	-0.393307109423	-0.00527514555401
1.659	0.0182272240532	0.68716257963	11.0566345356	0.397180765618	-0.212386020206	-0.331301686926	0.395106198494	-0.00355080750407	-0.393522966208	-0.00527178752924
1.66	0.0212304357768	0.690770335014	11.0587170597	0.396330504173	-0.213004307445	-0.331177831832	0.394256235233	-0.00398480672845	-0.393748670085	-0.00526800786929
1.661	0.0242170898323	0.69443400372	11.0614424621	0.395486060954	-0.213644592088	-0.331049989516	0.393412220583	-0.00443970205331	-0.393983117844	-0.00526378473927
1.662	0.0271039328749	0.698133081394	11.0648267508	0.394647300926	-0.214304472635	-0.330918256084	0.392574033923	-0.00491339857506	-0.394225133841	-0.00525909834165
1.663	0.0298177769011	0.701848806736	11.06887453	0.393814065296	-0.214981464316	-0.330782720995	0.391741530337	-0.00540373645391	-0.394473489023	-0.00525393099398
1.664	0.0322952127514	0.705564153085	11.0735802148	0.392986174553	-0.215673026976	-0.330643470478	0.390914543534	-0.00590851277175	-0.394726918599	-0.00524826718377
1.665	0.0344823376531	0.709263822308	11.0789292152	0.392163431326	-0.216376590644	-0.330500590685	0.390092888597	-0.00642550152689	-0.394984138289	-0.0052420936025
1.666	0.0363342042661	0.71293418692	11.0848991118	0.391345623022	-0.217089578776	-0.330354170572	0.38927636453	-0.00695247177163	-0.395243859148	-0.00523539916054
1.667	0.0378143853181	0.716563246626	11.0914607737	0.390532524281	-0.217809429186	-0.330204304476	0.388464756633	-0.00748720392447	-0.395504800954	-0.00522817498488
1.668	0.0388944113541	0.720140558883	11.0985794344	0.389723899229	-0.218533612741	-0.330051094413	0.387657838693	-0.00802750430748	-0.395765704176	-0.0052204144014
1.669	0.0395531540266	0.7236571577	11.1062157138	0.388919503553	-0.21925964987	-0.329894652066	0.386855375	-0.00857121797623	-0.396025340568	-0.0052121129034
1.67	0.0397762565113	0.727105476172	11.1143265657	0.388119086383	-0.219985124991	-0.329735100483	0.386057122202	-0.0091162399227	-0.396282522418	-0.00520326810809
1.671	0.0395555245734	0.730479252858	11.1228661675	0.387322392012	-0.220707698961	-0.329572575483	0.385262830987	-0.0096605247441	-0.396536110518	-0.00519387970264
1.672	0.0388882973639	0.733773438006	11.1317867406	0.386529161454	-0.22142511966	-0.329407226784	0.384472247628	-0.010202094864	-0.396785020923	-0.0051839493812
1.673	0.0377769158501	0.736984110629	11.1410392859	0.385739133828	-0.222135230831	-0.329239218845	0.383685115363	-0.0107390474294	-0.397028230551	-0.00517348077429
1.674	0.0362280346739	0.740108358502	11.1505742726	0.384952047618	-0.222835979316	-0.329068731456	0.382901175653	-0.0112695599649	-0.397264781718	-0.00516247937193
1.675	0.0342522050533	0.743144211468	11.1603422279	0.384167641785	-0.223525420796	-0.328895960072	0.382120169306	-0.0117918949042	-0.397493785677	-0.00515095244158
1.676	0.0318632351478	0.746090524358	11.1702942826	0.383385656748	-0.224201724186	-0.328721115915	0.38134183748	-0.0123044030971	-0.397714425232	-0.00513890894201
1.677	0.0290777927873	0.748946907456	11.1803826289	0.382605835259	-0.224863174795	-0.328544425851	0.380565922574	-0.0128055263953	-0.397925956522	-0.00512635943405
1.678	0.0259149252329	0.751713629137	11.1905609272	0.381827923158	-0.225508176389	-0.328366132067	0.379792169027	-0.0132937994161	-0.398127710037	-0.00511331598922
1.679	0.0223955718748	0.754391529027	11.2007846529	0.381051670038	-0.226135252269	-0.328186491558	0.379020324008	-0.0137678505774	-0.398319090952	-0.00509979209677
1.68	0.0185422504641	0.756981946025	11.211011374	0.380276829815	-0.226743045479	-0.328005775439	0.378250138032	-0.0142264024942	-0.398499578853	-0.00508580257004
1.681	0.0143786430309	0.759486635801	11.2212009905	0.379503161219	-0.22733031826	-0.327824268116	0.377481365493	-0.0146682718205	-0.398668726922	-0.00507136345266
1.682	0.00992936728672	0.761907718934	11.2313159002	0.378730428214	-0.227895950846	-0.327642266304	0.376713765134	-0.0150923686141	-0.398826160652	-0.00505649192509
1.683	0.00521954924661	0.764247587409	11.2413211554	0.377958400342	-0.228438939696	-0.327460077939	0.375947100439	-0.015497695298	-0.398971576156	-0.00504120621193
1.684	0.000274681802612	0.766508870385	11.2511845368	0.377186853026	-0.228958395257	-0.327278020985	0.37518113999	-0.0158833452831	-0.39910473814	-0.00502552549046
1.685	-0.00487961165052	0.768694370784	11.2608766172	0.376415567811	-0.229453539337	-0.327096422154	0.374415657758	-0.016248501313	-0.399225477576	-0.00500946980063
1.686	-0.0102178635618	0.770807007149	11.2703707859	0.375644332555	-0.229923702153	-0.326915615561	0.373650433354	-0.0165924335845	-0.399333689151	-0.00499305995677
1.687	-0.0157148152032	0.77284978525	11.2796432299	0.374872941595	-0.230368319136	-0.326735941322	0.372885252243	-0.0169144976921	-0.39942932853	-0.00497631746131
1.688	-0.0213456337117	0.774825747609	11.288672906	0.374101195867	-0.230786927541	-0.326557744117	0.372119905927	-0.0172141324379	-0.399512409471	-0.00495926442054
1.689	-0.0270860361116	0.776737936447	11.2974414806	0.373328902999	-0.231179162915	-0.326381371731	0.371354192085	-0.0174908575448	-0.399583000845	-0.00494192346259
1.69	-0.0329123055715	0.778589377566	11.3059332449	0.372555877383	-0.231544755473	-0.326207173584	0.370587914706	-0.0177442713044	-0.399641223597	-0.00492431765773
1.691	-0.0388015222313	0.780383031495	11.314135032	0.371781940219	-0.231883526428	-0.326035499264	0.36982088418	-0.0179740481843	-0.399687247659	-0.00490647044105
1.692	-0.0447314586728	0.78212179989	11.3220360911	0.371006919545	-0.23219538429	-0.325866697071	0.369052917389	-0.0181799364209	-0.399721288877	-0.0048884055375
1.693	-0.0506807240264	0.783808484734	11.3296279791	0.370230650247	-0.23248032118	-0.325701112599	0.368283837758	-0.018361755611	-0.399743605945	-0.0048701468893
1.694	-0.056628831167	0.785445774929	11.3369044347	0.369452974058	-0.232738409182	-0.32553908734	0.367513475317	-0.0185193943205	-0.399754497391	-0.00485171858579
1.695	-0.0625561324633	0.787036250013	11.3438612319	0.368673739549	-0.232969796735	-0.32538095734	0.366741666723	-0.0186528077183	-0.399754298613	-0.00483314479566
1.696	-0.0684438934637	0.788582355342	11.3504960514	0.367892802101	-0.233174705099	-0.325227051908	0.365968255296	-0.0187620152434	-0.399743379001	-0.00481444970147
1.697	-0.0742742452092	0.790086409596	11.3568083316	0.367110023877	-0.233353424897	-0.325077692385	0.365193091026	-0.0188470983111	-0.399722139135	-0.00479565743651
1.698	-0.0800302602193	0.791550587705	11.3627991364	0.36632527378	-0.233506312738	-0.324933190978	0.364416030575	-0.0189081980594	-0.399691008084	-0.00477679202393
1.699	-0.0856958611402	0.792976934704	11.3684710031	0.365538427411	-0.23363378793	-0.324793849665	0.363636937281	-0.0189455131375	-0.39965044081	-0.00475787731815
1.7	-0.0912558596646	0.794367353332	11.3738278142	0.364749367016	-0.233736329283	-0.324659959179	0.362855681138	-0.018959297533	-0.39960091567	-0.00473893694835
1.701	-0.0966959459661	0.795723607148	11.3788746603	0.36395798143	-0.233814471999	-0.324531798071	0.362072138782	-0.0189498584376	-0.39954293204	-0.00471999426421
1.702	-0.102002635382	0.797047337612	11.3836177018	0.363164166011	-0.23386880465	-0.32440963185	0.361286193459	-0.0189175541448	-0.399477008038	-0.00470107228374
1.703	-0.107163276088	0.798340050451	11.3880640543	0.362367822579	-0.233899966242	-0.324293712216	0.360497734997	-0.0188627919776	-0.399403678372	-0.00468219364322
1.704	-0.112165974547	0.799603142562	11.3922216555	0.361568859337	-0.23390864335	-0.324184276369	0.35970665976	-0.0187860262379	-0.399323492277	-0.00466338054912
1.705	-0.116999699078	0.800837879752	11.3960991689	0.360767190795	-0.233895567326	-0.324081546412	0.358912870602	-0.0186877561745	-0.399237011576	-0.00464465473222
1.706	-0.121654093113	0.802045435662	11.3997058584	0.35996273769	-0.233861511577	-0.323985728833	0.358116276813	-0.0185685239614	-0.399144808836	-0.00462603740357
1.707	-0.126119587333	0.803226876935	11.4030514985	0.359155426896	-0.23380728889	-0.323897014075	0.357316794059	-0.0184289126829	-0.399047465614	-0.00460754921264
1.708	-0.130387342195	0.804383175347	11.4061462812	0.358345191329	-0.233733748813	-0.323815576187	0.356514344306	-0.0182695443173	-0.398945570807	-0.00458921020738
1.709	-0.13444916201	0.80551522876	11.4090007204	0.35753196985	-0.233641775077	-0.32374157256	0.355708855753	-0.0180910777152	-0.398839719082	-0.00457103979635
1.71	-0.138297641781	0.806623840376	11.4116255896	0.35671570716	-0.233532283052	-0.323675143741	0.35490026274	-0.0178942065665	-0.398730509383	-0.00455305671287
1.711	-0.141925890173	0.807709772457	11.4140318211	0.35589635369	-0.233406217228	-0.323616413319	0.354088505664	-0.0176796573531	-0.398618543523	-0.0045352789812
1.712	-0.145327850256	0.808773694467	11.4162304768	0.355073865482	-0.233264548722	-0.323565487892	0.353273530878	-0.0174481872801	-0.398504424832	-0.00451772388482
1.713	-0.148497948726	0.809816251398	11.4182326527	0.354248204075	-0.2331082728	-0.323522457096	0.352455290586	-0.0172005821861	-0.398388756875	-0.0045004079367
1.714	-0.151431372187	0.810838020166	11.4200494545	0.353419336368	-0.232938406399	-0.323487393711	0.35163374273	-0.0169376544273	-0.398272142225	-0.00448334685182
1.715	-0.154123867859	0.811839547734	11.4216919328	0.352587234495	-0.232755985671	-0.323460353819	0.350808850873	-0.0166602407343	-0.398155181287	-0.00446655552167
1.716	-0.156571799912	0.812821346475	11.4231710474	0.351751875677	-0.232562063518	-0.32344137703	0.349980584067	-0.0163692000415	-0.398038471165	-0.004450047991
1.717	-0.15877219159	0.813783896048	11.4244976341	0.35091324209	-0.232357707126	-0.323430486756	0.349148916726	-0.016065411287	-0.397922604571	-0.00443383743673
1.718	-0.160722589109	0.814727663923	11.4256823633	0.350071320702	-0.232143995503	-0.323427690538	0.34831382848	-0.0157497711851	-0.397808168771	-0.00441793614907
1.719	-0.162421241323	0.815653081957	11.4267357317	0.34922610313	-0.231922017004	-0.323432980426	0.347475304034	-0.0154231919722	-0.397695744565	-0.00440235551488
1.72	-0.163866891797	0.8165605869	11.4276680151	0.348377585474	-0.231692866862	-0.32344633339	0.346633333013	-0.0150865991279	-0.397585905285	-0.00438710600333
1.721	-0.165058789575	0.817450469283	11.4284892102	0.347525767932	-0.231457645082	-0.323467711339	0.345787909582	-0.0147409296263	-0.397479215672	-0.0043721971533
1.722	-0.165997191868	0.818323326279	11.4292092047	0.34667065536	-0.23121745294	-0.323497062864	0.344939033006	-0.0143871280793	-0.397376231407	-0.00435763756451
1.723	-0.166682511241	0.819179504409	11.4298375214	0.345812256217	-0.230973391559	-0.323534322522	0.344086706607	-0.0140261459562	-0.397277497738	-0.00434343488944
1.724	-0.167115901958	0.820019406543	11.4303834638	0.344950582894	-0.230726558931	-0.323579411873	0.343230938088	-0.0136589385559	-0.397183548702	-0.00432959582848
1.725	-0.167299081048	0.82084343254	11.4308560633	0.344085651375	-0.230478047534	-0.323632239981	0.3423717392	-0.0132864627647	-0.397094906228	-0.00431612612709
1.726	-0.167234323217	0.821651986724	11.4312640752	0.343217481098	-0.23022894187	-0.323692704002	0.341509125601	-0.0129096747077	-0.397012079258	-0.00430303057541
1.727	-0.166924483516	0.822445471839	11.4316159768	0.342346094759	-0.229980316025	-0.323760689787	0.340643116663	-0.0125295274058	-0.396935562891	-0.00429031301021
1.728	-0.166372997223	0.823224285964	11.4319199712	0.341471518132	-0.229733231247	-0.323836072497	0.339773735284	-0.0121469684458	-0.396865837549	-0.00427797631909
1.729	-0.165583772888	0.823988847236	11.4321839689	0.340593779882	-0.229488733546	-0.323918717229	0.338901007706	-0.0117629376693	-0.396803368145	-0.00426602244713
1.73	-0.164561350078	0.824739552231	11.4324156161	0.339712911378	-0.229247851338	-0.324008479644	0.33802496332	-0.0113783648867	-0.396748603281	-0.00425445240575
1.731	-0.16331073523	0.825476816694	11.4326222694	0.338828946503	-0.229011593115	-0.324105206602	0.337145634472	-0.0109941676242	-0.396701974466	-0.00424326628381
1.732	-0.161837478858	0.826201046899	11.4328110162	0.337941921471	-0.228780945171	-0.324208736791	0.336263056278	-0.0106112489095	-0.396663895344	-0.00423246326103
1.733	-0.160147618702	0.826912653226	11.4329886684	0.337051874638	-0.228556869372	-0.324318901365	0.335377266425	-0.0102304951035	-0.39663476096	-0.00422204162354
1.734	-0.158247715329	0.827612037209	11.4331617713	0.336158846313	-0.228340300993	-0.324435524563	0.334488304982	-0.00985277378543	-0.396614947037	-0.00421199878157
1.735	-0.15614476456	0.828299604968	11.4333365995	0.335262878579	-0.228132146615	-0.324558424334	0.333596214205	-0.00947893169697	-0.396604809287	-0.00420233128924
1.736	-0.153846240181	0.828975751357	11.4335191663	0.334364015107	-0.227933282094	-0.324687412948	0.332701038349	-0.00910979275341	-0.396604682752	-0.00419303486636
1.737	-0.15136003556	0.829640868975	11.4337152235	0.333462300972	-0.227744550616	-0.324822297593	0.331802823477	-0.00874615612674	-0.396614881173	-0.00418410442217
1.738	-0.148694484519	0.830295336085	11.433930268	0.33255778248	-0.227566760832	-0.32496288097	0.33090161727	-0.00838879440829	-0.396635696396	-0.00417553408096
1.739	-0.145858280731	0.830939526899	11.4341695382	0.331650506987	-0.227400685084	-0.325108961866	0.329997468844	-0.00803845185564	-0.396667397815	-0.00416731720953
1.74	-0.142860513285	0.831573798545	11.4344380238	0.330740522731	-0.227247057737	-0.325260335717	0.329090428567	-0.00769584273021	-0.396710231852	-0.00415944644623
1.741	-0.13971059291	0.832198497361	11.434740463	0.329827878657	-0.227106573606	-0.325416795156	0.328180547873	-0.00736164973037	-0.396764421486	-0.00415191373178
1.742	-0.13641829551	0.832813947305	11.435081351	0.328912624254	-0.2269798865	-0.325578130542	0.327267879091	-0.00703652252509	-0.396830165814	-0.00414471034147
1.743	-0.132993599942	0.833420467039	11.4354649286	0.327994809393	-0.226867607872	-0.325744130476	0.326352475266	-0.00672107639263	-0.396907639678	-0.0041378269188
1.744	-0.129446863232	0.834018337076	11.4358952046	0.327074484168	-0.226770305598	-0.325914582294	0.32543438999	-0.00641589096781	-0.39699699332	-0.0041312535105
1.745	-0.125788564017	0.834607836259	11.4363759334	0.326151698742	-0.226688502873	-0.32608927255	0.324513677236	-0.00612150910282	-0.397098352109	-0.00412497960264
1.746	-0.122029454822	0.835189206718	11.4369106352	0.325226503197	-0.226622677231	-0.326267987471	0.323590391192	-0.00583843584268	-0.397211816306	-0.00411899415789
1.747	-0.11818044485	0.83576267008	11.4375025881	0.32429894739	-0.226573259707	-0.326450513402	0.322664586103	-0.0055671375199	-0.397337460896	-0.00411328565371
1.748	-0.114252562481	0.836328425041	11.4381548273	0.323369080813	-0.226540634116	-0.326636637229	0.321736316119	-0.00530804096946	-0.39747533547	-0.00410784212141
1.749	-0.110256947281	0.836886643306	11.4388701492	0.322436952456	-0.226525136483	-0.326826146781	0.320805635142	-0.00506153286621	-0.397625464174	-0.00410265118589
1.75	-0.106204856349	0.837437460034	11.4396511153	0.321502610678	-0.226527054597	-0.327018831218	0.319872596681	-0.00482795918563	-0.397787845706	-0.00409770010605
1.751	-0.102107525347	0.837980994216	11.440500041	0.32056610308	-0.22654662771	-0.327214481397	0.318937253712	-0.00460762478912	-0.397962453389	-0.00409297581559
1.752	-0.0979762695452	0.838517322311	11.4414190105	0.319627476387	-0.226584046375	-0.327412890222	0.317999658542	-0.00440079313376	-0.398149235294	-0.00408846496424
1.753	-0.0938223368731	0.839046496718	11.4424098656	0.318686776331	-0.226639452416	-0.32761385297	0.317059862677	-0.00420768610654	-0.398348114436	-0.00408415395918
1.754	-0.0896569079135	0.839568542938	11.4434742081	0.317744047542	-0.226712939044	-0.327817167613	0.316117916697	-0.00402848398204	-0.398558989022	-0.00408002900653
1.755	-0.0854911239593	0.840083446726	11.4446134078	0.316799333443	-0.226804551106	-0.328022635106	0.315173870135	-0.00386332550274	-0.39878173277	-0.00407607615292
1.756	-0.081336005244	0.840591159887	11.4458285999	0.315852676148	-0.226914285471	-0.328230059665	0.314227771359	-0.00371230808062	-0.399016195289	-0.00407228132683
1.757	-0.0772023571669	0.841091618024	11.447120674	0.314904116373	-0.22704209155	-0.328439249037	0.313279667464	-0.0035754881174	-0.399262202522	-0.00406863037969
1.758	-0.0731009063086	0.84158470474	11.4484902996	0.313953693345	-0.227187871944	-0.328650014737	0.312329604164	-0.00345288144156	-0.399519557244	-0.00406510912663
1.759	-0.0690420752334	0.842070292049	11.4499379003	0.313001444713	-0.227351483227	-0.328862172281	0.311377625693	-0.00334446385941	-0.399788039632	-0.00406170338673
1.76	-0.0650361259368	0.842548204303	11.4514636803	0.312047406482	-0.227532736849	-0.329075541398	0.310423774711	-0.0032501718165	-0.40006740788	-0.00405839902261
1.761	-0.0610930076852	0.843018247847	11.4530676086	0.311091612925	-0.227731400162	-0.329289946235	0.309468092212	-0.00316990316674	-0.400357398889	-0.00405518197941
1.762	-0.0572224054735	0.843480190152	11.4547494333	0.310134096529	-0.22794719756	-0.329505215535	0.308510617438	-0.00310351804436	-0.400657728991	-0.00405203832285
1.763	-0.0534336538202	0.843933780783	11.4565086746	0.309174887926	-0.228179811739	-0.329721182808	0.307551387806	-0.00305083983582	-0.400968094749	-0.00404895427643
1.764	-0.0497357782153	0.844378733682	11.4583446387	0.308214015835	-0.228428885056	-0.329937686493	0.306590438829	-0.0030116562461	-0.401288173792	-0.00404591625758
1.765	-0.0461374586328	0.84481473374	11.4602564183	0.307251507015	-0.228694020997	-0.330154570094	0.305627804049	-0.00298572045556	-0.401617625707	-0.00404291091276
1.766	-0.0426469340908	0.845241451989	11.4622428896	0.306287386217	-0.228974785737	-0.330371682313	0.304663514974	-0.00297275236226	-0.401956092974	-0.00403992515126
1.767	-0.0392720737112	0.845658526284	11.4643027295	0.30532167614	-0.229270709793	-0.33058887717	0.303697601022	-0.00297243990419	-0.402303201949	-0.00403694617783
1.768	-0.0360203419345	0.84606557488	11.4664344135	0.304354397401	-0.229581289763	-0.330806014101	0.302730089468	-0.00298444045692	-0.40265856388	-0.00403396152386
1.769	-0.0328987070028	0.846462199001	11.4686362213	0.303385568502	-0.229905990143	-0.331022958057	0.301761005398	-0.00300838230099	-0.40302177597	-0.0040309590772
1.77	-0.0299137525819	0.846847973396	11.4709062502	0.302415205803	-0.230244245213	-0.331239579581	0.30079037167	-0.00304386615279	-0.403392422462	-0.00402792711046
1.771	-0.0270715438449	0.847222462585	11.4732424137	0.301443323508	-0.230595460994	-0.331455754878	0.299818208878	-0.00309046675459	-0.403770075768	-0.00402485430772
1.772	-0.0243776497089	0.847585220306	11.475642449	0.300469933648	-0.230959017257	-0.331671365871	0.298844535323	-0.00314773451643	-0.404154297612	-0.00402172978969
1.773	-0.0218372215776	0.847935773821	11.4781039383	0.299495046071	-0.231334269591	-0.331886300249	0.297869366989	-0.00321519720556	-0.404544640206	-0.00401854313714
1.774	-0.0194548610136	0.848273646006	11.4806243023	0.298518668442	-0.23172055151	-0.332100451502	0.296892717528	-0.00329236167633	-0.404940647443	-0.00401528441269
1.775	-0.0172346494726	0.848598356312	11.483200811	0.297540806244	-0.2321171766	-0.332313718945	0.295914598247	-0.00337871563555	-0.405341856098	-0.00401194418077
1.776	-0.0151802116754	0.848909405031	11.4858306035	0.296561462785	-0.232523440698	-0.332526007728	0.294935018103	-0.00347372943654	-0.405747797056	-0.00400851352592
1.777	-0.0132945921692	0.849206301519	11.4885106814	0.295580639213	-0.232938624092	-0.332737228843	0.293953983702	-0.00357685789703	-0.406157996533	-0.00400498406916
1.778	-0.011580363033	0.849488544057	11.4912379336	0.294598334532	-0.233361993739	-0.332947299111	0.29297149931	-0.00368754213425	-0.406571977309	-0.00400134798264
1.779	-0.0100395721305	0.849755630449	11.4940091395	0.293614545631	-0.233792805493	-0.333156141168	0.291987566859	-0.00380521141188	-0.406989259962	-0.0039975980024
1.78	-0.00867374269279	0.850007062674	11.4968209794	0.292629267308	-0.234230306336	-0.333363683432	0.291002185973	-0.00392928499282	-0.407409364093	-0.00399372743927
1.781	-0.00748387243933	0.850242348935	11.4996700449	0.291642492307	-0.234673736602	-0.333569860062	0.290015353988	-0.00405917399278	-0.407831809547	-0.00398973018798
1.782	-0.00647048430171	0.850460999242	11.5025528538	0.290654211364	-0.235122332195	-0.333774610911	0.289027065983	-0.00419428322825	-0.408256117622	-0.00398560073434
1.783	-0.00563356583578	0.850662534009	11.5054658578	0.28966441324	-0.235575326786	-0.333977881461	0.288037314821	-0.00433401305477	-0.408681812264	-0.00398133416067
1.784	-0.00497262188231	0.850846486488	11.5084054526	0.288673084789	-0.236031953987	-0.334179622755	0.287046091191	-0.00447776118848	-0.409108421241	-0.00397692614931
1.785	-0.00448668571891	0.851012395067	11.5113679971	0.287680210999	-0.236491449495	-0.334379791313	0.286053383652	-0.00462492450789	-0.409535477295	-0.00397237298443
1.786	-0.00417427744647	0.851159824183	11.5143498106	0.286685775065	-0.236953053204	-0.334578349041	0.285059178698	-0.00477490082933	-0.409962519272	-0.00396767155191
1.787	-0.00403347352321	0.851288347021	11.5173471993	0.285689758449	-0.237416011265	-0.334775263128	0.284063460811	-0.00492709065189	-0.410389093214	-0.00396281933762
1.788	-0.00406190806679	0.851397555907	11.5203564594	0.284692140956	-0.237879578113	-0.334970505934	0.283066212536	-0.00508089886764	-0.410814753434	-0.00395781442385
1.789	-0.00425673501439	0.851487071645	11.5233738865	0.283692900808	-0.238343018426	-0.335164054868	0.282067414545	-0.00523573643188	-0.411239063536	-0.00395265548413
1.79	-0.00461472203553	0.851556529773	11.5263957952	0.282692014729	-0.238805609038	-0.335355892256	0.281067045725	-0.00539102199013	-0.411661597413	-0.00394734177634
1.791	-0.00513224277723	0.851605587061	11.529418527	0.281689458027	-0.239266640783	-0.335546005198	0.280065083256	-0.00554618345716	-0.412081940199	-0.00394187313429
1.792	-0.0058052035338	0.851633940286	11.5324384515	0.280685204688	-0.239725420272	-0.335734385419	0.279061502705	-0.00570065954471	-0.412499689171	-0.0039362499577
1.793	-0.00662919600245	0.851641304496	11.5354519913	0.279679227471	-0.240181271603	-0.335921029106	0.278056278118	-0.00585390123401	-0.412914454615	-0.00393047320067
1.794	-0.00759945243392	0.851627423578	11.5384556272	0.27867149801	-0.240633537987	-0.336105936741	0.277049382126	-0.00600537318992	-0.413325860635	-0.00392454435877
1.795	-0.0087108452304	0.851592075762	11.5414459055	0.277661986908	-0.241081583302	-0.336289112921	0.276040786038	-0.00615455511387	-0.413733545921	-0.00391846545468
1.796	-0.00995796719175	0.851535065492	11.5444194529	0.276650663854	-0.24152479356	-0.336470566172	0.275030459965	-0.00630094303181	-0.414137164454	-0.00391223902257
1.797	-0.0113350364297	0.851456246521	11.5473729736	0.275637497731	-0.241962578289	-0.336650308754	0.274018372924	-0.006444050516	-0.414536386165	-0.00390586809115
1.798	-0.0128360980919	0.85135548389	11.5503032844	0.274622456724	-0.24239437183	-0.33682835646	0.273004492959	-0.00658340983618	-0.414930897538	-0.00389935616563
1.799	-0.0144548741731	0.851232695702	11.5532072934	0.273605508444	-0.24281963453	-0.337004728404	0.271988787264	-0.00671857304025	-0.415320402152	-0.00389270720852
1.8	-0.0161848549977	0.851087833341	11.5560820267	0.272586620043	-0.243237853861	-0.337179446809	0.270971222304	-0.00684911296052	-0.415704621171	-0.00388592561932
1.801	-0.0180193591821	0.850920880355	11.5589246332	0.271565758335	-0.243648545425	-0.337352536781	0.269951763949	-0.0069746241451	-0.416083293772	-0.00387901621339
1.802	-0.0199515029755	0.850731859326	11.5617323901	0.270542889921	-0.244051253874	-0.337524026079	0.2689303776	-0.00709472371236	-0.416456177514	-0.00387198419979
1.803	-0.0219742156621	0.85052083771	11.5645027072	0.269517981316	-0.244445553723	-0.337693944889	0.267907028324	-0.00720905212721	-0.416823048651	-0.0038648351584
1.804	-0.024080325583	0.850287911391	11.567233142	0.268490999066	-0.244831050075	-0.337862325578	0.266881680986	-0.00731727390028	-0.417183702382	-0.0038575750162
1.805	-0.0262624890515	0.850033229515	11.5699213911	0.267461909889	-0.245207379234	-0.338029202459	0.265854300393	-0.0074190782012	-0.417537953045	-0.00385021002304
1.806	-0.0285133118718	0.849756968771	11.5725653128	0.266430680792	-0.245574209225	-0.338194611539	0.264824851425	-0.00751417940058	-0.417885634243	-0.0038427467267
1.807	-0.0308253292207	0.849459347046	11.5751629215	0.265397279201	-0.24593124021	-0.338358590279	0.263793299177	-0.00760231752476	-0.418226598923	-0.0038351919475
1.808	-0.0331910042822	0.849140623651	11.5777123935	0.264361673094	-0.246278204811	-0.338521177337	0.262759609097	-0.00768325863219	-0.41856071939	-0.00382755275251
1.809	-0.0356027593481	0.848801103243	11.5802120658	0.26332383112	-0.246614868322	-0.338682412321	0.261723747125	-0.00775679510909	-0.418887887258	-0.00381983642941
1.81	-0.03805306071	0.848441116754	11.5826604552	0.262283722733	-0.246941028835	-0.338842335539	0.26068567983	-0.00782274588477	-0.419208013358	-0.00381205046012
1.811	-0.0405343484149	0.848061044158	11.5850562409	0.261241318309	-0.247256517256	-0.339000987744	0.259645374552	-0.00788095656762	-0.419521027574	-0.00380420249416
1.812	-0.0430391293684	0.847661296842	11.587398282	0.260196589278	-0.24756119724	-0.339158409887	0.258602799533	-0.00793129950197	-0.419826878641	-0.00379630032204
1.813	-0.0455599275911	0.847242331999	11.5896856062	0.259149508236	-0.247854965011	-0.339314642868	0.257557924053	-0.00797367374738	-0.420125533874	-0.00378835184859
1.814	-0.0480894008734	0.846804634708	11.5919174231	0.258100049069	-0.248137749114	-0.33946972729	0.256510718562	-0.0080080049811	-0.420416978855	-0.00378036506626
1.815	-0.0506202673354	0.846348730972	11.5940931157	0.257048187071	-0.248409510052	-0.339623703218	0.255461154813	-0.00803424532539	-0.420701217071	-0.00377234802868
1.816	-0.0531454234992	0.845875172519	11.5962122483	0.255993899049	-0.248670239854	-0.339776609938	0.254409205982	-0.00805237310121	-0.420978269498	-0.00376430882437
1.817	-0.0556578128018	0.845384560834	11.5982745497	0.25493716344	-0.248919961545	-0.339928485726	0.253354846796	-0.00806239250992	-0.42124817414	-0.00375625555074
1.818	-0.0581506381196	0.84487751426	11.6002799338	0.253877960412	-0.249158728541	-0.340079367619	0.252298053652	-0.00806433324458	-0.421510985531	-0.0037481962884
1.819	-0.0606171641032	0.84435470017	11.6022284743	0.252816271963	-0.249386623959	-0.340229291194	0.251238804729	-0.00805825003408	-0.421766774184	-0.003740139076
1.82	-0.0630509591588	0.843816797029	11.6041204268	0.251752082026	-0.249603759851	-0.340378290351	0.2501770801	-0.00804422212065	-0.422015626009	-0.00373209188541
1.821	-0.0654457423212	0.843264521316	11.6059562076	0.250685376552	-0.249810276367	-0.340526397108	0.249112861842	-0.00802235267475	-0.422257641691	-0.00372406259761
1.822	-0.0677954431814	0.84269862211	11.6077363926	0.249616143604	-0.250006340846	-0.340673641401	0.248046134129	-0.00799276814882	-0.422492936031	-0.00371605897905
1.823	-0.0700942808724	0.842119861779	11.6094617259	0.248544373434	-0.250192146839	-0.340820050892	0.246976883335	-0.00795561757276	-0.422721637256	-0.00370808865879
1.824	-0.0723366856658	0.841529034393	11.6111331002	0.247470058562	-0.250367913075	-0.340965650792	0.245905098119	-0.00791107179446	-0.422943886304	-0.00370015910631
1.825	-0.0745173293566	0.840926964616	11.6127515555	0.246393193848	-0.250533882362	-0.341110463684	0.24483076951	-0.00785932266751	-0.42315983607	-0.00369227761015
1.826	-0.0766312328073	0.840314478678	11.6143182879	0.245313776555	-0.250690320433	-0.341254509368	0.243753890986	-0.00780058218953	-0.42336965064	-0.00368445125733
1.827	-0.0786736382064	0.839692438265	11.6158346234	0.244231806404	-0.250837514749	-0.341397804708	0.242674458541	-0.00773508159421	-0.423573504495	-0.00367668691371
1.828	-0.080640103355	0.839061719074	11.6173020232	0.243147285637	-0.250975773249	-0.341540363493	0.241592470755	-0.00766307040019	-0.423771581698	-0.00366899120522
1.829	-0.0825264935729	0.838423207883	11.6187220811	0.242060219054	-0.251105423056	-0.341682196312	0.24050792885	-0.00758481541995	-0.423964075064	-0.00366137050014
1.83	-0.0843290138391	0.837777802464	11.6200965112	0.240970614059	-0.251226809153	-0.341823310437	0.23942083674	-0.00750059973234	-0.42415118532	-0.0036538308923
1.831	-0.0860441222596	0.837126429178	11.6214271333	0.239878480692	-0.251340293014	-0.34196370972	0.238331201076	-0.00741072162168	-0.424333120245	-0.00364637818535
1.832	-0.0876686514172	0.836470007461	11.6227158838	0.238783831656	-0.251446251218	-0.342103394504	0.237239031285	-0.00731549348732	-0.424510093809	-0.00363901787818
1.833	-0.0891997839896	0.835809467977	11.623964798	0.237686682337	-0.251545074033	-0.342242361545	0.236144339599	-0.00721524072698	-0.424682325307	-0.0036317551513
1.834	-0.0906349559707	0.835145759411	11.6251759962	0.236587050822	-0.25163716397	-0.342380603944	0.23504714108	-0.00711030059725	-0.424850038479	-0.00362459485448
1.835	-0.0919720122321	0.834479824005	11.626351689	0.235484957901	-0.251722934343	-0.342518111099	0.233947453629	-0.00700102105509	-0.425013460644	-0.00361754149545
1.836	-0.093209125138	0.833812605386	11.6274941662	0.234380427076	-0.251802807791	-0.342654868663	0.232845298009	-0.00688775958346	-0.425172821826	-0.0036105992298
1.837	-0.0943447682328	0.833145057657	11.6286057786	0.233273484546	-0.251877214818	-0.342790858518	0.231740697832	-0.00677088200513	-0.425328353887	-0.00360377185208
1.838	-0.095377774701	0.83247813177	11.6296889397	0.232164159208	-0.251946592309	-0.342926058763	0.230633679566	-0.00665076128761	-0.42548028967	-0.00359706278802
1.839	-0.0963073441502	0.831812767449	11.6307461204	0.231052482629	-0.252011382061	-0.34306044371	0.229524272518	-0.0065277763433	-0.425628862143	-0.00359047508802
1.84	-0.0971329501955	0.831149913221	11.6317798265	0.229938489024	-0.252072029315	-0.343193983898	0.228412508813	-0.00640231082778	-0.425774303568	-0.00358401142181
1.841	-0.0978544785442	0.830490496047	11.6327926101	0.22882221523	-0.252128981296	-0.343326646119	0.227298423375	-0.00627475194017	-0.42591684467	-0.00357767407427
1.842	-0.098472068214	0.829835449621	11.6337870404	0.227703700667	-0.25218268577	-0.34345839345	0.22618205389	-0.00614548922885	-0.426056713836	-0.00357146494253
1.843	-0.0989862069751	0.829185694897	11.6347657069	0.226582987299	-0.252233589616	-0.343589185308	0.225063440772	-0.00601491340525	-0.426194136316	-0.00356538553417
1.844	-0.0993977376698	0.828542131065	11.6357312177	0.225460119582	-0.252282137425	-0.343718977506	0.223942627115	-0.00588341517013	-0.426329333462	-0.00355943696667
1.845	-0.09970775274	0.827905662035	11.6366861705	0.224335144417	-0.252328770114	-0.343847722323	0.222819658647	-0.00575138405443	-0.426462521979	-0.00355361996797
1.846	-0.0999177000123	0.82727716098	11.6376331688	0.223208111088	-0.252373923582	-0.343975368594	0.221694583669	-0.00561920727845	-0.426593913199	-0.00354793487822
1.847	-0.100029270914	0.826657501248	11.6385747908	0.222079071199	-0.252418027388	-0.344101861798	0.220567452995	-0.00548726863225	-0.42672371239	-0.00354238165262
1.848	-0.100044507694	0.826047525628	11.6395136027	0.220948078611	-0.25246150347	-0.344227144164	0.219438319886	-0.00535594738001	-0.426852118084	-0.00353695986541
1.849	-0.0999656732849	0.825448067376	11.6404521338	0.219815189363	-0.252504764903	-0.344351154786	0.218307239977	-0.00522561719142	-0.42697932144	-0.0035316687149
1.85	-0.0997953325613	0.824859935145	11.6413928797	0.218680461601	-0.252548214697	-0.344473829744	0.217174271197	-0.00509664510255	-0.427105505635	-0.00352650702957
1.851	-0.0995362652869	0.824283925041	11.6423382861	0.217543955493	-0.252592244646	-0.34459510224	0.216039473691	-0.004969390509	-0.427230845289	-0.00352147327521
1.852	-0.0991913906722	0.823720751951	11.643290692	0.216405733179	-0.252637234578	-0.344714902504	0.214902909763	-0.00484420462554	-0.427355505948	-0.00351656556264
1.853	-0.0987642631239	0.82317118518	11.6442525106	0.215265858434	-0.252683550285	-0.34483315846	0.213764643539	-0.00472142842236	-0.427479643396	-0.00351178165742
1.854	-0.0982582491955	0.822635982687	11.6452259738	0.214124397101	-0.252731543605	-0.344949795588	0.212624741394	-0.00460139278426	-0.427603403589	-0.00350711898938
1.855	-0.0976770934887	0.822115834714	11.6462132862	0.212981416548	-0.252781550939	-0.345064737083	0.211483271412	-0.00448441722573	-0.427726921895	-0.00350257466365
1.856	-0.0970246759657	0.82161141334	11.6472165714	0.211836985734	-0.25283389245	-0.345177904036	0.21034030344	-0.00437080914446	-0.427850322767	-0.00349814547234
1.857	-0.0963050509472	0.821123368924	11.6482378656	0.210691175074	-0.252888871234	-0.345289215619	0.209195908956	-0.00426086305387	-0.427973719384	-0.00349382790697
1.858	-0.0955225261747	0.820652307291	11.6492791259	0.209544056343	-0.252946772545	-0.345398589258	0.208050160964	-0.00415485986334	-0.428097213335	-0.00348961817175
1.859	-0.0946814646277	0.820198817431	11.6503422067	0.208395702571	-0.253007863087	-0.345505940827	0.206903133885	-0.00405306620637	-0.428220894336	-0.00348551219745
1.86	-0.0937864213546	0.819763461164	11.6514288607	0.207246187935	-0.253072390369	-0.345611184832	0.205754903442	-0.00395573381721	-0.428344839992	-0.003481505656
1.861	-0.0928420345762	0.819346767087	11.6525407387	0.206095587654	-0.253140582123	-0.345714234612	0.204605546553	-0.00386309895856	-0.428469115596	-0.00347759397561
1.862	-0.0918530598399	0.818949236837	11.65367938	0.204943977874	-0.253212645789	-0.345815002531	0.203455141207	-0.00377538190044	-0.428593773974	-0.00347377235651
1.863	-0.0908243535364	0.818571339411	11.654846214	0.203791435565	-0.253288768064	-0.345913400179	0.202303766353	-0.00369278645088	-0.428718855357	-0.00347003578713
1.864	-0.0897608441957	0.818213513166	11.6560425513	0.202638038401	-0.253369114519	-0.34600933858	0.201151501775	-0.00361549953978	-0.428844387314	-0.00346637906077
1.865	-0.088667496151	0.817876171957	11.6572695813	0.201483864656	-0.253453829283	-0.346102728388	0.199998427979	-0.00354369085616	-0.428970384704	-0.0034627967926
1.866	-0.087549359	0.8175596865	11.6585283772	0.200328993085	-0.253543034796	-0.346193480098	0.198844626071	-0.00347751253869	-0.429096849683	-0.00345928343705
1.867	-0.0864114613104	0.817264412474	11.6598198781	0.199173502819	-0.253636831623	-0.346281504247	0.197690177637	-0.00341709892026	-0.429223771741	-0.00345583330545
1.868	-0.0852588871564	0.816990661729	11.6611449043	0.198017473248	-0.25373529834	-0.346366711624	0.196535164625	-0.00336256632651	-0.429351127786	-0.00345244058393
1.869	-0.0840966904395	0.816738721962	11.6625041434	0.196860983911	-0.253838491485	-0.34644901347	0.195379669223	-0.00331401292797	-0.429478882258	-0.00344909935146
1.87	-0.0829299086683	0.816508850086	11.6638981539	0.19570411439	-0.253946445574	-0.346528321682	0.194223773741	-0.00327151864575	-0.429606987283	-0.00344580359799
1.871	-0.0817635928082	0.816301266917	11.6653273669	0.194546944195	-0.254059173181	-0.34660454902	0.193067560497	-0.00323514511022	-0.429735382871	-0.00344254724278
1.872	-0.0806026803182	0.816116169448	11.6667920786	0.193389552663	-0.25417666508	-0.346677609301	0.191911111699	-0.00320493567232	-0.42986399714	-0.00343932415257
1.873	-0.0794520790125	0.815953726597	11.6682924535	0.192232018844	-0.254298890458	-0.346747417596	0.190754509324	-0.00318091546654	-0.429992746576	-0.00343612815985
1.874	-0.078316648126	0.815814066914	11.6698285314	0.191074421404	-0.254425797176	-0.346813890429	0.189597835016	-0.00316309152479	-0.430121536339	-0.00343295308098
1.875	-0.0772011067713	0.815697306179	11.6714002126	0.189916838523	-0.254557312102	-0.346876945963	0.188441169969	-0.00315145294041	-0.430250260578	-0.0034297927342
1.876	-0.0761101168133	0.815603516269	11.6730072782	0.18875934779	-0.254693341494	-0.346936504189	0.187284594817	-0.00314597108093	-0.430378802803	-0.00342664095741
1.877	-0.0750482215425	0.815532750026	11.6746493754	0.187602026113	-0.254833771442	-0.346992487104	0.186128189534	-0.00314659984856	-0.430507036269	-0.00342349162575
1.878	-0.0740198193009	0.81548503197	11.6763260266	0.186444949621	-0.254978468367	-0.347044818892	0.184972033326	-0.00315327598696	-0.430634824397	-0.00342033866893
1.879	-0.0730291796855	0.815460360553	11.6780366296	0.185288193574	-0.255127279564	-0.347093426093	0.183816204532	-0.00316591943291	-0.430762021214	-0.00341717608812
1.88	-0.0720804280498	0.81545870921	11.6797804616	0.184131832274	-0.255280033806	-0.347138237771	0.18266078053	-0.00318443371113	-0.430888471832	-0.00341399797258
1.881	-0.0711775794839	0.815480012217	11.6815566894	0.182975938985	-0.255436541989	-0.34717918567	0.181505837642	-0.00320870637096	-0.431014012936	-0.00341079851584
1.882	-0.0703243760412	0.815524210954	11.6833643431	0.181820585848	-0.255596597822	-0.347216204371	0.180351451043	-0.00323860946303	-0.431138473303	-0.00340757203138
1.883	-0.0695244748952	0.815591194105	11.6852023613	0.180665843808	-0.255759978563	-0.347249231437	0.17919769468	-0.00327400005337	-0.431261674339	-0.00340431296787
1.884	-0.0687812947263	0.815680847491	11.6870695599	0.179511782541	-0.255926445794	-0.347278207549	0.178044641189	-0.00331472077451	-0.431383430633	-0.0034010159239
1.885	-0.0680981050777	0.815793022969	11.6889646591	0.17835847038	-0.256095746231	-0.347303076642	0.176892361815	-0.00336060041012	-0.431503550532	-0.00339767566203
1.886	-0.0674779471966	0.815927557286	11.6908862744	0.177205974258	-0.256267612575	-0.347323786027	0.175740926342	-0.00341145451194	-0.431621836726	-0.00339428712236
1.887	-0.0669236430145	0.816084278027	11.6928329184	0.176054359648	-0.256441764388	-0.347340286504	0.174590403031	-0.00346708604676	-0.431738086848	-0.00339084543543
1.888	-0.0664378470101	0.816262976319	11.6948030248	0.174903690499	-0.256617909005	-0.347352532475	0.173440858545	-0.00352728607107	-0.431852094089	-0.00338734593441
1.889	-0.0660229421302	0.816463443896	11.696794928	0.173754029198	-0.256795742462	-0.347360482035	0.172292357903	-0.00359183443107	-0.431963647816	-0.0033837841667
1.89	-0.0656811077266	0.816685448047	11.698806886	0.172605436517	-0.256974950462	-0.347364097068	0.171144964421	-0.00366050048641	-0.432072534201	-0.00338015590472
1.891	-0.0654143225471	0.816928743302	11.7008370794	0.171457971569	-0.257155209344	-0.347363343323	0.169998739661	-0.00373304385452	-0.432178536855	-0.00337645715604
1.892	-0.0652243160933	0.81719306727	11.7028836195	0.170311691781	-0.257336187086	-0.347358190489	0.168853743397	-0.00380921517385	-0.432281437465	-0.00337268417273
1.893	-0.0651125513704	0.817478161142	11.7049445405	0.169166652856	-0.257517544308	-0.347348612255	0.167710033571	-0.00388875688321	-0.432381016433	-0.00336883345993
1.894	-0.0650802985891	0.817783739371	11.7070178271	0.16802290875	-0.257698935298	-0.347334586362	0.166567666262	-0.00397140401509	-0.432477053516	-0.00336490178364
1.895	-0.0651285879253	0.81810951273	11.7091014049	0.16688051165	-0.257880009034	-0.347316094648	0.165426695664	-0.00405688500054	-0.432569328462	-0.00336088617774
1.896	-0.0652582132724	0.818455180945	11.7111931534	0.165739511957	-0.258060410222	-0.347293123079	0.164287174057	-0.00414492248349	-0.432657621642	-0.00335678395017
1.897	-0.0654696768235	0.818820453065	11.7132908957	0.164599958276	-0.25823978033	-0.347265661771	0.163149151798	-0.00423523414127	-0.432741714676	-0.00335259268829
1.898	-0.0657633501451	0.81920500347	11.7153924392	0.163461897411	-0.258417758621	-0.347233705007	0.162012677305	-0.00432753351003	-0.432821391057	-0.00334831026343
1.899	-0.0661392915527	0.819608528181	11.7174955405	0.162325374361	-0.258593983187	-0.347197251241	0.160877797054	-0.00442153081245	-0.432896436755	-0.00334393483464
1.9	-0.0665973406058	0.820030708936	11.7195979394	0.161190432325	-0.258768091968	-0.347156303087	0.159744555583	-0.00451693378446	-0.432966640819	-0.00333946485159
1.901	-0.0671371143139	0.82047122767	11.721697354	0.160057112713	-0.258939723772	-0.347110867306	0.158612995489	-0.00461344850031	-0.433031795965	-0.00333489905659
1.902	-0.0677579926009	0.820929772961	11.7237914837	0.158925455151	-0.259108519272	-0.347060954783	0.157483157445	-0.00471078019235	-0.433091699144	-0.00333023648593
1.903	-0.0684591778666	0.821406014471	11.7258780333	0.157795497509	-0.259274121996	-0.347006580488	0.156355080213	-0.00480863406408	-0.433146152101	-0.00332547647023
1.904	-0.0692396131811	0.821899639293	11.7279546961	0.156667275917	-0.259436179295	-0.346947763433	0.155228800663	-0.00490671609373	-0.433194961913	-0.00332061863415
1.905	-0.0700980374839	0.822410334791	11.7300191695	0.155540824791	-0.259594343291	-0.346884526619	0.154104353801	-0.00500473382716	-0.433237941511	-0.00331566289516
1.906	-0.0710329709775	0.822937795748	11.7320691582	0.154416176866	-0.259748271807	-0.346816896969	0.152981772795	-0.00510239715677	-0.433274910176	-0.00331060946164
1.907	-0.0720427556783	0.823481711291	11.7341023906	0.153293363231	-0.259897629262	-0.346744905264	0.151861089014	-0.0051994190854	-0.433305694023	-0.0033054588301
1.908	-0.0731255374895	0.824041782544	11.7361166104	0.152172413364	-0.260042087552	-0.346668586054	0.15074233206	-0.00529551647317	-0.433330126455	-0.00330021178179
1.909	-0.0742792990415	0.824617710707	11.7381095935	0.151053355177	-0.260181326891	-0.346587977576	0.149625529817	-0.00539041076496	-0.433348048593	-0.00329486937838
1.91	-0.0755017530562	0.825209226591	11.7400791306	0.149936215065	-0.260315036622	-0.34650312165	0.148510708495	-0.00548382869686	-0.433359309692	-0.00328943295715
1.911	-0.0767905544911	0.825816037611	11.7420230732	0.148821017943	-0.260442916001	-0.346414063583	0.147397892676	-0.00557550298023	-0.433363767515	-0.00328390412525
1.912	-0.0781431400322	0.826437880555	11.7439392996	0.147707787312	-0.260564674938	-0.346320852047	0.146287105376	-0.00566517296151	-0.433361288696	-0.00327828475351
1.913	-0.0795567743765	0.827074502181	11.7458257338	0.146596545305	-0.260680034706	-0.346223538967	0.145178368094	-0.00575258525609	-0.433351749066	-0.00327257696943
1.914	-0.0810286088385	0.827725653805	11.7476803567	0.145487312749	-0.260788728608	-0.34612217939	0.144071700878	-0.00583749435482	-0.433335033954	-0.00326678314964
1.915	-0.0825556814111	0.828391093925	11.7495012073	0.144380109218	-0.260890502607	-0.346016831358	0.142967122382	-0.00591966320241	-0.433311038462	-0.00326090591178
1.916	-0.0841348424611	0.829070600656	11.7512863793	0.143274953104	-0.260985115915	-0.34590755576	0.141864649937	-0.00599886374543	-0.433279667709	-0.00325494810575
1.917	-0.0857628688487	0.829763967902	11.7530340271	0.142171861676	-0.261072341535	-0.3457944162	0.140764299617	-0.00607487744929	-0.433240837046	-0.00324891280446
1.918	-0.0874364253742	0.830470987635	11.7547423833	0.141070851146	-0.261151966761	-0.345677478837	0.139666086306	-0.00614749578333	-0.433194472239	-0.00324280329413
1.919	-0.0891520742938	0.83119147994	11.7564097433	0.139971936734	-0.261223793641	-0.345556812237	0.138570023771	-0.00621652067271	-0.433140509625	-0.00323662306403
1.92	-0.0909063036731	0.831925264466	11.7580344841	0.138875132738	-0.261287639383	-0.345432487214	0.137476124736	-0.0062817649159	-0.433078896242	-0.00323037579585
1.921	-0.0926954982952	0.832672192	11.7596150504	0.137780452606	-0.261343336724	-0.345304576668	0.136384400953	-0.00634305256809	-0.43300958992	-0.00322406535266
1.922	-0.0945160203555	0.833432110844	11.7611499782	0.136687909001	-0.261390734247	-0.345173155421	0.135294863283	-0.0064002192886	-0.432932559347	-0.00321769576749
1.923	-0.0963641546861	0.834204889799	11.7626378821	0.13559751387	-0.261429696655	-0.345038300048	0.134207521764	-0.00645311265249	-0.432847784109	-0.00321127123158
1.924	-0.0982361513361	0.834990409422	11.7640774647	0.134509278522	-0.261460104996	-0.344900088708	0.133122385693	-0.00650159242567	-0.432755254691	-0.00320479608235
1.925	-0.100128233217	0.835788563202	11.7654675169	0.13342321369	-0.261481856844	-0.344758600974	0.132039463701	-0.00654553080318	-0.43265497246	-0.00319827479113
1.926	-0.102036554585	0.836599273069	11.7668069083	0.132339329605	-0.261494866426	-0.344613917661	0.130958763828	-0.00658481261049	-0.43254694961	-0.0031917119506
1.927	-0.103957355927	0.837422447722	11.76809462	0.131257636064	-0.261499064709	-0.344466120649	0.129880293599	-0.00661933546729	-0.432431209083	-0.00318511226216
1.928	-0.105886766455	0.838258038629	11.7693297047	0.130178142502	-0.26149439944	-0.344315292714	0.128804060101	-0.00664900991436	-0.43230778446	-0.00317848052303
1.929	-0.107821010261	0.83910598834	11.7705113242	0.129100858054	-0.261480835134	-0.344161517355	0.127730070058	-0.00667375950298	-0.432176719831	-0.00317182161335
1.93	-0.109756322226	0.839966257445	11.7716387318	0.128025791624	-0.261458353023	-0.344004878621	0.126658329898	-0.00669352084754	-0.432038069632	-0.00316514048311
1.931	-0.111688896439	0.840838832625	11.7727112656	0.126952951953	-0.261426950956	-0.343845460941	0.125588845836	-0.00670824364128	-0.431891898452	-0.00315844213917
1.932	-0.113615047422	0.841723701138	11.7737283679	0.125882347682	-0.261386643257	-0.343683348956	0.124521623937	-0.00671789063518	-0.431738280834	-0.00315173163215
1.933	-0.115531119081	0.84262085764	11.7746895799	0.124813987406	-0.261337460538	-0.343518627352	0.123456670183	-0.00672243758183	-0.431577301027	-0.00314501404342
1.934	-0.11743349141	0.843530322283	11.7755945268	0.123747879746	-0.261279449473	-0.3433513807	0.122393990549	-0.00672187314304	-0.431409052736	-0.00313829447221
1.935	-0.119318640599	0.844452114804	11.776442937	0.122684033396	-0.261212672524	-0.343181693293	0.121333591061	-0.00671619876314	-0.43123363884	-0.00313157802275
1.936	-0.121183091782	0.845386274122	11.7772346267	0.121622457186	-0.261137207638	-0.343009648991	0.120275477855	-0.00670542850815	-0.431051171088	-0.00312486979155
1.937	-0.123023491385	0.846332843326	11.7779695086	0.12056316013	-0.261053147895	-0.342835331071	0.11921965725	-0.00668958887256	-0.430861769779	-0.00311817485498
1.938	-0.124836591208	0.847291868696	11.7786475912	0.11950615148	-0.260960601122	-0.342658822078	0.118166135791	-0.00666871855085	-0.430665563426	-0.00311149825689
1.939	-0.126619143403	0.84826343136	11.7792689553	0.118451440772	-0.260859689479	-0.342480203684	0.117114920315	-0.0066428681822	-0.430462688394	-0.00310484499659
1.94	-0.128368143046	0.84924758697	11.7798337935	0.117399037871	-0.260750548996	-0.342299556551	0.116066017995	-0.00661210006182	-0.430253288531	-0.00309822001706
1.941	-0.130080637598	0.850244417586	11.7803423704	0.116348953013	-0.260633329093	-0.342116960201	0.115019436392	-0.00657648782419	-0.430037514775	-0.00309162819347
1.942	-0.131753760672	0.851254018405	11.7807950323	0.115301196846	-0.26050819206	-0.341932492889	0.113975183502	-0.00653611609833	-0.429815524756	-0.00308507432202
1.943	-0.133384855853	0.852276472399	11.7811922187	0.114255780463	-0.26037531251	-0.341746231485	0.112933267792	-0.00649108013655	-0.429587482379	-0.00307856310915
1.944	-0.134971375882	0.853311872581	11.7815344468	0.113212715435	-0.260234876806	-0.341558251366	0.111893698249	-0.00644148541785	-0.429353557402	-0.00307209916114
1.945	-0.136510870649	0.854360329633	11.7818223006	0.112172013846	-0.260087082465	-0.341368626305	0.110856484406	-0.00638744722767	-0.429113924996	-0.00306568697406
1.946	-0.138001100617	0.855421940973	11.7820564505	0.11113368831	-0.259932137534	-0.341177428377	0.109821636379	-0.00632909021498	-0.428868765305	-0.00305933092427
1.947	-0.139439908972	0.856496822575	11.7822376273	0.110097752004	-0.259770259949	-0.340984727868	0.108789164894	-0.00626654792881	-0.428618262993	-0.00305303525923
1.948	-0.140825352313	0.857585081925	11.7823666373	0.109064218681	-0.259601676875	-0.340790593191	0.107759081314	-0.0061999623347	-0.428362606788	-0.00304680408889
1.949	-0.142155620748	0.858686831219	11.7824443482	0.108033102687	-0.259426624025	-0.34059509081	0.106731397657	-0.0061294833144	-0.428101989025	-0.00304064137751
1.95	-0.14342905962	0.859802183008	11.7824716913	0.107004418977	-0.259245344969	-0.340398285173	0.105706126616	-0.00605526814846	-0.427836605175	-0.00303455093606
1.951	-0.144644201911	0.860931249283	11.7824496536	0.105978183122	-0.259058090425	-0.340200238655	0.10468328157	-0.00597748098496	-0.427566653385	-0.00302853641501
1.952	-0.145799706744	0.862074144441	11.7823792764	0.104954411317	-0.258865117551	-0.340001011498	0.1036628766	-0.00589629229503	-0.42729233401	-0.00302260129784
1.953	-0.146894449838	0.863230972878	11.7822616553	0.10393312038	-0.258666689209	-0.339800661776	0.102644926488	-0.00581187831729	-0.427013849147	-0.0030167488949
1.954	-0.147927415843	0.864401853197	11.7820979223	0.102914327759	-0.258463073243	-0.339599245352	0.101629446729	-0.00572442049283	-0.426731402176	-0.00301098233802
1.955	-0.148897811455	0.865586883973	11.7818892626	0.101898051521	-0.258254541738	-0.339396815854	0.100616453524	-0.00563410489236	-0.426445197295	-0.00300530457554
1.956	-0.14980498844	0.866786166245	11.7816368974	0.100884310348	-0.258041370289	-0.339193424652	0.0996059637759	-0.0055411216376	-0.426155439069	-0.002999718368
1.957	-0.150648459152	0.867999800105	11.7813420795	0.0998731235243	-0.257823837256	-0.338989120845	0.0985979950835	-0.00544566431804	-0.425862331982	-0.00299422628438
1.958	-0.151427931707	0.869227872192	11.7810060976	0.0988645109325	-0.257602223035	-0.338783951259	0.0975925657365	-0.00534792940514	-0.425566079991	-0.00298883069891
1.959	-0.152143247038	0.870470473526	11.7806302608	0.097858493023	-0.257376809326	-0.338577960446	0.0965896946889	-0.00524811566571	-0.425266886096	-0.0029835337885
1.96	-0.152794427757	0.871727681274	11.7802159059	0.0968550908057	-0.257147878405	-0.338371190698	0.0955894015514	-0.00514642357619	-0.424964951915	-0.00297833753074
1.961	-0.153381680035	0.872999561416	11.7797643908	0.0958543258233	-0.256915712411	-0.338163682058	0.0945917065663	-0.0050430547389	-0.424660477267	-0.00297324370246
1.962	-0.153905329344	0.874286182129	11.779277081	0.0948562201271	-0.256680592639	-0.337955472351	0.0935966305847	-0.00493821130325	-0.424353659775	-0.00296825387891
1.963	-0.154365884937	0.875587596274	11.7787553573	0.0938607962494	-0.256442798843	-0.337746597213	0.0926041950392	-0.00483209539141	-0.42404469447	-0.0029633694335
1.964	-0.154763990102	0.87690385195	11.7782006042	0.0928680771737	-0.25620260856	-0.337537090126	0.0916144219144	-0.00472490853257	-0.423733773417	-0.00295859153809
1.965	-0.155100451424	0.878234984881	11.777614211	0.0918780863003	-0.255960296438	-0.337326982466	0.0906273337134	-0.00461685110489	-0.423421085351	-0.00295392116389
1.966	-0.155376224298	0.879581018638	11.7769975665	0.0908908474118	-0.255716133593	-0.337116303552	0.0896429534223	-0.00450812178849	-0.423106815329	-0.00294935908282
1.967	-0.155592384836	0.880941971014	11.7763520514	0.0899063846356	-0.25547038698	-0.336905080704	0.0886613044728	-0.00439891703005	-0.422791144398	-0.00294490586954
1.968	-0.155750173919	0.882317844014	11.7756790408	0.0889247224061	-0.25522331878	-0.336693339299	0.0876824107036	-0.0042894305202	-0.422474249277	-0.00294056190389
1.969	-0.155850936768	0.883708627032	11.774979898	0.0879458854197	-0.254975185817	-0.336481102848	0.086706296314	-0.00417985268605	-0.422156302059	-0.00293632737392
1.97	-0.15589617863	0.885114297364	11.7742559706	0.0869698985931	-0.254726238992	-0.336268393058	0.0857329858218	-0.00407037019904	-0.421837469934	-0.00293220227937
1.971	-0.155887445923	0.886534832879	11.7735085762	0.0859967870164	-0.254476722745	-0.336055229917	0.084762504014	-0.0039611655001	-0.421517914917	-0.00292818643568
1.972	-0.155826506837	0.887970173136	11.7727390285	0.0850265759098	-0.254226874542	-0.335841631769	0.0837948759025	-0.00385241634287	-0.42119779361	-0.00292427947841
1.973	-0.155715130614	0.889420272361	11.7719485959	0.0840592905692	-0.253976924386	-0.335627615404	0.0828301266671	-0.00374429535656	-0.420877256975	-0.00292048086816
1.974	-0.155555284296	0.890885039813	11.7711385389	0.0830949563223	-0.253727094364	-0.335413196144	0.0818682816099	-0.0036369696286	-0.420556450129	-0.00291678989589
1.975	-0.155348925162	0.892364407621	11.7703100598	0.0821335984721	-0.253477598211	-0.335198387935	0.080909366096	-0.00353060030933	-0.420235512154	-0.00291320568865
1.976	-0.155098199407	0.893858257024	11.7694643528	0.0811752422482	-0.253228640914	-0.334983203441	0.0799534055026	-0.00342534223841	-0.419914575935	-0.00290972721565
1.977	-0.154805242877	0.895366486233	11.7686025509	0.0802199127547	-0.252980418347	-0.334767654146	0.0790004251639	-0.0033213435945	-0.419593768014	-0.00290635329483
1.978	-0.154472337156	0.896888948913	11.7677257697	0.0792676349127	-0.252733116923	-0.334551750449	0.0780504503104	-0.00321874556866	-0.419273208461	-0.00290308259958
1.979	-0.154101768244	0.898425509967	11.7668350628	0.0783184334089	-0.252486913299	-0.334335501767	0.0771035060148	-0.00311768206234	-0.418953010774	-0.00289991366589
1.98	-0.15369592733	0.899976002369	11.7659314518	0.0773723326397	-0.252241974097	-0.334118916637	0.0761596171323	-0.00301827941024	-0.418633281787	-0.00289684489981
1.981	-0.153257210831	0.901540249906	11.7650159072	0.0764293566556	-0.251998455664	-0.333902002823	0.0752188082422	-0.00292065612903	-0.418314121614	-0.00289387458507
1.982	-0.152788069703	0.903118070969	11.7640893432	0.0754895291066	-0.251756503863	-0.333684767417	0.0742811035889	-0.00282492269165	-0.417995623599	-0.00289100089104
1.983	-0.152291019633	0.90470924536	11.7631526424	0.0745528731892	-0.251516253904	-0.333467216946	0.0733465270263	-0.00273118132826	-0.417677874295	-0.00288822188085
1.984	-0.151768345498	0.90631346998	11.7622065435	0.0736194114541	-0.251277830583	-0.333249357088	0.0724151018207	-0.00263952639629	-0.417360953378	-0.00288553551922
1.985	-0.151222957322	0.907930621283	11.7612519112	0.0726891661376	-0.251041347105	-0.333031193828	0.0714868509788	-0.00255004274805	-0.417044933865	-0.00288293968181
1.986	-0.150657232413	0.909560432501	11.7602894077	0.0717621587273	-0.250806906137	-0.332812732607	0.0705617968091	-0.0024628070837	-0.41672988206	-0.00288043216321
1.987	-0.150073731991	0.911202628904	11.7593197009	0.0708384100701	-0.250574599224	-0.332593978761	0.0696399610262	-0.00237788722786	-0.416415857547	-0.0028780106859
1.988	-0.149474983542	0.912856938102	11.7583433891	0.0699179402788	-0.250344506867	-0.332374937573	0.0687213646531	-0.00229534216286	-0.416102913284	-0.00287567290899
1.989	-0.148863524202	0.91452306194	11.7573610228	0.0690007686906	-0.250116698554	-0.332155614384	0.0678060279758	-0.00221522199048	-0.415791095695	-0.00287341643708
1.99	-0.148241895281	0.916200680982	11.7563730997	0.0680869138149	-0.249891232811	-0.331936014681	0.0668939704867	-0.002137567921	-0.415480444781	-0.00287123882913
1.991	-0.147612558105	0.917889479236	11.755380048	0.0671763932883	-0.249668157288	-0.331716144202	0.0659852108356	-0.00206241228831	-0.415170994241	-0.00286913760731
1.992	-0.146977983875	0.919589113324	11.7543822472	0.0662692238215	-0.249447508879	-0.33149600902	0.0650797667721	-0.0019897785911	-0.414862771614	-0.00286711026588
1.993	-0.14634061904	0.921299224818	11.753380023	0.0653654211586	-0.249229313867	-0.331275615643	0.0641776551014	-0.00191968155934	-0.414555798441	-0.00286515427994
1.994	-0.145702769069	0.923019461151	11.7523736278	0.0644650000334	-0.249013588103	-0.331054971093	0.0632788916354	-0.00185212724618	-0.414250090432	-0.00286326711418
1.995	-0.145066794035	0.924749437463	11.7513632737	0.0635679741227	-0.248800337207	-0.330834082997	0.0623834911427	-0.00178711314357	-0.413945657658	-0.00286144623144
1.996	-0.144434953491	0.926488759269	11.7503491142	0.0626743560104	-0.248589556803	-0.330612959663	0.0614914673081	-0.00172462832263	-0.413642504745	-0.00285968910123
1.997	-0.143809425491	0.928237031176	11.7493312398	0.0617841571488	-0.248381232774	-0.330391610159	0.0606028326903	-0.00166465359647	-0.413340631094	-0.00285799320805
1.998	-0.14319236571	0.929993829341	11.7483097001	0.0608973878224	-0.248175341547	-0.330170044384	0.059717598681	-0.00160716170545	-0.413040031103	-0.00285635605952
1.999	-0.14258576855	0.931758745577	11.7472844722	0.0600140571151	-0.247971850398	-0.32994827314	0.0588357754692	-0.00155211752446	-0.412740694403	-0.00285477519436
[truncated: 29,344 more rows]
