# Supplementary material for: Roll Angle Estimation of a Motorcycle through Inertial Measurements
Source: Sensors (Basel). 2021 Oct 5;21(19):6626. doi: 10.3390/s21196626 (PMC8512544; doi:10.3390/s21196626)
Supplement: Supplementary file 1 [file sensors-21-06626-s001.zip › supplementary_material/IMU_DLC.csv]

0	-0.490295650545	0	9.79774005447	0	0	0	0	0	0	-0.0499791692707
0.001	0.16458161024	-0.0408757484863	15.3592707184	-0.000242236061505	-0.0327533827044	6.01779466157e-05	-0.000239225448648	-0.0327533826972	6.0257072553e-05	-0.0499628130392
0.002	-8.60282951636	-0.0307938084982	21.8682849162	-0.000371456759294	-0.0735034511162	0.000134597572138	-0.000364729115353	-0.07350345106	0.00013479623689	-0.0499097511287
0.003	-16.0555374839	-0.0229430641733	26.936266114	-0.000447837419081	-0.107215106732	0.000195971882993	-0.000438057702846	-0.107215106572	0.000196303173302	-0.0498194642694
0.004	-22.2112707846	-0.0165998013593	30.8949056354	-0.00049243005105	-0.132453368254	0.000241336454734	-0.000480412453707	-0.132453367946	0.000241804019671	-0.0496997510438
0.005	-27.13515576	-0.0113032480871	33.9476091634	-0.000515964273278	-0.149445599169	0.000270965411765	-0.000502505907369	-0.149445598691	0.000271562769748	-0.0495589567567
0.006	-30.944550428	-0.00679408215729	36.2365639858	-0.00052451513376	-0.159108628207	0.000286465339786	-0.000510327187693	-0.159108627557	0.000287177176482	-0.0494048564541
0.007	-33.7724037368	-0.00291884688526	37.8694218017	-0.000521689060933	-0.162603864245	0.00028994570733	-0.000507371305543	-0.162603863439	0.000290750169462	-0.0492441882427
0.008	-35.7503953344	0.000419073076552	38.9332459593	-0.000509771212901	-0.161125095206	0.000283619368868	-0.000495807698862	-0.161125094275	0.000284490607047	-0.0490825147733
0.009	-37.0017633431	0.00328540913968	39.5019399128	-0.000490327126685	-0.155800897893	0.000269616398693	-0.000477091799927	-0.155800896876	0.000270526984021	-0.0489242394582
0.01	-37.6387987438	0.00572892452474	39.6403042074	-0.000464520658082	-0.147653042201	0.000249902637529	-0.000452287214889	-0.147653041143	0.000250825671376	-0.048772692225
0.011	-37.7625299344	0.0077889573082	39.4063220793	-0.000433283272101	-0.137581909426	0.000226248990337	-0.000422236434648	-0.137581908369	0.000227159823192	-0.0486302433542
0.012	-37.4633967628	0.00949953705484	38.8524961284	-0.000397404926672	-0.126364650612	0.0002002247996	-0.000387651780519	-0.126364649595	0.000201102325663	-0.0484984255464
0.013	-36.8223540745	0.0108916319194	38.026667022	-0.000357583415161	-0.114659066974	0.000173202205599	-0.000349164195325	-0.11465906603	0.000174029730205	-0.0483780549945
0.014	-35.9121707747	0.011994367116	36.972547062	-0.000314451713163	-0.103009737231	0.000146365131378	-0.00030734980409	-0.103009736385	0.000147130829019	-0.0482693474797
0.015	-34.7988651241	0.012835683041	35.730100678	-0.000268593816641	-0.0918546030112	0.000120719814017	-0.00026274492274	-0.0918546022788	0.00012141680932	-0.0481720281359
0.016	-33.5433277743	0.0134427066397	34.3358532834	-0.000220554800202	-0.081530964993	9.71053469796e-05	-0.000215855340469	-0.0815309643803	9.7731460701e-05	-0.0480854349443
0.017	-32.1347446438	0.0138488592633	32.817849394	-0.000170741525872	-0.0723370896353	7.62957733893e-05	-0.000167051900101	-0.0723370891391	7.68534532722e-05	-0.0480085884785
0.018	-29.5917385812	0.0141738877148	31.1243880127	-0.000117883659359	-0.0653857837649	6.03641778792e-05	-0.000114965688974	-0.0653857833635	6.08673790625e-05	-0.0479398052636
0.019	-26.6589194664	0.0142969736158	29.3067957514	-6.09873651757e-05	-0.061801441918	5.12952677653e-05	-5.85088345246e-05	-0.0618014415723	5.17694796051e-05	-0.0478762874776
0.02	-23.3997114692	0.0142376724603	27.3969068611	-7.0771411836e-07	-0.0618922427046	4.96519100269e-05	1.68905964842e-06	-0.0618922423685	5.01264813628e-05	-0.0478145177579
0.021	-19.372986971	0.0140537293019	25.3843224058	6.31590742321e-05	-0.0663099040941	5.64611648659e-05	6.58794670538e-05	-0.0663099037138	5.69709652416e-05	-0.0477504992206
0.022	-15.0486454033	0.0136938718944	23.3115488061	0.00013055410911	-0.0755982516629	7.24548110394e-05	0.000134036512524	-0.0755982511824	7.30374904716e-05	-0.0476796537073
0.023	-10.6842341093	0.0131659141461	21.2210839119	0.000200413246292	-0.0897203329389	9.73519120122e-05	0.000205079708791	-0.0897203323101	9.80408247318e-05	-0.0475971200635
0.024	-6.41812508213	0.0125040297991	19.150781071	0.000271506886552	-0.108374003153	0.000130412761052	0.000277740209069	-0.108374002342	0.000131232724701	-0.047498217426
0.025	-2.37948201188	0.0117473645705	17.1391039921	0.000342726332982	-0.131144119021	0.00017068996796	0.0003508591216	-0.131144118016	0.000171653762056	-0.0473786240643
0.026	1.0651969041	0.0143759685261	17.0752260529	0.000447418746417	-0.155385094613	0.000211709067525	0.00045747047276	-0.155385093453	0.000212796457195	-0.0472363302847
0.027	4.22021761943	0.0128505422727	15.0714050937	0.000528888822185	-0.18378864792	0.000260059032366	0.000541185639941	-0.183788646625	0.000261262166463	-0.0470669565442
0.028	6.73740939773	0.0114879225093	13.2915847812	0.00060399688557	-0.214745709262	0.000312344998356	0.000618696148136	-0.214745707886	0.000313634135232	-0.0468679301017
0.029	8.54450671118	0.00649319236111	9.98428654988	0.000637273344465	-0.249310931405	0.000371925040907	0.000654680971292	-0.249310930001	0.000373270701071	-0.0466353892352
0.03	9.52902455601	0.00549000697079	8.99594795141	0.000682820684812	-0.28311023273	0.000428965268071	0.000702773611431	-0.283110231403	0.000430302966681	-0.0463694794659
0.031	10.2414494299	0.00456010663071	8.10725401234	0.000722986640764	-0.316368514409	0.000484161592706	0.000745350236714	-0.316368513262	0.000485425664665	-0.0460700699138
0.032	10.7060184645	0.00370994169554	7.30785758593	0.000758232920601	-0.348762061109	0.000536809822247	0.000782836767113	-0.348762060249	0.000537931687532	-0.0457378619644
0.033	10.9480569302	0.00292726467875	6.58790815574	0.00078871401158	-0.380008852962	0.000586287110828	0.000815357418527	-0.380008852491	0.000587197263077	-0.0453738594328
0.034	10.9924689197	0.00220323726832	5.93821089094	0.000814542936372	-0.409865335274	0.000632059783953	0.000843000894298	-0.40986533529	0.000632689688678	-0.044979328538
0.035	10.8627646793	0.00153134964405	5.3503398619	0.000835810112638	-0.438122410463	0.000673677660785	0.000865838981182	-0.438122411056	0.000673961508424	-0.0445557615119
0.036	10.5804468307	0.000906986152299	4.81670515471	0.000852597581818	-0.464601269483	0.000710768590281	0.000883940463804	-0.46460127073	0.000710644881644	-0.0441048443044
0.037	10.164605822	0.000327232654335	4.33058394191	0.000864989091789	-0.489149311262	0.000743033982547	0.000897380884675	-0.489149313226	0.00074244693311	-0.0436284284118
0.038	9.63158756212	-0.000209100076766	3.8861302899	0.000873078316243	-0.511636160443	0.000770246046668	0.000906250469298	-0.511636163172	0.000769146803134	-0.0431285067343
0.039	9.00314558388	-0.000453455787543	3.47808236083	0.000877897093927	-0.531956355356	0.000792966636009	0.000911612803383	-0.531956358884	0.000791314957051	-0.0426071900776
0.04	8.26291568821	-0.00114052160422	3.10329230677	0.000876640747214	-0.549991059046	0.000808938325619	0.000910575999305	-0.54999106338	0.000806700915217	-0.042066708164
0.041	7.44063478841	-0.00153039235365	2.75781465165	0.000872686296332	-0.565669523887	0.000820357280436	0.000906620709351	-0.565669529024	0.000817512201459	-0.0415093654255
0.042	6.34527614994	-0.0017715248512	2.45390270557	0.000865138895546	-0.578745018772	0.000826648283925	0.000898838113121	-0.57874502469	0.000823184090722	-0.0409376453173
0.043	5.03019341765	-0.00182394083134	2.19127002362	0.000854645410779	-0.588907342046	0.000828332626059	0.000887907466453	-0.588907348713	0.000824250621371	-0.0403542997561
0.044	3.52550885553	-0.00163987347331	1.96765014302	0.00084226638323	-0.595945862498	0.00082639878451	0.000874939791988	-0.595945869879	0.000821709106208	-0.0397623463065
0.045	1.74081735649	0.00240245500537	3.58876536778	0.000864548337425	-0.597627904562	0.000817392403379	0.000896356797003	-0.597627912586	0.000812127729632	-0.0391668195538
0.046	0.0854120498459	0.00269198390135	3.13693708189	0.00086789524657	-0.597365496411	0.000811620615177	0.000898974722386	-0.597365505101	0.000805798780114	-0.0385697727251
0.047	-0.466566318688	0.00267605126169	2.67203587674	0.0008710578135	-0.595374245978	0.000808729403633	0.000901526964528	-0.595374255359	0.00080237213876	-0.0379738397873
0.048	-1.04058985875	0.00134291455354	2.45995632875	0.00086987683728	-0.592887092669	0.00080680878567	0.000899778208966	-0.592887102748	0.000799926884477	-0.0373801309202
0.049	-1.28593305705	0.000676209475169	2.26183181329	0.000862294754162	-0.590264868927	0.000804294325869	0.00089161177078	-0.590264879688	0.000796897088619	-0.0367889619076
0.05	-1.5274814674	0.000146936157472	2.13680850276	0.00085193502828	-0.587650336931	0.000801426002118	0.000880660906707	-0.587650348357	0.0007935238613	-0.0362003965866
0.051	-1.71343628522	-0.000313897365232	2.06005031242	0.000839209454311	-0.585001418004	0.000798061869359	0.000867333018395	-0.585001430072	0.000789667267181	-0.0356144486821
0.052	-1.84877871869	-0.000712173912856	2.02751177184	0.00082448690097	-0.582293387842	0.000794126453611	0.000851995244783	-0.582293400525	0.000785253479459	-0.0350311647903
0.053	-1.95570439875	-0.00103178429489	2.04115318728	0.000808083273579	-0.579479084083	0.000789493767814	0.000834960219784	-0.57947909735	0.000780158372862	-0.0344506286192
0.054	-2.03478567156	-0.00127571731227	2.09599534892	0.000790286539794	-0.576501956677	0.000784013754789	0.000816512144327	-0.57650197049	0.000774233872048	-0.0338729750401
0.055	-2.08258135651	-0.00164094729813	2.18501110321	0.000771112375333	-0.57331415314	0.000777711623474	0.000796669128019	-0.573314167462	0.000767507104431	-0.0332983910868
0.056	-2.11094197955	-0.00155141908415	2.30979341573	0.000751588562476	-0.56986525605	0.000769992190175	0.000776441026551	-0.569865270826	0.000759384494402	-0.0327271154374
0.057	-2.10925985164	-0.00158948489422	2.45939521683	0.000731099550041	-0.566127894356	0.000761242259219	0.000755227299564	-0.566127909538	0.000750254539983	-0.0321594180324
0.058	-2.08243220871	-0.00156738667762	2.63154288633	0.000710174664791	-0.562072065693	0.000751228683653	0.000733551792243	-0.562072081225	0.000739885410159	-0.0315956051043
0.059	-2.03192646734	-0.00149017028373	2.82208046974	0.000689011022909	-0.55767746714	0.000739898620787	0.000711612230199	-0.557677482964	0.000728225383864	-0.0310360054958
0.06	-1.95954329029	-0.00136294708784	3.02709997164	0.000667794261402	-0.552930294612	0.000727218825022	0.000689595531331	-0.552930310664	0.000715242103509	-0.0304809651047
0.061	-1.86737458633	-0.001191077269	3.24295266995	0.0006466951368	-0.547822576091	0.000713174227729	0.000667674296539	-0.547822592307	0.000700921152087	-0.0299308407218
0.062	-1.75775169334	-0.000980095649549	3.46625612931	0.000625868714416	-0.542351496309	0.000697766490984	0.000646005896935	-0.542351512624	0.000685264610633	-0.0293859945392
0.063	-1.63318869412	-0.000735641454964	3.6938976892	0.000605453671317	-0.536518737587	0.000681012478398	0.00062473167927	-0.536518753932	0.000668289538064	-0.028846789325
0.064	-1.4963241106	-0.000463390105834	3.92303500071	0.000585571795714	-0.530329851491	0.000662942694573	0.000603976374085	-0.5303298678	0.000650026423972	-0.0283135842407
0.065	-1.34986312139	-0.000168988059168	4.1510940451	0.000566327707188	-0.523793670163	0.000643599729362	0.00058384773214	-0.523793686367	0.00063051764956	-0.0277867312664
0.066	-1.19652186248	0.000142008576346	4.37576496642	0.000547808805886	-0.516921762543	0.000623036733846	0.000564436397865	-0.516921778576	0.000609815982712	-0.0272665721921
0.067	-1.03897493151	0.000464191105532	4.5949959896	0.000530085447585	-0.509727938441	0.000601315948093	0.000545816017054	-0.509727954238	0.0005879831264	-0.0267534361284
0.068	-0.879806955425	0.000792350586708	4.80698566349	0.000513211333741	-0.502227801722	0.000578507295493	0.000528043567926	-0.502227817219	0.000565088334399	-0.0262476374874
0.069	-0.721468850191	0.00112152515184	5.01017364844	0.000497224100232	-0.494438352664	0.000554687054021	0.000511159899106	-0.494438367799	0.000541207103988	-0.025749474387
0.07	-0.566239284505	0.00144704210433	5.20323026278	0.000482146084828	-0.486377638589	0.000529936611172	0.000495190454221	-0.486377653303	0.000516419951757	-0.0252592274278
0.071	-0.416191688678	0.00176455466394	5.38504500106	0.000467985250939	-0.478064451039	0.000504341306191	0.000480146160206	-0.478064465276	0.000490811275646	-0.0247771587956
0.072	-0.273167073496	0.00207007328743	5.55471423993	0.000454736243738	-0.469518067136	0.000477989360643	0.000466024454887	-0.469518080842	0.000464468303878	-0.0243035116455
0.073	-0.138752803516	0.00235999153662	5.71152834599	0.000442381554052	-0.460758032179	0.000450970896263	0.000452810428651	-0.460758045303	0.000437480129423	-0.0238385097235
0.074	-0.0142674012306	0.00263110649927	5.85495839993	0.000430892765295	-0.451803980063	0.00042337703736	0.000440478054854	-0.45180399256	0.000409936827095	-0.0233823571865
0.075	0.0992486542829	0.00288063379031	5.98464274361	0.000420231859103	-0.442675487751	0.000395299093819	0.000428991484003	-0.442675499575	0.000381928649207	-0.0229352385856
0.076	0.201036209731	0.00310621717938	6.10037355006	0.000410352556057	-0.433391959682	0.000366827819899	0.000418306377506	-0.433391970794	0.000353545294989	-0.0224973189791
0.077	0.290615011208	0.00330593290303	6.20208359501	0.000401201668925	-0.423972537861	0.000338052743576	0.000408371257808	-0.423972548224	0.000324875248553	-0.0220687441488
0.078	0.367775801873	0.00347828873637	6.28983339465	0.000392720447092	-0.414436033214	0.000309061561028	0.000399128853058	-0.414436042795	0.000296005180136	-0.0216496408961
0.079	0.432567306036	0.003622217917	6.36379884319	0.000384845892306	-0.404800873808	0.000279939591052	0.000390517415914	-0.404800882576	0.000267019405565	-0.0212401173976
0.08	0.485278507674	0.00373706804278	6.42425946024	0.000377512027423	-0.395085065623	0.000250769284584	0.000382471997707	-0.395085073553	0.000237999399334	-0.0208402636068
0.081	0.526416741153	0.00382258510385	6.4715873173	0.000370651101606	-0.385306161749	0.000221629785125	0.000374925661015	-0.385306168818	0.000209023357313	-0.0204501516909
0.082	0.556682168448	0.00387889286373	6.50623668792	0.00036419471724	-0.375481236206	0.000192596536635	0.000367810615536	-0.375481242394	0.000180165805896	-0.0200698364958
0.083	0.576939319603	0.00390646787273	6.52873442225	0.000358074865873	-0.365626858964	0.00016374093625	0.00036105926426	-0.365626864254	0.00015149725522	-0.0196993560372
0.084	0.56258854015	0.00403703759783	6.54759438859	0.000352387917926	-0.355743447028	0.000135001122532	0.000354765721328	-0.355743451403	0.00012295549675	-0.0193387398274
0.085	0.581348371037	0.00402289055659	6.54294573243	0.000346743701648	-0.345887394973	0.000106705141812	0.000348545022408	-0.345887398427	9.48664207044e-05	-0.0189879732065
0.086	0.591822285135	0.00398125052236	6.52853182846	0.000341239764211	-0.336047155013	7.87729092868e-05	0.000342491914538	-0.336047157539	6.7150008899e-05	-0.0186470600923
0.087	0.595123305778	0.00391429673073	6.50512019626	0.000335822622997	-0.326236945643	5.12572176228e-05	0.000336552666641	-0.326236947236	3.98582863873e-05	-0.0183159768526
0.088	0.592410288885	0.00382380156172	6.47349492617	0.000330437176534	-0.316470318782	2.42054839599e-05	0.00033067179012	-0.316470319439	1.30379314057e-05	-0.0179946859018
0.089	0.549504454262	0.00353566685797	6.44505890108	0.000324752411589	-0.306738567447	-2.23751220837e-06	0.00032451959159	-0.306738567172	-1.31662083355e-05	-0.0176831471882
0.09	0.531101972854	0.00339717434225	6.40160582714	0.000319327250833	-0.297092790205	-2.82423750184e-05	0.00031865065259	-0.297092788998	-3.89268417551e-05	-0.0173812777329
0.091	0.511762002569	0.00324256003559	6.35186518608	0.000313780500541	-0.287527684375	-5.36724998771e-05	0.000312684968229	-0.28752768224	-6.41074160962e-05	-0.0170890106963
0.092	0.513967739012	0.00325051433448	6.35159416402	0.000308195167873	-0.278005858916	-7.88109485555e-05	0.000306699581086	-0.278005855848	-8.89899449167e-05	-0.01680628429
0.093	0.471690511876	0.00288724452767	6.23832918214	0.000302699424905	-0.268739300545	-0.000102902321956	0.00030083407133	-0.268739296568	-0.000112826964603	-0.016532870464
0.094	0.473804839746	0.00289391584807	6.23806535144	0.000296651549255	-0.259412123794	-0.00012680267877	0.000294431457528	-0.259412118902	-0.000136463278308	-0.0162688299931
0.095	0.437408603405	0.00249381940478	6.10971592266	0.000290680732107	-0.250377245954	-0.00014958535206	0.000288134759206	-0.250377240175	-0.00015898540357	-0.0160138784223
0.096	0.439390065606	0.00250047346195	6.10946524946	0.00028413341427	-0.241275376111	-0.000172187859128	0.000281274388714	-0.24127536944	-0.000181317808148	-0.015768082868
0.097	0.413759902568	0.00207640507709	5.97213703112	0.000277619076421	-0.232487721408	-0.000193645636248	0.000274473860316	-0.232487713876	-0.000202510388884	-0.0155311347246
0.098	0.41557673841	0.00208290035433	5.97190688099	0.000270529988336	-0.223632906584	-0.000214929158752	0.000267109457034	-0.223632898189	-0.000223519535414	-0.0153031012488
0.099	0.403623895868	0.0016474539464	5.83136771787	0.000263430415314	-0.215100404771	-0.000235077234818	0.000259759065916	-0.215100395547	-0.000243399054526	-0.0150836634704
0.1	0.405255884358	0.00165368742733	5.83116239137	0.000255773779199	-0.206505368619	-0.000255053303659	0.000251860766057	-0.206505358563	-0.000263097958871	-0.0148728839979
0.101	0.408034390742	0.00121790640549	5.69263018378	0.000248070267429	-0.198228385562	-0.000273933266378	0.000243937499835	-0.19822837471	-0.000281707022458	-0.0146704458645
0.102	0.409471981938	0.001223811559	5.69245154735	0.000239838119559	-0.189896876696	-0.000292640821462	0.000235493245746	-0.189896865048	-0.000300135792283	-0.0144764036524
0.103	0.4518027091	0.00117801876186	5.61439853089	0.000231963478524	-0.18182640868	-0.000310709411538	0.000227420113635	-0.181826396254	-0.000317930280993	-0.0142904741771
0.104	0.457204513833	0.000953761864664	5.55131669965	0.000223318874256	-0.173849702002	-0.000328108268481	0.000218590411248	-0.17384968882	-0.000335053425019	-0.0141125937945
0.105	0.46573935773	0.000745102218961	5.49072753102	0.00021447025448	-0.165989628519	-0.000344939357471	0.00020956791886	-0.165989614599	-0.000351608340719	-0.0139426318962
0.106	0.477123313253	0.000537923111774	5.43301272368	0.000205299771042	-0.158242039779	-0.000361228985414	0.000200233783546	-0.158242025139	-0.000367621419587	-0.0137804745054
0.107	0.491140509732	0.000337010128794	5.37844963906	0.00019585613028	-0.150602230813	-0.000376997386249	0.000190635838631	-0.15060221547	-0.000383112956184	-0.0136260119124
0.108	0.50753585125	0.000141561375933	5.32727464182	0.000186139317286	-0.14306493788	-0.000392268095332	0.000180773193886	-0.143064921853	-0.000398106523703	-0.0134791393362
0.109	0.526024568158	-4.76798709571e-05	5.27967657551	0.000176163879402	-0.135624425181	-0.000407064464913	0.000170659565083	-0.135624408487	-0.000412625491703	-0.0133397574449
0.11	0.5463007222	-0.000230523618284	5.23579720239	0.000165940379849	-0.128274566068	-0.000421410356737	0.000160304715438	-0.128274548726	-0.000426693721756	-0.0132077727909
0.111	0.568045442482	-0.000406716146492	5.19573261513	0.000155480802426	-0.121008922669	-0.000435329633758	0.000149719864479	-0.121008904695	-0.000440335062109	-0.0130830981644
0.112	0.590934445986	-0.00057611666546	5.15953537557	0.0001447968897	-0.113820823637	-0.000448846035684	0.000138916025098	-0.113820805049	-0.000453573226311	-0.0129656528663
0.113	0.614644683197	-0.000738639424896	5.12721718957	0.00013390053409	-0.106703439365	-0.000461982971364	0.000127904394585	-0.10670342018	-0.000466431588712	-0.0128553629063
0.114	0.638860083947	-0.000894263669563	5.09875198006	0.000122803558123	-0.0996498538355	-0.000474763363498	0.000116696134148	-0.0996498340698	-0.000478933032255	-0.0127521611266
0.115	0.663276371182	-0.00104302325806	5.07407923937	0.000111517672903	-0.0926531323638	-0.000487209504763	0.000105302326554	-0.0926531120337	-0.000491099807636	-0.0126559872564
0.116	0.687605009108	-0.00118500213337	5.05310756655	0.000100054388213	-0.0857063845944	-0.000499342936227	9.37338851853e-05	-0.085706363716	-0.000502953414624	-0.0125667879019
0.117	0.711576390606	-0.00132032817329	5.03571830624	8.84249438063e-05	-0.0788028222668	-0.000511184343655	8.20014841719e-05	-0.0788028008559	-0.000514514501134	-0.0124845164755
0.118	0.734942260654	-0.00144916773689	5.02176920961	7.66402434144e-05	-0.0719358114163	-0.000522753471729	7.01154911357e-05	-0.0719357894884	-0.000525802780027	-0.0124091330702
0.119	0.757477534294	-0.00157172030522	5.01109805589	6.47107980209e-05	-0.0650989188178	-0.000534069054829	5.80859091374e-05	-0.0650988963882	-0.000536836962271	-0.0123406042856
0.12	0.778981529703	-0.00168821343384	5.00352618306	5.26466770791e-05	-0.0582859526052	-0.000545148763358	4.59223265261e-05	-0.058285929689	-0.000547634705421	-0.0122789030093
0.121	0.799278711371	-0.00179889797552	4.99886188262	4.04574682755e-05	-0.0514909971061	-0.000556009164465	3.36338753194e-05	-0.0514909737182	-0.000558212576262	-0.0122240081614
0.122	0.81821898428	-0.00190404359456	4.9969036197	2.81522456065e-05	-0.0447084420172	-0.000566665696033	2.12291978996e-05	-0.0447084181724	-0.000568586026474	-0.0121759044068
0.123	0.83567765344	-0.00200393457042	4.99744305474	1.57395455759e-05	-0.0379330061194	-0.000577132652806	8.71642185049e-06	-0.0379329818322	-0.000578769380193	-0.0121345818404
0.124	0.8515549954	-0.00209886588802	5.00026784913	3.22735115356e-06	-0.0311597557812	-0.00058742318353	-3.89685741075e-06	-0.0311597310662	-0.000588775832345	-0.0121000356521
0.125	0.865775602683	-0.00218913961531	5.00516423423	-9.37691693729e-06	-0.0243841185433	-0.000597549298036	-1.66035866296e-05	-0.0243840934148	-0.000598617456679	-0.0120722657746
0.126	0.878287456004	-0.0022750615634	5.01191934559	-2.20664021112e-05	-0.0176018921033	-0.000607521883201	-2.93972578344e-05	-0.0176018665758	-0.000608305222453	-0.01205127652
0.127	0.889060801375	-0.0023569382279	5.0203233098	-3.4834807548e-05	-0.0108092490391	-0.000617350726775	-4.22719051342e-05	-0.010809223127	-0.000617849018756	-0.0120370762103
0.128	0.89808686049	-0.00243507400767	5.03017109526	-4.76763861559e-05	-0.00400273761926	-0.00062704454811	-5.52220957866e-05	-0.00400271133704	-0.000627257685538	-0.0120296768033
0.129	0.905376375163	-0.00250976869816	5.04126411967	-6.05859254945e-05	0.00282072094579	-0.000636611034864	-6.82429161592e-05	0.00282074758363	-0.0006365390504	-0.0120290935208
0.13	0.91095807194	-0.00258131525564	5.05341163276	-7.35587282999e-05	0.00966383846069	-0.000646056884803	-8.13299532221e-05	0.00966386543951	-0.00064569997032	-0.0120353444801
0.131	0.914876998276	-0.00264999782658	5.06643187509	-8.65905892535e-05	0.016528968562	-0.000655387851879	-9.4479272216e-05	0.0165289958671	-0.000654746377471	-0.0120484503331
0.132	0.917192826779	-0.00271609003769	5.08015302782	-9.96777686343e-05	0.0234181180558	-0.000664608795801	-0.000107687391133	0.0234181456722	-0.000663683328394	-0.0120684339149
0.133	0.917978092825	-0.00277985353838	5.09441396264	-0.000112816963478	0.0303329604463	-0.000673723734374	-0.000120951252638	0.0303329883587	-0.000672515055798	-0.012095319905
0.134	0.917316431396	-0.00284153678855	5.10906480748	-0.000126005276841	0.0372748513371	-0.000682735897922	-0.000134268194029	0.0372748795303	-0.000681245022327	-0.012129134503
0.135	0.915300788728	-0.00290137408066	5.12396733845	-0.000139240185738	0.044244845401	-0.000691647785159	-0.000147635915807	0.0442448738595	-0.000689875975669	-0.0121699051195
0.136	0.912031694221	-0.00295958478735	5.13899521413	-0.000152519508288	0.0512437146254	-0.000700461219916	-0.000161052449397	0.0512437433333	-0.000698410004447	-0.0122176600856
0.137	0.90761551981	-0.00301637282018	5.15403406454	-0.00016584137056	0.0582719675573	-0.000709177408193	-0.000174516124514	0.0582719964984	-0.000706848594345	-0.0122724283796
0.138	0.902162851457	-0.00307192628884	5.16898144723	-0.000179204173558	0.0653298692854	-0.000717796995026	-0.000188025536616	0.0653298984433	-0.000715192684007	-0.0123342393748
0.139	0.895786879449	-0.0031264173446	5.18374668693	-0.000192606560757	0.0724174619136	-0.00072632012071	-0.00020157951486	0.0724174912716	-0.00072344272025	-0.0124031226058
0.14	0.88860191452	-0.00318000219505	5.19825061148	-0.000206047386534	0.0795345852944	-0.000734746475984	-0.000215177090913	0.0795346148354	-0.000731598712207	-0.0124791075564
0.141	0.880721974784	-0.00323282127357	5.21242519302	-0.000219525685791	0.0866808978076	-0.000743075355786	-0.000228817468912	0.0866809275142	-0.000739660284029	-0.0125622234679
0.142	0.872259506657	-0.00328499954851	5.2262131139	-0.000233040645033	0.0938558969879	-0.000751305711269	-0.000242499996854	0.0938559268424	-0.000747626725841	-0.0126524991673
0.143	0.863324186722	-0.0033366469555	5.23956726132	-0.000246591575107	0.101058939818	-0.000759436199772	-0.000256224139602	0.101058969803	-0.00075549704268	-0.0127499629168
0.144	0.854021879781	-0.00338785893775	5.25245017325	-0.000260177885744	0.108289262527	-0.000767465232518	-0.000269989453692	0.108289292623	-0.000763270001151	-0.0128546422831
0.145	0.844453722552	-0.00343871707818	5.26483342942	-0.000273799062056	0.115545999741	-0.000775391019807	-0.000283795564038	0.115546029929	-0.000770944173637	-0.012966564025
0.146	0.834715303847	-0.00348928980755	5.27669701876	-0.000287454643028	0.122828202861	-0.000783211613551	-0.000297642142652	0.122828233122	-0.000778517979874	-0.0130857540016
0.147	0.824896010347	-0.00353963317469	5.28802867599	-0.000301144202073	0.130134857559	-0.000790924947012	-0.000311528889382	0.130134887875	-0.000785989725771	-0.0132122370964
0.148	0.815078492228	-0.00358979166389	5.29882320491	-0.000314867329653	0.13746490029	-0.000798528871629	-0.000325455514716	0.13746493064	-0.000793357639385	-0.0133460371598
0.149	0.805338247725	-0.00363979904616	5.30908179542	-0.00032862361793	0.14481723374	-0.000806021190894	-0.000339421724607	0.144817264104	-0.000800619903985	-0.0134871769669
0.15	0.795743334119	-0.00368967925201	5.31881133923	-0.000342412647425	0.152190741162	-0.000813399691217	-0.000353427207285	0.15219077152	-0.000807774688177	-0.0136356781899
0.151	0.786354195778	-0.00373944725368	5.32802375644	-0.000356233975592	0.159584299541	-0.000820662169794	-0.000367471621997	0.159584329872	-0.000814820173092	-0.0137915613849
0.152	0.777223599993	-0.00378910994673	5.33673533554	-0.000370087127237	0.16699679156	-0.000827806459491	-0.000381554589574	0.166996821844	-0.000821754576657	-0.0139548459911
0.153	0.768396675058	-0.0038386670211	5.34496609065	-0.000383971586675	0.174427116363	-0.000834830450803	-0.000395675684729	0.174427146577	-0.000828576175001	-0.0141255503403
0.154	0.759911034686	-0.00388811181307	5.35273914776	-0.000397886791508	0.18187419909	-0.00084173211095	-0.000409834429988	0.181874229214	-0.000835283321074	-0.0143036916783
0.155	0.75179699256	-0.00393743213112	5.36008015877	-0.000411832127906	0.189336999228	-0.000848509500218	-0.000424030291109	0.189337029239	-0.000841874460568	-0.0144892861938
0.156	0.744077842839	-0.00398661104883	5.36701674538	-0.000425806927269	0.196814517767	-0.000855160785639	-0.000438262673881	0.196814547645	-0.000848348145251	-0.0146823490556
0.157	0.736770206541	-0.00403562766006	5.3735779827	-0.000439810464124	0.204305803224	-0.000861684252163	-0.000452530922165	0.204305832945	-0.000854703043841	-0.0148828944566
0.158	0.729884431807	-0.00408445779153	5.37979391628	-0.000453841955147	0.211809956553	-0.000868078311438	-0.00046683431705	0.211809986095	-0.000860937950562	-0.0150909356629
0.159	0.723425033008	-0.00413307466987	5.38569512483	-0.000467900559159	0.219326135017	-0.000874341508366	-0.000481172076983	0.219326164357	-0.000867051791522	-0.0153064850674
0.16	0.717391167067	-0.00418144954054	5.39131231405	-0.000481985377983	0.226853555055	-0.000880472525595	-0.000495543358758	0.226853584172	-0.000873043629083	-0.0155295542468
0.161	0.711777121569	-0.00422955223694	5.39667596066	-0.000496095458036	0.234391494238	-0.000886470186109	-0.00050994725924	0.234391523108	-0.00087891266437	-0.0157601540214
0.162	0.706572842868	-0.00427735169898	5.40181598945	-0.000510229792535	0.241939292344	-0.000892333454084	-0.000524382817691	0.241939320945	-0.000884658238103	-0.0159982945159
0.163	0.701764437855	-0.00432481644061	5.40676149618	-0.000524387324204	0.249496351669	-0.000898061434187	-0.000538849018608	0.249496379977	-0.000890279829898	-0.0162439852209
0.164	0.697334703583	-0.00437191496734	5.41154050492	-0.000538566948391	0.257062136602	-0.000903653369491	-0.000553344794949	0.257062164594	-0.000895777056222	-0.016497235055
0.165	0.693263638009	-0.00441861614399	5.41617976783	-0.000552767516483	0.264636172581	-0.000909108638166	-0.000567869031663	0.264636200234	-0.000901149667155	-0.0167580524259
0.166	0.689528929206	-0.0044648895147	5.42070459831	-0.000566987839536	0.272218044471	-0.000914426749113	-0.000582420569435	0.272218071761	-0.000906397542123	-0.0170264452894
0.167	0.686106450907	-0.00451070557685	5.42513873912	-0.000581226692053	0.279807394459	-0.00091960733671	-0.000596998208553	0.279807421364	-0.000911520684753	-0.0173024212082
0.168	0.682970698263	-0.00455603601101	5.42950426327	-0.000595482815811	0.287403919533	-0.000924650154807	-0.000611600712838	0.287403946029	-0.000916519217002	-0.0175859874067
0.169	0.68009523275	-0.00460085386951	5.43382150496	-0.000609754923708	0.295007368611	-0.000929555070126	-0.000626226813575	0.295007394675	-0.000921393372705	-0.0178771508245
0.17	0.677453085906	-0.00464513372596	5.43810901839	-0.000624041703538	0.302617539392	-0.000934322055198	-0.000640875213375	0.302617565	-0.000926143490655	-0.018175918166
0.171	0.675017114484	-0.00468885178921	5.44238356092	-0.000638341821682	0.310234274992	-0.000938951180967	-0.000655544589933	0.310234300122	-0.000930770007368	-0.0184822959471
0.172	0.67276034423	-0.00473198598389	5.44666010053	-0.000652653926646	0.317857460422	-0.000943442609172	-0.00067023359964	0.317857485051	-0.000935273449619	-0.0187962905388
0.173	0.670656275353	-0.00477451600094	5.45095184003	-0.000666976652434	0.32548701897	-0.000947796584621	-0.000684940881007	0.325487043073	-0.000939654426873	-0.0191179082065
0.174	0.668679137439	-0.00481642332103	5.45527026455	-0.000681308621717	0.333122908524	-0.00095201342745	-0.000699665057896	0.333122932079	-0.000943913623691	-0.0194471551464
0.175	0.666804135924	-0.00485769121371	5.45962519806	-0.00069564844878	0.340765117904	-0.00095609352546	-0.000714404742507	0.340765140889	-0.000948051792211	-0.019784037518
0.176	0.665007638687	-0.00489830471537	5.46402487831	-0.000709994742242	0.348413663226	-0.0009600373266	-0.00072915853814	0.348413685616	-0.000952069744762	-0.0201285614726
0.177	0.663267343055	-0.0049382505887	5.46847603636	-0.000724346107529	0.356068584338	-0.000963845331668	-0.000743925041697	0.356068606111	-0.000955968346691	-0.0204807331789
0.178	0.66156241361	-0.00497751726614	5.47298399235	-0.000738701149096	0.363729941374	-0.00096751808729	-0.000758702845937	0.363729962508	-0.000959748509451	-0.0208405588443
0.179	0.659873579083	-0.00501609478049	5.47755274824	-0.000753058472407	0.371397811435	-0.000971056179217	-0.000773490541474	0.371397831907	-0.000963411183995	-0.0212080447338
0.18	0.658183201924	-0.00505397468453	5.48218509291	-0.000767416685668	0.379072285431	-0.00097446022599	-0.000788286718529	0.379072305219	-0.000966957354521	-0.0215831971845
0.181	0.656475339418	-0.00509114996184	5.48688270792	-0.000781774401321	0.386753465104	-0.000977730872993	-0.000803089968434	0.386753484184	-0.0009703880326	-0.0219660226184
0.182	0.654735743289	-0.00512761493194	5.4916462706	-0.000796130237313	0.394441460236	-0.000980868786927	-0.000817898884916	0.394441478587	-0.000973704251698	-0.0223565275506
0.183	0.652951881442	-0.00516336515007	5.49647556252	-0.000810482818144	0.40213638607	-0.000983874650713	-0.000832712065145	0.402136403671	-0.00097690706212	-0.0227547185967
0.184	0.651112900978	-0.00519839730503	5.50136957379	-0.000824830775712	0.409838360937	-0.000986749158839	-0.00084752811059	0.409838377766	-0.00097999752638	-0.0231606024764
0.185	0.649209593956	-0.00523270911552	5.50632660379	-0.000839172749969	0.417547504099	-0.000989493013152	-0.000862345627672	0.417547520134	-0.000982976715007	-0.0235741860151
0.186	0.647234347184	-0.00526629922665	5.51134436123	-0.000853507389405	0.425263933809	-0.000992106919094	-0.000877163228257	0.425263949028	-0.000985845702769	-0.023995476144
0.187	0.645181064061	-0.00529916710859	5.51642005745	-0.000867833351375	0.432987765588	-0.000994591582375	-0.000891979529974	0.43298777997	-0.000988605565336	-0.0244244798973
0.188	0.643045089121	-0.00533131295726	5.52155049676	-0.000882149302279	0.440719110716	-0.00099694770607	-0.000906793156408	0.44071912424	-0.000991257376346	-0.0248612044091
0.189	0.640823132623	-0.00536273759852	5.52673215851	-0.000896453917628	0.448458074925	-0.000999175988132	-0.000921602737163	0.448458087571	-0.000993802204872	-0.0253056569079
0.19	0.638513146569	-0.00539344239777	5.53196127711	-0.000910745881997	0.456204757296	-0.00100127711929	-0.000936406907819	0.456204769043	-0.000996241113279	-0.0257578447099
0.191	0.636114243642	-0.00542342917316	5.53723391323	-0.000925023888889	0.463959249341	-0.00100325178134	-0.000951204309805	0.463959260169	-0.000998575155436	-0.026217775212
0.192	1.87934870763	-0.00568367761542	5.51861055207	-0.000937880351821	0.470328028041	-0.00100384327199	-0.00096455339502	0.470328037918	-0.000999560929934	-0.0266847593284
0.193	2.63332284765	-0.00570347804609	5.60585862381	-0.00094760546906	0.474144638679	-0.00100164147907	-0.000974702367033	0.474144647567	-0.000997793271992	-0.0271568252122
0.194	3.35785453974	-0.0057122781604	5.71533030191	-0.000954249966553	0.475645908203	-0.000996204353077	-0.000981683091894	0.475645916072	-0.00099281913261	-0.027631543244
0.195	4.05136253965	-0.00571295189292	5.84192233104	-0.000957994091228	0.474840823897	-0.000987396320706	-0.000985664885411	0.474840830729	-0.000984494408935	-0.0281066031179
0.196	4.71143457874	-0.00570545765186	5.98239182424	-0.000959023604023	0.47176652202	-0.00097516843523	-0.000986824854127	0.471766527808	-0.000972761514783	-0.0285797177803
0.197	5.33577328787	-0.00568927160549	6.13453590677	-0.000957510804862	0.46647839963	-0.000959527041848	-0.000985327995978	0.466478404375	-0.000957621405745	-0.0290486465724
0.198	5.92564982658	-0.00897986231888	4.48547888798	-0.000988588337655	0.45687762769	-0.000935938686426	-0.0010161660313	0.456877631378	-0.000934543690752	-0.0295092606618
0.199	6.17977455904	-0.00816469424887	4.98798625288	-0.000995778056216	0.446893824031	-0.000912129519487	-0.00102307941769	0.446893826697	-0.000911231584525	-0.0299609471619
0.2	6.39079430038	-0.00747102788622	5.46358753489	-0.000997117621898	0.435660025449	-0.00088645641612	-0.00102405496151	0.435660027133	-0.000886037726802	-0.0304020233224
0.201	6.56288891352	-0.00685567671381	5.91175466124	-0.000993625588101	0.423199108173	-0.000858943840011	-0.00102010902121	0.423199108928	-0.000858980156508	-0.0308312515222
0.202	6.70007617561	-0.00630066432161	6.33231408301	-0.000986140280361	0.409533840989	-0.000829616734864	-0.00101207807885	0.409533840876	-0.000830078170398	-0.0312474170226
0.203	6.80620263811	-0.00579481300649	6.7254370207	-0.000975281476489	0.394687879409	-0.000798500064728	-0.0010005804223	0.394687878496	-0.000799351755169	-0.0316493283512
0.204	6.88490510586	-0.00533145456009	7.0916180481	-0.000961526308856	0.378686484935	-0.000765623520009	-0.000986092214324	0.378686483299	-0.000766826228345	-0.0320358185411
0.205	6.93956195276	-0.00490677685831	7.43164805614	-0.000945258187331	0.361557107558	-0.000731024637526	-0.00096899654119	0.36155710528	-0.00073253532281	-0.0324057470198
0.206	6.97324639269	-0.00451871660443	7.74658371206	-0.000926799022543	0.343329890519	-0.000694750924796	-0.000949615733488	0.343329887686	-0.000696523293831	-0.0327580020407
0.207	6.9886894184	-0.00416621446464	8.03771400018	-0.000906430294618	0.324038117467	-0.000656861295172	-0.000928232510332	0.324038114171	-0.000658846347506	-0.0330915035899
0.208	6.98825730117	-0.00384871298075	8.30652393975	-0.000884406670647	0.303718602577	-0.000617427003331	-0.000905103653418	0.303718598911	-0.000619573574797	-0.0334052067102
0.209	6.97394624297	-0.00356581870479	8.55465563732	-0.000860964638098	0.282412014729	-0.000576532195078	-0.000880468679634	0.28241201079	-0.000578787501327	-0.0336981051822
0.21	6.94739471281	-0.00331707722833	8.78386714312	-0.000836327802264	0.260163123273	-0.000534274137327	-0.000854555160713	0.260163119157	-0.000536584316045	-0.033969235489
0.211	6.90991203902	-0.00310182766196	8.9959899723	-0.000810709953369	0.237020953104	-0.000490763164423	-0.000827581795288	0.237020948909	-0.000493073812924	-0.0342176809817
0.212	6.86252020019	-0.00291911464852	9.19288654691	-0.000784316649867	0.213038839692	-0.000446122360341	-0.00079975997944	0.213038835514	-0.000448379063774	-0.0344425761491
0.213	6.80600446108	-0.00276764321974	9.37640903617	-0.000757345826729	0.18827437943	-0.000400486988982	-0.000771294384126	0.188274375363	-0.000402635833436	-0.0346431108903
0.214	6.74096796073	-0.0026457661559	9.54836115614	-0.000729987779402	0.162789276357	-0.000354003684097	-0.000742382890063	0.162789272494	-0.000355991748369	-0.0348185346862
0.215	6.66788532027	-0.00255149603588	9.71046436577	-0.000702424767907	0.136649092147	-0.000306829413975	-0.000713216124945	0.136649088574	-0.000308605233631	-0.0349681605696
0.216	6.58715103954	-0.0024825356115	9.8643295784	-0.000674830412814	0.109922911378	-0.000259130241804	-0.000683976775678	0.10992290818	-0.000260644239413	-0.0350913688038
0.217	6.49911944169	-0.0024363210472	10.0114351169	-0.00064736900379	0.0826829380673	-0.000211079908956	-0.000654838797841	0.08268293532	-0.00021228478499	-0.0351876101929
0.218	6.40413429432	-0.00241007326009	10.1531111532	-0.00062019480442	0.0550040416953	-0.000162858273922	-0.000625966608186	0.0550040394716	-0.00016370935365	-0.0352564089648
0.219	6.30254756228	-0.00240085326915	10.2905304493	-0.000593451409676	0.0269632716434	-0.000114649643399	-0.000597514319009	0.0269632700087	-0.000115105176194	-0.0352973651854
0.22	6.19472782305	-0.0024056181857	10.4247048457	-0.000567271191777	-0.00136064198147	-6.66410336643e-05	-0.000569625053002	-0.0013606429688	-6.6662442333e-05	-0.035310156682
0.221	6.08105981632	-0.00242127522985	10.5564866946	-0.000541774854861	-0.0298877851901	-1.90203999241e-05	-0.000542430361955	-0.029887785479	-1.85724789266e-05	-0.035294540471
0.222	5.96193707503	-0.00244473190641	10.686574297	-0.00051707110755	-0.0585375415209	2.80251310125e-05	-0.000516049761415	-0.0585375410678	2.89740683554e-05	-0.0352503536971
0.223	5.83774978433	-0.00247294115743	10.8155203729	-0.000493256454527	-0.0872290480889	7.43109929952e-05	-0.000490590385363	-0.087229046858	7.57890170485e-05	-0.0351775141062
0.224	5.70887004337	-0.00250294088323	10.9437426478	-0.000470415102912	-0.115881619519	0.000119656850474	-0.000466146759442	-0.115881617482	0.000121688365295	-0.0350760200804
0.225	5.5756363997	-0.00253188767938	11.0715357431	-0.000448618975964	-0.144415135913	0.000163888183639	-0.000442800687762	-0.14441513305	0.000166493921267	-0.0349459502685
0.226	5.43833923751	-0.0025570849592	11.1990836923	-0.000427927824892	-0.172750393476	0.000206837770993	-0.000420621246279	-0.172750389773	0.000210034826112	-0.0347874628486
0.227	5.29720824998	-0.00257600583923	11.3264725499	-0.000408389428908	-0.200809418416	0.000248347055911	-0.00039966487479	-0.200809413868	0.000252148956455	-0.0346007944612
0.228	5.15240280928	-0.00258631128344	11.4537026918	-0.000390039873756	-0.228515746184	0.000288267387552	-0.00037997555931	-0.228515740791	0.000292684196417	-0.034386258846
0.229	5.00400574922	-0.00258586404619	11.5807005256	-0.000372903899428	-0.255794669137	0.000326461129642	-0.000361585096814	-0.255794662907	0.00033149957248	-0.0341442452181
0.23	4.85202080056	-0.00257273895306	11.7073294328	-0.00035699530855	-0.282573456289	0.000362802633188	-0.000344513434747	-0.282573449236	0.000368466247178	-0.0338752164104
0.231	4.71572526651	-0.00264709561988	11.8321526805	-0.000342195634883	-0.308798751983	0.000397697555198	-0.000328629853557	-0.308798744116	0.000403987485741	-0.0335796982138
0.232	4.53981516925	-0.00261259590482	11.9598800111	-0.00032879794806	-0.334354497669	0.000429975562513	-0.000314267768298	-0.334354489023	0.00043688856119	-0.0332583184153
0.233	4.11700115556	0.00185666998674	14.2466041849	-0.000305124377738	-0.35839083989	0.000457800468017	-0.000289809975714	-0.358390830544	0.000465311650404	-0.0329121394227
0.234	4.23532909358	0.00103179494203	13.9997420896	-0.000273317022419	-0.381253684443	0.000482832126179	-0.000257341296584	-0.381253674451	0.000490918581924	-0.0325425157559
0.235	4.35794095614	0.000328740994927	13.7856052657	-0.000249182743005	-0.404091809266	0.000506974009319	-0.000232605056106	-0.404091798648	0.000515634878277	-0.0321500491021
0.236	4.4796776382	-0.000224282472474	13.6040909934	-0.000230267828587	-0.426789664084	0.000530159783755	-0.000213150305265	-0.426789652859	0.000539392448917	-0.0317348213184
0.237	4.59624793399	-0.000659433640694	13.4542551607	-0.000215412734589	-0.449229447775	0.000552261978764	-0.000197821868824	-0.449229435965	0.000562061799678	-0.0312970306008
0.238	4.95510890112	-0.00530910979855	11.1681982203	-0.000215333072435	-0.472115887414	0.000574994086412	-0.000197282090362	-0.472115875001	0.000585375569172	-0.0308365818099
0.239	4.76290993661	-0.00465282429378	11.4499179362	-0.000227134519675	-0.494916396708	0.000597439342809	-0.000208667078674	-0.49491638369	0.00060840794881	-0.0303532935573
0.24	4.55322853554	-0.000359503916184	13.5243380185	-0.000197919799258	-0.514206502882	0.000612156568606	-0.000179304386387	-0.514206489424	0.000623636241285	-0.0298498020828
0.241	4.64241153737	-0.000910771897753	13.4415865702	-0.000192346108431	-0.533742589394	0.000627102787994	-0.000173603839781	-0.533742575492	0.00063909987407	-0.0293260393133
0.242	4.92933033435	-0.00536134312467	11.2263658992	-0.000197912289736	-0.553323691149	0.000642327161746	-0.000179063790053	-0.553323676797	0.000654844753989	-0.0287827375891
0.243	4.95355209089	-0.00549624423573	11.1956590639	-0.000191463974945	-0.571202960515	0.000653944077622	-0.000172641483168	-0.571202945793	0.000666944832348	-0.0282215425174
0.244	4.95745452587	-0.00555021156529	11.1850326367	-0.000187597126077	-0.58815165579	0.00066376052123	-0.000168876352974	-0.588151640739	0.000677225200791	-0.0276429305686
0.245	4.93938875988	-0.00552555201279	11.1924593134	-0.00018560594518	-0.604083658821	0.000671738311282	-0.000167060377601	-0.60408364348	0.00068564650376	-0.0270478742798
0.246	4.8980522882	-0.00543387299296	11.2158579046	-0.000185067557258	-0.618918900199	0.000677842830732	-0.000166767995903	-0.618918884609	0.000692172887553	-0.0264374293245
0.247	4.56116402525	-0.000615472213371	13.4286690256	-0.000172265348329	-0.631749471279	0.000680168724917	-0.000154328352826	-0.631749455525	0.000694878573712	-0.0258131452827
0.248	4.50197464137	-0.000661555593992	13.4703457594	-0.00017876050491	-0.644230672621	0.000682474278358	-0.000161199136587	-0.6442306567	0.000697562140271	-0.025175345122
0.249	4.38519028177	-0.000355868532553	13.5316873548	-0.000182256059427	-0.655385729902	0.000682936894491	-0.000165127818253	-0.655385713854	0.000698378143478	-0.0245257396255
0.25	4.24341253042	-2.98140985239e-05	13.6003061171	-0.000185799369308	-0.665182961254	0.000681517997235	-0.000169158167718	-0.665182945119	0.00069728671113	-0.0238656505224
0.251	4.07707693717	0.000320299250064	13.6742343626	-0.00018935991494	-0.673577743029	0.000678246943112	-0.00017325424834	-0.673577726849	0.000694315764493	-0.0231964573481
0.252	3.88694628564	0.000692958131803	13.751592344	-0.000192913505399	-0.680532838014	0.000673166417084	-0.00017738610421	-0.680532821831	0.000689506651397	-0.0225195806667
0.253	3.6740902539	0.00108561206927	13.8305971056	-0.000196418359732	-0.686018509669	0.000666332148231	-0.00018150592826	-0.686018493524	0.00068291385153	-0.021836474629
0.254	3.43986405799	0.00149493098746	13.9095707134	-0.000199824993481	-0.690012562163	0.000657810740629	-0.000185558075138	-0.690012546097	0.000674602800947	-0.0211486194529
0.255	3.18588492506	0.00191701675242	13.9869474181	-0.000203082882351	-0.692500322022	0.000647677411672	-0.000189485843862	-0.692500306076	0.000664647629908	-0.0204575138903
0.256	2.91400600453	0.00234755181965	14.0612795258	-0.000206145277564	-0.693474569606	0.000636013609824	-0.000193236403828	-0.693474553818	0.000653128785015	-0.019764667736
0.257	2.62628771006	0.00278190638139	14.1312419378	-0.000208972768786	-0.692935424922	0.000622904518967	-0.000196764458454	-0.69293540933	0.000640130541877	-0.0190715944265
0.258	2.32496672224	0.00321521850222	14.1956354134	-0.000211535991156	-0.690890190569	0.000608436468597	-0.000200035041453	-0.690890175211	0.000625738426712	-0.0183798037735
0.259	2.01242297176	0.00364245757843	14.2533886473	-0.000213817731382	-0.68735315381	0.000592694281526	-0.000203025699264	-0.687353138722	0.000610036577646	-0.0176907948737
0.26	1.69114501883	0.00405847878306	14.3035592625	-0.000215814588833	-0.682345349532	0.000575758603575	-0.000205728214368	-0.682345334749	0.000593105089358	-0.0170060492345
0.261	1.36369423725	0.00445807450521	14.3453338268	-0.000217538276499	-0.675894285838	0.000557703273735	-0.000208149953466	-0.675894271395	0.000575017398671	-0.0163270241556
0.262	1.03266834058	0.00483602784548	14.3780269872	-0.000219016593681	-0.668033634141	0.000538592808978	-0.000210314871751	-0.668033620071	0.000555837784391	-0.015655146402
0.263	0.694181198456	0.00487555872496	14.4047944752	-0.000221232876724	-0.658799791037	0.000517929378427	-0.000213211238293	-0.658799777389	0.000535068178065	-0.0149918077507
0.264	0.378719078401	0.00521230656476	14.4130375236	-0.000222148192204	-0.648253163106	0.00049689701068	-0.000214779810593	-0.648253149897	0.00051389321811	-0.0143383484832
0.265	0.0657217442549	0.0055239644411	14.4112713201	-0.000223021453006	-0.63643010792	0.000474932089508	-0.000216286415088	-0.636430095184	0.000491749197782	-0.0136960760775
0.266	-0.275983226141	0.00601918302298	14.4086534597	-0.000223263844562	-0.623364004106	0.000452477133382	-0.000217134745094	-0.623363991865	0.00046907870912	-0.0130662496498
0.267	-0.587177402855	0.0062183088602	14.389983945	-0.000224638269439	-0.609150572499	0.00042858786529	-0.000219098758002	-0.6091505608	0.000444939170061	-0.0124500423242
0.268	-0.887585707031	0.00636826063176	14.3606719484	-0.000226229619583	-0.593837762084	0.00040373807587	-0.000221255521644	-0.593837750964	0.000419804976415	-0.0118485922932
0.269	-1.17531524084	0.00646587177858	14.3208442105	-0.000228189066753	-0.577491279135	0.000377890008803	-0.000223755518652	-0.577491268631	0.000393639468603	-0.0112629665664
0.27	-1.44867857501	0.00650968672642	14.2707243058	-0.00023065972086	-0.56017956941	0.000350996556526	-0.000226741412905	-0.560179559563	0.000366396815904	-0.0106941650683
0.271	-1.70620502349	0.00649931993041	14.2106252774	-0.000233781362407	-0.541973345596	0.000323005757935	-0.000230352719862	-0.541973336447	0.000338026489901	-0.0101431181295
0.272	-1.94664346183	0.00643568605522	14.1409414084	-0.00023768471486	-0.522945126072	0.000293867234737	-0.000234720014136	-0.522945117665	0.000308479672931	-0.00961068444674
0.273	-2.16895555389	0.00632116117543	14.0621389178	-0.000242484668799	-0.50316879659	0.000263540012987	-0.000239958096501	-0.503168788971	0.00027771704821	-0.0090976494923
0.274	-2.16128676399	0.00632208605585	14.0629635556	-0.000247740810131	-0.483037504581	0.00023261514955	-0.000245621124568	-0.483037497781	0.000246340385736	-0.00860456520305
0.275	-2.55983122348	0.00595175013569	13.8820565993	-0.000254585139176	-0.461756942832	0.00019932291217	-0.000252856529105	-0.461756936933	0.000212556913866	-0.00813245774858
0.276	-2.55281480036	0.0059550698145	13.8829679394	-0.000262023409058	-0.440421911936	0.000165967392245	-0.000260650716293	-0.440421906955	0.000178701586755	-0.0076813819554
0.277	-2.87124222985	0.00544030089389	13.6723708109	-0.000270812989949	-0.418241052769	0.00013052376176	-0.000269777901765	-0.418241048784	0.000142726303937	-0.00725225966864
0.278	-2.86493612613	0.00544511411986	13.6733021429	-0.000280467344351	-0.396005143465	9.4978426673e-05	-0.000279737371759	-0.396005140497	0.00010663994585	-0.00684514622321
0.279	-3.0994378588	0.00484508556537	13.4379113557	-0.000291060547564	-0.373222331334	5.78286142611e-05	-0.000290615248077	-0.37322232945	6.89247247574e-05	-0.00646066421095
0.28	-3.09388685747	0.00485020574325	13.4388125108	-0.000302633970652	-0.350387236941	2.06789059514e-05	-0.000302443690079	-0.350387236163	3.11992031232e-05	-0.00609886612818
0.281	-3.24170534795	0.00421402762257	13.1837351823	-0.000314619197084	-0.327297034341	-1.73929467721e-05	-0.00031466219981	-0.327297034718	-7.46564531276e-06	-0.00576008183516
0.282	-3.23693573864	0.00421884771037	13.1845652898	-0.000327586699359	-0.304160851979	-5.52771158864e-05	-0.000327836891579	-0.304160853531	-4.59544745514e-05	-0.00544435746287
0.283	-3.29693743442	0.0035776208891	12.914915985	-0.00034039032943	-0.281050566352	-9.32509622489e-05	-0.000340825874214	-0.281050569107	-8.45432420507e-05	-0.00515173994205
0.284	-3.2929532951	0.0035821384877	12.915644312	-0.000354143234785	-0.257903847474	-0.00013084569312	-0.000354742605804	-0.257903851447	-0.000122765929666	-0.00488226580549
0.285	-3.26639665857	0.00295987308911	12.6364850671	-0.000367116135279	-0.235049420514	-0.000167585490441	-0.000367858485503	-0.235049425708	-0.000160137250588	-0.00463571243174
0.286	-3.26318028461	0.00296422886897	12.637091728	-0.000381019481608	-0.212170233791	-0.000203796104326	-0.000381888625048	-0.212170240218	-0.000196993761298	-0.00441210464041
0.287	-3.15375004276	0.00238847714481	12.3533634212	-0.000393470061428	-0.189832190468	-0.000238119743326	-0.000394446838498	-0.189832198097	-0.000231960296512	-0.0042109667249
0.288	-3.15126619578	0.00239256560568	12.3538397238	-0.000406842480239	-0.167481798494	-0.000271799648556	-0.000407916253491	-0.167481807335	-0.000266298632829	-0.00403231106463
0.289	-3.04316140038	0.00248963657654	12.2039311718	-0.000417839349989	-0.145709655261	-0.00030381505026	-0.000418997982447	-0.145709665289	-0.00029896934169	-0.00387552374605
0.29	-2.94580835465	0.00222511096918	12.0648380785	-0.000429044668579	-0.124353314197	-0.000333488819887	-0.000430276311813	-0.124353325364	-0.000329300958478	-0.00374029036125
0.291	-2.83076634189	0.00200595130471	11.926638144	-0.000439140471956	-0.103485888965	-0.000360808256752	-0.000440435968561	-0.10348590122	-0.00035727857658	-0.00362614092703
0.292	-2.69909362983	0.0018007317683	11.7898595309	-0.000448240276613	-0.0831580974049	-0.000385525593706	-0.00044959196778	-0.0831581106848	-0.000382652787816	-0.00353256277761
0.293	-2.551834414	0.00161965091242	11.654961106	-0.000456113111123	-0.0634175842283	-0.000407400256326	-0.000457514569132	-0.0634175984598	-0.000405181290599	-0.00345899403216
0.294	-2.39010308247	0.00146068446349	11.5223831417	-0.000462642889069	-0.0443087645654	-0.000426214429526	-0.000464088660746	-0.0443087796631	-0.000424644456711	-0.00340482681748
0.295	-2.21507016156	0.00132523308348	11.3925402515	-0.000467693999099	-0.025872759014	-0.000441769306095	-0.000469179299213	-0.0258727748806	-0.000440841578993	-0.00336941052382
0.296	-2.02794873844	0.00121353789085	11.2658191574	-0.000471150552374	-0.00814734395543	-0.000453887464623	-0.000472670939522	-0.00814736048247	-0.000453593252561	-0.00335205511751
0.297	-1.82998097345	0.00112599704024	11.1425770055	-0.000472905112112	0.00883308054974	-0.000462413223957	-0.000474456150492	0.00883306348215	-0.000462741735777	-0.00335203449344
0.298	-1.62242510545	0.0010627533185	11.0231401681	-0.000472862367066	0.0250375058549	-0.000467213436734	-0.000474439285973	0.0250374883775	-0.000468151753456	-0.00336858985097
0.299	-1.40654315671	0.00102379020235	10.9078034724	-0.000470938555598	0.0404383136327	-0.000468178018043	-0.000472535915713	0.0404382958865	-0.000469711038123	-0.00340093307706
0.3	-1.18358948269	0.00100888578093	10.7968298174	-0.000467062182861	0.0550112596139	-0.000465220409554	-0.000468673558537	0.0550112417497	-0.000467330809416	-0.00344825012094
0.301	-0.954800269927	0.00101761561882	10.6904501485	-0.000461174357878	0.0687354433035	-0.000458277910395	-0.000462792043762	0.0687354254811	-0.000460946122617	-0.00350970434611
0.302	-0.721384092587	0.00104934839069	10.5888637617	-0.000453229198343	0.0815932648965	-0.000447311884976	-0.000454843947896	0.0815932472833	-0.000450516096226	-0.00358443984616
0.303	-0.484513551251	0.00110324991114	10.4922389058	-0.000443194142498	0.0935703706553	-0.000432307837739	-0.000444794945057	0.093570353426	-0.000436024008175	-0.00367158471236
0.304	-0.24531804727	0.00117829011813	10.4007136559	-0.000431050194062	0.104655588025	-0.00041327535381	-0.000432624096046	0.104655571359	-0.000417477259316	-0.00377025424205
0.305	-0.00487773878448	0.00127325379509	10.3143970205	-0.00041679207828	0.114840851733	-0.000390247904834	-0.000418324053109	0.114840835815	-0.000394907203028	-0.00387955407835
0.306	0.235781359278	0.00138675410815	10.2333702522	-0.000400428306079	0.124121122091	-0.000363282521585	-0.000401901176199	0.124121107109	-0.000368368842157	-0.00399858327267
0.307	0.475691163323	0.00151724863252	10.1576883226	-0.000381981141384	0.132494296638	-0.000332459336231	-0.000383375554682	0.132494282779	-0.0003379403957	-0.00412643726272
0.308	0.713944214517	0.00166305743805	10.0873815281	-0.000361486469983	0.139961116189	-0.00029788099826	-0.000362780931674	0.13996110364	-0.000303722738839	-0.00426221076
0.309	0.949695378648	0.00182238288363	10.0224571841	-0.000338993569468	0.146525066266	-0.000259671968944	-0.000340164529421	0.146525055212	-0.000265838720746	-0.00440500054154
0.31	1.18216259022	0.00199333077091	9.96290137808	-0.0003145647812	0.152192274783	-0.000217977699835	-0.000315586775541	0.152192265405	-0.000224432365262	-0.00455390814163
0.311	1.4106268073	0.00217393252373	9.90868073902	-0.000288275086305	0.156971406749	-0.000172963701325	-0.000289120931074	0.156971399221	-0.000179667960055	-0.00470804244016
0.312	1.63443115375	0.00236216805389	9.85974420049	-0.000260211588683	0.160873556647	-0.000124814507601	-0.000260852622334	0.160873551135	-0.000131729040246	-0.00486652214488
0.313	1.85297950307	0.0025559889846	9.81602471366	-0.000230472908913	0.16391213905	-7.37325446679e-05	-0.000230879279527	0.16391213571	-8.08172727916e-05	-0.0050284781654
0.314	2.0657344957	0.00275334189519	9.77744089924	-0.000199168493729	0.166102777921	-1.993690825e-05	-0.000199309485986	0.166102776899	-2.7151248174e-05	-0.00519305587746
0.315	2.27221514747	0.00295219126164	9.74389860413	-0.000166417846512	0.167463194973	3.63379414304e-05	-0.000166262242779	0.167463196399	2.90348138979e-05	-0.00535941727612
0.316	2.4719941362	0.00315054177358	9.71529235014	-0.000132349684941	0.168013097354	9.48435608897e-05	-0.000131866154202	0.168013101344	8.74924378692e-05	-0.00552674301716
0.317	2.66469488717	0.00334645972483	9.6915066631	-9.71010325563e-05	0.167774064887	0.00015531897342	-9.62585404531e-05	0.16777407154	0.000147960337756	-0.00569423434602
0.318	2.8499885242	0.00353809319227	9.67241726785	-6.08162515773e-05	0.166769437001	0.000217492180608	-5.9584484472e-05	0.166769446399	0.000210165927384	-0.00586111491385
0.319	3.02759073265	0.00372369074302	9.65789215145	-2.3646024795e-05	0.165024199481	0.000281081727885	-2.19958205412e-05	0.165024211687	0.000273826888067	-0.00602663248042
0.32	3.19725869635	0.00390161844468	9.64779249045	1.42537052208e-05	0.162564871099	0.00034579831655	1.63499272146e-05	0.162564886155	0.000338652786141	-0.00619006050378
0.321	3.35878807464	0.00407037498176	9.64197344879	5.27228310324e-05	0.159419390185	0.000411346454507	5.52906478248e-05	0.159419408113	0.000404346732567	-0.00635069961637
0.322	3.51201008305	0.00422860472355	9.64028485386	9.15982005523e-05	0.155617001206	0.000477426137806	9.46607789998e-05	0.155617022007	0.000470607076552	-0.00650787898781
0.323	3.65678876481	0.00437510862962	9.64257176056	0.000130714753601	0.15118814138	0.00054373455485	0.000134292465946	0.151188165034	0.000537129124893	-0.00666095757419
0.324	3.79301841623	0.00450885291751	9.64867491649	0.000169906665769	0.146164327408	0.000609967804877	0.000174016734041	0.146164353873	0.000603606878446	-0.00680932525401
0.325	3.9206212141	0.00462897545994	9.65843114669	0.000209008490565	0.140578042395	0.000675822622113	0.000213664665861	0.140578071608	0.000669734776831	-0.00695240385094
0.326	4.03954500058	0.00473478991701	9.67167366545	0.00024785629094	0.134462623065	0.000740998096688	0.000253068573038	0.134462654941	0.000735209442182	-0.00708964804365
0.327	4.14976135222	0.00482578764866	9.68823234128	0.000286288751425	0.127852147386	0.000805197383185	0.000292063153535	0.127852181823	0.00079973141246	-0.0072205461631
0.328	4.25126373373	0.00490163747865	9.70793392141	0.000324148262412	0.120781322776	0.000868129387429	0.000330486625086	0.120781359653	0.000863006854568	-0.00734462087772
0.329	4.34406591737	0.0049621834183	9.73060223791	0.000361281968364	0.113285375045	0.000929510421918	0.000368181825791	0.11328541422	0.00092474924729	-0.0074614297673
0.33	4.42820053373	0.00500744047507	9.75605840451	0.000397542772148	0.105399938271	0.000989065820111	0.000404997273184	0.10539997959	0.000984681023848	-0.00757056578628
0.331	4.50371777461	0.00503758869291	9.78412101678	0.000432790288065	0.0971609458439	0.00104653149967	0.000440788173474	0.0971609891359	0.00104253516378	-0.0076716576177
0.332	4.57068423684	0.00505296558476	9.81460636927	0.000466891736643	0.0886045228838	0.00110165546468	0.000475417373081	0.0886045679655	0.00109805672375	-0.00776436991886
0.333	4.62918192395	0.00505405712657	9.84732869174	0.000499722774716	0.0797668802895	0.00115419923694	0.000508756245113	0.0797669269667	0.00115100429695	-0.00784840346045
0.334	4.67930729416	0.00504148748424	9.8821004154	0.000531168254862	0.0706842106577	0.00120393920637	0.000540685503929	0.0706842587273	0.00120115139079	-0.00792349516077
0.335	4.72117047583	0.00501600765039	9.91873247165	0.000561122908832	0.0613925863206	0.00125066789092	0.00057109594155	0.0613926355727	0.00124828771292	-0.00798941801704
0.336	4.75489449989	0.00497848315999	9.95703462451	0.000589491950147	0.0519278597469	0.0012941950966	0.000599889080292	0.0519279099666	0.00129222035574	-0.00804598093615
0.337	4.78061467978	0.00492988105371	9.99681583831	0.000616191591683	0.0423255665408	0.0013343489685	0.000626977736633	0.0423256175106	0.00133277487014	-0.00809302846722
0.338	4.79847799396	0.00487125624646	10.0378846778	0.000641149474655	0.0326208312665	0.00137097692434	0.000652286492041	0.0326208827685	0.00136979621958	-0.00813044043875
0.339	4.80864258868	0.00480373745428	10.0800497421	0.000664305006061	0.0228482763111	0.00140394646254	0.000675752067201	0.0228483281287	0.00140314960645	-0.00815813150325
0.34	4.81127726534	0.00472851282017	10.1231201223	0.000685609602293	0.0130419339812	0.00143314583754	0.000697323596823	0.0130419859013	0.00143272116301	-0.00817605059259
0.341	4.80656109628	0.00464681537404	10.1669058843	0.00070502683732	0.00323516201562	0.00145848459578	0.000716962802984	0.00323521383036	0.00145841850048	-0.00818418028715
0.342	4.79468302025	0.00455990844916	10.2112185686	0.000722532494499	-0.00653943732423	0.00147989396677	0.000734644065758	-0.00653938581552	0.00148017111046	-0.00818253610259
0.343	4.77584152055	0.00446907117193	10.2558717037	0.000738114521812	-0.0162500944409	0.00149732710456	0.000750354390704	-0.0162500434303	0.00149793061389	-0.00817116569757
0.344	4.75024431522	0.00437558413312	10.3006813244	0.000751772891006	-0.0258659457373	0.00151075917597	0.00076409327359	-0.0258658954068	0.00151167085407	-0.0081501480064
0.345	4.71810807103	0.00428071534116	10.3454664926	0.00076351936187	-0.0353571029932	0.00152018729305	0.000775872463607	-0.0353570535133	0.00152138783125	-0.00811959230044
0.346	4.67965820281	0.0041857065545	10.3900498138	0.000773377153613	-0.0446947186852	0.00152563028857	0.000785715627143	-0.0446946702141	0.00152709947754	-0.00807963718218
0.347	4.63512859665	0.0040917600823	10.4342579441	0.00078138052603	-0.0538510471738	0.00152712833443	0.000793657915068	-0.0538509998564	0.00152884527237	-0.0080304495163
0.348	4.58476144704	0.00400002614221	10.4779220844	0.00078757427393	-0.0627995016875	0.00152474240434	0.000799745437306	-0.0627994556546	0.00152668569981	-0.00797222330156
0.349	4.52880703882	0.0039115908586	10.520878453	0.000792013139015	-0.0715147070518	0.0015185535835	0.000804034649341	-0.0715146624196	0.00152070155087	-0.00790517848802
0.35	4.46752355413	0.00382746498356	10.5629687427	0.000794761144163	-0.0799725481168	0.00150866222922	0.000806591656118	-0.0799725049871	0.00151099307487	-0.00782955974363
0.351	4.40117686371	0.00374857342181	10.6040405458	0.000795890855788	-0.088150213851	0.00149518698822	0.000807491439616	-0.0881501723103	0.00149767898581	-0.00774563517473
0.352	4.33004033972	0.00367574563841	10.6439477569	0.000795482580699	-0.0960262370706	0.00147826367741	0.000806817017159	-0.0960261971908	0.00148089533087	-0.00765369500453
0.353	4.25439458984	0.00360970702802	10.6825509423	0.000793623504541	-0.103580529787	0.00145804403659	0.000804658538281	-0.103580491625	0.00146079422981	-0.00755405021413
0.354	4.17452721116	0.00355107132331	10.719717682	0.00079040677961	-0.110794414154	0.00143469436303	0.000801112328658	-0.110794377754	0.00143754249532	-0.00744703115045
0.355	4.09073250074	0.00350033411791	10.755322875	0.000785930570446	-0.117650649017	0.00140839403905	0.000796279890309	-0.117650614407	0.00141132014591	-0.00733298610534
0.356	4.00331108167	0.00345786757928	10.7892490154	0.000780297066214	-0.124133452038	0.00137933396519	0.000790266867836	-0.124133419236	0.00138231882409	-0.00721227987036
0.357	3.91256953783	0.00342391642155	10.821386433	0.000773611469422	-0.130228517427	0.00134771491297	0.000783181991024	-0.130228486436	0.00135074013407	-0.00708529227164
0.358	3.81881995279	0.00339859520705	10.8516335024	0.00076598097099	-0.135923029263	0.00131374581213	0.000775136004573	-0.135923000076	0.00131679391416	-0.00695241668914
0.359	3.72237940127	0.00338188703876	10.8798968172	0.000757513722095	-0.141205670424	0.0012776419886	0.000766240596098	-0.141205643024	0.00128069646036	-0.00681405856486
0.36	3.62356935002	0.00337364369991	10.9060913339	0.000748317813547	-0.146066627154	0.00123962337024	0.000756607333805	-0.146066601512	0.00124266871833	-0.0066706339041
0.361	3.52271504992	0.00337358728702	10.9301404847	0.000738500273625	-0.150497589273	0.00119991267842	0.000746346625403	-0.150497565355	0.00120293446186	-0.00652256777445
0.362	3.42014477022	0.00338131337533	10.9519762567	0.000728166095478	-0.154491746082	0.0011587336237	0.000735566709855	-0.154491723843	0.00116171847652	-0.00637029280654
0.363	3.31618904007	0.00339629573781	10.9715392454	0.000717417305106	-0.158043777989	0.00111630912496	0.000724372693473	-0.158043757379	0.00111924476763	-0.0062142477011
0.364	3.21117979326	0.0034178926278	10.9887786771	0.000706352080843	-0.161149843918	0.00107285957086	0.000712865641618	-0.161149824882	0.00107573481173	-0.00605487574631
0.365	3.10544941914	0.00344535461583	11.0036524039	0.000695063934921	-0.163807564558	0.00102860114302	0.000701141736871	-0.163807547035	0.00103140587093	-0.00589262334986
0.366	2.99932979436	0.00347783394828	11.0161268748	0.000683640967239	-0.166016001524	0.000983744219833	0.000689291513972	-0.166015985449	0.000986469388898	-0.00572793858969
0.367	2.89315123148	0.00351439537547	11.0261770767	0.00067216520082	-0.167775632521	0.000938491879058	0.000677399181095	-0.167775617827	0.000941129487007	-0.00556126978747
0.368	2.78724140216	0.00355402836736	11.0337864538	0.000660712007587	-0.169088322608	0.000893038516896	0.00066554203608	-0.169088309227	0.000895581577846	-0.0053930641089
0.369	2.681924199	0.00359566060885	11.0389468032	0.000649349632097	-0.16995729168	0.00084756859964	0.000653789985149	-0.169957279539	0.000850011112497	-0.00522376619436
0.37	2.57751858257	0.00363817263387	11.0416581465	0.000638138819613	-0.170387078287	0.000802255562737	0.000642205170294	-0.170387067316	0.000804592476149	-0.00505381682405
0.371	2.47433739823	0.00368041342727	11.0419285761	0.000627132553488	-0.170383499956	0.000757260870149	0.000630841710064	-0.170383490083	0.000759488044903	-0.00488365162079
0.372	2.37268621098	0.0037212167882	11.0397740861	0.000616375905251	-0.169953610153	0.000712733244743	0.000619745556757	-0.169953601307	0.000714847414388	-0.00471369979416
0.373	2.27286212652	0.0037594182196	11.0352183748	0.000605905998935	-0.169105652082	0.000668808077958	0.000608954471218	-0.169105644192	0.000670806808327	-0.00454438292917
0.374	2.17515263532	0.00379387207451	11.0282926306	0.000595752089317	-0.167849009494	0.000625607024228	0.000598498114416	-0.167849002493	0.000627488672408	-0.00437611382249
0.375	2.07983450572	0.00382346866334	11.0190352947	0.000585935751633	-0.166194154733	0.00058323778259	0.00058839825291	-0.166194148552	0.000585001455797	-0.00420929536917
0.376	1.98717271084	0.00384715100342	11.0074918064	0.000576471178189	-0.164152594219	0.000541794064705	0.000578669073134	-0.164152588795	0.000543439579386	-0.00404431950245
0.377	1.89741941534	0.00386393087531	10.9937143263	0.000567365575143	-0.161736811617	0.000501355745141	0.000569317597245	-0.161736806886	0.000502883586537	-0.00388156618917
0.378	1.81081304588	0.00387290384076	10.9777614403	0.000558619650566	-0.158960208919	0.000461989186341	0.00056034419117	-0.15896020482	0.000463400468656	-0.00372140248296
0.379	1.72757743405	0.00387326288089	10.9596978494	0.000550228182868	-0.155837045709	0.000423747727316	0.000551743153442	-0.155837042185	0.000425044154537	-0.00356418163704
0.38	1.64792105044	0.00386431032498	10.9395940349	0.000542180656815	-0.152382376855	0.000386672321852	0.000543503371613	-0.152382373852	0.000387856149219	-0.00341024227849
0.381	1.572036348	0.00384546776608	10.9175259139	0.000534461952787	-0.148611988902	0.000350792308995	0.000535609031478	-0.148611986367	0.000351866305063	-0.00325990764542
0.382	1.5000992281	0.00381628369919	10.8935744744	0.000527053073634	-0.144542335419	0.000316126295975	0.000528040363128	-0.144542333304	0.000317093705157	-0.00311348488799
0.383	1.43226855998	0.00377643867335	10.8678253996	0.000519931892704	-0.140190471585	0.000282683131514	0.000520774407085	-0.140190469842	0.000283547636997	-0.00297126443447
0.384	1.36868588602	0.00372574780649	10.8403686757	0.000513073906202	-0.135573988254	0.000250462945923	0.000513785783458	-0.135573986839	0.000251228632824	-0.00283351942284
0.385	1.30947520098	0.00366416059631	10.811298194	0.000506452973229	-0.130710945772	0.000219458233419	0.000507047447284	-0.130710944644	0.000220129552063	-0.00270050519827
0.386	1.25474284069	0.00359175803802	10.7807113399	0.000500042027545	-0.125619807789	0.000189654951943	0.00050053141398	-0.12561980691	0.000190236681161	-0.00257245887675
0.387	1.20457750444	0.00350874714736	10.7487085765	0.000493813746314	-0.120319375307	0.000161033616277	0.000494209440125	-0.120319374641	0.000161530826638	-0.00244959897461
0.388	1.15905035329	0.00341545307678	10.7153930252	0.000487741162868	-0.114828721185	0.000133570361599	0.000488053646576	-0.114828720699	0.000133988378542	-0.00233212510373
0.389	1.11821520701	0.00331230909109	10.6808700424	0.000481798212633	-0.109167125333	0.00010723795661	0.00048203707315	-0.109167124994	0.000107582323465	-0.00222021773174
0.39	1.08210885994	0.00319984474012	10.6452467995	0.000475960203948	-0.10335401077	8.20067480519e-05	0.000476134156653	-0.103354010551	8.22831889763e-05	-0.00211403800657
0.391	1.0507514211	0.00307867262619	10.6086318632	0.000470204208165	-0.0974088807669	5.78455215295e-05	0.000470321126773	-0.0974088806395	5.80599044434e-05	-0.00201372764422
0.392	1.02414677548	0.00294947419598	10.5711347833	0.000464509366289	-0.0913512572094	3.47222671288e-05	0.000464576317255	-0.0913512571491	3.48805667434e-05	-0.0019194088788
0.393	1.00228306424	0.00281298501034	10.5328656896	0.000458857112184	-0.0852006203724	1.26048419718e-05	0.000458880392486	-0.0852006203563	1.27131030607e-05	-0.00183118447332
0.394	0.985133215615	0.00266997993686	10.4939348959	0.000453231314926	-0.0789763502295	-8.53847439556e-06	0.000453216492294	-0.0789763502364	-8.47417331991e-06	-0.00174913778999
0.395	0.972655547146	0.0025212586845	10.4544525214	0.000447618345227	-0.0726976694399	-2.8738532336e-05	0.000447570299977	-0.0726976694504	-2.87121147505e-05	-0.00167333291821
0.396	0.964794365006	0.00236763205957	10.4145281211	0.000442007072702	-0.0663835881296	-4.80249694614e-05	0.000441930040527	-0.0663835881257	-4.80303957647e-05	-0.00160381485862
0.397	0.961480586554	0.00220990925891	10.3742703357	0.000436388802211	-0.0600528505785	-6.64259674429e-05	0.000436286417369	-0.0600528505439	-6.64572688831e-05	-0.00154060976145
0.398	0.96263240123	0.00204888644739	10.3337865582	0.000430757158433	-0.0537238839135	-8.39681004474e-05	0.000430632496938	-0.0537238838334	-8.40194118357e-05	-0.00148372521703
0.399	0.968155919678	0.00188533679418	10.2931826153	0.000425107928316	-0.0474147488994	-0.000100676265625	0.000424963550784	-0.0474147487603	-0.000100741856633	-0.00143315059656
0.4	0.977945844744	0.00172000206462	10.2525624717	0.000419438871032	-0.0411430929114	-0.000116573684922	0.000419276864944	-0.0411430927011	-0.000116647989774	-0.00138885744093
0.401	0.991886121688	0.00155358579666	10.2120279495	0.000413749504703	-0.0349261051668	-0.000131681966921	0.000413571525904	-0.0349261048744	-0.000131759612296	-0.00135079989544
0.402	1.00985063108	0.00138674802565	10.1716784698	0.000408040878487	-0.0287804742854	-0.000146021217292	0.000407848191767	-0.0287804739012	-0.000146097048301	-0.00131891518804
0.403	1.03170382948	0.0012201014756	10.1316108095	0.000402315337695	-0.0227223482428	-0.000159610186838	0.000402108856346	-0.0227223477582	-0.00015967929092	-0.00129312414879
0.404	1.0573014182	0.00105420909084	10.0919188801	0.000396576288547	-0.0167672967742	-0.000172466446752	0.000396356612796	-0.0167672961817	-0.000172524175395	-0.00127333176812
0.405	1.08649101039	0.000889582759988	10.0526935243	0.000390827968102	-0.0109302762804	-0.000184606581663	0.000390595422333	-0.0109302755737	-0.000184648569865	-0.00125942779141
0.406	1.11911278349	0.000726683069692	10.0140223257	0.000385075223751	-0.00522559728099	-0.000196046392138	0.000384829892436	-0.00522559645445	-0.00019606857555	-0.00125128734731
0.407	1.15500011911	0.000565919921911	9.97598944271	0.000379323305674	0.000333105547252	-0.000206801099471	0.000379065067916	0.000333106498062	-0.000206799729177	-0.00124877160741
0.408	1.19398025452	0.000407653852582	9.93867545354	0.000373577674676	0.00573290071236	-0.000216885546747	0.000373306237278	0.00573290179106	-0.000216857201696	-0.0012517284744
0.409	1.23587494402	0.000252197901751	9.90215721797	0.000367843827017	0.0109615846061	-0.000226314391352	0.000367558755981	0.0109615858154	-0.000226255988425	-0.00125999329631
0.41	1.28050106873	9.98199027712e-05	9.86650775731	0.000362127137187	0.0160077035393	-0.000235102285094	0.000361827887541	0.0160077048813	-0.000235011086858	-0.00127338960414
0.411	1.32767128058	-4.92549294287e-05	9.83179614312	0.000356432718968	0.0208605731032	-0.000243264039088	0.000356118662826	0.020860574579	-0.000243137659278	-0.00129172987007
0.412	1.37719464328	-0.000194841208311	9.79808740609	0.000350765304744	0.0255102948499	-0.000250814771372	0.000350435757496	0.02551029646	-0.000250651178168	-0.0013148162838
0.413	1.42887724037	-0.000336790464143	9.76544245295	0.000345129142662	0.029947770296	-0.000257770035928	0.000344783387199	0.0299477720402	-0.000257567553107	-0.00134244154418
0.414	1.48252279902	-0.000474988177281	9.73391800027	0.000339527911008	0.0341647122575	-0.000264145932379	0.000339165219908	0.034164714135	-0.000263903238426	-0.00137438966346
0.415	1.53793329211	-0.000609350805812	9.7035665165	0.000333964649038	0.0381536535325	-0.000269959196106	0.000333584304627	0.038153655542	-0.000269675321391	-0.00141043678168
0.416	1.59490955039	-0.000739822847152	9.67443617988	0.000328441703355	0.0419079529557	-0.000275227268926	0.000328043015597	0.0419079550952	-0.000274901591043	-0.00145035198832
0.417	1.65325185481	-0.000866373961423	9.64657084465	0.000322960688915	0.0454217988538	-0.000279968350762	0.000322543011082	0.045421801121	-0.000279600588146	-0.00149389814878
0.418	1.71276051476	-0.000988996177744	9.62001001937	0.000317522463678	0.0486902099404	-0.000284201432982	0.00031708520578	0.0486902123326	-0.000283791636918	-0.00154083273305
0.419	1.77323647662	-0.00110770119997	9.5947888565	0.000312127115947	0.0517090336941	-0.00028794631424	0.000311669755933	0.0517090362081	-0.000287494859374	-0.001590908644
0.42	1.83448181947	-0.00122251781798	9.57093814989	0.000306773963438	0.0544749422695	-0.000291223599794	0.000306296056177	0.0544749449019	-0.000290731173262	-0.00164387504291
0.421	1.89630037984	-0.0013334894398	9.54848434708	0.000301461563146	0.0569854260002	-0.000294054685347	0.000300962747239	0.0569854287473	-0.000293522274643	-0.00169947816963
0.422	1.95849824295	-0.00144067174175	9.52744956511	0.000296187731086	0.0592387845555	-0.000296461726541	0.000295667733582	0.0592387874132	-0.000295890606231	-0.00175746215522
0.423	2.0208842866	-0.00154413044655	9.50785162225	0.00029094957102	0.0612341158213	-0.000298467595248	0.000290408210125	0.0612341187856	-0.000297859312632	-0.00181756982456
0.424	2.08327068833	-0.00164393923006	9.48970407385	0.000285743511296	0.0629713025808	-0.000300095823831	0.000285180697181	0.0629713056474	-0.000299452183676	-0.00187954348681
0.425	2.14547338456	-0.00174017775891	9.47301626075	0.000280565348961	0.0644509970752	-0.000301370538562	0.00027998108281	0.0644510002397	-0.000300693587001	-0.00194312571149
0.426	2.20731260456	-0.00183292986532	9.45779336624	0.000275410300286	0.065674603532	-0.000302316383381	0.000274804671729	0.06567460679	-0.000301608391071	-0.00200806008822
0.427	2.26861326515	-0.001922281855	9.44403647999	0.000270273056921	0.0666442587508	-0.000302958435165	0.000269646240014	0.066644262098	-0.000302221879812	-0.00207409196801
0.428	2.32920541961	-0.00200832095586	9.43174267331	0.000265147846838	0.067362810844	-0.000303322111669	0.000264500094776	0.0673628142759	-0.000302559660003	-0.00214096918425
0.429	2.38892466408	-0.00209113390662	9.42090508081	0.000260028499303	0.0678337962315	-0.000303433073298	0.000259360138047	0.067833799744	-0.000302647562589	-0.00220844275165
0.43	2.44761255707	-0.00217080568813	9.41151299311	0.000254908513079	0.0680614149949	-0.000303317119818	0.000254219934092	0.0680614185837	-0.000302511539019	-0.0022762675414
0.431	2.50511692001	-0.00224741839509	9.40355195331	0.000249781127098	0.0680505046974	-0.000303000083127	0.000249072779393	0.0680505083585	-0.000302177553729	-0.00234420293091
0.432	2.56129220486	-0.00232105025334	9.39700386735	0.000244639392865	0.067806512782	-0.00030250771717	0.000243911774559	0.0678065165115	-0.000301671473838	-0.00241201342683
0.433	2.61599983208	-0.00239177478051	9.39184711646	0.000239476247839	0.0673354676601	-0.000301865586042	0.000238729897417	0.0673354714543	-0.000301018957122	-0.00247946925972
0.434	2.6691084093	-0.00245966008602	9.38805668201	0.000234284589104	0.0666439486072	-0.00030109895132	0.000233520076573	0.0666439524627	-0.000300245339288	-0.00254634694943
0.435	2.7204940544	-0.00252476831534	9.38560427294	0.000229057346611	0.0657390545824	-0.000300232659625	0.000228275264742	0.0657390584961	-0.00029937552155	-0.00261242983971
0.436	2.77004056199	-0.0025871552287	9.38445846462	0.000223787555343	0.0646283720919	-0.000299291031371	0.000222988511162	0.0646283760606	-0.000298433859468	-0.00267750860139
0.437	2.81763965556	-0.00264686991733	9.38458484167	0.000218468425754	0.0633199422139	-0.000298297751635	0.000217653032449	0.0633199462351	-0.00029744405398	-0.00274138170297
0.438	2.86319113899	-0.00270395464793	9.38594614692	0.000213093411875	0.061822226908	-0.000297275764048	0.000212262281254	0.0618222309793	-0.000296429045534	-0.00280385584792
0.439	2.90660300692	-0.00275844483193	9.38850243884	0.000207656276513	0.0601440747264	-0.00029624716855	0.000206810012152	0.0601440788457	-0.00029541091214	-0.00286474637811
0.44	2.94779160346	-0.00281036911546	9.39221125041	0.000202151153009	0.0582946860479	-0.000295233123816	0.000201290344181	0.0582946902133	-0.000294410772186	-0.00292387764275
0.441	2.98668168395	-0.00285974957971	9.39702775734	0.000196572603051	0.0562835779529	-0.00029425375511	0.000195697819543	0.0562835821629	-0.000293448692738	-0.00298108333238
0.442	3.02320649524	-0.00290660204683	9.40290494664	0.000190915670103	0.0541205488567	-0.00029332806828	0.000190027457968	0.05412055311	-0.000292543604061	-0.00303620677779
0.443	3.0573077291	-0.00295093647921	9.40979379294	0.000185175928032	0.0518156430163	-0.000292473870529	0.000184274806335	0.051815647312	-0.000291713220985	-0.00308910121342
0.444	3.08893565074	-0.00299275747097	9.41764343541	0.000179349524585	0.0493791150246	-0.000291707698569	0.000178435983164	0.0493791193621	-0.000290973971724	-0.00313963000549
0.445	3.11804894028	-0.00303206481042	9.42640135979	0.000173433219411	0.0468213944021	-0.000291044754674	0.00017250771765	0.0468213987809	-0.000290340934669	-0.00318766684455
0.446	3.14461472792	-0.00306885411565	9.43601358014	0.000167424416371	0.044153050394	-0.000290498851104	0.000166487382978	0.0441530548141	-0.000289827783611	-0.0032330959029
0.447	3.16860849119	-0.00310311752452	9.44642482499	0.000161321189946	0.0413847570792	-0.000290082363281	0.000160373023691	0.0413847615405	-0.000289446741792	-0.00327581195698
0.448	3.19001392975	-0.00313484443153	9.45757872409	0.000155122305595	0.0385272588897	-0.00028980619206	0.00015416337696	0.0385272633925	-0.00028920854511	-0.00331572047511
0.449	3.20882288501	-0.0031640222623	9.46941799381	0.000148827233987	0.0355913366408	-0.000289679735319	0.000147857887654	0.0355913411857	-0.000289122414703	-0.00335273767109
0.45	3.22503515526	-0.00319063727147	9.48188462364	0.000142436159066	0.0325877741645	-0.000289710869058	0.000141456717163	0.0325877787521	-0.000289196039104	-0.00338679052412
0.451	3.23865834454	-0.00321467535654	9.49492006364	0.000135949979999	0.0295273256355	-0.000289905938096	0.000134960745999	0.0295273302666	-0.000289435566036	-0.00341781676584
0.452	3.24970767795	-0.00323612287518	9.50846540796	0.000129370307061	0.0264206836765	-0.000290269756374	0.000128371570236	0.0264206883519	-0.000289845603878	-0.00344576483502
0.453	3.25820578353	-0.00325496745611	9.52246157827	0.000122699451622	0.0232784483213	-0.000290805616818	0.000121691491933	0.0232784530421	-0.000290429232713	-0.00347059380094
0.454	3.26418246683	-0.00327119879379	9.5368495027	0.00011594041042	0.0201110969148	-0.000291515310596	0.000114923503724	0.0201111016819	-0.000291188024821	-0.00349227325613
0.455	3.26767448193	-0.00328480941724	9.55157029477	0.000109096844352	0.0169289550188	-0.000292399155572	0.0001080712678	0.0169289598334	-0.000292122074383	-0.00351078317965
0.456	3.26872527282	-0.00329579542327	9.56656542661	0.00010217305209	0.013742168392	-0.000293456033635	0.000101139089601	0.0137421732551	-0.000293230036101	-0.00352611377181
0.457	3.26738467772	-0.00330415716565	9.58177689738	9.51739388512e-05	0.010560676105	-0.00029468343655	9.41318865345e-05	0.0105606810176	-0.000294509172329	-0.00353826526142
0.458	3.26370869701	-0.00330989989352	9.59714739956	8.81049806982e-05	0.00739418484792	-0.000296077519871	8.70551521058e-05	0.00739418981102	-0.000295955408287	-0.0035472476869
0.459	3.25775914591	-0.00331303432866	9.61262047837	8.09721847964e-05	0.00425214448251	-0.000297633164405	7.99149159005e-05	0.00425214949697	-0.00029756339482	-0.00355308065224
0.46	3.24960337455	-0.00331357717835	9.62814068548	7.37820460707e-05	0.00114372488509	-0.000299344044655	7.27176998595e-05	0.00114372995165	-0.000299326578119	-0.00355579305924
0.461	3.23931395103	-0.00331155157573	9.64365372846	6.65415007487e-05	-0.00192220587655	-0.000301202703593	6.54704713494e-05	-0.00192220075728	-0.000301237275756	-0.00355542281725
0.462	3.22696833743	-0.00330698744365	9.65910661096	5.9257877295e-05	-0.00493710199585	-0.00030320063308	5.81805935413e-05	-0.00493709682345	-0.00030328675833	-0.00355201653188
0.463	3.21264857729	-0.0032999217775	9.67444776971	5.19388452624e-05	-0.0078927589773	-0.000305328359188	5.08557736388e-05	-0.00789275375153	-0.000305465335983	-0.00354562917383
0.464	3.19644088661	-0.00329039884252	9.68962720139	4.45923626001e-05	-0.0107813312558	-0.000307575531651	4.35040095069e-05	-0.0107813259767	-0.000307762448992	-0.00353632372954
0.465	3.17843542404	-0.0032784702878	9.70459658415	3.72266219689e-05	-0.0135953483636	-0.000309931016619	3.61335352655e-05	-0.0135953430313	-0.000310166761619	-0.00352417083491
0.466	3.15872587142	-0.00326419516913	9.71930939009	2.98499966124e-05	-0.0163277296258	-0.000312382991902	2.87527664131e-05	-0.0163277242407	-0.000312666258379	-0.00350924839354
0.467	3.13740907805	-0.00324763988478	9.73372099173	2.24709863344e-05	-0.0189717973721	-0.000314919043824	2.13702450428e-05	-0.0189717919351	-0.000315248341852	-0.00349164118116
0.468	3.11458475002	-0.00322887802472	9.74778875772	1.50981641211e-05	-0.0215212886569	-0.000317526264847	1.39945857048e-05	-0.0215212831689	-0.000317899931196	-0.00347144043747
0.469	3.09035507286	-0.0032079901327	9.76147214371	7.7401239304e-06	-0.0239703654813	-0.000320191351102	6.63442245079e-06	-0.0239703599436	-0.000320607560474	-0.00344874344708
0.47	3.06482437927	-0.00318506338582	9.77473277195	4.0543015249e-07	-0.0263136235202	-0.000322900698974	-7.01642422115e-07	-0.0263136179343	-0.000323357475966	-0.00342365311096
0.471	3.03809875753	-0.00316019119343	9.7875345042	-6.89743078357e-06	-0.0285460993569	-0.000325640499921	-8.00508744157e-06	-0.0285460937247	-0.00032613573161	-0.00339627750993
0.472	3.01028574597	-0.00313347272231	9.79984350609	-1.41600962135e-05	-0.0306632762358	-0.000328396832739	-1.52675183898e-05	-0.0306632705595	-0.000328928281806	-0.00336672946159
0.473	2.98149394954	-0.00310501235074	9.81162830105	-2.13743700465e-05	-0.0326610883456	-0.000331155752499	-2.24807116778e-05	-0.0326610826276	-0.000331721070797	-0.0033351260723
0.474	2.95183271994	-0.00307491906004	9.82285981997	-2.85322622151e-05	-0.0345359236491	-0.000333903375468	-2.96366542924e-05	-0.0345359178921	-0.00033450011793	-0.00330158828559
0.475	2.9214117951	-0.00304330576911	9.83351143698	-3.56260244497e-05	-0.036284625283	-0.000336625959346	-3.6727579993e-05	-0.03628461949	-0.000337251598147	-0.00326624042835
0.476	2.89034095749	-0.0030102886205	9.84355900064	-4.26481821122e-05	-0.0379044915499	-0.000339309978242	-4.37460014874e-05	-0.0379044857243	-0.000339961917116	-0.00322920975645
0.477	2.85872971872	-0.00297598622654	9.85298085647	-4.95915618762e-05	-0.0393932745329	-0.000341942191873	-5.06847383701e-05	-0.039393268678	-0.000342617780485	-0.00319062600092
0.478	2.82668701183	-0.00294051888426	9.86175785884	-5.64493150971e-05	-0.0407491773632	-0.000344509708538	-5.75369406665e-05	-0.0407491714828	-0.000345206256828	-0.00315062091628
0.479	2.79432080915	-0.00290400776706	9.86987337747	-6.3214936774e-05	-0.0419708501774	-0.000347000041524	-6.42961078829e-05	-0.0419708442756	-0.000347714833919	-0.00310932783213
0.48	2.7617378931	-0.00286657410632	9.87731329408	-6.98822800649e-05	-0.0430573848024	-0.000349401158663	-7.09561035254e-05	-0.0430573788833	-0.000350131468091	-0.00306688120949
0.481	2.72904350034	-0.00282833836848	9.88406599259	-7.64455663738e-05	-0.0440083082089	-0.000351701524866	-7.75111651095e-05	-0.0440083022769	-0.000352444626468	-0.00302341620303
0.482	2.69634103685	-0.00278941944071	9.89012234078	-8.28993910868e-05	-0.0448235747795	-0.000353890137544	-8.39559097421e-05	-0.0448235688391	-0.000354643322024	-0.00297906823034
0.483	2.66373183019	-0.00274993383372	9.89547566426	-8.92387250927e-05	-0.0455035574376	-0.000355956554912	-9.02853354141e-05	-0.0455035514935	-0.000356717141443	-0.00293397254962
0.484	2.6313148185	-0.00270999491078	9.9001217149	-9.54589122748e-05	-0.0460490376869	-0.000357890917281	-9.64948181991e-05	-0.046049031744	-0.000358656265901	-0.00288826384661
0.485	2.59918631765	-0.00266971215326	9.90405863077	-0.000101555663213	-0.046461194615	-0.0003596839615	-0.000102580105602	-0.0464611886781	-0.000360451484939	-0.00284207583206
0.486	2.56743978091	-0.00262919047066	9.90728688998	-0.000107525045381	-0.0467415929132	-0.000361327028823	-0.00010853730635	-0.0467415869874	-0.000362094203708	-0.00279554085068
0.487	2.53616553982	-0.00258852956282	9.90980925752	-0.000113363470162	-0.0468921699716	-0.000362812066541	-0.000114362876962	-0.0468921640619	-0.000363576443922	-0.0027487895024
0.488	2.50545061575	-0.00254782334241	9.91163072774	-0.000119067677048	-0.0469152221052	-0.00036413162378	-0.000120053605456	-0.0469152162168	-0.000364890838948	-0.00270195027706
0.489	2.47537850529	-0.00250715942331	9.91275845862	-0.00012463471541	-0.0468133899729	-0.000365278841965	-0.000125606592612	-0.0468133841109	-0.000366030623507	-0.00265514920316
0.49	2.44602900256	-0.00246661868048	9.91320170376	-0.000130061924254	-0.0465896432483	-0.000366247440452	-0.000131019231191	-0.0465896374178	-0.000366989618533	-0.00260850951158
0.491	2.41747796187	-0.00242627488464	9.91297173494	-0.00013534691039	-0.0462472646066	-0.000367031697935	-0.00013628918356	-0.0462472588129	-0.000367762211769	-0.00256215131491
0.492	2.38979727233	-0.00238619441786	9.91208176417	-0.000140487525454	-0.0457898330897	-0.000367626430221	-0.000141414358159	-0.0457898273378	-0.000368343334718	-0.00251619130313
0.493	2.36305458652	-0.00234643606674	9.91054685905	-0.000145481842208	-0.0452212069124	-0.00036802696502	-0.000146392885265	-0.0452212012073	-0.000368728436602	-0.00247074245608
0.494	2.33731324615	-0.00230705089895	9.90838385359	-0.000150328130572	-0.0445455057766	-0.000368229114406	-0.000151223092474	-0.0445455001233	-0.000368913455974	-0.00242591377341
0.495	2.3126321927	-0.00226808221986	9.90561125798	-0.000155024833779	-0.043767092755	-0.000368229145594	-0.000155903480344	-0.0437670871585	-0.000368894790657	-0.00238181002237
0.496	2.28906584411	-0.00222956560803	9.90224916221	-0.000159570545074	-0.0428905558116	-0.000368023750688	-0.000160432698586	-0.0428905502766	-0.000368669266656	-0.00233853150389
0.497	2.26666403084	-0.00219152902678	9.89831913774	-0.000163963985304	-0.041920689021	-0.000367610016029	-0.000164809523184	-0.0419206835521	-0.000368234106668	-0.00229617383722
0.498	2.24547193536	-0.00215399300831	9.89384413745	-0.000168203981769	-0.0408624735521	-0.000366985391736	-0.000169032834792	-0.0408624681539	-0.000367586898821	-0.00225482776348
0.499	2.22553006479	-0.00211697090502	9.88884839306	-0.000172289448604	-0.0397210584789	-0.000366147662016	-0.000173101598712	-0.0397210531559	-0.000366725566175	-0.00221457896821
0.5	2.2068741748	-0.00208046920243	9.88335730965	-0.000176219368987	-0.0385017414814	-0.000365094916747	-0.000177014846713	-0.0385017362378	-0.000365648337538	-0.00217550792325
0.501	2.18953533485	-0.00204448788806	9.87739736009	-0.000179992779372	-0.0372099494972	-0.000363825524813	-0.000180771660931	-0.0372099443371	-0.000364353720047	-0.00213768974777
0.502	2.17353985139	-0.0020090208678	9.870995978	-0.000183608755934	-0.0358512193852	-0.00036233810959	-0.000184371160007	-0.0358512143125	-0.000362840473936	-0.00210119408875
0.503	2.15890934364	-0.00197405642443	9.86418145056	-0.000187066403358	-0.0344311786597	-0.000360631526934	-0.000187812487616	-0.0344311736782	-0.000361107589839	-0.00206608502061
0.504	2.1456607705	-0.001939577709	9.85698281027	-0.000190364846051	-0.0329555263536	-0.000358704845955	-0.000191094803451	-0.0329555214668	-0.000359154268905	-0.00203242096413
0.505	2.13380645728	-0.00190556325805	9.84942972717	-0.000193503221826	-0.031430014064	-0.000356557332784	-0.000194217276724	-0.0314300092754	-0.000356979905954	-0.00200025462428
0.506	2.12335415183	-0.0018719875291	9.84155240195	-0.000196480678044	-0.0298604272377	-0.00035418843749	-0.000197179082171	-0.0298604225504	-0.000354584075818	-0.00196963294692
0.507	2.11430715872	-0.00183882144692	9.83338145919	-0.000199296370185	-0.0282525667457	-0.000351597784225	-0.000199979398509	-0.0282525621627	-0.000351966522949	-0.00194059709402
0.508	2.10666434641	-0.00180603295266	9.82494784202	-0.000201949462761	-0.0266122307986	-0.000348785164618	-0.000202617409284	-0.0266122263226	-0.000349127154325	-0.00191318243714
0.509	2.10042029207	-0.00177358755023	9.8162827083	-0.000204439132449	-0.0249451972496	-0.000345750534375	-0.000205092305973	-0.0249451928832	-0.000346066035603	-0.00188741856875
0.51	2.09556542238	-0.00174144884252	9.8074173296	-0.000206764573311	-0.0232572063322	-0.000342494012994	-0.00020740329321	-0.0232572020777	-0.000342783390428	-0.00186332933098
0.511	2.09208606099	-0.00170957905233	9.79838298871	-0.000208925003927	-0.0215539438739	-0.000339015886429	-0.000209549595955	-0.0215539397334	-0.000339279602754	-0.00184093286145
0.512	2.08996459501	-0.0016779395227	9.78921088417	-0.000210919676237	-0.0198410250294	-0.000335316612543	-0.00021153046841	-0.0198410210048	-0.00033555522198	-0.00182024165554
0.513	2.08917963752	-0.00164649119247	9.77993203497	-0.000212747885906	-0.018123978569	-0.000331396829073	-0.000213345204479	-0.018123974662	-0.000331610970661	-0.00180126264462
0.514	2.08970615274	-0.00161519504264	9.77057718627	-0.000214408983961	-0.0164082317603	-0.000327257363874	-0.000214993149546	-0.0164082279723	-0.000327447754539	-0.00178399728976
0.515	2.09151559955	-0.00158401251113	9.76117672233	-0.000215902389493	-0.0146990958753	-0.000322899247136	-0.000216473713328	-0.0146990922075	-0.000323066674598	-0.00176844169013
0.516	2.09457612712	-0.00155290587339	9.75176057883	-0.00021722760317	-0.0130017523543	-0.000318323725245	-0.000217786383579	-0.0130017488078	-0.000318469040805	-0.00175458670564
0.517	2.09885271449	-0.0015218385866	9.74235816112	-0.000218384221347	-0.0113212396546	-0.000313532275983	-0.000218930740403	-0.0113212362299	-0.000313656387243	-0.00174241809296
0.518	2.10430737708	-0.00149077559698	9.73299826431	-0.000219371950505	-0.00966244080852	-0.000308526624702	-0.000219906470934	-0.00966243750633	-0.000308630488258	-0.0017319166544
0.519	2.11089930982	-0.00145968360928	9.72370899866	-0.000220190621832	-0.0080300717155	-0.000303308761147	-0.000220713384162	-0.00803006853606	-0.000303393375303	-0.00172305839883
0.52	2.11858511212	-0.00142853131833	9.71451771793	-0.000220840205688	-0.00642867018644	-0.000297880956573	-0.000221351425677	-0.0064286671298	-0.00029794735412	-0.00171581471393
0.521	2.12731891592	-0.00139728960322	9.70545095036	-0.000221320825769	-0.00486258575867	-0.000292245780833	-0.000221820692117	-0.00486258282467	-0.000292295021926	-0.00171015254897
0.522	2.13705268879	-0.00136593168491	9.69653433754	-0.000221632772769	-0.00333597029636	-0.000286406119101	-0.000222121445137	-0.00333596748463	-0.000286439284286	-0.0017060346074
0.523	2.14773627247	-0.0013344332485	9.68779257323	-0.000221776517345	-0.00185276938809	-0.00028036518793	-0.00022225412469	-0.00185276669801	-0.000280383371347	-0.00170341954845
0.524	2.15931771201	-0.00130277253129	9.67924934858	-0.00022175272223	-0.000416714551521	-0.000274126550338	-0.000222219361471	-0.000416711982256	-0.000274130853144	-0.00170226219688
0.525	2.17174339111	-0.00127093037912	9.67092730175	-0.000221562253344	0.000968683748364	-0.000267694129663	-0.000222017988357	0.000968686197844	-0.000267685653706	-0.00170251376014
0.526	2.18495824944	-0.00123889027183	9.66284797034	-0.000221206189754	0.00230014226284	-0.000261072221934	-0.000221651050716	0.00230014459378	-0.000261052063698	-0.00170412205211
0.527	2.19890593668	-0.00120663832141	9.65503175107	-0.000220685832385	0.00357461030308	-0.00025426550652	-0.000221119815463	0.00357461251693	-0.000254234751383	-0.00170703172258
0.528	2.21352907826	-0.00117416324339	9.64749785907	-0.000220002711366	0.00478927426465	-0.000247279054868	-0.000220425778746	0.00478927636307	-0.000247238771688	-0.00171118449165
0.529	2.22876941821	-0.00114145630546	9.64026429645	-0.000219158591941	0.0059415613359	-0.000240118337148	-0.000219570672208	0.00594156332071	-0.000240069573206	-0.00171651938825
0.53	2.24456805522	-0.00110851125399	9.63334782292	-0.00021815547887	0.00702914239593	-0.000232789226664	-0.000218556467726	0.00702914426914	-0.00023273300297	-0.00172297299204
0.531	2.26086557062	-0.00107532422297	9.62676392953	-0.000216995619282	0.00804993410966	-0.000225298001902	-0.000217385380598	0.00804993587348	-0.000225235308893	-0.00173047967765
0.532	2.27760229803	-0.00104189362508	9.62052681933	-0.000215681503944	0.00900210023037	-0.000217651346121	-0.000216059871129	0.00900210188714	-0.000217583139752	-0.00173897186079
0.533	2.29471843654	-0.00100822002994	9.61464939105	-0.000214215866921	0.009884052122	-0.000209856344429	-0.000214582644609	0.00988405367425	-0.000209783542676	-0.00174838024521
0.534	2.31215428692	-0.000974306030003	9.60914322507	-0.000212601683649	0.0106944485153	-0.000201920478293	-0.000212956649675	0.0106944499657	-0.000201843958064	-0.00175863406975
0.535	2.32985041335	-0.000940156096977	9.60401857863	-0.000210842167409	0.0114321945145	-0.000193851617475	-0.000211185075067	0.0114321958658	-0.000193772211933	-0.00176966135487
0.536	2.34774780147	-0.00090577643159	9.59928437856	-0.000208940764256	0.0120964398728	-0.000185658009389	-0.000209271344808	0.012096441128	-0.0001855765057	-0.00178138914779
0.537	2.3657880463	-0.000871174807656	9.59494822304	-0.000206901146416	0.012686576557	-0.000177348265938	-0.000207219111839	0.0126865777191	-0.000177265403417	-0.00179374376555
0.538	2.38391351787	-0.000836360413365	9.59101638599	-0.000204727204236	0.0132022356227	-0.000168931347857	-0.000205032250174	0.0132022366948	-0.000168847816526	-0.00180665103533
0.539	2.40206750084	-0.000801343691423	9.5874938224	-0.000202423036716	0.0136432834246	-0.000160416546658	-0.000202714845622	0.01364328441	-0.000160332986197	-0.00182003653129
0.54	2.42019437513	-0.000766136179887	9.58438418306	-0.000199992940735	0.0140098171859	-0.000151813464265	-0.000200271185156	0.0140098180878	-0.000151730463346	-0.00183382580731
0.541	2.43823973327	-0.000730750355319	9.58168982689	-0.00019744139902	0.0143021599544	-0.000143131990452	-0.000197705745017	0.0143021607763	-0.000143050086448	-0.00184794462509
0.542	2.45615053886	-0.000695199480286	9.57941184096	-0.000194773066981	0.0145208549734	-0.00013438227823	-0.000195023177633	0.0145208557187	-0.000134301957268	-0.00186231917677
0.543	2.47387525521	-0.000659497455543	9.57755006152	-0.000191992758484	0.014666659495	-0.000125574717307	-0.000192228297461	0.0146666601671	-0.000125496414667	-0.00187687630184
0.544	2.49136396659	-0.000623658680233	9.5761031003	-0.000189105430699	0.014740538068	-0.000116719905801	-0.000189326065856	0.0147405386704	-0.000116644006622	-0.00189154369742
0.545	2.50856850707	-0.000587697918538	9.57506837151	-0.000186116168102	0.0147436553307	-0.000107828620368	-0.000186321575076	0.014743655867	-0.00010775546066	-0.00190625012181
0.546	2.52544257068	-0.000551630176666	9.57444212371	-0.000183030165777	0.0146773683412	-9.89117849431e-05	-0.000183220031543	0.0146773688149	-9.88416528564e-05	-0.00192092559041
0.547	2.54194178074	-0.00051547058927	9.57421947451	-0.000179852712117	0.0145432184776	-8.99804382633e-05	-0.000180026738478	0.0145432188922	-8.99135756216e-05	-0.00193550156392
0.548	2.55802382999	-0.000479234316166	9.57439444608	-0.000176589171059	0.0143429229426	-8.10457003991e-05	-0.000176747078037	0.0143429233015	-8.09823044474e-05	-0.00194991112818
0.549	2.57364854996	-0.00044293645095	9.57496000496	-0.000173244963976	0.0140783659053	-7.21187384824e-05	-0.000173386493067	0.0140783662121	-7.20589638374e-05	-0.00196408916541
0.55	2.58877797304	-0.000406591940974	9.57590810417	-0.000169825551334	0.0137515893172	-6.32107318479e-05	-0.000169950468616	0.0137515895753	-6.31546926235e-05	-0.00197797251636
0.551	2.60337643919	-0.000370215519651	9.57722972663	-0.00016633641427	0.0133647834339	-5.43328367994e-05	-0.000166444513312	0.0133647836466	-5.42806088801e-05	-0.00199150013324
0.552	2.61741062462	-0.000333821650728	9.57891493181	-0.000162783036179	0.0129202770807	-4.54961512139e-05	-0.000162874140748	0.0129202772513	-4.54477746537e-05	-0.002004613223
0.553	2.63084960017	-0.000297424485282	9.58095290124	-0.000159170884457	0.0124205276954	-3.67116791964e-05	-0.00015924485099	0.0124205278271	-3.66671607159e-05	-0.00201725538079
0.554	2.64366488986	-0.000261037830306	9.5833319911	-0.000155505392502	0.0118681111838	-2.7990295995e-05	-0.000155562112322	0.0118681112798	-2.79496115536e-05	-0.00202937271344
0.555	2.65583048849	-0.00022467512989	9.58603978127	-0.00015179194209	0.0112657116236	-1.93427133827e-05	-0.000151831343355	0.011265711687	-1.93058108033e-05	-0.00204091395264
0.556	2.66732291283	-0.000188349457296	9.58906312849	-0.000148035846246	0.0106161108498	-1.07794457079e-05	-0.000148057895602	0.0106161108835	-1.07462473303e-05	-0.00205183055787
0.557	2.67812122303	-0.000152073518524	9.59238821849	-0.000144242332688	0.00992217795795	-2.31077680811e-06	-0.000144247036636	0.0099221779648	-2.28118214908e-06	-0.00206207680885
0.558	2.68820697708	-0.000115859666799	9.59600062298	-0.000140416527964	0.009186858757	6.05327202799e-06	-0.000140403933913	0.00918685873977	6.07938362646e-06	-0.00207160988748
0.559	2.69756433436	-7.97199257011e-05	9.59988535251	-0.000136563442366	0.00841316520713	1.430297287e-05	-0.000136533639373	0.00841316516845	1.43257396253e-05	-0.00208038994928
0.56	2.70617995799	-4.36660223747e-05	9.60402691351	-0.000132687955697	0.00760416487363	2.24289205614e-05	-0.000132641074893	0.00760416481601	2.24484956845e-05	-0.00208838018424
0.561	2.71404304777	-7.70942849897e-06	9.60840936529	-0.000128794803967	0.00676297042962	3.04220605842e-05	-0.000128731018667	0.00676297035546	3.04386097801e-05	-0.00209554686722
0.562	2.72114531349	2.81385919223e-05	9.61301637467	-0.000124888567093	0.00589272923839	3.82737152299e-05	-0.000124808092594	0.00589272914994	3.82874142787e-05	-0.00210185939784
0.563	2.72748097438	6.38669283103e-05	9.61783127559	-0.00012097365765	0.00499661304582	4.59756079442e-05	-0.000120876750726	0.00499661294523	4.59866403769e-05	-0.00210729033012
0.564	2.73304666557	9.94645637543e-05	9.62283712391	-0.000117054310728	0.00407780781187	5.35198857317e-05	-0.000116941268826	0.00407780770115	5.35284406113e-05	-0.00211181539178
0.565	2.73784145256	0.00013492051238	9.6280167527	-0.000113134574933	0.00313950370954	6.0899139515e-05	-0.000113005735081	0.00313950359056	6.09054093343e-05	-0.00211541349357
0.566	2.7418667602	0.00017022375279	9.63335283175	-0.000109218304554	0.00218488531823	6.81064223639e-05	-0.000109074042007	0.00218488519273	6.81106010673e-05	-0.00211806672865
0.567	2.74512634262	0.000205363160658	9.63882791976	-0.000105309152933	0.00121712203761	7.51352655207e-05	-0.000105149879558	0.00121712190721	7.51375466581e-05	-0.00211976036231
0.568	2.74762616384	0.000240327439793	9.64442452106	-0.000101410567037	0.000239358746559	8.19796921666e-05	-0.000101236729463	0.000239358612742	8.19802671842e-05	-0.00212048281225
0.569	2.74937442011	0.000275105055264	9.65012513811	-9.7525783229e-05	-0.000745293269509	8.86342288891e-05	-9.73378607851e-05	-0.000745293405386	8.86332855612e-05	-0.00212022561962
0.57	2.7503813946	0.000309684166428	9.65591232454	-9.36578242521e-05	-0.00173376510032	9.50939148235e-05	-9.34563267084e-05	-0.00173376523703	9.50916358293e-05	-0.00211898341122
0.571	2.75065943885	0.000344052564482	9.66176873803	-8.98094973869e-05	-0.00272303868147	0.000101354308464	-8.95949625253e-05	-0.00272303881789	0.000101350870108	-0.00211675385299
0.572	2.75022283883	0.000378197612371	9.66767718819	-8.59833937747e-05	-0.00371015493388	0.000107411492144	-8.57563848123e-05	-0.00371015506904	0.000107407063226	-0.00211353759528
0.573	2.74908779285	0.000412106190588	9.6736206878	-8.21818888664e-05	-0.00469222155505	0.000113262074217	-8.19429917565e-05	-0.00469222168807	0.00011325681504	-0.00210933821015
0.574	2.74727225914	0.000445764647703	9.67958249856	-7.84071439608e-05	-0.00566642044466	0.000118903188964	-7.8156964596e-05	-0.00566642057479	0.000118897250491	-0.00210416212105
0.575	2.74479592273	0.000479158758145	9.68554617671	-7.46611087844e-05	-0.00663001475013	0.000124332494283	-7.44002701265e-05	-0.00663001487672	0.000124326017431	-0.00209801852526
0.576	2.7416800581	0.000512273686646	9.69149561741	-7.09455250607e-05	-0.00758035551833	0.000129548167224	-7.06746642223e-05	-0.00758035564083	0.000129541282294	-0.00209091930954
0.577	2.73794744408	0.000545093960874	9.69741509604	-6.72619310094e-05	-0.00851488794134	0.000134548897445	-6.69816963118e-05	-0.0085148880593	0.000134541723682	-0.0020828789593
0.578	2.73362227508	0.000577603452327	9.70328930822	-6.36116667135e-05	-0.00943115718569	0.000139333878673	-6.33227147444e-05	-0.00943115729877	0.000139326523956	-0.00207391446175
0.579	2.72873006121	0.000609785366027	9.70910340781	-5.99958802845e-05	-0.0103268137961	0.000143902798275	-5.96988729783e-05	-0.0103268139041	0.000143895358919	-0.0020640452034
0.58	2.72329748383	0.000641622239277	9.71484304259	-5.6415534756e-05	-0.0111996186659	0.000148255825033	-5.61111365184e-05	-0.0111996187685	0.000148248385716	-0.00205329286248
0.581	2.71735233677	0.000673095950111	9.72049438598	-5.287141563e-05	-0.0120474475682	0.000152393595264	-5.25602905278e-05	-0.0120474476654	0.000152386229049	-0.00204168129646
0.582	2.71092341181	0.000704187734719	9.72604417118	-4.93641390011e-05	-0.0128682952427	0.000156317197371	-4.90469480348e-05	-0.0128682953344	0.000156309965838	-0.00202923642544
0.583	2.70404036183	0.000734878214413	9.73147971681	-4.58941601792e-05	-0.013660279036	0.000160028154995	-4.55715586584e-05	-0.0136602791223	0.000160021108455	-0.00201598611151
0.584	2.69673360499	0.000765147432199	9.73678895558	-4.2461782735e-05	-0.0144216420919	0.000163528408863	-4.21344177699e-05	-0.014421642173	0.00016352158667	-0.00200196003481
0.585	2.6890342514	0.000794974897832	9.74196045709	-3.90671678876e-05	-0.0151507560931	0.000166820297507	-3.87356760121e-05	-0.015150756169	0.000166813728432	-0.00198718956658
0.586	2.68097392913	0.000824339642015	9.74698344922	-3.57103441605e-05	-0.0158461235537	0.000169906536953	-3.5375349099e-05	-0.0158461236247	0.000169900239642	-0.00197170763972
0.587	2.67258474453	0.000853220278327	9.75184783784	-3.2391217228e-05	-0.0165063796662	0.000172790199564	-3.2053327816e-05	-0.0165063797327	0.000172784183045	-0.00195554861721
0.588	2.66389912322	0.000881595073286	9.75654422321	-2.91095798815e-05	-0.0171302937058	0.000175474692138	-2.87693881486e-05	-0.0171302937679	0.000175468956391	-0.00193874815901
0.589	2.65494973324	0.000909442023092	9.76106391368	-2.58651220433e-05	-0.0177167699963	0.000177963733429	-2.55232014659e-05	-0.0177167700545	0.00017795827	-0.00192134308766
0.59	2.64576936712	0.00093673893654	9.76539893732	-2.26574407638e-05	-0.0182648484461	0.000180261331209	-2.23143446921e-05	-0.0182648485007	0.000180256123864	-0.00190337125324
0.591	2.63639085016	0.00096346352388	9.769542052	-1.9486050138e-05	-0.0187737046584	0.000182371759023	-1.91423103997e-05	-0.0187737047098	0.000182366784431	-0.0018848713979
0.592	2.62684693373	0.000989593489761	9.77348675069	-1.63503910829e-05	-0.0192426496265	0.000184299532742	-1.60065167671e-05	-0.0192426496752	0.000184294761187	-0.00186588302054
0.593	2.61717017752	0.00101510663017	9.77722726721	-1.32498409236e-05	-0.0196711290229	0.000186049387063	-1.29063173426e-05	-0.0196711290695	0.000186044783174	-0.00184644624199
0.594	2.60739290993	0.00103998093216	9.78075857681	-1.01837227386e-05	-0.0200587220928	0.000187626252058	-9.84101056684e-06	-0.0200587221376	0.000187621775548	-0.00182660167107
0.595	2.59754705817	0.00106419467523	9.78407639737	-7.15131442097e-06	-0.0204051401627	0.000189035229887	-6.80984900914e-06	-0.0204051402063	0.000189030836301	-0.00180639027199
0.596	2.58766411985	0.00108772653356	9.78717718483	-4.15185741824e-06	-0.0207102247788	0.000190281571779	-3.81204827635e-06	-0.0207102248217	0.000190277213243	-0.00178585323333
0.597	2.57777505638	0.00111055567821	9.79005813045	-1.18456511801e-06	-0.0209739454864	0.000191370655383	-8.46795563363e-07	-0.0209739455291	0.000191366281343	-0.00176503183919
0.598	2.56791020869	0.00113266187782	9.79271715224	1.75136914761e-06	-0.0211963972651	0.000192307962567	2.08674218458e-06	-0.021196397308	0.000192303520521	-0.00174396734257
0.599	2.55809919431	0.00115402559757	9.79515288587	4.65676450031e-06	-0.0213777976354	0.000193099057749	4.98941051969e-06	-0.0213777976792	0.000193094493964	-0.00172270084162
0.6	2.54837087147	0.00117462809504	9.79736467465	7.53244533314e-06	-0.0215184834521	0.000193749566839	7.86206016672e-06	-0.0215184834973	0.000193744827043	-0.00170127315882
0.601	2.53875324363	0.00119445151193	9.79935255528	1.03792345584e-05	-0.0216189073995	0.000194265156837	1.07055401373e-05	-0.0216189074466	0.000194260186892	-0.00167972472355
0.602	2.52927340484	0.00121347896131	9.80111724408	1.31979472926e-05	-0.0216796342075	0.000194651516165	1.35206912908e-05	-0.0216796342571	0.000194646262707	-0.00165809545834
0.603	2.51995746286	0.00123169460919	9.80266011847	1.59893849807e-05	-0.0217013366037	0.00019491433575	1.63083403435e-05	-0.0217013366563	0.000194908746802	-0.00163642466893
0.604	2.51083045465	0.00124908375013	9.80398320017	1.87543299574e-05	-0.0216847910208	0.00019505929093	1.90692943257e-05	-0.0216847910769	0.000195053316474	-0.00161475093858
0.605	2.50191637737	0.00126563287597	9.80508913478	2.14935404395e-05	-0.0216308730773	0.000195092024175	2.18043354796e-05	-0.0216308731373	0.000195085616692	-0.00159311202672
0.606	2.49323804425	0.00128132973706	9.80598117017	2.42077459406e-05	-0.0215405528484	0.000195018128686	2.45142165888e-05	-0.0215405529129	0.00019501124365	-0.00157154477226
0.607	2.48481705587	0.00129616339622	9.80666313267	2.68976430949e-05	-0.0214148899489	0.000194843132851	2.71996567291e-05	-0.0214148900184	0.000194835729181	-0.00155008500168
0.608	2.4766738347	0.00131012427408	9.80713940466	2.95638918781e-05	-0.0212550284436	0.000194572485592	2.98613374237e-05	-0.0212550285186	0.000194564526063	-0.00152876744212
0.609	2.46882748825	0.00132320418643	9.80741489819	3.22071122052e-05	-0.0210621916068	0.000194211542603	3.24998991871e-05	-0.0210621916877	0.000194202994205	-0.00150762563964
0.61	2.46129582859	0.00133539637301	9.8074950274	3.482788089e-05	-0.020837676549	0.000193765553462	3.51159384394e-05	-0.0208376766362	0.000193756387715	-0.00148669188277
0.611	2.45409535088	0.0013466955178	9.80738568352	3.74267289459e-05	-0.0205828487294	0.000193239649636	3.77100047703e-05	-0.0205828488234	0.000193229842856	-0.00146599713145
0.612	2.44724117822	0.00135709776047	9.80709320429	4.00041392081e-05	-0.0202991363754	0.000192638833352	4.02825985342e-05	-0.0202991364766	0.000192628366862	-0.00144557095158
0.613	2.44074706986	0.00136660069982	9.8066243458	4.25605442563e-05	-0.0199880248249	0.000191967967315	4.28341687533e-05	-0.0199880249337	0.000191956827615	-0.00142544145506
0.614	2.43462541065	0.00137520338884	9.80598625355	4.50963246191e-05	-0.0196510508132	0.000191231765289	4.53651113102e-05	-0.0196510509301	0.000191219944168	-0.0014056352456
0.615	2.4288871818	0.00138290632164	9.80518642941	4.76118072393e-05	-0.0192897967214	0.000190434783478	4.78757674087e-05	-0.0192897968466	0.000190422278079	-0.00138617737025
0.616	2.42354195398	0.00138971141329	9.80423270394	5.01072641813e-05	-0.018905884805	0.000189581412726	5.03664222829e-05	-0.018905884939	0.000189568225564	-0.00136709127657
0.617	2.41859790262	0.00139562197169	9.80313320376	5.25829115624e-05	-0.0185009714211	0.000188675871491	5.28373041367e-05	-0.0185009715642	0.000188662010421	-0.00134839877575
0.618	2.41406184185	0.00140064266342	9.80189631993	5.50389086918e-05	-0.0180767412714	0.00018772219959	5.52885832963e-05	-0.0180767414239	0.000187707677722	-0.0013301200113
0.619	2.40993913906	0.00140477947321	9.80053067723	5.74753574011e-05	-0.0176349016779	0.000186724252668	5.77203715589e-05	-0.0176349018401	0.000186709088244	-0.00131227343361
0.62	2.40623384559	0.00140803965731	9.79904510236	5.98923015531e-05	-0.0171771769095	0.000185685697401	6.01327217242e-05	-0.0171771770818	0.000185669913622	-0.00129487578011
0.621	2.40294862606	0.00141043169246	9.79744859212	6.22897267163e-05	-0.0167053025739	0.000184610007385	6.25256272958e-05	-0.0167053027565	0.000184593632195	-0.00127794206112
0.622	2.40008481067	0.00141196521983	9.79575028186	6.46675599956e-05	-0.0162210200921	0.000183500459705	6.48990223411e-05	-0.0162210202853	0.000183483525536	-0.00126148555122
0.623	2.3976424101	0.00141265098556	9.79395941658	6.70256700084e-05	-0.0157260712694	0.000182360132157	6.72527815007e-05	-0.0157260714734	0.000182342675635	-0.00124551778612
0.624	2.39562017141	0.00141250077762	9.79208531644	6.93638670018e-05	-0.0152221929783	0.000181191901116	6.95867201401e-05	-0.0152221931935	0.000181173962726	-0.00123004856487
0.625	2.39401555183	0.00141152736055	9.79013735027	7.1681903103e-05	-0.0147111119671	0.000179998440013	7.19005946368e-05	-0.0147111121936	0.000179980063735	-0.00121508595734
0.626	2.39282482672	0.00140974440785	9.78812490349	7.39794727013e-05	-0.0141945398068	0.000178782218425	7.41941028009e-05	-0.0141945400448	0.000178763451338	-0.00120063631681
0.627	2.39204306323	0.00140716643322	9.78605734918	7.62562129572e-05	-0.0136741679894	0.000177545501746	7.64668844233e-05	-0.0136741682392	0.0001775263936	-0.00118670429749
0.628	2.39166418714	0.00140380872099	9.78394402118	7.85117044399e-05	-0.0131516631898	0.000176290351441	7.87185219531e-05	-0.0131516634514	0.000176270954207	-0.00117329287694
0.629	2.39168101981	0.00139968725618	9.78179418346	8.07454718906e-05	-0.0126286627006	0.000175018625853	8.09485413014e-05	-0.0126286629743	0.000174998993249	-0.00116040338306
0.63	2.39208532628	0.00139481865497	9.77961700604	8.29569851161e-05	-0.0121067700531	0.00017373198156	8.31564127751e-05	-0.0121067703391	0.00017371216856	-0.00114803552554
0.631	2.39286787818	0.00138922009589	9.77742153726	8.51456600104e-05	-0.0115875508305	0.000172431875275	8.53415521393e-05	-0.0115875511288	0.000172411937601	-0.00113618743169
0.632	2.39401846447	0.00138290925214	9.77521667895	8.73108597107e-05	-0.0110725286847	0.000171119566262	8.75033218128e-05	-0.0110725289956	0.000171099559863	-0.00112485568623
0.633	2.39552597296	0.0013759042258	9.77301116256	8.94518958885e-05	-0.0105631815643	0.000169796119278	8.96410321988e-05	-0.0105631818878	0.000169776099802	-0.00111403537502
0.634	2.39737844565	0.00136822348359	9.77081352573	9.15680301786e-05	-0.0100609381588	0.000168462408005	9.17539431524e-05	-0.010060938495	0.000168442430264	-0.00110372013241
0.635	2.39956311546	0.00135988579522	9.76863209012	9.36584757506e-05	-0.00956717456843	0.000167119118988	9.38412655904e-05	-0.00956717491747	0.000167099236427	-0.00109390219211
0.636	2.40206645778	0.00135091017434	9.76647494167	9.57223990249e-05	-0.00908321120292	0.000165766756047	9.59021632436e-05	-0.00908321156486	0.000165747020205	-0.00108457244115
0.637	2.40487426815	0.0013413158219	9.76434990846	9.77589215348e-05	-0.00861030991469	0.000164405645162	9.79357545555e-05	-0.00861031028958	0.000164386105151	-0.00107572047695
0.638	2.40797171002	0.00133112207276	9.76226454519	9.97671219385e-05	-0.00814967137029	0.000163035939816	9.99411147293e-05	-0.00814967175818	0.000163016641796	-0.00106733466701
0.639	2.41134339237	0.00132034834526	9.76022611366	0.000101746038181	-0.00770243266311	0.000161657626778	0.000101917277923	-0.00770243306404	0.000161638613457	-0.00105940221123
0.64	2.41497337647	0.00130901409415	9.7582415672	0.000103694669808	-0.00726966516974	0.000160270532321	0.000103863239597	-0.00726966558372	0.000160251842461	-0.00105190920639
0.641	2.41884527951	0.00129713876651	9.7563175376	0.000105611980425	-0.00685237265147	0.00015887432885	0.000105777959005	-0.00685237307849	0.000158855996801	-0.00104484071272
0.642	2.42294234471	0.00128474176077	9.754460318	0.000107496900314	-0.00645148960134	0.000157468541932	0.000107660361842	-0.00645149004138	0.000157450597179	-0.00103818082221
0.643	2.42724745175	0.00127184238945	9.75267585491	0.000109348329188	-0.00606787983729	0.000156052557696	0.000109509343028	-0.00606788029032	0.000156035024441	-0.00103191272845
0.644	2.43174321296	0.00125845984476	9.75096973478	0.000111165139093	-0.00570233534006	0.000154625630601	0.000111323769637	-0.00570233580601	0.000154608527368	-0.00102601879778
0.645	2.43641202844	0.00124461316704	9.74934717488	0.000112946177443	-0.00535557533458	0.000153186891535	0.000113102483967	-0.00535557581339	0.000153170230806	-0.00102048064146
0.646	2.44123613748	0.00123032121668	9.7478130159	0.000114690270191	-0.00502824561279	0.000151735356227	0.000114844306733	-0.00502824610435	0.000151719144114	-0.00101527918863
0.647	2.44619767379	0.00121560264846	9.7463717145	0.00011639622512	-0.0047209180943	0.000150269933949	0.000116548040386	-0.0047209185985	0.000150254169903	-0.00101039475986
0.648	2.45127870937	0.00120047588918	9.74502733747	0.000118062835251	-0.00443409062229	0.000148789436483	0.000118212472547	-0.00443409113898	0.000148774113037	-0.001005807141
0.649	2.45646135446	0.00118495911679	9.74378355825	0.000119688882353	-0.00416818698951	0.000147292587312	0.000119836379544	-0.00416818751853	0.000147277689869	-0.00100149565713
0.65	2.46172775677	0.00116907024328	9.74264365291	0.00012127314055	-0.00392355719016	0.000145778031027	0.000121418530044	-0.00392355773132	0.000145763537689	-0.000997439246343
0.651	2.46706021627	0.00115282689834	9.74161050024	0.000122814380009	-0.0037004778918	0.000144244342896	0.000122957688764	-0.00370047844489	0.000144230224333	-0.000993616533254
0.652	2.47244116214	0.00113624641635	9.74068657874	0.000124311370693	-0.00349915312153	0.000142690038581	0.000124452620252	-0.0034991536863	0.000142676257949	-0.000990005901823
0.653	2.47785324892	0.00111934582433	9.7398739689	0.000125762886176	-0.00331971515996	0.000141113583954	0.000125902092722	-0.00331971573615	0.000141100096856	-0.000986585567466
0.654	2.4832794415	0.00110214183148	9.73917435642	0.00012716770749	-0.00316222563567	0.000139513404994	0.000127304881926	-0.00316222622299	0.00013950015949	-0.000983333648146
0.655	2.48870296235	0.00108465082119	9.73858903186	0.000128524627	-0.00302667681294	0.000137887897711	0.000128659775051	-0.00302667741106	0.000137874834372	-0.000980228234286
0.656	2.49410741371	0.0010668888431	9.73811889787	0.000129832452287	-0.00291299306479	0.000136235438078	0.000129965574628	-0.00291299367336	0.000136222490087	-0.0009772474573
0.657	2.49947679941	0.00104887160694	9.73776447374	0.000131090010023	-0.00282103252288	0.000134554391923	0.000131221102424	-0.0028210331415	0.000134541485224	-0.00097436955657
0.658	2.50479558002	0.00103061447707	9.73752590092	0.000132296149816	-0.0027505888954	0.000132843124747	0.000132425203314	-0.00275058952367	0.00013283017824	-0.000971572944692
0.659	2.51004865742	0.00101213246846	9.73740295098	0.000133449748019	-0.00270139344467	0.000131100011438	0.000133576749108	-0.00270139408212	0.000131086937218	-0.000968836270829
0.66	2.51522148595	0.000993440242158	9.73739503434	0.000134549711477	-0.00267311711406	0.000129323445826	0.000134674642319	-0.00267311776021	0.000129310149468	-0.000966138482015
0.661	2.52030004949	0.000974552102387	9.73750120919	0.000135594981194	-0.00266537279541	0.000127511850072	0.00013571781985	-0.00266537344974	0.00012749823096	-0.000963458882268
0.662	2.52527091306	0.000955481993636	9.73772019164	0.000136584535914	-0.00267771772702	0.000125663683825	0.000136705256595	-0.00267771838898	0.000125649635517	-0.000960777189377
0.663	2.53012125213	0.000936243498065	9.73805036611	0.000137517395585	-0.0027096560117	0.000123777453131	0.000137635968919	-0.0027096566807	0.00012376286377	-0.000958073589231
0.664	2.53483888936	0.000916849833064	9.73848979886	0.000138392624704	-0.00276064124524	0.000121851719052	0.000138509018022	-0.00276064192065	0.000121836471815	-0.000955328787585
0.665	2.53941228666	0.000897313849684	9.73903624829	0.000139209335515	-0.00283007924479	0.000119885105974	0.000139323513154	-0.00283007992595	0.000119869079547	-0.000952524059149
0.666	2.5438306081	0.000877648030106	9.73968717933	0.000139966691058	-0.00291733086666	0.000117876309552	0.000140078614677	-0.00291733155286	0.000117859378649	-0.00094964129391
0.667	2.54808370455	0.000857864486409	9.74043977774	0.000140663908046	-0.00302171490313	0.000115824104281	0.000140773536953	-0.00302171559364	0.000115806140188	-0.000946663040603
0.668	2.55216215056	0.000837974958602	9.74129096319	0.000141300259557	-0.00314251104786	0.000113727350666	0.000141407551058	-0.00314251174191	0.000113708221811	-0.000943572547256
0.669	2.55605723282	0.000817990813264	9.74223740445	0.000141875077544	-0.00327896291947	0.000111585001947	0.00014197998729	-0.00327896361624	0.000111564574494	-0.000940353798743
0.67	2.55976101309	0.000797923041767	9.7432755355	0.000142387755127	-0.00343028113241	0.000109396110377	0.000142490237479	-0.00343028183106	0.000109374248845	-0.000936991551299
0.671	2.56326627954	0.000777782259393	9.74440157111	0.000142837748684	-0.00359564640533	0.00010715983302	0.000142937757082	-0.00359564710499	0.000107136400912	-0.000933471363951
0.672	2.56656658361	0.000757578703879	9.74561152198	0.000143224579713	-0.0037742126964	0.00010487543705	0.000143322067049	-0.00377421339614	0.000104850297503	-0.000929779626823
0.673	2.56965623611	0.000737322234742	9.74690121175	0.000143547836472	-0.00396511035528	0.000102542304546	0.00014364275547	-0.00396511105415	0.000102515320986	-0.000925903586318
0.674	2.57253031811	0.00071702233231	9.74826629396	0.00014380717538	-0.00416744928212	0.000100159936754	0.000143899478977	-0.00416744997914	0.000100130973561	-0.000921831367134
0.675	2.57518466956	0.000696688097799	9.74970226785	0.00014400232219	-0.0043803220835	9.77279578177e-05	0.000144091963912	-0.00438032277766	9.76968809899e-05	-0.000917551991139
0.676	2.57761587797	0.000676328253159	9.75120449717	0.00014413307291	-0.00460280721587	9.52461179642e-05	0.000144220007249	-0.00460280790611	9.52127957832e-05	-0.000913055393095
0.677	2.57982130427	0.000655951141477	9.75276822433	0.000144199294496	-0.00483397210703	9.27142961381e-05	0.000144283477284	-0.00483397279228	9.26785998377e-05	-0.000908332433257
0.678	2.58179905296	0.000634417466639	9.75438858802	0.000144191340915	-0.00507287626021	9.01530074793e-05	0.000144272748211	-0.00507287693951	9.01148119474e-05	-0.000903374906856
0.679	2.58354794587	0.000609097734728	9.75606063682	0.000144083097953	-0.00531857432001	8.76263700106e-05	0.000144161765018	-0.00531857499289	8.75855545312e-05	-0.000898175550507
0.68	2.58506755569	0.000580760189755	9.7577793586	0.000143867055741	-0.00557011902981	8.51749045331e-05	0.000143943054773	-0.00557011969611	8.51313534995e-05	-0.000892728045632
0.681	2.58635815374	0.000549481791861	9.75953968754	0.000143531852187	-0.00582656418876	8.28358930751e-05	0.000143605288616	-0.00582656484866	8.27894966973e-05	-0.000887027018896
0.682	2.58742070624	0.000515417741277	9.76133652385	0.000143067638551	-0.00608696753519	8.06426778062e-05	0.000143138646691	-0.00608696818914	8.05933328093e-05	-0.000881068039736
0.683	2.58825684453	0.000478609705219	9.7631647473	0.00014246365044	-0.00635039355567	7.86244589433e-05	0.000142532388977	-0.00635039420447	7.85720692555e-05	-0.000874847615055
0.684	2.58886888371	0.000439064886198	9.76501923506	0.000141708334954	-0.00661591621621	7.6806184263e-05	0.000141774982371	-0.00661591686089	7.67506616946e-05	-0.000868363181145
0.685	2.58925976315	0.000396749136112	9.76689487728	0.000140788901338	-0.00688262160753	7.52084460827e-05	0.000140853651299	-0.0068826222494	7.51497109946e-05	-0.000861613092924
0.686	2.58943305775	0.00035160017899	9.76878659207	0.000139691159642	-0.00714961049867	7.38474124523e-05	0.000139754216393	-0.00714961113926	7.37853944159e-05	-0.000854596610582
0.687	2.58939288861	0.000303531612773	9.77068934039	0.000138399362312	-0.00741600079266	7.27347822592e-05	0.00013846093614	-0.00741600143368	7.26694207052e-05	-0.000847313883721
0.688	2.58914400149	0.000252437271816	9.77259814105	0.000136896108211	-0.00768092987909	7.18777650916e-05	0.000136956411005	-0.00768093052243	7.18090099485e-05	-0.000839765933093
0.689	2.58869165513	0.000198193893938	9.77450808482	0.000135162275334	-0.00794355687815	7.12790836326e-05	0.000135221516289	-0.00794355752579	7.12068959529e-05	-0.000831954630047
0.69	2.58804161407	0.000140663189757	9.77641434763	0.000133176980491	-0.00820306477197	7.09369973589e-05	0.000133235361991	-0.008203065426	7.08613499329e-05	-0.000823882673789
0.691	2.58720015997	7.96933408176e-05	9.77831220443	0.000130917558242	-0.00845866241871	7.08453461016e-05	0.000130975271965	-0.00845866308123	7.07662240559e-05	-0.000815553566566
0.692	2.58617401368	1.5120158109e-05	9.7801970396	0.000128359555484	-0.00870958644586	7.09936121381e-05	0.000128416778746	-0.00870958711893	7.09110135184e-05	-0.000806971586906
0.693	2.58497030938	-5.32320047577e-05	9.78206436217	0.000125476738454	-0.00895510301934	7.13669994866e-05	0.000125533630848	-0.00895510370498	7.12809358211e-05	-0.000798141761027
0.694	2.58359659485	-0.000125549499772	9.78390981468	0.000122241109972	-0.00919450948582	7.19465291004e-05	0.000122297810299	-0.00919451018592	7.1857025942e-05	-0.000789069832537
0.695	2.58206079455	-0.000202028742199	9.78572918337	0.000118622935174	-0.00942713588555	7.27091486718e-05	0.000118679558708	-0.0094271366018	7.26162461154e-05	-0.000779762230561
0.696	2.58037113538	-0.000282875641598	9.78751841063	0.000114590774408	-0.00965234633386	7.3627855776e-05	0.000114647410509	-0.00965234706772	7.35316089479e-05	-0.000770226036425
0.697	2.57853617311	-0.000368305083863	9.78927360161	0.000110111522244	-0.00986954027002	7.46718330982e-05	0.000110168232327	-0.00986954102264	7.45723126131e-05	-0.000760468949019
0.698	2.5765647331	-0.000458540446697	9.79099103544	0.000105150451686	-0.010078153572	7.58065945095e-05	0.000105207267564	-0.0100781543442	7.57038868908e-05	-0.000750499248986
0.699	2.5744658436	-0.000553813138936	9.79266717074	9.96712628596e-05	-0.0102776595371	7.69941407779e-05	9.97281854646e-05	-0.0102776603292	7.68883488374e-05	-0.000740325761856
0.7	2.57224877339	-0.000654362158504	9.79429865414	9.36361355062e-05	-0.0104675697273	7.81931237263e-05	9.3693133992e-05	-0.0104675705393	7.80843668979e-05	-0.000729957820276
0.701	2.56992295762	-0.000760433662952	9.79588232606	8.70057847119e-05	-0.0106474346808	7.93590176786e-05	8.70627959316e-05	-0.010647435512	7.92474323001e-05	-0.000719405225451
0.702	2.56749795723	-0.000872280551182	9.7974152273	7.97395193334e-05	-0.0108168444888	8.04442970642e-05	7.97964476933e-05	-0.010816845338	8.03300366036e-05	-0.000708678207952
0.703	2.56498344071	-0.000990162055098	9.79889460306	7.17953026429e-05	-0.0109754292403	8.13986190914e-05	7.18520203188e-05	-0.0109754301058	8.12818543106e-05	-0.000697787388007
0.704	2.56238916589	-0.00111434334035	9.8003179087	6.31298147404e-05	-0.0111228593349	8.21690104316e-05	6.3186162247e-05	-0.0111228602141	8.2049929484e-05	-0.000686743735407
0.705	2.55972492815	-0.00124509511479	9.80168281077	5.36985163204e-05	-0.0112588456657	8.27000569065e-05	5.37543034159e-05	-0.0112588465554	8.25788653611e-05	-0.000675558529178
0.706	2.55700053107	-0.00138269324553	9.80298719222	4.34557134057e-05	-0.0113831396748	8.29340952063e-05	4.35107203137e-05	-0.011383140571	8.28110159952e-05	-0.000664243317116
0.707	2.55422575702	-0.00152741838355	9.80422915383	3.23546226898e-05	-0.0114955332839	8.28114057199e-05	3.2408601618e-05	-0.0114955341818	8.26866790035e-05	-0.000652809875341
0.708	2.55141037501	-0.00167955559646	9.80540701447	2.03474371577e-05	-0.0115958587021	8.22704056062e-05	2.04001140883e-05	-0.0115958595963	8.21442885515e-05	-0.000641270167974
0.709	2.54856402191	-0.00183939400647	9.80651931396	7.38539167801e-06	-0.0116839881147	8.12478412838e-05	7.43646840594e-06	-0.0116839889989	8.11206077529e-05	-0.000629636307064
0.71	2.54569628851	-0.00200722643768	9.80756481064	-6.58117170878e-06	-0.0117598332562	7.96789795754e-05	-6.53201531906e-06	-0.0117598341233	7.95509197201e-05	-0.000617920512888
0.711	2.54281658956	-0.00218334906659	9.80854248234	-2.16027390631e-05	-0.0118233448711	7.74977967925e-05	-2.15558426287e-05	-0.0118233457133	7.73692165522e-05	-0.000606135074724
0.712	2.53993421261	-0.0023680610798	9.80945152427	-3.77305606031e-05	-0.0118745120667	7.46371651032e-05	-3.76862806128e-05	-0.0118745128755	7.45083856053e-05	-0.000594292312221
0.713	2.53705825133	-0.00256166433489	9.81029134836	-5.50165877493e-05	-0.0119133615616	7.10290355844e-05	-5.49752948214e-05	-0.011913362328	7.09003924453e-05	-0.000582404537466
0.714	2.53419759471	-0.00276446302527	9.81106157809	-7.3513411331e-05	-0.0119399568353	6.66046174122e-05	-7.34754873704e-05	-0.0119399575496	6.64764599386e-05	-0.000570484017848
0.715	2.53136090884	-0.00297676334779	9.81176204777	-9.32742011065e-05	-0.0119543971823	6.12945527031e-05	-9.324003639e-05	-0.0119543978344	6.11672429959e-05	-0.000558542939818
0.716	2.52855659629	-0.00319887317095	9.81239279818	-0.000114352646723	-0.0119568166768	5.50290865756e-05	-0.000114322636944	-0.0119568172565	5.49029985362e-05	-0.000546593373637
0.717	2.52579279647	-0.00343110170493	9.81295407089	-0.000136802900221	-0.0119473830521	4.77382320534e-05	-0.000136777443521	-0.0119473835488	4.76137502977e-05	-0.000534647239204
0.718	2.52307735244	-0.00367375917007	9.81344630551	-0.000160679520157	-0.0119262965002	3.93519294899e-05	-0.000160659014173	-0.0119262969037	3.9229448172e-05	-0.000522716273032
0.719	2.52041781869	-0.00392715646474	9.81387013254	-0.000186037417415	-0.0118937883972	2.98002002427e-05	-0.000186022256369	-0.0118937886975	2.96801217954e-05	-0.00051081199647
0.72	2.51782138701	-0.00419160482979	9.81422636826	-0.000212931802729	-0.0118501199595	1.90132943814e-05	-0.000212922374585	-0.0118501201471	1.88960281785e-05	-0.000498945685225
0.721	2.51529495004	-0.0044674155114	9.81451600927	-0.000241418135948	-0.0117955808364	6.92183225863e-06	-0.000241414819661	-0.0117955809027	6.80779320748e-06	-0.000487128340256
0.722	2.51284501596	-0.00475489941819	9.81474022417	-0.000271552077039	-0.011730487645	-6.54306017828e-06	-0.000271555239913	-0.0117304875829	-6.65345310559e-06	-0.000475370660106
0.723	2.51047774598	-0.00505436677513	9.8149003473	-0.000303389438805	-0.0116551824529	-2.14496224111e-05	-0.000303399433986	-0.0116551822567	-2.15559476982e-05	-0.000463683014721
0.724	2.50819889128	-0.00536612677102	9.81499787168	-0.000336986141299	-0.0115700312142	-3.78653367462e-05	-0.000337003305416	-0.0115700308805	-3.79671718937e-05	-0.000452075420801
0.725	2.5110072517	-0.00620943468981	9.73073640174	-0.000373838802415	-0.0115013229504	-5.65750210384e-05	-0.000373863769041	-0.0115013224722	-5.66721546078e-05	-0.000440544568355
0.726	2.50997378887	-0.00644843334314	9.73087469534	-0.000414044103248	-0.0114616280596	-7.81403035923e-05	-0.000414077670763	-0.0114616274302	-7.82325856051e-05	-0.000429063664654
0.727	2.4995969129	-0.006459892501	9.74484184021	-0.000451812653983	-0.0113645923155	-9.83365514765e-05	-0.000451853763262	-0.0113645915661	-9.84231293435e-05	-0.000417669859839
0.728	2.48786703726	-0.00684272633688	9.7568082063	-0.000493610401165	-0.0112317573945	-0.000121383303757	-0.000493659763789	-0.0112317565271	-0.000121463549681	-0.000406390054362
0.729	2.47568309091	-0.00718811605186	9.7674598147	-0.00053691783664	-0.0110656230069	-0.000146288013653	-0.000536975688399	-0.0110656220372	-0.00014636136124	-0.000395258588329
0.73	2.46319560116	-0.00756530129878	9.77696868024	-0.000582401636979	-0.0108686091347	-0.000173131594737	-0.000582468199373	-0.0108686080842	-0.000173197543427	-0.000384307508039
0.731	2.45057038184	-0.00795421423181	9.78534355384	-0.000629954136396	-0.010643345193	-0.000201963689753	-0.000630029606292	-0.0106433440903	-0.000202021809452	-0.00037356629405
0.732	2.43796222402	-0.00836086928574	9.79260326387	-0.000679688886194	-0.0103925493875	-0.000232839426757	-0.000679773440824	-0.010392548269	-0.000232889361152	-0.000363061779635
0.733	2.42551539378	-0.00878376356804	9.79877588319	-0.000731652630348	-0.0101189969325	-0.000265810140559	-0.000731746429018	-0.0101189958436	-0.000265851609312	-0.000352818070787
0.734	2.41336298548	-0.00922361735881	9.80389805958	-0.000785909688614	-0.00982549140482	-0.000300926146014	-0.00078601287574	-0.00982549040074	-0.000300958945947	-0.000342856500124
0.735	2.40162610328	-0.00968052055536	9.80801406359	-0.000842517830792	-0.00951483894975	-0.000338236000317	-0.000842630538873	-0.00951483809705	-0.000338260005537	-0.000333195609333
0.736	2.39041323981	-0.0101547487733	9.81117473909	-0.000901535563576	-0.00918982474009	-0.000377786772202	-0.000901657916397	-0.00918982411763	-0.00037780193319	-0.000323851156924
0.737	2.37981969174	-0.0106465171126	9.81343642486	-0.000963020184299	-0.00885319149586	-0.000419624006097	-0.000963152300181	-0.00885319119626	-0.000419630347754	-0.000314836148772
0.738	2.36992725808	-0.0111560461887	9.81485988785	-0.00102702845275	-0.00850761999269	-0.000463791763381	-0.00102717044781	-0.00850762012369	-0.000463789382062	-0.000306160889263
0.739	2.3608040909	-0.0116835396237	9.81550928767	-0.00109361645584	-0.0081557115456	-0.000510332630065	-0.00109376844716	-0.00815571223159	-0.000510321689641	-0.000297833050982
0.74	2.35250479165	-0.0122291888249	9.81545119146	-0.00116283967558	-0.0077999724678	-0.000559287723387	-0.00116300178425	-0.00779997385141	-0.000559268450363	-0.000289857760954
0.741	2.34507062642	-0.0127931708575	9.81475364423	-0.00123475297649	-0.00744280049961	-0.000610696688149	-0.00123492533046	-0.0074428027434	-0.00061066936591	-0.000282237701434
0.742	2.33852992348	-0.013375648998	9.81348530277	-0.00130941060163	-0.00708647318888	-0.000664597685793	-0.00130959333825	-0.00708647647713	-0.000664562648025	-0.000274973223314
0.743	2.33289869421	-0.0139767729329	9.81171464141	-0.00138686615586	-0.00673313818833	-0.000721027375741	-0.00138705942417	-0.00673314272893	-0.000720984999113	-0.000268062470196
0.744	2.32818123892	-0.0145966793062	9.80950922722	-0.00146717258561	-0.00638480541747	-0.000780020889628	-0.00146737654821	-0.0063848114439	-0.000779971585801	-0.000261501511263
0.745	2.32437098354	-0.0152354922911	9.80693507172	-0.00155038215455	-0.00604334102157	-0.00084161179882	-0.00155059698912	-0.006043348795	-0.000841556005873	-0.000255284481113
0.746	2.32145133852	-0.0158933241927	9.8040560602	-0.00163654641659	-0.00571046304488	-0.000905832075771	-0.00163677231695	-0.00571047285636	-0.000905770249125	-0.000249403724826
0.747	2.31939663973	-0.0165702760221	9.80093345302	-0.00172571618688	-0.00538773872266	-0.000972712049818	-0.0017259533636	-0.00538775089543	-0.000972644652751	-0.000243849946578
0.748	2.31817313389	-0.0172664380192	9.79762546453	-0.00181794151108	-0.00507658328674	-0.00104228035805	-0.00181819019159	-0.00507659817863	-0.0010422078519	-0.000238612360265
0.749	2.31773998646	-0.0179818901065	9.79418691691	-0.0019132716333	-0.00477826016996	-0.00111456389198	-0.00191353206155	-0.0047782781759	-0.00111448672608	-0.000233678840678
0.75	2.31805031925	-0.0187167022629	9.7906689605	-0.00201175496293	-0.00449388248901	-0.00118958774069	-0.00201202739852	-0.00449390404368	-0.00118950634226	-0.000229036073888
0.751	2.31905220713	-0.0194709348156	9.78711886588	-0.00211343904054	-0.00422441568126	-0.00126737513132	-0.00211372375735	-0.00422444126178	-0.00126728989516	-0.000224669705629
0.752	2.32068971204	-0.0202446386497	9.78357987893	-0.00221837050296	-0.00397068116824	-0.00134794736752	-0.00221866778731	-0.00397071129706	-0.00134785864587	-0.000220564486608
0.753	2.32290348775	-0.0210378470281	9.78009490951	-0.00232659497793	-0.0037333568201	-0.00143132377823	-0.00232690512624	-0.00373339206788	-0.0014312318708	-0.000216704417158
0.754	2.32563291127	-0.0218505970809	9.77669731983	-0.00243815719342	-0.00351299092386	-0.00151752163248	-0.00243848050941	-0.00351303191259	-0.00151742677643	-0.000213072879608
0.755	2.3288161476	-0.0226829183098	9.77341476722	-0.00255310089677	-0.00331000701815	-0.00160655607795	-0.0025534376882	-0.00331005442426	-0.0016064584382	-0.00020965276708
0.756	2.33239039319	-0.0235348234008	9.77027417857	-0.00267146875436	-0.00312470528617	-0.00169844009284	-0.00267181932934	-0.00312475984379	-0.00169833975279	-0.000206426609236
0.757	2.33629314569	-0.0244063165231	9.76729851862	-0.00279330235317	-0.00295727106028	-0.00179318442234	-0.00279366701611	-0.00295733356462	-0.0017930813749	-0.00020337668957
0.758	2.34046291803	-0.0252973920608	9.7645069421	-0.00291864215643	-0.00280778204406	-0.00189079752105	-0.00291902120357	-0.00280785335485	-0.00189069166018	-0.000200485156471
0.759	2.34483981849	-0.0262080347188	9.76191496145	-0.00304752747097	-0.00267621575939	-0.00199128549884	-0.00304792118566	-0.0026762968044	-0.00199117661156	-0.000197734126995
0.76	2.34936611586	-0.0271382192216	9.75953464245	-0.00317999641203	-0.00256245711095	-0.00209465207018	-0.0031804050596	-0.00256254888968	-0.00209453982907	-0.000195105783171
0.761	2.35398671167	-0.0280879101201	9.75737481659	-0.00331608586971	-0.00246630598278	-0.00220089850778	-0.00331650969221	-0.00246640957014	-0.00220078246407	-0.000192582460782
0.762	2.35864951185	-0.0290570615668	9.75544131328	-0.00345583147631	-0.00238748478973	-0.0023100236008	-0.00345627068695	-0.00238760133986	-0.00230990317812	-0.000190146730608
0.763	2.36330578358	-0.0300456171076	9.75373719975	-0.00359926757503	-0.00232564591513	-0.00242202361832	-0.00359972235248	-0.00232577666527	-0.00242189810693	-0.00018778147221
0.764	2.36791037813	-0.0310535094874	9.75226302828	-0.00374642719025	-0.00228037897415	-0.00253689227812	-0.00374689767278	-0.00228052524862	-0.00253676082993	-0.000185469940396
0.765	2.37242195008	-0.0320806604746	9.75101708815	-0.00389734199944	-0.00225121785127	-0.00265462072142	-0.00389782827901	-0.00225138106545	-0.00265448234559	-0.000183195824569
0.766	2.37680306844	-0.0331269807137	9.74999565695	-0.00405204230712	-0.00223764746761	-0.00277519749355	-0.0040525444234	-0.00223782913205	-0.00277505105275	-0.00018094330119
0.767	2.38102028706	-0.0341923696063	9.74919324717	-0.00421055702086	-0.00223911024262	-0.00289860853094	-0.00421107495523	-0.00223931196716	-0.00289845273831	-0.000178697079649
0.768	2.38504415159	-0.0352767152263	9.74860284916	-0.00437291362956	-0.00225501222127	-0.00302483715443	-0.00437344729914	-0.00225523571921	-0.00302467057123	-0.000176442441863
0.769	2.38884916567	-0.0363798942715	9.74821616308	-0.00453913818411	-0.00228472884551	-0.00315386406918	-0.00453968743591	-0.00228497593786	-0.00315368510309	-0.000174165275922
0.77	2.39241374585	-0.0375017720509	9.74802382365	-0.00470925528062	-0.002327610355	-0.003285667371	-0.00470981988575	-0.00232788297468	-0.00328547427512	-0.000171852104181
0.771	2.39572003515	-0.0386422025157	9.74801561041	-0.0048832880462	-0.00238298680822	-0.00342022255924	-0.00488386769425	-0.0023832870044	-0.00342001343178	-0.000169490106124
0.772	2.39875381343	-0.0398010283233	9.74818064604	-0.00506125812745	-0.00245017272096	-0.00355750255617	-0.00506185242106	-0.00245050266331	-0.00355727534076	-0.000167067136417
0.773	2.4015043035	-0.0409780809433	9.74850757909	-0.00524318568174	-0.0025284713235	-0.00369747773269	-0.0052437941314	-0.00252883330652	-0.00369723021945	-0.000164571738504
0.774	2.40396391398	-0.0421731808028	9.74898475365	-0.00542908937119	-0.00261717844287	-0.00384011594029	-0.00542971139026	-0.00261757489019	-0.00383984576746	-0.000161993154142
0.775	2.40612810513	-0.043386137461	9.7496003618	-0.00561898635945	-0.00271558601985	-0.00398538254907	-0.00561962125953	-0.00271601948853	-0.0039850872054	-0.000159321329219
0.776	2.40799508327	-0.0446167498241	9.75034258027	-0.00581289231132	-0.00282298527403	-0.0041332404916	-0.00581353929785	-0.00282345845886	-0.00413291731933	-0.000156546916236
0.777	2.40956559595	-0.0458648063864	9.75119969333	-0.00601082139503	-0.00293866953307	-0.00428365031244	-0.00601147956333	-0.00293918527084	-0.00428329651094	-0.00015366127378
0.778	2.41084263761	-0.0471300855041	9.75216019799	-0.00621278628729	-0.00306193674399	-0.00443657022296	-0.00621345461888	-0.00306249801773	-0.00443618285303	-0.00015065646332
0.779	2.41183124844	-0.0484123556884	9.75321289553	-0.00641879818089	-0.00319209168682	-0.0045919561613	-0.00641947554027	-0.00319270162997	-0.00459153215008	-0.000147525243629
0.78	2.41253820159	-0.0497113759271	9.75434696715	-0.00662886679496	-0.00332844791143	-0.00474976185703	-0.00662955192677	-0.00332910981201	-0.00474929800355	-0.000144261063122
0.781	2.4129718467	-0.0510268960149	9.75555203813	-0.00684300038754	-0.00347032941989	-0.0049099389003	-0.00684369191416	-0.00347104672461	-0.0049094318817	-0.000140858050374
0.782	2.41314175985	-0.0523586569133	9.75681822653	-0.0070612057706	-0.00361707211651	-0.00507243681514	-0.00706190219021	-0.00361784843478	-0.00507188319341	-0.000137311003062
0.783	2.41305861703	-0.0537063911052	9.75813618073	-0.00728348832725	-0.00376802504837	-0.00523720313647	-0.00728418801234	-0.00376886415627	-0.00523659936589	-0.000133615375544
0.784	2.41273387757	-0.0550698229756	9.7594971061	-0.00750985203098	-0.00392255145834	-0.00540418349051	-0.00751055322734	-0.00392345730251	-0.00540352592569	-0.000129767265292
0.785	2.41217968374	-0.0564486691788	9.7608927809	-0.00774029946688	-0.00408002967228	-0.00557332167841	-0.00774100029231	-0.0040810063737	-0.0055726065828	-0.00012576339833
0.786	2.41147631845	-0.0578443987274	9.76151711768	-0.0079748466526	-0.00424072051654	-0.00574455737221	-0.00797554509461	-0.00424177237384	-0.00574378076865	-0.00012160039163
0.787	2.41052818764	-0.0592557136308	9.76170509471	-0.00821349229	-0.00440394582767	-0.00591783077867	-0.00821418620577	-0.00440507732108	-0.00591698861371	-0.000117275581382
0.788	2.40922744905	-0.0606809395192	9.76213252932	-0.00845622714295	-0.0045683245123	-0.00609308252555	-0.00845691426218	-0.00456954030756	-0.00609217082513	-0.000112787424778
0.789	2.40758077407	-0.0621199752013	9.76277027717	-0.00870304774237	-0.0047328622787	-0.00627025094922	-0.00870372567135	-0.00473416723026	-0.00626926577925	-0.00010813523379
0.79	2.40559511835	-0.0635725172411	9.76359202134	-0.00895394830819	-0.00489661878899	-0.00644927293673	-0.00895461453463	-0.00489801794329	-0.00644821042214	-0.000103319287556
0.791	2.40328011423	-0.065038295251	9.76457212286	-0.00920892258987	-0.00505871242953	-0.00663008406309	-0.0092095744884	-0.00506021102816	-0.00662894040581	-9.83407744174e-05
0.792	2.40064767262	-0.0665170109523	9.7656859238	-0.00946796325589	-0.00521832148604	-0.00681261867251	-0.00946859809411	-0.00521992496869	-0.0068113901689	-9.32017332694e-05
0.793	2.39771173024	-0.0680083599444	9.76690986648	-0.00973106203026	-0.00537468478355	-0.00699680998467	-0.00973167697528	-0.00537639879091	-0.00699549304219	-8.7904993731e-05
0.794	2.3944879671	-0.069512028309	9.76822160272	-0.00999820963855	-0.00552710180505	-0.0071825901961	-0.00999880176413	-0.00552893218154	-0.00718118134926	-8.24541158532e-05
0.795	2.39099354623	-0.0710276957028	9.76960008573	-0.0102693958277	-0.00567493236371	-0.0073698905846	-0.0102699621217	-0.00567688516001	-0.00736838651011	-7.68533298721e-05
0.796	2.38724678275	-0.0725550360074	9.77102564232	-0.0105446093769	-0.00581759588539	-0.00755864161328	-0.0105451467491	-0.00581967736086	-0.00755703914427	-7.1107476449e-05
0.797	2.38326701034	-0.0740937182666	9.77248002474	-0.0108238381191	-0.00595457034986	-0.00774877303436	-0.0108243434095	-0.00595678697483	-0.00774706917364	-6.52219477694e-05
0.798	2.37907421668	-0.0756434072993	9.77394644524	-0.0111070689655	-0.00608539093425	-0.00794021399177	-0.0111075389526	-0.00608774939209	-0.00793840592423	-5.92026298267e-05
0.799	2.37468885409	-0.0772037641995	9.77540959065	-0.0113942879318	-0.00620964839986	-0.00813289312219	-0.0113947193414	-0.00621215558891	-0.00813097822603	-5.30558461678e-05
0.8	2.37013163886	-0.0787744467304	9.7768556238	-0.0116854801666	-0.00632698726073	-0.00832673865382	-0.0116858696805	-0.00632965029608	-0.00832471451087	-4.67883033425e-05
0.801	2.36542327244	-0.080355109672	9.77827216691	-0.0119806299789	-0.0064371037706	-0.00852167850255	-0.011980974244	-0.00643992998567	-0.00851954290748	-4.04070382556e-05
0.802	2.36058434877	-0.0819454050827	9.77964827468	-0.0122797208673	-0.00653974376283	-0.00871764036504	-0.0122800165044	-0.00654274071082	-0.0087153913335	-3.39193675883e-05
0.803	2.35563506803	-0.0835449825666	9.7809743938	-0.0125827355468	-0.00663470037565	-0.00891455180833	-0.0125829791595	-0.00663787583073	-0.00891218758404	-2.73328394204e-05
0.804	2.35059515136	-0.0851534894724	9.78224231341	-0.0128896559761	-0.00672181169305	-0.00911234035564	-0.0128898441599	-0.00672517365151	-0.00910985941639	-2.06551871534e-05
0.805	2.34548368491	-0.086770571086	9.78344510811	-0.0132004633828	-0.00680095832911	-0.00931093356818	-0.013200592734	-0.00680451501017	-0.00930833463077	-1.38942858077e-05
0.806	2.34031898989	-0.0883958708013	9.78457707083	-0.0135151382884	-0.00687206098127	-0.0095102591225	-0.0135152054128	-0.00687582082783	-0.00950754114666	-7.05811073686e-06
0.807	2.33511851495	-0.0900290302724	9.78563364396	-0.0138336605308	-0.00693507797573	-0.00971024488351	-0.0138336620521	-0.00693904965491	-0.0097074070747	-1.54698781209e-07
0.808	2.32989872856	-0.0916696895565	9.7866113439	-0.014156009286	-0.00699000282568	-0.00991081897266	-0.0141559418544	-0.00699419522914	-0.0099078607839	6.80788814163e-06
0.809	2.32467513053	-0.0933174872122	9.78750768379	-0.014482163088	-0.00703686182043	-0.0101119098314	-0.0144820233881	-0.0070412840645	-0.0101088309641	1.3821597029e-05
0.81	2.31946209964	-0.0949720604369	9.78832109234	-0.0148120998468	-0.00707571166118	-0.01031344628	-0.0148118846057	-0.00708037308689	-0.0103102466837	2.08784154065e-05
0.811	2.31427294238	-0.0966330451396	9.78905083553	-0.0151457968655	-0.00710663715747	-0.0105153575708	-0.0151455028602	-0.00711154733027	-0.0105120374421	2.79704006143e-05
0.812	2.30911979641	-0.0983000760517	9.78969693484	-0.0154832308549	-0.00712974899493	-0.0107175734376	-0.0154828549198	-0.00713491770432	-0.0107141332181	3.50897068321e-05
0.813	2.30401366433	-0.0999727867928	9.7902600891	-0.015824377947	-0.0071451815843	-0.0109200241393	-0.0158239169805	-0.00715061884318	-0.0109164645122	4.22286099167e-05
0.814	2.29896445491	-0.10165080993	9.79074159638	-0.0161692137066	-0.00715309099788	-0.011122640499	-0.0161686646781	-0.00715880704178	-0.0111189623857	4.93795301369e-05
0.815	2.29398089394	-0.103333777077	9.79114328055	-0.0165177131418	-0.00715365299959	-0.0113253539386	-0.0165170730974	-0.00715965828567	-0.0113215584932	5.65350528938e-05
0.816	2.28907069576	-0.105021318907	9.79146741744	-0.0168698507121	-0.00714706117187	-0.0115280965087	-0.0168691167807	-0.0071533663777	-0.0115241851127	6.36879475227e-05
0.817	2.28424046287	-0.106713065254	9.79171666924	-0.017225600336	-0.00713352514108	-0.0117308009135	-0.0172247697347	-0.00714014116325	-0.0117267751692	7.08311842713e-05
0.818	2.27949579416	-0.108408645144	9.79189401753	-0.0175849353967	-0.00711326890249	-0.0119334005324	-0.0175840054355	-0.00712020685505	-0.0119292622551	7.79579495537e-05
0.819	2.27484131107	-0.110107686857	9.79200270452	-0.0179478287462	-0.00708652924381	-0.0121358294365	-0.0179467968331	-0.00709380045638	-0.0121315806466	8.50616595795e-05
0.82	2.27028082912	-0.111809817935	9.79204617777	-0.0183142527092	-0.00705355426533	-0.0123380224021	-0.0183131163538	-0.00706117028118	-0.0123336653157	9.21359724524e-05
0.821	2.26581717175	-0.113514665328	9.792028037	-0.0186841790846	-0.00701460199411	-0.0125399149192	-0.018682935902	-0.00702257456787	-0.0125354519385	9.91747988353e-05
0.822	2.26145247214	-0.115221855357	9.7919519893	-0.019057579147	-0.00696993908881	-0.0127414431979	-0.019056226861	-0.00697828018406	-0.0127368769001	0.000106172311274
0.823	2.25718810628	-0.116931013824	9.79182180559	-0.0194344236463	-0.00691983963021	-0.0129425441706	-0.0194329600925	-0.00692856141684	-0.0129378772969	0.000113122952264
0.824	2.25302481218	-0.118641766048	9.79164128478	-0.0198146828076	-0.0068645839935	-0.0131431554911	-0.0198131059354	-0.00687369884483	-0.0131383909344	0.000120021441149
0.825	2.24896270488	-0.120353736957	9.79141421771	-0.0201983263293	-0.00680445779656	-0.013343215532	-0.0201966342041	-0.00681397828624	-0.0133383563236	0.000126862779927
0.826	2.24500138822	-0.122066551133	9.79114436132	-0.0205853233813	-0.00673975091935	-0.0135426633778	-0.0205835141857	-0.00674968981808	-0.0135377126743	0.000133642258032
0.827	2.24113998469	-0.123779832906	9.79083541199	-0.0209756426019	-0.00667075658848	-0.0137414388172	-0.0209737146374	-0.00668112686042	-0.0137363998858	0.000140355456174
0.828	2.23737724719	-0.125493206408	9.79049098483	-0.0213692520956	-0.00659777052162	-0.0139394823327	-0.0213672037826	-0.00660858532069	-0.0139343585362	0.000146998249283
0.829	2.23371149202	-0.127206295719	9.79011459661	-0.0217661194288	-0.00652109012625	-0.0141367350883	-0.0217639493073	-0.00653236279208	-0.0141315298695	0.000153566808624
0.83	2.23014077767	-0.128918724909	9.78970965199	-0.022166211627	-0.00644101374754	-0.0143331389156	-0.0221639183563	-0.00645275780125	-0.0143278557813	0.000160057603132
0.831	2.22666297187	-0.130630118109	9.78927943178	-0.0225694951707	-0.00635783995969	-0.0145286362994	-0.0225670775289	-0.0063700690994	-0.0145232788029	0.000166467400016
0.832	2.2232756324	-0.13234009972	9.78882708635	-0.0229759359919	-0.00627186689643	-0.0147231703605	-0.0229733928749	-0.00628459499257	-0.0147177420849	0.000172793264668
0.833	2.21997623056	-0.134048294418	9.78835562896	-0.0233854994703	-0.00618339161624	-0.0149166848397	-0.0233828298907	-0.00619663270657	-0.0149111893796	0.000179032559919
0.834	2.21676208412	-0.13575432733	9.7878679322	-0.0237981504303	-0.00609270949735	-0.0151091240795	-0.0237953535153	-0.00610647778173	-0.0151035650227	0.000185182944673
0.835	2.21363040198	-0.137457824147	9.7873667284	-0.024213853137	-0.00600011365972	-0.0153004330062	-0.0242109281273	-0.00601442349469	-0.0152948139148	0.000191242371946
0.836	2.21057835864	-0.139158411229	9.78685460902	-0.0246325712944	-0.00590589441002	-0.0154905571116	-0.0246295175408	-0.00592076030306	-0.0154848815032	0.000197209086337
0.837	2.20760309418	-0.140855715746	9.78633402612	-0.0250542680421	-0.00581033870699	-0.0156794424348	-0.0250510850035	-0.00582577531056	-0.0156737137628	0.000203081620953
0.838	2.20470173654	-0.142549365813	9.78580729667	-0.0254789059538	-0.00571372964456	-0.0158670355439	-0.0254755931943	-0.00572975174984	-0.0158612571778	0.000208858793806
0.839	2.20187140151	-0.14423899064	9.78527660539	-0.0259064470357	-0.00561634595081	-0.0160532835184	-0.0259030042212	-0.00563296848126	-0.0160474587242	0.000214539703699
0.84	2.19910923735	-0.145924220656	9.78474401081	-0.0263368527261	-0.00551846150134	-0.0162381339322	-0.0263332796207	-0.00553569950589	-0.016232265852	0.000220123725619
0.841	2.1964124471	-0.147604687641	9.78421144931	-0.0267700838951	-0.00542034484538	-0.0164215348367	-0.0267663803576	-0.00543821349145	-0.0164156264691	0.000225610505647
0.842	2.19377822892	-0.149280024925	9.78368074335	-0.027206100845	-0.00532225874427	-0.0166034347456	-0.0272022668251	-0.00534077331048	-0.0165974889257	0.0002309999554
0.843	2.19120386542	-0.150949867472	9.78315360387	-0.0276448633124	-0.00522445972195	-0.01678378262	-0.0276408988461	-0.00524363559056	-0.0167778019994	0.000236292246016
0.844	2.18868666402	-0.152613852079	9.78263163895	-0.0280863304701	-0.00512719762676	-0.0169625278553	-0.0280822356758	-0.00514705027586	-0.0169565148828	0.000241487801698
0.845	2.18622400152	-0.154271617497	9.78211636021	-0.0285304609305	-0.00503071520569	-0.0171396202686	-0.0285262360042	-0.00505126020109	-0.0171335771707	0.000246587292823
0.846	2.18381333154	-0.155922804572	9.78160918542	-0.0289772127494	-0.00493524769054	-0.0173150100885	-0.0289728579604	-0.00495650067746	-0.0173089388505	0.000251591628629
0.847	2.18145208754	-0.157567056474	9.78111144837	-0.0294265434314	-0.0048410223977	-0.0174886479449	-0.0294220591172	-0.00486299909211	-0.0174825502927	0.000256501949502
0.848	2.17913782434	-0.159204018739	9.78062440055	-0.0298784099359	-0.00474825834184	-0.0176604848624	-0.0298737964978	-0.0047709745216	-0.0176543622443	0.00026131961886
0.849	2.17686811368	-0.160833339498	9.78014921849	-0.030332768684	-0.0046571658649	-0.0178304722531	-0.0303280265816	-0.00468063736057	-0.0178243258231	0.00026604621467
0.85	2.17464053671	-0.162454669639	9.77968700612	-0.0307895755664	-0.00456794628161	-0.0179985619128	-0.0307847053134	-0.0045921889671	-0.0179923925138	0.000270683520593
0.851	2.17245274349	-0.164067662902	9.77923880049	-0.0312487859531	-0.00448079154284	-0.0181647060185	-0.0312437881116	-0.00450582132568	-0.0181585141669	0.000275233516789
0.852	2.17030243055	-0.165671976046	9.77880557433	-0.0317103547029	-0.00439588391818	-0.0183288571272	-0.0317052298788	-0.00442171672963	-0.0183226429982	0.000279698370393
0.853	2.16818722905	-0.167267269103	9.77838823916	-0.0321742361749	-0.00431339569931	-0.0184909681772	-0.0321689850129	-0.00434004748415	-0.0184847315912	0.000284080425685
0.854	2.16610488344	-0.16885320536	9.77798764919	-0.0326403842406	-0.00423348892565	-0.0186509924911	-0.0326350074192	-0.00426097563177	-0.0186447329013	0.000288382193977
0.855	2.1640531024	-0.170429451639	9.77760460086	-0.0331087522973	-0.00415631513351	-0.0188088837804	-0.0331032505239	-0.00418465270124	-0.0188026002615	0.000292606343235
0.856	2.16202960344	-0.171995678417	9.77723983694	-0.0335792932822	-0.00408201513021	-0.0189645961525	-0.0335736672886	-0.00411121948142	-0.0189582873905	0.000296755687467
0.857	2.16003213508	-0.173551559934	9.77689404631	-0.0340519596881	-0.00401071879477	-0.0191180841193	-0.0340462102254	-0.00404080582173	-0.0191117484028	0.00030083317589
0.858	2.15805837995	-0.175096774452	9.77656786674	-0.0345267035793	-0.00394254490587	-0.0192693026074	-0.0345208314137	-0.00397353045986	-0.0192629378205	0.000304841881924
0.859	2.15610609624	-0.176631004253	9.77626188313	-0.0350034766095	-0.00387760099889	-0.019418206971	-0.0349974825178	-0.00390950087867	-0.0194118105874	0.000308784992021
0.86	2.15417299832	-0.178153935907	9.77597662922	-0.0354822300396	-0.00381598325212	-0.0195647530056	-0.0354761148048	-0.00384881319214	-0.0195583220844	0.000312665794365
0.861	2.15225678649	-0.179665260393	9.77571258795	-0.0359629147574	-0.00375777640368	-0.0197088969644	-0.0359566791649	-0.00379155206209	-0.0197024281472	0.000316487667481
0.862	2.1503551692	-0.181164673221	9.77547019077	-0.0364454812976	-0.00370305369988	-0.0198505955757	-0.0364391261311	-0.00373779064637	-0.0198440850856	0.000320254068769
0.863	2.14846582567	-0.182651874625	9.77524981768	-0.0369298798628	-0.00365187687476	-0.0199898060624	-0.036923405901	-0.00368759057821	-0.0199832497047	0.000323968523006
0.864	2.14658648776	-0.184126569614	9.77505179654	-0.0374160603458	-0.00360429616212	-0.020126486163	-0.0374094683587	-0.00364100197813	-0.0201198793273	0.000327634610846
0.865	2.14471480572	-0.185588468275	9.77487640254	-0.0379039723523	-0.00356035033952	-0.0202605941544	-0.0378972630982	-0.00359806349771	-0.0202539318185	0.00033125595734
0.866	2.14284848222	-0.18703728577	9.77472385901	-0.0383935652241	-0.00352006680464	-0.0203920888752	-0.0383867394465	-0.00355880239586	-0.0203853656112	0.000334836220527
0.867	2.14098522005	-0.188472742538	9.77459433524	-0.0388847880639	-0.00348346168382	-0.0205209297519	-0.0388778464892	-0.00352323464721	-0.0205141397332	0.000338379080106
0.868	2.13912270714	-0.189894564465	9.77448794675	-0.0393775897599	-0.0034505399721	-0.020647076825	-0.0393705330948	-0.00349136508209	-0.0206402138355	0.000341888226243
0.869	2.1372586835	-0.191302482948	9.77440475574	-0.039871919012	-0.0034212957048	-0.0207704907768	-0.0398647479413	-0.00346318755792	-0.0207635482221	0.000345367348524
0.87	2.13539085168	-0.19269623515	9.77434477022	-0.0403677243572	-0.00339571215952	-0.0208911329608	-0.0403604395424	-0.00343868516118	-0.0208841038804	0.000348820125102
0.871	2.13351700337	-0.194075563987	9.7743079432	-0.0408649541973	-0.00337376208811	-0.021008965431	-0.0408575562747	-0.00341783043933	-0.0210018425126	0.000352250212054
0.872	2.13163492242	-0.195440218392	9.77429417385	-0.0413635568254	-0.00335540797719	-0.0211239509729	-0.0413560464055	-0.00340058566121	-0.0211167265685	0.000355661232988
0.873	2.12974239964	-0.19678995344	9.77430330793	-0.0418634804542	-0.003340602337	-0.0212360531351	-0.0418558581201	-0.00338690310592	-0.0212287192779	0.000359056768923
0.874	2.12783735193	-0.198124530328	9.7743351368	-0.0423646732438	-0.00332928801612	-0.0213452362609	-0.0423569395512	-0.00337672537749	-0.021337784685	0.000362440348472
0.875	2.1259176955	-0.199443716678	9.77438939898	-0.0428670833303	-0.00332139854184	-0.0214514655216	-0.0428592388069	-0.00336998574522	-0.0214438876819	0.000365815438347
0.876	2.12398139052	-0.200747286616	9.77446578126	-0.0433706588541	-0.00331685848425	-0.021554706949	-0.0433627039999	-0.00336660850785	-0.0215469940432	0.000369185434219
0.877	2.12202650061	-0.202035020811	9.77456391888	-0.0438753479894	-0.00331558384245	-0.0216549274686	-0.0438672832767	-0.00336650937971	-0.0216470704605	0.000372553651955
0.878	2.12005114064	-0.203306706685	9.77468339695	-0.0443810989725	-0.00331748245154	-0.0217520949334	-0.0443729248471	-0.00336959589787	-0.0217440845774	0.000375923319244
0.879	2.11805348406	-0.204562138519	9.77482375284	-0.0448878601319	-0.00332245440854	-0.0218461781569	-0.0448795770131	-0.00337576784803	-0.0218380050235	0.000379297567645
0.88	2.11603183739	-0.205801117465	9.77498447627	-0.0453955799162	-0.00333039251555	-0.0219371469466	-0.0453871881991	-0.00338491770783	-0.0219288014491	0.000382679425067
0.881	2.11398457302	-0.207023451754	9.77516501151	-0.0459042069244	-0.00334118273822	-0.0220249721367	-0.0458957069804	-0.00339693110538	-0.0220164445592	0.000386071808696
0.882	2.1119101218	-0.208228956825	9.77536476073	-0.0464136899342	-0.00335470467807	-0.0221096256214	-0.0464050821133	-0.00341168729173	-0.0221009061469	0.000389477518389
0.883	2.10980706228	-0.209417455287	9.77558308367	-0.046923977931	-0.00337083205658	-0.0221910803863	-0.0469152625636	-0.00342905962511	-0.0221821591265	0.000392899230548
0.884	2.1076740835	-0.210588777079	9.77581930285	-0.0474350201369	-0.003389433209	-0.0222693105408	-0.047426197536	-0.00344891606486	-0.0222601775657	0.000396339492479
0.885	2.10550993271	-0.211742759636	9.77607270296	-0.0479467660385	-0.00341037158651	-0.0223442913481	-0.0479378365021	-0.00347111967381	-0.022334936717	0.000399800717246
0.886	2.10331351968	-0.212879247823	9.77634253613	-0.0484591654157	-0.00343350626437	-0.022415999256	-0.0484501292294	-0.0034955291266	-0.0224064130483	0.000403285179035
0.887	2.10108384961	-0.21399809411	9.77662802281	-0.0489721683686	-0.00345869245456	-0.0224844119256	-0.0489630258088	-0.00352199922254	-0.0224745842719	0.000406795009024
0.888	2.09882006778	-0.215099158579	9.77692835543	-0.0494857253456	-0.003485782021	-0.0225495082592	-0.0494764766818	-0.00355038140108	-0.0225394293734	0.000410332191767
0.889	2.09652139991	-0.216182309092	9.77724270051	-0.0499997871696	-0.00351462399541	-0.0226112684278	-0.0499904326682	-0.00358052425788	-0.0226009286378	0.000413898562093
0.89	2.09418721178	-0.217247421251	9.77757020315	-0.0505143050645	-0.00354506509248	-0.022669673896	-0.0505048449919	-0.00361227406027	-0.0226590636759	0.000417495802521
0.891	2.09181702405	-0.218294378423	9.77790998763	-0.0510292306812	-0.00357695022208	-0.0227247074469	-0.051019665307	-0.00364547525976	-0.0227138174481	0.000421125441186
0.892	2.08941044529	-0.219323071908	9.77826116255	-0.0515445161221	-0.0036101229972	-0.0227763532046	-0.051534845723	-0.00367997100025	-0.0227651742868	0.000424788850276
0.893	2.08696721656	-0.220333400895	9.77862282281	-0.0520601139662	-0.00364442623605	-0.0228245966559	-0.0520503388293	-0.00371560362044	-0.0228131199178	0.000428487244971
0.894	2.0844871817	-0.221325272556	9.77899405247	-0.0525759772926	-0.00367970245678	-0.0228694246698	-0.0525660977192	-0.0037522151489	-0.022857641479	0.000432221682885
0.895	2.08197036923	-0.222298601918	9.77937392829	-0.0530920597035	-0.00371579436308	-0.0229108255162	-0.0530820760129	-0.00378964779001	-0.0228987275385	0.000435993063995
0.896	2.07941685827	-0.223253312133	9.77976152294	-0.0536083153468	-0.0037525453195	-0.0229487888817	-0.0535982278799	-0.00382774439961	-0.0229363681101	0.000439802131045
0.897	2.07682689032	-0.224189334279	9.78015590655	-0.0541246989372	-0.00378979981522	-0.0229833058849	-0.0541145080603	-0.00386634894919	-0.0229705546666	0.000443649470431
0.898	2.07420079474	-0.225106607509	9.78055615133	-0.0546411657775	-0.00382740391477	-0.0230143690888	-0.0546308718862	-0.00390530697693	-0.0230012801527	0.000447535513529
0.899	2.07153902604	-0.226005078982	9.78096133285	-0.0551576717781	-0.00386520569485	-0.0230419725125	-0.0551472753008	-0.00394446602498	-0.023028538994	0.000451460538481
0.9	2.06884214157	-0.226884703893	9.78137053446	-0.0556741734763	-0.00390305566573	-0.0230661116399	-0.0556636748779	-0.0039836760612	-0.0230523271054	0.000455424672395
0.901	2.06611083131	-0.227745445409	9.78178284773	-0.0561906280543	-0.00394080717662	-0.0230867834269	-0.05618002784	-0.00402278988499	-0.0230726418971	0.000459427893971
0.902	2.06334582108	-0.228587274835	9.78219737689	-0.0567069933567	-0.00397831680384	-0.0231039863074	-0.0566962920753	-0.00406166351587	-0.0230894822784	0.000463470036518
0.903	2.06054802158	-0.229410171294	9.78261324051	-0.0572232279071	-0.00401544472094	-0.0231177201959	-0.0572124261545	-0.00410015656402	-0.0231028486597	0.000467550791348
0.904	2.05771834214	-0.230214122068	9.78302957391	-0.0577392909233	-0.00405205505011	-0.0231279864896	-0.0577283893459	-0.00413813258219	-0.0231127429521	0.000471669711535
0.905	2.05485786217	-0.230999122224	9.78344553149	-0.0582551423323	-0.00408801619409	-0.0231347880678	-0.05824414163	-0.00417545939793	-0.0231191685658	0.000475826216015
0.906	2.05196767471	-0.231765174869	9.78386028831	-0.058770742784	-0.00412320114808	-0.023138129289	-0.0587596437132	-0.0042120094261	-0.0231221304055	0.000480019594005
0.907	2.04904899823	-0.232512290901	9.78427304258	-0.0592860536639	-0.00415748779078	-0.0231380159874	-0.0592748570406	-0.00424765996027	-0.0231216348641	0.000484249009729
0.908	2.04610305753	-0.233240489183	9.78468301826	-0.0598010371053	-0.00419075915467	-0.0231344554659	-0.0597897438078	-0.00428229344351	-0.0231176898154	0.000488513507418
0.909	2.04313124019	-0.233949796168	9.78508946462	-0.0603156560005	-0.00422290367467	-0.0231274564884	-0.0603042669715	-0.00431579771748	-0.023110304603	0.000492812016577
0.91	2.04013490294	-0.234640246234	9.78549165983	-0.0608298740108	-0.00425381541495	-0.0231170292698	-0.0608183902602	-0.00434806624975	-0.0230994900292	0.000497143357483
0.911	2.03711548348	-0.235311881404	9.78588891245	-0.0613436555761	-0.00428339427408	-0.023103185464	-0.0613320781828	-0.00437899833937	-0.023085258341	0.000501506246905
0.912	2.03407451544	-0.235964751209	9.78628056035	-0.0618569659231	-0.00431154616773	-0.0230859381506	-0.061845296037	-0.0044084993001	-0.0230676232143	0.000505899304017
0.913	2.03101346453	-0.236598913002	9.78666597519	-0.0623697710734	-0.00433818318923	-0.0230653018195	-0.0623580099173	-0.00443648062139	-0.0230465997368	0.000510321056479
0.914	2.02793392976	-0.237214431408	9.78704456079	-0.0628820378504	-0.00436322374826	-0.023041292354	-0.0628701867209	-0.00446286010757	-0.0230222043891	0.000514769946674
0.915	2.0248375094	-0.237811378573	9.78741575609	-0.0633937338849	-0.00438659268682	-0.0230139270124	-0.0633817941542	-0.00448756199428	-0.0229944550237	0.000519244338067
0.916	2.02172581596	-0.238389834002	9.78777903442	-0.0639048276209	-0.00440822137365	-0.0229832244075	-0.0638928007374	-0.00451051704336	-0.0229633708435	0.000523742521678
0.917	2.01860047624	-0.238949884504	9.78813390491	-0.06441528832	-0.00442804777662	-0.0229492044857	-0.0644031758091	-0.00453166261569	-0.0229289723775	0.000528262722627
0.918	2.01546312394	-0.239491624102	9.78847991345	-0.0649250860651	-0.00444601651351	-0.0229118885031	-0.06491288953	-0.00455094272246	-0.0228912814563	0.000532803106752
0.919	2.01231542958	-0.240015153858	9.78881664126	-0.0654341917638	-0.00446207888172	-0.0228712990022	-0.0654219128854	-0.00456830805529	-0.0228503211854	0.000537361787265
0.92	2.00915905578	-0.240520581899	9.78914370824	-0.0659425771507	-0.00447619286669	-0.0228274597854	-0.0659302176877	-0.00458371599517	-0.022806115918	0.000541936831422
0.921	2.0059956276	-0.241008023364	9.78946077081	-0.0664502147891	-0.00448832313028	-0.0227803958888	-0.066437776578	-0.00459713060122	-0.022758691226	0.000546526267197
0.922	2.00282679218	-0.24147760016	9.78976752157	-0.0669570780725	-0.00449844097891	-0.022730133554	-0.0669445630266	-0.0046085225793	-0.02270807387	0.000551128089941
0.923	1.99965419646	-0.241929440921	9.79006369212	-0.0674631412247	-0.00450652431217	-0.0226767001991	-0.0674505513341	-0.00461786923105	-0.0226542917693	0.000555740268983
0.924	1.99647939039	-0.242363681114	9.79034905007	-0.0679683793002	-0.00451255755267	-0.022620124389	-0.0679557166303	-0.00462515438416	-0.0225973739693	0.000560360754189
0.925	1.99330400581	-0.24278046249	9.79062339964	-0.0684727681835	-0.00451653155757	-0.0225604358045	-0.0684600348741	-0.00463036830436	-0.0225373506097	0.000564987482432
0.926	1.99012959259	-0.243179933388	9.7908865832	-0.0689762845878	-0.0045184435122	-0.0224976652108	-0.0689634828519	-0.00463350758936	-0.0224742528911	0.000569618383969
0.927	1.98695765597	-0.243562248493	9.79113847686	-0.0694789060541	-0.00451829680728	-0.0224318444249	-0.0694660381756	-0.00463457504658	-0.0224081130411	0.000574251388702
0.928	1.9837896715	-0.243927568706	9.79137899402	-0.0699806109484	-0.00451610089922	-0.0223630062832	-0.0699676792812	-0.00463357955376	-0.02233896428	0.00057888443231
0.929	1.98062707767	-0.244276061025	9.79160808261	-0.0704813784597	-0.00451187115563	-0.0222911846078	-0.0704683854252	-0.00463053590491	-0.0222668407862	0.000583515462234
0.93	1.97747132064	-0.244607898298	9.79182572396	-0.0709811885972	-0.00450562868571	-0.0222164141724	-0.070968136682	-0.00462546464103	-0.0221917776606	0.000588142443504
0.931	1.97432371278	-0.244923259472	9.79203193428	-0.0714800221867	-0.0044974001568	-0.0221387306681	-0.0714669139407	-0.00461839186709	-0.0221138108917	0.000592763364383
0.932	1.97118555936	-0.245222329129	9.79222676192	-0.0719778608672	-0.00448721759834	-0.022058170669	-0.0719646989007	-0.00460934905627	-0.0220329773193	0.00059737624183
0.933	1.96805814369	-0.245505297383	9.79241028557	-0.0724746870871	-0.0044751181931	-0.0219747715972	-0.0724614740683	-0.00459837284159	-0.0219493145994	0.000601979126754
0.934	1.96494260799	-0.245772360069	9.79258261626	-0.0729704840997	-0.00446114405756	-0.0218885716877	-0.0729572227518	-0.00458550479661	-0.0218628611681	0.000606570109063
0.935	1.96184012477	-0.246023718157	9.79274389426	-0.0734652359588	-0.00444534201185	-0.0217996099535	-0.073451929057	-0.00457079120571	-0.0217736562055	0.00061114732248
0.936	1.95875174789	-0.246259577989	9.79289428757	-0.0739589275139	-0.00442776334005	-0.0217079261503	-0.0739455778824	-0.00455428282469	-0.0216817396006	0.000615708949132
0.937	1.95567851692	-0.246480150879	9.79303399255	-0.0744515444051	-0.00440846354226	-0.0216135607418	-0.0744381549138	-0.00453603463314	-0.0215871519157	0.000620253223892
0.938	1.95262136026	-0.246685653229	9.79316323093	-0.0749430730579	-0.00438750207862	-0.0215165548645	-0.0749296466192	-0.00451610557881	-0.0214899343507	0.000624778438471
0.939	1.94958116232	-0.246876306192	9.79328224965	-0.0754335006777	-0.00436494210719	-0.021416950293	-0.075420040243	-0.00449455831569	-0.0213901287089	0.00062928294525
0.94	1.94655875605	-0.247052335559	9.79339131887	-0.0759228152442	-0.00434085021552	-0.0213147894057	-0.0759093238006	-0.00447145893594	-0.0212877773619	0.000633765160853
0.941	1.94355488573	-0.24721397171	9.79349073132	-0.0764110055053	-0.00431529614786	-0.0212101151505	-0.0763974860721	-0.0044468766973	-0.0211829232156	0.000638223569442
0.942	1.94057022936	-0.247361449401	9.79358080003	-0.0768980609717	-0.00428835252818	-0.021102971011	-0.0768845165966	-0.00442088374644	-0.0210756096768	0.000642656725747
0.943	1.93760540611	-0.247495007602	9.79366185766	-0.0773839719102	-0.00426009458045	-0.020993400973	-0.077370405666	-0.00439355483943	-0.0209658806198	0.000647063257806
0.944	1.93466095404	-0.247614889406	9.79373425517	-0.0778687293378	-0.0042305998466	-0.0208814494916	-0.0778551443185	-0.00436496705993	-0.020853780354	0.00065144186944
0.945	1.93173735243	-0.247721341807	9.79379835898	-0.0783523250152	-0.00419994790346	-0.020767161459	-0.0783387243325	-0.0043351995364	-0.020739353592	0.000655791342434
0.946	1.92883499203	-0.247814615656	9.79385455172	-0.0788347514404	-0.0041682200795	-0.020650582172	-0.0788211382203	-0.00430433315906	-0.0206226454183	0.000660110538441
0.947	1.92595423463	-0.247894965308	9.79390322851	-0.0793160018424	-0.00413549917189	-0.020531757301	-0.079302379221	-0.00427245029712	-0.0205037012586	0.000664398400603
0.948	1.92309532373	-0.24796264874	9.79394479642	-0.079796070174	-0.00410186916524	-0.0204107328592	-0.0797824412946	-0.00423963451773	-0.0203825668501	0.000668653954888
0.949	1.9202584888	-0.248017927108	9.79397967429	-0.0802749511057	-0.00406741495247	-0.0202875551725	-0.0802613191147	-0.00420597030707	-0.0202592882125	0.000672876311152
0.95	1.91744383357	-0.248061064909	9.79400828883	-0.0807526400188	-0.00403222205874	-0.0201622708498	-0.0807390080623	-0.00417154279446	-0.0201339116194	0.000677064663919
0.951	1.91465144777	-0.248092329481	9.79403107375	-0.0812291329983	-0.00399637636927	-0.0200349267545	-0.0812155042189	-0.00413643748032	-0.0200064835706	0.000681218292892
0.952	1.91188131026	-0.248111991182	9.79404847075	-0.0817044268265	-0.0039599638617	-0.0199055699763	-0.0816908043596	-0.00410073996873	-0.0198770507658	0.000685336563191
0.953	1.90913338594	-0.248120322893	9.7940609241	-0.0821785189758	-0.00392307034381	-0.0197742478034	-0.0821649059463	-0.00406453570528	-0.0197456600783	0.000689418925329
0.954	1.90640752881	-0.248117600204	9.79406888186	-0.0826514076017	-0.00388578119705	-0.0196410076968	-0.0826378071211	-0.0040279097208	-0.0196123585301	0.000693464914927
0.955	1.9037035938	-0.248104100895	9.79407279374	-0.0831230915364	-0.00384818112707	-0.0195058972634	-0.083109506699	-0.00399094638198	-0.019477193267	0.000697474152179
0.956	1.9010213026	-0.248080105201	9.79407311	-0.083593570281	-0.00381035392099	-0.0193689642313	-0.0835800041614	-0.00395372914881	-0.019340211536	0.000701446341068
0.957	1.89836037033	-0.248045895288	9.79407027916	-0.084062843999	-0.0037723822134	-0.0192302564256	-0.0840492996489	-0.00391634034067	-0.0192014606617	0.00070538126835
0.958	1.89572044589	-0.248001755261	9.79406474749	-0.084530913509	-0.00373434725981	-0.019089821744	-0.0845173939545	-0.00387886090998	-0.0190609880251	0.0007092788023
0.959	1.8931011418	-0.247947970935	9.79405695742	-0.0849977802778	-0.00369632871965	-0.0189477081348	-0.0849842885163	-0.00384137022523	-0.0189188410423	0.000713138891244
0.96	1.89050198199	-0.247884829872	9.7940473458	-0.0854634464131	-0.00365840444848	-0.0188039635739	-0.0854499854111	-0.00380394586333	-0.0187750671441	0.000716961561873
0.961	1.88792250609	-0.247812620872	9.79403634398	-0.0859279146565	-0.00362065030018	-0.0186586360439	-0.0859144873469	-0.00376666341192	-0.0186297137565	0.000720746917361
0.962	1.88536210549	-0.247731634377	9.7940243752	-0.0863911883763	-0.00358313993914	-0.0185117735133	-0.0863777976559	-0.00372959628163	-0.0184828282824	0.000724495135282
0.963	1.88282024688	-0.247642161602	9.79401185416	-0.08685327156	-0.00354594466357	-0.0183634239161	-0.0868399202876	-0.0036928155295	-0.0183344580831	0.000728206465356
0.964	1.88029628588	-0.247544494999	9.79399918555	-0.0873141688075	-0.00350913323908	-0.0182136351331	-0.0873008598015	-0.00365638969265	-0.0181846504612	0.000731881227012
0.965	1.87778957884	-0.24743892776	9.79398676318	-0.0877738853237	-0.00347277174413	-0.0180624549729	-0.0877606213601	-0.00362038463373	-0.0180334526443	0.000735519806801
0.966	1.87529940083	-0.247325753938	9.79397496906	-0.0882324269111	-0.00343692342648	-0.0179099311544	-0.0882192107218	-0.00358486339756	-0.0178809117688	0.000739122655649
0.967	1.87282504991	-0.247205267991	9.79396417313	-0.0886897999624	-0.00340164857155	-0.0177561112889	-0.0886766342335	-0.00354988607948	-0.0177270748649	0.000742690285989
0.968	1.87036575026	-0.247077764947	9.79395473045	-0.0891460114533	-0.00336700438253	-0.0176010428641	-0.0891328988236	-0.00351550970552	-0.0175719888421	0.000746223268747
0.969	1.86792075642	-0.24694353995	9.79394698224	-0.0896010689351	-0.00333304487248	-0.0174447732277	-0.0895880119943	-0.0034817881246	-0.0174157004747	0.000749722230233
0.97	1.8654892192	-0.246802888577	9.79394125439	-0.090054980527	-0.00329982076834	-0.0172873495723	-0.0900419818149	-0.00344877191252	-0.0172582563893	0.000753187848916
0.971	1.86307035696	-0.246656106124	9.79393785676	-0.090507754909	-0.0032673794273	-0.0171288189203	-0.0904948169138	-0.00341650828844	-0.017099703051	0.000756620852118
0.972	1.86066328424	-0.246503488099	9.79393708305	-0.0909594013138	-0.0032357647648	-0.0169692281099	-0.0909465264715	-0.00338504104288	-0.0169400867518	0.000760022012629
0.973	1.85826723523	-0.246345329292	9.79393920893	-0.0914099295197	-0.00320501719515	-0.0168086237811	-0.091397120213	-0.00335441047835	-0.0167794535983	0.000763392145249
0.974	1.85588125826	-0.246181924776	9.79394449342	-0.0918593498427	-0.00317517358332	-0.0166470523626	-0.0918466084003	-0.00332465336124	-0.0166178495005	0.00076673210329
0.975	1.85350452871	-0.246013568632	9.79395317611	-0.0923076731289	-0.00314626720969	-0.0164845600592	-0.0922950018247	-0.0032958028865	-0.0164553201608	0.000770042775019
0.976	1.85113616265	-0.245840554575	9.79396547996	-0.0927549107464	-0.00311832774539	-0.0163211928391	-0.0927423117991	-0.00326788865306	-0.0162919110636	0.000773325080089
0.977	1.84877528394	-0.24566317554	9.79398160733	-0.093201074578	-0.00309138124005	-0.0161569964225	-0.0931885501506	-0.00324093665154	-0.0161276674646	0.000776579965937
0.978	1.84642100923	-0.245481723684	9.79400174325	-0.0936461770127	-0.00306545012053	-0.0159920162697	-0.0936337292122	-0.00321496926302	-0.0159626343815	0.000779808404182
0.979	1.84407246284	-0.245296490184	9.79402605143	-0.0940902309382	-0.00304055320083	-0.0158262975704	-0.0940778618156	-0.00319000526892	-0.0157968565839	0.000783011387025
0.98	1.84172879908	-0.245107765115	9.79405467824	-0.0945332497328	-0.00301670570284	-0.0156598852328	-0.0945209612826	-0.00316605987176	-0.0156303785846	0.000786189923671
0.981	1.83938914263	-0.244915837517	9.79408774974	-0.0949752472569	-0.00299391928773	-0.0154928238734	-0.0949630414175	-0.0031431447265	-0.0154632446299	0.000789345036762
0.982	1.83705266296	-0.244720995068	9.79412537228	-0.0954162378452	-0.00297220209756	-0.0153251578066	-0.0954041164987	-0.00312126798216	-0.0152954986913	0.000792477758863
0.983	1.83471847748	-0.24452352434	9.79416763379	-0.0958562362983	-0.00295155880663	-0.0151569310351	-0.0958442012708	-0.00310043433312	-0.0151271844564	0.000795589128983
0.984	1.83238583774	-0.244323710015	9.79421460212	-0.0962952578743	-0.00293199068269	-0.0149881872406	-0.0962833109363	-0.0030806450803	-0.014958345321	0.000798680189157
0.985	1.83005389848	-0.244121835686	9.79426632684	-0.0967333182805	-0.00291349565692	-0.0148189697743	-0.096721461147	-0.0030618982011	-0.01478902438	0.00080175198109
0.986	1.82772187397	-0.243918183148	9.79432283833	-0.0971704336647	-0.00289606840295	-0.0146493216478	-0.0971586679959	-0.00304418842836	-0.0146192644199	0.000804805542883
0.987	1.82538900826	-0.243713032478	9.79438414848	-0.0976066206068	-0.00287970042414	-0.0144792855244	-0.0975949480082	-0.0030275073376	-0.0144491079102	0.00080784190583
0.988	1.82305459002	-0.243506661873	9.79445025094	-0.0980418961099	-0.00286438014844	-0.0143089037104	-0.0980303181333	-0.00301184344176	-0.0142785969955	0.000810862091314
0.989	1.82071789287	-0.243299347823	9.79452112211	-0.0984762775918	-0.00285009303106	-0.0141382181465	-0.0984647957355	-0.0029971822939	-0.0141077734875	0.000813867107803
0.99	1.81837822758	-0.243091364814	9.79459672059	-0.0989097828759	-0.00283682166381	-0.0139672703998	-0.0988983985856	-0.00298350659635	-0.013936678857	0.000816857947944
0.991	1.81603495685	-0.242882985225	9.79467698783	-0.0993424301823	-0.00282454589096	-0.013796101655	-0.0993311448518	-0.00297079631654	-0.013765354226	0.000819835585774
0.992	1.81368744321	-0.242674479462	9.7947618502	-0.0997742381188	-0.00281324293109	-0.0136247527068	-0.0997630530906	-0.00295902880877	-0.0135938403596	0.000822800974053
0.993	1.81133507131	-0.242466115786	9.79485121717	-0.100205225672	-0.00280288750442	-0.0134532639517	-0.100194142238	-0.00294817894138	-0.0134221776582	0.000825755041712
0.994	1.80897732984	-0.242258159968	9.79494498375	-0.100635412197	-0.00279345196503	-0.01328167538	-0.1006244316	-0.00293821922891	-0.0132504061491	0.000828698691439
0.995	1.80661365509	-0.242050875783	9.79504302975	-0.101064817411	-0.00278490643743	-0.0131100265682	-0.101053940844	-0.00292911996851	-0.0130785654792	0.000831632797396
0.996	1.80424356496	-0.24184452449	9.79514522198	-0.10149346138	-0.00277721895724	-0.0129383566708	-0.101482689989	-0.00292084938052	-0.012906694906	0.00083455820307
0.997	1.80186661434	-0.241639364906	9.79525141369	-0.101921364511	-0.00277035561519	-0.012766704413	-0.101910699394	-0.00291337375234	-0.0127348332901	0.000837475719277
0.998	1.79948235774	-0.2414356535	9.7953614459	-0.102348547543	-0.00276428070405	-0.0125951080828	-0.102337989754	-0.00290665758516	-0.0125630190869	0.000840386122297
0.999	1.7970904313	-0.241233644042	9.79547514769	-0.102775031538	-0.00275895686784	-0.0124236055233	-0.102764582083	-0.00290066374307	-0.0123912903379	0.000843290152167
1	1.79469047821	-0.241033587812	9.79559233741	-0.10320083787	-0.00275434525302	-0.0122522341251	-0.103190497711	-0.00289535360407	-0.0122196846626	0.00084618851112
1.001	1.79228219346	-0.240835733394	9.79571282384	-0.103625988214	-0.00275040566105	-0.0120810308187	-0.103615758271	-0.00289068721245	-0.0120482392503	0.000849081862177
1.002	1.78986530889	-0.240640326667	9.79583640559	-0.104050504538	-0.00274709670165	-0.011910032067	-0.104040385687	-0.00288662343189	-0.0118769908511	0.000851970827889
1.003	1.78743956336	-0.240447610886	9.79596287371	-0.104474409093	-0.00274437594664	-0.0117392738575	-0.104464402168	-0.00288312009907	-0.0117059757676	0.000854855989232
1.004	1.78500479219	-0.240257826269	9.7960920109	-0.104897724402	-0.00274220008364	-0.011568791695	-0.104887830197	-0.00288013417719	-0.0115352298459	0.000857737884661
1.005	1.78256080046	-0.240071210464	9.7962235935	-0.10532047325	-0.00274052506914	-0.0113986205938	-0.105310692519	-0.00287762190885	-0.0113647884674	0.00086061700931
1.006	1.78010751203	-0.239887997888	9.79635739158	-0.105742678675	-0.00273930628047	-0.0112287950702	-0.105733012131	-0.00287553896778	-0.0111946865393	0.000863493814345
1.007	1.77764479071	-0.239708420414	9.79649317052	-0.106164363954	-0.00273849866647	-0.0110593491348	-0.106154812274	-0.00287384060927	-0.0110249584861	0.000866368706476
1.008	1.7751726042	-0.239532706652	9.79663069105	-0.106585552598	-0.00273805689616	-0.0108903162855	-0.10657611642	-0.00287248181863	-0.0108556382405	0.000869242047604
1.009	1.77269094207	-0.239361082251	9.79676971067	-0.107006268338	-0.00273793550504	-0.0107217294992	-0.106996948263	-0.00287141745724	-0.0106867592344	0.000872114154629
1.01	1.77019980091	-0.239193769878	9.79690998359	-0.107426535114	-0.00273808903882	-0.0105536212248	-0.107417331708	-0.00287060240599	-0.0105183543898	0.000874985299394
1.011	1.76769926628	-0.239030988909	9.79705126365	-0.107846377066	-0.00273847219381	-0.0103860233754	-0.107837290859	-0.00286999170547	-0.0103504561098	0.000877855708775
1.012	1.76518942328	-0.238872955649	9.79719330234	-0.108265818525	-0.00273903995404	-0.0102189673212	-0.108256850012	-0.00286954069275	-0.0101830962692	0.000880725564904
1.013	1.76267034168	-0.238719883431	9.7973358513	-0.108684883998	-0.00273974772438	-0.0100524838813	-0.10867603364	-0.00286920513424	-0.0100163062056	0.000883595005533
1.014	1.76014223238	-0.238571981914	9.79747866336	-0.10910359816	-0.0027405514598	-0.00988660331715	-0.109094866384	-0.00286894135467	-0.00985011671007	0.000886464124524
1.015	1.75760523132	-0.238429457868	9.79762149129	-0.109521985841	-0.00274140778979	-0.00972135532438	-0.109513373044	-0.00286870636119	-0.00968455801812	0.000889332972471
1.016	1.75505956344	-0.238292514554	9.79776409223	-0.109940072019	-0.00274227413839	-0.00955676902584	-0.109931578564	-0.00286845796313	-0.00951965980043	0.000892201557434
1.017	1.75250546073	-0.238161351897	9.7979062232	-0.110357881806	-0.00274310883893	-0.00939287296416	-0.110349508024	-0.00286815488634	-0.00935545115381	0.0008950698458
1.018	1.74994318454	-0.238036166484	9.79804764727	-0.110775440437	-0.00274387124372	-0.00922969509447	-0.110767186629	-0.00286775688267	-0.00919196059208	0.000897937763252
1.019	1.74737304055	-0.23791715132	9.79818812957	-0.111192773259	-0.00274452182818	-0.00906726277722	-0.111184639695	-0.00286722483362	-0.00902921603711	0.000900805195843
1.02	1.74479530426	-0.23780449621	9.79832744201	-0.111609905723	-0.00274502228905	-0.00890560277101	-0.111601892642	-0.00286652084835	-0.00886724480985	0.000903671991169
1.021	1.74221032528	-0.237698387205	9.79846536029	-0.112026863366	-0.00274533563725	-0.00874474122555	-0.11201897098	-0.00286560835608	-0.00870607362146	0.000906537959646
1.022	1.73961846033	-0.237599006862	9.7986016671	-0.112443671809	-0.00274542628423	-0.00858470367472	-0.112435900299	-0.00286445219215	-0.00854572856462	0.000909402875865
1.023	1.73702008067	-0.237506534153	9.79873615094	-0.112860356737	-0.00274526012239	-0.00842551502963	-0.112852706256	-0.00286301867803	-0.00838623510481	0.000912266480038
1.024	1.73441554979	-0.237421144555	9.79886860789	-0.113276943894	-0.00274480459919	-0.0082671995719	-0.113269414567	-0.00286127569507	-0.00822761807189	0.000915128479515
1.025	1.73180532772	-0.237343009523	9.79899884138	-0.113693459069	-0.00274402878476	-0.00810978094699	-0.113686050992	-0.00285919275174	-0.00806990165168	0.000917988550379
1.026	1.72918979223	-0.237272297195	9.79912666274	-0.114109928084	-0.00274290343325	-0.00795328215768	-0.114102641327	-0.00285674104457	-0.0079131093778	0.000920846339096
1.027	1.7265693506	-0.237209171902	9.79925189234	-0.114526376786	-0.00274140103757	-0.00779772555769	-0.114519211391	-0.0028538935125	-0.00775726412364	0.000923701464227
1.028	1.72394450673	-0.237153793858	9.79937435826	-0.114942831032	-0.00273949587776	-0.00764313284538	-0.114935787013	-0.00285062488487	-0.00760238809456	0.000926553518196
1.029	1.72131568972	-0.237106319757	9.79949389878	-0.115359316679	-0.00273716406232	-0.00748952505773	-0.115352394026	-0.00284691172232	-0.00744850282022	0.000929402069091
1.03	1.71868334338	-0.237066902447	9.79961036078	-0.115775859575	-0.0027343835638	-0.00733692256434	-0.11576905825	-0.00284273245198	-0.00729562914721	0.000932246662516
1.031	1.71604795598	-0.237035690697	9.7997236019	-0.116192485543	-0.00273113424722	-0.00718534506173	-0.116185805482	-0.00283806739542	-0.00714378723191	0.000935086823463
1.032	1.71341000072	-0.237012829416	9.79983348914	-0.116609220375	-0.00272739789238	-0.00703481156772	-0.11660266149	-0.00283289879064	-0.00699299653351	0.000937922058217
1.033	1.7107699357	-0.236998459628	9.79993989959	-0.117026089816	-0.00272315820968	-0.00688534041607	-0.117019651992	-0.00282721080737	-0.00684327580742	0.000940751856276
1.034	1.70812826358	-0.236992718154	9.80004272128	-0.117443119556	-0.00271840084979	-0.00673694925129	-0.117436802655	-0.00282098955634	-0.00669464309884	0.000943575692284
1.035	1.70548543472	-0.236995737997	9.80014185166	-0.117860335219	-0.00271311340687	-0.00658965502369	-0.117854139075	-0.00281422309206	-0.00654711573672	0.000946393027973
1.036	1.70284192915	-0.237007647937	9.80023720088	-0.118277762347	-0.00270728541597	-0.00644347398457	-0.118271686773	-0.00280690140978	-0.0064007103279	0.000949203314096
1.037	1.70019824172	-0.237028572561	9.80032868752	-0.118695426396	-0.00270090834451	-0.00629842168178	-0.118689471178	-0.00279901643654	-0.00625544275169	0.000952005992367
1.038	1.69755482247	-0.237058632462	9.80041624188	-0.119113352719	-0.00269397557774	-0.00615451295539	-0.119107517621	-0.00279056201612	-0.00611132815467	0.000954800497379
1.039	1.6949121512	-0.237097943922	9.8004998057	-0.119531566558	-0.00268648239878	-0.00601176193363	-0.119525851319	-0.00278153388874	-0.0059683809459	0.000957586258507
1.04	1.6922706853	-0.237146619033	9.80057932972	-0.119950093031	-0.00267842596331	-0.00587018202915	-0.119944497369	-0.00277192966518	-0.0058266147924	0.000960362701791
1.041	1.68963085231	-0.237204765737	9.80065477704	-0.120368957125	-0.00266980526873	-0.00572978593545	-0.120363480732	-0.00276174879557	-0.00568604261504	0.000963129251788
1.042	1.68699311703	-0.237272487481	9.80072611976	-0.120788183679	-0.00266062111875	-0.00559058562368	-0.120782826226	-0.00275099253348	-0.0055466765848	0.000965885333388
1.043	1.68435790701	-0.237349883526	9.80079334192	-0.121207797378	-0.00265087608274	-0.00545259233961	-0.121202558514	-0.00273966389481	-0.00540852811929	0.000968630373597
1.044	1.68172562002	-0.237437048839	9.80085643652	-0.121627822742	-0.00264057445065	-0.00531581660095	-0.121622702094	-0.00272776761228	-0.00527160787984	0.000971363803277
1.045	1.6790966911	-0.237534073795	9.80091540698	-0.122048284113	-0.00262972218374	-0.00518026819495	-0.122043281285	-0.00271531008569	-0.00513592576875	0.000974085058827
1.046	1.67647150322	-0.237641044554	9.80097026679	-0.122469205645	-0.00261832686098	-0.00504595617633	-0.122464320221	-0.00270229932785	-0.00500149092716	0.000976793583831
1.047	1.67385041703	-0.237758042858	9.801021039	-0.122890611295	-0.00260639762169	-0.00491288886539	-0.122885842839	-0.00268874490674	-0.0048683117331	0.000979488830632
1.048	1.67123383054	-0.23788514579	9.80106775601	-0.123312524814	-0.00259394510468	-0.0047810738466	-0.123307872867	-0.00267465788427	-0.00473639580012	0.000982170261862
1.049	1.6686220748	-0.238022426148	9.80111045917	-0.12373496973	-0.00258098138389	-0.00465051796737	-0.123730433816	-0.00266005075138	-0.00460574997621	0.000984837351894
1.05	1.66601548095	-0.238169952155	9.80114919828	-0.124157969348	-0.00256751990109	-0.0045212273372	-0.12415354897	-0.00264493736029	-0.0044763803432	0.000987489588241
1.051	1.66341436537	-0.238327787574	9.80118403214	-0.12458154673	-0.00255357539578	-0.00439320732716	-0.124577241372	-0.00262933285402	-0.00434829221651	0.000990126472881
1.052	1.6608190073	-0.238495991607	9.80121502714	-0.125005724694	-0.00253916383262	-0.00426646256965	-0.125001533821	-0.00261325359329	-0.0042214901454	0.000992747523505
1.053	1.65822973086	-0.23867461873	9.80124225811	-0.125430525797	-0.00252430232659	-0.00414099695857	-0.125426448856	-0.00259671708123	-0.00409597791357	0.000995352274701
1.054	1.65564674852	-0.238863719196	9.80126580594	-0.12585597233	-0.00250900906591	-0.00401681364975	-0.125852008752	-0.00257974188593	-0.00397175854019	0.000997940279053
1.055	1.65307031022	-0.239063338485	9.80128575986	-0.126282086307	-0.00249330323407	-0.00389391506173	-0.126278235506	-0.00256234756195	-0.00384883428137	0.00100051110817
1.056	1.65050065112	-0.239273517437	9.80130221458	-0.126708889458	-0.0024772049296	-0.00377230287699	-0.12670515083	-0.00254455456966	-0.00372720663209	0.00100306435362
1.057	1.64793797679	-0.239494292374	9.80131527114	-0.127136403215	-0.00246073508519	-0.00365197804333	-0.127132776142	-0.00252638419396	-0.00360687632843	0.00100559962782
1.058	1.64538244083	-0.239725695138	9.80132503693	-0.127564648709	-0.00244391538571	-0.00353294077583	-0.127561132556	-0.00250785846186	-0.00348784335035	0.00100811656478
1.059	1.64283423428	-0.239967752741	9.8013316236	-0.127993646757	-0.00242676818605	-0.00341519055892	-0.127990240877	-0.00248900005984	-0.00337010692481	0.00101061482085
1.06	1.64029346643	-0.240220487872	9.80133514814	-0.128423417856	-0.00240931642824	-0.00329872614902	-0.128420121587	-0.00246983225061	-0.00325366552935	0.00101309407529
1.061	1.63776027657	-0.240483918403	9.8013357316	-0.128853982175	-0.00239158355862	-0.00318354557739	-0.128850794841	-0.00245037878982	-0.00313851689603	0.00101555403085
1.062	1.63523476695	-0.240758057728	9.80133349927	-0.129285359543	-0.00237359344541	-0.00306964615339	-0.129282280458	-0.00243066384326	-0.00302465801587	0.00101799441418
1.063	1.63271700278	-0.241042914682	9.80132857999	-0.129717569446	-0.0023553702965	-0.00295702446808	-0.129714597911	-0.00241071190422	-0.00291208514356	0.00102041497622
1.064	1.63020707184	-0.241338493403	9.80132110459	-0.130150631018	-0.0023369385782	-0.0028456763982	-0.130147766323	-0.00239054771181	-0.00280079380276	0.0010228154925
1.065	1.62770501741	-0.241644793554	9.80131120744	-0.130584563032	-0.00231832293451	-0.00273559711043	-0.130581804457	-0.0023701961699	-0.00269077879158	0.00102519576332
1.066	1.62521080851	-0.241961810542	9.80129902418	-0.131019383894	-0.00229954810804	-0.00262678106614	-0.13101673071	-0.00234968226761	-0.00258203418864	0.00102755561388
1.067	1.62272449628	-0.242289534774	9.80128469321	-0.131455111635	-0.00228063886219	-0.00251922202634	-0.131452563106	-0.00232903100112	-0.0024745533594	0.00102989489435
1.068	1.62024605764	-0.242627952431	9.80126835233	-0.131891763908	-0.00226161990442	-0.00241291305709	-0.131889319287	-0.00230826729658	-0.00236832896297	0.00103221347981
1.069	1.61777546966	-0.242977045165	9.80125014204	-0.132329357977	-0.00224251581228	-0.00230784653522	-0.132327016512	-0.00228741593577	-0.00226335295915	0.00103451127016
1.07	1.61531265751	-0.243336790306	9.80123020133	-0.132767910711	-0.00222335096053	-0.00220401415439	-0.132765671646	-0.00226650148286	-0.00215961661599	0.00103678818994
1.071	1.61285755402	-0.243707160666	9.8012086699	-0.133207438581	-0.0022041494509	-0.0021014069315	-0.133205301153	-0.0022455482138	-0.00205711051763	0.00103904418807
1.072	1.61041011455	-0.244088124555	9.80118568714	-0.133647957656	-0.00218493504417	-0.00200001521349	-0.133645921096	-0.00222458004813	-0.00195582457253	0.00104127923752
1.073	1.60797019038	-0.244479646269	9.80116139108	-0.134089483588	-0.00216573109453	-0.0018998286844	-0.134087547128	-0.00220362048294	-0.00185574802194	0.00104349333496
1.074	1.6055377224	-0.244881685382	9.80113591795	-0.13453203162	-0.00214656048698	-0.0018008363728	-0.134530194485	-0.00218269252998	-0.00175686944891	0.00104568650026
1.075	1.60311252501	-0.245294197669	9.80110940303	-0.134975616569	-0.00212744557698	-0.0017030266596	-0.134973877986	-0.00216181865499	-0.00165917678742	0.00104785877602
1.076	1.60069449477	-0.24571713428	9.801081979	-0.135420252829	-0.0021084081337	-0.00160638728609	-0.135418612023	-0.00214102072067	-0.00156265733195	0.00105001022696
1.077	1.59828346881	-0.24615044241	9.80105377644	-0.135865954366	-0.00208946928565	-0.00151090536241	-0.135864410562	-0.00212031993196	-0.00146729774732	0.0010521409393
1.078	1.59587928446	-0.246594065021	9.80102492253	-0.136312734709	-0.00207064946987	-0.00141656737627	-0.136311287134	-0.00209973678504	-0.00137308407886	0.0010542510201
1.079	1.59348174192	-0.247047941165	9.80099554175	-0.136760606952	-0.00205196838421	-0.00132335920197	-0.136759254834	-0.00207929101924	-0.0012800017628	0.0010563405965
1.08	1.59109069373	-0.247512005566	9.80096575499	-0.137209583746	-0.00203344494298	-0.0012312661098	-0.137208326318	-0.00205900157248	-0.00118803563706	0.00105840981497
1.081	1.58870589574	-0.247986189367	9.80093567901	-0.137659677298	-0.00201509723574	-0.00114027277568	-0.137658513795	-0.00203888653981	-0.00109716995218	0.00106045884046
1.082	1.58632717841	-0.248470419434	9.80090542803	-0.138110899369	-0.00199694249004	-0.00105036329113	-0.138109829031	-0.00201896313589	-0.00100738838261	0.00106248785556
1.083	1.58395431277	-0.248964618995	9.8008751094	-0.138563261267	-0.00197899703696	-0.000961521173471	-0.138562283341	-0.00199924766031	-0.000918674038164	0.00106449705959
1.084	1.58158706995	-0.249468707466	9.80084482825	-0.139016773849	-0.00196127628082	-0.000873729376411	-0.139015887589	-0.00197975546708	-0.000831009475841	0.00106648666771
1.085	1.57922522866	-0.249982600475	9.80081468443	-0.139471447517	-0.00194379467193	-0.000786970300793	-0.139470652183	-0.00196050093715	-0.000744376711713	0.00106845690991
1.086	1.57686856772	-0.250506209936	9.80078477219	-0.139927292217	-0.0019265656831	-0.000701225805694	-0.139926587078	-0.00194149745476	-0.000658757233165	0.00107040803005
1.087	1.57451685112	-0.251039444243	9.80075518099	-0.140384317433	-0.00190960178956	-0.000616477219725	-0.140383701768	-0.00192275738714	-0.000574132011258	0.00107234028485
1.088	1.57216979828	-0.251582208421	9.80072599566	-0.140842532192	-0.0018929144527	-0.00053270535264	-0.140842005291	-0.00190429206811	-0.000490481513357	0.00107425394289
1.089	1.56982721808	-0.252134403624	9.80069729476	-0.14130194506	-0.001876514107	-0.000449890507118	-0.141301506222	-0.00188611178478	-0.000407785715858	0.00107614928353
1.09	1.56748884494	-0.252695927941	9.80066915133	-0.141762564139	-0.0018604101505	-0.000368012490846	-0.141762212677	-0.00186822576796	-0.000326024117175	0.00107802659591
1.091	1.56515442084	-0.253266676108	9.80064163386	-0.14222439707	-0.00184461093877	-0.00028705062878	-0.142224132308	-0.0018506421859	-0.000245175750834	0.00107988617785
1.092	1.56282371012	-0.25384653952	9.80061480357	-0.142687451029	-0.00182912378234	-0.000206983775636	-0.142687272307	-0.00183336814165	-0.000165219198723	0.0010817283348
1.093	1.56049645483	-0.254435406483	9.80058871741	-0.143151732731	-0.00181395494716	-0.000127790328609	-0.143151639402	-0.00181640967338	-8.61326045199e-05	0.00108355337878
1.094	1.55817243429	-0.25503316205	9.8005634252	-0.143617248426	-0.00179910965856	-4.94482402644e-05	-0.143617239859	-0.00179977175824	-7.89368721302e-06	0.00108536162733
1.095	1.55585139057	-0.255639688497	9.80053897213	-0.144084003902	-0.00178459210819	2.80649684023e-05	-0.144084079482	-0.00178345831919	6.95202452755e-05	0.00108715340244
1.096	1.55353308815	-0.256254864958	9.80051539614	-0.144552004485	-0.0017704054643	0.000104772194669	-0.144552163613	-0.0017674722352	0.000146132282305	0.00108892902949
1.097	1.55121727655	-0.256878567888	9.80049273103	-0.145021255039	-0.00175655188462	0.000180696740673	-0.145021497134	-0.00175181535408	0.000221965896677	0.00109068883625
1.098	1.54890374258	-0.257510670759	9.80047100334	-0.145491759967	-0.00174303253248	0.000255862299832	-0.145492084468	-0.00173648850852	0.000297044930716	0.00109243315183
1.099	1.54659222829	-0.258151044577	9.80045023465	-0.145963523213	-0.00172984759537	0.000330292943099	-0.145963929578	-0.00172149153459	0.000371393582242	0.00109416230567
1.1	1.54428256515	-0.258799557361	9.80043044019	-0.146436548266	-0.00171699630658	0.000404013105114	-0.146437035971	-0.0017068232934	0.000445036390528	0.00109587662658
1.101	1.54197448024	-0.259456075065	9.80041163066	-0.146910838155	-0.00170447696878	0.000477047570186	-0.146911406698	-0.00169248169456	0.000517998222148	0.00109757644178
1.102	1.53966780493	-0.260120460745	9.80039380989	-0.147386395457	-0.00169228698067	0.000549421458205	-0.147387044356	-0.0016784637229	0.000590304256838	0.00109926207592
1.103	1.53736231093	-0.260792575393	9.80037697752	-0.147863222296	-0.00168042286534	0.00062116021042	-0.147863951092	-0.0016647654668	0.00066197997329	0.00110093385022
1.104	1.53505782949	-0.26147227746	9.80036112706	-0.148341320346	-0.00166888030112	0.000692289575155	-0.148342128603	-0.00165138214904	0.000733051134957	0.00110259208158
1.105	1.53275416198	-0.262159423356	9.8003462472	-0.148820690836	-0.00165765415418	0.000762835593393	-0.148821578139	-0.00163830815938	0.000803543775787	0.00110423708169
1.106	1.53045113951	-0.262853867253	9.80033232173	-0.149301334547	-0.00164673851323	0.000832824584365	-0.149302300506	-0.00162553708942	0.000873484186056	0.00110586915628
1.107	1.52814855584	-0.263555461491	9.80031932985	-0.149783251819	-0.00163612672578	0.000902283130971	-0.149784296069	-0.00161306176873	0.000942898898069	0.00110748860429
1.108	1.52584630151	-0.264264056043	9.80030724531	-0.150266442554	-0.00162581143621	0.000971238065291	-0.150267564753	-0.0016008743031	0.00101181467205	0.00110909571715
1.109	1.52354420736	-0.26497949929	9.80029603801	-0.150750906217	-0.00161578462461	0.00103971645393	-0.15075210605	-0.00158896611342	0.0010802584819	0.00111069077807
1.11	1.52124212645	-0.265701637771	9.80028567331	-0.151236641842	-0.00160603764774	0.00110774558339	-0.151237919019	-0.00157732797664	0.00114825750107	0.00111227406138
1.111	1.51893994904	-0.266430316152	9.80027611294	-0.151723648032	-0.00159656128053	0.00117535294549	-0.15172500229	-0.00156595006747	0.00121583908851	0.00111384583192
1.112	1.51663752797	-0.267165377716	9.80026731452	-0.152211922967	-0.00158734575868	0.00124256622261	-0.152213354067	-0.00155482200098	0.00128303077457	0.00111540634443
1.113	1.51433479051	-0.267906663819	9.80025923141	-0.152701464402	-0.00157838082223	0.00130941327315	-0.152702972136	-0.00154393287632	0.00134986024705	0.00111695584304
1.114	1.51203161909	-0.268654014672	9.80025181496	-0.153192269677	-0.00156965575955	0.00137592211684	-0.153193853862	-0.00153327132081	0.00141635533731	0.00111849456074
1.115	1.50972794071	-0.269407268866	9.80024501208	-0.153684335717	-0.00156115945204	0.00144212092016	-0.1536859962	-0.00152282553478	0.0014825440064	0.00112002271899
1.116	1.50742366736	-0.2701662638	9.80023876752	-0.154177659037	-0.00155288041904	0.00150803798178	-0.154179395692	-0.0015125833366	0.0015484543313	0.00112154052726
1.117	1.50511873324	-0.270930835614	9.8002330231	-0.154672235749	-0.00154480686318	0.00157370171803	-0.154674048478	-0.00150253220819	0.00161411449135	0.00112304818271
1.118	1.50281310222	-0.271700819144	9.80022771787	-0.155168061562	-0.0015369267155	0.00163914064847	-0.155169950296	-0.0014926593403	0.00167955275458	0.00112454586983
1.119	1.50050672315	-0.272476048288	9.80022278941	-0.155665131788	-0.00152922768088	0.00170438338145	-0.155667096489	-0.00148295167804	0.00174479746434	0.00112603376023
1.12	1.49819957453	-0.273256355865	9.80021817294	-0.156163441349	-0.0015216972828	0.00176945859984	-0.156165482007	-0.00147339596592	0.00180987702591	0.00112751201237
1.121	1.49589161983	-0.274041573879	9.80021380212	-0.15666298478	-0.00151432290819	0.0018343950468	-0.156665101415	-0.0014639787928	0.00187481989332	0.00112898077142
1.122	1.49358285219	-0.274831533355	9.80020960863	-0.157163756232	-0.00150709185183	0.00189922151161	-0.157165948896	-0.00145468663648	0.00193965455621	0.00113044016908
1.123	1.4912732944	-0.275626064513	9.80020552389	-0.157665749481	-0.00149999135961	0.00196396681569	-0.157668018253	-0.00144550590725	0.00200440952688	0.00113189032352
1.124	1.48896293933	-0.276424997029	9.80020147799	-0.15816895793	-0.00149300867171	0.00202865979865	-0.158171302921	-0.00143642299117	0.00206911332746	0.00113333133935
1.125	1.4866518244	-0.277228159805	9.80019740008	-0.158673374614	-0.00148613106472	0.00209332930454	-0.158675795966	-0.00142742429245	0.00213379447722	0.00113476330758
1.126	1.48433994967	-0.278035381412	9.80019321924	-0.159178992208	-0.00147934589263	0.00215800416814	-0.159181490092	-0.00141849627467	0.00219848148	0.00113618630567
1.127	1.482027397	-0.278846489647	9.80018886403	-0.159685803029	-0.00147264062706	0.00222271320149	-0.15968837765	-0.00140962550125	0.00226320281182	0.00113760039764
1.128	1.47971418851	-0.279661312231	9.80018426366	-0.160193799045	-0.00146600289613	0.00228748518048	-0.160196450635	-0.00140079867453	0.00232798690863	0.00113900563413
1.129	1.47740039092	-0.280479676359	9.80017934699	-0.160702971876	-0.00145942052232	0.00235234883167	-0.160705700701	-0.00139200267391	0.00239286215423	0.00114040205261
1.13	1.47508609316	-0.281301408963	9.80017404344	-0.161213312803	-0.0014528815588	0.0024173328192	-0.161216119159	-0.00138322459239	0.00245785686835	0.00114178967755
1.131	1.47277134679	-0.282126336992	9.8001682833	-0.161724812775	-0.00144637432426	0.0024824657319	-0.161727696988	-0.00137445177173	0.00252299929485	0.00114316852066
1.132	1.47045624795	-0.282954287174	9.80016199824	-0.162237462409	-0.00143988743663	0.00254777607064	-0.162240424838	-0.00136567183638	0.00258831759017	0.00114453858114
1.133	1.46814090011	-0.28378508616	9.80015512039	-0.162751252001	-0.00143340984474	0.00261329223572	-0.162754293035	-0.00135687272543	0.00265383981188	0.00114589984599
1.134	1.46582539174	-0.284618560783	9.8001475833	-0.16326617153	-0.00142693085876	0.00267904251457	-0.16326929159	-0.00134804272335	0.00271959390743	0.00114725229035
1.135	1.46350982611	-0.285454537936	9.80013932239	-0.163782210664	-0.00142044017868	0.00274505506964	-0.163785410201	-0.00133917048876	0.00278560770311	0.00114859587784
1.136	1.46119432126	-0.286292844751	9.80013027482	-0.164299358766	-0.00141392792129	0.00281135792637	-0.164302638263	-0.00133024508165	0.00285190889312	0.00114993056094
1.137	1.4588789877	-0.287133308576	9.80012037891	-0.1648176049	-0.00140738464509	0.00287797896155	-0.164820964871	-0.00132125598868	0.00291852502887	0.00115125628144
1.138	1.45656395821	-0.287975757104	9.80010957648	-0.165336937839	-0.00140080137359	0.00294494589169	-0.165340378827	-0.0013121931467	0.00298548350847	0.00115257297083
1.139	1.45424937291	-0.28882001837	9.80009780978	-0.165857346068	-0.00139416961669	0.0030122862618	-0.165860868648	-0.00130304696451	0.0030528115664	0.0011538805508
1.14	1.45193537186	-0.289665920969	9.80008502469	-0.166378817791	-0.00138748139001	0.00308002743422	-0.166382422569	-0.00129380834248	0.00312053626329	0.0011551789337
1.141	1.44962207267	-0.290513294096	9.80007116932	-0.166901340941	-0.00138072923263	0.00314819657778	-0.166905028552	-0.0012844686906	0.00318868447601	0.00115646802305
1.142	1.44730960779	-0.2913619676	9.8000561942	-0.167424903181	-0.0013739062227	0.00321682065719	-0.167428674292	-0.00127501994442	0.00325728288792	0.00115774771405
1.143	1.44499814687	-0.292211771744	9.8000400526	-0.167949491914	-0.00136700599107	0.00328592642254	-0.167953347222	-0.00126545457905	0.0033263579792	0.0011590178941
1.144	1.44268782222	-0.293062537849	9.80002270075	-0.168475094289	-0.00136002273313	0.00335554039919	-0.16847903452	-0.00125576562128	0.00339593601752	0.00116027844337
1.145	1.44037881829	-0.293914097764	9.80000409805	-0.169001697207	-0.00135295121867	0.00342568887781	-0.169005723117	-0.00124594665986	0.00346604304884	0.00116152923534
1.146	1.43807123748	-0.294766284615	9.79998420607	-0.169529287327	-0.00134578679969	0.00349639790466	-0.169533399702	-0.00123599185356	0.00353670488838	0.00116277013736
1.147	1.4357652716	-0.295618932116	9.7999629906	-0.170057851075	-0.00133852541663	0.00356769327213	-0.170062050729	-0.00122589593784	0.00360794711181	0.00116400101126
1.148	1.4334610379	-0.296471875306	9.79994041955	-0.170587374647	-0.00133116360234	0.00363960050951	-0.170591662424	-0.00121565422911	0.00367979504664	0.00116522171386
1.149	1.4311587281	-0.297324949995	9.79991646494	-0.171117844019	-0.00132369848451	0.00371214487403	-0.171122220792	-0.00120526262755	0.00375227376379	0.00116643209762
1.15	1.42885845941	-0.298177993486	9.79989110139	-0.171649244954	-0.00131612778588	0.0037853513421	-0.171653711622	-0.00119471761768	0.00382540806935	0.00116763201118
1.151	1.42656044588	-0.299030843865	9.7998643069	-0.172181563004	-0.00130844982328	0.00385924460085	-0.172186120498	-0.00118401626775	0.00389922249656	0.00116882129994
1.152	1.42426477487	-0.299883341023	9.79983606304	-0.172714783525	-0.00130066350415	0.00393384903987	-0.172719432801	-0.00117315622666	0.00397374129796	0.0011699998067
1.153	1.42197163062	-0.300735325815	9.79980635474	-0.173248891675	-0.00129276832204	0.00400918874323	-0.173253633718	-0.00116213571982	0.00404898843774	0.00117116737216
1.154	1.4196811601	-0.301586640593	9.79977516964	-0.173783872429	-0.00128476435017	0.0040852874817	-0.17378870825	-0.00115095354303	0.00412498758429	0.00117232383553
1.155	1.41739351032	-0.302437129197	9.79974249889	-0.17431971058	-0.0012766522332	0.00416216870529	-0.174324641218	-0.00113960905474	0.0042017621029	0.00117346903512
1.156	1.41510882082	-0.303286637004	9.79970833751	-0.174856390749	-0.00126843317782	0.004239855536	-0.174861417268	-0.0011281021669	0.00427933504877	0.00117460280884
1.157	1.41282723862	-0.304135010906	9.79967268297	-0.175393897391	-0.00126010894164	0.00431837076077	-0.175399020882	-0.00111643333433	0.00435772916006	0.0011757249948
1.158	1.41054891079	-0.30498209946	9.79963553622	-0.175932214803	-0.00125168182073	0.00439773682474	-0.175937436382	-0.00110460354261	0.0044369668512	0.00117683543182
1.159	1.40827395461	-0.305827753004	9.79959690235	-0.176471327129	-0.00124315463578	0.00447797582476	-0.17647664794	-0.00109261429458	0.00451707020644	0.00117793395993
1.16	1.40600253209	-0.30667182339	9.79955678743	-0.177011218372	-0.00123453071705	0.00455910950304	-0.17701663958	-0.0010804675958	0.0045980609735	0.00117902042096
1.161	1.40373473081	-0.307514164605	9.7995152024	-0.177551872395	-0.00122581388788	0.00464115924122	-0.177557395191	-0.0010681659383	0.00467996055749	0.00118009465894
1.162	1.40147072032	-0.308354632105	9.79947216063	-0.17809327293	-0.00121700844751	0.00472414605445	-0.17809889853	-0.00105571228394	0.0047627900149	0.00118115652064
1.163	1.39921058084	-0.309193083612	9.79942767797	-0.178635403589	-0.00120811915242	0.00480809058592	-0.178641133232	-0.00104311004602	0.00484657004793	0.00118220585598
1.164	1.39695444479	-0.31002937858	9.79938177363	-0.179178247866	-0.00119915119679	0.00489301310148	-0.179184082814	-0.00103036307027	0.00493132099889	0.00118324251854
1.165	1.39470243721	-0.310863378426	9.79933446919	-0.179721789146	-0.00119011019232	0.00497893348457	-0.179727730685	-0.00101747561495	0.00501706284478	0.00118426636592
1.166	1.39245461615	-0.311694946917	9.79928578939	-0.180266010714	-0.00118100214673	0.00506587123132	-0.18027206015	-0.00100445232981	0.00510381519216	0.00118527726015
1.167	1.39021112167	-0.312523949528	9.79923576054	-0.180810895761	-0.00117183344223	0.00515384544596	-0.180817054423	-0.000991298234955	0.0051915972721	0.00118627506812
1.168	1.38797204923	-0.31335025405	9.79918441217	-0.181356427387	-0.00116261081252	0.00524287483631	-0.181362696626	-0.000978018698245	0.0052804279353	0.00118725966188
1.169	1.38573747199	-0.314173730466	9.7991317755	-0.181902588616	-0.00115334131977	0.00533297770967	-0.181908969803	-0.000964619412697	0.00537032564747	0.00118823091899
1.17	1.38350745575	-0.314994251067	9.79907788471	-0.182449362396	-0.00114403233092	0.00542417196875	-0.182455856922	-0.000951106373164	0.00546130848484	0.00118918872287
1.171	1.38128211856	-0.315811690094	9.79902277532	-0.18299673161	-0.0011346914938	0.00551647510797	-0.183003340887	-0.000937485852883	0.00555339412983	0.00119013296305
1.172	1.37906148913	-0.316625924464	9.79896648487	-0.183544679082	-0.00112532671244	0.00560990420982	-0.183551404541	-0.000923764379188	0.00564659986687	0.00119106353543
1.173	1.37684565588	-0.317436833126	9.79890905326	-0.184093187584	-0.00111594612244	0.00570447594152	-0.184100030674	-0.00090994870929	0.00574094257852	0.00119198034257
1.174	1.37463467006	-0.318244297531	9.79885052116	-0.184642239841	-0.00110655806634	0.00580020655189	-0.184649202032	-0.000896045806035	0.00583643874159	0.00119288329385
1.175	1.37242859792	-0.319048201456	9.79879093158	-0.185191818544	-0.00109717106847	0.00589711186836	-0.18519890132	-0.000882062813229	0.00593310442354	0.00119377230572
1.176	1.37022745366	-0.31984843125	9.79873032852	-0.185741906348	-0.00108779381015	0.00599520729415	-0.185749111213	-0.000868007031152	0.00603095527899	0.00119464730182
1.177	1.36803129625	-0.320644875566	9.79866875745	-0.186292485888	-0.00107843510479	0.00609450780576	-0.186299814361	-0.000853885892178	0.00613000654643	0.00119550821315
1.178	1.36584017736	-0.32143742549	9.79860626466	-0.186843539776	-0.00106910387302	0.00619502795051	-0.186850993394	-0.000839706936228	0.0062302730451	0.00119635497818
1.179	1.36365408911	-0.322225974854	9.79854289781	-0.187395050619	-0.00105980911827	0.00629678184434	-0.187402630934	-0.000825477786813	0.00633176917196	0.00119718754296
1.18	1.36147308334	-0.323010419734	9.79847870495	-0.187947001016	-0.00105055990254	0.00639978316978	-0.187954709595	-0.000811206127188	0.00643450889893	0.00119800586116
1.181	1.35929717475	-0.323790658926	9.79841373521	-0.188499373569	-0.00104136532223	0.00650404517402	-0.188507211994	-0.000796899676635	0.00653850577015	0.00119880989417
1.182	1.35712636322	-0.324566593787	9.79834803843	-0.18905215089	-0.0010322344848	0.00660958066727	-0.189060120757	-0.000782566167508	0.00664377289956	0.00119959961106
1.183	1.35496066366	-0.325338128219	9.79828166433	-0.189605315606	-0.00102317648584	0.00671640202115	-0.189613418525	-0.000768213322698	0.0067503229685	0.00120037498865
1.184	1.35280006126	-0.326105168799	9.79821466402	-0.190158850367	-0.0010142003862	0.00682452116738	-0.19016708796	-0.000753848833219	0.00685816822351	0.00120113601144
1.185	1.35064457112	-0.326867624572	9.79814708695	-0.190712737849	-0.00100531519028	0.00693394959646	-0.190721111751	-0.000739480336894	0.0069673204743	0.00120188267156
1.186	1.34849417863	-0.327625407387	9.7980789848	-0.191266960766	-0.000996529824735	0.00704469835666	-0.191275472624	-0.000725115397467	0.00707779109186	0.00120261496878
1.187	1.3463488544	-0.32837843168	9.79801040786	-0.19182150187	-0.000987853117666	0.00715677805308	-0.191830153342	-0.000710761484216	0.0071895910067	0.00120333291034
1.188	1.34420858402	-0.329126614506	9.79794140601	-0.192376343962	-0.000979293778932	0.00727019884681	-0.192385136717	-0.000696425952673	0.00730273070725	0.00120403651089
1.189	1.342073383	-0.329869875476	9.79787202979	-0.192931469896	-0.000970860380939	0.00738497045436	-0.192940405612	-0.000682116025833	0.00741722023843	0.00120472579236
1.19	1.33994317007	-0.330608137234	9.79780232877	-0.193486862583	-0.000962561340307	0.00750110214707	-0.193495942951	-0.000667838776224	0.00753306920031	0.00120540078382
1.191	1.33781792367	-0.331341324772	9.79773235209	-0.194042505004	-0.000954404900493	0.00761860275079	-0.19405173172	-0.000653601108952	0.00765028674699	0.00120606152133
1.192	1.33569762979	-0.332069365821	9.79766214814	-0.194598380206	-0.000946399115314	0.00773748064561	-0.194607754978	-0.000639409745631	0.00776888158555	0.00120670804774
1.193	1.3335822447	-0.332792190872	9.79759176472	-0.195154471316	-0.000938551833134	0.00785774376572	-0.195163995858	-0.000625271208976	0.00788886197517	0.00120734041251
1.194	1.33147171731	-0.333509733073	9.7975212487	-0.195710761543	-0.000930870682342	0.00797939959942	-0.195720437577	-0.000611191808699	0.00801023572644	0.00120795867154
1.195	1.32936597428	-0.334221928363	9.79745064588	-0.196267234184	-0.000923363057529	0.00810245518927	-0.196277063439	-0.000597177628094	0.00813301020071	0.00120856288688
1.196	1.32726503176	-0.334928715077	9.79738000145	-0.196823872629	-0.000916036106886	0.00822691713228	-0.196833856839	-0.000583234511837	0.00825719230969	0.00120915312656
1.197	1.3251687793	-0.335630034606	9.79730935897	-0.197380660369	-0.000908896720306	0.0083527915803	-0.197390801276	-0.000569368054504	0.00838278851508	0.00120972946432
1.198	1.32307719596	-0.336325830773	9.79723876136	-0.197937580998	-0.000901951518982	0.00848008424045	-0.197947880347	-0.000555583590565	0.00850980482844	0.00121029197936
1.199	1.32099019382	-0.337016050228	9.79716824941	-0.198494618221	-0.000895206845406	0.00860880037574	-0.198505077762	-0.000541886184795	0.00863824681114	0.00121084075608
1.2	1.318907767	-0.337700642106	9.79709786397	-0.199051755857	-0.000888668754914	0.00873894480575	-0.199062377346	-0.000528280624222	0.00876811957446	0.00121137588378
1.201	1.31682979792	-0.338379558565	9.79702764317	-0.199608977848	-0.000882343007995	0.0088705219074	-0.199619763042	-0.000514771410834	0.00889942777983	0.00121189745643
1.202	1.31475626593	-0.339052754076	9.79695762454	-0.200166268257	-0.000876235063929	0.00900353561586	-0.200177218918	-0.000501362755614	0.00903217563921	0.00121240557233
1.203	1.31268709085	-0.339720185962	9.79688784341	-0.200723611283	-0.000870350074953	0.00913798942559	-0.200734729173	-0.000488058573116	0.00916636691562	0.00121290033385
1.204	1.31062220002	-0.340381814255	9.79681833443	-0.201280991255	-0.00086469288208	0.00927388639141	-0.201292278139	-0.000474862477661	0.00930200492378	0.00121338184713
1.205	1.30856155807	-0.341037601383	9.79674912964	-0.201838392646	-0.000859268011402	0.00941122912973	-0.201849850291	-0.000461777780052	0.00943909253091	0.00121385022174
1.206	1.30650506266	-0.341687512796	9.79668026049	-0.202395800072	-0.000854079671627	0.00955001981987	-0.202407430245	-0.00044880748549	0.00957763215765	0.00121430557045
1.207	1.304452686	-0.342331516261	9.79661175654	-0.2029531983	-0.000849131752704	0.00969026020551	-0.202965002766	-0.000435954292592	0.00971762577918	0.00121474800885
1.208	1.30240435566	-0.342969582252	9.79654364502	-0.203510572249	-0.00084442782532	0.00983195159616	-0.203522552777	-0.00042322059327	0.00985907492637	0.00121517765509
1.209	1.30035999178	-0.343601684028	9.79647595218	-0.204067907	-0.000839971141125	0.00997509486882	-0.204080065354	-0.000410608473343	0.0100019806872	0.00121559462954
1.21	1.29831952949	-0.344227797292	9.79640870229	-0.204625187794	-0.000835764634376	0.0101196904697	-0.204637525739	-0.000398119714556	0.0101463437082	0.00121599905454
1.211	1.29628293374	-0.344847900347	9.79634191794	-0.205182400043	-0.000831810923971	0.0102657384161	-0.20519491934	-0.000385755796994	0.0102921641961	0.00121639105402
1.212	1.29425010991	-0.345461974261	9.79627562064	-0.20573952933	-0.00082811231678	0.0104132382982	-0.205752231738	-0.000373517902777	0.0104394419196	0.00121677075326
1.213	1.29222101559	-0.346070002473	9.79620982909	-0.206296561412	-0.000824670811548	0.0105621892814	-0.206309448687	-0.00036140692034	0.0105881762114	0.0012171382786
1.214	1.29019560094	-0.346671971108	9.79614456124	-0.20685348223	-0.000821488103611	0.0107125901082	-0.206866556124	-0.000349423449506	0.0107383659702	0.00121749375709
1.215	1.28817376402	-0.34726786898	9.79607983293	-0.207410277907	-0.000818565590663	0.0108644391004	-0.207423540168	-0.000337567807614	0.0108900096628	0.00121783731626
1.216	1.28615549976	-0.347857687151	9.79601565828	-0.207966934757	-0.000815904379037	0.0110177341618	-0.207980387127	-0.000325840036155	0.0110431053266	0.00121816908383
1.217	1.2841407286	-0.348441419509	9.79595205052	-0.208523439286	-0.000813505290574	0.0111724727806	-0.208537083503	-0.000314239907989	0.0111976505721	0.00121848918741
1.218	1.28212940083	-0.34901906236	9.7958890204	-0.209079778196	-0.000811368870551	0.0113286520315	-0.209093615991	-0.000302766935615	0.0113536425857	0.00121879775426
1.219	1.28012146675	-0.349590614572	9.79582657767	-0.209635938391	-0.00080949539589	0.0114862685793	-0.209649971488	-0.000291420379721	0.011511078132	0.00121909491106
1.22	1.27811686924	-0.350156077567	9.79576473051	-0.210191906977	-0.000807884884116	0.0116453186808	-0.210206137095	-0.000280199258471	0.0116699535576	0.0012193807836
1.221	1.27611558097	-0.350715455144	9.79570348544	-0.210747671272	-0.000806537102902	0.0118057981886	-0.21076210012	-0.000269102357378	0.0118302647933	0.00121965549659
1.222	1.27411754486	-0.351268753734	9.79564284741	-0.211303218803	-0.000805451579944	0.0119677025533	-0.211317848083	-0.000258128239496	0.0119920073582	0.00121991917341
1.223	1.27212271127	-0.35181598223	9.79558282036	-0.211858537313	-0.000804627613473	0.0121310268275	-0.211873368718	-0.000247275256245	0.0121551763625	0.00122017193592
1.224	1.27013109018	-0.352357151828	9.79552340679	-0.212413614765	-0.000804064283204	0.0122957656686	-0.21242864998	-0.000236541558662	0.0123197665114	0.00122041390423
1.225	1.26814257982	-0.352892276545	9.79546460769	-0.212968439344	-0.00080376046142	0.0124619133424	-0.212983680042	-0.000225925108783	0.0124857721089	0.0012206451965
1.226	1.26615719018	-0.353421372529	9.79540642384	-0.21352299946	-0.000803714824724	0.0126294637268	-0.213538447306	-0.000215423691689	0.0126531870615	0.00122086592878
1.227	1.264174894	-0.353944458456	9.79534885308	-0.214077283755	-0.000803925865738	0.0127984103152	-0.2140929404	-0.000205034927473	0.0128220048824	0.00122107621483
1.228	1.26219564915	-0.354461555533	9.79529189382	-0.214631281101	-0.00080439190536	0.0129687462208	-0.214647148188	-0.000194756283784	0.0129922186955	0.00122127616596
1.229	1.26021942092	-0.354972687345	9.79523554218	-0.215184980607	-0.000805111105019	0.0131404641801	-0.215201059766	-0.00018458508833	0.0131638212402	0.00122146589088
1.23	1.2582462193	-0.355477879776	9.79517979479	-0.21573837162	-0.000806081479332	0.0133135565572	-0.215754664468	-0.000174518541799	0.0133368048756	0.00122164549557
1.231	1.25627601706	-0.355977161162	9.79512464524	-0.216291443731	-0.000807300908358	0.0134880153485	-0.216307951872	-0.000164553730349	0.0135111615854	0.00122181508316
1.232	1.25430879439	-0.356470562291	9.79507008845	-0.216844186774	-0.000808767150547	0.0136638321862	-0.216860911799	-0.000154687638796	0.0136868829825	0.00122197475382
1.233	1.25234453893	-0.356958116289	9.79501611776	-0.217396590831	-0.000810477855445	0.0138409983437	-0.217413534318	-0.000144917163536	0.0138639603145	0.00122212460468
1.234	1.25038325322	-0.357439858515	9.7949627252	-0.217948646236	-0.000812430576236	0.0140195047399	-0.217965809747	-0.000135239125304	0.0140423844684	0.00122226472972
1.235	1.24842491746	-0.357915826826	9.79490990257	-0.218500343574	-0.000814622782478	0.0141993419441	-0.218517728658	-0.000125650282106	0.0142221459763	0.00122239521973
1.236	1.24646957886	-0.358386061157	9.79485764187	-0.219051673689	-0.000817051872687	0.014380500181	-0.219069281877	-0.000116147341998	0.0144032350207	0.00122251616222
1.237	1.24451716546	-0.358850604162	9.79480593356	-0.219602627681	-0.000819715186653	0.014562969336	-0.21962046049	-0.000106726975571	0.0145856414404	0.0012226276414
1.238	1.24256772446	-0.359309500338	9.7947547681	-0.220153196912	-0.000822610017946	0.01474673896	-0.220171255842	-9.7385828631e-05	0.0147693547362	0.00122272973817
1.239	1.24062126583	-0.35976279669	9.79470413586	-0.220703373006	-0.000825733625795	0.0149317982758	-0.22072165954	-8.81205342242e-05	0.0149543640767	0.00122282253005
1.24	1.23867779206	-0.360210542339	9.79465402629	-0.221253147854	-0.00082908324706	0.0151181361827	-0.221271663458	-7.89277247508e-05	0.0151406583051	0.0012229060912
1.241	1.236737328	-0.360652788716	9.79460442949	-0.221802513613	-0.000832656107642	0.0153057412629	-0.221821259735	-6.98040435035e-05	0.0153282259448	0.00122298049243
1.242	1.23479986123	-0.361089589497	9.79455533467	-0.222351462711	-0.000836449434054	0.0154946017871	-0.22237044078	-6.07461563525e-05	0.0155170552061	0.00122304580121
1.243	1.23286543892	-0.361521000368	9.79450673153	-0.222899987844	-0.00084046046425	0.0156847057209	-0.222919199273	-5.17507626689e-05	0.0157071339932	0.0012231020817
1.244	1.230934071	-0.361947079262	9.79445860877	-0.223448081986	-0.000844686458173	0.0158760407305	-0.223467528166	-4.28146059662e-05	0.0158984499104	0.00122314939479
1.245	1.22900578972	-0.362367886242	9.79441095688	-0.223995738381	-0.000849124708155	0.0160685941898	-0.224015420684	-3.39344843664e-05	0.0160909902694	0.00122318779812
1.246	1.22708060498	-0.362783483455	9.79436376453	-0.224542950552	-0.00085377254867	0.0162623531861	-0.224562870331	-2.51072604142e-05	0.0162847420961	0.00122321734621
1.247	1.22515857883	-0.363193935052	9.79431702191	-0.225089712297	-0.000858627365802	0.0164573045274	-0.225109870884	-1.63298705892e-05	0.0164796921381	0.00122323809045
1.248	1.22323970624	-0.363599307359	9.79427071905	-0.225636017695	-0.00086368660616	0.0166534347491	-0.225656416401	-7.59933424528e-06	0.0166758268717	0.00122325007923
1.249	1.22132403436	-0.363999668585	9.79422484613	-0.226181861102	-0.000868947785588	0.0168507301207	-0.226202501218	1.08723766436e-06	0.0168731325096	0.00122325335799
1.25	1.21941159541	-0.364395088963	9.79417939332	-0.226727237157	-0.000874408497014	0.0170491766532	-0.226748119951	9.73263473408e-06	0.0170715950086	0.00122324796935
1.251	1.21750244394	-0.364785640575	9.79413435251	-0.227272140778	-0.000880066418111	0.0172487601062	-0.227293267497	1.83395394697e-05	0.017271200077	0.0012232339532
1.252	1.21559660474	-0.365171397491	9.79408971417	-0.227816567167	-0.000885919318292	0.0174494659952	-0.227837939034	2.69105203181e-05	0.0174719331826	0.0012232113468
1.253	1.21369410999	-0.365552435685	9.7940454705	-0.228360511806	-0.000891965065335	0.0176512795994	-0.228382130023	3.54480250901e-05	0.0176737795607	0.00122318018492
1.254	1.21179500681	-0.365928832826	9.79400161401	-0.22890397046	-0.000898201631252	0.0178541859692	-0.228925836206	4.39543751573e-05	0.0178767242222	0.00122314049992
1.255	1.20989934229	-0.366300668435	9.79395813752	-0.229446939178	-0.000904627097933	0.0180581699337	-0.229469053607	5.24317598813e-05	0.0180807519616	0.00122309232193
1.256	1.20800714865	-0.366668023778	9.79391503514	-0.229989414291	-0.000911239661877	0.0182632161089	-0.230011778535	6.08822319766e-05	0.0182858473655	0.00122303567896
1.257	1.20611851022	-0.367030981632	9.79387230019	-0.23053139241	-0.000918037638789	0.0184693089058	-0.230554007577	6.93077030213e-05	0.0184919948208	0.00122297059703
1.258	1.20423342195	-0.367389626793	9.79382992792	-0.231072870432	-0.000925019467257	0.0186764325382	-0.231095737603	7.77099399038e-05	0.0186991785232	0.00122289710034
1.259	1.20235197564	-0.367744045228	9.79378791391	-0.23161384553	-0.00093218371215	0.0188845710309	-0.231636965765	8.60905615633e-05	0.0189073824856	0.00122281521138
1.26	1.20047416624	-0.368094324878	9.79374625454	-0.232154315163	-0.000939529067318	0.0190937082284	-0.232177689495	9.44510364417e-05	0.019116590547	0.00122272495111
1.261	1.198600093	-0.36844055477	9.79370494625	-0.232694277066	-0.000947054357947	0.0193038278028	-0.232717906504	0.0001027926803	0.0193267863809	0.00122262633908
1.262	1.19672979558	-0.368782825586	9.79366398719	-0.233233729252	-0.000954758542028	0.0195149132626	-0.233257614779	0.00011111665493	0.0195379535041	0.00122251939364
1.263	1.19486330618	-0.369121229437	9.79362337534	-0.233772670015	-0.000962640711535	0.0197269479612	-0.233796812589	0.000119423967175	0.0197500752855	0.00122240413201
1.264	1.19300065702	-0.369455859788	9.79358311066	-0.234311097921	-0.00097070009334	0.0199399151055	-0.234335498473	0.000127715468227	0.0199631349551	0.00122228057052
1.265	1.19114193991	-0.369786811164	9.79354319244	-0.234849011812	-0.000978936048964	0.0201537977647	-0.234873671248	0.000135991854106	0.0201771156123	0.00122214872471
1.266	1.18928718709	-0.370114179548	9.79350362219	-0.235386410801	-0.000987348074382	0.0203685788786	-0.235411330001	0.000144253666088	0.0203920002354	0.00122200860949
1.267	1.18743644569	-0.370438061984	9.79346440074	-0.235923294273	-0.000995935799118	0.0205842412671	-0.23594847409	0.000152501291874	0.0206077716903	0.00122186023933
1.268	1.18558974049	-0.370758556746	9.79342553109	-0.23645966188	-0.00100469898491	0.0208007676385	-0.236485103141	0.000160734967187	0.0208244127392	0.00122170362837
1.269	1.18374716336	-0.37107576292	9.79338701595	-0.236995513541	-0.00101363752398	0.0210181405987	-0.237021217045	0.000168954777781	0.0210419060498	0.00122153879059
1.27	1.18190874654	-0.371389780785	9.79334885968	-0.237530849436	-0.00102275143658	0.0212363426596	-0.237556815958	0.00017716066219	0.0212602342042	0.00122136573996
1.271	1.18007451487	-0.371700711541	9.79331106665	-0.23806567001	-0.00103204086845	0.0214553562487	-0.238091900295	0.000185352414598	0.0214793797076	0.00122118449059
1.272	1.17824453788	-0.372008657156	9.79327364233	-0.238599975961	-0.00104150608776	0.0216751637176	-0.23862647073	0.000193529688186	0.0216993249975	0.00122099505684
1.273	1.17641884042	-0.37231372053	9.79323659339	-0.239133768246	-0.0010511474815	0.0218957473507	-0.23916052819	0.000201691999067	0.0219200524521	0.00122079745352
1.274	1.17459751439	-0.372616005058	9.79319992631	-0.239667048073	-0.00106096555179	0.0221170893747	-0.239694073858	0.00020983873037	0.0221415443998	0.00122059169596
1.275	1.17278054741	-0.37291561516	9.79316364894	-0.240199816898	-0.00107096091148	0.022339171967	-0.240227109162	0.000217969136922	0.0223637831273	0.00122037780018
1.276	1.17096800163	-0.373212655639	9.79312776928	-0.240732076422	-0.00108113427986	0.0225619772648	-0.240759635777	0.000226082349966	0.0225867508889	0.00122015578299
1.277	1.16915992429	-0.37350723195	9.793092297	-0.241263828591	-0.00109148647764	0.0227854873738	-0.24129165562	0.000234177382513	0.0228104299147	0.00121992566215
1.278	1.16735636267	-0.373799449915	9.79305724103	-0.241795075587	-0.00110201842183	0.0230096843773	-0.241823170846	0.000242253134864	0.0230348024196	0.00121968745645
1.279	1.16555733424	-0.374089415996	9.79302261211	-0.242325819825	-0.0011127311205	0.0232345503444	-0.242354183845	0.000250308400243	0.0232598506116	0.00121944118581
1.28	1.16376289375	-0.374377236851	9.79298842141	-0.242856063954	-0.00112362566708	0.0234600673391	-0.242884697237	0.000258341870884	0.0234855567006	0.00121918687145
1.281	1.16197306618	-0.374663019479	9.79295467918	-0.243385810849	-0.00113470323451	0.0236862174289	-0.243414713869	0.000266352144311	0.0237119029063	0.00121892453589
1.282	1.16018790629	-0.374946871121	9.79292139813	-0.243915063606	-0.00114596506911	0.023912982693	-0.243944236813	0.000274337729864	0.0239388714668	0.00121865420314
1.283	1.15840740929	-0.375228899337	9.79288859055	-0.244443825542	-0.00115741248462	0.0241403452313	-0.244473269356	0.000282297055117	0.0241664446466	0.0012183758987
1.284	1.15663165234	-0.375509211575	9.79285626927	-0.244972100187	-0.0011690468556	0.0243682871724	-0.245001815003	0.000290228472878	0.0243946047451	0.00121808964969
1.285	1.15486063068	-0.375787915574	9.79282444765	-0.245499891281	-0.0011808696111	0.0245967906818	-0.245529877466	0.000298130267982	0.024623334104	0.00121779548493
1.286	1.1530944215	-0.376065118853	9.79279313937	-0.246027202771	-0.00119288222811	0.0248258379704	-0.246057460667	0.000306000664246	0.0248526151154	0.00121749343495
1.287	1.15133298282	-0.376340929145	9.79276235791	-0.246554038803	-0.00120508622483	0.0250554113025	-0.246584568724	0.000313837831716	0.0250824302299	0.00121718353209
1.288	1.14957638442	-0.376615453874	9.79273211825	-0.247080403722	-0.0012174831542	0.0252854930037	-0.247111205957	0.00032163989354	0.0253127619636	0.00121686581055
1.289	1.14782464396	-0.376888800349	9.79270243422	-0.247606302065	-0.00123007459689	0.0255160654685	-0.247637376876	0.000329404933454	0.0255435929058	0.00121654030641
1.29	1.14607779399	-0.37716107571	9.79267332139	-0.248131738555	-0.00124286215477	0.0257471111685	-0.248163086178	0.000337131002788	0.0257749057267	0.00121620705769
1.291	1.14433581496	-0.377432386856	9.79264479414	-0.2486567181	-0.00125584744417	0.0259786126597	-0.248688338744	0.000344816127654	0.0260066831839	0.00121586610436
1.292	1.14259879161	-0.37770284018	9.79261686749	-0.249181245784	-0.00126903208928	0.02621055259	-0.249213139636	0.000352458316027	0.0262389081303	0.00121551748836
1.293	1.1408666895	-0.377972541991	9.79258955707	-0.249705326868	-0.00128241771542	0.0264429137066	-0.249737494086	0.000360055564976	0.0264715635203	0.00121516125365
1.294	1.13913954127	-0.378241597956	9.79256287803	-0.250228966779	-0.00129600594259	0.0266756788629	-0.250261407498	0.00036760586756	0.026704632417	0.00121479744617
1.295	1.13741737956	-0.378510113374	9.79253684535	-0.250752171109	-0.00130979837911	0.026908831026	-0.250784885439	0.000375107219657	0.0269380979985	0.00121442611387
1.296	1.13570019978	-0.378778193042	9.79251147454	-0.251274945612	-0.00132379661526	0.0271423532832	-0.251307933638	0.000382557626872	0.027171943565	0.0012140473067
1.297	1.13398801225	-0.379045941212	9.7924867808	-0.251797296195	-0.00133800221712	0.0273762288489	-0.251830557976	0.000389955111108	0.0274061525442	0.00121366107658
1.298	1.13228084966	-0.379313461491	9.79246277927	-0.252319228914	-0.00135241672054	0.0276104410711	-0.252352764487	0.000397297717131	0.0276407084983	0.0012132674774
1.299	1.13057870001	-0.379580856885	9.79243948471	-0.252840749973	-0.00136704162537	0.027844973438	-0.252874559351	0.000404583518788	0.0278755951294	0.00121286656499
1.3	1.1288815662	-0.379848229855	9.79241691227	-0.253361865717	-0.00138187838982	0.0280798095841	-0.253395948888	0.000411810625176	0.0281107962861	0.00121245839709
1.301	1.12718948095	-0.380115681857	9.79239507599	-0.253882582625	-0.00139692842506	0.0283149332963	-0.253916939556	0.000418977186507	0.0283462959682	0.00121204303329
1.302	1.12550243975	-0.380383313934	9.79237399092	-0.254402907311	-0.00141219308979	0.02855032852	-0.254437537944	0.000426081400035	0.0285820783332	0.00121162053502
1.303	1.12382043809	-0.380651226186	9.7923536708	-0.254922846514	-0.00142767368549	0.0287859793648	-0.25495775077	0.000433121515283	0.0288181277012	0.00121119096548
1.304	1.12214352361	-0.38091951782	9.79233412927	-0.255442407097	-0.00144337145163	0.0290218701102	-0.255477584874	0.000440095839342	0.0290544285603	0.00121075438959
1.305	1.12047163223	-0.38118828747	9.79231537992	-0.25596159604	-0.00145928756099	0.0292579852109	-0.255997047215	0.000447002742028	0.0292909655717	0.00121031087391
1.306	1.11880481159	-0.381457632648	9.79229743549	-0.256480420439	-0.00147542311574	0.0294943093025	-0.256516144866	0.000453840660275	0.0295277235745	0.00120986048663
1.307	1.11714305722	-0.381727650139	9.79228030933	-0.256998887498	-0.00149177914318	0.0297308272063	-0.25703488501	0.000460608102936	0.0297646875908	0.00120940329744
1.308	1.11548637955	-0.38199843569	9.79226401309	-0.257517004526	-0.00150835659232	0.0299675239345	-0.257553274936	0.000467303654629	0.0300018428303	0.00120893937748
1.309	1.11383473683	-0.382270084223	9.79224855835	-0.258034778934	-0.0015251563303	0.0302043846952	-0.258071322034	0.000473925979851	0.0302391746946	0.00120846879927
1.31	1.11218817677	-0.382542689559	9.792233957	-0.25855221823	-0.00154217913946	0.0304413948968	-0.258589033791	0.000480473826365	0.030476668782	0.00120799163663
1.311	1.11054667998	-0.382816344608	9.79222021949	-0.259069330011	-0.00155942571437	0.0306785401527	-0.259106417787	0.000486946028672	0.0307143108913	0.00120750796458
1.312	1.10891023453	-0.383091141296	9.792207356	-0.259586121968	-0.00157689665958	0.0309158062858	-0.25962348169	0.000493341510751	0.0309520870263	0.00120701785924
1.313	1.10727887323	-0.383367170415	9.7921953765	-0.260102601872	-0.00159459248726	0.031153179333	-0.260140233255	0.00049965928889	0.0311899833996	0.00120652139779
1.314	1.10565255432	-0.383644521796	9.79218428964	-0.260618777574	-0.0016125136153	0.0313906455487	-0.260656680313	0.000505898474097	0.0314279864369	0.00120601865834
1.315	1.10403130315	-0.383923284136	9.79217410423	-0.261134657005	-0.0016306603659	0.0316281914096	-0.261172830777	0.000512058273935	0.03166608278	0.00120550971981
1.316	1.10241510033	-0.384203545106	9.7921648285	-0.261650248165	-0.00164903296433	0.0318658036179	-0.261688692628	0.00051813799434	0.0319042592914	0.00120499466191
1.317	1.10080395627	-0.384485391217	9.79215646948	-0.262165559122	-0.00166763153778	0.0321034691056	-0.262204273918	0.000524137041159	0.0321425030568	0.00120447356494
1.318	1.09919787394	-0.384768907832	9.7921490342	-0.262680598012	-0.001686456115	0.0323411750377	-0.262719582765	0.000530054921067	0.0323808013897	0.00120394650979
1.319	1.09759683392	-0.385054179236	9.79214252844	-0.263195373026	-0.00170550662572	0.0325789088161	-0.263234627345	0.000535891242576	0.0326191418339	0.00120341357776
1.32	1.09600084661	-0.385341288553	9.79213695779	-0.263709892417	-0.00172478290079	0.0328166580826	-0.263749415893	0.000541645716415	0.0328575121668	0.0012028748505
1.321	1.09440990004	-0.385630317625	9.79213232673	-0.264224164489	-0.00174428467241	0.0330544107226	-0.264263956697	0.000547318155772	0.0330959004031	0.00120233040992
1.322	1.09282401204	-0.385921347325	9.79212864026	-0.264738197593	-0.00176401157466	0.0332921548678	-0.264778258094	0.000552908476224	0.0333342947974	0.00120178033802
1.323	1.09124314825	-0.386214457104	9.79212590113	-0.265252000129	-0.00178396314434	0.0335298788997	-0.265292328467	0.000558416695412	0.0335726838471	0.00120122471688
1.324	1.08966737118	-0.38650972524	9.79212411245	-0.265765580536	-0.00180413882228	0.0337675714524	-0.265806176243	0.000563842932217	0.0338110562959	0.00120066362848
1.325	1.08809660921	-0.386807228924	9.79212327677	-0.266278947293	-0.00182453795436	0.0340052214153	-0.266319809883	0.000569187406188	0.0340494011357	0.00120009715464
1.326	1.08653090244	-0.387107043887	9.79212339503	-0.266792108912	-0.00184515979355	0.0342428179362	-0.266833237888	0.000574450436011	0.0342877076103	0.00119952537691
1.327	1.08497023884	-0.387409244769	9.79212446892	-0.267305073935	-0.00186600350162	0.0344803504237	-0.267346468785	0.000579632438286	0.0345259652172	0.0011989483765
1.328	1.08341462867	-0.387713904797	9.79212649838	-0.267817850931	-0.00188706815132	0.0347178085499	-0.267859511132	0.000584733925819	0.034764163711	0.0011983662341
1.329	1.08186406732	-0.388021095953	9.79212948292	-0.268330448494	-0.00190835272879	0.0349551822529	-0.268372373507	0.000589755505708	0.0350022931051	0.0011977790299
1.33	1.08031857991	-0.388330888891	9.79213342169	-0.268842875234	-0.00192985613626	0.0351924617391	-0.268885064511	0.000594697877123	0.035240343675	0.0011971868434
1.331	1.07877813198	-0.388643353057	9.79213831367	-0.269355139781	-0.00195157719478	0.0354296374859	-0.269397592759	0.000599561829059	0.0354783059601	0.00119658975337
1.332	1.07724277099	-0.388958556277	9.79214415595	-0.269867250771	-0.00197351464742	0.0356667002435	-0.269909966878	0.000604348237652	0.0357161707662	0.00119598783775
1.333	1.07571246986	-0.389276565261	9.79215094639	-0.270379216854	-0.00199566716218	0.0359036410375	-0.270422195505	0.000609058063711	0.0359539291679	0.00119538117355
1.334	1.07418726856	-0.389597445221	9.79215868142	-0.27089104668	-0.00201803333572	0.0361404511704	-0.27093428728	0.000613692349515	0.0361915725107	0.0011947698368
1.335	1.07266715488	-0.389921259955	9.79216735724	-0.2714027489	-0.00204061169673	0.0363771222245	-0.271446250844	0.000618252215925	0.0364290924132	0.00119415390243
1.336	1.07115212402	-0.390248071902	9.79217696933	-0.271914332164	-0.00206340070976	0.0366136460631	-0.271958094836	0.000622738859024	0.0366664807693	0.00119353344424
1.337	1.06964221589	-0.390577941995	9.79218751321	-0.272425805111	-0.00208639877922	0.0368500148327	-0.272469827886	0.000627153546636	0.0369037297502	0.00119290853476
1.338	1.0681374331	-0.390910929739	9.79219898339	-0.272937176372	-0.00210960425304	0.037086220965	-0.272981458615	0.000631497615146	0.0371408318061	0.00119227924526
1.339	1.06663777823	-0.391247093125	9.79221137354	-0.273448454559	-0.00213301542706	0.037322257178	-0.273492995628	0.000635772465598	0.0373777796686	0.00119164564562
1.34	1.06514328366	-0.391586488616	9.79222467801	-0.273959648268	-0.00215663054922	0.0375581164786	-0.274004447511	0.000639979559998	0.0376145663524	0.0011910078043
1.341	1.06365395938	-0.391929171188	9.7922388895	-0.274470766069	-0.00218044782376	0.0377937921632	-0.274515822826	0.000644120417609	0.037851185157	0.00119036578826
1.342	1.06216978554	-0.392275194286	9.79225400103	-0.274981816507	-0.00220446541568	0.0380292778201	-0.275027130109	0.000648196610987	0.0380876296685	0.00118971966292
1.343	1.06069084658	-0.392624609726	9.79227000508	-0.275492808092	-0.00222868145529	0.0382645673304	-0.275538377865	0.000652209761921	0.0383238937614	0.00118906949211
1.344	1.05921711517	-0.392977467747	9.79228689378	-0.2760037493	-0.00225309404243	0.0384996548693	-0.276049574562	0.000656161537685	0.0385599716003	0.00118841533802
1.345	1.05774860863	-0.393333816899	9.79230465866	-0.276514648567	-0.00227770125128	0.0387345349081	-0.276560728629	0.000660053646742	0.0387958576409	0.00118775726115
1.346	1.05628536662	-0.393693704264	9.79232329119	-0.277025514284	-0.00230250113485	0.0389692022145	-0.277071848451	0.000663887834714	0.0390315466322	0.00118709532026
1.347	1.05482743622	-0.394057175061	9.79234278255	-0.277536354793	-0.00232749172954	0.0392036518541	-0.277582942364	0.00066766588036	0.0392670336176	0.00118642957239
1.348	1.05337478252	-0.394424272877	9.79236312331	-0.278047178384	-0.00235267105958	0.0394378791919	-0.278094018651	0.000671389591546	0.039502313936	0.00118576007274
1.349	1.05192748235	-0.394795039709	9.79238430443	-0.278557993287	-0.00237803714193	0.0396718798924	-0.278605085538	0.000675060800888	0.0397373832233	0.00118508687472
1.35	1.05048553801	-0.395169515622	9.79240631623	-0.279068807672	-0.00240358799044	0.0399056499209	-0.279116151191	0.000678681362027	0.0399722374137	0.0011844100299
1.351	1.04904898156	-0.395547738967	9.79242914831	-0.279579629643	-0.0024293216207	0.0401391855446	-0.279627223708	0.000682253145297	0.0402068727404	0.00118372958797
1.352	1.04761783759	-0.395929746447	9.79245279137	-0.280090467231	-0.00245523605434	0.0403724833325	-0.280138311117	0.000685778033854	0.0404412857368	0.00118304559678
1.353	1.04619217537	-0.396315572815	9.79247723538	-0.280601328394	-0.00248132932343	0.0406055401566	-0.28064942137	0.000689257919762	0.0406754732372	0.00118235810226
1.354	1.04477195984	-0.39670525099	9.79250246913	-0.281112221009	-0.00250759947482	0.0408383531919	-0.281160562342	0.000692694700121	0.040909432378	0.00118166714846
1.355	1.04335728256	-0.397098812175	9.79252848312	-0.281623152868	-0.00253404457452	0.0410709199172	-0.281671741821	0.000696090273103	0.0411431605977	0.00118097277753
1.356	1.04194814566	-0.39749628555	9.79255526667	-0.282134131674	-0.00256066271171	0.0413032381149	-0.282182967508	0.000699446534469	0.0413766556379	0.00118027502975
1.357	1.04054458106	-0.39789769848	9.79258280941	-0.282645165039	-0.00258745200301	0.0415353058713	-0.282694247012	0.000702765373641	0.0416099155438	0.00117957394346
1.358	1.039146643	-0.398303076409	9.7926111005	-0.283156260474	-0.00261441059637	0.0417671215768	-0.283205587841	0.000706048670354	0.041842938664	0.00117886955518
1.359	1.03775437823	-0.398712442868	9.79264013002	-0.28366742539	-0.00264153667494	0.0419986839253	-0.283716997405	0.000709298291106	0.0420757236513	0.00117816189949
1.36	1.03636779625	-0.399125819425	9.79266988708	-0.284178667089	-0.00266882846077	0.0422299919143	-0.284228483004	0.000712516085968	0.0423082694623	0.00117745100918
1.361	1.03498695123	-0.399543225677	9.79270036158	-0.284689992763	-0.00269628421862	0.0424610448446	-0.284740051829	0.000715703885153	0.0425405753574	0.00117673691514
1.362	1.0336118824	-0.39996467928	9.79273154273	-0.285201409488	-0.00272390225927	0.0426918423193	-0.285251710955	0.000718863496075	0.042772640901	0.0011760196465
1.363	1.03224266625	-0.400390195848	9.79276342045	-0.28571292422	-0.00275168094297	0.0429223842435	-0.285763467336	0.000721996700333	0.0430044659603	0.00117529923055
1.364	1.03087926748	-0.400819789117	9.79279598527	-0.28622454379	-0.00277961868262	0.0431526708235	-0.286275327804	0.000725105250891	0.0432360507056	0.00117457569284
1.365	1.02952179231	-0.401253470728	9.79282922606	-0.286736274901	-0.00280771394702	0.0433827025658	-0.286787299063	0.000728190869222	0.0434673956092	0.00117384905719
1.366	1.02817028738	-0.401691250323	9.79286313403	-0.287248124123	-0.00283596526349	0.0436124802758	-0.287299387681	0.000731255243006	0.0436985014446	0.00117311934568
1.367	1.02682475456	-0.40213313547	9.79289769884	-0.28776009789	-0.00286437122076	0.0438420050568	-0.287811600093	0.00073430002361	0.0439293692857	0.00117238657877
1.368	1.0254852628	-0.40257913185	9.79293291129	-0.288272202492	-0.00289293047166	0.0440712783086	-0.288323942591	0.000737326823715	0.0441600005056	0.00117165077525
1.369	1.02415187356	-0.403029243042	9.7929687621	-0.288784444079	-0.0029216417355	0.0443003017257	-0.288836421325	0.000740337215302	0.0443903967752	0.00117091195234
1.37	1.02282461103	-0.403483470566	9.79300524233	-0.289296828647	-0.00295050380028	0.044529077296	-0.289349042294	0.00074333272768	0.0446205600618	0.00117017012571
1.371	1.02150354411	-0.403941814024	9.79304234302	-0.289809362044	-0.00297951552484	0.0447576072986	-0.289861811345	0.000746314845664	0.0448504926276	0.0011694253095
1.372	1.02018871932	-0.404404270866	9.79308005543	-0.290322049958	-0.00300867584085	0.0449858943018	-0.290374734171	0.000749285007877	0.0450801970277	0.00116867751643
1.373	1.01888017572	-0.404870836673	9.7931183718	-0.290834897922	-0.00303798375445	0.0452139411613	-0.290887816305	0.000752244605339	0.0453096761083	0.00116792675778
1.374	1.01757795236	-0.405341504884	9.79315728361	-0.291347911301	-0.00306743834797	0.0454417510173	-0.291401063116	0.000755194980014	0.0455389330045	0.00116717304345
1.375	1.01628212553	-0.405816267079	9.79319678388	-0.291861095297	-0.00309703878138	0.0456693272925	-0.291914479809	0.000758137423585	0.0457679711383	0.00116641638206
1.376	1.01499274917	-0.406295112733	9.79323686444	-0.292374454943	-0.00312678429337	0.0458966736893	-0.292428071418	0.000761073176586	0.0459967942155	0.00116565678094
1.377	1.0137098474	-0.406778029475	9.79327751873	-0.292887995096	-0.00315667420267	0.046123794187	-0.292941842806	0.000764003427303	0.0462254062239	0.00116489424622
1.378	1.01243350394	-0.407265002898	9.79331874029	-0.293401720442	-0.00318670790884	0.0463506930389	-0.293455798661	0.000766929311149	0.0464538114299	0.00116412878284
1.379	1.01116373547	-0.407756016637	9.79336052212	-0.293915635487	-0.00321688489302	0.0465773747691	-0.293969943493	0.000769851910055	0.0466820143759	0.00116336039467
1.38	1.00990064059	-0.40825105246	9.79340285824	-0.294429744556	-0.0032472047187	0.0468038441694	-0.294484281633	0.000772772251917	0.046910019877	0.00116258908451
1.381	1.00864422106	-0.408750090279	9.79344574332	-0.294944051792	-0.00327766703196	0.047030106296	-0.294998817226	0.000775691310448	0.047137833018	0.00116181485414
1.382	1.00739458294	-0.409253108085	9.79348917162	-0.295458561152	-0.00330827156191	0.0472561664659	-0.295513554236	0.000778610004845	0.0473654591499	0.00116103770443
1.383	1.00615173544	-0.409760082032	9.79353313874	-0.295973276408	-0.00333901812076	0.0474820302531	-0.296028496438	0.000781529199854	0.0475929038863	0.00116025763533
1.384	1.00491576227	-0.410270986494	9.7935776396	-0.296488201139	-0.00336990660382	0.0477077034851	-0.296543647418	0.00078444970582	0.0478201730998	0.00115947464596
1.385	1.003686695	-0.410785793976	9.79362267049	-0.297003338737	-0.00340093698937	0.0479331922389	-0.297059010571	0.000787372278924	0.0480472729181	0.00115868873466
1.386	1.00246460989	-0.41130447528	9.79366822706	-0.297518692397	-0.00343210933832	0.0481585028371	-0.2975745891	0.000790297621546	0.0482742097204	0.00115789989904
1.387	1.0012495534	-0.411826999497	9.79371430597	-0.298034265124	-0.00346342379377	0.0483836418434	-0.298090386014	0.000793226382758	0.0485009901329	0.00115710813603
1.388	1.00004159438	-0.412353333965	9.79376090416	-0.298550059725	-0.00349488058056	0.0486086160589	-0.298606404128	0.000796159158778	0.0487276210246	0.00115631344194
1.389	0.998840749501	-0.412883444434	9.79380801931	-0.29906607881	-0.00352648000452	0.0488334325174	-0.299122646058	0.000799096493755	0.0489541095037	0.00115551581251
1.39	0.997647109956	-0.413417294936	9.79385564871	-0.299582324794	-0.00355822245158	0.0490580984811	-0.299639114224	0.000802038880599	0.0491804629123	0.00115471524297
1.391	0.996460707348	-0.413954847982	9.79390379061	-0.30009879989	-0.00359010838705	0.049282621436	-0.300155810848	0.000804986761757	0.0494066888224	0.00115391172805
1.392	0.99528161054	-0.414496064494	9.7939524434	-0.300615506114	-0.00362213835444	0.0495070090875	-0.300672737951	0.000807940530276	0.0496327950314	0.00115310526211
1.393	0.994109880959	-0.415040903894	9.79400160625	-0.301132445281	-0.00365431297427	0.0497312693556	-0.301189897357	0.000810900530981	0.0498587895571	0.00115229583909
1.394	0.992945557689	-0.415589324093	9.79405127785	-0.301649619006	-0.00368663294305	0.04995541037	-0.301707290687	0.000813867061422	0.0500846806331	0.00115148345266
1.395	0.991788702182	-0.41614128156	9.7941014582	-0.302167028703	-0.00371909903185	0.0501794404657	-0.302224919363	0.000816840373224	0.0503104767041	0.00115066809616
1.396	0.990639368455	-0.416696731428	9.79415214725	-0.302684675584	-0.00375171208478	0.050403368178	-0.302742784606	0.00081982067352	0.0505361864209	0.00114984976274
1.397	0.989497617989	-0.417255627384	9.79420334537	-0.303202560662	-0.00378447301786	0.0506272022371	-0.303260887436	0.000822808125988	0.0507618186355	0.00114902844536
1.398	0.988363497382	-0.417817921749	9.794255053	-0.303720684747	-0.00381738281711	0.0508509515642	-0.303779228671	0.000825802852616	0.050987382396	0.00114820413682
1.399	0.987237060702	-0.418383565633	9.79430727159	-0.304239048449	-0.00385044253711	0.0510746252656	-0.304297808929	0.00082880493504	0.051212886942	0.00114737682982
1.4	0.986118369484	-0.418952508878	9.79436000237	-0.304757652176	-0.00388365329936	0.0512982326282	-0.304816628627	0.000831814416059	0.0514383416988	0.00114654651701
1.401	0.985007462933	-0.419524700045	9.79441324702	-0.305276496136	-0.00391701629039	0.0515217831144	-0.305335687983	0.000834831301371	0.0516637562734	0.001145713191
1.402	0.983904417528	-0.420100086652	9.79446700807	-0.305795580337	-0.00395053276022	0.051745286357	-0.305854987012	0.000837855560925	0.0518891404484	0.00114487684443
1.403	0.982809272514	-0.420678614892	9.79452128765	-0.306314904588	-0.00398420402033	0.0519687521544	-0.306374525533	0.000840887130863	0.0521145041774	0.00114403746997
1.404	0.981722082062	-0.421260229929	9.79457608853	-0.306834468497	-0.00401803144194	0.0521921904655	-0.306894303163	0.000843925914996	0.05233985758	0.00114319506038
1.405	0.980642900366	-0.421844875891	9.79463141401	-0.307354271474	-0.00405201645405	0.0524156114047	-0.307414319322	0.000846971786619	0.0525652109366	0.00114234960851
1.406	0.979571796546	-0.422432495847	9.79468726762	-0.307874312731	-0.00408616054175	0.0526390252367	-0.30793457323	0.000850024590031	0.0527905746831	0.00114150110738
1.407	0.978508795043	-0.423023031785	9.79474365292	-0.308394591283	-0.00412046524396	0.0528624423721	-0.308455063913	0.000853084142571	0.0530159594062	0.00114064955015
1.408	0.977453987378	-0.423616424851	9.79480057422	-0.308915105948	-0.0041549321519	0.053085873362	-0.308975790198	0.000856150235992	0.0532413758382	0.0011397949302
1.409	0.976407390595	-0.42421261508	9.79485803565	-0.309435855347	-0.00418956290679	0.0533093288932	-0.309496750716	0.000859222638506	0.0534668348521	0.00113893724112
1.41	0.975369066469	-0.424811541674	9.79491604212	-0.309956837907	-0.00422435919829	0.0535328197836	-0.310017943904	0.000862301096189	0.0536923474564	0.00113807647672
1.411	0.974339084249	-0.425413142984	9.79497459812	-0.31047805186	-0.00425932276239	0.053756356977	-0.310539368005	0.000865385334855	0.0539179247906	0.00113721263111
1.412	0.973317483417	-0.426017356437	9.79503370918	-0.310999495244	-0.00429445537947	0.0539799515386	-0.311061021066	0.000868475061771	0.0541435781198	0.00113634569866
1.413	0.972304318382	-0.426624118625	9.79509338069	-0.311521165906	-0.00432975887252	0.0542036146503	-0.311582900944	0.00087156996724	0.0543693188302	0.00113547567405
1.414	0.971299636133	-0.42723336536	9.79515361873	-0.312043061497	-0.00436523510535	0.0544273576059	-0.312105005303	0.000874669726175	0.0545951584245	0.00113460255226
1.415	0.970303498591	-0.427845031601	9.79521442877	-0.31256517948	-0.00440088598049	0.0546511918065	-0.312627331614	0.000877773999914	0.0548211085164	0.00113372632862
1.416	0.969315960259	-0.428459051702	9.79527581742	-0.313087517126	-0.00443671343767	0.0548751287558	-0.31314987716	0.000880882437606	0.055047180827	0.0011328469988
1.417	0.96833705332	-0.429075358995	9.79533779122	-0.313610071517	-0.00447271945183	0.0550991800561	-0.313672639032	0.000883994677897	0.0552733871791	0.00113196455882
1.418	0.967366862141	-0.429693886345	9.79540035635	-0.314132839545	-0.00450890603163	0.0553233574032	-0.314195614135	0.000887110350197	0.0554997394934	0.00113107900507
1.419	0.966405426423	-0.430314565824	9.79546352035	-0.314655817912	-0.00454527521751	0.0555476725824	-0.314718799181	0.000890229076426	0.0557262497837	0.00113019033431
1.42	0.965452763546	-0.430937328619	9.79552728993	-0.315179003136	-0.0045818290802	0.0557721374641	-0.315242190699	0.000893350472202	0.0559529301523	0.00112929854368
1.421	0.964508980333	-0.431562105565	9.79559167262	-0.315702391545	-0.00461856971923	0.0559967639993	-0.315765785028	0.000896474148162	0.0561797927861	0.0011284036307
1.422	0.963574109136	-0.432188826659	9.79565667622	-0.316225979281	-0.00465549926121	0.0562215642159	-0.31628957832	0.00089959971137	0.0564068499515	0.00112750559331
1.423	0.962648182342	-0.432817421143	9.79572230812	-0.316749762301	-0.00469261985836	0.0564465502136	-0.316813566545	0.000902726766599	0.0566341139908	0.0011266044298
1.424	0.961731262176	-0.433447817786	9.79578857638	-0.317273736374	-0.00472993368739	0.0566717341608	-0.317337745482	0.00090585491717	0.0568615973177	0.00112570013889
1.425	0.960823425801	-0.434079944783	9.79585548956	-0.317797897087	-0.00476744294773	0.0568971282898	-0.31786211073	0.000908983766466	0.057089312413	0.00112479271967
1.426	0.959924690812	-0.43471372947	9.79592305554	-0.318322239842	-0.0048051498605	0.0571227448931	-0.318386657702	0.000912112918744	0.0573172718208	0.00112388217166
1.427	0.959035119546	-0.435349098686	9.79599128251	-0.318846759855	-0.00484305666727	0.057348596319	-0.318911381625	0.000915241980093	0.057545488144	0.00112296849473
1.428	0.958154789278	-0.435985978906	9.79606018031	-0.31937145216	-0.00488116562883	0.0575746949682	-0.319436277545	0.000918370559399	0.0577739740404	0.00112205168919
1.429	0.957283717718	-0.436624295572	9.79612975658	-0.319896311609	-0.00491947902416	0.0578010532896	-0.319961340325	0.000921498269123	0.0580027422191	0.00112113175569
1.43	0.956421989668	-0.437263973968	9.79620002102	-0.320421332869	-0.00495799914942	0.0580276837762	-0.320486564643	0.000924624726061	0.0582318054357	0.00112020869531
1.431	0.955569630366	-0.437904938487	9.79627098262	-0.320946510425	-0.0049967283169	0.0582545989616	-0.321011944997	0.000927749552066	0.0584611764892	0.00111928250947
1.432	0.954726709795	-0.43854711316	9.7963426507	-0.321471838582	-0.00503566885424	0.0584818114157	-0.321537475702	0.000930872374614	0.0586908682175	0.0011183532
1.433	0.953893275622	-0.439190421375	9.79641503454	-0.32199731146	-0.00507482310365	0.0587093337413	-0.32206315089	0.000933992827262	0.0589208934938	0.00111742076908
1.434	0.95306936811	-0.439834785968	9.79648814431	-0.322522923001	-0.00511419342109	0.0589371785701	-0.322588964514	0.000937110550188	0.0591512652227	0.00111648521925
1.435	0.95225506481	-0.440480129326	9.79656198932	-0.323048666963	-0.00515378217579	0.0591653585587	-0.323114910344	0.000940225190398	0.0593819963362	0.00111554655342
1.436	0.951450420966	-0.441126373293	9.79663657991	-0.323574536925	-0.00519359174933	0.0593938863851	-0.323640981971	0.000943336402292	0.0596130997899	0.00111460477483
1.437	0.950655476963	-0.441773439063	9.79671192554	-0.324100526286	-0.00523362453546	0.0596227747447	-0.324167172803	0.000946443847587	0.0598445885594	0.00111365988709
1.438	0.949870280678	-0.442421247442	9.79678803746	-0.324626628263	-0.00527388293946	0.0598520363464	-0.324693476072	0.000949547195615	0.0600764756359	0.00111271189413
1.439	0.949094917283	-0.443069718737	9.79686492504	-0.325152835896	-0.00531436937791	0.060081683909	-0.325219884826	0.00095264612324	0.0603087740229	0.00111176080019
1.44	0.948329397489	-0.443718772656	9.79694259956	-0.325679142043	-0.00535508627818	0.0603117301569	-0.325746391938	0.000955740315006	0.0605414967321	0.00111080660985
1.441	0.947573821456	-0.444368328638	9.79702107103	-0.326205539387	-0.00539603607837	0.0605421878169	-0.326272990099	0.000958829462893	0.0607746567796	0.00110984932799
1.442	0.946828222333	-0.445018305488	9.79710035077	-0.326732020429	-0.00543722122703	0.0607730696137	-0.326799671823	0.000961913266212	0.0610082671817	0.00110888895982
1.443	0.946092678017	-0.445668621706	9.79718044951	-0.327258577495	-0.00547864418307	0.0610043882661	-0.327326429447	0.00096499143135	0.0612423409516	0.0011079255108
1.444	0.945367206845	-0.446319195218	9.79726137902	-0.327785202733	-0.00552030741566	0.0612361564835	-0.327853255131	0.000968063671463	0.0614768910949	0.00110695898674
1.445	0.944651924056	-0.446969943655	9.79734314924	-0.328311888116	-0.00556221340438	0.0614683869612	-0.328380140857	0.000971129705989	0.0617119306058	0.00110598939367
1.446	0.943946825726	-0.447620784183	9.79742577309	-0.328838625439	-0.00560436463907	0.0617010923769	-0.328907078433	0.000974189260364	0.0619474724634	0.00110501673796
1.447	0.943251997383	-0.448271633619	9.79750926111	-0.329365406326	-0.00564676362012	0.0619342853863	-0.329434059494	0.000977242065337	0.0621835296272	0.0011040410262
1.448	0.94256751715	-0.448922408557	9.79759362559	-0.329892222223	-0.00568941285856	0.0621679786195	-0.329961075497	0.000980287856457	0.0624201150336	0.00110306226527
1.449	0.941893440846	-0.449573025193	9.79767887845	-0.330419064408	-0.00573231487622	0.0624021846763	-0.33048811773	0.000983326373465	0.0626572415912	0.00110208046233
1.45	0.941229794533	-0.45022339915	9.79776503135	-0.330945923985	-0.00577547220597	0.0626369161222	-0.331015177308	0.000986357359627	0.0628949221772	0.00110109562476
1.451	0.940576663924	-0.450873446184	9.79785209678	-0.331472791887	-0.0058188873923	0.0628721854843	-0.331542245177	0.000989380560696	0.0631331696331	0.00110010776023
1.452	0.939934134783	-0.451523081763	9.79794008754	-0.33199965888	-0.00586256299132	0.0631080052471	-0.332069312111	0.000992395724419	0.0633719967603	0.00109911687664
1.453	0.939302218412	-0.452172220773	9.79802901583	-0.332526515562	-0.00590650157122	0.0633443878479	-0.33259636872	0.000995402599623	0.0636114163163	0.00109812298216
1.454	0.938681000668	-0.452820778252	9.79811889461	-0.333053352365	-0.00595070571284	0.0635813456728	-0.333123405447	0.000998400935096	0.06385144101	0.0010971260852
1.455	0.938070560005	-0.453468669108	9.79820973695	-0.333580159557	-0.00599517800989	0.0638188910522	-0.333650412569	0.00100139047892	0.0640920834979	0.00109612619442
1.456	0.937470937673	-0.454115807837	9.79830155558	-0.334106927245	-0.00603992106955	0.0640570362562	-0.334177380203	0.00100437097732	0.0643333563792	0.00109512331875
1.457	0.936882212224	-0.454762109136	9.7983943643	-0.334633645372	-0.00608493751287	0.0642957934907	-0.334704298305	0.00100734217372	0.0645752721923	0.00109411746737
1.458	0.936304462259	-0.45540748764	9.79848817673	-0.335160303727	-0.00613022997528	0.0645351748922	-0.335231156672	0.00101030380769	0.0648178434096	0.0010931086497
1.459	0.935737736624	-0.456051857777	9.79858300662	-0.33568689194	-0.00617580110715	0.0647751925241	-0.335757944945	0.00101325561384	0.0650610824336	0.00109209687544
1.46	0.935182076767	-0.456695133977	9.7986788679	-0.33621339949	-0.00622165357434	0.0650158583717	-0.336284652612	0.0010161973207	0.0653050015927	0.00109108215455
1.461	0.934637598688	-0.457337231146	9.79877577503	-0.336739815701	-0.00626779005873	0.065257184338	-0.336811269008	0.00101912864961	0.0655496131363	0.00109006449729
1.462	0.934104343933	-0.457978063881	9.79887374226	-0.337266129753	-0.00631421325856	0.065499182239	-0.33733778332	0.00102204931375	0.0657949292308	0.00108904391418
1.463	0.9335823988	-0.458617547145	9.79897278435	-0.337792330676	-0.00636092588924	0.0657418637994	-0.337864184591	0.00102495901682	0.0660409619553	0.00108802041602
1.464	0.933071819837	-0.459255596025	9.79907291652	-0.338318407358	-0.00640793068371	0.0659852406478	-0.338390461717	0.00102785745197	0.0662877232969	0.00108699401395
1.465	0.932572663641	-0.459892125726	9.7991741538	-0.338844348549	-0.00645523039308	0.0662293243128	-0.338916603456	0.00103074430063	0.0665352251466	0.0010859647194
1.466	0.932085024112	-0.460527051987	9.79927651142	-0.339370142859	-0.00650282778705	0.0664741262179	-0.339442598429	0.00103361923142	0.066783479295	0.00108493254411
1.467	0.931608972849	-0.461160290799	9.79938000581	-0.339895778765	-0.00655072565448	0.0667196576775	-0.339968435121	0.00103648189896	0.0670324974279	0.0010838975002
1.468	0.9311445517	-0.461791758223	9.79948465238	-0.340421244613	-0.00659892680379	0.0669659298927	-0.340494101888	0.00103933194285	0.0672822911222	0.00108285960011
1.469	0.93069188452	-0.462421371308	9.7995904675	-0.340946528623	-0.00664743406358	0.0672129539464	-0.341019586958	0.00104216898638	0.0675328718414	0.00108181885666
1.47	0.930251005808	-0.463049047025	9.79969746814	-0.341471618891	-0.00669625028289	0.0674607407995	-0.341544878434	0.00104499263568	0.0677842509321	0.00108077528306
1.471	0.929821994817	-0.463674703	9.79980567064	-0.34199650339	-0.00674537833176	0.0677093012868	-0.342069964299	0.00104780247848	0.0680364396192	0.00107972889291
1.472	0.929404968104	-0.464298257768	9.79991509242	-0.342521169978	-0.00679482110155	0.0679586461123	-0.342594832421	0.00105059808315	0.0682894490024	0.00107867970025
1.473	0.928999930521	-0.464919629684	9.8000257509	-0.343045606402	-0.0068445815052	0.0682087858459	-0.343119470552	0.0010533789978	0.068543290052	0.00107762771955
1.474	0.928607021078	-0.465538738578	9.800137664	-0.343569800296	-0.00689466247782	0.068459730919	-0.343643866335	0.00105614474905	0.0687979736055	0.00107657296575
1.475	0.928226289431	-0.466155504347	9.8002508494	-0.344093739191	-0.00694506697667	0.0687114916206	-0.344168007309	0.00105889484142	0.0690535103633	0.00107551545427
1.476	0.927857807642	-0.466769847804	9.80036532592	-0.344617410515	-0.00699579798159	0.0689640780939	-0.344691880909	0.00106162875623	0.0693099108856	0.00107445520104
1.477	0.927501677621	-0.46738169067	9.80048111214	-0.345140801598	-0.00704685849503	0.0692175003327	-0.345215474475	0.00106434595098	0.0695671855884	0.00107339222253
1.478	0.927157949182	-0.467990955023	9.80059822664	-0.345663899678	-0.00709825154249	0.0694717681775	-0.345738775248	0.00106704585826	0.0698253447407	0.00107232653573
1.479	0.926826754141	-0.468597564485	9.80071668973	-0.3461866919	-0.00714998017225	0.0697268913124	-0.346261770384	0.00106972788539	0.0700843984606	0.00107125815827
1.48	0.926508112612	-0.469201442557	9.80083652022	-0.346709165324	-0.00720204745573	0.0699828792621	-0.346784446948	0.00107239141348	0.0703443567129	0.00107018710832
1.481	0.926202149066	-0.469802514555	9.80095773891	-0.347231306929	-0.00725445648743	0.0702397413885	-0.347306791926	0.00107503579686	0.0706052293055	0.00106911340474
1.482	0.925908920971	-0.47040070605	9.80108036536	-0.347753103613	-0.0073072103847	0.070497486888	-0.347828792224	0.00107766036274	0.0708670258868	0.00106803706701
1.483	0.925628515649	-0.470995943935	9.80120442116	-0.348274542202	-0.007360312288	0.0707561247885	-0.348350434672	0.00108026441035	0.0711297559432	0.00106695811532
1.484	0.925361042827	-0.471588156048	9.8013299266	-0.348795609448	-0.0074137653605	0.0710156639472	-0.348871706031	0.00108284721079	0.0713934287963	0.00106587657056
1.485	0.925106537776	-0.472177270898	9.8014569037	-0.349316292038	-0.00746757278786	0.071276113048	-0.349392592993	0.0010854080067	0.0716580536009	0.00106479245438
1.486	0.924865125228	-0.472763218496	9.80158537407	-0.349836576596	-0.00752173777815	0.0715374805991	-0.349913082188	0.00108794601175	0.0719236393423	0.00106370578918
1.487	0.924636915063	-0.473345929876	9.80171535982	-0.350356449683	-0.00757626356141	0.0717997749311	-0.350433160183	0.00109046041064	0.072190194835	0.00106261659818
1.488	0.92442193526	-0.473925336487	9.80184688353	-0.350875897808	-0.00763115338929	0.0720630041954	-0.350952813492	0.00109295035887	0.07245772872	0.00106152490542
1.489	0.924220273454	-0.474501371279	9.80197996788	-0.351394907423	-0.00768641053484	0.072327176362	-0.351472028574	0.00109541498251	0.072726249464	0.00106043073581
1.49	0.924032076933	-0.47507396881	9.80211463656	-0.351913464934	-0.00774203829181	0.0725922992182	-0.351990791839	0.00109785337839	0.0729957653574	0.00105933411513
1.491	0.923857396185	-0.475643063898	9.80225091263	-0.352431556697	-0.00779803997413	0.0728583803675	-0.352509089649	0.0011002646142	0.0732662845131	0.00105823507009
1.492	0.923696319001	-0.476208592817	9.8023888203	-0.352949169027	-0.00785441891543	0.0731254272282	-0.353026908325	0.00110264772847	0.0735378148655	0.00105713362835
1.493	0.923548933222	-0.476770492938	9.80252838363	-0.3534662882	-0.00791117846852	0.0733934470326	-0.353544234146	0.00110500173076	0.0738103641695	0.00105602981854
1.494	0.923415356548	-0.477328703008	9.80266962766	-0.353982900451	-0.00796832200455	0.0736624468261	-0.354061053354	0.00110732560199	0.0740839399996	0.00105492367029
1.495	0.923295662025	-0.477883162512	9.80281257721	-0.354498991985	-0.00802585291222	0.0739324334669	-0.354577352157	0.00110961829492	0.0743585497496	0.00105381521428
1.496	0.923189900402	-0.478433811897	9.8029572577	-0.355014548972	-0.0080837745972	0.0742034136254	-0.35509311673	0.00111187873437	0.074634200632	0.00105270448223
1.497	0.923098234237	-0.478980593586	9.80310369488	-0.355529557554	-0.00814209048133	0.0744753937838	-0.355608333221	0.0011141058176	0.0749108996775	0.00105159150697
1.498	0.923020729285	-0.479523450348	9.80325191486	-0.356044003846	-0.00820080400157	0.0747483802367	-0.356122987747	0.00111629841512	0.0751886537357	0.00105047632242
1.499	0.922957458805	-0.480062326148	9.80340194381	-0.356557873937	-0.00825991860919	0.0750223790905	-0.356637066403	0.00111845537114	0.0754674694743	0.00104935896367
1.5	0.92290854826	-0.480597166425	9.80355380893	-0.357071153897	-0.0083194377689	0.0752973962642	-0.357150555263	0.00112057550419	0.07574735338	0.00104823946696
1.501	0.922874071016	-0.481127917289	9.80370753676	-0.357583829771	-0.00837936495777	0.0755734374895	-0.357663440375	0.00112265760788	0.0760283117583	0.00104711786972
1.502	0.922854152644	-0.481654526399	9.80386315522	-0.358095887589	-0.00843970366423	0.0758505083119	-0.358175707774	0.00112470045166	0.0763103507348	0.00104599421062
1.503	0.922848859165	-0.482176941941	9.80402069229	-0.358607313361	-0.00850045738706	0.0761286140907	-0.358687343475	0.00112670278165	0.076593476255	0.00104486852955
1.504	0.922858301355	-0.482695113492	9.80418017534	-0.359118093085	-0.00856162963428	0.0764077600007	-0.359198333477	0.00112866332147	0.0768776940858	0.00104374086768
1.505	0.922882552795	-0.483208991437	9.80434163365	-0.359628212743	-0.00862322392208	0.0766879510327	-0.359708663767	0.0011305807731	0.0771630098161	0.00104261126746
1.506	0.922921754169	-0.483718527609	9.80450509539	-0.360137658303	-0.00868524377383	0.0769691919945	-0.360218320318	0.00113245381775	0.0774494288579	0.00104147977264
1.507	0.922975979165	-0.484223674356	9.80467058983	-0.360646415725	-0.00874769271855	0.0772514875129	-0.360727289091	0.00113428111715	0.0777369564474	0.00104034642832
1.508	0.923045331326	-0.484724385252	9.80483814641	-0.361154470955	-0.00881057429008	0.0775348420342	-0.361235556037	0.00113606131424	0.0780255976464	0.00103921128091
1.509	0.923129914247	-0.485220614791	9.80500779474	-0.361661809933	-0.00887389202586	0.077819259826	-0.3617431071	0.00113779303428	0.0783153573432	0.00103807437824
1.51	0.92322981668	-0.485712318257	9.80517956477	-0.362168418588	-0.00893764946561	0.0781047449788	-0.362249928211	0.00113947488597	0.0786062402547	0.00103693576946
1.511	0.92334514978	-0.48619945211	9.80535348693	-0.362674282843	-0.00900185015024	0.0783913014075	-0.362756005297	0.00114110546247	0.0788982509273	0.00103579550517
1.512	0.92347604711	-0.486681973853	9.80552959181	-0.363179388612	-0.00906649762052	0.0786789328531	-0.363261324276	0.00114268334259	0.0791913937384	0.00103465363736
1.513	0.923622590133	-0.487159841344	9.80570790983	-0.363683721803	-0.00913159541595	0.0789676428842	-0.36376587106	0.00114420709181	0.0794856728987	0.00103351021945
1.514	0.923784838018	-0.487633013217	9.80588847272	-0.36418726832	-0.0091971470736	0.079257434899	-0.364269631553	0.00114567526338	0.0797810924527	0.0010323653063
1.515	0.923962946843	-0.488101449703	9.80607131157	-0.364690014059	-0.00926315612691	0.0795483121271	-0.364772591657	0.00114708639936	0.0800776562816	0.00103121895421
1.516	0.924157013138	-0.488565111307	9.80625645784	-0.365191944912	-0.00932962610434	0.0798402776311	-0.365274737267	0.00114843903195	0.0803753681038	0.00103007122098
1.517	0.924367155838	-0.489023959599	9.80644394381	-0.365693046765	-0.00939656052831	0.0801333343086	-0.365776054272	0.00114973168443	0.0806742314774	0.00102892216583
1.518	0.924593456686	-0.489477956453	9.80663380112	-0.366193305501	-0.00946396291412	0.080427484894	-0.366276528557	0.00115096287217	0.0809742498017	0.00102777184951
1.519	0.924836042177	-0.489927065069	9.80682606267	-0.366692706998	-0.00953183676858	0.0807227319603	-0.366776146005	0.00115213110392	0.0812754263188	0.00102662033422
1.52	0.925095009064	-0.490371248935	9.80702076057	-0.367191237129	-0.00960018558904	0.0810190779208	-0.367274892492	0.00115323488272	0.0815777641151	0.00102546768367
1.521	0.925370483956	-0.490810472695	9.80721792825	-0.367688881765	-0.00966901286217	0.0813165250314	-0.367772753891	0.00115427270703	0.0818812661234	0.00102431396306
1.522	0.925662578617	-0.491244701447	9.80741759853	-0.368185626771	-0.00973832206293	0.0816150753917	-0.368269716071	0.00115524307168	0.0821859351243	0.00102315923911
1.523	0.925971375064	-0.491673900689	9.80761980441	-0.36868145801	-0.0098081166535	0.0819147309471	-0.3687657649	0.00115614446884	0.0824917737477	0.00102200358004
1.524	0.926297022423	-0.492098037312	9.80782457963	-0.369176361343	-0.00987840008228	0.0822154934906	-0.369260886239	0.001156975389	0.0827987844748	0.00102084705555
1.525	0.926639610275	-0.492517078272	9.80803195789	-0.369670322624	-0.00994917578288	0.0825173646644	-0.369755065949	0.00115773432186	0.083106969639	0.0010196897369
1.526	0.926999287855	-0.492930991693	9.80824197266	-0.370163327708	-0.0100204471731	0.0828203459613	-0.370248289888	0.00115841975728	0.0834163314281	0.00101853169681
1.527	0.927376129955	-0.493339745736	9.80845465866	-0.370655362448	-0.0100922176539	0.0831244387265	-0.370740543909	0.00115903018606	0.0837268718852	0.00101737300954
1.528	0.927770285922	-0.493743309868	9.80867004974	-0.371146412692	-0.0101644906089	0.0834296441593	-0.371231813867	0.00115956410068	0.0840385929103	0.00101621375086
1.529	0.928181845556	-0.49414165366	9.80888818077	-0.371636464287	-0.0102372694031	0.0837359633139	-0.371722085613	0.00116001999615	0.0843514962616	0.00101505399802
1.53	0.928610965766	-0.494534747834	9.80910908564	-0.372125503082	-0.0103105573823	0.0840433971016	-0.372211344997	0.00116039637063	0.0846655835568	0.0010138938298
1.531	0.929057729013	-0.494922563197	9.80933279963	-0.372613514922	-0.0103843578724	0.0843519462917	-0.372699577869	0.00116069172609	0.0849808562746	0.00101273332646
1.532	0.929522292313	-0.495305071861	9.80955935758	-0.373100485654	-0.0104586741785	0.0846616115127	-0.37318677008	0.00116090456881	0.0852973157554	0.00101157256976
1.533	0.930004768038	-0.495682246141	9.80978879476	-0.373586401124	-0.0105335095843	0.0849723932537	-0.373672907481	0.0011610334102	0.0856149632027	0.00101041164297
1.534	0.930505253712	-0.496054058717	9.81002114609	-0.374071247181	-0.0106088673514	0.0852842918658	-0.374157975924	0.00116107676704	0.0859337996841	0.00100925063083
1.535	0.931023936315	-0.496420484077	9.81025644726	-0.374555009675	-0.010684750719	0.0855973075628	-0.374641961264	0.00116103316188	0.0862538261325	0.00100808961954
1.536	0.931560868778	-0.496781495729	9.8104947338	-0.375037674461	-0.010761162903	0.0859114404223	-0.375124849358	0.00116090112372	0.0865750433468	0.00100692869681
1.537	0.932116253089	-0.497137069609	9.8107360415	-0.375519227396	-0.010838107096	0.0862266903871	-0.37560662607	0.00116067918797	0.0868974519931	0.0010057679518
1.538	0.932690157185	-0.497487180698	9.81098040587	-0.375999654344	-0.0109155864661	0.0865430572658	-0.376087277268	0.0011603658971	0.0872210526053	0.00100460747513
1.539	0.933282708657	-0.497831805456	9.8112278635	-0.376478941175	-0.0109936041575	0.0868605407338	-0.376566788824	0.00115995980041	0.0875458455862	0.00100344735888
1.54	0.933894139451	-0.498170922156	9.81147845006	-0.376957073765	-0.0110721632895	0.0871791403343	-0.377045146622	0.00115945945447	0.0878718312085	0.00100228769657
1.541	0.934524517661	-0.49850450789	9.81173220219	-0.377434038001	-0.0111512669561	0.0874988554792	-0.377522336553	0.00115886342357	0.0881990096151	0.00100112858317
1.542	0.935173941233	-0.498832540815	9.8119891559	-0.37790981978	-0.0112309182263	0.0878196854497	-0.377998344518	0.00115817027914	0.0885273808205	0.000999970115075
1.543	0.935842567763	-0.499155000551	9.81224934816	-0.378384405011	-0.0113111201437	0.0881416293976	-0.37847315643	0.00115737860006	0.088856944711	0.000998812390099
1.544	0.936530584702	-0.499471867775	9.81251281579	-0.378857779614	-0.0113918757263	0.0884646863457	-0.378946758217	0.00115648697267	0.0891877010461	0.000997655507482
1.545	0.937238119945	-0.499783123176	9.812779595	-0.379329929526	-0.0114731879665	0.0887888551888	-0.37941913582	0.00115549399073	0.0895196494589	0.000996499567872
1.546	0.937965271641	-0.500088747955	9.81304972339	-0.3798008407	-0.0115550598307	0.0891141346946	-0.379890275197	0.00115439825524	0.0898527894573	0.00099534467332
1.547	0.938712242284	-0.500388725263	9.81332323774	-0.380270499107	-0.0116374942598	0.0894405235046	-0.380360162327	0.00115319837416	0.0901871204243	0.000994190927272
1.548	0.939479145019	-0.500683038066	9.81360017571	-0.380738890739	-0.0117204941693	0.0897680201349	-0.380828783204	0.00115189296244	0.0905226416194	0.000993038434562
1.549	0.940266107939	-0.500971670243	9.81388057432	-0.381206001608	-0.0118040624487	0.0900966229772	-0.381296123848	0.00115048064158	0.0908593521797	0.000991887301407
1.55	0.941073348582	-0.501254607543	9.81416447088	-0.381671817751	-0.0118882019624	0.0904263303001	-0.381762170302	0.00114896003952	0.09119725112	0.000990737635399
1.551	0.941900920635	-0.501531834749	9.81445190385	-0.382136325227	-0.0119729155492	0.0907571402494	-0.382226908632	0.00114732979038	0.091536337335	0.000989589545498
1.552	0.942749101331	-0.501803340039	9.81474291052	-0.382599510126	-0.0120582060232	0.0910890508502	-0.382690324933	0.0011455885338	0.0918766095996	0.000988443142029
1.553	0.943617944448	-0.502069109789	9.8150375288	-0.383061358565	-0.0121440761734	0.0914220600072	-0.38315240533	0.00114373491523	0.0922180665706	0.000987298536674
1.554	0.94450765281	-0.502329133133	9.8153357975	-0.383521856692	-0.0122305287645	0.0917561655065	-0.383613135976	0.00114176758486	0.0925607067876	0.000986155842467
1.555	0.945418354785	-0.502583399064	9.81563775447	-0.383980990686	-0.0123175665368	0.0920913650172	-0.384072503059	0.00113968519773	0.0929045286748	0.000985015173789
1.556	0.946350268185	-0.502831898574	9.81594343767	-0.384438746761	-0.0124051922069	0.0924276560921	-0.384530492799	0.0011374864129	0.0932495305423	0.000983876646367
1.557	0.947303521468	-0.503074622563	9.81625288636	-0.384895111167	-0.0124934084679	0.09276503617	-0.384987091453	0.00113516989356	0.0935957105879	0.000982740377263
1.558	0.948278272934	-0.503311563091	9.81656613924	-0.385350070191	-0.0125822179898	0.0931035025772	-0.385442285317	0.00113273430615	0.0939430668985	0.000981606484877
1.559	0.949274695825	-0.5035427133	9.816883235	-0.385803610159	-0.01267162342	0.0934430525292	-0.385896060724	0.00113017832013	0.0942915974525	0.000980475088942
1.56	0.950293008127	-0.503768067921	9.81720421297	-0.386255717437	-0.012761627384	0.0937836831328	-0.386348404048	0.00112750060752	0.0946413001212	0.000979346310517
1.561	0.951333323568	-0.503987621108	9.81752911235	-0.386706378434	-0.0128522324853	0.0941253913882	-0.386799301706	0.00112469984256	0.0949921726714	0.000978220271991
1.562	0.952395830419	-0.504201368926	9.81785797267	-0.3871555796	-0.0129434413063	0.0944681741912	-0.387248740156	0.00112177470101	0.0953442127676	0.000977097097079
1.563	0.953480716989	-0.504409308352	9.8181908336	-0.38760330743	-0.0130352564092	0.0948120283355	-0.387696705903	0.00111872385998	0.0956974179743	0.000975976910816
1.564	0.954588156731	-0.504611436974	9.81852773482	-0.388049548465	-0.0131276803358	0.0951569505153	-0.388143185497	0.0011155459973	0.0960517857585	0.000974859839563
1.565	0.95571833804	-0.504807753552	9.81886871655	-0.388494289293	-0.0132207156088	0.0955029373283	-0.388588165533	0.00111223979124	0.0964073134929	0.000973746011003
1.566	0.95687147915	-0.504998258011	9.81921381891	-0.388937516546	-0.0133143647317	0.0958499852777	-0.389031632654	0.00110880392005	0.0967639984584	0.000972635554138
1.567	0.958047694036	-0.505182949756	9.81956308256	-0.389379216907	-0.01340863019	0.0961980907761	-0.389473573553	0.0011052370617	0.0971218378469	0.000971528599297
1.568	0.959247245714	-0.505361831032	9.81991654807	-0.389819377105	-0.0135035144518	0.0965472501481	-0.389913974969	0.00110153789303	0.0974808287652	0.000970425278126
1.569	0.960470248242	-0.505534902792	9.82027425631	-0.39025798392	-0.0135990199681	0.0968974596338	-0.39035282369	0.00109770508997	0.0978409682377	0.0009693257236
1.57	0.961716979614	-0.505702169086	9.82063624826	-0.390695024178	-0.0136951491737	0.0972487153918	-0.390790106556	0.00109373732664	0.0982022532102	0.000968230070017
1.571	0.96298761357	-0.505863633292	9.82100256553	-0.391130484757	-0.013791904488	0.0976010135035	-0.391225810453	0.00108963327549	0.0985646805536	0.000967138453
1.572	0.964282323888	-0.506019299399	9.82137324931	-0.391564352582	-0.0138892883153	0.0979543499761	-0.391659922318	0.00108539160667	0.0989282470672	0.000966051009504
1.573	0.965601329087	-0.506169172863	9.82174834179	-0.391996614626	-0.0139873030462	0.0983087207471	-0.392092429137	0.00108101098759	0.0992929494833	0.000964967877815
1.574	0.966944847727	-0.506313259772	9.82212788516	-0.392427257914	-0.0140859510575	0.0986641216875	-0.392523317943	0.00107649008293	0.0996587844708	0.00096388919755
1.575	0.968313083508	-0.506451566494	9.82251192112	-0.392856269514	-0.0141852347138	0.0990205486067	-0.392952575819	0.00107182755416	0.100025748639	0.000962815109667
1.576	0.969706269974	-0.506584100592	9.82290049242	-0.393283636542	-0.0142851563673	0.0993779972561	-0.393380189894	0.00106702205938	0.100393838544	0.000961745756462
1.577	0.971124566211	-0.506710869073	9.82329364231	-0.393709346163	-0.0143857183597	0.099736463334	-0.393806147343	0.00106207225287	0.100763050689	0.000960681281576
1.578	0.972568205845	-0.506831880583	9.82369141418	-0.394133385582	-0.0144869230219	0.100095942489	-0.394230435386	0.00105697678501	0.101133381532	0.000959621829997
1.579	0.974037467243	-0.506947144745	9.8240938506	-0.394555742051	-0.0145887726756	0.100456430327	-0.394653041288	0.00105173430192	0.101504827492	0.000958567548066
1.58	0.975532569219	-0.507056670894	9.82450099542	-0.394976402862	-0.0146912696335	0.100817922411	-0.395073952355	0.00104634344539	0.101877384949	0.000957518583478
1.581	0.977053641231	-0.507160467427	9.82491289315	-0.395395355349	-0.0147944162007	0.101180414271	-0.395493155935	0.00104080285252	0.10225105025	0.000956475085291
1.582	0.978601021377	-0.507258546153	9.82532958757	-0.395812586884	-0.0148982146753	0.101543901407	-0.395910639414	0.00103511115531	0.102625819717	0.000955437203928
1.583	0.980174913702	-0.507350917264	9.82575112374	-0.396228084874	-0.0150026673491	0.101908379291	-0.396326390215	0.0010292669809	0.10300168965	0.000954405091182
1.584	0.981775522299	-0.507437591106	9.82617754622	-0.396641836764	-0.0151077765086	0.102273843375	-0.396740395798	0.00102326895096	0.103378656329	0.000953378900222
1.585	0.983403155601	-0.507518579981	9.82660890067	-0.397053830029	-0.015213544436	0.102640289097	-0.397152643653	0.00101711568166	0.103756716024	0.000952358785598
1.586	0.985058002895	-0.507593894329	9.82704523194	-0.397464052175	-0.01531997341	0.103007711881	-0.397563121304	0.00101080578328	0.104135864996	0.000951344903246
1.587	0.986740328011	-0.50766354615	9.82748658689	-0.397872490736	-0.0154270657068	0.103376107144	-0.397971816299	0.00100433786018	0.104516099505	0.000950337410498
1.588	0.988450424627	-0.507727547773	9.82793301125	-0.39827913327	-0.0155348236009	0.103745470305	-0.398378716216	0.000997710510391	0.10489741581	0.000949336466081
1.589	0.990188467276	-0.507785909748	9.82838455166	-0.398683967359	-0.0156432493664	0.104115796783	-0.398783808653	0.000990922325504	0.105279810181	0.000948342230129
1.59	0.991954779535	-0.507838645069	9.82884125543	-0.399086980604	-0.0157523452775	0.104487082006	-0.399187081229	0.000983971890165	0.105663278897	0.000947354864189
1.591	0.993749610534	-0.507885765388	9.82930316973	-0.399488160623	-0.01586211361	0.104859321414	-0.399588521582	0.000976857781993	0.106047818256	0.000946374531226
1.592	0.995573224356	-0.507927282544	9.82977034227	-0.39988749505	-0.0159725566422	0.105232510465	-0.399988117363	0.000969578571172	0.106433424575	0.00094540139563
1.593	0.997425885137	-0.507963208303	9.83024282158	-0.400284971528	-0.0160836766555	0.105606644638	-0.400385856235	0.00096213282008	0.106820094199	0.000944435623228
1.594	0.999307901764	-0.507993554904	9.8307206559	-0.400680577709	-0.0161954759365	0.105981719439	-0.40078172587	0.000954519083004	0.107207823504	0.000943477381286
1.595	1.00121952358	-0.508018333493	9.83120389476	-0.40107430125	-0.0163079567769	0.106357730404	-0.401175713946	0.000946735905675	0.1075966089	0.000942526838521
1.596	1.0031610298	-0.508037555303	9.83169258689	-0.401466129811	-0.0164211214758	0.106734673105	-0.401567808144	0.000938781824749	0.107986446837	0.00094158416511
1.597	1.00513278905	-0.508051232954	9.8321867826	-0.401856051052	-0.01653497234	0.10711254315	-0.401957996145	0.000930655367472	0.10837733381	0.000940649532698
1.598	1.00713494658	-0.508059374901	9.83268653231	-0.402244052628	-0.0166495116856	0.107491336193	-0.402346265626	0.000922355051146	0.10876926636	0.000939723114406
1.599	1.00916794564	-0.508061994316	9.8331918867	-0.402630122186	-0.0167647418395	0.107871047934	-0.402732604258	0.000913879382235	0.109162241083	0.000938805084846
1.6	1.01123200607	-0.508059100121	9.83370289684	-0.403014247368	-0.01688066514	0.108251674122	-0.403116999704	0.000905226856347	0.109556254629	0.000937895620127
1.601	1.01332746697	-0.508050703022	9.83421961501	-0.403396415797	-0.0169972839387	0.108633210563	-0.403499439613	0.000896395957057	0.109951303706	0.000936994897872
1.602	1.01545460789	-0.508036812136	9.83474209332	-0.403776615086	-0.0171146006016	0.109015653118	-0.40387991162	0.000887385155474	0.11034738509	0.000936103097223
1.603	1.01761381275	-0.508017437992	9.83527038458	-0.404154832828	-0.0172326175103	0.109398997709	-0.404258403344	0.000878192909294	0.11074449562	0.00093522039886
1.604	1.01980534634	-0.507992588533	9.83580454211	-0.404531056593	-0.017351337064	0.109783240324	-0.404634902381	0.000868817662194	0.111142632206	0.000934346985014
1.605	1.022029548	-0.507962272511	9.83634461971	-0.40490527393	-0.0174707616802	0.110168377015	-0.405009396306	0.000859257842825	0.111541791833	0.000933483039478
1.606	1.02428674225	-0.507926497961	9.83689067213	-0.40527747236	-0.0175908937967	0.110554403905	-0.405381872666	0.000849511863782	0.111941971558	0.000932628747625
1.607	1.02657731326	-0.507885273379	9.83744275404	-0.405647639376	-0.0177117358731	0.110941317189	-0.405752318982	0.000839578120852	0.112343168522	0.000931784296425
1.608	1.0289015559	-0.507838605233	9.8380009216	-0.40601576244	-0.0178332903919	0.111329113136	-0.406120722743	0.000829454991958	0.112745379945	0.000930949874463
1.609	1.03125983957	-0.507786500635	9.83856523053	-0.40638182898	-0.0179555598607	0.111717788092	-0.406487071406	0.000819140835797	0.11314860313	0.000930125671954
1.61	1.03365248908	-0.507728965524	9.8391357384	-0.40674582639	-0.0180785468134	0.112107338482	-0.406851352394	0.000808633990934	0.11355283547	0.000929311880765
1.611	1.03607990376	-0.507666006523	9.83971250258	-0.407107742023	-0.0182022538124	0.112497760812	-0.407213553091	0.000797932774298	0.113958074444	0.000928508694437
1.612	1.03854243837	-0.507597628838	9.84029558094	-0.407467563195	-0.0183266834495	0.11288905167	-0.407573660843	0.000787035480179	0.114364317622	0.000927716308207
1.613	1.04104049239	-0.507523838081	9.84088503274	-0.407825277181	-0.0184518383484	0.113281207727	-0.407931662956	0.00077594037884	0.114771562667	0.000926934919027
1.614	1.0435743909	-0.507444637878	9.84148091785	-0.408180871212	-0.0185777211662	0.113674225742	-0.408287546692	0.000764645715079	0.115179807337	0.000926164725595
1.615	1.04614451867	-0.507360032375	9.8420832966	-0.408534332473	-0.0187043345951	0.114068102558	-0.408641299271	0.000753149706545	0.115589049486	0.000925405928378
1.616	1.04875132011	-0.507270026302	9.84269222992	-0.408885648106	-0.0188316813647	0.114462835108	-0.408992907865	0.000741450542553	0.115999287065	0.00092465872964
1.617	1.05139518013	-0.50717462278	9.84330777992	-0.409234805204	-0.0189597642435	0.114858420413	-0.409342359604	0.000729546382364	0.116410518125	0.00092392333347
1.618	1.05407646881	-0.507073824104	9.84393000952	-0.40958179081	-0.0190885860408	0.115254855586	-0.409689641564	0.00071743535359	0.116822740815	0.000923199945818
1.619	1.05679558612	-0.506967632574	9.8445589822	-0.40992659192	-0.0192181496092	0.115652137828	-0.410034740777	0.000705115550453	0.117235953388	0.000922488774519
1.62	1.05955300657	-0.50685605153	9.84519476268	-0.410269195478	-0.0193484578464	0.116050264434	-0.410377644223	0.000692585032014	0.1176501542	0.000921790029338
1.621	1.0623491601	-0.506739082854	9.84583741611	-0.410609588377	-0.0194795136967	0.116449232789	-0.410718338833	0.000679841820634	0.118065341709	0.000921103921994
1.622	1.06518438731	-0.506616726227	9.84648700888	-0.410947757457	-0.019611320154	0.116849040373	-0.411056811483	0.000666883899946	0.118481514478	0.000920430666209
1.623	1.06805920767	-0.506488984433	9.84714360831	-0.411283689507	-0.0197438802637	0.117249684758	-0.411393049001	0.000653709212871	0.118898671177	0.000919770477739
1.624	1.07097405134	-0.506355857962	9.84780728243	-0.41161737126	-0.0198771971243	0.117651163612	-0.41172703816	0.000640315659976	0.119316810582	0.000919123574423
1.625	1.07392940818	-0.50621734816	9.84847810069	-0.411948789398	-0.0200112738904	0.118053474695	-0.412058765681	0.000626701097444	0.119735931578	0.000918490176218
1.626	1.07692567872	-0.5060734541	9.84915613336	-0.412277930545	-0.0201461137742	0.118456615863	-0.412388218231	0.000612863335104	0.120156033156	0.000917870505253
1.627	1.07996330828	-0.505924175317	9.84984145175	-0.412604781275	-0.0202817200489	0.118860585068	-0.412715382423	0.00059880013412	0.12057711442	0.00091726478587
1.628	1.08304292105	-0.505769514646	9.85053412806	-0.412929328102	-0.0204180960496	0.119265380356	-0.413040244815	0.000584509205321	0.120999174581	0.000916673244677
1.629	1.08616482844	-0.505609468158	9.8512342363	-0.41325155749	-0.020555245177	0.119670999872	-0.413362791914	0.000569988207022	0.121422212964	0.000916096110599
1.63	1.08932963993	-0.505444037704	9.85194185116	-0.413571455842	-0.0206931708991	0.120077441855	-0.413683010168	0.000555234742457	0.121846229006	0.00091553361493
1.631	1.09253783098	-0.505273221922	9.8526570484	-0.41388900951	-0.0208318767536	0.120484704644	-0.414000885973	0.00054024635837	0.122271222258	0.000914985991391
1.632	1.09578990697	-0.505097019829	9.85337990539	-0.414204204788	-0.0209713663509	0.120892786674	-0.41431640567	0.000525020542286	0.122697192384	0.000914453476186
1.633	1.09908641805	-0.504915430962	9.85411050032	-0.414517027915	-0.0211116433763	0.121301686479	-0.414629555543	0.000509554720436	0.123124139166	0.000913936308065
1.634	1.10242785488	-0.504728453438	9.85484891354	-0.414827465071	-0.0212527115924	0.121711402695	-0.414940321823	0.000493846255669	0.123552062502	0.000913434728383
1.635	1.1058147827	-0.504536086456	9.85559522574	-0.415135502382	-0.0213945748421	0.122121934055	-0.415248690683	0.000477892445004	0.123980962411	0.000912948981166
1.636	1.10924776685	-0.504338329015	9.85634951961	-0.415441125918	-0.0215372370512	0.122533279394	-0.415554648243	0.000461690517433	0.124410839029	0.00091247931318
1.637	1.11272734299	-0.504135179191	9.85711187932	-0.415744321689	-0.0216807022309	0.122945437651	-0.415858180563	0.000445237631686	0.124841692618	0.000912025973996
1.638	1.11625407666	-0.503926635328	9.85788239024	-0.416045075649	-0.0218249744808	0.123358407868	-0.41615927365	0.000428530873876	0.12527352356	0.000911589216065
1.639	1.11982859311	-0.503712696835	9.8586611395	-0.416343373695	-0.0219700579914	0.12377218919	-0.416457913454	0.000411567254976	0.125706332365	0.00091116929479
1.64	1.12345145808	-0.5034933615	9.85944821571	-0.416639201665	-0.0221159570473	0.12418678087	-0.416754085864	0.000394343708928	0.12614011967	0.000910766468604
1.641	1.12712328215	-0.503268627795	9.86024370921	-0.416932545336	-0.0222626760297	0.124602182268	-0.417047776715	0.00037685708979	0.126574886241	0.000910380999046
1.642	1.13084469088	-0.503038494099	9.86104771138	-0.417223390427	-0.02241021942	0.125018392855	-0.417338971782	0.000359104169476	0.127010632979	0.000910013150843
1.643	1.13461626525	-0.502802957683	9.86186031642	-0.417511722597	-0.0225585918021	0.125435412211	-0.417627656779	0.000341081635277	0.127447360917	0.000909663191995
1.644	1.13843869065	-0.502562017677	9.86268161974	-0.417797527442	-0.0227077978661	0.12585324003	-0.417913817361	0.000322786087435	0.127885071226	0.000909331393858
1.645	1.1423126079	-0.502315671911	9.86351171842	-0.418080790497	-0.0228578424111	0.126271876122	-0.418197439122	0.00030421403666	0.128323765218	0.000909018031234
1.646	1.14623867282	-0.502063918125	9.86435071129	-0.418361497231	-0.0230087303485	0.126691320413	-0.418478507593	0.000285361901493	0.128763444348	0.000908723382463
1.647	1.15021755625	-0.50180675411	9.86519869975	-0.41863963305	-0.0231604667052	0.127111572951	-0.41875700824	0.000266226005899	0.129204110216	0.000908447729513
1.648	1.15424995898	-0.50154417793	9.86605578675	-0.418915183294	-0.0233130566273	0.127532633904	-0.419032926466	0.000246802576424	0.129645764574	0.00090819135808
1.649	1.1583365819	-0.501276187151	9.86692207708	-0.419188133232	-0.0234665053833	0.127954503567	-0.419306247606	0.00022708773956	0.130088409323	0.000907954557683
1.65	1.16247817072	-0.501002780028	9.86779767808	-0.419458468066	-0.0236208183675	0.128377182361	-0.419576956925	0.000207077519179	0.130532046525	0.000907737621768
1.651	1.16667539684	-0.500723952633	9.86868269941	-0.419726172926	-0.0237760011039	0.128800670839	-0.419845039622	0.000186767833615	0.130976678398	0.000907540847812
1.652	1.17092903603	-0.500439702859	9.86957725218	-0.419991232869	-0.02393205925	0.129224969686	-0.42011048082	0.000166154492687	0.131422307327	0.000907364537429
1.653	1.17523983445	-0.500150027505	9.87048145056	-0.420253632874	-0.0240889986004	0.129650079724	-0.420373265569	0.000145233194999	0.131868935862	0.000907208996478
1.654	1.17960859796	-0.499854924123	9.8713954105	-0.420513357845	-0.0242468250908	0.130076001917	-0.420633378843	0.000123999524733	0.132316566728	0.000907074535182
1.655	1.18403604321	-0.499554387679	9.87231925122	-0.420770392603	-0.0244055448021	0.130502737367	-0.420890805537	0.000102448948737	0.132765202824	0.000906961468237
1.656	1.18852309555	-0.499248417428	9.87325309354	-0.421024721889	-0.0245651639645	0.130930287328	-0.421145530464	8.057681311e-05	0.13321484723	0.000906870114935
1.657	1.19307042726	-0.49893700584	9.8741970614	-0.421276330357	-0.0247256889621	0.1313586532	-0.421397538353	5.83783400866e-05	0.133665503211	0.000906800799285
1.658	1.1976790236	-0.49862015233	9.87515128082	-0.421525202572	-0.0248871263371	0.131787836537	-0.421646813847	3.58486244108e-05	0.134117174219	0.000906753850142
1.659	1.20234963164	-0.498297849848	9.87611588159	-0.421771323009	-0.0250494827941	0.13221783905	-0.4218933415	1.29826301063e-05	0.134569863904	0.000906729601329
1.66	1.20708316251	-0.497970094466	9.87709099547	-0.42201467605	-0.0252127652057	0.132648662609	-0.422137105771	-1.0224813623e-05	0.135023576111	0.000906728391776
1.661	1.21188052751	-0.497636881531	9.87807675706	-0.422255245977	-0.0253769806166	0.13308030925	-0.422378091027	-3.37790158535e-05	0.135478314889	0.000906750565657
1.662	1.21674259341	-0.497298204445	9.87907330466	-0.422493016973	-0.0255421362492	0.133512781174	-0.422616281534	-5.76854280878e-05	0.135934084495	0.000906796472525
1.663	1.22167033147	-0.496954058451	9.88008077943	-0.422727973119	-0.0257082395083	0.133946080753	-0.422851661455	-8.19496484013e-05	0.136390889398	0.000906866467461
1.664	1.22666463864	-0.496604435751	9.88109932518	-0.422960098385	-0.0258752979873	0.134380210534	-0.423084214851	-0.000106577425741	0.136848734285	0.000906960911223
1.665	1.23172653125	-0.496249330903	9.88212908964	-0.423189376636	-0.0260433194733	0.134815173242	-0.423313925672	-0.000131574664419	0.137307624064	0.000907080170395
1.666	1.23685698115	-0.495888736186	9.88317022371	-0.423415791618	-0.0262123119532	0.135250971782	-0.423540777756	-0.000156947428841	0.137767563871	0.000907224617551
1.667	1.24205701996	-0.495522644389	9.88422288145	-0.423639326963	-0.0263822836194	0.135687609244	-0.423764754828	-0.000182701948425	0.138228559074	0.000907394631411
1.668	1.24732760505	-0.495151045408	9.88528722097	-0.42385996618	-0.0265532428769	0.136125088907	-0.423985840492	-0.00020884462272	0.138690615276	0.000907590597014
1.669	1.25266987276	-0.494773932771	9.88636340447	-0.424077692656	-0.026725198349	0.13656341424	-0.424204018229	-0.000235382027013	0.139153738323	0.000907812905889
1.67	1.25808488517	-0.494391296727	9.88745159686	-0.424292489648	-0.0268981588845	0.137002588906	-0.424419271396	-0.000262320917625	0.139617934306	0.000908061956233
1.671	1.2635736897	-0.494003126165	9.88855196781	-0.424504340282	-0.0270721335647	0.137442616768	-0.424631583221	-0.000289668237924	0.140083209567	0.000908338153096
1.672	1.26913749787	-0.493609413167	9.88966469106	-0.424713227552	-0.0272471317111	0.137883501885	-0.424840936796	-0.000317431124831	0.140549570706	0.000908641908571
1.673	1.27477740227	-0.493210145264	9.89078994396	-0.424919134309	-0.0274231628921	0.138325248523	-0.425047315082	-0.000345616914789	0.14101702458	0.000908973641991
1.674	1.2804946	-0.492805311889	9.89192790953	-0.425122043265	-0.027600236932	0.138767861154	-0.425250700897	-0.000374233151026	0.141485578312	0.000909333780132
1.675	1.28629022886	-0.492394899344	9.89307877406	-0.425321936989	-0.0277783639187	0.139211344457	-0.425451076916	-0.000403287590422	0.141955239296	0.000909722757424
1.676	1.29216565034	-0.491978898778	9.89424272849	-0.425518797897	-0.0279575542125	0.139655703323	-0.425648425671	-0.000432788211128	0.1424260152	0.000910141016168
1.677	1.29812200275	-0.491557294208	9.89541996996	-0.425712608257	-0.0281378184546	0.140100942856	-0.425842729543	-0.00046274322002	0.14289791397	0.000910589006759
1.678	1.30416067792	-0.491130074914	9.89661069828	-0.425903350182	-0.0283191675771	0.140547068379	-0.426033970762	-0.000493161061436	0.143370943835	0.000911067187927
1.679	1.31028288924	-0.490697224423	9.89781512103	-0.426091005628	-0.0285016128121	0.140994085429	-0.426222131402	-0.000524050425177	0.143845113313	0.000911576026967
1.68	1.31649008867	-0.490258731176	9.89903344891	-0.426275556389	-0.028685165702	0.141441999766	-0.426407193381	-0.00055542025589	0.144320431214	0.000912116
1.681	1.32278356467	-0.489814578136	9.90026590033	-0.426456984098	-0.0288698381098	0.141890817372	-0.426589138456	-0.000587279762114	0.144796906646	0.000912687592226
1.682	1.32916478473	-0.489364751456	9.90151269661	-0.426635270221	-0.0290556422306	0.142340544451	-0.426767948221	-0.000619638426501	0.145274549016	0.000913291298197
1.683	1.33563523156	-0.488909236902	9.90277406753	-0.426810396058	-0.0292425906019	0.142791187436	-0.426943604106	-0.000652506015571	0.145753368039	0.000913927622094
1.684	1.34219632861	-0.488448016955	9.90405024772	-0.426982342736	-0.0294306961166	0.143242752984	-0.427116087371	-0.000685892590846	0.146233373739	0.000914597078015
1.685	1.34884957414	-0.487981075134	9.90534147891	-0.427151091212	-0.0296199720345	0.143695247982	-0.427285379111	-0.000719808520034	0.146714576457	0.000915300190282
1.686	1.35559663061	-0.487508398023	9.90664800774	-0.427316622268	-0.0298104319954	0.144148679548	-0.427451460247	-0.000754264488481	0.14719698685	0.000916037493747
1.687	1.36243904165	-0.487029967907	9.90797008976	-0.427478916511	-0.0300020900324	0.144603055032	-0.427614311528	-0.000789271511585	0.147680615902	0.000916809534117
1.688	1.36937838106	-0.48654576646	9.90930798682	-0.427637954368	-0.0301949605858	0.145058382015	-0.427773913528	-0.000824840947721	0.148165474925	0.000917616868296
1.689	1.37641641664	-0.486055779678	9.91066196727	-0.427793716089	-0.0303890585181	0.145514668313	-0.427930246646	-0.000860984511565	0.148651575565	0.000918460064728
1.69	1.3835548123	-0.485559989438	9.91203230801	-0.427946181743	-0.0305843991281	0.145971921978	-0.428083291104	-0.000897714287815	0.149138929807	0.000919339703765
1.691	1.39079536641	-0.485058380278	9.91341929334	-0.428095331216	-0.0307809981677	0.146430151299	-0.428233026946	-0.000935042746116	0.14962754998	0.000920256378041
1.692	1.39813986282	-0.484550935109	9.91482321632	-0.428241144214	-0.0309788718576	0.146889364802	-0.428379434036	-0.000972982756039	0.15011744876	0.00092121069287
1.693	1.40559019008	-0.484037638808	9.91624437748	-0.428383600259	-0.0311780369045	0.147349571252	-0.428522492061	-0.00101154760306	0.150608639181	0.000922203266651
1.694	1.41314820735	-0.483518474205	9.91768308726	-0.428522678687	-0.0313785105196	0.147810779656	-0.428662180527	-0.00105075100522	0.151101134635	0.00092323473129
1.695	1.4208159232	-0.482993427402	9.91913966424	-0.428658358654	-0.0315803104364	0.148272999261	-0.42879847876	-0.00109060713024	0.151594948883	0.000924305732647
1.696	1.42859531681	-0.482462482722	9.92061443708	-0.428790619128	-0.0317834549302	0.148736239559	-0.428931365903	-0.0011311306136	0.152090096057	0.000925416930992
1.697	1.43648844235	-0.481925625514	9.92210774417	-0.428919438893	-0.0319879628388	0.149200510286	-0.429060820924	-0.00117233657746	0.152586590669	0.000926569001482
1.698	1.44449741398	-0.481382842179	9.92361993498	-0.429044796548	-0.0321938535834	0.149665821425	-0.429186822606	-0.00121424065031	0.153084447617	0.00092776263466
1.699	1.45262442087	-0.480834120029	9.9251513679	-0.429166670509	-0.0324011471905	0.150132183207	-0.429309349553	-0.00125685898746	0.153583682195	0.000928998536971
1.7	1.46087171222	-0.480279447488	9.92670241349	-0.429285039007	-0.032609864315	0.150599606116	-0.429428380191	-0.0013002082924	0.154084310097	0.000930277431299
1.701	1.46924153776	-0.479718812077	9.9282734541	-0.429399880087	-0.0328200262647	0.151068100887	-0.429543892766	-0.00134430583933	0.154586347427	0.000931600057529
1.702	1.47773626692	-0.479152204124	9.92986488378	-0.429511171612	-0.0330316550245	0.15153767851	-0.429655865345	-0.00138916949629	0.15508981071	0.000932967173126
1.703	1.48635837389	-0.478579616202	9.93147710868	-0.429618891264	-0.0332447732838	0.152008350236	-0.429764275817	-0.0014348177497	0.155594716899	0.000934379553748
1.704	1.49511028879	-0.478001038761	9.93311054838	-0.429723016539	-0.0334594044629	0.152480127575	-0.429869101895	-0.00148126972957	0.156101083383	0.00093583799387
1.705	1.50399462099	-0.477416467137	9.93476563588	-0.429823524753	-0.0336755727422	0.152953022305	-0.429970321116	-0.00152854523634	0.156608928003	0.000937343307447
1.706	1.51301398049	-0.476825895789	9.93644281871	-0.429920393041	-0.0338933030924	0.15342704647	-0.430067910841	-0.0015766647685	0.157118269061	0.000938896328597
1.707	1.52217112683	-0.476229323213	9.9381425585	-0.430013598359	-0.0341126213055	0.153902212388	-0.430161848257	-0.0016256495517	0.157629125329	0.000940497912315
1.708	1.53146876062	-0.475626745356	9.93986533266	-0.430103117482	-0.0343335540279	0.154378532657	-0.430252110378	-0.00167552156909	0.158141516066	0.000942148935213
1.709	1.54090988097	-0.475018166903	9.94161163417	-0.430188927007	-0.0345561287949	0.154856020154	-0.430338674047	-0.00172630359317	0.158655461032	0.000943850296298
1.71	1.55049733876	-0.474403587299	9.94338197362	-0.430271003354	-0.0347803740669	0.155334688047	-0.430421515935	-0.00177801921902	0.159170980498	0.000945602917777
1.711	1.56023428341	-0.47378301462	9.94517687741	-0.430349322766	-0.0350063192668	0.155814549797	-0.430500612543	-0.00183069289904	0.159688095265	0.000947407745897
1.712	1.57012379062	-0.473156454318	9.94699689171	-0.430423861311	-0.0352339948201	0.156295619168	-0.430575940204	-0.00188434997937	0.160206826681	0.000949265751823
1.713	1.58016916021	-0.472523918397	9.94884258133	-0.430494594881	-0.0354634321964	0.15677791023	-0.430647475084	-0.0019390167383	0.160727196658	0.00095117793255
1.714	1.59037364811	-0.471885416638	9.95071453015	-0.430561499193	-0.0356946639527	0.157261437369	-0.430715193181	-0.00199472042612	0.161249227689	0.000953145311858
1.715	1.60074079402	-0.471240967901	9.95261334367	-0.430624549794	-0.0359277237801	0.157746215295	-0.430779070328	-0.00205148930729	0.161772942868	0.000955168941303
1.716	1.61127407888	-0.470590588236	9.95453964859	-0.430683722055	-0.0361626465508	0.158232259052	-0.430839082195	-0.00210935270437	0.162298365914	0.000957249901258
1.717	1.62197720791	-0.469934300799	9.95649409444	-0.430738991177	-0.03639946837	0.158719584027	-0.430895204286	-0.00216834104461	0.16282552119	0.000959389301992
1.718	1.63285396165	-0.469272130638	9.95847735472	-0.430790332187	-0.0366382266281	0.159208205958	-0.430947411945	-0.00222848590826	0.16335443373	0.000961588284802
1.719	1.64390822585	-0.468604105641	9.96049012737	-0.430837719944	-0.0368789600568	0.159698140947	-0.430995680352	-0.00228982007982	0.16388512926	0.000963848023193
1.72	1.65514402123	-0.467930258056	9.96253313714	-0.430881129135	-0.0371217087886	0.160189405475	-0.431039984526	-0.00235237760187	0.164417634226	0.000966169724109
1.721	1.66656557801	-0.46725062614	9.96460713449	-0.430920534277	-0.0373665144183	0.160682016408	-0.431080299329	-0.00241619383173	0.164951975827	0.000968554629221
1.722	1.67817714235	-0.466565248626	9.96671290035	-0.430955909716	-0.0376134200685	0.161175991016	-0.431116599551	-0.00248130549931	0.165488182035	0.000971004016275
1.723	1.6902260239	-0.465879463961	9.96568731425	-0.430987280984	-0.0378658635597	0.161671359991	-0.431148912269	-0.00255106319007	0.166027017277	0.00097352196084
1.724	1.70274406148	-0.465182784219	9.95707180505	-0.431014646042	-0.038129759377	0.162168127239	-0.431177237818	-0.00263124147784	0.166569754298	0.000976117172492
1.725	1.71419124126	-0.464419234132	9.95021445233	-0.431037701962	-0.0383968343893	0.162666171504	-0.431201272316	-0.0027137802956	0.167114518802	0.000978791822342
1.726	1.7245162104	-0.46359922753	9.94493874884	-0.431056381687	-0.038663536119	0.163165436397	-0.431220948178	-0.00279521991446	0.167660497696	0.000981546668014
1.727	1.73365749362	-0.462706962113	9.94109644615	-0.431070517801	-0.0389265423539	0.16366582673	-0.431236096904	-0.00287233527038	0.168206883466	0.000984379118317
1.728	1.741577001	-0.461732899114	9.9385377073	-0.43107996455	-0.0391828164525	0.164167233078	-0.431246571157	-0.00294218467231	0.168752910578	0.000987283512786
1.729	1.74825780731	-0.46066965303	9.93711432974	-0.431084571793	-0.0394296191255	0.164669536153	-0.431252218773	-0.00300212026741	0.169297862894	0.000990251404367
1.73	1.75370178544	-0.45951270584	9.93668113618	-0.431084197319	-0.0396645157654	0.165172609998	-0.431252895121	-0.00304979439644	0.169841079005	0.000993271853103
1.731	1.75792802895	-0.458259825825	9.9370972862	-0.431078707082	-0.0398853793684	0.165676325043	-0.431248463387	-0.00308316166027	0.170381956493	0.000996331724812
1.732	1.76097069455	-0.456910868197	9.93822745003	-0.431067978141	-0.0400903897055	0.16618055062	-0.431238797564	-0.00310047743245	0.170919954862	0.000999415990573
1.733	1.76287738325	-0.455467492864	9.93994280673	-0.431051900149	-0.0402780292413	0.166685157092	-0.431223783987	-0.00310029327401	0.171454597372	0.0010025080235
1.734	1.76370716151	-0.453932916016	9.94212187567	-0.431030376686	-0.0404470762117	0.167190017575	-0.431203322719	-0.00308144965909	0.171985471855	0.00100558988981
1.735	1.76352876003	-0.452311668043	9.94465117461	-0.431003326142	-0.0405965952324	0.167695009308	-0.431177328479	-0.00304306636688	0.172512230625	0.00100864263169
1.736	1.7624188751	-0.450609370932	9.94742571844	-0.430970682303	-0.0407259257806	0.168200014681	-0.43114573127	-0.00298453087201	0.173034589568	0.00101164653968
1.737	1.76046055797	-0.448832527958	9.95034936377	-0.430932394629	-0.040834668875	0.168704921973	-0.431108476704	-0.00290548504561	0.173552326523	0.00101458141283
1.738	1.7577414388	-0.44698832016	9.95333501738	-0.430888428294	-0.0409226722622	0.169209625823	-0.431065526082	-0.00280581046155	0.17406527904	0.00101742680493
1.739	1.75435232155	-0.445084426698	9.9563047156	-0.43083876399	-0.040990014401	0.169714027459	-0.431016856237	-0.00268561258857	0.174573341604	0.00102016225571
1.74	1.75038560197	-0.443128851267	9.95918994308	-0.430783397533	-0.0410369871395	0.170218034741	-0.430962459179	-0.00254520375886	0.17507646234	0.00102276750559
1.741	1.74593419684	-0.441129777567	9.96193090285	-0.430722339328	-0.0410640786153	0.170721562026	-0.430902341585	-0.00238508639949	0.175574639561	0.00102522269407
1.742	1.74109032364	-0.43909542928	9.96447577876	-0.430655613664	-0.0410719559454	0.171224529902	-0.430836524136	-0.00220593610015	0.176067918088	0.00102750854119
1.743	1.73594405807	-0.437033935547	9.96678181672	-0.430583257871	-0.0410614457924	0.17172686479	-0.430765040694	-0.00200858264708	0.176556384936	0.0010296065106
1.744	1.73058272055	-0.434953238157	9.96881430523	-0.430505321413	-0.041033516415	0.172228498483	-0.430687937421	-0.00179399253159	0.177040165212	0.00103149895518
1.745	1.72508985076	-0.432860990708	9.97054615053	-0.430421864884	-0.040989259592	0.172729367618	-0.430605271798	-0.00156325136134	0.177519417875	0.00103316924505
1.746	1.71954459794	-0.43076448454	9.97195740208	-0.430332958957	-0.0409298728932	0.173229413109	-0.43051711159	-0.00131754662869	0.177994331494	0.00103460187821
1.747	1.71402100602	-0.428670580694	9.97303474771	-0.430238683283	-0.040856642438	0.173728579563	-0.430423533764	-0.00105815097111	0.17846512005	0.00103578257421
1.748	1.70858764039	-0.426585662905	9.97377097774	-0.430139125377	-0.0407709262692	0.174226814699	-0.430324623385	-0.000786406041706	0.178932018835	0.00103669835159
1.749	1.70330712458	-0.424515595146	9.97416443923	-0.430034379495	-0.0406741384495	0.174724068781	-0.430220472504	-0.000503707091162	0.179395280484	0.00103733758944
1.75	1.69823592933	-0.422465697107	9.974218478	-0.429924545518	-0.0405677339685	0.175220294078	-0.430111179049	-0.000211488345348	0.179855171182	0.00103769007409
1.751	1.6934242654	-0.420440729006	9.97394088169	-0.429809727857	-0.0404531945353	0.175715444367	-0.429996845736	8.87907548397e-05	0.180311967064	0.00103774703163
1.752	1.68891581204	-0.418444877686	9.97334332963	-0.429690034393	-0.0403320153096	0.176209474481	-0.42987757901	0.000395658399178	0.180765950841	0.00103750114712
1.753	1.68474792154	-0.416481765022	9.97244085233	-0.429565575451	-0.0402056926134	0.176702339919	-0.429753488023	0.00070764230225	0.181217408669	0.00103694657148
1.754	1.68095164483	-0.414554454768	9.97125130968	-0.42943646283	-0.0400757126489	0.177193996502	-0.429624683659	0.00102328062256	0.181666627273	0.00103607891701
1.755	1.67755184614	-0.412665466634	9.96979489094	-0.429302808886	-0.0399435412343	0.177684400108	-0.429491277617	0.0013411318972	0.182113891325	0.00103489524243
1.756	1.67456747221	-0.410816800296	9.96809422066	-0.429164725667	-0.0398106139317	0.178173506451	-0.429353381539	0.00165978460064	0.182559480961	0.00103339402806
1.757	1.67201191768	-0.409009964437	9.96617219955	-0.429022324161	-0.039678329447	0.178661270958	-0.429211106255	0.00197786352927	0.183003670079	0.00103157514378
1.758	1.66989324405	-0.407246001095	9.96405311008	-0.428875713528	-0.039548041301	0.17914764866	-0.429064561005	0.00229403787325	0.183446724269	0.00102943980855
1.759	1.66821432149	-0.405525514225	9.96176200582	-0.428725000466	-0.0394210515033	0.179632594182	-0.428913852801	0.00260702734962	0.183888899251	0.00102699054351
1.76	1.66697361193	-0.403848718703	9.95932419183	-0.428570288623	-0.039298605256	0.180116061765	-0.428759085824	0.00291560734123	0.184330439589	0.00102423111941
1.761	1.66616519431	-0.402215462232	9.95676491219	-0.42841167808	-0.0391818864585	0.180598005354	-0.428600360907	0.00321861326498	0.184771577615	0.00102116649921
1.762	1.66577944534	-0.400625272528	9.95410906413	-0.428249264907	-0.0390720140432	0.181078378725	-0.42843777507	0.00351494413811	0.185212532586	0.00101780277666
1.763	1.66580327365	-0.399077388232	9.95138095332	-0.428083140781	-0.0389700390917	0.181557135656	-0.428271421132	0.00380356539329	0.185653510051	0.00101414711167
1.764	1.66622062223	-0.397570798411	9.94860407681	-0.427913392667	-0.0388769426761	0.182034230135	-0.428101387384	0.00408351099463	0.186094701409	0.00101020766323
1.765	1.66701286695	-0.396104278364	9.94580094207	-0.427740102563	-0.0387936343691	0.182509616595	-0.42792775732	0.00435388490846	0.186536283649	0.00100599352045
1.766	1.66815918552	-0.394676422709	9.94299291623	-0.427563347298	-0.038720951367	0.182983250176	-0.427750609424	0.00461386198381	0.186978419248	0.00100151463244
1.767	1.66963706077	-0.393285683406	9.94020010394	-0.427383198391	-0.0386596581665	0.183455087005	-0.427570017014	0.00486268829707	0.187421256216	0.000996781737539
1.768	1.67142241198	-0.391930390526	9.93744125408	-0.427199721949	-0.0386104467411	0.183925084487	-0.427386048137	0.00509968101517	0.187864928265	0.000991806292394
1.769	1.67349023277	-0.390608793098	9.93473369115	-0.427012978618	-0.0385739371593	0.184393201602	-0.427198765499	0.00532422783003	0.188309555094	0.0009866004014
1.77	1.67581470807	-0.389319077422	9.93209327236	-0.426823023571	-0.0385506785936	0.184859399211	-0.427008226449	0.00553578601565	0.188755242762	0.000981176746838
1.771	1.67836957133	-0.388059393129	9.9295345132	-0.426629906534	-0.0385411505075	0.185323640349	-0.426814482993	0.00573388131148	0.189202084101	0.000975548519976
1.772	1.68112847457	-0.386827879232	9.92707052644	-0.426433671848	-0.0385457643028	0.18578589052	-0.426617581839	0.00591810635862	0.189650159246	0.00096972935358
1.773	1.68406520158	-0.385622680616	9.92471222067	-0.42623435857	-0.0385648660888	0.186246117981	-0.426417564497	0.00608811804573	0.190099536408	0.000963733256764
1.774	1.68715379925	-0.384441960833	9.92246955061	-0.42603200056	-0.0385987377765	0.186704293997	-0.426214467347	0.00624363647664	0.190550272244	0.00095757455086
1.775	1.69036882444	-0.383283920728	9.92035106193	-0.42582662663	-0.0386475995588	0.187160393089	-0.426008321782	0.00638444259312	0.191002412547	0.000951267807711
1.776	1.69368555188	-0.382146810238	9.91836394649	-0.425618260687	-0.0387116122803	0.187614393265	-0.425799154344	0.00651037589931	0.191455992891	0.000944827790037
1.777	1.69708013755	-0.381028939135	9.91651410399	-0.425406921903	-0.0387908799044	0.188066276215	-0.425586986877	0.00662133208874	0.191911039281	0.00093826939412
1.778	1.7005296631	-0.379928681254	9.91480621255	-0.425192624885	-0.0388854520464	0.188516027494	-0.425371836695	0.00671726060303	0.192367568809	0.000931607594872
1.779	1.70401228465	-0.378844482805	9.91324380315	-0.424975379864	-0.0389953265485	0.188963636668	-0.42515371676	0.0067981621461	0.192825590291	0.000924857393362
1.78	1.7075074115	-0.377774870143	9.91182933811	-0.42475519288	-0.0391204520717	0.189409097447	-0.424932635854	0.00686408617638	0.193285104891	0.000918033766826
1.781	1.71099557225	-0.376718444632	9.91056429434	-0.424532065975	-0.0392607306892	0.189852407773	-0.424708598771	0.0069151283944	0.193746106734	0.00091115162117
1.782	1.71445866819	-0.375673892224	9.90944924332	-0.424305997387	-0.0394160204615	0.190293569898	-0.424481606499	0.00695142824208	0.19420858348	0.000904225745983
1.783	1.71787980986	-0.374639975635	9.90848393753	-0.424076981742	-0.039586137982	0.190732590422	-0.424251656404	0.0069731664261	0.194672516886	0.000897270772021
1.784	1.72124336207	-0.373615534049	9.90766738882	-0.423845010242	-0.0397708608826	0.191169480312	-0.424018742414	0.0069805624764	0.195137883325	0.000890301131152
1.785	1.72453516767	-0.372599490945	9.90699794901	-0.423610070856	-0.0399699302885	0.191604254891	-0.423782855196	0.00697387234774	0.195604654287	0.00088333101871
1.786	1.7277421758	-0.371590835849	9.90647338879	-0.423372148494	-0.0401830532176	0.192036933806	-0.423543982334	0.00695338607169	0.19607279684	0.00087637435822
1.787	1.73085266967	-0.370588631328	9.90609130491	-0.423131225185	-0.0404099045589	0.192467540967	-0.423302108489	0.00691942581248	0.196542273977	0.000869444768156
1.788	1.73385618093	-0.369592006379	9.90584819854	-0.422887280259	-0.0406501302994	0.192896104478	-0.423057215588	0.00687234270883	0.197013045253	0.00086255553174
1.789	1.73674344121	-0.368600150609	9.9057404384	-0.422640290494	-0.0409033490937	0.193322656527	-0.422809282949	0.00681251531704	0.197485066998	0.000855719568333
1.79	1.73950627648	-0.367612308605	9.90576416886	-0.422390230271	-0.041169154408	0.193747233271	-0.422558287446	0.00674034749593	0.197958292662	0.000848949407122
1.791	1.74213751726	-0.366627772616	9.90591528108	-0.422137071724	-0.0414471166416	0.194169874703	-0.422304203644	0.00665626630993	0.198432673147	0.000842257162876
1.792	1.74463116279	-0.365645886707	9.90618946103	-0.421880784876	-0.041736785144	0.194590624501	-0.422047003933	0.00656072002988	0.198908157096	0.000835654513712
1.793	1.74698209864	-0.364666031881	9.90658223984	-0.421621337771	-0.0420376901731	0.195009529863	-0.421786658658	0.0064541761903	0.19938469117	0.00082915268083
1.794	1.74918605246	-0.363687621663	9.90708903713	-0.421358696597	-0.0423493447936	0.195426641336	-0.421523136231	0.00633711970093	0.199862220299	0.000822762410166
1.795	1.75123974314	-0.362710106878	9.90770519492	-0.421092825798	-0.0426712467222	0.195842012634	-0.421256403247	0.0062100510097	0.200340687912	0.000816493955909
1.796	1.75314052392	-0.361732957489	9.90842601491	-0.420823688185	-0.0430028801196	0.196255700441	-0.420986424583	0.00607348431578	0.200820036166	0.000810357065833
1.797	1.75488663575	-0.360755672303	9.90924678459	-0.420551245036	-0.0433437173338	0.196667764225	-0.420713163503	0.0059279458286	0.201300206143	0.000804360968387
1.798	1.75647683538	-0.359777761301	9.91016280547	-0.420275456189	-0.0436932205978	0.197078266027	-0.420436581727	0.00577397207132	0.201781138054	0.000798514361517
1.799	1.75788663897	-0.358798252066	9.91147891616	-0.41999627503	-0.0440505113624	0.197487269	-0.420156634364	0.00561243013549	0.202262688876	0.000792825134894
1.8	1.75919925671	-0.357819875728	9.91251321909	-0.419713675694	-0.044415657192	0.197894846497	-0.419873297394	0.00544327209315	0.202744955898	0.000787301148317
1.801	1.76035627767	-0.356838697999	9.91363563032	-0.419427602101	-0.0447879134158	0.198301063318	-0.419586516331	0.00526723543262	0.203227828768	0.000781949476561
1.802	1.76135922781	-0.355855551214	9.91484059134	-0.419138013794	-0.0451667089309	0.198705991244	-0.419296252251	0.00508489091091	0.203711245334	0.000776776710915
1.803	1.76220883236	-0.354869725987	9.91612365941	-0.418844863407	-0.0455514687574	0.199109702525	-0.419002459223	0.00489681303029	0.20419514197	0.00077178887009
1.804	1.76290632076	-0.353880714992	9.91748021863	-0.41854810393	-0.045941617266	0.199512270629	-0.418705091561	0.00470357709209	0.204679455091	0.000766991398895
1.805	1.76345326414	-0.352887970777	9.91890588794	-0.418247686867	-0.0463365794573	0.199913770108	-0.418404101991	0.00450575792515	0.205164121341	0.000762389167832
1.806	1.76385170417	-0.351890977208	9.92039635399	-0.417943562887	-0.0467357825864	0.200314276416	-0.418099442298	0.00430392826924	0.205649077824	0.00075798647441
1.807	1.76410397557	-0.350889220692	9.92194738091	-0.417635681733	-0.0471386576511	0.200713865763	-0.417791063233	0.00409865729684	0.20613426233	0.000753787045938
1.808	1.76421273567	-0.349882198048	9.92355481618	-0.417323992337	-0.0475446408328	0.201112614954	-0.417478914627	0.00389050918165	0.206619613553	0.000749794043781
1.809	1.76418102423	-0.348869417285	9.925214595	-0.417008442865	-0.0479531748896	0.201510601249	-0.41716294544	0.00368004171613	0.207105071308	0.000746010069026
1.81	1.76401199559	-0.347850385768	9.92692274862	-0.416688980783	-0.0483637105021	0.201907902218	-0.416843103821	0.00346780497615	0.207590576747	0.000742437169504
1.811	1.76370929096	-0.346824628396	9.92867540232	-0.416365552902	-0.0487757075736	0.202304595614	-0.41651933716	0.00325434003267	0.20807607257	0.000739076848131
1.812	1.76327654734	-0.345791665044	9.93046878674	-0.41603810543	-0.0491886364811	0.202700759244	-0.416191592136	0.00304017771318	0.208561503242	0.000735930072503
1.813	1.76271778464	-0.34475102928	9.93229923318	-0.41570658402	-0.049601979279	0.20309647085	-0.415859814764	0.00282583741134	0.209046815194	0.000732997285714
1.814	1.76203706351	-0.34370225306	9.9341631809	-0.415370933807	-0.0500152308504	0.203491808	-0.415523950443	0.00261182594908	0.209531957036	0.000730278418332
1.815	1.76123878311	-0.3426448816	9.93605717514	-0.41503109945	-0.0504279000088	0.203886847982	-0.415183943988	0.00239863648988	0.210016879759	0.000727772901488
1.816	1.76032738365	-0.34157846046	9.9379778729	-0.414687025173	-0.0508395105451	0.204281667707	-0.41483973968	0.0021867475064	0.210501536932	0.000725479681025
1.817	1.75930752532	-0.340502544647	9.93992205886	-0.414338654794	-0.0512496021999	0.204676343623	-0.414491281295	0.00197662182374	0.210985884896	0.000723397232633
1.818	1.75818396999	-0.339416693624	9.94188668921	-0.413985931764	-0.0516577315512	0.205070951626	-0.414138512143	0.0017687057454	0.21146988294	0.000721523577891
1.819	1.7569616225	-0.33832047494	9.94386863636	-0.413628799198	-0.0520634731518	0.205465566991	-0.413781375106	0.00156342794137	0.21195349355	0.000719856301419
1.82	1.75564552027	-0.337213463844	9.94586500614	-0.413267199902	-0.0524664200983	0.205860264298	-0.413419812664	0.00136119888644	0.212436682527	0.000718392568622
1.821	1.75424072769	-0.336095239733	9.94787302017	-0.4129010764	-0.0528661848461	0.206255117371	-0.413053766928	0.00116241006431	0.212919419169	0.000717129144314
1.822	1.75275242554	-0.334965391478	9.94989001505	-0.412530370965	-0.0532623999041	0.206650199221	-0.412683179671	0.000967433288469	0.213401676435	0.000716062412014
1.823	1.75118597078	-0.333823520901	9.95191344241	-0.412155025637	-0.0536547184659	0.207045581995	-0.412307992353	0.000776620087119	0.213883431096	0.000715188393894
1.824	1.7495465991	-0.332669228786	9.95394087427	-0.411774982254	-0.0540428149771	0.20744133693	-0.411928146151	0.000590301151736	0.214364663883	0.000714502771308
1.825	1.74783976737	-0.331502133823	9.95596999849	-0.411390182467	-0.0544263856361	0.207837534313	-0.411543581983	0.000408785850982	0.214845359615	0.00071400090584
1.826	1.74607084141	-0.33032185625	9.95799862407	-0.411000567767	-0.0548051488279	0.208234243448	-0.411154240534	0.00023236181103	0.215325507327	0.0007136778608
1.827	1.74424536404	-0.329128033491	9.96002467925	-0.410606079499	-0.0551788454922	0.208631532622	-0.410760062277	6.12945615485e-05	0.215805100375	0.000713528423116
1.828	1.74236881718	-0.327920308313	9.96204621404	-0.410206658883	-0.0555472394216	0.209029469081	-0.410360987498	-0.000104172750673	0.216284136536	0.000713547125537
1.829	1.74044662217	-0.326698329378	9.96406140232	-0.409802247031	-0.0559101174936	0.209428119008	-0.409956956319	-0.000263819581934	0.216762618096	0.000713728269094
1.83	1.73848437804	-0.32546176465	9.9660685389	-0.40939278496	-0.0562672898341	0.209827547502	-0.409547908709	-0.00041744814493	0.217240551915	0.000714065945745
1.831	1.73648753438	-0.324210284818	9.9680660441	-0.408978213614	-0.0566185899122	0.210227818563	-0.409133784518	-0.000564883494985	0.217717949491	0.000714554061142
1.832	1.73446161482	-0.32294357529	9.97005246273	-0.408558473868	-0.0569638745689	0.210628995083	-0.408714523482	-0.000705973551255	0.218194826997	0.000715186357451
1.833	1.73241199383	-0.321661325963	9.97202645123	-0.408133506547	-0.0573030239942	0.211031138831	-0.408290065247	-0.000840589067442	0.21867120532	0.000715956436176
1.834	1.73034406133	-0.320363239273	9.97398682162	-0.407703252436	-0.0576359415791	0.21143431045	-0.407860349385	-0.000968623481248	0.219147110054	0.000716857780862
1.835	1.72826326689	-0.319049033937	9.97593249714	-0.407267652292	-0.0579625537779	0.211838569448	-0.407425315406	-0.00108999277303	0.219622571517	0.000717883779703
1.836	1.72617476312	-0.317718425824	9.97786252902	-0.406826646849	-0.0582828098723	0.212243974197	-0.406984902777	-0.0012046352294	0.220097624723	0.000719027747925
1.837	1.72408383732	-0.316371151416	9.97977609014	-0.406380176834	-0.0585966816757	0.212650581931	-0.406539050934	-0.0013125111487	0.220572309356	0.000720282949914
1.838	1.72199551006	-0.315006947295	9.98167248338	-0.405928182971	-0.0589041631771	0.213058448746	-0.406087699294	-0.00141360248808	0.221046669721	0.000721642621024
1.839	1.71991487762	-0.313625567882	9.98355113234	-0.405470605987	-0.0592052701276	0.213467629596	-0.405630787268	-0.00150791245525	0.22152075468	0.000723099989
1.84	1.71784676996	-0.312226767931	9.98541158814	-0.405007386625	-0.0595000395701	0.213878178301	-0.405168254273	-0.00159546504454	0.221994617574	0.00072464829497
1.841	1.71579600391	-0.310810316675	9.98725352364	-0.404538465643	-0.0597885293144	0.214290147547	-0.404700039742	-0.00167630452178	0.222468316132	0.00072628081395
1.842	1.7137672048	-0.309375987556	9.9890767327	-0.404063783823	-0.0600708173615	0.214703588885	-0.404226083133	-0.00175049485892	0.222941912362	0.000727990874803
1.843	1.71176488114	-0.307923562697	9.99088112992	-0.403583281978	-0.060347001278	0.21511855274	-0.403746323943	-0.00181811912158	0.223415472432	0.000729771879616
1.844	1.7097933354	-0.306452828711	9.99266674703	-0.403096900949	-0.0606171975236	0.21553508841	-0.403260701711	-0.00187927881179	0.223889066534	0.000731617322445
1.845	1.70785675355	-0.304963581157	9.99443373076	-0.402604581622	-0.0608815407367	0.21595324407	-0.402769156029	-0.00193409316972	0.224362768737	0.000733520807376
1.846	1.70595920524	-0.303455624417	9.9961823393	-0.402106264918	-0.0611401829766	0.216373066777	-0.402271626554	-0.00198269843531	0.224836656825	0.000735476065879
1.847	1.70410446533	-0.301928763044	9.99791294227	-0.401601891807	-0.0613932929304	0.216794602472	-0.401768053007	-0.00202524707521	0.225310812128	0.000737476973398
1.848	1.70229620625	-0.300382810512	9.99962593286	-0.401091403308	-0.0616410551702	0.217217895982	-0.401258375191	-0.00206190705969	0.225785319355	0.000739517565228
1.849	1.7005378077	-0.298817580202	10.0013219172	-0.400574740488	-0.0618836691177	0.217642991022	-0.400742532986	-0.00209286085759	0.226260266358	0.000741592051428
1.85	1.69883256407	-0.297232896973	10.0030016473	-0.40005184447	-0.062121348158	0.218069930197	-0.400220466365	-0.00211830457619	0.226735743922	0.000743694830906
1.851	1.69718345942	-0.295628583488	10.0046658916	-0.399522656438	-0.062354318854	0.218498755003	-0.399692115396	-0.00213844719774	0.227211845593	0.000745820504712
1.852	1.69559331754	-0.294004468976	10.0063155081	-0.398987117636	-0.0625828199733	0.218929505831	-0.399157420255	-0.00215350963725	0.227688667435	0.000747963888399
1.853	1.69406472766	-0.292360384759	10.0079514407	-0.398445169378	-0.0628071015345	0.21936222196	-0.398616321225	-0.00216372381917	0.228166307807	0.000750120023481
1.854	1.69260005937	-0.290696165535	10.0095747142	-0.397896753047	-0.0630274238387	0.219796941562	-0.398068758709	-0.00216933174031	0.228644867122	0.000752284187968
1.855	1.69120146269	-0.289011648967	10.0111864288	-0.397341810101	-0.0632440564876	0.220233701698	-0.397514673235	-0.00217058452159	0.229124447602	0.00075445190596
1.856	1.68987085321	-0.287306674523	10.0127877562	-0.396780282078	-0.0634572773945	0.220672538315	-0.396954005462	-0.00216774145273	0.229605153029	0.000756618956285
1.857	1.68860995678	-0.285581085656	10.0143799323	-0.396212110603	-0.0636673717882	0.221113486243	-0.396386696189	-0.00216106903186	0.23008708849	0.000758781380185
1.858	1.68742010115	-0.283834718864	10.0159642562	-0.395637237391	-0.0638746312157	0.221556579191	-0.395812686364	-0.00215084000467	0.230570360119	0.000760935488047
1.859	1.686302588	-0.282067422836	10.0175420783	-0.395055604255	-0.0640793525453	0.222001849738	-0.395231917087	-0.00213733240431	0.231055074833	0.000763077865165
1.86	1.68525839531	-0.280279042939	10.0191147993	-0.394467153114	-0.0642818369728	0.222449329332	-0.394644329627	-0.00212082859605	0.231541340073	0.000765205376556
1.861	1.68428825169	-0.278469424656	10.0206838639	-0.393871825996	-0.0644823890353	0.222899048279	-0.394049865421	-0.00210161432961	0.232029263531	0.000767315170817
1.862	1.68339266618	-0.276638414498	10.022250754	-0.393269565052	-0.0646813156345	0.223351035733	-0.393448466091	-0.00207997780158	0.23251895289	0.000769404683048
1.863	1.68257192727	-0.274785859904	10.0238169337	-0.392660312565	-0.0648789251262	0.223805319691	-0.392840073453	-0.00205620878298	0.233010515572	0.000771471636884
1.864	1.68182616122	-0.272911612873	10.0253837816	-0.392044010956	-0.0650755264522	0.224261926979	-0.392224629526	-0.00203059778773	0.233504058489	0.000773514045679
1.865	1.68115505865	-0.271015513708	10.0269531189	-0.391420602788	-0.0652714276637	0.224720883235	-0.391602076533	-0.00200343465849	0.233999687636	0.000775530212347
1.866	1.68055838313	-0.269097421003	10.0285265146	-0.390790030792	-0.0654669355512	0.225182212908	-0.390972356931	-0.00197500821441	0.234497507974	0.000777518728814
1.867	1.68003544035	-0.267157177935	10.0301055525	-0.390152237873	-0.0656623546297	0.225645939237	-0.390335413413	-0.00194560528277	0.234997623143	0.000779478474399
1.868	1.67958544966	-0.265194635677	10.0316918173	-0.389507167123	-0.0658579862761	0.226112084237	-0.389691188925	-0.00191550987667	0.235500135202	0.000781408613423
1.869	1.67920749946	-0.263209650146	10.0332868928	-0.388854761837	-0.0660541278916	0.226580668688	-0.389039626678	-0.00188500239726	0.236005144384	0.000783308592008
1.87	1.67890030901	-0.26120206745	10.0348923588	-0.388194965527	-0.0662510720927	0.227051712116	-0.388380670165	-0.00185435886474	0.236512748848	0.000785178134097
1.871	1.67866252578	-0.259171741735	10.0365097815	-0.387527721938	-0.0664491059327	0.227525232774	-0.387714263175	-0.00182385017962	0.237023044441	0.000787017236715
1.872	1.67849263614	-0.257118528497	10.0381407115	-0.386852975066	-0.0666485101555	0.228001247629	-0.387040349807	-0.00179374141529	0.237536124468	0.000788826164515
1.873	1.67838887587	-0.255042279804	10.0397866786	-0.386170669176	-0.0668495584827	0.228479772341	-0.386358874492	-0.00176429114391	0.238052079462	0.000790605443624
1.874	1.67834940856	-0.252942854567	10.0414491859	-0.385480748818	-0.0670525169369	0.228960821244	-0.385669782006	-0.00173575079707	0.238570996969	0.000792355854845
1.875	1.67837214694	-0.250820107009	10.0431297082	-0.38478315885	-0.0672576432001	0.229444407327	-0.384973017489	-0.0017083640616	0.239092961337	0.000794078426229
1.876	1.67845491638	-0.248673896068	10.0448296852	-0.384077844455	-0.0674651860108	0.229930542215	-0.384268526464	-0.0016823663127	0.239618053514	0.000795774425065
1.877	1.67859542486	-0.246504083959	10.0465505172	-0.383364751163	-0.0676753845992	0.230419236144	-0.383556254857	-0.00165798408436	0.240146350854	0.000797445349323
1.878	1.67879129264	-0.244310537595	10.0482935626	-0.382643824873	-0.0678884681622	0.230910497947	-0.382836149006	-0.00163543457864	0.240677926935	0.000799092918585
1.879	1.67902032347	-0.242092713442	10.0503125267	-0.381915007592	-0.0681043844327	0.231404334008	-0.382108151342	-0.00161466506529	0.241212775652	0.000800718847718
1.88	1.67934777144	-0.239853380213	10.0520560106	-0.381178260977	-0.0683238475394	0.231900756493	-0.381372224195	-0.00159635783848	0.241751108101	0.000802325472372
1.881	1.679722671	-0.237589129155	10.0538310103	-0.380433521227	-0.0685469015899	0.232399766221	-0.380628304344	-0.00158055418208	0.242292940149	0.000803915133309
1.882	1.68014273401	-0.23530104901	10.0556376895	-0.379680740151	-0.0687737238238	0.232901367519	-0.379876344263	-0.00156742235416	0.242838327965	0.000805490413163
1.883	1.68060442428	-0.232988772068	10.0574770913	-0.378919864725	-0.0690044780279	0.23340556214	-0.379116291626	-0.00155711836403	0.243387321757	0.000807054055996
1.884	1.68110422294	-0.230652116225	10.0593501131	-0.37815084365	-0.0692393155883	0.233912350157	-0.378348095878	-0.00154978674755	0.243939966894	0.000808608956164
1.885	1.68163867244	-0.228290874958	10.0612575588	-0.377373625679	-0.0694783753637	0.234421729988	-0.377571706545	-0.00154556044756	0.244496303884	0.000810158146732
1.886	1.68220431338	-0.22590486961	10.0632001417	-0.376588160164	-0.0697217836009	0.234933698387	-0.376787073792	-0.00154456074668	0.245056368301	0.000811704787841
1.887	1.68279767051	-0.223493931771	10.0651784855	-0.375794396963	-0.0699696538715	0.235448250438	-0.37599414832	-0.00154689721685	0.245620190755	0.000813252155036
1.888	1.68341532684	-0.221057910611	10.0671931273	-0.374992286523	-0.0702220870357	0.235965379556	-0.375192881446	-0.00155266769535	0.24618779685	0.000814803627545
1.889	1.68405395333	-0.218596672963	10.0692445196	-0.374181779905	-0.0704791712338	0.23648507748	-0.374383225131	-0.00156195828769	0.246759207154	0.000816362676566
1.89	1.68471016021	-0.216110093037	10.0713330373	-0.373362828833	-0.0707409819058	0.237007334272	-0.373565132019	-0.0015748433981	0.247334437179	0.000817932853558
1.891	1.6853807199	-0.213598065583	10.0734589774	-0.372535385719	-0.0710075818408	0.237532138307	-0.372738555466	-0.00159138578808	0.247913497367	0.000819517778586
1.892	1.68606234403	-0.211060490861	10.0756225664	-0.371699403703	-0.0712790212541	0.238059476273	-0.371903449574	-0.00161163666182	0.248496393085	0.000821121128734
1.893	1.6867519509	-0.208497291185	10.0778239581	-0.370854836683	-0.0715553378935	0.238589333163	-0.371059769218	-0.00163563577938	0.249083124626	0.000822746626617
1.894	1.68744640938	-0.205908392137	10.0800630714	-0.370001639347	-0.0718365573561	0.239121692271	-0.370207470079	-0.00166341177182	0.24967368727	0.000824398029169
1.895	1.6881427214	-0.203293735409	10.082339804	-0.369139767197	-0.0721226930779	0.239656535183	-0.369346508661	-0.00169498214294	0.250268071256	0.00082607911643
1.896	1.68883789763	-0.200653271557	10.0846545052	-0.368269176565	-0.0724137459541	0.240193841772	-0.368476842309	-0.001730352917	0.250866261646	0.000827793680102
1.897	1.68952901354	-0.197986960053	10.0870070743	-0.367389824667	-0.0727097053077	0.240733590201	-0.367598429254	-0.00176951957538	0.251468238578	0.000829545512917
1.898	1.6902133809	-0.195294779501	10.0893973524	-0.366501669609	-0.0730105489429	0.241275756918	-0.366711228623	-0.00181246711971	0.252073977259	0.000831338397961
1.899	1.6908882651	-0.192576710624	10.0918251314	-0.365604670416	-0.073316243411	0.241820316651	-0.365815200461	-0.00185917033569	0.252683448017	0.000833176098342
1.9	1.69155112302	-0.189832749964	10.0942901494	-0.364698787052	-0.0736267442982	0.242367242411	-0.364910305753	-0.00190959407846	0.253296616363	0.000835062347124
1.901	1.69219942451	-0.187062898944	10.0967920981	-0.363783980446	-0.0739419965366	0.242916505494	-0.363996506442	-0.00196369357888	0.253913443063	0.00083700083756
1.902	1.69283077125	-0.184267170797	10.0993306217	-0.362860212505	-0.0742619347367	0.243468075478	-0.363073765444	-0.00202141477016	0.254533884217	0.000838995213646
1.903	1.69344292648	-0.181445591894	10.1019053176	-0.361927446136	-0.0745864835407	0.244021920233	-0.362142046665	-0.00208269463352	0.255157891349	0.000841049061002
1.904	1.69403363652	-0.178598189956	10.104515744	-0.360985645262	-0.0749155579954	0.244578005925	-0.361201315019	-0.00214746156192	0.255785411497	0.000843165898112
1.905	1.69460085368	-0.175725008187	10.1071614147	-0.36003477484	-0.0752490639441	0.245136297023	-0.360251536435	-0.00221563574112	0.256416387321	0.000845349167936
1.906	1.69514258754	-0.172826095564	10.1098418058	-0.35907480087	-0.0755868984356	0.245696756309	-0.359292677875	-0.00228712954629	0.257050757215	0.000847602229909
1.907	1.69565694951	-0.169901509063	10.1125563551	-0.358105690414	-0.0759289501492	0.246259344891	-0.358324707342	-0.00236184795288	0.257688455426	0.000849928352341
1.908	1.69614224194	-0.166951320073	10.1153044623	-0.357127411604	-0.0762750998352	0.246824022217	-0.357347593892	-0.00243968896146	0.258329412178	0.000852330705241
1.909	1.69659674998	-0.163975599811	10.1180854962	-0.356139933658	-0.0766252207678	0.247390746089	-0.356361307642	-0.00252054403344	0.258973553809	0.000854812353563
1.91	1.69701904275	-0.160974437742	10.1208982828	-0.355143226892	-0.0769791797538	0.247959472689	-0.355365819788	-0.00260429905757	0.259620803068	0.000857376251331
1.911	1.69740753022	-0.157947915724	10.1237426264	-0.354137262698	-0.0773368361606	0.24853015658	-0.354361102571	-0.00269083342263	0.260271078833	0.000860025235028
1.912	1.6977609679	-0.154896142301	10.1266179005	-0.353122013592	-0.0776980434158	0.249102750752	-0.353347129333	-0.00278002144779	0.26092429657	0.000862762018409
1.913	1.69807813636	-0.151819224229	10.1295233401	-0.352097453203	-0.0780626494611	0.249677206636	-0.352323874502	-0.00287173281658	0.261580368475	0.000865589187515
1.914	1.69835796214	-0.148717280213	10.1324581533	-0.351063556283	-0.0784304971997	0.250253474138	-0.351291313595	-0.00296583300273	0.262239203624	0.000868509196203
1.915	1.69859945842	-0.145590435165	10.1354215249	-0.350020298712	-0.0788014250017	0.250831501666	-0.350249423228	-0.0030621837484	0.262900708138	0.000871524362173
1.916	1.6988018289	-0.142438828565	10.1384126152	-0.348967657504	-0.0791752672106	0.251411236165	-0.349198181116	-0.00316064354441	0.263564785359	0.000874636863484
1.917	1.69896433414	-0.139262604671	10.1414305652	-0.347905610808	-0.0795518546515	0.251992623151	-0.348137566077	-0.00326106811007	0.264231336027	0.000877848735538
1.918	1.69908633612	-0.136061914875	10.1444744978	-0.346834137909	-0.0799310151391	0.252575606747	-0.347067558032	-0.0033633108721	0.264900258455	0.000881161868552
1.919	1.69916743186	-0.132836929344	10.1475435162	-0.345753219238	-0.0803125739841	0.253160129726	-0.345988138006	-0.00346722344061	0.265571448712	0.000884578005496
1.92	1.69920714151	-0.129587813292	10.1506367137	-0.344662836361	-0.0806963544961	0.253746133548	-0.34489928813	-0.00357265608122	0.266244800808	0.00088809874052
1.921	1.69920523514	-0.126314751163	10.1537531678	-0.343562971993	-0.0810821784821	0.254333558405	-0.343800991639	-0.00367945818184	0.266920206877	0.000891725517829
1.922	1.69916161397	-0.123017937589	10.1568919449	-0.342453609984	-0.0814698667387	0.254922343264	-0.34269323287	-0.0037874787126	0.267597557361	0.000895459631045
1.923	1.69907614689	-0.119697566666	10.1600521066	-0.341334735328	-0.0818592395368	0.255512425912	-0.341575997265	-0.00389656667756	0.2682767412	0.000899302223
1.924	1.69894896765	-0.116353852977	10.1632327047	-0.340206334158	-0.0822501170986	0.256103743008	-0.340449271361	-0.00400657155791	0.268957646012	0.000903254285994
1.925	1.69878024777	-0.11298701549	10.1664326062	-0.339068393745	-0.0826423202582	0.256696230126	-0.3393130428	-0.00411734393103	0.269640158342	0.000907316662639
1.926	1.69857022791	-0.109597278359	10.1696505635	-0.337920902492	-0.0830356709051	0.257289821805	-0.338167300314	-0.00422873588053	0.270324163832	0.000911490047103
1.927	1.69831922628	-0.10618487822	10.1728862222	-0.33676384991	-0.083429991332	0.257884451589	-0.337012033701	-0.00434060036059	0.271009547081	0.000915774985944
1.928	1.69802772277	-0.102750064885	10.1761386198	-0.335597226657	-0.0838251058808	0.2584800521	-0.335847233871	-0.00445279274972	0.271696192189	0.000920171880353
1.929	1.69769622488	-0.0992930895955	10.1794068013	-0.334421024505	-0.0842208410685	0.259076555076	-0.334672892804	-0.00456517095768	0.272383982848	0.000924680988364
1.93	1.69732541594	-0.0958142201228	10.1826898171	-0.333235236348	-0.0846170259877	0.259673891427	-0.333489003565	-0.00467759579191	0.273072802511	0.000929302427552
1.931	1.6969160661	-0.092313733953	10.1859867265	-0.332039856191	-0.0850134926894	0.260271991286	-0.332295560292	-0.0047899313057	0.273762534563	0.000934036178104
1.932	1.69646894328	-0.088791911528	10.1892966024	-0.330834879152	-0.0854100765462	0.260870784069	-0.331092558196	-0.0049020451289	0.274453062487	0.000938882086214
1.933	1.6959849915	-0.0852490496542	10.1926185289	-0.329620301452	-0.0858066165989	0.261470198518	-0.329879993555	-0.00501380878126	0.275144270023	0.000943839867817
1.934	1.69546516749	-0.0816854501842	10.1959516073	-0.32839612041	-0.0862029558822	0.262070162762	-0.328657863706	-0.00512509796592	0.275836041324	0.000948909112606
1.935	1.69491060423	-0.0781014316048	10.1992949538	-0.32716233444	-0.086598941732	0.262670604366	-0.327426167047	-0.00523579284516	0.276528261102	0.000954089288352
1.936	1.69432225444	-0.0744973031603	10.2026477096	-0.325918943046	-0.0869944260712	0.263271450382	-0.326184903028	-0.0053457782954	0.277220814772	0.000959379745478
1.937	1.69370146999	-0.070873408768	10.2060090291	-0.324665946809	-0.0873892656759	0.263872627402	-0.324934072143	-0.00545494414335	0.27791358859	0.00096477972188
1.938	1.69304940789	-0.067230081066	10.2093780959	-0.323403347391	-0.0877833224193	0.264474061609	-0.323673675934	-0.00556318538099	0.278606469783	0.000970288347977
1.939	1.69236735701	-0.0635676686565	10.2127541162	-0.322131147521	-0.0881764634949	0.265075678825	-0.322403716978	-0.00567040236069	0.279299346669	0.000975904651962
1.94	1.69165666398	-0.0598865286744	10.2161363211	-0.320849350995	-0.0885685616183	0.265677404557	-0.321124198886	-0.00577650096976	0.279992108777	0.000981627565241
1.941	1.6909187071	-0.0561870240655	10.2195235152	-0.319557962673	-0.0889594956943	0.266279164052	-0.319835126305	-0.00588139324976	0.280684647097	0.000987455928421
1.942	1.69015486485	-0.052469524644	10.2229152009	-0.318256988447	-0.089349149924	0.266880882327	-0.318536504883	-0.00598499652919	0.281376853863	0.000993388496585
1.943	1.68936651801	-0.0487344095098	10.2263110662	-0.316946435255	-0.0897374141319	0.267482484219	-0.317228341291	-0.00608723371639	0.282068622707	0.00099942394496
1.944	1.68855511091	-0.0449820649679	10.229710447	-0.315626311083	-0.0901241844535	0.26808389444	-0.31591064322	-0.00618803393774	0.282759848922	0.00100556087502
1.945	1.68772214606	-0.0412128869805	10.23311271	-0.31429662495	-0.0905093632474	0.268685037607	-0.314583419368	-0.0062873324388	0.283450429478	0.00101179782045
1.946	1.68686913964	-0.0374272778219	10.2365172555	-0.312957386907	-0.0908928591688	0.269285838286	-0.313246679786	-0.00638507063106	0.284140263097	0.00101813325331
1.947	1.68653382646	-0.0336367848735	10.2328614661	-0.311608732004	-0.091282151928	0.269886249208	-0.311900562466	-0.00648840697794	0.284831537074	0.00102457159921
1.948	1.68555635471	-0.0297681816435	10.2281804328	-0.310250392357	-0.0916731134834	0.270486040789	-0.310544798745	-0.00659347517231	0.285522802518	0.00103111365047
1.949	1.68348419162	-0.0258211701391	10.225135986	-0.308882281726	-0.0920611340904	0.271085037278	-0.309179300728	-0.00669593504799	0.286212512865	0.00103775785333
1.95	1.68029949036	-0.0217921670765	10.2235476577	-0.307504299112	-0.0924432452126	0.271683062048	-0.307803965388	-0.00679301447358	0.286899607082	0.00104450036425
1.951	1.67599628648	-0.0176722728197	10.223246339	-0.306116336097	-0.0928168001007	0.272279917768	-0.306418681561	-0.00688225584756	0.2875830975	0.0010513347291
1.952	1.67058803071	-0.0134568537341	10.2240677652	-0.304718293847	-0.0931794884975	0.272875402132	-0.305023347061	-0.00696152527262	0.288262089752	0.00105825220249
1.953	1.66410549165	-0.00914468720517	10.2258541695	-0.303310085373	-0.0935293357653	0.273469312294	-0.303617871028	-0.00702901022935	0.288935787265	0.00106524206655
1.954	1.65659416445	-0.00473747507194	10.2284552894	-0.301891639044	-0.0938646980539	0.274061448669	-0.302202177539	-0.00708321365991	0.289603493946	0.00107229194688
1.955	1.64811221577	-0.00023935451506	10.2317292393	-0.30046290052	-0.0941842539888	0.27465161802	-0.30077620762	-0.0071229449416	0.290264615131	0.00107938812167
1.956	1.63872861383	0.00434351627348	10.2355432289	-0.299023834128	-0.0944869934558	0.275239635884	-0.299339920717	-0.00714730829376	0.290918656997	0.00108651582083
1.957	1.62852080788	0.00900338981567	10.2397741273	-0.297574423588	-0.0947722039495	0.275825328403	-0.297893295497	-0.00715568904519	0.291565224647	0.00109365951279
1.958	1.61757312878	0.0137312680617	10.2443088509	-0.296114672254	-0.095039454891	0.276408533598	-0.296436330174	-0.00714773813493	0.292204019026	0.00110080317687
1.959	1.60597479798	0.0185172492406	10.2490446115	-0.294644602934	-0.0952885802817	0.276989102184	-0.294969042401	-0.0071233551801	0.292834832854	0.00110793055959
1.96	1.59381845067	0.0233508088641	10.2538890095	-0.29316425738	-0.095519660039	0.277566897948	-0.293491468822	-0.00708267042336	0.293457545716	0.00111502541371
1.961	1.58119825293	0.0282210909023	10.2587600144	-0.291673695487	-0.0957330003326	0.278141797772	-0.292003664344	-0.00702602584959	0.294072118469	0.0011220717189
1.962	1.56820868232	0.033117126789	10.2635858133	-0.290172994269	-0.0959291132225	0.278713691347	-0.290505701165	-0.00695395574196	0.294678587111	0.00112905388342
1.963	1.55494321471	0.0380280397906	10.268304559	-0.288662246663	-0.0961086958762	0.279282480633	-0.288997667629	-0.00686716692769	0.295277056232	0.00113595692632
1.964	1.54149296284	0.0429432401808	10.2728640394	-0.287141560184	-0.0962726096227	0.279848079107	-0.287479666927	-0.00676651894418	0.295867692189	0.00114276663995
1.965	1.52794580085	0.0478525610757	10.277221254	-0.285611055485	-0.0964218590791	0.280410410863	-0.2859518157	-0.00665300433664	0.296450716105	0.00114946973287
1.966	1.51438532244	0.0527463975371	10.2813419383	-0.284070864854	-0.096557571561	0.28096940958	-0.284414242567	-0.00652772927645	0.297026396814	0.00115605395323
1.967	1.50089031539	0.0576157854544	10.2852000246	-0.28252113067	-0.0966809769681	0.281525017423	-0.28286708661	-0.00639189466988	0.297595043827	0.00116250819319
1.968	1.4875337588	0.0624525132882	10.2887770764	-0.280962003856	-0.0967933883113	0.282077183886	-0.281310495849	-0.00624677790568	0.298157000425	0.00116882257478
1.969	1.47438279768	0.0672491392352	10.2920616731	-0.279393642345	-0.0968961830276	0.282625864633	-0.279744625723	-0.00609371537029	0.298712636939	0.001174988518
1.97	1.46149785477	0.0719990724228	10.2950487986	-0.277816209583	-0.0969907852039	0.283171020337	-0.278169637612	-0.00593408583806	0.29926234429	0.00118099879193
1.971	1.44893286907	0.0766965527319	10.2977391922	-0.276229873089	-0.0970786488124	0.283712615563	-0.276585697399	-0.00576929482648	0.299806527836	0.00118684754972
1.972	1.43673489478	0.0813366763544	10.3001387198	-0.274634803086	-0.0971612420374	0.284250617698	-0.274992974103	-0.00560075998537	0.300345601583	0.00119253034858
1.973	1.42494407074	0.0859153882	10.3022577402	-0.273031171211	-0.0972400327552	0.28478499595	-0.273391638593	-0.00542989757369	0.30087998278	0.00119804415563
1.974	1.41359370774	0.0904294553755	10.3041104864	-0.271419149319	-0.097316475209	0.285315720429	-0.271781862384	-0.00525811005839	0.301410086942	0.00120338734087
1.975	1.40271055378	0.0948764256401	10.3057144599	-0.269798908393	-0.0973919979037	0.285842761314	-0.270163816537	-0.00508677485668	0.301936323304	0.00120855965835
1.976	1.3923148072	0.0992546061	10.3070898609	-0.26817061755	-0.09746799273	0.286366088114	-0.268537670659	-0.00491723422557	0.302459090729	0.00121356221661
1.977	1.38242051542	0.103563002724	10.3082590344	-0.266534443161	-0.0975458053118	0.286885669039	-0.266903592004	-0.0047507862926	0.302978774066	0.00121839743959
1.978	1.37303588531	0.10780127046	10.3092459552	-0.264890548079	-0.0976267265578	0.287401470452	-0.265261744691	-0.00458867720814	0.303495740967	0.00122306901919
1.979	1.36416368325	0.111969654953	10.3100757461	-0.263239090979	-0.0977119853881	0.287913456439	-0.263612289018	-0.00443209438871	0.304010339139	0.00122758186041
1.98	1.35580154648	0.116068940475	10.3107742343	-0.261580225796	-0.0978027425943	0.288421588466	-0.26195538089	-0.00428216081396	0.304522894036	0.00123194202036
1.981	1.34794254802	0.120100378896	10.3113675432	-0.259914101275	-0.0979000857838	0.28892582513	-0.260291171342	-0.00413993032927	0.305033706961	0.00123615664193
1.982	1.34057561361	0.12406563031	10.3118817254	-0.25824086062	-0.0980050253535	0.289426122004	-0.258619806165	-0.00400638390305	0.305543053563	0.00124023388332
1.983	1.33368579179	0.127966720281	10.3123424428	-0.256560641224	-0.0981184914296	0.289922431556	-0.256941425619	-0.00388242677918	0.306051182711	0.00124418284416
1.984	1.32725505879	0.131805950079	10.3127746684	-0.254873574501	-0.0982413317095	0.290414703154	-0.25525616424	-0.00376888646517	0.306558315715	0.00124801348924
1.985	1.32126247189	0.135585866975	10.3132024479	-0.253179785789	-0.0983743101331	0.290902883127	-0.253564150717	-0.00366651148925	0.307064645858	0.00125173657056
1.986	1.31568484299	0.139309189563	10.3136486806	-0.251479394333	-0.0985181063178	0.291386914898	-0.251865507855	-0.00357597086389	0.307570338235	0.00125536354842
1.987	1.31049689441	0.142978783431	10.3141349559	-0.249772513321	-0.0986733156805	0.291866739162	-0.250160352587	-0.00349785418638	0.308075529849	0.00125890651231
1.988	1.30567211236	0.146597572203	10.3146813972	-0.248059249993	-0.098840450179	0.292342294113	-0.248448796058	-0.00343267231314	0.30858032994	0.00126237810212
1.989	1.30118250448	0.15016855383	10.3153065758	-0.246339705794	-0.0990199395996	0.292813515711	-0.246730943756	-0.00338085854082	0.309084820534	0.00126579143031
1.99	1.29699970757	0.153694692437	10.3160274092	-0.244613976565	-0.0992121333267	0.293280337973	-0.245006895687	-0.00334277023365	0.30958905716	0.00126916000533
1.991	1.29309470252	0.157178941755	10.3168591327	-0.242882152781	-0.0994173025231	0.293742693289	-0.243276746579	-0.00331869083341	0.310093069734	0.00127249765693
1.992	1.28943846419	0.160624182637	10.3178152617	-0.241144319812	-0.0996356426644	0.294200512761	-0.241540586134	-0.00330883219757	0.310596863562	0.00127581846362
1.993	1.28600210815	0.16403320964	10.3189075981	-0.239400558205	-0.0998672763634	0.294653726542	-0.239798499283	-0.0033133372084	0.311100420455	0.00127913668248
1.994	1.28275730481	0.167408692492	10.3201462407	-0.237650943987	-0.100112256433	0.29510226419	-0.238050566474	-0.00333228260419	0.311603699928	0.00128246668177
1.995	1.2796762496	0.170753182054	10.3215396309	-0.23589554898	-0.100370569133	0.295546055012	-0.236296863963	-0.00336568198393	0.312106640461	0.00128582287637
1.996	1.27673204896	0.174069077237	10.3230945996	-0.234134441115	-0.100642137559	0.295985028413	-0.234537464114	-0.00341348894398	0.312609160803	0.00128921966627
1.997	1.27389886948	0.177358615359	10.3248164301	-0.232367684758	-0.100926825124	0.296419114227	-0.232772435707	-0.00347560030574	0.313111161306	0.00129267137828
1.998	1.27115201339	0.180623868808	10.3267089378	-0.230595341021	-0.101224439102	0.296848243044	-0.231001844234	-0.00355185940076	0.313612525275	0.00129619221089
1.999	1.26846797983	0.183866746918	10.3287745539	-0.228817468076	-0.101534734192	0.297272346517	-0.229225752195	-0.00364205938077	0.314113120309	0.00129979618249
[truncated: 35,712 more rows]
