# Supplementary material for: Roll Angle Estimation of a Motorcycle through Inertial Measurements
Source: Sensors (Basel). 2021 Oct 5;21(19):6626. doi: 10.3390/s21196626 (PMC8512544; doi:10.3390/s21196626)
Supplement: Supplementary file 1 [file sensors-21-06626-s001.zip › supplementary_material/IMU_garage.csv]

0	-0.490295650545	0	9.79774005447	0	0	0	0	0	0	-0.0499791692707
0.001	-0.750909472553	-0.0729653346049	22.61951968	-0.00046278424243	-0.0416370209557	0.000112824385276	-0.000457140201582	-0.0416370209302	0.000112974857932	-0.0499583767671
0.002	-14.1309109657	-0.0574790925082	33.5950456751	-0.000718136832607	-0.0978539555661	0.000267397166029	-0.000704776120788	-0.0978539553531	0.000267808598653	-0.0498887241035
0.003	-24.5988628876	-0.0482804830997	40.2099563216	-0.000868119570742	-0.146093440014	0.000437947969753	-0.000846285572475	-0.146093439329	0.000438720044907	-0.0497675182456
0.004	-34.5425976431	-0.0386618263243	47.0907498965	-0.000991270619829	-0.184983898582	0.000619248144516	-0.00096049409646	-0.184983897056	0.000620467834332	-0.0496021403885
0.005	-42.6055775987	-0.0307609242498	52.4519832962	-0.00107752435835	-0.210040504813	0.000800551373209	-0.00103788892686	-0.21004050204	0.000802258221164	-0.0494048405135
0.006	-48.905988368	-0.0242680122889	56.5210159183	-0.00114004459556	-0.22253102978	0.000981098281597	-0.00109167747363	-0.222531025338	0.000983295594445	-0.0491887978369
0.007	-53.6141050953	-0.0189797462696	59.4659680719	-0.00118696973621	-0.224314619758	0.00116118108508	-0.00112998152213	-0.224314613211	0.00116384118589	-0.0489656314768
0.008	-56.9158717372	-0.0147978166524	61.4221872464	-0.00122442599738	-0.217405519472	0.00134126393412	-0.00115889631891	-0.217405510375	0.00134433571862	-0.0487450273755
0.009	-58.9957138999	-0.0116807601864	62.5059272659	-0.00125759966746	-0.203763782062	0.0015215628569	-0.00118358525138	-0.20376376996	0.00152497978948	-0.04853468762
0.01	-60.0287755054	-0.00962023583717	62.8214016549	-0.00129130859133	-0.185198300871	0.00170181843782	-0.00120886369958	-0.185198285301	0.00170550588398	-0.0483404327262
0.011	-60.1777558789	-0.00862996517846	62.4643654733	-0.0013303181983	-0.163325411985	0.00188115626675	-0.00123952277627	-0.163325392472	0.00188503755661	-0.0481663730615
0.012	-59.5919948789	-0.00874205238071	61.5238555087	-0.00137953702382	-0.139555025229	0.00205798076489	-0.00128053075031	-0.13955500129	0.00206198169395	-0.0480151079142
0.013	-58.4076858629	-0.0100081740867	60.0829488518	-0.00144416511536	-0.115090384561	0.00222987230409	-0.00133718711652	-0.115090355707	0.00223392398629	-0.0478879316577
0.014	-56.7487137626	-0.0125047221044	58.2190054486	-0.00152983908627	-0.0909344648191	0.00239346768609	-0.00141527408796	-0.090934430558	0.00239750781524	-0.0477850368835
0.015	-54.7279359444	-0.0163420916155	56.0036524575	-0.00164280547742	-0.0678993208641	0.00254430603641	-0.00152123803588	-0.067899280713	0.0025482786958	-0.0477057097089
0.016	-52.4489144833	-0.0216793859794	53.502653797	-0.00179015321434	-0.0466162052258	0.00267661819441	-0.00166243268843	-0.0466161587324	0.00268047238169	-0.047648515393
0.017	-49.8220394746	-0.0285902185188	50.7624889712	-0.00197935191567	-0.0276985040078	0.00278363040319	-0.00184664367034	-0.0276984507796	0.00278732100432	-0.0476113975494
0.018	-45.4697528274	-0.0358309548329	47.7283554495	-0.00221142393573	-0.0129281923616	0.00286279029878	-0.00207501304191	-0.0129281320157	0.00286631061642	-0.0475911050575
0.019	-40.4667568101	-0.0442552037274	44.4744713165	-0.0024862599297	-0.00404285662951	0.00291262653964	-0.00234750783853	-0.00404278880234	0.00291602365022	-0.0475826321007
0.02	-34.8876894229	-0.0539445811861	41.0475184089	-0.00280838547785	-0.00160198935266	0.00292820038368	-0.00266890227493	-0.00160191382757	0.00293156187482	-0.0475798202337
0.021	-27.9491315839	-0.063385667587	37.4252043823	-0.00317515031095	-0.0067652465581	0.00291000475909	-0.00303653870238	-0.00676516320733	0.00291349766537	-0.0475756522858
0.022	-20.4387386278	-0.0735792795363	33.6606482726	-0.00358224411531	-0.0205133267202	0.00286134529521	-0.00344596722333	-0.020513235489	0.00286524190778	-0.0475620674571
0.023	-12.6483255933	-0.0852051873404	29.802076782	-0.00403018701478	-0.0429420898363	0.00278380308559	-0.00389764926845	-0.0429419908461	0.00278848122766	-0.0475304197527
0.024	-4.8860968353	-0.0987860364422	25.9468014216	-0.00452170504246	-0.0737489702589	0.0026789381892	-0.00439424726199	-0.0737488638653	0.00268489257358	-0.04747218545
0.025	1.64917201498	-0.112978190807	22.509815209	-0.00505873895549	-0.111755224899	0.00254663750466	-0.0049377090114	-0.111755111828	0.00255446343023	-0.0473795842429
0.026	4.61984077685	-0.122481982974	20.1968915616	-0.00564106425727	-0.152638823484	0.00237719970668	-0.00552826280032	-0.152638705416	0.00238743509159	-0.047247949406
0.027	7.46431161145	-0.131326722889	18.1918657005	-0.00626551621213	-0.195564937758	0.0021604367986	-0.00616319186116	-0.1955648177	0.00217368711555	-0.0470740786743
0.028	9.63235688669	-0.139650337602	16.308809889	-0.00692930312612	-0.239384550539	0.00189520318294	-0.00683970671856	-0.239384432707	0.00191212894825	-0.0468568740991
0.029	11.3125840016	-0.147484205079	14.610668916	-0.00762976980716	-0.283030977871	0.00158117297505	-0.00755510073248	-0.283030867892	0.00160247877698	-0.0465959749446
0.03	12.5299088335	-0.154847137598	13.0815393308	-0.0083647466232	-0.32586215347	0.00121833081369	-0.00830712363831	-0.325862058622	0.00124477520953	-0.0462918741567
0.031	13.3181463527	-0.161725691177	11.7055287576	-0.00913220713544	-0.367310444335	0.00080731732672	-0.00909362641249	-0.367310373752	0.00083970307863	-0.045945668821
0.032	13.7149658573	-0.168069690621	10.4671790268	-0.00992998171631	-0.406880858083	0.000349566693518	-0.00991227163252	-0.406880822939	0.000388728637745	-0.0455589866493
0.033	13.7582160349	-0.173784394345	9.35185694237	-0.0107554817848	-0.444144698407	-0.000152499871663	-0.0107602528685	-0.444144712033	-0.000105709495717	-0.0451339165752
0.034	13.4832118654	-0.178715899005	8.3460733506	-0.0116053745018	-0.47873090673	-0.000695186917847	-0.0116339614312	-0.478730984655	-0.000639915899536	-0.0446729468913
0.035	12.9205893421	-0.182626185448	7.43773248049	-0.0124751508612	-0.510316183342	-0.00127308746296	-0.0125285412602	-0.510316343165	-0.00120850414003	-0.0441789126779
0.036	12.0942975188	-0.185150903386	6.61633959504	-0.0133585001489	-0.538614119283	-0.00187840304544	-0.0134372414807	-0.538614380315	-0.00180372043436	-0.0436549536097
0.037	10.9963413275	-0.184576688652	5.8754508006	-0.0142417800716	-0.563343664852	-0.00249721424992	-0.0143457359734	-0.563344046943	-0.00241171900386	-0.0431044929511
0.038	9.69749230763	-0.183431314217	5.20179101509	-0.0151263502232	-0.584309418341	-0.00312098735352	-0.0152549675695	-0.584309942114	-0.00302407237247	-0.0425311731004
0.039	8.1128514837	-0.176876394716	4.59811174436	-0.0159754963284	-0.601189466748	-0.00371682874909	-0.0161268137377	-0.601190148532	-0.00360803972607	-0.0419389524817
0.04	6.22065850777	-0.163564022187	4.06166572421	-0.0167632122734	-0.613695348635	-0.00424900300147	-0.016933834769	-0.61369619758	-0.0041280928703	-0.0413320375553
0.041	3.93726316746	-0.139276388106	3.59648199554	-0.0174370077218	-0.62143280832	-0.00465593625591	-0.0176211592926	-0.621433817801	-0.00452294195661	-0.0407149953698
0.042	1.18790350572	-0.0981256239445	3.20831235279	-0.0179142524564	-0.623913727559	-0.00484043931059	-0.0181025206025	-0.623914861486	-0.00469578013367	-0.0400928339292
0.043	-1.38590991432	-0.0526597688903	2.83327663002	-0.0181200788538	-0.620102635445	-0.00472241353011	-0.0183003524696	-0.620103824584	-0.00456715557992	-0.0394717484588
0.044	-1.30993443279	-0.0656080756026	2.4479496136	-0.0182854610528	-0.614547704414	-0.00445862707833	-0.0184522721716	-0.614548905112	-0.0042931815516	-0.0388548955484
0.045	-1.21553779823	-0.0725564857781	2.12275008456	-0.0185133031786	-0.609234277468	-0.00420357029322	-0.018667347306	-0.609235483126	-0.00402798648025	-0.0382434572902
0.046	-1.11801303154	-0.0775665844807	1.84247871846	-0.0188056375245	-0.604294084105	-0.00395788275998	-0.0189476089643	-0.604295288954	-0.00377211143708	-0.0376371280195
0.047	-1.02418413935	-0.0814081136778	1.59807263433	-0.0191450031926	-0.599768041984	-0.00372103830991	-0.0192755520556	-0.59976924061	-0.00352496419915	-0.0370355148625
0.048	-0.936989121538	-0.0844749766974	1.38344015181	-0.0195187563265	-0.595652498803	-0.00349274754482	-0.0196384999822	-0.595653686102	-0.00328621160792	-0.0364382062898
0.049	-0.857423167608	-0.0870197315387	1.19418396536	-0.0199184808003	-0.591923513659	-0.00327290494877	-0.0200280124265	-0.591924684831	-0.00305571835064	-0.0358448045188
0.05	-0.785536370628	-0.089208521514	1.02692217715	-0.0203385999328	-0.588549111085	-0.00306151491839	-0.0204384936687	-0.588550261636	-0.00283346780688	-0.0352549396667
0.051	-0.720942890509	-0.0911510180892	0.878921336858	-0.0207754039755	-0.585495343116	-0.00285864336544	-0.0208662178838	-0.585496468874	-0.00261951047325	-0.0346682747543
0.052	-0.663078080783	-0.092919735935	0.747892835588	-0.0212264083365	-0.582729178625	-0.00266438751767	-0.0213086860098	-0.582730275758	-0.0024139318057	-0.034084506238
0.053	-0.611325973959	-0.09456271878	0.631875405068	-0.0216899321802	-0.580219779564	-0.00247885719586	-0.0217642035152	-0.580220844594	-0.00221683227721	-0.0335033624597
0.054	-0.565080388927	-0.0961118862759	0.529163520118	-0.0221648217839	-0.577938967938	-0.00230216329797	-0.0222316032492	-0.577939997763	-0.00202831509293	-0.0329246012258
0.055	-0.523772314654	-0.0975885273599	0.438260751156	-0.022650268906	-0.575861296411	-0.00213441083106	-0.0227100635089	-0.575862288326	-0.00184847872958	-0.0323480071172
0.056	-0.523273126089	-0.0975867809666	0.438567200962	-0.0231406917509	-0.573879417231	-0.00197122626834	-0.0231938481783	-0.573880366626	-0.00167298577118	-0.031773431059
0.057	-0.486675036551	-0.0990162158148	0.358123718561	-0.023645999258	-0.572150826261	-0.00182165297577	-0.0236931367193	-0.572151733504	-0.00151078812323	-0.031200614664
0.058	-0.453767903016	-0.100382342401	0.287025005134	-0.0241603118926	-0.570563205833	-0.00168126342593	-0.0242018912798	-0.570564069517	-0.0013574982851	-0.0306294547435
0.059	-0.42438093879	-0.101711092758	0.224209804471	-0.0246835577673	-0.56910013236	-0.00155013229059	-0.0247200259095	-0.569100951563	-0.00121318691254	-0.0300598181123
0.06	-0.398131755977	-0.103001330412	0.168760562266	-0.0252154762527	-0.567747263119	-0.00142829984109	-0.0252472649224	-0.56774803741	-0.001077890385	-0.0294915867635
0.061	-0.37468234931	-0.104257527449	0.119861096072	-0.0257558820039	-0.56649182842	-0.00131579471969	-0.0257834076601	-0.566492557879	-0.000951633712352	-0.0289246563369
0.062	-0.353731464337	-0.105481435411	0.0767860403502	-0.0263045853195	-0.565322464729	-0.00121263184745	-0.0263282488031	-0.56532314997	-0.000834428402921	-0.0283589346152
0.063	-0.335010683182	-0.10667485555	0.0388906110936	-0.0268614096998	-0.56422905991	-0.00111881410166	-0.0268815959967	-0.564229702094	-0.000726274115563	-0.027794340188
0.064	-0.318280866924	-0.107839047704	0.00560155065706	-0.027426182695	-0.563202615231	-0.00103433270625	-0.027443260728	-0.563203216086	-0.000627159029863	-0.0272308012617
0.065	-0.303328953258	-0.108975058489	-0.0235908677156	-0.0279987359167	-0.5622351225	-0.00095916799894	-0.028013058378	-0.562235684341	-0.00053706059787	-0.0266682546016
0.066	-0.289965094194	-0.110083732766	-0.0491399371881	-0.028578903256	-0.561319454768	-0.000893290066355	-0.0285908064749	-0.561319980513	-0.000455946167264	-0.0261066445896
0.067	-0.278020097166	-0.111165785666	-0.0714488023955	-0.0291665202461	-0.560449269115	-0.000836659389507	-0.029176324093	-0.560449762303	-0.000383773617637	-0.0255459223863
0.068	-0.267343161596	-0.112221834359	-0.0908760472196	-0.0297614235101	-0.559618920214	-0.000789227453269	-0.0297694313338	-0.55961938502	-0.000320491962918	-0.0249860451853
0.069	-0.257799847583	-0.113252426037	-0.107740646148	-0.030363450471	-0.55882338347	-0.000750937331466	-0.0303699490686	-0.558823824728	-0.000266041931094	-0.02442697555
0.07	-0.249270282429	-0.114258056119	-0.122326370182	-0.0309724391808	-0.558058186686	-0.000721724243546	-0.0309776987986	-0.5580586099	-0.000220356516846	-0.0238686808227
0.071	-0.241647566176	-0.115239181747	-0.134885691806	-0.0315882282452	-0.557319349297	-0.000701516084388	-0.0315925026085	-0.557319760661	-0.000183361508368	-0.0233111325995
0.072	-0.234836343447	-0.11619623133	-0.145643261078	-0.0322106568096	-0.556603328334	-0.000690233927719	-0.0322141831798	-0.556603734744	-0.000154975988593	-0.0227543062621
0.073	-0.228751544074	-0.117129611507	-0.15479898813	-0.0328395645836	-0.555906970368	-0.000687792504258	-0.0328425638415	-0.55590737944	-0.000135112811802	-0.0221981805623
0.074	-0.223317264992	-0.118039712204	-0.16253078625	-0.0334747918927	-0.555227468769	-0.000694100655711	-0.0334774686455	-0.555227888855	-0.000123679056551	-0.0216427372505
0.075	-0.218465756844	-0.118926910369	-0.168997005443	-0.0341161797448	-0.55456232569	-0.0007090617658	-0.034118722456	-0.55456276589	-0.000120576456012	-0.021087960746
0.076	-0.214136557376	-0.119791572728	-0.174338598392	-0.0347635699059	-0.553909318245	-0.000732574169489	-0.0347661510461	-0.553909788422	-0.000125701806774	-0.0205338378436
0.077	-0.210275673658	-0.120634057853	-0.178681041445	-0.0354168049801	-0.553266468422	-0.000764531541561	-0.0354195811977	-0.553266979216	-0.000138947357184	-0.0199803574511
0.078	-0.206834891996	-0.121454717703	-0.182136045066	-0.0360757284915	-0.552632016312	-0.00080482326562	-0.0360788408012	-0.552632579151	-0.000160201176248	-0.0194275103569
0.079	-0.20377115654	-0.122253898798	-0.184803074015	-0.036740184964	-0.552004396285	-0.000853334784556	-0.0367437589525	-0.5520050234	-0.000189347504061	-0.0188752890221
0.08	-0.201045997273	-0.123031943092	-0.186770696937	-0.0374100200006	-0.55138221579	-0.000909947933437	-0.0374141660477	-0.551382920224	-0.000226267084702	-0.0183236873955
0.081	-0.198625040782	-0.123789188649	-0.188117786004	-0.0380850803586	-0.550764236485	-0.000974541255738	-0.0380898938719	-0.550765032107	-0.000270837482462	-0.0177727007493
0.082	-0.19647756373	-0.124525970134	-0.188914586816	-0.0387652140211	-0.550149357444	-0.00104699030375	-0.0387707756847	-0.550150258956	-0.000322933382232	-0.0172223255315
0.083	-0.194576105146	-0.125242619185	-0.18922366542	-0.0394502702652	-0.549536600197	-0.00112716792398	-0.0394566462998	-0.549537623147	-0.000382426874811	-0.0166725592358
0.084	-0.192896101319	-0.125939464686	-0.189100752829	-0.040140099726	-0.548925095427	-0.0012149445282	-0.0401473421595	-0.548926256216	-0.000449187727867	-0.0161234002846
0.085	-0.191415587441	-0.126616832958	-0.188595496266	-0.0408345544561	-0.548314071109	-0.00131018835103	-0.0408427014043	-0.548315386999	-0.000523083643223	-0.015574847925
0.086	-0.190114908666	-0.127275047881	-0.187752126512	-0.0415334879811	-0.547702841957	-0.00141276569438	-0.0415425639371	-0.547704331081	-0.000603980501111	-0.0150269021364
0.087	-0.188976477358	-0.127914430981	-0.186610051843	-0.0422367553513	-0.547090800022	-0.00152254115976	-0.0422467714823	-0.547092481389	-0.000691742591988	-0.0144795635478
0.088	-0.187984545397	-0.128535301462	-0.185204384728	-0.0429442131892	-0.54647740632	-0.00163937786862	-0.0429551676406	-0.546479299823	-0.000786232836485	-0.0139328333641
0.089	-0.187125006939	-0.129137976216	-0.18356641517	-0.0436557197329	-0.545862183369	-0.00176313767159	-0.0436675979381	-0.545864309791	-0.00088731299401	-0.0133867133002
0.09	-0.186385232406	-0.129722769802	-0.181724025459	-0.0443711348767	-0.545244708547	-0.00189368134691	-0.0443839098718	-0.545247089563	-0.000994843860534	-0.0128412055228
0.091	-0.185753895035	-0.130289994408	-0.179702066471	-0.0450903202068	-0.544624608169	-0.00203086878858	-0.0451039529505	-0.544627266352	-0.00110868545601	-0.0122963125979
0.092	-0.185220842158	-0.130839959809	-0.177522682195	-0.0458131390345	-0.544001552211	-0.0021745591848	-0.045827578731	-0.544004511036	-0.00122869720188	-0.011752037444
0.093	-0.184776964093	-0.131372973283	-0.175205612275	-0.0465394564261	-0.543375249604	-0.00232461118691	-0.046554640851	-0.543378533451	-0.00135473808914	-0.0112083832909
0.094	-0.184414093417	-0.131889339556	-0.172768448967	-0.0472691392291	-0.542745444049	-0.00248088306943	-0.047284995058	-0.542749078203	-0.00148666683734	-0.0106653536423
0.095	-0.184124883896	-0.132389360718	-0.170226872778	-0.0480020560957	-0.542111910274	-0.00264323288149	-0.0480184992341	-0.542115920928	-0.00162434204485	-0.0101229522427
0.096	-0.183902747287	-0.132873336138	-0.167594860644	-0.0487380775035	-0.541474450706	-0.00281151859002	-0.0487550134183	-0.541478864964	-0.00176762233094	-0.0095811830477
0.097	-0.183741753794	-0.133341562386	-0.164884870225	-0.0494770757735	-0.540832892502	-0.00298559821513	-0.0494943998245	-0.540837738373	-0.00191636646982	-0.00904005019795
0.098	-0.183636574284	-0.133794333149	-0.162108006015	-0.0502189250852	-0.540187084896	-0.00316532995789	-0.0502365228572	-0.540192391298	-0.00207043351714	-0.00849955799522
0.099	-0.18358240552	-0.134231939146	-0.159274164768	-0.0509635014897	-0.539536896841	-0.00335057232093	-0.0509812491236	-0.539542693599	-0.00222968292921	-0.0079597108815
0.1	-0.18357492859	-0.134654668052	-0.156392166522	-0.0517106829198	-0.538882214898	-0.00354118422218	-0.0517284474437	-0.538888532742	-0.00239397467521	-0.00742051342015
0.101	-0.183610243643	-0.135062804417	-0.153469873	-0.0524603491989	-0.538222941361	-0.00373702510194	-0.052477988857	-0.538229811919	-0.00256316934283	-0.00688197027917
0.102	-0.183684839587	-0.135456629593	-0.150514288992	-0.0532123820463	-0.537558992573	-0.00393795502366	-0.053229746627	-0.537566448373	-0.00273712823747	-0.00634408621611
0.103	-0.183795537157	-0.135836421668	-0.147531657152	-0.0539666650823	-0.536890297436	-0.00414383476869	-0.0539835962434	-0.5368983719	-0.00291571347539	-0.00580686606474
0.104	-0.183939468693	-0.136202455397	-0.144527537802	-0.05472308383	-0.536216796068	-0.00435452592523	-0.0547394154221	-0.536225523507	-0.00309878807099	-0.005270314723
0.105	-0.184114040513	-0.136555002145	-0.141506884997	-0.0554815257159	-0.535538438619	-0.00456989097171	-0.055497084103	-0.535547854228	-0.00328621601854	-0.00473443714238
0.106	-0.184316894659	-0.136894329828	-0.138474109431	-0.0562418800686	-0.534855184199	-0.0047897933549	-0.0562564844458	-0.53486532405	-0.00347786236861	-0.00419923831828
0.107	-0.184545904385	-0.137220702868	-0.135433138562	-0.0570040381166	-0.53416699993	-0.005014097563	-0.0570175008239	-0.534177900967	-0.00367359329936	-0.0036647232815
0.108	-0.184799129829	-0.137534382141	-0.132387469645	-0.0577678929833	-0.533473860099	-0.0052426691938	-0.0577800198172	-0.53348556013	-0.00387327618298	-0.00313089709057
0.109	-0.185074816713	-0.13783562494	-0.129340213933	-0.058533339682	-0.532775745396	-0.00547537501826	-0.0585439302019	-0.532788283086	-0.00407677964749	-0.00259776482495
0.11	-0.185371355159	-0.138124684946	-0.126294137077	-0.0593002751087	-0.532072642241	-0.00571208303967	-0.0593091229401	-0.532086057101	-0.00428397363408	-0.00206533157886
0.111	-0.185687291719	-0.138401812186	-0.123251699506	-0.0600685980337	-0.531364542172	-0.00595266254851	-0.0600754911674	-0.531378874555	-0.00449472945018	-0.00153360245589
0.112	-0.186021293118	-0.138667253015	-0.120215087638	-0.0608382090924	-0.530651441312	-0.00619698417338	-0.0608429301791	-0.530666732399	-0.00470891981856	-0.00100258256404
0.113	-0.186372136182	-0.138921250095	-0.117186241493	-0.0616090107747	-0.529933339877	-0.00644491992793	-0.0616113374152	-0.529949631671	-0.00492641892243	-0.000472277011416
0.114	-0.186738707163	-0.139164042374	-0.114166883973	-0.0623809074134	-0.529210241751	-0.00669634325422	-0.062380612444	-0.529227577063	-0.00514710244696	5.73090977351e-05
0.115	-0.18711998254	-0.139395865075	-0.11115854223	-0.063153805172	-0.528482154095	-0.00695112906242	-0.0631506569453	-0.528500576535	-0.0053708476172	0.000586170666481
0.116	-0.990174824586	-0.133595312211	0.128542479949	-0.063921206293	-0.527234172073	-0.00721741704321	-0.0639149594287	-0.527253753656	-0.00560737062002	0.00111404516485
0.117	-1.44346647854	-0.130865228511	0.334170791636	-0.0646800819268	-0.525125392054	-0.00749549391591	-0.0646704731649	-0.525146210354	-0.0058581270271	0.00164024471044
0.118	-1.89492403569	-0.128415322097	0.568244443363	-0.0654354958626	-0.522295106369	-0.00778294483391	-0.0654222513957	-0.522317233915	-0.00612043284388	0.00216397551094
0.119	-2.34272111457	-0.126167856039	0.826571559882	-0.0661878965002	-0.518698768648	-0.00807903970794	-0.0661707322444	-0.518722278711	-0.00639385194549	0.00268449376662
0.12	-2.78494147115	-0.124067607639	1.10501904954	-0.0669375532856	-0.514300457331	-0.00838312427491	-0.0669161768715	-0.514325424045	-0.00667801029881	0.00320101541511
0.121	-3.21945055298	-0.122071333897	1.39950745812	-0.0676845486622	-0.509073062204	-0.008694610821	-0.0676586600625	-0.509099560931	-0.00697256401959	0.00371272488946
0.122	-3.44145766351	-0.133193793271	1.73077128071	-0.0686385141387	-0.504197235474	-0.00908595775054	-0.0686075154305	-0.504225587867	-0.00734604576723	0.00421978152419
0.123	-3.84995488488	-0.130004062357	2.02044930777	-0.0694820297464	-0.498082910091	-0.00946035477149	-0.0694456445766	-0.49811312407	-0.00770717788783	0.00472094587856
0.124	-4.24605476517	-0.127274023799	2.31959205832	-0.0703121546241	-0.491133360835	-0.00984231605185	-0.07027001634	-0.491165527929	-0.00807931066069	0.00521557911452
0.125	-4.62829560568	-0.124763260243	2.62423443406	-0.0711319284188	-0.483353419594	-0.0102316585194	-0.0710836683945	-0.483387633762	-0.00846244197608	0.005702848456
0.126	-4.99509232157	-0.122354519411	2.93085564557	-0.0719437123547	-0.474751594474	-0.0106282000445	-0.0718889617532	-0.474787952114	-0.00885655784903	0.00618192781766
0.127	-5.34491642883	-0.119961792516	3.23628725975	-0.0727489197501	-0.465341464348	-0.0110317514203	-0.0726873114449	-0.465380064252	-0.00926161827801	0.00665200217919
0.128	-5.67638638639	-0.117519471441	3.53766957154	-0.0735483395861	-0.45514204347	-0.0114421380704	-0.0734795100251	-0.455182986851	-0.00967757599042	0.00711227283903
0.129	-5.98831235028	-0.114974695485	3.83243073778	-0.0743423403783	-0.444177631647	-0.0118592147731	-0.074265931358	-0.444221022211	-0.0101043898714	0.00756196277526
0.13	-6.27971720654	-0.112282257744	4.11827606305	-0.0751310025997	-0.432477409451	-0.0122828765772	-0.0750466629236	-0.432523353523	-0.0105420355206	0.00800032172874
0.131	-6.54984497552	-0.109401091541	4.39318129091	-0.0759142041668	-0.420074910141	-0.0127130676008	-0.0758215911605	-0.420123516827	-0.0109905142553	0.00842663081952
0.132	-6.79816225929	-0.106291720913	4.65538697039	-0.07669167476	-0.407007436015	-0.0131497888413	-0.0765904556185	-0.407058817414	-0.0114498615001	0.00884020660704
0.133	-7.02435572111	-0.102914271585	4.90339253885	-0.077463029103	-0.393315454859	-0.0135931058084	-0.0773528820457	-0.393369726322	-0.0119201552767	0.00924040455646
0.134	-7.22832725749	-0.0992267672217	5.13594955956	-0.0782277856815	-0.379041995862	-0.0140431566188	-0.0781084008855	-0.379099276307	-0.0124015253771	0.00962662190084
0.135	-7.41018784331	-0.0951835110997	5.35205394657	-0.0789853749802	-0.364232055998	-0.0145001611215	-0.0788564552638	-0.364292468287	-0.0128941637597	0.00999829990436
0.136	-7.57025077418	-0.0907333939683	5.55093719412	-0.0797351397127	-0.348932023345	-0.0149644316223	-0.0795964009336	-0.348995694746	-0.0133983367131	0.0103549255402
0.137	-7.70902485965	-0.0858179848765	5.73205675706	-0.0804763283911	-0.333189121236	-0.0154363858357	-0.0803274995213	-0.333256183974	-0.0139143994046	0.010696032602
0.138	-7.82720817417	-0.0803692578392	5.8950857773	-0.0812080827601	-0.317050875387	-0.0159165628121	-0.0810489055905	-0.317121467312	-0.0144428135477	0.011021202271
0.139	-7.82511174756	-0.0829502177125	6.01139947161	-0.0819420317905	-0.300625320557	-0.0163987395168	-0.0817723412311	-0.300699552627	-0.0149769777382	0.0113300935018
0.14	-7.71818384786	-0.0766598028745	6.08612974045	-0.0826568765645	-0.284069885983	-0.0168912698684	-0.0824764419938	-0.284147909785	-0.0155245947304	0.0116224981457
0.141	-7.5551765995	-0.076873098717	6.1339391917	-0.0833857462594	-0.267498560707	-0.0173782658753	-0.0831945484137	-0.2675804529	-0.0160692839732	0.011898342898
0.142	-7.34640950012	-0.0779319968179	6.15808557545	-0.0841184956703	-0.250990278876	-0.0178619409991	-0.083916521776	-0.251076126387	-0.0166129039705	0.0121576517836
0.143	-7.1018075373	-0.0797291199028	6.16168082717	-0.0848562655635	-0.234611417836	-0.0183406097608	-0.0846435538347	-0.23470129889	-0.01715345128	0.0124005213028
0.144	-6.83053143381	-0.0821574107689	6.14758902027	-0.0855998410141	-0.218416793261	-0.0188128486234	-0.0853764773089	-0.218510778217	-0.0176892211879	0.0126271085316
0.145	-6.54090883607	-0.0851185608432	6.11842533762	-0.086349806951	-0.202450594762	-0.0192774816199	-0.0861159210204	-0.202548746972	-0.0182187930395	0.012837620027
0.146	-6.24038463236	-0.0885218525813	6.07655677945	-0.0871065834012	-0.186747379568	-0.0197335603088	-0.0868623449279	-0.186849756235	-0.0187410091887	0.0130323016975
0.147	-5.93549134756	-0.0922835437156	6.02410562125	-0.0878704523113	-0.171333097601	-0.0201803437905	-0.0876160668614	-0.171439750614	-0.019254953402	0.0132114296839
0.148	-5.63183982182	-0.0963265196137	5.96295608803	-0.0886415780801	-0.156226124253	-0.0206172788437	-0.0883772830718	-0.156337100998	-0.0197599288817	0.0133753022686
0.149	-5.33412958179	-0.100580113335	5.89476432838	-0.0894200240713	-0.141438279267	-0.0210439803123	-0.0891460848504	-0.141553623404	-0.0202554361443	0.0135242328117
0.15	-5.04617767553	-0.104980022499	5.82097151438	-0.0902057665617	-0.126975812099	-0.0214602118725	-0.0899224726577	-0.127095564292	-0.0207411509901	0.0136585436894
0.151	-4.77096410799	-0.109468273355	5.74281970376	-0.0909987070435	-0.112840336287	-0.0218658673049	-0.0907063686624	-0.112964534893	-0.0212169028014	0.0137785611917
0.152	-4.51069160204	-0.1139931969	5.6613699565	-0.0917986834454	-0.0990296979675	-0.022260952391	-0.0914976282425	-0.0991583796605	-0.0216826533946	0.0138846113228
0.153	-4.51198433934	-0.114486519046	5.66229928442	-0.0926012559208	-0.0853794653048	-0.0226495788451	-0.0922917580351	-0.08551269227	-0.0221434362121	0.0139769368008
0.154	-4.03235906706	-0.123171988523	5.48772047373	-0.0934092815855	-0.0721387298464	-0.0230264410459	-0.0930917254416	-0.0722765271805	-0.0225924277518	0.0140558667612
0.155	-4.03352283007	-0.123676234319	5.48841222086	-0.0942274045328	-0.0591311894593	-0.0233943388467	-0.0939021343019	-0.0592736003905	-0.0230334268926	0.0141216343749
0.156	-3.62458980011	-0.131971156359	5.31072410999	-0.0950478778186	-0.0465280259409	-0.0237513473443	-0.0947152921122	-0.0466750770432	-0.0234634075722	0.0141746553243
0.157	-3.62560165838	-0.132461763708	5.31120951112	-0.0958789692424	-0.034118405163	-0.0240995046242	-0.0955394309652	-0.034270137871	-0.0238856574232	0.0142151231125
0.158	-3.28608716803	-0.140207965113	5.1348739687	-0.0967106765581	-0.0221045812391	-0.0244377748654	-0.0963645919284	-0.0222610248201	-0.0242978167878	0.0142434458113
0.159	-3.28695015287	-0.140689787277	5.1351842855	-0.097552806385	-0.0102441420257	-0.024767540754	-0.0972005496665	-0.0104053378301	-0.024702764021	0.0142597767614
0.16	-3.0105665338	-0.147789013376	4.96321933348	-0.0983944621676	0.00123297774458	-0.0250883859744	-0.0980364436621	0.00106699742958	-0.0250985465447	0.0142645116966
0.161	-3.01130331976	-0.148265712742	4.96338455667	-0.0992459224382	0.0125936241587	-0.0254012318588	-0.098882522516	0.0124228167471	-0.0254877938034	0.01425776705
0.162	-2.78914259228	-0.154687885709	4.79807890515	-0.100096279311	0.0235869927438	-0.0257059931339	-0.0997279151371	0.0234113245385	-0.0258687047456	0.0142399220684
0.163	-2.95037005607	-0.132935256554	4.75261654777	-0.100645699791	0.0354602135507	-0.0259066363374	-0.100274047158	0.0352802889033	-0.0261537739526	0.0142102571839
0.164	-2.80684697737	-0.142838221028	4.64993107025	-0.101395466322	0.0467190682464	-0.0261330534667	-0.101020505233	0.0465346459878	-0.0264627122555	0.014169413449
0.165	-2.80985725009	-0.145742591342	4.65056965321	-0.102151456581	0.057928818868	-0.0263521631842	-0.101773588532	0.0577398706318	-0.0267662975328	0.0141172797671
0.166	-2.7832296911	-0.146562592931	4.60557504458	-0.102896745363	0.0689714107917	-0.0265663706168	-0.102516355241	0.0687778949564	-0.0270660934817	0.0140540823417
0.167	-2.72637575522	-0.150360539058	4.54941270625	-0.1036623828	0.0798440080041	-0.026770731806	-0.103279930737	0.079645919789	-0.027357109243	0.01397995278
0.168	-2.67700563317	-0.153475704039	4.49375375885	-0.10443201824	0.0905793625944	-0.0269672540526	-0.104047937151	0.0903766835743	-0.0276415683986	0.0138950205031
0.169	-2.63381572438	-0.156385432072	4.43891435099	-0.10520742175	0.101183689589	-0.027156249717	-0.104822143622	0.100976400382	-0.0279198127249	0.0137994204017
0.17	-2.59585207556	-0.159038851988	4.38521757479	-0.10598632839	0.111662971005	-0.0273378282151	-0.105600286811	0.111451052753	-0.0281919813725	0.0136932808175
0.171	-2.56235369089	-0.161515465653	4.33297229437	-0.106768151414	0.12202317189	-0.0275121534379	-0.106381780516	0.121806605832	-0.0284582698515	0.0135767238952
0.172	-2.53271618616	-0.163841342567	4.28247850075	-0.10755216513	0.132270385878	-0.0276793516496	-0.107165899815	0.132049153615	-0.0287188390852	0.0134498656252
0.173	-2.50646373317	-0.166047530261	4.23402493703	-0.108337931701	0.142410919949	-0.0278395346042	-0.107952207568	0.142185003524	-0.0289738393029	0.0133128157262
0.174	-2.4832262196	-0.168156088579	4.18788448611	-0.109125104592	0.152451336541	-0.0279927909048	-0.108740358003	0.152220718588	-0.0292234018932	0.0131656774428
0.175	-2.46271903281	-0.170186209023	4.14430905966	-0.109913435828	0.162398464367	-0.0281391881784	-0.109530103954	0.162163128261	-0.0294676418508	0.0130085473061
0.176	-2.44472524665	-0.172153787279	4.10352490583	-0.11070273875	0.172259386117	-0.0282787731494	-0.110321259647	0.172019316115	-0.0297066579429	0.0128415148879
0.177	-2.42907991655	-0.174072455376	4.0657287475	-0.111492874093	0.182041408646	-0.0284115730273	-0.11111368677	0.181796590035	-0.0299405340389	0.0126646625733
0.178	-2.41565654716	-0.175953891446	4.03108493101	-0.112283736371	0.191752020273	-0.0285375969666	-0.11190728086	0.191502439511	-0.0301693403868	0.0124780653651
0.179	-2.40435567973	-0.177808146547	3.99972360461	-0.113075245115	0.201398838993	-0.0286568377839	-0.112701962535	0.201144483846	-0.0303931350432	0.0122817907345
0.18	-2.39509544843	-0.179643841041	3.97173988173	-0.113867338135	0.210989554892	-0.0287692737514	-0.113497670749	0.210730414559	-0.0306119652963	0.0120758985241
0.181	-2.38780411534	-0.181468318834	3.94719387875	-0.114659966607	0.220531869549	-0.0288748704264	-0.114294357865	0.220267934787	-0.0308258690607	0.0118604409081
0.182	-2.38241419368	-0.183287763328	3.9261115223	-0.115453091319	0.230033434794	-0.0289735824609	-0.115091985897	0.229764698028	-0.0310348762058	0.0116354624132
0.183	-2.37885817899	-0.185107293404	3.90848598584	-0.116246679811	0.239501792717	-0.0290653553591	-0.11589052363	0.239228248146	-0.0312390098016	0.0114009999977
0.184	-2.37706550702	-0.186931046324	3.89427963882	-0.117040704122	0.248944318497	-0.029150127157	-0.11668994436	0.248665962189	-0.0314382872696	0.0111570831893
0.185	-2.37696057143	-0.188762253133	3.8834263812	-0.117835139011	0.258368167206	-0.0292278300064	-0.117490224101	0.258084997187	-0.0316327214336	0.010903734277
0.186	-2.3784616453	-0.190603309757	3.87583426277	-0.118629960527	0.267780225471	-0.0292983916521	-0.118291340137	0.267492241807	-0.0318223214705	0.0106409685535
0.187	-2.38148047923	-0.192455845291	3.87138827993	-0.119425144844	0.277187068592	-0.0293617367954	-0.119093269845	0.276894273455	-0.032007093761	0.0103687946024
0.188	-2.38592243606	-0.194320788665	3.86995328857	-0.120220667307	0.286594923463	-0.0294177883387	-0.119895989731	0.286297321201	-0.0321870426448	0.0100872146257
0.189	-2.39168698322	-0.19619843366	3.87137693442	-0.121016501657	0.296009637489	-0.0294664685111	-0.120699474631	0.295707234679	-0.0323621710839	0.00979622480513
0.19	-2.39866854731	-0.198088502793	3.87549256819	-0.121812619388	0.30543665349	-0.0295076998759	-0.121503697062	0.305129458992	-0.0325324812398	0.00949581569095
0.191	-2.40675748427	-0.199990209483	3.88212208052	-0.122608989229	0.3148809905	-0.0295414062208	-0.122308626686	0.314569015496	-0.0326979749704	0.00918597261392
0.192	-2.41584118807	-0.201902318663	3.89107863331	-0.123405576727	0.324347230223	-0.0295675133352	-0.123114229879	0.32403048826	-0.0328586542516	0.00886667611297
0.193	-2.42580525478	-0.203823205337	3.90216924323	-0.124202343926	0.333839508879	-0.0295859496795	-0.123920469394	0.333518015897	-0.0330145215305	0.00853790237428
0.194	-2.43653467044	-0.20575091108	3.91519720985	-0.124999249116	0.343361514069	-0.0295966469499	-0.1247273041	0.343035288433	-0.0331655800153	0.008199623676
0.195	-2.44791490216	-0.207683197974	3.92996435993	-0.125796246659	0.352916486297	-0.0295995405448	-0.125534688793	0.352585548817	-0.0333118339073	0.00785180883405
0.196	-2.45983301341	-0.209617600122	3.94627310937	-0.126593286884	0.362507224708	-0.0295945699389	-0.126342574075	0.36217159866	-0.0334532885811	0.00749442364457
0.197	-2.47217864335	-0.211551472278	3.96392832492	-0.127390316031	0.372136096631	-0.0295816789704	-0.127150906292	0.371795807768	-0.0335899507178	0.00712743131888
0.198	-2.48484491535	-0.213482035592	3.98273899245	-0.12818727625	0.381805050476	-0.0295608160483	-0.127959627514	0.381460127049	-0.0337218283958	0.00675079290753
0.199	-2.4977292316	-0.215406420344	4.0025196863	-0.128984105653	0.391515631567	-0.0295319342844	-0.12876867558	0.391166104328	-0.0338489311442	0.00636446771022
0.2	-2.510733976	-0.21732170556	4.02309184682	-0.129780738397	0.401269000468	-0.0294949915593	-0.129577984171	0.400914902679	-0.0339712699636	0.00596841366888
0.201	-2.52376711389	-0.219224955479	4.04428486876	-0.130577104812	0.411065953391	-0.029449950525	-0.130387482925	0.410707320834	-0.0340888573175	0.00556258774163
0.202	-2.53674264533	-0.221113252723	4.06593700998	-0.131373131559	0.420906944299	-0.0293967785536	-0.131197097587	0.420543815278	-0.0342017070991	0.00514694625573
0.203	-2.54958099564	-0.222983728298	4.08789612263	-0.132168741814	0.430792108312	-0.0293354476364	-0.132006750187	0.430424523656	-0.0343098345771	0.00472144523797
0.204	-2.56220929049	-0.224833588356	4.11002022728	-0.13296385548	0.440721286067	-0.0292659342407	-0.132816359239	0.440349289138	-0.0344132563239	0.00428604072142
0.205	-2.57456153201	-0.226660137726	4.13217792904	-0.133758389412	0.450694048704	-0.0291882191288	-0.133625839963	0.450317685395	-0.0345119901296	0.00384068902772
0.206	-2.58657868672	-0.228460800262	4.15424869105	-0.134552257661	0.460709723165	-0.0291022871468	-0.134435104523	0.460329041908	-0.034606054905	0.00338534702436
0.207	-2.59820868296	-0.230233136085	4.17612297813	-0.135345371734	0.470767417528	-0.0290081269872	-0.135244062278	0.470382469297	-0.0346954705766	0.00291997235687
0.208	-2.60940636042	-0.231974855841	4.19770228038	-0.13613764085	0.480866046131	-0.0289057309319	-0.136052620037	0.480476884445	-0.0347802579762	0.00244452365592
0.209	-2.62013332285	-0.233683831962	4.21889902355	-0.136928972212	0.491004354245	-0.0287950945798	-0.136860682322	0.490611035174	-0.0348604387282	0.00195896071966
0.21	-2.63035775315	-0.235358107206	4.23963639232	-0.137719271274	0.501180942112	-0.028676216565	-0.137668151635	0.500783524284	-0.0349360351363	0.00146324467187
0.211	-2.64005413854	-0.23699590031	4.25984805182	-0.138508442004	0.511394288154	-0.0285490982688	-0.138474928717	0.510992832764	-0.0350070700727	0.000957338096537
0.212	-2.64920303559	-0.238595609462	4.279477812	-0.139296387147	0.52164277123	-0.0284137435309	-0.13928091281	0.521237342047	-0.0350735668703	0.000441205149877
0.213	-2.65779066647	-0.24015581294	4.29847921273	-0.140083008479	0.531924691788	-0.0282701583634	-0.140086001904	0.531515355167	-0.0351355492222	-8.51883493104e-05
0.214	-2.66580863826	-0.241675268	4.31681506288	-0.140868207045	0.542238291836	-0.028118350671	-0.140890092983	0.541825116726	-0.0351930410875	-0.00062187484975
0.215	-2.67325351894	-0.243152907456	4.33445693391	-0.141651883396	0.552581773625	-0.0279583299814	-0.141693082251	0.552164831589	-0.035246066606	-0.00116888501707
0.216	-2.68012644295	-0.244587834447	4.35138461428	-0.142433937801	0.562953317013	-0.0277901071874	-0.14249486535	0.562532682238	-0.0352946500239	-0.00172624770114
0.217	-2.6864327311	-0.245979315791	4.36758554283	-0.143214270452	0.573351095448	-0.0276136943046	-0.143295337563	0.572926844759	-0.0353388156291	-0.00229398992007
0.218	-2.69218145776	-0.247326773661	4.38305421997	-0.143992781645	0.58377329055	-0.0274291042465	-0.144094394	0.583345503434	-0.0353785876996	-0.00287213685941
0.219	-2.69738505072	-0.248629776256	4.39779161021	-0.144769371953	0.5942181053	-0.0272363506179	-0.144891929764	0.593786863918	-0.0354139904627	-0.00346071188525
0.22	-2.70205887889	-0.249888027253	4.41180453659	-0.145543942371	0.604683775822	-0.0270354475291	-0.145687840107	0.60424916503	-0.0354450480685	-0.00405973656979
0.221	-2.70622086498	-0.251101354708	4.42510508399	-0.146316394451	0.615168581795	-0.0268264094313	-0.14648202056	0.614730689165	-0.0354717845744	-0.00466923072798
0.222	-2.70989109885	-0.252269699147	4.43771000147	-0.147086630412	0.625670855512	-0.0266092509741	-0.147274367052	0.625229771353	-0.0354942239429	-0.0052892124639
0.223	-2.71309145334	-0.253393101294	4.44964012478	-0.147854553238	0.636188989652	-0.0263839868849	-0.148064776005	0.635744807029	-0.0355123900521	-0.00591969822555
0.224	-2.71584524536	-0.254471689671	4.46091981061	-0.148620066752	0.646721443777	-0.0261506318716	-0.148853144416	0.646274258535	-0.0355263067174	-0.00656070286682
0.225	-2.71817689183	-0.255505668005	4.4715763938	-0.149383075679	0.657266749658	-0.025909200546	-0.149639369922	0.65681666044	-0.0355359977243	-0.00721223971536
0.226	-2.72011162767	-0.256495302944	4.48163966711	-0.150143485685	0.667823515446	-0.0256597073699	-0.150423350846	0.667370623717	-0.035541486872	-0.00787432064515
0.227	-2.72167515165	-0.257440911701	4.49114138792	-0.15090120341	0.6783904288	-0.0254021666213	-0.151204986232	0.677934838867	-0.0355427980266	-0.0085469561529
0.228	-2.72289342356	-0.258342850525	4.5001148137	-0.151656136478	0.688966259008	-0.0251365923802	-0.151984175864	0.688508078038	-0.0355399551825	-0.00923015543688
0.229	-2.72379238386	-0.259201503329	4.50859426557	-0.152408193497	0.699549858197	-0.0248629985329	-0.152760820269	0.699089196238	-0.0355329825309	-0.00992392647767
0.23	-2.72439773344	-0.260017271132	4.51661472802	-0.153157284049	0.710140161698	-0.0245813987939	-0.153534820716	0.709677131698	-0.0355219045357	-0.0106282761195
0.231	-2.72473473829	-0.260790562098	4.52421147318	-0.153903318668	0.720736187648	-0.0242918067425	-0.154306079198	0.720270905468	-0.035506746013	-0.0113432101517
0.232	-2.72482806108	-0.261521782493	4.53141972532	-0.154646208805	0.7313370359	-0.0239942358742	-0.15507449841	0.730869620332	-0.0354875322156	-0.0120687333895
0.233	-2.72470158791	-0.262211328279	4.53827435155	-0.15538586679	0.741941886317	-0.0236886996639	-0.155839981715	0.741472459094	-0.0354642889196	-0.0128048497533
0.234	-2.72437832113	-0.262859577805	4.54480958904	-0.156122205788	0.752549996526	-0.02337521164	-0.156602433106	0.752078682338	-0.0354370425124	-0.0135515623462
0.235	-2.72388023795	-0.263466885185	4.55105880294	-0.156855139742	0.763160699206	-0.0230537854677	-0.157361757165	0.762687625705	-0.0354058200811	-0.0143088735286
0.236	-2.72322822626	-0.264033574735	4.55705427154	-0.157584583323	0.773773398969	-0.0227244350391	-0.158117859017	0.773298696777	-0.0353706494995	-0.0150767849905
0.237	-2.72244198841	-0.264559936262	4.56282700955	-0.158310451868	0.784387568914	-0.0223871745688	-0.158870644279	0.783911371629	-0.035331559514	-0.0158552978204
0.238	-2.72153999817	-0.265046221263	4.56840661124	-0.159032661322	0.795002746904	-0.0220420186943	-0.159620019012	0.794525191102	-0.0352885798257	-0.0166444125701
0.239	-2.7205394555	-0.265492639929	4.57382112456	-0.159751128176	0.805618531639	-0.0216889825778	-0.160365889671	0.805139756873	-0.0352417411689	-0.0174441293163
0.24	-2.71945625584	-0.265899359117	4.5790969564	-0.16046576941	0.816234578565	-0.0213280820097	-0.161108163058	0.81575472736	-0.0351910753851	-0.0182544477178
0.241	-2.71830499624	-0.266266500977	4.58425879094	-0.161176502432	0.826850595683	-0.0209593335114	-0.16184674627	0.826369813535	-0.0351366154913	-0.0190753670693
0.242	-2.71709895535	-0.26659414244	4.5893295427	-0.161883245024	0.837466339306	-0.0205827544366	-0.16258154666	0.836984774669	-0.0350783957423	-0.0199068863495
0.243	-2.71585011977	-0.266882315313	4.59433032268	-0.162585915288	0.848081609792	-0.0201983630696	-0.16331247179	0.847599414071	-0.0350164516867	-0.0207490042668
0.244	-2.71456920847	-0.267131007097	4.59928042694	-0.163284431598	0.858696247322	-0.0198061787202	-0.164039429401	0.858213574857	-0.0349508202157	-0.0216017192992
0.245	-2.71326568983	-0.267340162229	4.60419734269	-0.163978712551	0.869310127725	-0.0194062218134	-0.16476232737	0.868827135774	-0.0348815396047	-0.0224650297309
0.246	-2.71194783601	-0.267509684051	4.6090967705	-0.164668676933	0.879923158404	-0.0189985139742	-0.16548107369	0.879440007127	-0.0348086495481	-0.0233389336845
0.247	-2.71062277185	-0.267639437026	4.61399265813	-0.165354243678	0.890535274393	-0.0185830781061	-0.166195576443	0.890052126826	-0.0347321911853	-0.024223429149
0.248	-2.70929650168	-0.267729249435	4.61889725303	-0.166035331839	0.901146434548	-0.0181599384626	-0.166905743782	0.900663456581	-0.0346522071206	-0.0251185140043
0.249	-2.70797400522	-0.267778916406	4.62382115792	-0.166711860565	0.911756617911	-0.0177291207123	-0.167611483916	0.911273978265	-0.0345687414346	-0.0260241860419
0.25	-2.70665925741	-0.26778820308	4.62877340095	-0.167383749076	0.922365820266	-0.0172906519962	-0.168312705106	0.921883690458	-0.0344818396891	-0.0269404429814
0.251	-2.70535533249	-0.267756848219	4.63376151414	-0.168050916656	0.932974050884	-0.0168445609778	-0.169009315659	0.932492605198	-0.0343915489244	-0.0278672824848
0.252	-1.47491800966	-2.06047867178	4.73546463676	-0.17502465118	0.94192838937	-0.0220159418936	-0.176173806462	0.941341291866	-0.0398959294261	-0.0288038228038
0.253	-0.563159061219	-2.76798052733	5.00027485412	-0.190148580663	0.947281500592	-0.035337911759	-0.191740004543	0.946430925473	-0.0534980869814	-0.0297473042956
0.254	0.333299350218	-3.39400731917	5.28815498475	-0.208811616519	0.948729627079	-0.0535666212117	-0.211020099224	0.947515213202	-0.0719519725336	-0.0306938450593
0.255	1.3323365914	-4.00460434875	5.62731295575	-0.230775853386	0.946040399672	-0.0764441650332	-0.233781481954	0.944362656079	-0.0949966093436	-0.0316393246595
0.256	2.20408105443	-4.55267206823	5.92039905468	-0.255705751107	0.939251629777	-0.103726923289	-0.259693145875	0.937010985592	-0.122389586364	-0.0325795264461
0.257	3.05022679912	-5.06165319546	6.22513197188	-0.283152942653	0.928666980384	-0.135104438301	-0.288307712389	0.925764397895	-0.153825943667	-0.0335104054617
0.258	3.86785293197	-5.52983099006	6.53872713261	-0.312820216887	0.914376625509	-0.17024552881	-0.319326263995	0.910713453728	-0.188974832199	-0.0344281143004
0.259	4.65379265289	-5.96589437375	6.85935144398	-0.344458373488	0.896487496707	-0.208833652839	-0.352496384255	0.89196460906	-0.227519388428	-0.0353289047071
0.26	5.40635968962	-6.36942169751	7.18539040821	-0.377842303709	0.875117789196	-0.250555602949	-0.387587824543	0.869634995201	-0.269145324005	-0.036209140585
0.261	6.12427891525	-6.73951822026	7.51549954161	-0.412744697314	0.850393635753	-0.295084271574	-0.424365546661	0.843849539586	-0.313523622301	-0.0370653073003
0.262	6.8065600051	-7.07514409297	7.84853937749	-0.448934152421	0.822447733819	-0.342078421006	-0.46258775718	0.814739736512	-0.360310288021	-0.0378940188301
0.263	7.45242221378	-7.37526381894	8.18353958763	-0.486174096589	0.791418564267	-0.391183119307	-0.502004814066	0.782443025981	-0.409146794446	-0.0386920239787
0.264	8.06124544913	-7.63894071207	8.51967645047	-0.524222736139	0.757449899904	-0.442030636588	-0.54235921865	0.747102479448	-0.459661018304	-0.0394562121164
0.265	8.63253482167	-7.86539649998	8.85625632737	-0.562833633138	0.720690456778	-0.494241660125	-0.583386288895	0.708866644314	-0.511468518417	-0.0401836186765
0.266	9.16589250165	-8.05404832092	9.19270173451	-0.601756675794	0.681293615683	-0.547426745889	-0.624815277098	0.667889471462	-0.564174074103	-0.0408714305305
0.267	9.66099403299	-8.20453047882	9.52853849116	-0.640739298584	0.639417177227	-0.601187957208	-0.666370785826	0.624330284697	-0.617373432514	-0.0415169913052
0.268	10.1175677434	-8.31670559906	9.86338328678	-0.679527862357	0.595223131106	-0.655120660457	-0.707774389617	0.578353767301	-0.670655233121	-0.0421178066734
0.269	10.5353768406	-8.39066826993	10.1969314457	-0.717869137164	0.548877428503	-0.708815458882	-0.748746402071	0.530129948431	-0.723603088394	-0.0426715496271
0.27	10.914204062	-8.42674333435	10.5289448347	-0.755511850408	0.500549750407	-0.761860252028	-0.789007747288	0.479834175456	-0.775797805762	-0.0431760657271
0.271	11.2538390295	-8.42548042517	10.8592399449	-0.792208275055	0.450413266357	-0.813842411601	-0.828281906098	0.427647059735	-0.826819738872	-0.0436293783121
0.272	11.5540685065	-8.38764595346	11.1876762046	-0.827715839956	0.398644378831	-0.864351065942	-0.866296914265	0.37375438397	-0.87625125719	-0.0440296936342
0.273	11.8146698511	-8.31421347675	11.5141445961	-0.861798748672	0.345422448716	-0.912979485362	-0.902787393492	0.318346959566	-0.923679322659	-0.0443754058803
0.274	12.0354078922	-8.20635314694	11.8385566361	-0.894229595479	0.290929497354	-0.959327559671	-0.937496597724	0.261620422825	-0.968698160945	-0.0446651020232
0.275	12.2160354577	-8.06542074408	12.160833791	-0.92479096826	0.23534988067	-1.00300435767	-0.970178457685	0.203774959311	-1.01091201298	-0.0448975664407
0.276	12.3562977207	-7.89294663469	12.4808973954	-0.953277028051	0.178869930986	-1.04363075636	-1.00059960612	0.145014946596	-1.0499379503	-0.045071785224
0.277	12.4559404065	-7.69062484904	12.7986591428	-0.979495054601	0.121677562366	-1.08084212526	-1.02854136535	0.0855485067454	-1.08540873523	-0.0451869500938
0.278	12.5147218265	-7.46030235165	13.1140122264	-1.00326694647	0.0639618357294	-1.11429104854	-1.05380167766	0.0255869614489	-1.11697570419	-0.0452424618301
0.279	12.5324285755	-7.20396848391	13.4268232106	-1.02443066321	0.00591248060337	-1.14365006499	-1.07619695777	-0.0346558153518	-1.14431164998	-0.045237933117
0.28	12.508894537	-6.9237444889	13.7369247219	-1.04284159634	-0.052280628803	-1.16861440312	-1.09556384582	-0.0949641501938	-1.16711367617	-0.0451731907002
0.281	12.4440228141	-6.62187298018	14.0441090506	-1.05837385474	-0.110428044448	-1.18890468579	-1.11176083849	-0.155121428391	-1.18510599416	-0.0450482767515
0.282	12.3378098829	-6.30070719621	14.3481227599	-1.07092144973	-0.168341362233	-1.20426957639	-1.12466977573	-0.214911055172	-1.19804263187	-0.0448634493366
0.283	12.1903713547	-5.96269987273	14.6486623895	-1.08039936469	-0.225833885256	-1.21448833624	-1.1341971606	-0.274117513786	-1.20571002072	-0.0446191818866
0.284	12.0019683864	-5.61039158144	14.9453713461	-1.08674449388	-0.282721329523	-1.21937326098	-1.14027529082	-0.332527511423	-1.2079294268	-0.0443161615808
0.285	11.7730338867	-5.24639840193	15.2378380455	-1.08991643594	-0.338822567424	-1.21877196242	-1.14286318173	-0.389931200512	-1.2045591913	-0.0439552865568
0.286	11.5041974772	-4.87339882795	15.5255953783	-1.0898981279	-0.39396040257	-1.21256946128	-1.14194726239	-0.446123459763	-1.1954967454	-0.0435376618821
0.287	11.1963081872	-4.49411984276	15.8081215251	-1.08669630682	-0.44796236794	-1.20069005631	-1.13754182911	-0.50090521637	-1.18068036562	-0.0430645942327
0.288	10.8504538523	-4.11132213507	16.0848421382	-1.08034178782	-0.50066153769	-1.18309893577	-1.12968924361	-0.554084788158	-1.160090637	-0.0425375852487
0.289	10.4679763387	-3.7277844576	16.3551338855	-1.07088954859	-0.551897341634	-1.15980349816	-1.11845986618	-0.605479222344	-1.13375159381	-0.0419583235559
0.29	10.0504816345	-3.3462871611	16.6183292953	-1.05841861267	-0.601516370232	-1.13085435159	-1.10395171803	-0.654915606001	-1.10173151033	-0.0413286754668
0.291	9.59984414153	-2.96959495335	16.873722843	-1.04303172584	-0.649373157083	-1.09634596319	-1.0862898706	-0.702232322451	-1.06414331767	-0.0406506744017
0.292	9.1182046203	-2.60043894247	17.1205781675	-1.02485482177	-0.695330925463	-1.05641693351	-1.06562556312	-0.747280227617	-1.02114462642	-0.0399265090933
0.293	8.60796140112	-2.24149802501	17.3581362874	-1.00403627543	-0.739262285322	-1.01124987431	-1.04213505364	-0.789923721032	-0.972937339524	-0.0391585106661
0.294	8.07175477895	-1.8953796661	17.5856246564	-0.980745944416	-0.781049867483	-0.961070872272	-1.01601821157	-0.830041687571	-0.919766843689	-0.0383491387062
0.295	7.51244462667	-1.56460010212	17.8022668766	-0.955174000155	-0.820586882552	-0.906148525208	-0.987496862903	-0.867528288136	-0.861920772631	-0.0375009664589
0.296	6.93308165146	-1.25156396461	18.0072928761	-0.927529552452	-0.857777593166	-0.846792541867	-0.956812901423	-0.902293580417	-0.799727339513	-0.0366166653143
0.297	6.33687279621	-0.958543296033	18.1999493355	-0.898039071927	-0.892537689769	-0.783351900575	-0.924226181314	-0.934263954313	-0.733553240169	-0.0356989887555
0.298	5.72714160442	-0.687655891142	18.3795101457	-0.866944615866	-0.924794561992	-0.716212566133	-0.890012207432	-0.963382370658	-0.663801132465	-0.034750755961
0.299	5.107284557	-0.440842865645	18.5452866837	-0.834501863639	-0.954487459879	-0.645794768272	-0.854459640409	-0.989608396271	-0.590906700484	-0.0337748352595
0.3	4.48072447462	-0.219845330565	18.6966376898	-0.800977968179	-0.981567541636	-0.572549848585	-0.8178676338	-1.01291803307	-0.515335315114	-0.0327741276419
0.301	3.85086232414	-0.026180030166	18.8329785412	-0.766649230293	-1.00599780712	-0.496956686104	-0.780543020117	-1.03330334373	-0.437578305019	-0.0317515505356
0.302	3.22102874926	0.138886196137	18.9537897406	-0.731798602659	-1.02775291896	-0.419517714692	-0.742797361967	-1.05077188126	-0.358148854011	-0.0307100220399
0.303	2.59443669306	0.274363252593	19.0586244434	-0.696713030499	-1.04681891583	-0.340754548128	-0.704943883608	-1.06534593417	-0.277577542523	-0.0296524458146
0.304	1.97413658378	0.379566017609	19.1471148935	-0.661680636145	-1.06319282501	-0.26120323137	-0.667294333761	-1.07706161757	-0.19640747643	-0.0285816967971
0.305	1.09445006758	0.428272794152	19.2070846687	-0.627375850269	-1.07563913158	-0.181539674747	-0.630549417441	-1.08473504099	-0.11539565532	-0.0275016174265
0.306	0.433384464626	0.474813424619	19.2984576166	-0.593496461464	-1.08571490624	-0.102138556325	-0.594416418434	-1.08995276671	-0.0348275033562	-0.0264146688845
0.307	-0.220061683664	0.491377367872	19.3700011962	-0.560485042203	-1.09305043585	-0.0235905875306	-0.559353560657	-1.09239219547	0.0446804504898	-0.0253238616572
0.308	-0.861237909663	0.47911264773	19.4217779689	-0.52860346875	-1.09767952958	0.0535663054551	-0.525632875546	-1.09213104186	0.122590010109	-0.0242319354041
0.309	-1.48615498374	0.439419273968	19.4537809444	-0.498098445662	-1.09964986714	0.128808711863	-0.493507639143	-1.08926038853	0.198379424429	-0.0231415457188
0.31	-2.09135068255	0.374138829786	19.466039683	-0.469197328784	-1.09902010617	0.201634203946	-0.463208234034	-1.08388109878	0.271549588352	-0.0220552525123
0.311	-2.67383575791	0.285601580691	19.4586700462	-0.442104987695	-1.0958579886	0.271567882939	-0.434939116119	-1.07610124652	0.341630360432	-0.0209755114727
0.312	-3.23107311528	0.176667139606	19.4318956569	-0.417000464473	-1.09023894275	0.338169011517	-0.408875720261	-1.06603410265	0.408186888679	-0.0199046678349
0.313	-3.49282840448	0.0787845194079	19.3967245837	-0.393582267516	-1.08348682355	0.401187337275	-0.384705706052	-1.05502587313	0.471056447536	-0.0188439439332
0.314	-3.93626352857	-0.0650882790443	19.2959185286	-0.372673892215	-1.07414290164	0.460060441832	-0.363249520315	-1.04166566531	0.529584784314	-0.0177957749376
0.315	-4.34489559127	-0.216987388599	19.1803249163	-0.354144604637	-1.06269432941	0.514540942935	-0.344363074295	-1.02646321551	0.583558536264	-0.0167618659772
0.316	-4.72088118016	-0.372090557129	19.0505818991	-0.338031585239	-1.04923598166	0.564388236176	-0.328069631418	-1.00953556751	0.632745924363	-0.0157440024044
0.317	-5.06637782158	-0.524723995292	18.9075814303	-0.324330232203	-1.03385960644	0.609427482122	-0.314348924793	-0.990991553038	0.676980730969	-0.0147438566457
0.318	-5.38364670778	-0.668629897297	18.7523510947	-0.312992457911	-1.01665539697	0.649554781421	-0.30313584775	-0.970933032286	0.716167445386	-0.0137629957654
0.319	-5.67506278984	-0.797080629793	18.585990262	-0.303924251251	-0.997712642484	0.68474156149	-0.294318428196	-0.949455291541	0.750285575102	-0.0128028882161
0.32	-5.94308007426	-0.903031788575	18.4096329055	-0.296984376232	-0.977119980876	0.715037811557	-0.287736949842	-0.926647135832	0.779392795408	-0.0118649103473
0.321	-6.19017416636	-0.979327288506	18.2244229519	-0.291984397304	-0.954965507805	0.740573809033	-0.28318440172	-0.902590946147	0.803626599595	-0.0109503528447
0.322	-6.4187722946	-1.01897352015	18.0314949924	-0.288690345517	-0.931336864371	0.761559891153	-0.280408560822	-0.877362844633	0.823204014545	-0.0100604270603
0.323	-6.63117444396	-1.01550152524	17.8319564278	-0.286826445126	-0.906321360837	0.778283721352	-0.279116117499	-0.851033055253	0.838418838081	-0.00919627108436
0.324	-6.82946531751	-0.963437049929	17.6268686144	-0.286081428594	-0.880006163794	0.791104382597	-0.278979360792	-0.823666527784	0.849635735392	-0.00835895532728
0.325	-7.01541416599	-0.85889547832	17.4172252173	-0.286118064299	-0.852478561535	0.800442515179	-0.279646036108	-0.795323891684	0.857280416461	-0.00754948731559
0.326	-7.19035843908	-0.70030655827	17.2039263446	-0.286586564436	-0.823826318409	0.806765644366	-0.280753029398	-0.766062811696	0.86182504402	-0.00676881533572
0.327	-7.35506809637	-0.48924184804	16.9877476515	-0.287142439011	-0.794138127646	0.810567903933	-0.281944428755	-0.735939816398	0.8637680815	-0.00601783048759
0.328	-7.50959333184	-0.231246663934	16.7693050444	-0.287468930988	-0.763504166958	0.812343738516	-0.282894081629	-0.705012644256	0.86360816529	-0.00529736665235
0.329	-7.65311501288	0.0635624236163	16.5490190849	-0.287303070832	-0.73201674105	0.812556203014	-0.283331667587	-0.673343062962	0.86181261527	-0.00460819787792
0.33	-7.78385474416	0.38061478961	16.3270904302	-0.286462108941	-0.699770938866	0.811602716185	-0.283069027314	-0.640999905781	0.858783424149	-0.00395103283557
0.331	-7.89917763513	0.702495458037	16.1035107644	-0.284863186563	-0.666865102816	0.809785114749	-0.282019597173	-0.608061653931	0.854827531401	-0.0033265064639
0.332	-7.88868639333	0.696946833988	16.1088497719	-0.282942469077	-0.63365296086	0.807607635561	-0.280616269847	-0.574846718004	0.850472121722	-0.0027350551918
0.333	-7.96147874526	1.32249910779	15.653274886	-0.280134142807	-0.599596114149	0.804756890559	-0.27829338063	-0.540841180167	0.84536581386	-0.00217747405239
0.334	-7.40609803745	1.62968657922	15.4623992032	-0.276287926664	-0.566443854401	0.801362804302	-0.274899662563	-0.507781981153	0.839762092024	-0.00165316354559
0.335	-7.34819891457	1.89093262944	15.3244484627	-0.271877011578	-0.534284345806	0.797670585784	-0.270908503279	-0.475740566512	0.833912451629	-0.00116140279956
0.336	-7.32933116314	2.12094908559	15.1453622685	-0.267059001881	-0.50255470893	0.793602094438	-0.26647841051	-0.44416170286	0.827699364844	-0.000701451952526
0.337	-7.32884253917	2.10865056654	14.9479689747	-0.262261424392	-0.470990672572	0.789329863801	-0.262037235027	-0.412769884073	0.821276397202	-0.000272986354744
0.338	-7.31055339279	2.31281171596	14.735414214	-0.256837529122	-0.439523747787	0.784479157104	-0.256938651014	-0.381524292481	0.814265249947	0.000124179805734
0.339	-7.27984624928	2.50487172108	14.516966673	-0.251208975024	-0.408150898806	0.779291270577	-0.251604494267	-0.350404909391	0.806906807818	0.000490160457275
0.34	-7.2333211908	2.68364034477	14.2955927546	-0.245401105836	-0.376917774907	0.773805827252	-0.246060569608	-0.319454684879	0.799244397248	0.000825103538095
0.341	-7.14131015247	2.85411157415	14.0739331233	-0.239407804971	-0.345924096091	0.768077389149	-0.240301410727	-0.288769338224	0.791340270561	0.00112922629498
0.342	-7.03907025274	3.0093911126	13.8556798462	-0.233234428014	-0.315280043113	0.762155908059	-0.23433321488	-0.258455286168	0.783252964347	0.00140284717947
0.343	-6.93308872122	3.14956852482	13.6385443424	-0.226900559324	-0.285044911919	0.756072046884	-0.228176524728	-0.228569542169	0.775018150994	0.0016463660072
0.344	-6.82556313562	3.27506245621	13.4212885244	-0.220428777239	-0.255249394912	0.749853703284	-0.221854951385	-0.199140736124	0.766666701455	0.00186022556187
0.345	-6.71756539621	3.38631882958	13.2034752582	-0.213840676673	-0.225909845618	0.743527371109	-0.215391168227	-0.170183247151	0.758227061208	0.00204489014333
0.346	-6.60962515357	3.4838335923	12.9850684402	-0.207156430122	-0.197035278737	0.737118143692	-0.208806452594	-0.141704190377	0.749725752413	0.00220083480446
0.347	-6.41940910735	3.58779641918	12.7683550153	-0.200327043258	-0.168733526296	0.730708628885	-0.20205311827	-0.113804916492	0.741254020927	0.00232858883354
0.348	-6.23437257373	3.67460495278	12.5612309757	-0.193331078663	-0.141136347631	0.724378460869	-0.195111145654	-0.0866108082254	0.732902012366	0.0024287941526
0.349	-6.03400986806	3.75254620533	12.3585347928	-0.186178393939	-0.114303658163	0.718154796417	-0.187991732234	-0.0601794692033	0.724702254424	0.0025021859481
0.35	-5.81939631228	3.82187698491	12.160741598	-0.178867586998	-0.088292126299	0.71208419934	-0.180694866364	-0.0345637766799	0.716706418841	0.0025495532438
0.351	-5.5914263159	3.883192963	11.9682862125	-0.171394396117	-0.0631554374271	0.706210823396	-0.173217661823	-0.00981378129387	0.708963574772	0.00257173687296
0.352	-5.35107192335	3.93714558689	11.7815635064	-0.163755079254	-0.0389435570838	0.700575529417	-0.165557719044	0.014023955024	0.701519245104	0.00256962595147
0.353	-5.09936374478	3.98442044848	11.6009337985	-0.155946662028	-0.0157025279366	0.695215518526	-0.157713358536	0.0369065273555	0.694415017146	0.00254415429854
0.354	-4.83738033468	4.02571841845	11.4267253254	-0.147966869219	0.00652564678898	0.690164168336	-0.149683540831	0.0587947850645	0.68768836222	0.00249629672791
0.355	-4.56624022842	4.06173763031	11.2592353802	-0.139814000523	0.0277030705418	0.685450985291	-0.141467733492	0.0796533886909	0.681372574923	0.00242706526509
0.356	-5.11633402703	3.91771638669	11.0775844806	-0.13209063639	0.0488295996037	0.68057506448	-0.133667867261	0.100441673065	0.674893107209	0.00233700993481
0.357	-4.92583053667	3.95515903693	10.8226469742	-0.124991734266	0.0703444638133	0.675143563986	-0.126478311172	0.121568104055	0.667825262751	0.00222600230848
0.358	-4.66899383017	3.98161339713	10.6194671562	-0.117593607946	0.0913750121243	0.670173231451	-0.118978319568	0.142240105672	0.661249743107	0.00209408752247
0.359	-4.37229143014	4.0071088666	10.4469537233	-0.10983469666	0.111499740927	0.665680615855	-0.11110708284	0.162038757042	0.655215945116	0.00194193866393
0.36	-4.05369057745	4.03074585928	10.2945850007	-0.101758856942	0.130507969973	0.661678439215	-0.102909263966	0.180755078802	0.649753501008	0.00177053286693
0.361	-3.71937547248	4.06968734413	10.1595261295	-0.0932605765146	0.148284047064	0.658355783609	-0.0942804190388	0.198288371931	0.64506066231	0.00158100245042
0.362	-3.37918819399	4.09655327911	10.0342507533	-0.0846379035119	0.164775297479	0.655384482664	-0.0855187539466	0.214561122572	0.64081512104	0.0013745780467
0.363	-3.03547043297	4.12190664987	9.91999979205	-0.0757700927611	0.179945392476	0.652924068298	-0.0765044569343	0.229549429031	0.637179552527	0.00115252307078
0.364	-2.6904135823	4.14619564427	9.81602566542	-0.0666697381427	0.193775723774	0.65097560793	-0.0672507093782	0.243234909162	0.63415722793	0.000916131156915
0.365	-2.345720989	4.16983176633	9.72187079418	-0.0573464943779	0.206256969553	0.649536316827	-0.0577676862446	0.255608121173	0.631746808587	0.000666709855901
0.366	-2.00283679677	4.19310796434	9.63721417655	-0.0478090806409	0.217386266672	0.648599636296	-0.0480645684763	0.26666574613	0.6299426341	0.000405573104342
0.367	-1.66305385404	4.21622020959	9.56179698837	-0.0380660206081	0.227165796998	0.648155317195	-0.0381502936463	0.276409182255	0.628734908846	0.000134035804405
0.368	-1.32756363676	4.23928459631	9.49538670272	-0.0281261850589	0.235602057194	0.648189502161	-0.0280341101564	0.284843821765	0.628109835734	-0.00014659053218
0.369	-0.997478178119	4.26235135309	9.43775989795	-0.0179991728149	0.242705455585	0.648684818161	-0.0177259702433	0.291978655646	0.628049735905	-0.000435001581121
0.37	-0.673838760437	4.28541629909	9.38869410597	-0.00769557022167	0.248490062875	0.649620484165	-0.00723680160371	0.297826033958	0.628533172363	-0.000729903685264
0.371	-0.357618465185	4.30843034588	9.34796400584	0.00277288011426	0.252973432722	0.650972435575	0.00342131197143	0.302401497976	0.62953508562	-0.00103001713065
0.372	-0.0497220775441	4.33130754947	9.31533970069	0.0133931787234	0.256176451693	0.652713465598	0.0142350186194	0.305723643773	0.631026944676	-0.00133407927056
0.373	0.249014854609	4.35393209347	9.29058597447	0.0241510205036	0.258123199271	0.654813383034	0.0251896390285	0.307813997885	0.6329769143	-0.0016408475192
0.374	0.537827179921	4.37616446873	9.27346200435	0.0350307861261	0.258840808912	0.657239185635	0.036269148219	0.308696895984	0.635350038517	-0.00194910222265
0.375	0.816020921453	4.39784702633	9.26372127988	0.0460155652603	0.258359326193	0.659955248066	0.0474561903175	0.308399360468	0.638108439644	-0.0022576494079
0.376	1.08297363718	4.41880901384	9.26111162437	0.0570872055586	0.256711562523	0.662923523446	0.0587321204232	0.306950975311	0.641211532002	-0.00256532340805
0.377	1.3518920547	4.37514590257	9.2613602938	0.067975564699	0.25392293713	0.665897952724	0.069825664196	0.304357951367	0.644411826203	-0.00287097650272
0.378	1.59740710194	4.39220045512	9.27200513128	0.0792137825944	0.250049358924	0.669268697327	0.0812705380228	0.300705813589	0.64809375482	-0.0031735327992
0.379	1.83022032883	4.41037947662	9.28900224431	0.09047244774	0.245123075209	0.672766210463	0.0927360948856	0.296005778778	0.65198573525	-0.00347191369014
0.38	2.04992888752	4.42810503165	9.31208243121	0.101723504749	0.239186419793	0.676344695904	0.104193557892	0.290296360654	0.656038425129	-0.00376509035469
0.381	2.25621603731	4.44498513116	9.34096983393	0.112947386562	0.232283696189	0.679957392576	0.115622580132	0.283617983337	0.660201308255	-0.00405207343847
0.382	2.44883278662	4.46074230127	9.37538350988	0.124123181072	0.224461016687	0.683556528059	0.127001413011	0.276012824811	0.664422666548	-0.00433191487735
0.383	2.62759385684	4.47513742553	9.41503770292	0.135228605925	0.215766131044	0.687093582056	0.138306885253	0.267524674267	0.668649862238	-0.00460370958235
0.384	2.6004849159	4.52599730992	9.42008788102	0.146430943029	0.206675593617	0.690647660631	0.149705796943	0.258634683214	0.672924823022	-0.00486681487189
0.385	2.94097709126	4.50770743201	9.50849486492	0.156913583681	0.195916315213	0.693668192513	0.160378585256	0.248031575804	0.676794730706	-0.00511970904827
0.386	2.91026818966	4.54613606211	9.51368711158	0.167856023051	0.185296354445	0.696855082024	0.171506807811	0.237571373043	0.680819297063	-0.00536253515004
0.387	3.16359860846	4.55493220785	9.62552297864	0.178211472612	0.173222950999	0.699495526196	0.182039867786	0.225611860239	0.684407866005	-0.00559373357994
0.388	3.16550891055	4.55354969536	9.6251582302	0.18873506249	0.161245429413	0.702134051177	0.192734483784	0.213739238787	0.687985354134	-0.00581340527357
0.389	3.36344822796	4.55135048613	9.75224641229	0.198770589603	0.148049390244	0.704170566321	0.202930881876	0.200597712115	0.691051860826	-0.00602023174435
0.39	3.36562760008	4.55073771423	9.75173588117	0.208870704935	0.134953482509	0.706103875126	0.213183357144	0.187539984163	0.694004667289	-0.00621429672081
0.391	3.50969899854	4.53602557948	9.89146384683	0.218470096558	0.12085509515	0.707353075291	0.222922877803	0.173423229617	0.696346564462	-0.0063944902324
0.392	3.51214344293	4.53629212947	9.89079256398	0.228042201553	0.106858409276	0.708398025324	0.232624723919	0.159384850077	0.698472584282	-0.00656089059571
0.393	3.60415710397	4.50933816573	10.040657845	0.23711689447	0.0920796746516	0.708688081954	0.241815037429	0.144502895249	0.699898885411	-0.00671260248432
0.394	3.6068580912	4.5105330094	10.0398176337	0.246069515683	0.077401299186	0.708675106832	0.250871158899	0.129691497587	0.70100965713	-0.00684969640918
0.395	3.6490286649	4.47166863663	10.1973437091	0.254540369829	0.0621629430086	0.707849408353	0.259429792744	0.114254920499	0.70134494793	-0.00697149518873
0.396	3.65197434207	4.47381384972	10.1963333544	0.262794720512	0.0470208642046	0.706626742774	0.267758312746	0.0988790579489	0.701270193592	-0.00707805950317
0.397	3.64679089535	4.42353949216	10.3590751342	0.270593102575	0.031539984794	0.704547970527	0.275613928126	0.0830969287214	0.700358995474	-0.00716893132432
0.398	3.64996683081	4.42663205548	10.3579002038	0.278083779188	0.016148825177	0.701985602354	0.283147071188	0.0673640783563	0.698950848301	-0.00724415990805
0.399	3.60009956054	4.36565252466	10.523462502	0.285152992336	0.000636707956261	0.69853946176	0.290241063881	0.051442003258	0.696661606382	-0.00730350497615
0.4	3.6034894036	4.36966569023	10.5221348455	0.291829087146	-0.0147943621745	0.694532682624	0.296926426332	0.0355566737425	0.693798404584	-0.00734700326201
0.401	3.51172284654	4.29888401504	10.6881933432	0.298125729419	-0.0301342744816	0.689631166775	0.303214422038	0.0196949216918	0.690026974501	-0.00737462845226
0.402	3.51530889193	4.30376886642	10.6867303378	0.303951900124	-0.0454034895733	0.684103595275	0.309016159538	0.00385682026672	0.685616494546	-0.00738640419579
0.403	3.38449955887	4.22425723391	10.8510519298	0.309446955675	-0.060377473356	0.677687663855	0.314469197535	-0.0117514758956	0.680289008259	-0.00738251201532
0.404	3.38826321238	4.22994467858	10.8494755444	0.314404208664	-0.0752922999781	0.670593623323	0.319368877121	-0.027349231987	0.674271017856	-0.00736296245951
0.405	3.22131993372	4.14290180434	11.0099369354	0.319083756608	-0.0897180743613	0.662635185768	0.323974159391	-0.0425198021741	0.667346015758	-0.00732813647785
0.406	3.22524196322	4.14930509214	11.0082726672	0.323169809221	-0.104096916678	0.653961327988	0.327971135372	-0.0576924336983	0.659694036954	-0.00727803202791
0.407	3.02512590513	4.05600499424	11.16287677	0.327035279802	-0.117805213559	0.644464430153	0.331732266689	-0.0722515233951	0.651163765213	-0.00721321889016
0.408	3.02918656317	4.06302276948	11.1611525232	0.33026442645	-0.131478995624	0.634230509827	0.334843502782	-0.0868242928618	0.641885952483	-0.00713368341411
0.409	2.79892624379	3.96475802573	11.3080425418	0.333332363764	-0.144314973056	0.62323163923	0.337780180536	-0.100610235078	0.631776741624	-0.00704017155771
0.41	2.80310523326	3.97227787122	11.3062874873	0.33573480833	-0.157128592063	0.611490362865	0.340039482104	-0.114420095086	0.620915799748	-0.00693265944285
0.411	2.54582105545	3.87029973437	11.4437587841	0.338036122377	-0.168953084964	0.599057809573	0.342186622009	-0.127284788852	0.609287463603	-0.00681205465856
0.412	2.55009738511	3.87820212566	11.4420022482	0.339656767894	-0.180766724782	0.585893707409	0.343643274689	-0.140181956672	0.59691955608	-0.00667832478065
0.413	2.26902954247	3.77365976764	11.5685122154	0.341235480193	-0.191457323844	0.572125945917	0.345049583764	-0.15199223414	0.583863779483	-0.00653252279072
0.414	2.2733813381	3.78182232204	11.566782634	0.342132192087	-0.202147613647	0.557653246747	0.345766423633	-0.16384166763	0.570096410178	-0.00637460959237
0.415	1.9719150942	3.67570364657	11.6809588521	0.343043700436	-0.211599560654	0.542676338418	0.346492456441	-0.174480527364	0.555734128731	-0.00620576586361
0.416	1.97631928294	3.68400552879	11.6792828161	0.343285083923	-0.221060559933	0.52703586404	0.346543424209	-0.185163272183	0.540703016968	-0.00602594778792
0.417	1.65800231292	3.57708227341	11.779929786	0.343593993313	-0.229187445959	0.510999918951	0.346659182384	-0.194530953154	0.525180831907	-0.00583644485033
0.418	1.66243450737	3.58540858034	11.7783312091	0.343256749572	-0.237331435154	0.49435505658	0.346126440285	-0.203945328093	0.509045843076	-0.00563721043317
0.419	1.33098185885	3.47818872707	11.8644358951	0.343034337764	-0.244065687694	0.477429836503	0.345708598549	-0.211960197563	0.492531557377	-0.0054296230343
0.42	1.33541617396	3.48643467194	11.8629353231	0.342200287018	-0.250823743565	0.459961692067	0.344679313275	-0.220022783904	0.47547179584	-0.00521363501926
0.421	0.994700097602	3.37912540352	11.9336716751	0.341521694276	-0.256116889696	0.442331481077	0.343808176606	-0.226622012938	0.458149202327	-0.00499069350494
0.422	0.999109141108	3.38720008723	11.9322857555	0.340274576203	-0.261439226423	0.424233361951	0.342371093881	-0.233268415274	0.44035741884	-0.00476075140459
0.423	0.639987632746	3.35092525087	11.9898357761	0.339444426335	-0.265252571813	0.406276550997	0.341356841435	-0.238387085144	0.422604800862	-0.00452531441451
0.424	0.65763712558	3.28348066827	11.9857327048	0.337568511054	-0.269118566201	0.387556703073	0.339299839862	-0.243594720032	0.404091092012	-0.00428430456989
0.425	0.296673203888	3.24958457584	12.0270774113	0.336456272041	-0.271450375113	0.369242947975	0.338014953691	-0.247232088135	0.385881309295	-0.00403928675001
0.426	0.314749768715	3.18388151908	12.022895437	0.334371464941	-0.273838858392	0.350337557978	0.335762846373	-0.250950767428	0.36708278789	-0.00379017852292
0.427	0.129685912143	3.21391349266	12.0381639234	0.333105200321	-0.27506871567	0.331878751663	0.334338930621	-0.253471571854	0.348654540337	-0.00353836206397
0.428	-0.0391313417179	3.15073000635	12.0466792778	0.33127734652	-0.275585920136	0.313250660899	0.332361282174	-0.255278895805	0.330011266783	-0.0032843571504
0.429	-0.206363570917	3.09924606074	12.0508650109	0.329450679135	-0.27538029725	0.294654466318	0.330393799695	-0.256349813644	0.311353858424	-0.00302891247777
0.43	-0.371395569942	3.04405131551	12.0508022974	0.327516195029	-0.274461148434	0.276129286182	0.328327897502	-0.256691239106	0.29272268671	-0.00277275899455
0.431	-0.533689481572	2.98924699921	12.0465667602	0.325526026429	-0.272839924441	0.257717747791	0.326216036414	-0.256312074843	0.274161737482	-0.00251662041637
0.432	-0.692762353916	2.93331158142	12.0382148658	0.323482236144	-0.270530166288	0.239458575893	0.324060497874	-0.25522361609	0.255711205497	-0.00226121045779
0.433	-0.848156130369	2.87639303263	12.0258065794	0.321398554659	-0.267547363199	0.221388272728	0.321875130395	-0.253439296075	0.23740915986	-0.00200723058592
0.434	-0.999435705065	2.81817190591	12.0094068825	0.319282543884	-0.263908839418	0.203540309403	0.319667516572	-0.250974616732	0.219290727198	-0.00175536786329
0.435	-1.1461862417	2.75847979355	11.9890892269	0.317140923549	-0.259633650155	0.1859450904	0.317444305805	-0.247847040103	0.201388047534	-0.0015062929278
0.436	-1.28801347352	2.69711685385	11.9649362356	0.314978116124	-0.254742481089	0.168629742752	0.315209765957	-0.244075894226	0.183730055602	-0.00126065807275
0.437	-1.42454460377	2.63390510064	11.9370401444	0.312796763737	-0.249257547372	0.151618009819	0.312966307878	-0.239682272145	0.166342366787	-0.00101909543102
0.438	-1.5554296255	2.56867431983	11.905502762	0.310597675651	-0.243202491077	0.134930170519	0.310714440988	-0.234688927975	0.149247188591	-0.000782215262685
0.439	-1.68034261661	2.50126854299	11.8704352711	0.308379955207	-0.236602276647	0.118583008209	0.308452908683	-0.229120168182	0.132463281724	-0.000550604349861
0.44	-1.79898303328	2.43154703005	11.8319579055	0.306141091896	-0.229483084501	0.102589822033	0.306178789014	-0.223001738733	0.11600596364	-0.000324824502534
0.441	-1.91107671282	2.35938703378	11.7901995484	0.3038770826	-0.221872203138	0.0869604813334	0.303887624512	-0.216360708513	0.0998871551395	-0.000105411179018
0.442	-2.01637679617	2.28468596619	11.745297272	0.30158256275	-0.213797920184	0.0717015201426	0.301573561728	-0.209225349689	0.0841154670339	0.000107127775657
0.443	-2.11466428742	2.20736343241	11.6973958192	0.299250950887	-0.205289412863	0.056816268501	0.299229503835	-0.201625015738	0.0686963236911	0.000312313270837
0.444	-2.20574846465	2.12736281904	11.6466470496	0.296874602224	-0.196376638357	0.0423050162575	0.296847271764	-0.193590017921	0.053632119118	0.000509695988876
0.445	-2.28946696947	2.04465237873	11.5932093361	0.294444968255	-0.187090224475	0.0281652042983	0.294417770822	-0.18515150094	0.038922400577	0.000698857280165
0.446	-2.36568577999	1.95922572762	11.5372469299	0.291952758494	-0.17746136105	0.0143916375656	0.291931158785	-0.176341318545	0.0245640741282	0.000879409934112
0.447	-2.43429883034	1.87110170809	11.4789292948	0.28938810046	-0.167521692368	0.000976713881224	0.289377011565	-0.167191909769	0.0105516261545	0.00105099882634
0.448	-2.49522762653	1.78032362124	11.4184304167	0.286740694142	-0.157303210945	-0.0120893374985	0.286744482626	-0.157736176435	-0.0031226451704	0.00121330144308
0.449	-2.54842058885	1.68695784589	11.3559280984	0.283999957517	-0.146838152873	-0.0248182134981	0.284022452755	-0.148007362501	-0.0164683943336	0.00136602828419
0.45	-2.5938523482	1.59109191403	11.2916032391	0.281155160265	-0.136158894934	-0.0372232964655	0.281199667319	-0.138038935734	-0.0294969942811	0.00150892314701
0.451	-2.63152296942	1.49283213176	11.225639123	0.278195543506	-0.12529785364	-0.0493194198279	0.278264858903	-0.127864472109	-0.042221308316	0.00164176329336
0.452	-2.66145714021	1.392300863	11.158220704	0.275110424236	-0.114287386337	-0.0611226440722	0.275206854009	-0.117517543266	-0.0546554719825	0.00176435950271
0.453	-2.68370329354	1.28963360352	11.0895339098	0.271889283936	-0.103159694487	-0.0726500459714	0.272014663395	-0.107031607275	-0.0668146878346	0.00187655601458
0.454	-2.69833280536	1.18497598768	11.0197649664	0.268521841691	-0.0919467292646	-0.0839195229212	0.268677556404	-0.0964399029051	-0.0787150349329	0.00197823036352
0.455	-2.70543919455	1.07848085692	10.949099746	0.264998112852	-0.0806800995906	-0.0949496132215	0.265185120406	-0.085775347531	-0.0903732938906	0.00206929311039
0.456	-2.70513728941	0.970305507337	10.8777231445	0.261308454888	-0.0693909827523	-0.105759332197	0.26152730704	-0.0750704387911	-0.101806787347	0.00214968747336
0.457	-2.69756252721	0.860609220181	10.8058184976	0.257443602469	-0.0581100377844	-0.116368023255	0.257694467375	-0.0643571600862	-0.113033234963	0.00221938886266
0.458	-2.68287015267	0.749551138555	10.7335670229	0.253394694077	-0.0468673217999	-0.126795222389	0.253677378302	-0.0536668899953	-0.124070621429	0.00227840432282
0.459	-2.66123452523	0.637288540724	10.661147304	0.249153292446	-0.0356922094831	-0.137060534225	0.24946726255	-0.0430303156944	-0.134937075588	0.00232677188639
0.46	-2.77025397501	0.422997977959	10.4782526385	0.244677069684	-0.0243463491283	-0.14709419733	0.245021272388	-0.0322059818779	-0.145575893645	0.00236442415685
0.461	-2.77385664456	0.309802805689	10.4788815483	0.239757863287	-0.0126915252492	-0.1569159512	0.240130904597	-0.0210572627216	-0.156014170512	0.00239104945127
0.462	-2.7402911603	0.191604804475	10.3919571212	0.235148965219	-0.00123657758452	-0.166792468446	0.235549654483	-0.0101067764109	-0.166491051642	0.00240667902355
0.463	-2.75671514337	0.0798658892117	10.3953801326	0.229794617035	0.0102460899468	-0.176441679265	0.230220785766	0.000887533271992	-0.176737212962	0.00241127352335
0.464	-2.70083661654	-0.0391667508263	10.2973227964	0.224739776543	0.0214035419661	-0.186173501001	0.225189638934	0.0115565249442	-0.187043666536	0.00240513037237
0.465	-2.72689993834	-0.151991543455	10.3028528637	0.218905137891	0.0326178899027	-0.195725295818	0.219376023842	0.0222954101525	-0.197168594316	0.0023881829337
0.466	-2.64424314653	-0.271113127685	10.1966891803	0.213388378391	0.0433670023152	-0.205382212806	0.213877947596	0.0325675266149	-0.207369588211	0.0023608659408
0.467	-2.67598701115	-0.384579868466	10.2034754074	0.207055384381	0.0541936851899	-0.214906656497	0.207560529543	0.0429271425976	-0.217438134009	0.00232309369798
0.468	-2.60043147925	-0.618505896547	10.0987413501	0.200873541822	0.0644520738362	-0.2245318243	0.201391367492	0.0527168497603	-0.227573750332	0.00227541904042
0.469	-2.60071186878	-0.613569884582	10.0985931945	0.194268420638	0.0747489806982	-0.234114260949	0.194795531805	0.0625498596026	-0.237665079903	0.00221778606355
0.47	-2.50088039497	-0.850338891639	9.99024479313	0.187540038136	0.0843928684707	-0.243799966366	0.188073060508	0.071727750423	-0.247822504589	0.00215082300657
0.471	-2.50127761247	-0.845421317204	9.99008850844	0.180414304522	0.0940799394596	-0.253463932438	0.180949458853	0.0809519896477	-0.25795748064	0.00207448353675
0.472	-2.37807139376	-1.07982037036	9.88002344914	0.173172685803	0.103019605009	-0.263259274165	0.173706234004	0.0894249015627	-0.268182691657	0.00198949517941
0.473	-2.37857047789	-1.07501027216	9.87986408576	0.165522703589	0.112005155249	-0.2730528141	0.166050539538	0.097945286967	-0.278406166351	0.00189581048264
0.474	-2.201270901	-1.19303920933	9.76339638352	0.157966664952	0.120138921787	-0.282988691948	0.158484709832	0.105609006635	-0.288726455987	0.00179425347172
0.475	-2.12216040927	-1.29349404484	9.7094823226	0.149668355583	0.128136037087	-0.292991948923	0.150172302273	0.113133763297	-0.299105552771	0.00168485752335
0.476	-2.03914754258	-1.40046123147	9.65631005792	0.14111443613	0.135706183288	-0.303092257235	0.141599868071	0.120227776255	-0.309558721472	0.00156815312343
0.477	-1.95250536289	-1.50766524773	9.60420467425	0.132344483916	0.142838243939	-0.31329290441	0.132806873656	0.126879475235	-0.32008908206	0.00144457676
0.478	-1.86258872231	-1.61428534029	9.55344819055	0.123353286994	0.149521851321	-0.323596479982	0.123788012651	0.133078059567	-0.330699085162	0.00131457615208
0.479	-1.76979662302	-1.71994064586	9.50427576144	0.114137704912	0.155747928819	-0.334003842461	0.114540066268	0.138814090523	-0.341389505224	0.00117860913161
0.48	-1.67454930641	-1.82435359615	9.45689019972	0.104698195411	0.16150892441	-0.344514042615	0.105063431359	0.144079728185	-0.352159372368	0.00103714216097
0.481	-1.70113556093	-1.93650508276	9.46153212184	0.0949163722555	0.16705605436	-0.35510165742	0.0952396743026	0.149126828055	-0.362996151604	0.00089051972019
0.482	-1.47983466746	-2.0437359791	9.36839490464	0.0855444506747	0.171578114063	-0.365779750346	0.085820979379	0.153144206747	-0.373872710152	0.000739642187509
0.483	-1.5042745794	-2.14489276777	9.37242456823	0.0753026008915	0.176182010481	-0.376559506137	0.0755275738814	0.157236443684	-0.384855705258	0.000584434105147
0.484	-1.28011447658	-2.24499506924	9.28917637286	0.0654586923682	0.17975111126	-0.387407172946	0.065627296903	0.160289565989	-0.395856114152	0.000425931941166
0.485	-1.3022810403	-2.3428703136	9.29265280818	0.0547761954566	0.183398748577	-0.398348479567	0.0548837103842	0.163413838503	-0.406955207729	0.00026406393426
0.486	-1.07885278598	-2.43610606696	9.21974483718	0.0445275791557	0.186019174417	-0.409331437549	0.0445693232634	0.165507035486	-0.418046387335	9.98626616063e-05
0.487	-1.09874270475	-2.52981131394	9.22272299082	0.0334764835697	0.188713759334	-0.420388720708	0.033447892465	0.167667124438	-0.429217072891	-6.67393344985e-05
0.488	-0.879054054444	-2.61705535716	9.16055814458	0.0228717362361	0.190401576513	-0.431460231249	0.0227683702131	0.168817048784	-0.440353842055	-0.000234727204752
0.489	-0.89668709057	-2.70595408797	9.16309402162	0.0115168830003	0.192158694676	-0.442575108985	0.0113344426845	0.17002967739	-0.451539182269	-0.000404164170611
0.49	-0.780608054408	-2.69428243885	9.13476224908	0.000731196761704	0.193165716501	-0.453673165436	0.000465592863514	0.170489188925	-0.462672499802	-0.000574177121334
0.491	-0.683906340255	-2.78791154712	9.11172587723	-0.0105584489671	0.193749141443	-0.464779296913	-0.0109111163257	0.17052003849	-0.47379485592	-0.000744456653169
0.492	-0.588837236188	-2.86856132152	9.09144572234	-0.0218921230909	0.193898084009	-0.475857545001	-0.0223355092807	0.170112685944	-0.484869818393	-0.000914551887502
0.493	-0.495610295227	-2.94889710655	9.07382431191	-0.0333557286727	0.193622770716	-0.486890371952	-0.0338932260752	0.169277780398	-0.495880362191	-0.00108403083577
0.494	-0.40457598304	-3.02534505063	9.05880875461	-0.0449005064192	0.192934684978	-0.497855467433	-0.0455352138024	0.168027471319	-0.506804726552	-0.00125247281918
0.495	-0.315980504121	-3.09898614643	9.04634100687	-0.0565174629812	0.191846298055	-0.508730632822	-0.0572521595498	0.166374904031	-0.517621280413	-0.00141946960122
0.496	-0.230062768775	-3.16951918905	9.03636544628	-0.0681863482519	0.190371009964	-0.519492400004	-0.0690234675312	0.164334231946	-0.5283071418	-0.00158462653304
0.497	-0.147036303992	-3.2370311633	9.02882078654	-0.0798903775633	0.188523050496	-0.530116594087	-0.0808319833139	0.161920493884	-0.538838736708	-0.00174756350025
0.498	-0.0670994718678	-3.30148942006	9.02364018067	-0.0916118700492	0.186317410483	-0.540578332396	-0.0926596338769	0.159149549354	-0.549191796784	-0.00190791579618
0.499	0.00956507308902	-3.36289524515	9.02075060891	-0.103333502161	0.183769773996	-0.550852196689	-0.104488683357	0.156038006314	-0.559341530249	-0.00206533491043
0.5	0.0827888853336	-3.42124304093	9.02007325902	-0.115037962396	0.180896455263	-0.560912361947	-0.116301390235	0.152603155745	-0.569262749895	-0.00221948924837
0.501	0.152417519198	-3.47653494848	9.02152398535	-0.12670809793	0.177714336895	-0.570732743593	-0.128080156738	0.148862906555	-0.57893001973	-0.00237006478286
0.502	0.438727392395	-3.59837382648	9.06723545237	-0.138392781074	0.173798448835	-0.580176012554	-0.139872976052	0.144399480912	-0.588184569035	-0.00251654752635
0.503	0.442801538046	-3.64045874637	9.06637302083	-0.150176196728	0.169593426312	-0.589306312721	-0.151763619029	0.139653540325	-0.597112442548	-0.00265857544136
0.504	0.524810645274	-3.63950212867	9.04556290864	-0.161720317451	0.164931018584	-0.598424492028	-0.163414340713	0.134441695856	-0.606005291793	-0.00279546787174
0.505	0.69878487596	-3.72152052699	9.01738565539	-0.17314072489	0.159813315125	-0.606912450828	-0.174938578961	0.12879719565	-0.614245499237	-0.00292693805306
0.506	0.72560627751	-3.75437132959	9.01265671268	-0.184480212499	0.15464747059	-0.614967319026	-0.186379222375	0.12311674777	-0.62205025222	-0.00305287995005
0.507	0.90546119042	-3.81873531933	8.99727723897	-0.195600395021	0.149007910045	-0.622662060545	-0.197597586078	0.116971660369	-0.629470426899	-0.00317281146285
0.508	0.906178538906	-3.82052365256	8.99669777383	-0.206652008906	0.143332209093	-0.630044070635	-0.208744212616	0.110796564973	-0.636575330666	-0.00328669520257
0.509	1.06870835546	-3.87556497508	8.99592757822	-0.217464677848	0.137275730116	-0.636868006015	-0.219647457972	0.104259990066	-0.643101937615	-0.00339414315267
0.51	1.06956750517	-3.87784131359	8.99527329008	-0.228159904996	0.131169353633	-0.643341354692	-0.230429176241	0.0976818988279	-0.649274128718	-0.00349511376575
0.511	1.20816818158	-3.92382442286	9.00811336154	-0.238621003698	0.124798721312	-0.649209549622	-0.240971395689	0.0908616249001	-0.654826274385	-0.00358933657491
0.512	1.20919521775	-3.92656208812	9.00737340985	-0.248917835145	0.118369706053	-0.654690493739	-0.251344442768	0.0839937637254	-0.659986337724	-0.00367676398209
0.513	1.31965290082	-3.96390572122	9.03248363096	-0.25898542156	0.111788935502	-0.659526327187	-0.261482076542	0.0769988791275	-0.664491646489	-0.00375724044073
0.514	1.32086509033	-3.96708222251	9.03164973494	-0.268846080822	0.105146279371	-0.663941818058	-0.271407190031	0.069955362245	-0.668571076554	-0.00383071732484
0.515	1.40063310714	-3.99633917228	9.06738580895	-0.278483971394	0.0984583966562	-0.667680436429	-0.28110273486	0.0628938287398	-0.671969080606	-0.00389714861854
0.516	1.40203947849	-3.99993098845	9.06645254286	-0.28787687349	0.0917091417429	-0.670970195549	-0.290547166682	0.0557866154348	-0.674912256518	-0.00395648866248
0.517	1.4500016548	-4.02172462018	9.11097020678	-0.297055652107	0.0850141353122	-0.673560322219	-0.299770231823	0.0487630955226	-0.677156141764	-0.00400879422855
0.518	1.45160368078	-4.02570595095	9.10993509794	-0.305956486648	0.0782612863638	-0.67567850886	-0.308708871317	0.0416997825128	-0.678921924847	-0.00405402555538
0.519	1.46787825607	-4.04069231728	9.1612934253	-0.314654083889	0.0716544040303	-0.677083836657	-0.317436789084	0.0348138148256	-0.679979865308	-0.00409233458855
0.52	1.46967066827	-4.04503451241	9.16015686565	-0.323046352004	0.0649952816915	-0.67800026595	-0.325852723299	0.0278958684814	-0.680542756564	-0.00412368938969
0.521	1.45542174154	-4.05387347254	9.21640334116	-0.33124830126	0.0585656107605	-0.678200389951	-0.334070819256	0.0212403337688	-0.680398790801	-0.00414832885395
0.522	1.45739341239	-4.05854494065	9.21516834876	-0.339123460592	0.0520905250137	-0.677901266531	-0.341955483724	0.0145616526619	-0.679749607273	-0.00416622988125
0.523	1.41464361725	-4.0618735386	9.27440515961	-0.346822874393	0.045919828256	-0.676892127922	-0.349657049496	0.00822150814405	-0.678404026242	-0.00417770966342
0.524	1.41677848278	-4.06684004586	9.27307701958	-0.354180162886	0.0397110288533	-0.675380273607	-0.357010040307	0.00186727779533	-0.676550072996	-0.00418275416467
0.525	1.34822361189	-4.06524620485	9.33351131814	-0.361377451798	0.0338728201704	-0.673174101939	-0.364196032023	-0.00408145137752	-0.674019306561	-0.00418174993344
0.526	1.35050162994	-4.07047150346	9.33209713524	-0.368223429503	0.0280036998646	-0.670468673013	-0.371024619598	-0.0100356309768	-0.670984039658	-0.00417469157099
0.527	1.25933049432	-4.06446834529	9.39207817883	-0.374925782321	0.0225625472632	-0.667093432612	-0.377703102409	-0.0155266111546	-0.667300048124	-0.00416202587175
0.528	1.26172863447	-4.06991507137	9.39058639214	-0.3812736227	0.0170970788615	-0.663229141272	-0.384021480605	-0.0210153401425	-0.663122243738	-0.0041437551385
0.529	1.19683206275	-4.09118474786	9.42119068234	-0.38782547117	0.0120039094678	-0.659249761338	-0.390540167497	-0.0261267280435	-0.658846799585	-0.00412031006081
0.53	1.14292068133	-4.08202293867	9.44886867552	-0.393816297567	0.007132345922	-0.654457621497	-0.396491494412	-0.0309702922236	-0.653768801926	-0.00409189297374
0.531	1.08495023634	-4.07956699867	9.47568911073	-0.399625273141	0.00251009786868	-0.649126351336	-0.402256070668	-0.0355331973261	-0.64816327694	-0.0040587787547
0.532	1.02337284169	-4.07430708233	9.50154932759	-0.405180204189	-0.00185338648522	-0.643267698012	-0.407762067201	-0.0398058207978	-0.642042778166	-0.00402125203839
0.533	0.958684482517	-4.06892851787	9.52633082086	-0.410512042742	-0.00594979967377	-0.636899371769	-0.413040835087	-0.0437800447672	-0.635425772492	-0.00397960637635
0.534	0.891331430352	-4.06259574113	9.54992440068	-0.415621667975	-0.00977208463333	-0.630039436228	-0.418093660349	-0.0474490462551	-0.628331030267	-0.00393414288375
0.535	0.821762257794	-4.055512076	9.57222744387	-0.42051866367	-0.0133144085609	-0.622707398524	-0.422930542277	-0.0508073383623	-0.620778711925	-0.00388516884587
0.536	0.75041260137	-4.04758394566	9.59314760854	-0.425210069327	-0.0165721342474	-0.614923701212	-0.427558939083	-0.0538507156401	-0.612789859218	-0.00383299641816
0.537	0.677707466282	-4.03880486898	9.61260316792	-0.429703657851	-0.0195417947073	-0.6067096692	-0.43198704211	-0.0565762289325	-0.604386340518	-0.00377794134967
0.538	0.604058002792	-4.02914013514	9.63052348806	-0.434006948571	-0.0222210658542	-0.598087319395	-0.436222785034	-0.0589821496753	-0.595590659212	-0.00372032174585
0.539	0.529859746706	-4.01855819207	9.64684902384	-0.438127442088	-0.0246087370246	-0.589079208117	-0.440274075282	-0.0610679337633	-0.586425799973	-0.00366045686653
0.54	0.455490828292	-4.00702021042	9.66153120189	-0.442072486627	-0.0267046789284	-0.579708267575	-0.444148657155	-0.0628341816542	-0.576915064348	-0.00359866596284
0.541	0.381310375433	-3.99448251903	9.67453216949	-0.445849245281	-0.0285098091161	-0.569997647869	-0.447854076164	-0.0642825957798	-0.567081912089	-0.00353526715539
0.542	0.307657342043	-3.98089581214	9.68582447902	-0.449464631871	-0.0300260551575	-0.559970561858	-0.45139761227	-0.0654159353062	-0.556949805599	-0.00347057635621
0.543	0.23484969796	-3.96620569718	9.69539070147	-0.45292525729	-0.0312563157936	-0.549650135723	-0.454786223939	-0.0662379686927	-0.546542060301	-0.00340490623697
0.544	0.163183795527	-3.95035316246	9.70322299857	-0.456237376639	-0.0322044203442	-0.539059266282	-0.458026493328	-0.0667534244184	-0.535881701984	-0.00333856524532
0.545	0.0929341145536	-3.93327530838	9.70932265517	-0.459406841869	-0.0328750866502	-0.528220486484	-0.461124577304	-0.0669679402731	-0.524991332552	-0.00327185667104
0.546	0.0243533225109	-3.91490618512	9.71369957842	-0.462439059939	-0.0332738778125	-0.517155840207	-0.464086164315	-0.0668880115821	-0.513893005269	-0.00320507776322
0.547	-0.0423275660287	-3.89517773612	9.716371778	-0.465338957494	-0.0334071579735	-0.505886767372	-0.466916438098	-0.0665209387113	-0.502608110523	-0.00313851889942
0.548	-0.106898729586	-3.87402080485	9.71736482177	-0.468110952437	-0.0332820473608	-0.494434000182	-0.4696200486	-0.0658747741697	-0.491157272889	-0.00307246280736
0.549	-0.169170925156	-3.85136618078	9.71671128952	-0.470758932667	-0.0329063767906	-0.482817471122	-0.472201090359	-0.0649582695919	-0.479560260119	-0.00300718383938
0.55	-0.228974748824	-3.82714565657	9.7144502157	-0.473286242071	-0.0322886418014	-0.471056233152	-0.4746630884	-0.0637808228505	-0.467835904483	-0.00294294729974
0.551	-0.286159786954	-3.80129307317	9.71062653478	-0.475695673643	-0.0314379565711	-0.459168392337	-0.477008991525	-0.0623524255123	-0.456002036697	-0.00288000882453
0.552	-0.340593714275	-3.77374533029	9.70529053531	-0.477989469516	-0.0303640077434	-0.447171052966	-0.479241172729	-0.0606836108211	-0.444075432461	-0.00281861381374
0.553	-0.392161335621	-3.74444334168	9.69849732006	-0.480169327532	-0.0290770082762	-0.435080275006	-0.481361436363	-0.0587854023564	-0.432071771472	-0.00275899691493
0.554	-0.440763590529	-3.71333291753	9.69030628982	-0.48223641388	-0.0275876514063	-0.422911043587	-0.483371031535	-0.0566692634903	-0.420005608571	-0.00270138155778
0.555	-0.48631661059	-3.68036555769	9.68078063713	-0.484191381233	-0.0259070648117	-0.410677250038	-0.485270671153	-0.0543470477371	-0.40789035656	-0.00264597953869
0.556	-0.528750751881	-3.64549914338	9.66998686986	-0.486034391767	-0.024046765045	-0.39839168385	-0.487060555985	-0.0518309500711	-0.395738280051	-0.00259299065446
0.557	-0.56800972218	-3.60869851711	9.65799435329	-0.487765144371	-0.0220186123015	-0.38606603483	-0.488740402989	-0.0491334592645	-0.383560499592	-0.00254260238418
0.558	-0.803175177178	-3.52319292074	9.59433571234	-0.489322464545	-0.019444773861	-0.373698241701	-0.49024913186	-0.0458773876905	-0.371382012343	-0.00249518457749
0.559	-0.805013826882	-3.49025199585	9.59306037357	-0.49064443784	-0.0165719289393	-0.361285480007	-0.49152484703	-0.0423084735307	-0.359183233296	-0.00245109525496
0.56	-0.859307335243	-3.49033790684	9.60712974078	-0.492185564381	-0.0134284321288	-0.348915162334	-0.493022250488	-0.0384611727018	-0.347049782501	-0.00241080448749
0.561	-0.980948477969	-3.38947003559	9.62606895347	-0.493383861045	-0.0100056034479	-0.336524769779	-0.4941791358	-0.0343223078815	-0.334920355337	-0.00237451042483
0.562	-1.00178169267	-3.35115882901	9.62852438828	-0.49435749626	-0.00654900974745	-0.324114322759	-0.495113547795	-0.0301367032503	-0.322777530936	-0.00234229820099
0.563	-1.09844967435	-3.28700862178	9.63143383832	-0.495463976225	-0.0028470146919	-0.311753345212	-0.496183092124	-0.0256982937102	-0.310706241604	-0.00231444462752
0.564	-1.12698062449	-3.2457998548	9.63543868273	-0.49619061757	0.00092439391644	-0.299374542514	-0.496874786149	-0.0211776498848	-0.298626767791	-0.00229102928947
0.565	-1.20404410288	-3.17561140524	9.62507925888	-0.49704317122	0.00484419639024	-0.287050143344	-0.497694434697	-0.0165012936053	-0.286617135716	-0.00227222942585
0.566	-1.2363346745	-3.13035430808	9.62989210599	-0.49749465406	0.00884701177161	-0.274718885842	-0.498114767473	-0.0117298772278	-0.274611599129	-0.00225813890661
0.567	-1.29147319778	-3.05521034796	9.60767929825	-0.498082170284	0.012906684464	-0.262446332613	-0.498672885643	-0.00689436414638	-0.262673707656	-0.00224884338826
0.568	-1.32457610585	-3.00588929847	9.61272862008	-0.498241132735	0.0170534683052	-0.250172508931	-0.498803917042	-0.00196008639936	-0.250746046417	-0.00224444151715
0.569	-1.35705544728	-2.92661601095	9.58033162185	-0.498550771744	0.0211741395063	-0.237960935738	-0.499087052433	0.0029552503733	-0.238883455294	-0.00224493487086
0.57	-1.38890734234	-2.87332288725	9.58520431026	-0.49840153165	0.025379014835	-0.22574870046	-0.498912445589	0.00796641573791	-0.227031644065	-0.00225041988787
0.571	-1.39905050812	-2.7907148242	9.54453352338	-0.498420830757	0.02948359839	-0.213601761049	-0.498907457645	0.0128843892942	-0.215242245425	-0.00226082245605
0.572	-1.4283319188	-2.73363293998	9.54895591624	-0.497949258822	0.0336648994737	-0.201450276835	-0.498412375332	0.0178910155375	-0.203459247844	-0.0022762322816
0.573	-1.41721481325	-2.64844917693	9.50204087619	-0.497666320605	0.0376800537297	-0.189366891547	-0.498106646089	0.0227385036264	-0.191736173954	-0.00229650768654
0.574	-1.44320019437	-2.58782552826	9.505855924	-0.496859822818	0.0417618687456	-0.177271193733	-0.497277754633	0.0276652017673	-0.18001094713	-0.00232172915505
0.575	-1.41657077823	-2.58695580716	9.47781725915	-0.49638396345	0.0456544932307	-0.16523176626	-0.496779828388	0.0324106307789	-0.168331747021	-0.00235171311501
0.576	-1.41247408952	-2.50569413256	9.4534153307	-0.495474610849	0.0494823346849	-0.153213088344	-0.495848496427	0.0371015666104	-0.156672797356	-0.00238643299297
0.577	-1.40273360453	-2.43047142084	9.42850423099	-0.494446137723	0.0532001082447	-0.141219469869	-0.494797956668	0.0416924972173	-0.14503464979	-0.00242578452968
0.578	-1.38780606649	-2.35246742193	9.40319745063	-0.493223996958	0.0567929127221	-0.129246223753	-0.493553473594	0.0461689104901	-0.133411249708	-0.00246966179881
0.579	-1.36804834725	-2.27427678076	9.37764551292	-0.491829271672	0.0602471073769	-0.117291144369	-0.492135950921	0.0505173530981	-0.121799086954	-0.00251794435213
0.58	-1.34378426221	-2.19522047731	9.35202157136	-0.490254832822	0.0635500987488	-0.105351023126	-0.490538081593	0.0547254959693	-0.110193708738	-0.00257049869393
0.581	-1.31533410617	-2.11558949187	9.32650396443	-0.488501581501	0.0666902979881	-0.093422825278	-0.488760593602	0.0587819973633	-0.098590892084	-0.00262717939483
0.582	-1.28301755049	-2.03540165938	9.30126701317	-0.486568044744	0.0696570697807	-0.0815034152134	-0.486801845704	0.0626764739455	-0.0869863686937	-0.00268783012062
0.583	-1.24715573518	-1.95475885542	9.27647646876	-0.484453514465	0.072440711516	-0.0695897062065	-0.484660967292	0.066399467521	-0.075375975247	-0.00275228459105
0.584	-1.20806980085	-1.87373963218	9.25228705127	-0.482157210633	0.0750324351329	-0.0576786830413	-0.482337022146	0.0699424246106	-0.0637556771678	-0.00282036750476
0.585	-1.16607898708	-1.79242823951	9.2288412187	-0.479678580696	0.07742435189	-0.045767458308	-0.479829308502	0.0732976760384	-0.0521216261431	-0.00289189543715
0.586	-1.12149860403	-1.71090469456	9.20626859648	-0.477017252848	0.0796094564397	-0.0338533154943	-0.477137312906	0.0764584167812	-0.0404702043771	-0.00296667771583
0.587	-1.07463791959	-1.62924673492	9.18468583208	-0.4741730794	0.0815816098448	-0.0219337524655	-0.474260754158	0.0794186846141	-0.0287980690866	-0.00304451727411
0.588	-1.02579868255	-1.5475286969	9.16419670664	-0.471146146292	0.0833355211948	-0.0100065213012	-0.471199593375	0.0821733375627	-0.0171021931858	-0.00312521148213
0.589	-0.975273613227	-1.46582155385	9.14489243654	-0.46793678698	0.0848667279177	0.00193033441364	-0.4679540484	0.0847180301788	-0.00537990325086	-0.00320855295475
0.59	-0.92334534624	-1.3841928026	9.12685209796	-0.464545590998	0.086171574933	0.0138784452389	-0.46452460288	0.0870491888369	0.00637108562388	-0.00329433033525
0.591	-0.870285608346	-1.3027065206	9.11014314946	-0.46097341101	0.0872471928389	0.0258390844253	-0.460912013801	0.089163986253	0.018152638026	-0.00338232905403
0.592	-0.816354704254	-1.22142345657	9.0948220162	-0.457221367874	0.0880914753103	0.037813139435	-0.457117317024	0.0910603154255	0.0299661695496	-0.00347233206158
0.593	-0.76180100118	-1.14040115963	9.08093471583	-0.453290854285	0.0887030558696	0.0498010864723	-0.453141831363	0.0927367631774	0.041812621272	-0.00356412053534
0.594	-0.70686080378	-1.0596941279	9.06851751572	-0.449183537091	0.0890812841632	0.0618029680606	-0.448987161327	0.0941925834514	0.053692437414	-0.00365747456
0.595	-0.651758258325	-0.979353961249	9.05759759048	-0.444901358415	0.089226201854	0.0738183736975	-0.444655198618	0.0954276704852	0.0656055462065	-0.00375217378118
0.596	-0.596705379528	-0.899429512044	9.04819368738	-0.440446535627	0.0891385182166	0.0858464236068	-0.440148122464	0.0964425319707	0.0775513439821	-0.00384799803227
0.597	-0.541902110768	-0.819967026316	9.04031677662	-0.435821560192	0.0888195855021	0.0978857556025	-0.43546839878	0.0972382622793	0.0895286825019	-0.0039447279345
0.598	-0.487536633859	-0.74101027433	9.03397067779	-0.431029195403	0.0882713741224	0.109934515069	-0.430618778177	0.0978165158179	0.10153585952	-0.00404214547045
0.599	-0.433785511345	-0.6626006639	9.02915267158	-0.42607247298	0.0874964476925	0.121990348056	-0.425602292793	0.0981794805677	0.113570612583	-0.00414003453084
0.6	-0.380814015144	-0.584777338709	9.02585407209	-0.420954688548	0.0864979379566	0.134050397467	-0.420422251946	0.0983298518427	0.125630116043	-0.00423818143519
0.601	-0.328776351121	-0.507577258601	9.02406077236	-0.415679395956	0.0852795196178	0.14611130233	-0.415082236584	0.0982708062984	0.137710981274	-0.00433637542624
0.602	-0.27781616322	-0.431035267314	9.02375375376	-0.410250400457	0.083845385086	0.158169200107	-0.409586092532	0.0980059762143	0.14980926004	-0.00443440913859
0.603	-0.2280666206	-0.355184139047	9.02490956005	-0.404671750737	0.0822002191523	0.170219732003	-0.403937922526	0.097539424065	0.161920450989	-0.00453207904174
0.604	-0.179650937047	-0.280054617207	9.02750073683	-0.398947729804	0.0803491736035	0.182258051217	-0.398142077042	0.096875617397	0.1740395092	-0.0046291858579
0.605	-0.132682599975	-0.205675437222	9.03149623689	-0.393082844754	0.0782978417815	0.194278834074	-0.392203143938	0.0960194040208	0.186160858726	-0.00472553495481
0.606	-0.0872657485329	-0.132073341	9.03686179116	-0.387081815444	0.0760522331002	0.206276293945	-0.386125936925	0.0949759875304	0.198278408052	-0.00482093671389
0.607	-0.0434953878647	-0.0592730814219	9.04356025063	-0.380949562105	0.0736187475321	0.218244197889	-0.37991548291	0.093750903159	0.210385568367	-0.00491520687417
0.608	-0.00145785666707	0.0127025761849	9.05155189539	-0.37469119194	0.0710041500774	0.230175885891	-0.373577008249	0.0923499939826	0.222475274561	-0.00500816685213
0.609	0.0387690181922	0.0838328603931	9.06079472033	-0.368311984764	0.0682155452349	0.242064292599	-0.367115923965	0.0907793874813	0.234540008811	-0.00509964403803
0.61	0.0771156107113	0.1540989999	9.07124469503	-0.361817377749	0.0652603514943	0.253901971421	-0.36053781	0.0890454724701	0.246571826644	-0.0051894720689
0.611	0.113520117906	0.223484229382	9.08285599856	-0.355212949342	0.0621462758732	0.265681120857	-0.353848398563	0.0871548764114	0.258562385318	-0.00527749107877
0.612	0.147928457802	0.291973796743	9.09558123806	-0.348504402445	0.0588812885262	0.277393612908	-0.347053556669	0.0851144431219	0.270502974376	-0.00536354792626
0.613	0.18029386967	0.359554963451	9.10937164784	-0.341697546933	0.0554735974557	0.289031023406	-0.340159267947	0.0829312108869	0.282384548212	-0.00544749640022
0.614	0.210576700813	0.426217002498	9.12417727318	-0.334798281616	0.0519316233547	0.300584664091	-0.333171613821	0.0806123909952	0.294197760456	-0.00552919740364
0.615	0.238744208559	0.491951190234	9.13994714119	-0.327812575725	0.0482639746182	0.312045616257	-0.326096754164	0.078165346709	0.305932999999	-0.0056085191163
0.616	0.264770250872	0.556750790034	9.15662941835	-0.320746450056	0.0444794225567	0.32340476578	-0.318940907533	0.0755975726799	0.317580428472	-0.00568533713664
0.617	0.288635059254	0.620611028195	9.17417156322	-0.313605957846	0.0405868768508	0.334652839321	-0.311710331102	0.0729166748259	0.329130018946	-0.00575953460331
0.618	0.310325041891	0.683529061973	9.19252046299	-0.30639716552	0.0365953612836	0.345780441513	-0.304411300407	0.0701303506785	0.340571595666	-0.00583100229676
0.619	0.329832490299	0.745503936492	9.21162257057	-0.299126133409	0.0325139897902	0.356778092902	-0.297050089027	0.0672463702113	0.351894874587	-0.00589963872152
0.62	0.347155390699	0.806536532759	9.23142403442	-0.291798896552	0.0283519428623	0.367636268442	-0.289632948311	0.0642725571601	0.363089504483	-0.00596535016948
0.621	0.362297131539	0.866629505477	9.25187081521	-0.284421445711	0.0241184443461	0.378345436317	-0.282166087302	0.0612167708399	0.374145108412	-0.00602805076477
0.622	0.3752663976	0.925787210763	9.27290881262	-0.276999708698	0.0198227386706	0.38889609686	-0.274655652941	0.0580868884664	0.38505132529	-0.00608766249072
0.623	0.386076773997	0.98401562216	9.29448397746	-0.269539532139	0.0154740685439	0.399278821363	-0.267107710708	0.0548907879855	0.395797851354	-0.00614411519942
0.624	0.394746656002	1.04132223889	9.31654242494	-0.262046663785	0.0110816531496	0.409484290527	-0.259528225805	0.0516363314125	0.406374481277	-0.00619734660428
0.625	0.401298965522	1.09771598277	9.33903054416	-0.254526735467	0.00665466688	0.419503332359	-0.25192304499	0.0483313486838	0.416771148702	-0.00624730225631
0.626	0.405760890264	1.15320708593	9.36189510693	-0.24698524682	0.00220221863555	0.429326959273	-0.244297879192	0.0449836220179	0.426977965966	-0.00629393550441
0.627	0.408163742425	1.20780697091	9.38508337152	-0.239427549853	-0.00226666827915	0.438946404194	-0.236658287005	0.0416008707847	0.436985262802	-0.00633720744034
0.628	0.408542691015	1.26152812158	9.40854318607	-0.23185883448	-0.00674307563475	0.448353155451	-0.229009659156	0.0381907368796	0.446783623792	-0.00637708682875
0.629	0.406936561482	1.31438394734	9.43222308864	-0.224284115075	-0.0112182091063	0.457538990264	-0.221357204059	0.034760770597	0.456363924366	-0.00641355002291
0.63	0.403387598322	1.36638864053	9.45607240394	-0.216708218164	-0.0156834164287	0.466496006618	-0.213705934528	0.0313184169987	0.465717365153	-0.00644658086651
0.631	0.397941347094	1.41755702912	9.48004133807	-0.209135771286	-0.0201302048564	0.47521665337	-0.206060655738	0.0278710027693	0.474835504494	-0.00647617058205
0.632	0.390646275804	1.46790442313	9.50408107171	-0.201571193125	-0.024550257908	0.48369375839	-0.198425954497	0.0244257235551	0.483710288937	-0.00650231764644
0.633	0.381553821147	1.51744646012	9.52814384671	-0.194018684941	-0.0289354513781	0.491920554601	-0.190806189893	0.0209896317768	0.492334081562	-0.006525027654
0.634	0.370717928179	1.56619894561	9.55218305117	-0.186482223363	-0.0332778685996	0.499890703769	-0.183205485372	0.017569624912	0.500699687982	-0.00654431316768
0.635	0.35819510418	1.61417769468	9.57615330028	-0.178965554562	-0.0375698149439	0.507598317912	-0.175627722274	0.0141724342414	0.508800379888	-0.0065601935587
0.636	0.344044107458	1.66139837156	9.60001051531	-0.17147218985	-0.0418038315451	0.515037978233	-0.168076534871	0.0108046140534	0.516629916035	-0.00657269483518
0.637	0.328325770336	1.70787633153	9.62371199383	-0.1640054027	-0.0459727082372	0.522204751466	-0.160555306916	0.00747253130298	0.524182560558	-0.00658184946018
0.638	0.311102896604	1.75362646458	9.64721648172	-0.156568227201	-0.0500694956966	0.529094203576	-0.153067169707	0.00418235572285	0.531453098552	-0.00658769615973
0.639	0.292440047279	1.79866304333	9.67048423158	-0.149163457944	-0.0540875167798	0.53570241075	-0.145615001675	0.000940050385564	0.538436848852	-0.00659027972104
0.64	0.272403408212	1.84299957443	9.6934770687	-0.141793651313	-0.0580203770493	0.542025967648	-0.138201429455	-0.00224863728382	0.545129673973	-0.00658965078165
0.641	0.251060620526	1.88664865737	9.71615843832	-0.134461128158	-0.0618619744842	0.548061992889	-0.130828830443	-0.00537818404201	0.551527987195	-0.00658586560971
0.642	0.228480610935	1.92962184899	9.73849346168	-0.127167977812	-0.0656065083683	0.553808131783	-0.123499336771	-0.00844329890524	0.55762875679	-0.00657898587603
0.643	0.204733526441	1.9719295373	9.76044897412	-0.119916063399	-0.069248487353	0.559262556331	-0.116214840665	-0.0114389307649	0.563429507416	-0.00656907841824
0.644	0.179890527387	2.01358082367	9.78199356845	-0.112707028383	-0.0727827366926	0.564423962529	-0.108977001127	-0.0143602755339	0.568928318707	-0.00655621499764
0.645	0.282506037144	2.11543590925	9.86097490269	-0.10547908613	-0.0764455823536	0.569169982642	-0.101724752145	-0.0174552129986	0.574027705572	-0.0065403458372
0.646	0.293552597935	2.14898257336	9.85953252366	-0.0982222106321	-0.080420739377	0.573558953422	-0.0944477277924	-0.0209007160571	0.578804608794	-0.00652114831117
0.647	0.287385545112	2.18759311948	9.84721914818	-0.0910684274521	-0.0842255380165	0.577884787539	-0.0872764653996	-0.0241865601998	0.583501635135	-0.00649864710173
0.648	0.312997416392	2.22196883704	9.84311785409	-0.0839504872582	-0.0880961794828	0.581692780082	-0.0801465111501	-0.0275946928513	0.587690760859	-0.00647272562689
0.649	0.342767206025	2.2952918386	9.83433620369	-0.076922616796	-0.0917855814972	0.585321155464	-0.0731100740282	-0.0308446005206	0.591682849257	-0.00644355783695
0.65	0.344660110646	2.29439455469	9.83453352596	-0.0699170855876	-0.0955219613764	0.588690593489	-0.0660997821018	-0.0341715688122	0.595422485013	-0.0064110507856
0.651	0.375746934834	2.36650636405	9.83258335457	-0.0629937099343	-0.099050523606	0.591757097312	-0.0591758873027	-0.0373268134751	0.598839505386	-0.00637536848011
0.652	0.377700632168	2.36579070277	9.83276070308	-0.0561018449688	-0.10264014064	0.594564324172	-0.0522872641417	-0.0405733439277	0.602005057154	-0.00633641960247
0.653	0.402715739688	2.43621062035	9.83764846795	-0.0492791727462	-0.105974367243	0.597078439365	-0.0454719793671	-0.0435999904403	0.604852680264	-0.00629441411251
0.654	0.40476270675	2.43566042215	9.83779749218	-0.0424948168549	-0.109377978855	0.599333022556	-0.0386986849669	-0.0467263762295	0.607449315224	-0.00624925225539
0.655	0.419051769003	2.50412888554	9.84925295844	-0.0357708721496	-0.112483704036	0.601304442079	-0.0319898014406	-0.0495897048293	0.609733362551	-0.00620118695742
0.656	0.421215720153	2.5037373584	9.84936759608	-0.0290903264059	-0.115661518426	0.603017235302	-0.0253278548538	-0.0525554638981	0.611767482237	-0.00615011578562
0.657	0.421943619518	2.57002338899	9.86674232881	-0.0224637041946	-0.118505968798	0.604457168823	-0.0187236342849	-0.0552218881337	0.613495448048	-0.00609632849329
0.658	0.424239599306	2.56978953945	9.86681862793	-0.0158844245441	-0.121420692875	0.60564054138	-0.0121701107714	-0.0579887734174	0.614975242027	-0.00603972462673
0.659	0.41007257045	2.63364515833	9.88916782219	-0.00935398895904	-0.123974105354	0.606561840044	-0.00566898804633	-0.0604274394627	0.616156594047	-0.00598062380148
0.66	0.412507663695	2.6335716472	9.88920366143	-0.00287405589762	-0.126592664101	0.607229792853	0.000778504923048	-0.0629611405311	0.617092343103	-0.00591893099693
0.661	0.383347913056	2.69472120597	9.91539968524	0.00356112489516	-0.128829455944	0.607646979914	0.00717797795534	-0.0651450917879	0.617738682259	-0.00585498861259
0.662	0.385922051185	2.69481279451	9.91539443513	0.00994319076342	-0.131124086952	0.60781515846	0.0135214746143	-0.0674163265556	0.618142892915	-0.00578870938401
0.663	0.314575363089	2.72837475188	9.94962960768	0.0163118666904	-0.133002231561	0.607866511941	0.0198493210376	-0.0692893425104	0.618387249656	-0.00572046860999
0.664	0.34565581611	2.75294072632	9.94413089194	0.0225624481623	-0.134973235812	0.607426986194	0.0260551281844	-0.0713094661681	0.618152470504	-0.00565013636895
0.665	0.293858920147	2.75818616785	9.96392849791	0.0288731018369	-0.136586065599	0.607124560439	0.0323204883921	-0.0729629821854	0.618016401812	-0.0055781121473
0.666	0.269916076699	2.7853084408	9.97884012852	0.035082282751	-0.138056684985	0.606462106529	0.0384813380628	-0.0745161530054	0.617506948498	-0.00550444411243
0.667	0.242869477885	2.81270789488	9.99355962052	0.041251392466	-0.139347655635	0.605572058775	0.0445999485256	-0.0759179515067	0.61675194768	-0.00542930210192
0.668	0.213262215654	2.83896147871	10.0081181787	0.0473683723857	-0.140456917886	0.604457870392	0.050664430371	-0.077165895811	0.615754619457	-0.0053528372087
0.669	0.181463942066	2.86443144929	10.0224769091	0.0534367644781	-0.141383438402	0.603124398498	0.0566785046828	-0.0782583714826	0.614519692842	-0.00527520329523
0.67	0.147796412005	2.8889512274	10.0365653035	0.0594554539156	-0.142127092016	0.601576483571	0.0626412365303	-0.0791946618734	0.613051980351	-0.00519655562118
0.671	0.112566546594	2.91251135576	10.0503018514	0.0654245448134	-0.142688539764	0.599819133815	0.0685529105638	-0.0799748080237	0.611356548525	-0.00511704990778
0.672	0.0760729855469	2.93505960165	10.0636043545	0.071343661531	-0.143069150339	0.597857444102	0.0744133308913	-0.080599539367	0.60943862888	-0.00503684155567
0.673	0.0386093529573	2.95655898175	10.0763951196	0.0772124501941	-0.143270947833	0.595696587888	0.0802223216653	-0.081070222994	0.607303604126	-0.00495608495585
0.674	0.000463368493644	2.97697072125	10.088603575	0.083030436367	-0.143296568828	0.593341787986	0.0859795837867	-0.0813888244102	0.604956974288	-0.00487493285919
0.675	-0.0380849781832	2.99625913106	10.1001675475	0.0887970681664	-0.143149223564	0.590798293823	0.0916847371531	-0.0815578716772	0.602404329658	-0.00479353579063
0.676	-0.0767656703538	3.01439014598	10.1110338396	0.0945117041047	-0.142832658121	0.588071357448	0.0973373077	-0.0815804206736	0.599651322583	-0.00471204150184
0.677	-0.115320891475	3.03133174429	10.1211583908	0.100173616353	-0.142351116566	0.585166210815	0.102936729933	-0.0814600201832	0.596703640491	-0.00463059446023
0.678	-0.153506965025	3.04705383981	10.1305062033	0.10578198926	-0.141709302729	0.582088043881	0.10848234479	-0.0812006765162	0.593566979677	-0.00454933537363
0.679	-0.191095926136	3.06152833842	10.1390511014	0.111335919292	-0.140912341668	0.578841983868	0.113973398999	-0.0808068176751	0.590247020187	-0.00446840075083
0.68	-0.227876826504	3.07472915359	10.1467753766	0.116834414816	-0.139965741	0.575433075786	0.11940904435	-0.0802832572538	0.586749401946	-0.00438792249801
0.681	-0.263656592879	3.08663223103	10.1536693548	0.122276396314	-0.138875352385	0.571866264343	0.124788337479	-0.0796351583087	0.583079702274	-0.0043080275513
0.682	-0.298260558865	3.09721556632	10.1597308983	0.127660696951	-0.137647333392	0.568146377349	0.130110240066	-0.078867997448	0.579243414917	-0.00422883754517
0.683	-0.331532774378	3.10645922	10.1649648633	0.132986063569	-0.136288110006	0.564278110656	0.135373619548	-0.0779875293717	0.575245930695	-0.00415046851644
0.684	-0.36333595889	3.11434532331	10.1693825288	0.138251158112	-0.134804339978	0.560266014713	0.140577250315	-0.0769997520651	0.57109251983	-0.00407303064329
0.685	-0.393551187874	3.12085807649	10.173001004	0.143454559488	-0.133202877194	0.556114482728	0.145719815419	-0.07591087282	0.566788316009	-0.00399662801857
0.686	-0.422077513639	3.12598374296	10.1758426243	0.148594765854	-0.131490737214	0.551827740471	0.150799908762	-0.0747272752247	0.562338302199	-0.00392135845656
0.687	-0.448831259938	3.1297106314	10.1779343525	0.153670197305	-0.129675064081	0.547409837686	0.155816037751	-0.0734554872373	0.557747298215	-0.0038473133321
0.688	-0.473745295675	3.13202907396	10.1793071846	0.158679198953	-0.127763098491	0.542864641087	0.160766626392	-0.072102150426	0.553019950034	-0.00377457745101
0.689	-0.496768138778	3.13293139551	10.1799955692	0.163620044357	-0.12576214737	0.538195828902	0.165650018794	-0.0706739904372	0.548160720802	-0.00370322895065
0.69	-0.517863016826	3.13241187677	10.1800368505	0.168490939283	-0.123679554908	0.533406886915	0.170464483038	-0.0691777887297	0.543173883514	-0.00363333922935
0.691	-0.537006876923	3.13046671159	10.1794707352	0.173290025769	-0.121522675033	0.528501105936	0.175208215399	-0.0676203555967	0.538063515287	-0.0035649729034
0.692	-0.554189300097	3.12709395628	10.1783387898	0.178015386443	-0.119298845357	0.523481580636	0.17987934486	-0.0660085044788	0.532833493172	-0.00349818779044
0.693	-0.569411588236	3.12229347949	10.1766839678	0.182665049101	-0.117015362544	0.518351209677	0.184475937914	-0.0643490275613	0.52748749143	-0.00343303491785
0.694	-0.582685584121	3.11606689974	10.1745501705	0.187236991475	-0.114679459104	0.51311269707	0.188996003592	-0.0626486726392	0.522028980206	-0.00336955855491
0.695	-0.594032872384	3.10841752928	10.1719818502	0.191729146204	-0.112298281547	0.507768554662	0.19343749871	-0.0609141212248	0.516461225501	-0.00330779626752
0.696	-0.603483564423	3.09935030234	10.1690236367	0.196139405947	-0.109878869893	0.502321105706	0.197798333293	-0.0591519678699	0.51078729039	-0.00324777899418
0.697	-0.611075635359	3.0888717159	10.1657200134	0.200465628652	-0.107428138468	0.496772489418	0.202076376161	-0.0573687006703	0.505010037394	-0.00318953114212
0.698	-0.616853859678	3.07698975561	10.1621150158	0.204705642922	-0.104952857955	0.491124666461	0.206269460638	-0.0555706829203	0.49913213193	-0.00313307070232
0.699	-0.620869127427	3.06371383058	10.1582519743	0.208857253498	-0.102459638667	0.485379425276	0.210375390381	-0.053764135884	0.493156046774	-0.00307840938234
0.7	-0.6231775898	3.04905470112	10.1541732812	0.212918246809	-0.0999549149837	0.479538389204	0.214391945298	-0.051955122653	0.487084067454	-0.00302555275589
0.701	-0.623840021264	3.03302441138	10.1499201944	0.216886396601	-0.0974449309291	0.473603024328	0.218316887537	-0.0501495330596	0.480918298524	-0.00297450042802
0.702	-0.622921137497	3.01563622019	10.1455326659	0.220759469611	-0.0949357268453	0.467574647978	0.222147967538	-0.0483530696211	0.474660670635	-0.00292524621484
0.703	-0.620489010573	2.99690453399	10.1410491981	0.224535231291	-0.092433127139	0.461454437835	0.225882930133	-0.0465712344891	0.468312948359	-0.00287777833686
0.704	-0.616614544063	2.97684484204	10.1365067235	0.228211451558	-0.0899427290669	0.455243441592	0.229519520673	-0.044809317385	0.461876738692	-0.00283207962491
0.705	-0.611370970775	2.9554736524	10.1319405083	0.231785910567	-0.0874698925375	0.448942587104	0.233055491178	-0.0430723845033	0.4553535002	-0.00278812773763
0.706	-0.604833380516	2.93280842965	10.1273840754	0.235256404497	-0.0850197309075	0.44255269299	0.2364886065	-0.0413652683675	0.448744552737	-0.00274589538956
0.707	-0.597078322497	2.90886753626	10.1228691397	0.238620751338	-0.0825971027534	0.436074479623	0.239816650473	-0.039692558627	0.442051087688	-0.00270535058895
0.708	-0.588183497223	2.88367017792	10.1184255706	0.241876796666	-0.0802066046025	0.429508580482	0.243037432065	-0.0380585937852	0.4352741787	-0.00266645688431
0.709	-0.578227307016	2.85723634564	10.1140813542	0.245022419401	-0.0778525646095	0.422855553791	0.246148791488	-0.0364674538496	0.428414792826	-0.00262917361876
0.71	-0.567288615086	2.8295867661	10.1098625793	0.248055537538	-0.0755390371643	0.416115894424	0.249148606285	-0.0349229538987	0.421473802055	-0.00259345619128
0.711	-0.555446504618	2.80074285449	10.1057934264	0.250974113827	-0.0732697984212	0.40929004601	0.252034797355	-0.0334286385583	0.414451995166	-0.00255925632398
0.712	-0.542779911323	2.77072666343	10.1018961663	0.25377616141	-0.0710483427369	0.402378413204	0.254805334921	-0.0319877773836	0.407350089866	-0.00252652233435
0.713	-0.529367434665	2.73956084015	10.0981911714	0.256459749376	-0.0688778800079	0.395381374061	0.257458244419	-0.0306033611405	0.400168745142	-0.00249519941178
0.714	-0.51528718628	2.70726858708	10.0946969284	0.259023008243	-0.0667613338947	0.388299292485	0.259991612283	-0.0292780989822	0.392908573795	-0.0024652298973
0.715	-0.500616467135	2.67387361718	10.0914300544	0.261464135332	-0.0647013409229	0.381132530678	0.262403591636	-0.0280144165132	0.3855701551	-0.00243655356573
0.716	-0.485431653122	2.63940011808	10.088405325	0.263781400033	-0.0627002504462	0.373881461559	0.264692407835	-0.026814454735	0.37815404752	-0.00240910790931
0.717	-0.469807946586	2.60387271287	10.0856357006	0.265973148927	-0.0607601254605	0.366546481088	0.266856363877	-0.0256800698646	0.37066080144	-0.00238282842192
0.718	-0.453819306489	2.56731642878	10.083132356	0.268037810768	-0.05888274425	0.359128020452	0.268893845645	-0.0246128340148	0.363090971854	-0.00235764888317
0.719	-0.437538155204	2.52975665774	10.0809047152	0.269973901281	-0.0570696028518	0.35162655805	0.270803326957	-0.0236140367257	0.355445130945	-0.00233350164124
0.72	-0.421035360702	2.49121912911	10.0789604875	0.271780027776	-0.0553219183174	0.34404263123	0.272583374416	-0.0226846873324	0.347723880509	-0.00231031789388
0.721	-0.404379958171	2.4517298723	10.0773057039	0.273454893554	-0.0536406327514	0.336376847717	0.274232652036	-0.0218255181527	0.339927864153	-0.0022880279666
0.722	-0.387639124693	2.41131519027	10.0759447593	0.274997302072	-0.0520264181035	0.328629896689	0.275749925613	-0.0210369884767	0.332057779214	-0.00226656158729
0.723	-0.370877990142	2.37000162689	10.0748804523	0.276406160871	-0.0504796816896	0.320802559434	0.277134066842	-0.0203192893375	0.324114388343	-0.0022458481565
0.724	-0.354159492721	2.32781593614	10.0741140293	0.277680485223	-0.049000572414	0.312895719542	0.278384057136	-0.0196723490386	0.316098530685	-0.00222581701247
0.725	-0.33754433127	2.28478505585	10.0736452285	0.278819401492	-0.0475889876627	0.304910372578	0.279498991147	-0.0190958394138	0.30801113261	-0.00220639769046
0.726	-0.321090798456	2.24093607633	10.0734723275	0.279822150194	-0.0462445808381	0.296847635193	0.280478079957	-0.0185891827907	0.299853217931	-0.00218752017528
0.727	-0.304854673539	2.19629621164	10.0735921877	0.280688088726	-0.0449667694993	0.288708753604	0.281320653931	-0.0181515596263	0.291625917553	-0.00216911514674
0.728	-0.288889174661	2.1508927735	10.0740003074	0.281416693756	-0.043754744075	0.280495111422	0.282026165211	-0.0177819167843	0.283330478508	-0.00215111421694
0.729	-0.273244836753	2.10475314144	10.0746908724	0.282007563261	-0.0426074771098	0.272208236769	0.282594189835	-0.0174789764171	0.274968272324	-0.00213345015921
0.73	-0.257969448958	2.0579047366	10.0756568042	0.282460418192	-0.0415237330073	0.263849808644	0.283024429472	-0.0172412454166	0.266540802673	-0.00211605712776
0.731	-0.385178439695	1.95783089915	10.0426862489	0.282699984086	-0.0402377049206	0.255386278962	0.283241506723	-0.0168069605211	0.257990394597	-0.00209900089776
0.732	-0.393072717774	1.91307552323	10.0436427192	0.282630513039	-0.0386421139364	0.24683792879	0.28314975336	-0.0160672883741	0.249327671776	-0.00208256820658
0.733	-0.416996005577	1.86269594589	10.0990570639	0.28277747143	-0.037092621053	0.238271797828	0.283274861364	-0.015370234189	0.240651855331	-0.00206683695339
0.734	-0.438226125591	1.81672019936	10.1025517498	0.28246155918	-0.0354818908671	0.229599407642	0.282937311721	-0.014616844372	0.231865104684	-0.00205185829054
0.735	-0.468094257556	1.76416338022	10.147090872	0.282348526843	-0.0339314244277	0.220912256715	0.282803050196	-0.013919775516	0.223069525422	-0.00203757451598
0.736	-0.499819495057	1.71656721534	10.1525445284	0.281770282403	-0.0322872433781	0.2121274226	0.282203772418	-0.0131330770735	0.214168671155	-0.00202407118511
0.737	-0.567315388512	1.61026137611	10.1946426451	0.28129482048	-0.0307096113233	0.203311426912	0.28170762098	-0.0124103183371	0.205243199506	-0.00201127504226
0.738	-0.566305913934	1.61508751322	10.1941311977	0.280582146089	-0.0290766358486	0.194450679386	0.280974533805	-0.0116312698304	0.196268655155	-0.00199925403994
0.739	-0.632589077821	1.50389664967	10.2277629359	0.27981961759	-0.0275100251652	0.185543462472	0.280191869025	-0.0109172608757	0.187254185365	-0.00198794733532
0.74	-0.631632975322	1.50877943561	10.2272785109	0.278839210592	-0.025881139116	0.176597264367	0.279191574859	-0.010139456624	0.178195798839	-0.00197741874265
0.741	-0.691774245262	1.39533601459	10.2524773661	0.277813919291	-0.0243417711288	0.167615563523	0.278146658549	-0.00944871553575	0.169110412	-0.00196758600486
0.742	-0.690895584787	1.40022228473	10.2520256409	0.276568833314	-0.0227378551344	0.158600141095	0.276882165314	-0.00869139669324	0.159986163814	-0.00195851570854
0.743	-0.741962475771	1.28490371419	10.2692773657	0.275284345485	-0.0212418901533	0.149560514315	0.275578514826	-0.00803847839408	0.150847720368	-0.00195010809013
0.744	-0.741177682065	1.28977491087	10.268862489	0.27377893034	-0.0196830831071	0.140492621017	0.274054122688	-0.00732018223494	0.141676007086	-0.00194242852837
0.745	-0.781545268589	1.17298650592	10.278961054	0.272239716125	-0.0182456799694	0.131411963408	0.272496156881	-0.00671869531839	0.132502580576	-0.00193536435332
0.746	-0.780864027572	1.1778243717	10.2785857575	0.270479345985	-0.0167500480217	0.12230865003	0.270717189659	-0.00605594967027	0.123301873563	-0.00192897681876
0.747	-0.77912760833	1.11740750578	10.2769733894	0.268794220649	-0.0154085354959	0.113211555107	0.269013692054	-0.0055410017508	0.114121096398	-0.00192313323368
0.748	-0.809692385976	1.06281648989	10.2822417652	0.266649370662	-0.0139665277963	0.104081593979	0.266850557042	-0.00492361713883	0.104899192437	-0.00191792427166
0.749	-0.790180182602	1.06971215494	10.277017762	0.264838948808	-0.0126888071495	0.0949765893754	0.265022071898	-0.00446262857338	0.0957166486905	-0.00191318679865
0.75	-0.801282595336	1.00688780834	10.2761195142	0.262667337232	-0.0114172735933	0.0858613380918	0.262832506747	-0.00400362097065	0.0865246890507	-0.0019089382352
0.751	-0.809534532397	0.950363738149	10.274449068	0.260422269282	-0.0101895712761	0.0767524325518	0.260569616905	-0.00358271934164	0.0773430610905	-0.00190512721915
0.752	-0.815268778461	0.892132625216	10.2719935132	0.258040387286	-0.00900785311302	0.0676522415333	0.258170034677	-0.00320192720313	0.0681742742743	-0.00190171558002
0.753	-0.818684196603	0.83447334712	10.2688073079	0.255544577125	-0.00787363649834	0.0585656345649	0.255656641832	-0.00286240908889	0.059023274023	-0.00189866321752
0.754	-0.819953760325	0.776716969529	10.2649666598	0.25293219955	-0.00678790599853	0.0494967188496	0.253026794881	-0.00256487277843	0.0498942002705	-0.00189592885334
0.755	-0.819247623553	0.719068417119	10.2605600274	0.250207743453	-0.00575120435625	0.0404498343477	0.250284980318	-0.0023095744175	0.0407913873489	-0.00189347064469
0.756	-0.81673948176	0.661488257753	10.2556767156	0.247373437851	-0.00476368740358	0.031429263322	0.247433426122	-0.00209639771058	0.0317190798396	-0.001891246625
0.757	-0.812608436391	0.604014257767	10.2504031335	0.244432063644	-0.00382515949168	0.0224393165023	0.244474913684	-0.0019248815837	0.022681521934	-0.00188921508918
0.758	-0.80703777109	0.546665095506	10.244820215	0.241386187922	-0.00293510100655	0.0134843085013	0.241412012067	-0.00179424938449	0.0136829357124	-0.00188733493223
0.759	-0.800212892951	0.489466583198	10.239002258	0.238238421327	-0.00209269272685	0.00456856446186	0.238247335351	-0.00170343228706	0.00472753022141	-0.00188556595783
0.76	-0.792319096232	0.432442853879	10.2330163079	0.234991365048	-0.0012968393507	-0.00430358333336	0.234983489573	-0.00165109271352	-0.0041804995734	-0.00188386916032
0.761	-0.78353899418	0.375618155288	10.226921921	0.231647639503	-0.000546193041334	-0.0131277968509	0.23162310134	-0.00163564759996	-0.0130369718895	-0.00188220698249
0.762	-0.774050566604	0.319015867513	10.2207711551	0.228209883294	0.000160822750576	-0.0218997351681	0.228168816698	-0.0016552920549	-0.021837718724	-0.00188054354922
0.763	-0.764025119284	0.262658517925	10.2146087115	0.224680756751	0.000825989232741	-0.0306150577684	0.224623304574	-0.0017080232773	-0.0305785869133	-0.00187884487729
0.764	-0.753625794516	0.20656765094	10.2084721885	0.221062941371	0.00145126814785	-0.0392694285361	0.220989256098	-0.00179166459368	-0.0392554399325	-0.00187707906125
0.765	-0.743006164182	0.150763824998	10.2023924143	0.21735913857	0.00203877778608	-0.0478585203295	0.217269383237	-0.00190388939949	-0.0478641603307	-0.0018752164353
0.766	-0.732309156954	0.0952666303805	10.1963938375	0.213572067391	0.00259076934068	-0.0563780201147	0.213466416362	-0.00204224479641	-0.0564006527991	-0.00187322971151
0.767	-0.721666363573	0.0400947452596	10.1904949643	0.209704461678	0.00310960379877	-0.0648236346047	0.209583101289	-0.00220417472976	-0.0648608478302	-0.00187109409477
0.768	-0.711197423663	-0.0147340049673	10.1847088223	0.205759066884	0.00359772953702	-0.0731910963492	0.205622195935	-0.00238704245234	-0.0732407059264	-0.00186878737497
0.769	-0.701009672803	-0.0692025782528	10.1790434424	0.201738636658	0.00405766076668	-0.0814761702152	0.201586466765	-0.0025881521661	-0.0815362223056	-0.00186628999727
0.77	-0.691198035391	-0.123294643816	10.1735023522	0.197645929321	0.00449195694809	-0.0896746601927	0.197478685114	-0.00280476971714	-0.0897434320458	-0.00186358511123
0.771	-0.681845051681	-0.176994512434	10.1680850664	0.1934837043	0.00490320326969	-0.0977824164584	0.193301623475	-0.00303414224423	-0.0978584156065	-0.00186065859983
0.772	-0.673021061542	-0.230287071785	10.1627875745	0.189254718578	0.00529399226551	-0.105795342627	0.18905805181	-0.00327351670218	-0.105877304659	-0.00185749908949
0.773	-0.664784507631	-0.283157725627	10.1576028093	0.184961723202	0.00566690662437	-0.113709403118	0.184750733906	-0.00352015720213	-0.113796288155	-0.00185409794212
0.774	-0.657182373014	-0.335592339622	10.1525211106	0.180607459868	0.00602450322571	-0.121520630573	0.18038242384	-0.00377136112902	-0.121611618566	-0.00185044923052
0.775	-0.650250730728	-0.387577189605	10.1475306513	0.176194657632	0.00636929842132	-0.129225133241	0.17595586255	-0.00402447401272	-0.129319618216	-0.00184654969829
0.776	-0.644015316062	-0.439098919402	10.1426178554	0.171726029748	0.00670375456725	-0.136819102284	0.171473774557	-0.00427690314395	-0.136916685642	-0.00184239870548
0.777	-0.638492151242	-0.490144503766	10.1377677779	0.167204270657	0.00703026779811	-0.144298818911	0.166938864847	-0.00452612993894	-0.144399301911	-0.00183799816131
0.778	-0.633688341497	-0.540701209485	10.1329644632	0.162632053153	0.00735115702577	-0.151660661308	0.162353815928	-0.00476972106688	-0.15176403683	-0.00183335244506
0.779	-0.629602744818	-0.590756568558	10.1281912739	0.158012025725	0.00766865413414	-0.158901111282	0.157721285088	-0.00500533836528	-0.15900755498	-0.0018284683165
0.78	-0.626226708852	-0.640298352795	10.1234311878	0.153346810098	0.0079848953353	-0.166016760575	0.153043901856	-0.0052307475749	-0.166126621523	-0.00182335481695
0.781	-0.62354492693	-0.689314546065	10.1186670679	0.148638998985	0.00830191364537	-0.173004316809	0.148324265679	-0.00544382593286	-0.173118107721	-0.00181802316213
0.782	-0.621536048547	-0.737793330577	10.1138819026	0.143891154048	0.00862163243346	-0.179860608995	0.143564943838	-0.00564256866893	-0.179978996124	-0.00181248662801
0.783	-0.620173594971	-0.785723060781	10.1090590174	0.139105804089	0.00894585999396	-0.18658259259	0.138768469584	-0.00582509445228	-0.186706385369	-0.00180676043061
0.784	-0.61942656225	-0.83309225313	10.1041822618	0.134285443473	0.00927628508814	-0.19316735406	0.133937340532	-0.00598964984154	-0.193297494577	-0.00180086160086
0.785	-0.619260172968	-0.87988956891	10.0992361677	0.129432530779	0.00961447340048	-0.19961211492	0.129074017294	-0.00613461279158	-0.199749667282	-0.00179480885544
0.786	-0.619636508857	-0.926103803021	10.0942060838	0.124549487693	0.00996186485349	-0.205914235234	0.124180922359	-0.00625849527253	-0.206060374892	-0.00178862246451
0.787	-0.620515240022	-0.971723867414	10.0890782873	0.119638698137	0.0103197717242	-0.212071216555	0.119260439224	-0.00635994505748	-0.212227219645	-0.00178232411727
0.788	-0.621854048934	-1.01673878881	10.0838400748	0.114702507631	0.0106893775059	-0.218080704297	0.114314911774	-0.00643774673529	-0.218247937048	-0.00177593678601
0.789	-0.62360940404	-1.06113768817	10.0784798318	0.109743222897	0.0110717364594	-0.223940489536	0.109346643897	-0.00649082200422	-0.224120397792	-0.00176948458957
0.79	-0.625736894188	-1.10490978094	10.0729870874	0.104763111672	0.0114677738002	-0.22964851023	0.104357899343	-0.00651822930174	-0.229842609128	-0.0017629926567
0.791	-0.628191711721	-1.14804436827	10.0673525447	0.0997644027603	0.0118782864665	-0.235202851875	0.0993509018119	-0.00651916282409	-0.235412715712	-0.0017564869902
0.792	-0.63092920988	-1.19053082421	10.0615681081	0.0947492862845	0.0123039444209	-0.240601747598	0.0943278352511	-0.00649295098724	-0.240828999923	-0.00174999433215
0.793	-0.633905095428	-1.23235859934	10.055626886	0.0897199141399	0.0127452924327	-0.2458435777	0.089290844374	-0.00643905438013	-0.24608988166	-0.00174354203106
0.794	-0.637075918818	-1.27351720906	10.0495231897	0.0846784006385	0.0132027522981	-0.250926868676	0.0842420353661	-0.00635706325725	-0.251193917628	-0.00173715791111
0.795	-0.64039922936	-1.31399623686	10.0432525155	0.079626823329	0.0136766254523	-0.255850291713	0.079183476776	-0.00624669461677	-0.256139800141	-0.00173087014424
0.796	-0.64383394615	-1.3537853277	10.0368115252	0.0745672239765	0.0141670959333	-0.260612660716	0.0741172005712	-0.00610778890687	-0.26092635545	-0.0017247071252
0.797	-0.647340431188	-1.39287419402	10.0301980126	0.0695016096882	0.0146742336578	-0.265212929863	0.0690452033459	-0.00594030640146	-0.265552541631	-0.0017186973501
0.798	-0.650880837817	-1.4312526092	10.0234108674	0.0644319541705	0.0151979979743	-0.269650190739	0.0639694476614	-0.00574432328271	-0.270017446048	-0.00171286929872
0.799	-0.654419042317	-1.46891042009	10.0164500312	0.0593601990984	0.0157382414596	-0.273923669066	0.0588918635042	-0.00552002746679	-0.274320282432	-0.00170725132079
0.8	-0.657920940144	-1.50583754306	10.0093164538	0.0542882555808	0.0162947139268	-0.278032721069	0.0538143498411	-0.00526771420509	-0.278460387597	-0.00170187152661
0.801	-0.66135442208	-1.54202397421	10.002012039	0.0492180057057	0.016867066618	-0.281976829515	0.0487387762557	-0.00498778149266	-0.282437217831	-0.00169675768211
0.802	-0.664689424832	-1.57745979811	9.99453959615	0.0441513041468	0.0174548565543	-0.285755599445	0.0436669846475	-0.00468072531135	-0.286250344991	-0.00169193710855
0.803	-0.667898003876	-1.6121351941	9.9869027861	0.0390899798152	0.0180575510197	-0.289368753663	0.0386007909758	-0.00434713473467	-0.289899452346	-0.00168743658708
0.804	-0.670954309569	-1.64604044853	9.97910606207	0.0340358375375	0.0186745321564	-0.292816127984	0.0335419870297	-0.00398768691792	-0.293384330188	-0.0016832822682
0.805	-0.673834607926	-1.67916596602	9.97115462008	0.0289906597475	0.0193051016523	-0.296097666308	0.0284923422099	-0.0036031419967	-0.296704871262	-0.00167949958631
0.806	-0.676517182251	-1.71150228524	9.96305434115	0.023956208171	0.0199484855015	-0.299213415538	0.0234536053031	-0.00319433791345	-0.29986106604	-0.00167611317933
0.807	-0.678982398572	-1.74304008927	9.9548117346	0.0189342254927	0.0206038388215	-0.302163520384	0.0184275062349	-0.00276218519153	-0.302852997875	-0.00167314681354
0.808	-0.681212629626	-1.77377022248	9.94643389107	0.0139264369882	0.0212702507107	-0.304948218085	0.0134157577849	-0.00230766167445	-0.30568083808	-0.00167062331366
0.809	-0.683192074628	-1.80368371168	9.9379284218	0.00893455210832	0.0219467491338	-0.30756783309	0.00842005725262	-0.00183180724585	-0.308344840944	-0.00166856449818
0.81	-0.684906899146	-1.8327717754	9.92930341434	0.00396026600441	0.0226323058203	-0.31002277172	0.00344208805828	-0.00133571854525	-0.310845338739	-0.00166699111997
0.811	-0.686344987861	-1.8610258486	9.92056738207	-0.000994739019194	0.0233258411644	-0.312313516849	-0.00151647873136	-0.000820543694243	-0.313182736742	-0.00166592281216
0.812	-0.687495965351	-1.88843759755	9.91172921261	-0.00592879213397	0.0240262291158	-0.314440622639	-0.00645398296381	-0.000287477045332	-0.315357508288	-0.00166537803927
0.813	-0.688351097709	-1.91499893886	9.90279812744	-0.0108402327076	0.0247323020485	-0.316404709346	-0.0113687740576	0.000262246033949	-0.317370189911	-0.00166537405358
0.814	-0.688903223989	-1.94070205844	9.89378363539	-0.0157274091235	0.0254428556003	-0.318206458227	-0.0162592097631	0.000827354329963	-0.319221376564	-0.00166592685666
0.815	-0.689146650359	-1.96553943052	9.88469549142	-0.0205886777076	0.026156653471	-0.319846606583	-0.0211236550357	0.00140654589432	-0.320911716976	-0.00166705116609
0.816	-0.689077103858	-1.98950383572	9.87554365752	-0.0254224017674	0.026872432171	-0.321325942946	-0.025960481026	0.00199849308667	-0.322441909148	-0.00166876038718
0.817	-0.688691648859	-2.01258837877	9.86633826285	-0.0302269507487	0.0275889057115	-0.32264530244	-0.0307680641942	0.00260184753964	-0.323812696011	-0.00167106658973
0.818	-0.687988610999	-2.0347865066	9.85708956842	-0.0350006995135	0.0283047702269	-0.323805562335	-0.0355447855498	0.00321524503528	-0.325024861273	-0.00167398048973
0.819	-0.686967501055	-2.05609202508	9.84780793587	-0.0397420277425	0.0290187085215	-0.324807637805	-0.0402890300223	0.00383731028456	-0.326079225468	-0.0016775114358
0.82	-0.685628968614	-2.07649911457	9.83850378723	-0.0444493194639	0.0297293945322	-0.325652477909	-0.0449991859628	0.0044666616007	-0.326976642216	-0.00168166740046
0.821	-0.683974703555	-2.09600234587	9.82918758296	-0.0491209627073	0.0304354976984	-0.326341061815	-0.0496736447772	0.00510191545707	-0.327717994719	-0.00168645497591
0.822	-0.682007426913	-2.11459669309	9.81986978524	-0.0537553492869	0.0311356872326	-0.326874395259	-0.0543108006935	0.00574169092228	-0.328304192491	-0.00169187937439
0.823	-0.679730747633	-2.13227754897	9.81056083314	-0.058350874709	0.0318286362819	-0.327253507272	-0.0589090506588	0.00638461396303	-0.328736168339	-0.00169794443281
0.824	-0.677149198043	-2.14904073386	9.80127111583	-0.0629059382047	0.0325130259749	-0.327479447161	-0.0634667943666	0.00702932160813	-0.329014875604	-0.00170465262172
0.825	-0.674268142692	-2.16488250723	9.79201094591	-0.0674189428838	0.0331875493448	-0.327553281768	-0.0679824344113	0.00767446596503	-0.329141285656	-0.00171200505827
0.826	-0.671093694673	-2.17979957934	9.78279053691	-0.0718882960089	0.0338509151231	-0.32747609299	-0.0724543765668	0.00831871808227	-0.329116385662	-0.00172000152317
0.827	-0.667632691387	-2.19378911664	9.77361997821	-0.0763124093836	0.0345018513953	-0.327248975586	-0.0768810301846	0.00896077165069	-0.328941176615	-0.00172864048136
0.828	-0.663892685285	-2.20684874832	9.76450921499	-0.0806896998528	0.0351391091143	-0.326873035248	-0.0812608087085	0.00959934653699	-0.32861667163	-0.00173791910641
0.829	-0.659881874961	-2.21897657191	9.75546802685	-0.0850185899089	0.0357614654616	-0.326349386955	-0.0855921303003	0.010233192143	-0.328143894512	-0.0017478333082
0.83	-0.655608976702	-2.23017116053	9.74650600679	-0.0892975084001	0.0363677270542	-0.325679153589	-0.0898734185707	0.0108610905856	-0.327523878576	-0.00175837776403
0.831	-0.65108334173	-2.24043155996	9.73763254376	-0.0935248913339	0.0369567329892	-0.324863464824	-0.0941031034105	0.0114818596917	-0.326757665737	-0.00176954595272
0.832	-0.646314797932	-2.24975729389	9.72885680523	-0.0976991827716	0.0375273577207	-0.323903456274	-0.098279621916	0.0120943558037	-0.325846305842	-0.00178133019161
0.833	-0.641313647958	-2.25814836256	9.72018771739	-0.101818835806	0.0380785137663	-0.322800268894	-0.102401419402	0.0126974763904	-0.324790856253	-0.00179372167631
0.834	-0.636090615217	-2.26560524261	9.71163395199	-0.105882313619	0.0386091542361	-0.321555048632	-0.106466950495	0.0132901624606	-0.323592381668	-0.0018067105229
0.835	-0.63065683453	-2.27212888341	9.70320391011	-0.109888090604	0.0391182751831	-0.320168946313	-0.110474680304	0.013871400776	-0.322251954167	-0.00182028581254
0.836	-0.625023798128	-2.27772070415	9.69490570705	-0.113834653565	0.0396049177696	-0.318643117754	-0.114423085652	0.0144402258606	-0.320770653479	-0.00183443563806
0.837	-0.619203316559	-2.28238258948	9.68674716121	-0.117720502959	0.0400681702484	-0.316978724098	-0.118310656376	0.014995721805	-0.319149567455	-0.00184914715256
0.838	-0.613207487069	-2.28611688427	9.67873577927	-0.121544154202	0.0405071697556	-0.315176932345	-0.122135896675	0.0155370238631	-0.317389792736	-0.00186440661967
0.839	-0.607048632179	-2.28892638691	9.67087874632	-0.125304139007	0.0409211039145	-0.313238916085	-0.125897326503	0.0160633198436	-0.315492435603	-0.00188019946528
0.84	-0.60073929793	-2.29081434232	9.66318291344	-0.128999006772	0.0413092122483	-0.311165856404	-0.129593483008	0.016573851292	-0.313458613	-0.00189651033062
0.841	-0.594292244634	-2.29178443171	9.65565479118	-0.132627325987	0.0416707874026	-0.308958942959	-0.133222921992	0.0170679144678	-0.311289453704	-0.00191332312636
0.842	-0.587720266456	-2.29184076949	9.64830053848	-0.136187685669	0.0420051761769	-0.306619375204	-0.136784219404	0.0175448611152	-0.30898609965	-0.0019306210876
0.843	-0.581036375865	-2.29098788599	9.64112595515	-0.139678696813	0.0423117803673	-0.304148363751	-0.140275972848	0.0180040990311	-0.306549707368	-0.00194838682956
0.844	-0.574253593502	-2.28923072396	9.63413647728	-0.143098993853	0.0425900574198	-0.301547131857	-0.143696803098	0.0184450924325	-0.303981449538	-0.0019666024037
0.845	-0.567384939089	-2.28657462602	9.62733716861	-0.146447236123	0.0428395208985	-0.298816917015	-0.14704535562	0.0188673621258	-0.301282516649	-0.00198524935411
0.846	-0.560443489485	-2.28302532221	9.62073271978	-0.14972210932	0.0430597407702	-0.295958972634	-0.150320302087	0.0192704854832	-0.298454118721	-0.00200430877404
0.847	-0.553442213312	-2.2785889217	9.61432744008	-0.152922326947	0.0432503435082	-0.292974569805	-0.153520341892	0.0196540962297	-0.295497487112	-0.0020237613622
0.848	-0.546394096118	-2.27327189698	9.60812525989	-0.156046631753	0.0434110120203	-0.289864999116	-0.156644203632	0.0200178840456	-0.292413876359	-0.00204358747887
0.849	-0.539311878321	-2.2670810789	9.60212972626	-0.15909379714	0.0435414854047	-0.286631572517	-0.15969064658	0.0203615939909	-0.289204566068	-0.00206376720146
0.85	-0.532208284721	-2.26002363661	9.5963440032	-0.162062628544	0.043641558538	-0.28327562522	-0.162658462121	0.0206850257576	-0.285870862808	-0.00208428037943
0.851	-0.525095799791	-2.25210707087	9.59077087123	-0.16495196479	0.0437110815021	-0.279798517605	-0.16554647516	0.0209880327555	-0.282414102027	-0.00210510668836
0.852	-0.517986666472	-2.24333920195	9.58541273291	-0.167760679396	0.0437499588538	-0.276201637133	-0.168353545485	0.0212705210392	-0.278835649944	-0.00212622568309
0.853	-0.510892966909	-2.23372815326	9.58027160929	-0.170487681844	0.0437581487457	-0.272486400239	-0.171078569085	0.0215324480853	-0.27513690542	-0.00214761684965
0.854	-0.503826457528	-2.22328234389	9.57534915004	-0.173131918793	0.0437356619026	-0.268654254204	-0.173720479417	0.0217738214242	-0.271319301798	-0.00216925965592
0.855	-0.496798590315	-2.21201047423	9.57064663414	-0.175692375249	0.0436825604614	-0.26470667898	-0.176278248627	0.0219946971386	-0.267384308684	-0.00219113360087
0.856	-0.489820519316	-2.19992151366	9.56616497704	-0.178168075667	0.0435989566829	-0.260645188958	-0.178750888694	0.0221951782347	-0.263333433664	-0.00221321826227
0.857	-0.482903025242	-2.1870246898	9.56190473591	-0.180558084997	0.0434850115407	-0.256471334675	-0.181137452532	0.0223754128958	-0.259168223945	-0.0022354933426
0.858	-0.476056477404	-2.17332947736	9.55786611802	-0.18286150967	0.0433409331969	-0.252186704435	-0.183437035004	0.0225355926279	-0.254890267916	-0.00225793871332
0.859	-0.469290944654	-2.15884558297	9.55404899025	-0.185077498506	0.0431669753719	-0.247792925846	-0.185648773884	0.0226759503055	-0.250501196595	-0.0022805344571
0.86	-0.462615948896	-2.14358293969	9.55045288463	-0.187205243556	0.0429634356173	-0.243291667252	-0.187771850732	0.0227967581281	-0.246002684979	-0.0023032609082
0.861	-0.456040680473	-2.12755169086	9.54707701221	-0.189243980878	0.0427306534987	-0.238684639052	-0.189805491702	0.0228983254964	-0.241396453271	-0.00232609869059
0.862	-0.449573729432	-2.11076218447	9.54392027131	-0.191192991225	0.0424690086988	-0.233973594909	-0.191748968269	0.0229809968181	-0.236684267982	-0.0023490287541
0.863	-0.443223382988	-2.09322495608	9.54098125851	-0.193051600663	0.0421789190485	-0.229160332819	-0.193601597876	0.0230451492531	-0.231867942896	-0.00237203240823
0.864	-0.436997282464	-2.07495072636	9.53825828268	-0.194819181113	0.0418608384945	-0.224246696058	-0.1953627445	0.0230911904071	-0.226949339895	-0.00239509135372
0.865	-0.43090267617	-2.05595038496	9.53574937586	-0.196495150812	0.0415152550123	-0.219234573975	-0.197031819137	0.0231195559844	-0.22193036964	-0.00241818771181
0.866	-0.424946203119	-2.03623498629	9.53345230416	-0.198078974688	0.0411426884743	-0.214125902654	-0.198608280204	0.0231307074089	-0.216812992095	-0.00244130405113
0.867	-0.419134064114	-2.01581573616	9.53136458774	-0.199570164667	0.0407436884791	-0.20892266541	-0.20009163386	0.0231251294225	-0.211599216899	-0.00246442341218
0.868	-0.413471894974	-1.99470398644	9.52948350728	-0.200968279892	0.0403188321538	-0.203626893143	-0.20148143424	0.0231033276706	-0.206291103578	-0.00248752932949
0.869	-0.40796478133	-1.97291122582	9.52780612213	-0.202272926865	0.0398687219345	-0.198240664528	-0.202777283612	0.0230658262841	-0.200890761597	-0.00251060585124
0.87	-0.40261730331	-1.95044907162	9.5263292851	-0.203483759512	0.0393939833362	-0.192766106049	-0.203978832451	0.0230131654667	-0.195400350247	-0.00253363755659
0.871	-0.397433498313	-1.9273292624	9.52504965414	-0.204600479171	0.0388952627186	-0.187205391872	-0.205085779434	0.022945899095	-0.189822078376	-0.00255660957053
0.872	-0.3924168686	-1.90356365204	9.52396371267	-0.205622834504	0.0383732250548	-0.181560743564	-0.206097871353	0.0228645923426	-0.184158203949	-0.00257950757639
0.873	-0.387570396332	-1.87916420202	9.52306777865	-0.206550621336	0.0378285517142	-0.175834429649	-0.207014902961	0.0227698193331	-0.178411033458	-0.00260231782597
0.874	-0.382896514022	-1.85414297654	9.52235802479	-0.207383682426	0.0372619382623	-0.170028765006	-0.207836716736	0.0226621608321	-0.172582921169	-0.00262502714734
0.875	-0.378397156968	-1.82851213571	9.52183048914	-0.208121907165	0.036674092289	-0.164146110123	-0.208563202578	0.0225422019851	-0.166676268212	-0.00264762295042
0.876	-0.37407374126	-1.80228393074	9.5214810956	-0.208765231211	0.0360657312693	-0.158188870188	-0.209194297436	0.0224105301076	-0.160693521529	-0.00267009323021
0.877	-0.369927231232	-1.77547069801	9.52130566325	-0.20931363606	0.0354375804644	-0.152159494046	-0.209729984874	0.0222677325354	-0.15463717267	-0.00269242656795
0.878	-0.365958020763	-1.74808485767	9.52129992598	-0.209767148563	0.0347903708696	-0.146060473005	-0.210170294569	0.02211439454	-0.148509756449	-0.00271461213014
0.879	-0.362166112568	-1.72013890563	9.521459546	-0.210125840379	0.0341248372138	-0.139894339519	-0.21051530176	0.0219510973161	-0.142313849471	-0.00273663966549
0.88	-0.358551007046	-1.69164541242	9.52178012648	-0.21038982738	0.0334417160176	-0.133663665728	-0.210765126633	0.0217784160465	-0.136052068525	-0.0027584994999
0.881	-0.355111792313	-1.66261701863	9.52225722813	-0.210559269012	0.0327417437149	-0.127371061886	-0.210919933665	0.0215969180488	-0.129727068869	-0.00278018252959
0.882	-0.351847107648	-1.63306643324	9.52288638241	-0.210634367603	0.0320256548413	-0.121019174673	-0.210979930915	0.0214071610088	-0.123341542386	-0.00280168021236
0.883	-0.34875521871	-1.60300642898	9.52366310452	-0.210615367637	0.031294180297	-0.114610685393	-0.210945369277	0.021209691305	-0.116898215652	-0.00282298455719
0.884	-0.345833973642	-1.57244984201	9.52458290869	-0.210502554991	0.0305480456849	-0.108148308085	-0.210816541695	0.0210050424277	-0.110399847904	-0.00284408811219
0.885	-0.343080893291	-1.54140956812	9.52564131833	-0.210296256134	0.0297879697299	-0.101634787533	-0.210593782342	0.0207937334952	-0.103849228917	-0.002864983951
0.886	-0.340493149755	-1.50989856229	9.5268338799	-0.209996837308	0.0290146627813	-0.0950728971994	-0.210277465774	0.0205762678713	-0.0972491768141	-0.00288566565777
0.887	-0.33806755984	-1.47792983718	9.52815617534	-0.209604703677	0.0282288254029	-0.0884654370878	-0.209868006058	0.0203531318847	-0.0906025358	-0.00290612731085
0.888	-0.335800690317	-1.44551646011	9.52960383097	-0.20912029846	0.027431147051	-0.0818152315398	-0.209365855876	0.0201247936536	-0.0839121738444	-0.0029263634652
0.889	-0.333688851503	-1.41267155372	9.53117253187	-0.208544102046	0.0266223048446	-0.0751251269794	-0.208771505617	0.0198917020154	-0.0771809803139	-0.00294636913368
0.89	-0.331728008887	-1.37940829593	9.53285802838	-0.207876631101	0.0258029624279	-0.0683979896129	-0.208085482457	0.0196542855646	-0.070411863567	-0.00296613976736
0.891	-0.329913992801	-1.34573991618	9.53465614886	-0.207118437661	0.0249737689278	-0.0616367030943	-0.207308349426	0.0194129517967	-0.0636077485203	-0.00298567123492
0.892	-0.328242439948	-1.31167969662	9.53656280636	-0.206270108229	0.0241353580062	-0.0548441661647	-0.206440704479	0.0191680863603	-0.0567715741966	-0.00300495980118
0.893	-0.326708697709	-1.27724097393	9.53857400903	-0.205332262864	0.0232883470075	-0.0480232902756	-0.205483179557	0.0189200524166	-0.0499062912631	-0.00302400210504
0.894	-0.325308123279	-1.24243713306	9.54068586498	-0.204305554278	0.022433336204	-0.0411769972042	-0.204436439655	0.018669190105	-0.0430148595697	-0.00304279513674
0.895	-0.324035816714	-1.20728161286	9.54289459351	-0.203190666934	0.0215709081348	-0.0343082166712	-0.203301181902	0.0184158161142	-0.0361002456962	-0.0030613362147
0.896	-0.32288683075	-1.17178790259	9.54519652722	-0.201988316159	0.0207016270414	-0.0274198839677	-0.202078134642	0.0181602233579	-0.0291654205167	-0.00307962296196
0.897	-0.321856134802	-1.13596954189	9.54758812143	-0.200699247263	0.0198260383977	-0.0205149375998	-0.20076805653	0.0179026807519	-0.0222133567901	-0.00309765328231
0.898	-0.320938601358	-1.09984012174	9.55006595643	-0.199324234678	0.0189446685327	-0.0135963169604	-0.199371735646	0.0176434330925	-0.0152470267841	-0.00311542533634
0.899	-0.320129133917	-1.06341328179	9.55262674372	-0.19786408111	0.0180580243455	-0.0066669600329	-0.197889988621	0.017382701032	-0.00826939994041	-0.00313293751731
0.9	-0.319422556564	-1.02670271216	9.55526732895	-0.196319616712	0.0171665931101	0.0002701988637	-0.196323659792	0.0171206811499	-0.0012834405881	-0.0031501884271
0.901	-0.318813741967	-0.989722151516	9.5579846963	-0.194691698275	0.0162708423679	0.00721223128346	-0.194673620366	0.0168575461159	0.00570789428838	-0.00316717685229
0.902	-0.318297575457	-0.952485386374	9.56077596871	-0.192981208446	0.0153712199064	0.0141562168088	-0.192940767621	0.0165934449427	0.0127016572203	-0.00318390174039
0.903	-0.317868993662	-0.915006250858	9.56363841124	-0.191189054967	0.0144681538205	0.0210992451477	-0.191126024118	0.0163285033243	0.0196949123596	-0.00320036217641
0.904	-0.317523030572	-0.877298624672	9.56656943198	-0.189316169937	0.0135620526544	0.0280384181669	-0.189230336953	0.0160628240563	0.0266847375131	-0.0032165573598
0.905	-0.317254736982	-0.839376433653	9.56956658409	-0.187363509105	0.0126533056199	0.0349708518575	-0.187254677022	0.015796487535	0.0336682261001	-0.00323248658183
0.906	-0.317059353209	-0.801253645275	9.57262756173	-0.185332051189	0.01174228289	0.0418936782282	-0.185200038326	0.0155295523309	0.0406424890325	-0.00324814920352
0.907	-0.316932154077	-0.762944271106	9.5757502041	-0.183222797212	0.010829335962	0.0488040471234	-0.183067437297	0.015262055833	0.0476046565102	-0.00326354463418
0.908	-0.316868614179	-0.724462361096	9.57893249108	-0.18103676988	0.00991479808846	0.0556991279628	-0.18085791215	0.0149940149587	0.0545518797335	-0.0032786723106
0.909	-0.316864357135	-0.685822002822	9.58217254308	-0.178775012979	0.00899898477049	0.0625761114006	-0.178572522272	0.0147254269264	0.0614813325266	-0.00329353167702
0.91	-0.725695483891	-0.62730305845	9.49269514247	-0.176493945366	0.00885378618848	0.0693945114884	-0.176268035282	0.0152210889549	0.0682814560549	-0.00330850457396
0.911	-0.798717254174	-0.587240966023	9.56999380104	-0.174102480271	0.00957262505931	0.076167009882	-0.173853294565	0.0165750752171	0.0749558371307	-0.00332441937071
0.912	-0.93866006316	-0.506599275751	9.64977958291	-0.171557381683	0.0104900949881	0.0829068515791	-0.171284761564	0.0181259492772	0.0815788723638	-0.00334179830277
0.913	-1.05093322474	-0.465650195562	9.7166533313	-0.169034189713	0.0115529422375	0.0896111314869	-0.168737929304	0.0198203366356	0.0881525234272	-0.00336077088263
0.914	-1.16780744008	-0.424240309453	9.77744043791	-0.166429663883	0.0127895042844	0.096276114762	-0.166109533815	0.0216860229942	0.0946703785957	-0.00338152338205
0.915	-1.28612451074	-0.382477454022	9.83213277308	-0.16374671398	0.0141894657542	0.102898547277	-0.163402444761	0.0237123481292	0.101130089674	-0.0034042217899
0.916	-1.40334578268	-0.340401530771	9.88067421473	-0.160986957665	0.015737445304	0.109475525224	-0.16061823482	0.0258836381561	0.107530140148	-0.00342901892752
0.917	-1.51739095062	-0.298069070624	9.92304346158	-0.158151806046	0.017415182264	0.116004464181	-0.157758266952	0.0281813804908	0.113869613813	-0.00345605052077
0.918	-1.62655154401	-0.255545676698	9.95928609952	-0.155242562706	0.0192027773951	0.122483091531	-0.154823794698	0.0305854590259	0.120148072949	-0.00348543297921
0.919	-1.62572891456	-0.258542681361	9.95901191802	-0.15230633825	0.0210385755604	0.128936241244	-0.151861775395	0.0330367310347	0.126395996798	-0.00351724308046
0.92	-1.83358226678	-0.168127908607	10.0131733019	-0.14933342953	0.0228863288538	0.135292561823	-0.148862697795	0.0354923323269	0.132545755373	-0.00355146640474
0.921	-1.83270499314	-0.170622052535	10.0129191472	-0.146225423993	0.024899137131	0.141637714308	-0.145727849904	0.0381126314738	0.138668251761	-0.00358826771376
0.922	-2.00603550271	-0.0814244167748	10.0471290854	-0.143105379594	0.0268149130046	0.147881327211	-0.142580476982	0.040628113195	0.144698163216	-0.00362756972776
0.923	-2.00523790292	-0.0838231629514	10.0468823654	-0.139846557461	0.0288952968834	0.154112889651	-0.139293564776	0.0433075863553	0.150699965838	-0.00366953640725
0.924	-1.73412791021	0.0305262182985	10.1578792041	-0.136471065417	0.0300353860149	0.160273693089	-0.135889068306	0.0450454554693	0.156719580051	-0.00371362867132
0.925	-1.67644543432	0.066290643579	10.0792673288	-0.132864215133	0.0304169353487	0.166429029688	-0.132252205918	0.0460287531557	0.16280522202	-0.00375914995679
0.926	-1.59406290107	0.0625061948512	10.0035345862	-0.129307289957	0.0305797214746	0.172535429744	-0.128664671285	0.0467906491636	0.168862790431	-0.00380555897098
0.927	-1.53798169645	0.0996909221047	9.93814691979	-0.12562714171	0.0305358307881	0.178579431461	-0.124953400273	0.0473418149597	0.174877833891	-0.00385264102451
0.928	-1.46566186475	0.137376467481	9.87543641151	-0.121915710736	0.0302383601094	0.184568611135	-0.121210325346	0.0476361906792	0.18086243818	-0.0039001287575
0.929	-1.3807083183	0.174914929049	9.81594656907	-0.11817078568	0.0296862199629	0.190502944929	-0.117433279109	0.0476726054612	0.186816782669	-0.00394776724421
0.93	-1.23856336671	0.253379510757	9.75166173416	-0.114315273895	0.0288462320646	0.196371837372	-0.113545248544	0.0474169387115	0.192733573826	-0.00399528376109
0.931	-1.12691770588	0.290441906271	9.69833658273	-0.110512103703	0.0277929432784	0.202194004671	-0.109709171389	0.0469450957337	0.198624434317	-0.00404246473865
0.932	-1.12771242432	0.288130563894	9.69843694801	-0.106693582754	0.0266216286236	0.207987689206	-0.105857371461	0.0463535796345	0.204498496024	-0.00408911410934
0.933	-0.894248193304	0.364846900736	9.60686206919	-0.102882267783	0.0250948872662	0.213689955376	-0.102012626918	0.0453999847612	0.2103158293	-0.00413492798372
0.934	-0.895143082247	0.362983113436	9.60700093872	-0.0989531528117	0.0234597812977	0.219366770492	-0.0980498250647	0.0443364543781	0.216118569653	-0.00417979635824
0.935	-1.07598698368	0.40689212822	9.43843536311	-0.0951852158394	0.0223261779776	0.224909801193	-0.0942486247759	0.043759610176	0.221740502876	-0.00422380824748
0.936	-1.0963033098	0.408104294001	9.44209560481	-0.0913833451768	0.0218784289713	0.23038309918	-0.0904136182565	0.0438589902309	0.227227567404	-0.00426763247297
0.937	-1.12449662467	0.408224189969	9.49681300011	-0.0876538715128	0.0215048432821	0.235799657055	-0.0866507736251	0.0440268734572	0.232651192068	-0.00431160294705
0.938	-1.10516448716	0.448737764273	9.53951349489	-0.0837595493397	0.0210683037323	0.241126884391	-0.0827229355868	0.0441235555859	0.237992088543	-0.00435566333025
0.939	-1.10453146686	0.485828517806	9.58061811883	-0.079829494797	0.0206625717471	0.246374804532	-0.0787592246229	0.0442432281896	0.243251245459	-0.00439984915902
0.94	-1.14391019874	0.559668414497	9.65919350593	-0.075819288735	0.0203162887892	0.251498854046	-0.074715433249	0.0444100123352	0.248381550196	-0.00444418674987
0.941	-1.16260733454	0.594439735719	9.66318781208	-0.0716591555049	0.0200168572022	0.256560964904	-0.070521509778	0.0446172214878	0.253445854314	-0.00448871193454
0.942	-1.25762714105	0.663754638211	9.73918977308	-0.0676103210753	0.0197691380079	0.261506859677	-0.0664389233262	0.0448643824583	0.258389658917	-0.0045334546129
0.943	-1.25724324597	0.662533399874	9.73913758247	-0.0634481198078	0.0195679012976	0.266409403261	-0.0622426770246	0.0451532176732	0.263285990765	-0.00457846261742
0.944	-1.36556077881	0.73115476939	9.80558571918	-0.0593215290627	0.0193820575049	0.271169547629	-0.058082184486	0.0454431510377	0.268039257784	-0.00462374297509
0.945	-1.36500845934	0.730074877015	9.80550871885	-0.0550985845755	0.0192705775452	0.275882219209	-0.0538250747761	0.0458019444167	0.272738258683	-0.00466936459135
0.946	-1.47548927731	0.796519546806	9.86089418822	-0.050915839102	0.0191271225741	0.280448114509	-0.0496083159827	0.0461140920708	0.277294413717	-0.00471528860062
0.947	-1.47483064037	0.795612828829	9.86080060325	-0.0466425359058	0.0190752466875	0.284962544143	-0.0453007677942	0.0465116894349	0.281790666432	-0.00476160047242
0.948	-1.57917304376	0.859685152673	9.90467732236	-0.0424127139488	0.0189498855792	0.289327206806	-0.0410368652269	0.046820872531	0.286145119854	-0.00480822037523
0.949	-1.57845944674	0.858958445325	9.90457384921	-0.038098732341	0.0189241474069	0.293636511773	-0.0366886081627	0.0472229852855	0.290435022875	-0.00485524123765
0.95	-1.67120092988	0.92046031047	9.93719591039	-0.0338307901772	0.0187911971933	0.297794106854	-0.0323865754309	0.0475027755867	0.294584472158	-0.00490254900169
0.951	-1.67051856129	0.919916201431	9.93708311512	-0.0294856260209	0.0187595443407	0.301892531243	-0.0280071701349	0.0478766538364	0.298665419447	-0.00495023770334
0.952	-1.34028137041	1.0108437659	10.0560629923	-0.0250456330476	0.0178249793397	0.305879227673	-0.0235326920764	0.0473399547801	0.302722727066	-0.00499778558781
0.953	-1.24713020193	1.0026231114	9.98187156286	-0.0205039151197	0.0160678993952	0.309827627757	-0.0189561731042	0.0459797055372	0.306821769919	-0.00504442956148
0.954	-1.59101911759	1.02299797374	9.82401797022	-0.0160400799311	0.0149184186511	0.313562187076	-0.0144588634272	0.0452022596122	0.31064941711	-0.00509002784487
0.955	-1.19250641075	1.05972825692	9.94021039322	-0.0116141648004	0.0136508940157	0.317256946169	-0.00999953514884	0.0443021952333	0.314449104508	-0.00513479443108
0.956	-1.12125498632	1.07913163014	9.88075363031	-0.00708741261085	0.0114522719013	0.320854104884	-0.00543950644278	0.0424646126302	0.318242020201	-0.0051781654369
0.957	-1.40716437043	1.09740654021	9.7233787479	-0.0026782729679	0.00979592783521	0.324264079594	-0.000998510471105	0.0411472441719	0.321796332198	-0.00521994779309
0.958	-1.42686771834	1.10029289887	9.7269506611	0.00158207700222	0.00887385146709	0.327613882328	0.00329299513583	0.0405534754241	0.325219839503	-0.00526081277441
0.959	-1.01031006841	1.16326145231	9.87456162048	0.00597409681419	0.00710507843609	0.330898338292	0.00771619895152	0.0391092237764	0.328660456946	-0.00530062787072
0.96	-1.30172310139	1.17311078314	9.71821270063	0.0103645640009	0.00518631040141	0.3339656585	0.0121365455303	0.0374931511867	0.331899627004	-0.00533890027685
0.961	-1.3213357212	1.17622988356	9.72177121784	0.0146400887231	0.00403770388551	0.336972816473	0.0164410666156	0.0366362748826	0.335004490983	-0.00537597963746
0.962	-1.3333646197	1.17840785564	9.75322870227	0.0188759414815	0.00289026581327	0.339932505368	0.0207055952203	0.0357744309396	0.338062123826	-0.00541218786998
0.963	-1.32818394788	1.20473664154	9.77904068359	0.0231528302053	0.00172159870319	0.34272720008	0.0250101970927	0.034873916892	0.340957706042	-0.00544749976809
0.964	-1.33238968528	1.22916920829	9.80368441722	0.0274234244249	0.000576032141119	0.345397406093	0.0293077129272	0.0339827441712	0.343727251742	-0.00548192678011
0.965	-1.34378825157	1.2530374274	9.82751533677	0.0316926765302	-0.00053941969382	0.347941025686	0.0336030624815	0.0331076663027	0.346367983994	-0.00551547657453
0.966	-1.36086763669	1.27607309928	9.85057676601	0.0359536246765	-0.0016206157812	0.35035613495	0.0378892566688	0.0322525991232	0.348877577688	-0.00554816457556
0.967	-1.38243808083	1.29841828785	9.87278431671	0.0402037733536	-0.00266524325271	0.352641208741	0.0421637778487	0.0314196825551	0.351254282237	-0.0055800103957
0.968	-1.02814298909	1.37171513315	10.0108061325	0.0445732116533	-0.00442403098641	0.354769421395	0.0465568258333	0.0298590740899	0.353543893776	-0.00561066038818
0.969	-1.39138634038	1.35142483471	9.85959863111	0.0488557227497	-0.00622183646772	0.356734236122	0.0508616235599	0.0282421015746	0.355674617884	-0.00563970746058
0.97	-1.39822222711	1.37438206186	9.86112052134	0.0530478007265	-0.00728083529463	0.35853734652	0.055074345364	0.0273431564118	0.357573066789	-0.00566749972659
0.971	-1.40759771602	1.37678802539	9.88466885658	0.0571898184657	-0.00835033245569	0.360357550913	0.0592368908583	0.0264337087004	0.359489557709	-0.00569438425222
0.972	-1.04057711379	1.44590834211	10.0233705949	0.0614604250311	-0.0101374125116	0.361963133573	0.0635268389998	0.024787593078	0.361261570742	-0.00571999846912
0.973	-1.40020077985	1.42463092995	9.8720555908	0.0656270666734	-0.0119659495216	0.363398039669	0.0677113493744	0.0230820192904	0.362867584393	-0.00574392367555
0.974	-1.39998964906	1.44469999159	9.87224562712	0.0696953295379	-0.013056681581	0.364668157818	0.0717957136549	0.0220932489199	0.364238441444	-0.00576650538055
0.975	-1.41363787115	1.44820105732	9.89714283389	0.0737473556423	-0.0141232945987	0.36596676733	0.0758636990606	0.0211295481747	0.365635287334	-0.0057881229224
0.976	-1.04288692731	1.51177571061	10.0364475628	0.077901302029	-0.0159006082941	0.367044721544	0.0800322942644	0.0194355232016	0.366880714298	-0.00580841293813
0.977	-1.37842314407	1.50232390931	9.88145335096	0.0819316868677	-0.0177381543378	0.367887669046	0.0840754101652	0.0176572755546	0.367897805545	-0.00582694565447
0.978	-1.39751398759	1.50679104459	9.88489487827	0.085876601365	-0.0187961746167	0.368682863556	0.0880318688494	0.0166487320267	0.368792373782	-0.00584411347125
0.979	-1.41537214677	1.51104207565	9.91109511308	0.0898200411043	-0.0198165460095	0.369456319683	0.0919863680077	0.0156739708168	0.369661584778	-0.00586029083979
0.98	-1.04580825093	1.56897666554	10.0517433004	0.0938410667775	-0.0215339852633	0.370005973935	0.0960170637927	0.0139822918443	0.370374626219	-0.00587513226061
0.981	-1.38055186993	1.55582358615	9.89697641626	0.0977230037873	-0.0233103446412	0.370315225569	0.0999066716629	0.0122073654653	0.37085372735	-0.00588821120233
0.982	-1.39958603962	1.56054274657	9.90039887081	0.101529369142	-0.0242977723136	0.37058058853	0.103719509415	0.0112120388382	0.371213471246	-0.00589993582446
0.983	-1.03230792812	1.60535344284	10.0478660107	0.105458704531	-0.0259660757651	0.370801502895	0.107654943724	0.0095331998223	0.371593774446	-0.00591033312527
0.984	-1.39118404677	1.58172499587	9.89939641409	0.109236261198	-0.0276862171381	0.370779936571	0.111436559748	0.00777813570428	0.371737313034	-0.00591896817817
0.985	-1.3791785492	1.59454266104	9.89740637908	0.112897829386	-0.028657121926	0.37059308862	0.115100282822	0.00675174575542	0.371644632277	-0.00592621805345
0.986	-1.40578917312	1.60008882142	9.92736749375	0.116611815213	-0.0295145778406	0.370460773953	0.118816326714	0.0058421284499	0.371595243173	-0.00593254881993
0.987	-1.04210045808	1.64816750846	10.0728425405	0.120363047289	-0.0310419933956	0.370104665558	0.122568194308	0.00424296311858	0.371386495122	-0.00593761591507
0.988	-1.40729578466	1.62360099403	9.92473718164	0.12398090265	-0.0325990582561	0.36956812649	0.126185021085	0.00259585243365	0.371000563888	-0.00594101724612
0.989	-1.39838834443	1.63382567099	9.92324773023	0.127478542742	-0.033395190098	0.368869043959	0.129679775024	0.00168962696828	0.370380346262	-0.00594314747902
0.99	-1.42757296843	1.63986291413	9.95301805892	0.131045184445	-0.0340653169378	0.368231349797	0.133243516189	0.00091350356782	0.369809100706	-0.00594448822651
0.991	-1.07443346217	1.68190904775	10.0987782987	0.134628015822	-0.0353834648384	0.36737374812	0.13682208683	-0.000529669063088	0.369079928728	-0.00594471203326
0.992	-1.41921268075	1.65940718404	9.94623541871	0.138040676182	-0.036742513958	0.366277385256	0.140228547468	-0.0020371740538	0.368116519576	-0.00594341299536
0.993	-1.43806069836	1.66466515244	9.94959473341	0.141402948245	-0.0372948659884	0.365147748702	0.143583575293	-0.00274568581826	0.367043596532	-0.00594103671426
0.994	-1.08891187695	1.70039974843	10.1003820939	0.144892714498	-0.0384648389169	0.363992842858	0.147065918052	-0.00407239274825	0.366003376919	-0.00593766895466
0.995	-1.42967657335	1.67582216407	9.94823148093	0.148161850416	-0.0396890782509	0.362541550103	0.150325410645	-0.0054818765227	0.364672769076	-0.00593287367745
0.996	-1.07457577833	1.71042776841	10.0787286033	0.151519782387	-0.0408269948233	0.36109402585	0.153673185901	-0.00680586782083	0.363337386352	-0.00592674502646
0.997	-1.40262041243	1.68400989496	9.92791106175	0.1546833675	-0.0420125064102	0.359417937702	0.156824815709	-0.00819940142422	0.361778468477	-0.00591921757037
0.998	-1.42150217328	1.68943917973	9.93126138455	0.157814029218	-0.0423822515591	0.357713762909	0.159942584659	-0.00878401788304	0.360114930543	-0.00591074117197
0.999	-1.0761951087	1.72083914968	10.0899598991	0.161075298056	-0.0433357085952	0.355993806042	0.163190895301	-0.00995187620095	0.35848990152	-0.00590142500548
1	-1.41332175449	1.69291544667	9.93989410887	0.164101765368	-0.0443552878223	0.353989937345	0.166202363605	-0.0112125881622	0.356587938213	-0.00589082050837
1.001	-1.43214678	1.69840921926	9.9432241901	0.167093811223	-0.0445514992882	0.351959938615	0.169178556951	-0.0116563710972	0.354583008132	-0.00587940135718
1.002	-1.09352881503	1.72700388186	10.1022963911	0.17021439964	-0.0453136478066	0.349918347961	0.172283315589	-0.0126651141305	0.352618848354	-0.00586729671289
1.003	-1.43813905313	1.69679805758	9.95323726022	0.173092913071	-0.0461295721557	0.347602007662	0.175144097571	-0.0137532109416	0.350385715612	-0.00585406814393
1.004	-1.08895610437	1.72887018661	10.0869282701	0.17606757952	-0.0468358488705	0.345295488151	0.178100726715	-0.0147314577577	0.348151818489	-0.00583984114293
1.005	-1.42561867574	1.69652496472	9.93931710666	0.178837553068	-0.0475669417126	0.342783318692	0.180851199005	-0.0157535779802	0.345715051839	-0.00582457522286
1.006	-1.07851747129	1.72776856097	10.0756000413	0.18171268063	-0.0481848093865	0.340282763407	0.183706572178	-0.0166619725879	0.343279025285	-0.00580838283228
1.007	-1.41217720854	1.69411770886	9.92927011436	0.184381228301	-0.0488305042594	0.337583347743	0.186353992861	-0.0176163927737	0.340647162508	-0.00579121801448
1.008	-1.43098931204	1.69973660954	9.93257506781	0.187035753904	-0.048647162091	0.334863736964	0.188986756111	-0.0177470512237	0.337918802814	-0.00577355171137
1.009	-1.10023113064	1.72129543032	10.0992403581	0.189811460726	-0.0490062631554	0.332142063294	0.191740930133	-0.0184179342819	0.335237925341	-0.00575553181063
1.01	-1.45117955326	1.68619104675	9.9534645615	0.192332098696	-0.0494121082009	0.329171685308	0.194238491664	-0.0191579206486	0.332313351005	-0.00573672547881
1.011	-1.10520699023	1.71554107834	10.0895620826	0.194951334233	-0.0496977477736	0.326214413438	0.196834546721	-0.0197767170228	0.329390554846	-0.00571727352674
1.012	-1.45162943806	1.67804961102	9.94503733827	0.197359146053	-0.0499906892778	0.323075381566	0.199218056965	-0.0204189761837	0.32628713145	-0.00569715528613
1.013	-1.10639259397	1.70646530239	10.0827511664	0.199874243096	-0.0501653840412	0.319950670538	0.201708807216	-0.0209417364493	0.323186953069	-0.0056764903175
1.014	-1.08281657541	1.69586894153	10.0783760399	0.20229369131	-0.0511177420051	0.316714199047	0.204103512012	-0.0222486223799	0.320045593125	-0.00565487388227
1.015	-1.44049198749	1.66813040342	9.90816365172	0.204693620836	-0.0512353753837	0.313489747057	0.206478191562	-0.0227225946882	0.316840265092	-0.00563240886023
1.016	-1.41916066438	1.66357545535	9.90406229418	0.20685183898	-0.0506614041488	0.31004929491	0.208609710269	-0.0225266262681	0.3133572791	-0.00560976446976
1.017	-1.46698828834	1.67128846751	9.94776780684	0.209160413841	-0.0498677191513	0.306682160297	0.2108921487	-0.0221044826846	0.309927616725	-0.00558751793569
1.018	-1.13955606873	1.67200877197	10.1133916644	0.211380475243	-0.0496625383434	0.303169079146	0.213085737374	-0.0222807912668	0.306405503418	-0.00556538204963
1.019	-1.13016226022	1.65936517369	10.11150577	0.213508410162	-0.0502375955841	0.299547914446	0.21518696728	-0.0232430449109	0.30284541845	-0.00554261031325
1.02	-1.47016814589	1.61851050058	9.9313190349	0.215588558173	-0.0500053116633	0.295898621224	0.217239853459	-0.0234027971783	0.299184827652	-0.00551930742103
1.021	-1.12572384101	1.64426828033	10.0718741689	0.217629890795	-0.0497143544826	0.292167787371	0.219253573976	-0.023510373029	0.295437695168	-0.00549586620503
1.022	-1.10414356031	1.62907382713	10.0677547377	0.219558564172	-0.0501987454856	0.28834111	0.221154520408	-0.0243976830678	0.29166386458	-0.00547189314759
1.023	-1.46615965599	1.60065226286	9.90189847703	0.221513599098	-0.0498539953909	0.28453284027	0.223081570984	-0.0244563751164	0.287834505056	-0.00544748523072
1.024	-1.44906380039	1.59122994738	9.89845658001	0.223211788433	-0.0488056567521	0.280539166837	0.224750711298	-0.0238294235742	0.283758247662	-0.00542332650634
1.025	-1.4963787211	1.59914452946	9.94335782431	0.225078562085	-0.0475522566842	0.276613057127	0.226589115017	-0.022990920508	0.279731478088	-0.0053999817919
1.026	-1.17708704936	1.5865406037	10.1117145333	0.226825228189	-0.0468838535342	0.272565135655	0.228307365073	-0.0227445164386	0.275635143983	-0.00537717190235
1.027	-1.17372278167	1.56956419053	10.1108373978	0.228459450104	-0.0469833258016	0.268425885572	0.229913187934	-0.0232696362633	0.271515241433	-0.00535416031681
1.028	-1.13531620445	1.55318816934	10.0329897471	0.230182396269	-0.0470526918458	0.264321433039	0.23160795618	-0.023760279127	0.2674271062	-0.00533065820787
1.029	-1.11314296928	1.53851891768	10.0285771888	0.231677037709	-0.0471896551509	0.260071857194	0.233073734427	-0.0243294488022	0.263200043959	-0.00530659432852
1.03	-1.46733109568	1.50910825752	9.87108642836	0.233203766641	-0.0465442737796	0.255844840134	0.23457151542	-0.0241156982475	0.258927123878	-0.00528237860792
1.031	-1.44729935814	1.4955297147	9.86707141262	0.234467678109	-0.0452005619609	0.251460272185	0.235805691044	-0.0232182689077	0.254436753549	-0.00525869402402
1.032	-1.12384602333	1.4951788721	10.0512767608	0.23592772734	-0.0443728162311	0.24712398486	0.237236865856	-0.0228289149739	0.250039527272	-0.00523573283879
1.033	-1.10918309918	1.476114886	10.0483698781	0.237166086562	-0.0443537472391	0.242671209186	0.238446302763	-0.023253515808	0.245596179974	-0.0052126787582
1.034	-1.47749144416	1.44597520509	9.88554346217	0.238457038001	-0.0435113650855	0.23823959261	0.239708274817	-0.0228542233902	0.241102866937	-0.00518964319765
1.035	-1.46914898841	1.43017610647	9.8836382073	0.239482322616	-0.0419432191343	0.233666916206	0.240703923417	-0.0217420665403	0.23640692928	-0.00516733674613
1.036	-1.15016281718	1.42527030829	10.0648757726	0.240691921169	-0.0409175743766	0.229138186199	0.241884758139	-0.0211646579563	0.231801717813	-0.00514593940419
1.037	-1.1452129168	1.40418960101	10.063711995	0.241669681551	-0.040670369473	0.224505409666	0.242833799331	-0.0213697468413	0.227159518868	-0.00512466709726
1.038	-1.51387818434	1.37338559164	9.89766248932	0.242710477461	-0.0396404890774	0.21989394356	0.243845883416	-0.0207911554841	0.22247186741	-0.00510359456663
1.039	-1.14525134441	1.36868351354	10.0368414667	0.243567902579	-0.0385850732152	0.215176316788	0.244674373111	-0.0201940344018	0.217676550031	-0.0050830999086
1.04	-1.13378137564	1.3441462908	10.0344898008	0.244332777547	-0.0382825704689	0.210426972159	0.245410720892	-0.0203476458782	0.212913600042	-0.0050628190445
1.041	-1.49604984121	1.31292401256	9.87307303923	0.245186714472	-0.0372129850717	0.205700594255	0.246236161052	-0.0197328030083	0.208108766174	-0.00504278204219
1.042	-1.49116918465	1.29338644193	9.8717870484	0.245768639671	-0.0354036873605	0.200861892626	0.246789112299	-0.0183880931424	0.203130107033	-0.00502371636964
1.043	-1.16708045506	1.28082803071	10.0526923144	0.246520234588	-0.034178225499	0.196060858853	0.247512568796	-0.017619677121	0.198238601634	-0.00500575783792
1.044	-1.16558030151	1.25664397904	10.0521565028	0.247022093441	-0.0337199425297	0.191176539552	0.247986442616	-0.0176204150576	0.193328618527	-0.00498813573047
1.045	-1.14668972036	1.26117485	10.0145390839	0.247690721509	-0.0332720831784	0.186336531047	0.248627480531	-0.0176255210752	0.188463664524	-0.00497051075784
1.046	-1.49423363377	1.20131925178	9.8543806155	0.248095052379	-0.0321267474439	0.181422221343	0.249003801169	-0.0169394078718	0.183466707017	-0.00495321099444
1.047	-1.48875536793	1.17854261086	9.85300116054	0.248328028617	-0.0302334791469	0.176438205357	0.249208486566	-0.0155112853289	0.178338663235	-0.00493698017464
1.048	-1.15960368648	1.16166603931	10.0348614414	0.248738454223	-0.0289466531539	0.171488089568	0.249591399763	-0.0146822289714	0.17329521996	-0.00492192289769
1.049	-1.15818047624	1.13555478222	10.034363935	0.248883762071	-0.0284270071193	0.166467854265	0.249709387473	-0.0146210477983	0.168245498769	-0.00490726946559
1.05	-1.13718074715	1.14030722384	9.99708411759	0.249206031978	-0.0279324655411	0.161486618157	0.250004692496	-0.0145791982314	0.163236746208	-0.00489266241135
1.051	-1.48127642855	1.07833668757	9.83766040905	0.249270287837	-0.0267537564433	0.156448506975	0.250041640855	-0.0138576494641	0.158115335611	-0.00487842241156
1.052	-1.10998445859	1.02982321794	9.97995696755	0.249156742454	-0.0255577927289	0.151349042677	0.249900743276	-0.0131213479144	0.152931740508	-0.00486492827745
1.053	-1.47963864375	1.03009577619	9.84890194468	0.249124212701	-0.0243744078339	0.146267612027	0.249841203883	-0.0123935106949	0.147767523679	-0.00485215625167
1.054	-1.48224074869	1.00327658217	9.84903527417	0.248906191786	-0.0224085278386	0.141141248725	0.2495959457	-0.0108868026485	0.142495429752	-0.00484051714563
1.055	-1.1525450052	0.979261174295	10.0281792644	0.248847797229	-0.021076542356	0.13604252873	0.249510984709	-0.010007023665	0.13730291168	-0.00483010323435
1.056	-1.15781055726	0.951034932634	10.0289410412	0.248514418476	-0.0204924467657	0.130892579822	0.24915125802	-0.00987420957457	0.132120071816	-0.00482016626646
1.057	-1.13199332026	0.955454253118	9.9900198686	0.248356915732	-0.0199702988048	0.125774024798	0.248967696677	-0.00979800188915	0.126973581349	-0.00481031257929
1.058	-1.47799341375	0.891121644204	9.82941162515	0.247952312234	-0.0187745192775	0.120623473087	0.248536775285	-0.00905028518085	0.121741277999	-0.00480086222959
1.059	-1.11014155025	0.834573324891	9.97177226931	0.24736197719	-0.0175599257588	0.115433449262	0.247920116048	-0.00828430807707	0.116468510594	-0.00479219418126
1.06	-1.4751430539	0.837825372144	9.83919980201	0.24685941021	-0.0163794634074	0.11026045914	0.247391496243	-0.007548316679	0.111215833864	-0.00478426317131
1.061	-1.48114307344	0.808543494274	9.83999933905	0.246177011871	-0.0144190900475	0.105062540963	0.246682836858	-0.00603418945296	0.105876777851	-0.00477747585848
1.062	-1.14525956966	0.778969654891	10.0166843758	0.245641297875	-0.0131301444753	0.0998880084106	0.246121421486	-0.00518483348725	0.100614924035	-0.00477188978359
1.063	-1.15284649859	0.749090335124	10.0179124101	0.244822595206	-0.0125810642336	0.0946804076202	0.24527724289	-0.00507298599451	0.0953788985153	-0.00476676656964
1.064	-1.12281065373	0.753533355012	9.977671884	0.244184643871	-0.0121218343978	0.0894982742808	0.244614028839	-0.00504606757077	0.0901753932175	-0.00476168066684
1.065	-1.46413599577	0.688370008932	9.81528467087	0.243315269943	-0.0110062085141	0.0843092791324	0.243719199242	-0.0043626920431	0.084913610515	-0.00475694398386
1.066	-1.46517924128	0.658878231342	9.81522461721	0.242291846356	-0.00912954441765	0.0791049563832	0.242670102576	-0.00291916229541	0.0795774105819	-0.00475330333548
1.067	-1.14333740516	0.593901065233	9.99762521331	0.241352344515	-0.00793210042308	0.0739191453052	0.241705390512	-0.00214867831608	0.0743132968098	-0.00475078575442
1.068	-1.12355003346	0.597040737471	9.99394090133	0.240259104496	-0.00752142413172	0.0687197959475	0.24058721949	-0.00216101444872	0.0690971768746	-0.00474861601176
1.069	-1.46793967847	0.567035174432	9.82437845272	0.239230592972	-0.00645021904563	0.0635471171322	0.239533704134	-0.00151015265899	0.0638565011324	-0.004746752477
1.07	-1.47480325315	0.537282116995	9.82540696457	0.23795870095	-0.00460368419924	0.0583659142282	0.238236566761	-8.43483783851e-05	0.0585477919879	-0.00474596016478
1.071	-1.12835778004	0.502815913857	9.99914564626	0.236816466504	-0.00347611413012	0.0532050574449	0.237069514446	0.000628790819828	0.0533153839199	-0.00474624338576
1.072	-1.13561498241	0.47165708108	10.0003799963	0.235387476268	-0.00308698261022	0.048033998859	0.235615941206	0.000607435271371	0.0481298008166	-0.00474686724634
1.073	-1.47606963852	0.443945566105	9.82687567263	0.234121984099	-0.00208196001264	0.0428964149734	0.234325806937	0.00120523698151	0.0429304777824	-0.00474773880323
1.074	-1.48492173638	0.413682288848	9.82829121461	0.232610344476	-0.000293665292347	0.0377646100521	0.232789299045	0.00258696742008	0.0376774685455	-0.00474964153335
1.075	-1.13393603581	0.377145589374	9.99850604286	0.231218564733	0.000753160136216	0.0326522954863	0.231373027245	0.00323335764694	0.0325009062598	-0.00475255695119
1.076	-1.14179170124	0.345812159702	9.99987276612	0.22954285592	0.00106470375197	0.0275406434426	0.229673072848	0.00314907673433	0.0273810318922	-0.00475575452529
1.077	-1.47737954202	0.319330842168	9.82327205128	0.228037700681	0.00197423511292	0.0224652611923	0.2281436012	0.00366621113437	0.0222520937343	-0.0047591228261
1.078	-1.48574337188	0.288732881318	9.82462985975	0.22629655057	0.00366646104774	0.0174100157678	0.226377931674	0.0049677091124	0.0170844980819	-0.0047634461838
1.079	-1.12999480977	0.250514357444	9.99227453933	0.224666777819	0.00460424188378	0.0123740002596	0.224723970359	0.00552070700557	0.0119933311008	-0.00476869235177
1.08	-1.13660414203	0.219285634563	9.99344698112	0.222757903821	0.00480343746097	0.00734944316548	0.222791175268	0.00534036115079	0.00696914457106	-0.00477412842069
1.081	-1.09827693123	0.223989441548	9.94925172512	0.221037169912	0.00486882585906	0.00234022215609	0.221046585765	0.00502997902398	0.00197015346163	-0.0047792720521
1.082	-1.41906131359	0.162747568725	9.7794369319	0.219142772461	0.0055459773786	-0.00261235875522	0.219128332893	0.00533609237466	-0.00301804738534	-0.00478440847422
1.083	-1.41564755954	0.131603287786	9.77873384076	0.217126639415	0.00697443716934	-0.0075338627445	0.217088169161	0.00639592787187	-0.00803090582067	-0.0047902719126
1.084	-1.46322341618	0.100301216559	9.85551526941	0.215256606148	0.00844279608144	-0.0124223800572	0.215194177942	0.00750015584577	-0.0130133735645	-0.00479722769606
1.085	-1.48053529008	0.0696190062786	9.85869046613	0.21314537598	0.00995852652516	-0.0172760319711	0.213059052609	0.00865631714296	-0.0179641074497	-0.00480531961564
1.086	-1.13396969273	0.0301911990088	10.0141126939	0.211131415123	0.0107479276363	-0.0221122198108	0.211021441716	0.0090914765308	-0.0228434971508	-0.004814203723
1.087	-1.15075650948	-0.000455569320891	10.0171789559	0.208852167464	0.0108239482473	-0.0269161319886	0.208718864399	0.00881955682445	-0.0276381838046	-0.00482317293402
1.088	-1.10788140846	0.00439331186448	9.96779786004	0.206756965409	0.0107365504815	-0.0317092044037	0.206600368742	0.00838739140849	-0.0324102352357	-0.00483172749355
1.089	-1.43418546258	-0.0529446180876	9.79146813824	0.20451963854	0.0112636953305	-0.0364180495146	0.204339858786	0.00857617549085	-0.0371433264215	-0.00484016243344
1.09	-1.43505208544	-0.0836209170157	9.79158509542	0.202178697148	0.0125498303735	-0.041076105745	0.201975607466	0.00952748314537	-0.0418809385749	-0.00484921529145
1.091	-1.08739479392	-0.156387693169	9.96097124149	0.199882787438	0.013087684169	-0.0456982154402	0.199656715175	0.00973690859603	-0.0465280355376	-0.0048588471106
1.092	-1.43812256214	-0.141820729559	9.81710676872	0.197523769401	0.0135669968347	-0.0502830173296	0.197274817604	0.00989239058155	-0.0511336271005	-0.00486864666793
1.093	-1.44912756652	-0.17318037851	9.81908871072	0.195060285999	0.0148149028009	-0.0548010598868	0.194788388019	0.0108209731354	-0.055728071729	-0.00487901237241
1.094	-1.11369785398	-0.24526534787	9.98247426737	0.192644707138	0.0153212271231	-0.0592810354144	0.192350182978	0.0110142930176	-0.0602308330855	-0.00488993090857
1.095	-1.46141001573	-0.230073628361	9.83515214367	0.19017051905	0.0157728243219	-0.0637184019606	0.189853486919	0.0111576668958	-0.0646871217037	-0.00490100171091
1.096	-1.47787231321	-0.260841321526	9.83812864982	0.187601859805	0.017000529437	-0.0680801955214	0.187262281041	0.0120820963205	-0.069123579809	-0.00491263497353
1.097	-1.11564840071	-0.301941988276	9.9912449521	0.185114403367	0.0174457535819	-0.0724218028562	0.18475251154	0.0122289710417	-0.0734837062207	-0.00492478597225
1.098	-1.1246158093	-0.330038914867	9.99296955963	0.182394782051	0.0171613919953	-0.0767004776032	0.182011056133	0.0116540147128	-0.0777290668053	-0.00493673553298
1.099	-1.44519795503	-0.34724518655	9.80267589032	0.179857795101	0.0174340882898	-0.080927438588	0.179452216372	0.0116397226185	-0.0819626689559	-0.00494833266039
1.1	-1.44959391568	-0.37540074173	9.80349748801	0.177170613857	0.0184808432675	-0.0850574979823	0.176743256645	0.0124057138821	-0.0861545148448	-0.00496035956256
1.101	-1.07920215916	-0.416737718574	9.96022446989	0.174540339219	0.0187507864802	-0.0891659408514	0.174091450073	0.0123996175632	-0.0902696404518	-0.00497275838701
1.102	-1.44575547756	-0.429057622407	9.81590333582	0.171791755635	0.0189892524335	-0.0931747263888	0.171321740032	0.012370335466	-0.094283174855	-0.00498514397526
1.103	-1.4553967864	-0.458096377304	9.81770260918	0.169015729502	0.0199758346672	-0.0971129109926	0.168524542647	0.013093398975	-0.0982789683499	-0.00499788421239
1.104	-1.0882870383	-0.498758590878	9.96947595598	0.166303506713	0.0201934405826	-0.101029557234	0.165791391402	0.0130519714325	-0.102199093838	-0.00501095572488
1.105	-1.44918800498	-0.538683004021	9.82226206481	0.163440747841	0.0203803106112	-0.104812639947	0.162908286128	0.01299024809	-0.105983883319	-0.00502398012479
1.106	-1.07282889504	-0.549854165367	9.94907105977	0.16062226024	0.0205543080423	-0.108578146502	0.16006945368	0.0129178416271	-0.109750300408	-0.00503694891334
1.107	-1.42214499314	-0.589393907271	9.80170214798	0.157724125658	0.0206430843759	-0.11221968942	0.15715154328	0.0127699528821	-0.113387176436	-0.00504979088722
1.108	-1.44191815632	-0.587648170854	9.80530364803	0.154912144127	0.0214955449737	-0.115834346764	0.15431953135	0.0133865893105	-0.117050436823	-0.00506288394175
1.109	-1.07214208435	-0.628967554172	9.95627880242	0.152073759165	0.0215730686401	-0.119401163167	0.151461508981	0.0132342742821	-0.120612038747	-0.00507619419944
1.11	-1.42716404218	-0.664713368349	9.80783153145	0.14912451337	0.0216099139272	-0.122817805719	0.148493327129	0.013052504953	-0.124021096158	-0.00508933829901
1.111	-1.44691203231	-0.663176983436	9.8114335989	0.146253777158	0.022411876549	-0.126207161513	0.145603408224	0.0136365616497	-0.127455902153	-0.0051026975971
1.112	-1.0781311152	-0.703141250499	9.95946003114	0.143360416664	0.022440746818	-0.129546622207	0.142691276017	0.0134534370238	-0.130787488792	-0.00511624255543
1.113	-1.43454859756	-0.736177125192	9.81003136692	0.140371882834	0.0224328820589	-0.132726123147	0.139684736541	0.0132452356554	-0.133957059782	-0.00512959371888
1.114	-1.05898285975	-0.74891293434	9.93572132874	0.137416142493	0.0224171191857	-0.13588744068	0.136711030814	0.013030888731	-0.137108048227	-0.00514274654736
1.115	-1.40292805668	-0.781199621173	9.78634176891	0.134414881683	0.0223124519106	-0.138904590547	0.133692529785	0.0127381799297	-0.140109212223	-0.00515562707477
1.116	-1.42271666922	-0.780011346529	9.7899596086	0.131492986536	0.022974825952	-0.141893908329	0.130753175151	0.0132130073403	-0.143135207431	-0.00516861748121
1.117	-1.05199877503	-0.81865688691	9.93911061576	0.128540868683	0.0228737896582	-0.144830196789	0.127784051116	0.0129301955957	-0.146056081592	-0.00518169240202
1.118	-1.41613016743	-0.824209726725	9.79155753867	0.125547340275	0.0227344253532	-0.147625713063	0.124774226782	0.0126190467867	-0.14883401028	-0.0051944651892
1.119	-1.42110725358	-0.846990411502	9.79261168161	0.122562710775	0.0233415712264	-0.150328220216	0.121773438193	0.0130592551585	-0.151570054913	-0.00520730963579
1.12	-1.05262182363	-0.883261309233	9.93979180941	0.119597086497	0.0232036994921	-0.153009317638	0.1187919503	0.0127578353338	-0.15423407158	-0.00522022294834
1.121	-1.4179117726	-0.887468559996	9.79154966433	0.116594698175	0.0230312276775	-0.155543417642	0.115774457814	0.0124320283602	-0.156749193571	-0.00523281715503
1.122	-1.42381528816	-0.908947770859	9.79277351993	0.113607273868	0.0236064528246	-0.157981633971	0.112772093225	0.0128588067236	-0.159219376658	-0.00524546867385
1.123	-1.05580758438	-0.9438136145	9.93839363245	0.110632842724	0.0234366475111	-0.160399104612	0.109783024663	0.0125437417491	-0.161618457921	-0.00525817467043
1.124	-1.42131815753	-0.946825191612	9.78946121456	0.107634041541	0.0232338441029	-0.162664372346	0.106770390056	0.0122060611553	-0.163863563697	-0.00527054913742
1.125	-1.42722003723	-0.966947812756	9.79068184879	0.104656199489	0.0237787919332	-0.164831454784	0.103778902964	0.012621037024	-0.166061189041	-0.00528296886569
1.126	-1.44272246968	-0.965730642557	9.81604209684	0.101755368631	0.0243335500996	-0.167005215802	0.100864262173	0.0130453192919	-0.168266091299	-0.00529580708505
1.127	-1.08985214183	-1.01819062029	9.9554031027	0.0987545451785	0.0241870691148	-0.169022973258	0.0978506352295	0.0127803676876	-0.17026819743	-0.0053087399466
1.128	-1.44944447122	-1.03792724277	9.80230662976	0.0957594754233	0.0240026216991	-0.170882270209	0.0948436130852	0.0124880421797	-0.172109743264	-0.00532137829249
1.129	-1.07398732769	-1.05166400392	9.92420476406	0.092779240802	0.0238132949052	-0.172725024617	0.0918515206814	0.0121917894112	-0.173934551136	-0.00533373298236
1.13	-1.41604188019	-1.07023016844	9.77099414014	0.0898126643235	0.0235372896561	-0.174399601356	0.0888740275882	0.0118201167481	-0.175585850331	-0.00534573495231
1.131	-1.43579248777	-1.06995954373	9.7746036456	0.086909180821	0.0240302165296	-0.176047769782	0.0859594501002	0.0122172003621	-0.177262264894	-0.0053577684515
1.132	-1.0638853304	-1.100977855	9.91747646515	0.083973758387	0.0237697786289	-0.177639856431	0.0830134614677	0.0118661082043	-0.178832431664	-0.00536981614154
1.133	-1.40700903059	-1.11650687369	9.76359145117	0.0810439089423	0.0234512600462	-0.179033041859	0.0800741629451	0.0114700506911	-0.180200360764	-0.00538148003842
1.134	-1.42674762158	-1.11638905149	9.76719564222	0.0781719707429	0.0239071753173	-0.180400296921	0.0771926051821	0.0118481311413	-0.181594055811	-0.00539315397511
1.135	-1.05657259444	-1.14542196502	9.90969463213	0.0752706069878	0.0236215242496	-0.181711750336	0.0742821567959	0.0114896852541	-0.182882751468	-0.00540483214936
1.136	-1.39994092368	-1.15840127927	9.75572480112	0.0723875558164	0.0232774784302	-0.182822102013	0.0713911679113	0.0110859872902	-0.183966996119	-0.0054161156336
1.137	-1.41966730899	-1.15842798889	9.75932263288	0.0695593530437	0.023709651853	-0.183907315736	0.0685548606541	0.0114580947986	-0.185077738912	-0.00542740252558
1.138	-1.05056743484	-1.18551941136	9.90185536363	0.0667025436346	0.0234056484132	-0.184937372503	0.0656904870364	0.0110989246085	-0.186084642722	-0.00543869169527
1.139	-1.41319040576	-1.18344925998	9.75118430852	0.0638784552902	0.0230586672371	-0.18580323553	0.0628597907009	0.0107073421824	-0.186924944748	-0.00544959033745
1.14	-1.41365739557	-1.19634262027	9.75142595115	0.0610996132261	0.0234584664873	-0.186567733231	0.0600746059106	0.0110671902694	-0.187713576154	-0.0054604797587
1.141	-1.4318933882	-1.19617929949	9.77628408405	0.0583498788577	0.0238936243478	-0.187347022802	0.0573183452564	0.0114609182641	-0.188519292518	-0.00547175570998
1.142	-1.07393512551	-1.23205003699	9.91344459445	0.055564792377	0.0236291358005	-0.187962240065	0.0545278570032	0.0111669296784	-0.189115083125	-0.00548309159405
1.143	-1.4268840552	-1.23916821028	9.75861579323	0.0528273547855	0.0233198278281	-0.188413387588	0.0517859792166	0.01083858444	-0.189544265392	-0.00549409472611
1.144	-1.4465435141	-1.23950384153	9.76218517935	0.0501373568951	0.0237837986594	-0.188842009494	0.0490913626887	0.0112828496275	-0.190002013243	-0.00550517025976
1.145	-1.07865576791	-1.2615155172	9.90029713956	0.0474215806401	0.0235049253209	-0.189218693117	0.0463715008809	0.010988838036	-0.190358985722	-0.00551631407832
1.146	-1.42553116814	-1.26631283107	9.74483737282	0.0447637855337	0.0231771472189	-0.18939316972	0.0437108038154	0.010658859375	-0.190511024293	-0.00552713572764
1.147	-1.0538215828	-1.27891624921	9.86739722859	0.0420977075658	0.0228615727126	-0.189555886209	0.0410419432356	0.0103413373906	-0.190652188246	-0.00553765067049
1.148	-1.41075526279	-1.27453027141	9.71687880739	0.0394905497569	0.0224744205052	-0.189588380897	0.0384328148237	0.0099604638246	-0.190658757238	-0.00554779210003
1.149	-1.40536051107	-1.28284773101	9.7160291879	0.0369374237463	0.0228257783788	-0.189523961281	0.0358779850502	0.0103223795928	-0.190617205278	-0.00555793112045
1.15	-1.42503816319	-1.28331721754	9.74195772116	0.0343851152058	0.0232252124279	-0.189477925426	0.0333237782814	0.0107305715206	-0.190597156293	-0.00556847210889
1.151	-1.06021993831	-1.30842276859	9.87929787281	0.031833885511	0.0229186769115	-0.189272643667	0.0307717859332	0.0104442840456	-0.190371858157	-0.00557908010126
1.152	-1.40727910392	-1.30867425513	9.72397891653	0.0293495699622	0.0225608675035	-0.188908892133	0.0282876738184	0.0101167363161	-0.18998510873	-0.0055893576365
1.153	-1.42694778282	-1.30932364275	9.72752750254	0.0269000174562	0.0229817339349	-0.188526235637	0.0258381390218	0.0105669356556	-0.189630612177	-0.00559971431745
1.154	-1.05963596466	-1.32490354537	9.86716863431	0.0244270369109	0.0226740693894	-0.188096416248	0.0233657006745	0.0102927811141	-0.18918128956	-0.00561015645971
1.155	-1.40346493707	-1.32305184194	9.71185805939	0.0220415881949	0.0223103048791	-0.187472463435	0.0209819683708	0.0099748902447	-0.188534608518	-0.00562028593498
1.156	-1.42314360376	-1.32378749651	9.71539999955	0.0196867424273	0.0227248009541	-0.186830943195	0.0186286486134	0.0104342631591	-0.187921429402	-0.00563050536682
1.157	-1.05511707554	-1.33716847107	9.85571853504	0.0173090942286	0.0224111961679	-0.186144136023	0.0162530465183	0.0101696008321	-0.187215372086	-0.00564081987531
1.158	-1.41740388524	-1.33044708041	9.70394654848	0.0150115674642	0.0220541400241	-0.185303349776	0.0139585181372	0.00987120560355	-0.186352850107	-0.00565083497343
1.159	-1.41674188078	-1.33378873301	9.70390402887	0.0127776941235	0.0224441150848	-0.184373200192	0.0117278721417	0.0103236417837	-0.18545010056	-0.00566093356908
1.16	-1.43566280973	-1.33437415463	9.72798434302	0.0105195193406	0.0228762746703	-0.18346602153	0.00947270805736	0.0108162318397	-0.184573047712	-0.00567151716321
1.161	-1.07632023675	-1.3465416611	9.86339074052	0.0083029594797	0.0226097251192	-0.182409784602	0.00726025649868	0.0106209419866	-0.183501531355	-0.0056822580623
1.162	-1.42665682952	-1.33959851319	9.70747317726	0.00617145589538	0.0222954914341	-0.181205640628	0.00513378184466	0.0103873349467	-0.182279327335	-0.0056927612131
1.163	-1.05507526099	-1.3488333309	9.82926016713	0.00401840259572	0.0219952756795	-0.179995880587	0.00298585149543	0.0101676814874	-0.181052460893	-0.00570305354283
1.164	-1.41283628307	-1.34078204835	9.678216079	0.00194349064271	0.0216266598463	-0.178671410043	0.000916813621051	0.00988689498422	-0.179706673655	-0.00571307206888
1.165	-1.40834961733	-1.34105857917	9.67745686147	-6.75127814983e-05	0.0219976072443	-0.177264449102	-0.0010881129837	0.0103491132955	-0.178326994925	-0.00572318816888
1.166	-1.42769550433	-1.34185050527	9.70276719662	-0.00211737494892	0.022414554978	-0.175881722727	-0.00313211407988	0.0108552897824	-0.176974532189	-0.0057338042671
1.167	-1.06327067477	-1.34638248784	9.83921791654	-0.00410276913505	0.022125785834	-0.174358660343	-0.00511057515231	0.0106661034355	-0.17543586505	-0.00574458516149
1.168	-1.40996372761	-1.33561043415	9.68347916749	-0.0059946431024	0.0217851095044	-0.17269656807	-0.00699462787651	0.0104338960861	-0.173755084533	-0.00575513213701
1.169	-1.42963480759	-1.33661029025	9.68697949438	-0.00787541521331	0.0222218868235	-0.17102379129	-0.00886780339476	0.0109778684237	-0.172114556852	-0.00576585284187
1.17	-1.06114628133	-1.33950033989	9.82598446115	-0.0097702117599	0.0219262383383	-0.169315336557	-0.0107545145925	0.0107930310524	-0.170390499893	-0.00577674943554
1.171	-1.40370263237	-1.32707879011	9.67030718229	-0.0115348154331	0.0215727425422	-0.167438214267	-0.0125099646388	0.0105612428148	-0.168494361579	-0.00578742179753
1.172	-1.4233971224	-1.32811208265	9.67380343039	-0.0132918054021	0.0219961612197	-0.165551958505	-0.0142580300995	0.0111050483886	-0.166640011893	-0.00579826977372
1.173	-1.05364368122	-1.32869520718	9.81384116188	-0.0150612134441	0.0216865405481	-0.163632111254	-0.0160180276757	0.0109193537468	-0.164704150165	-0.00580929323064
1.174	-1.39399765069	-1.3145773527	9.6582969211	-0.0166939892746	0.0213145767267	-0.16154974966	-0.0176403487067	0.0106818833976	-0.162602047218	-0.00582008792181
1.175	-1.41370903742	-1.31563484171	9.6617885117	-0.0183236429241	0.0217205110492	-0.159459889727	-0.0192597815378	0.0112209373672	-0.160543464371	-0.00583105416506
1.176	-1.04366815443	-1.31386281687	9.80285075039	-0.019963449037	0.0213954487026	-0.157338523927	-0.0208888842916	0.011032455083	-0.158405548205	-0.0058421928438
1.177	-1.40418334101	-1.30468497233	9.65137753433	-0.0214918527132	0.0210222767654	-0.155090869328	-0.0224057474961	0.0108040933396	-0.156138466241	-0.00585310454633
1.178	-1.40257550412	-1.29860761748	9.65109799911	-0.0229486515612	0.0213939514452	-0.15277639956	-0.0238508759009	0.011323224059	-0.15385359283	-0.00586416822382
1.179	-1.42097365068	-1.29962145722	9.67578304077	-0.0244750173142	0.0218060398158	-0.150489646203	-0.025365782066	0.0118807434732	-0.151599071182	-0.00587578287055
1.18	-1.05886464996	-1.28752522128	9.81226822574	-0.0258888661797	0.0215130683225	-0.148083439937	-0.0267671750611	0.0117424654842	-0.149179097809	-0.00588761440229
1.181	-1.40729827071	-1.2693708519	9.65685898744	-0.0271942535306	0.0211694249342	-0.145559391373	-0.0280593122284	0.0115612922843	-0.146638214037	-0.00589926442341
1.182	-1.42699218907	-1.27046572277	9.66032879283	-0.0285089797314	0.0215994470928	-0.143032217454	-0.0293610413894	0.0121522666982	-0.144145065013	-0.00591113598053
1.183	-1.05680453296	-1.2628617267	9.79916832688	-0.0298278368267	0.021285583406	-0.140479217924	-0.0306664301068	0.0120026243481	-0.141577282701	-0.00592322123098
1.184	-1.39950241906	-1.24346888741	9.64366099786	-0.030990540559	0.0209150877404	-0.137784313334	-0.0318147173355	0.011805791596	-0.13886417986	-0.00593512117932
1.185	-1.41923282028	-1.24455502349	9.64713151546	-0.03216518802	0.0213178857446	-0.135087873856	-0.0329752038382	0.0123806863007	-0.136200442907	-0.00594722920742
1.186	-1.04710671915	-1.2347025039	9.78718841459	-0.0333414292836	0.0209762661914	-0.132367540639	-0.0341368116349	0.0122143726613	-0.133463895087	-0.00595953482976
1.187	-1.38650668985	-1.2140128917	9.63177327288	-0.03435717977	0.0205713274155	-0.129512392999	-0.0351370082609	0.0119938021687	-0.130588653006	-0.00597163300668
1.188	-1.40626377643	-1.21508341793	9.63524378712	-0.0353892772041	0.0209410395273	-0.126657400711	-0.036153810839	0.0125462549518	-0.127764628477	-0.00598391782947
1.189	-1.03353132772	-1.20299318256	9.77661725934	-0.0364201796442	0.0205690807243	-0.123780452911	-0.0371689461948	0.0123601767329	-0.124869829371	-0.00599638016051
1.19	-1.39251701674	-1.1934016755	9.62534668541	-0.0373262513008	0.0201466563938	-0.1208004969	-0.0380585151072	0.0121306400356	-0.121868911531	-0.00600861866837
1.191	-1.3908723783	-1.18137323327	9.62503498545	-0.038160246253	0.0204661381102	-0.117771986103	-0.0388759549808	0.0126447173563	-0.118868527718	-0.00602100595031
1.192	-1.40792739984	-1.18257708608	9.65001547047	-0.0390900369609	0.0208187363529	-0.114772919878	-0.0397893694183	0.0131900237474	-0.115899763848	-0.0060339334356
1.193	-1.04291680538	-1.15493141037	9.78723189353	-0.0398642221913	0.0204587935363	-0.111677910734	-0.0405462592397	0.0130308331788	-0.112788210998	-0.00604706083006
1.194	-1.40567521065	-1.1451311419	9.63504732646	-0.0405636873028	0.0200580188212	-0.108512504827	-0.0412278850622	0.0128357282581	-0.10960370916	-0.00605999166544
1.195	-1.40898803335	-1.13138238675	9.63561109132	-0.041193674996	0.0204024404851	-0.105304385594	-0.0418400111845	0.0133872010148	-0.106425907572	-0.00607310645394
1.196	-1.42381419124	-1.13256261465	9.65879323316	-0.0419279474677	0.0207633342426	-0.102126776957	-0.0425565893728	0.0139532838972	-0.103279696357	-0.00608678249965
1.197	-1.06208307518	-1.10026318782	9.79398506027	-0.0424940342677	0.0204130975539	-0.0988606777428	-0.0431040910647	0.0138158701203	-0.0999981102703	-0.00610068340734
1.198	-1.41066480497	-1.07511074215	9.63822276433	-0.042941752143	0.0200111623752	-0.0955086321034	-0.0435325717155	0.0136328034289	-0.0966273313525	-0.00611440718434
1.199	-1.43042237812	-1.07608229161	9.64167762079	-0.0434251320365	0.0203754276973	-0.0921637408706	-0.0439969958008	0.0142140211856	-0.093314531639	-0.00612834530996
1.2	-1.05503779972	-1.05563996768	9.77916054182	-0.0438978949976	0.0199735993882	-0.0888054008415	-0.0444503331615	0.0140319801428	-0.0899374928066	-0.00614247001615
1.201	-1.39487878756	-1.02995092574	9.62312199871	-0.0441944110607	0.019512234609	-0.0853452579463	-0.0447266609921	0.0137975669525	-0.0864549061045	-0.00615638032244
1.202	-1.41468918752	-1.03085833027	9.62658566177	-0.0445277351268	0.0198184974293	-0.081893756117	-0.0450400805954	0.0143287915588	-0.0830319719243	-0.0061704582399
1.203	-1.03697845676	-1.00849803832	9.76604684947	-0.0448469604093	0.0193623517963	-0.0784304044898	-0.0453389296777	0.0141003706485	-0.0795465310171	-0.00618467623966
1.204	-1.39334144366	-0.999618608092	9.61400663526	-0.0450351854766	0.018853109216	-0.074891716872	-0.0455061721307	0.0138242868183	-0.0759823657537	-0.00619863146203
1.205	-1.39149681936	-0.982082081781	9.61365011207	-0.0451556494682	0.0190801848785	-0.0713257232125	-0.0456056965788	0.0142850159764	-0.0724399966022	-0.00621268508376
1.206	-1.4060669678	-0.983392739555	9.63802812208	-0.045394076658	0.0193283197866	-0.0677896107309	-0.045823312182	0.0147650765201	-0.068928891093	-0.00622721603793
1.207	-1.0349357586	-0.941178057315	9.77429315303	-0.0454394863244	0.0188511337435	-0.0641850884726	-0.0458470878895	0.0145263123959	-0.0653011731354	-0.00624187386043
1.208	-1.39431808356	-0.93249280728	9.62174908969	-0.0454152230688	0.0183274322631	-0.0605323273157	-0.0458007473119	0.0142446909286	-0.0616221943207	-0.00625625538791
1.209	-1.39604912545	-0.913612095236	9.62204093048	-0.0453280940434	0.0185434821306	-0.0568585920664	-0.0456916190134	0.014702908625	-0.0579716900709	-0.00627073078392
1.21	-1.40927281871	-0.914914324018	9.64532610986	-0.0453653225272	0.0187705936986	-0.0532150175283	-0.0457069620288	0.0151704828484	-0.0543520601821	-0.00628567092934
1.211	-1.04103963458	-0.869030433836	9.78062141158	-0.0452008596244	0.0182746798041	-0.0495113042298	-0.0455198282147	0.0149210123366	-0.0506240881429	-0.00630072877387
1.212	-1.40084719881	-0.860845087941	9.62757205219	-0.0449692040575	0.0177331542093	-0.0457659662292	-0.0452650948531	0.0146291698358	-0.0468515033311	-0.0063155012559
1.213	-1.40403790423	-0.840749759432	9.62812094192	-0.0446774839667	0.0179303709038	-0.0420060968884	-0.0449504102434	0.0150757363751	-0.0431138845158	-0.00633035629314
1.214	-1.02524557123	-0.812588205562	9.76688843009	-0.04444151388	0.0173703099536	-0.038257841289	-0.0446911187135	0.0147662985286	-0.0393371175649	-0.00634527823937
1.215	-1.38114514893	-0.805165999737	9.61472571439	-0.0440661562488	0.0167586307496	-0.0344577157519	-0.0442919636837	0.014409190193	-0.0355050997242	-0.00635985945247
1.216	-1.38009979058	-0.784340012004	9.61453007815	-0.0436296685801	0.0168813619621	-0.0306479394216	-0.0438318199689	0.014785836751	-0.031712717784	-0.00637445615009
1.217	-1.39328249049	-0.785548064984	9.63868633271	-0.0433211329518	0.0170175643081	-0.0268668777577	-0.043499717411	0.0151743401218	-0.0279499178837	-0.00638943971156
1.218	-1.40753630889	-0.763110254466	9.65933279427	-0.0428627160137	0.0171787197963	-0.0230577371264	-0.043017462108	0.0155899666515	-0.0241608058928	-0.00640483185043
1.219	-1.04470324104	-0.712941323132	9.79243450683	-0.0423008158075	0.0166247616131	-0.0192206875579	-0.0424311205547	0.0152943145352	-0.0202957742182	-0.00642028982595
1.22	-1.39062340904	-0.68484266282	9.63601905766	-0.0416125533834	0.016013839152	-0.015345347179	-0.0417180212814	0.0149447448759	-0.0163886682955	-0.00643540849577
1.221	-1.41045682339	-0.685249237452	9.63949516768	-0.0409883690326	0.0161644478511	-0.0114895723056	-0.0410693387358	0.0153539967574	-0.0125523298938	-0.00645057253804
1.222	-1.02963061548	-0.651857201047	9.77640540611	-0.0403354163123	0.0155344740346	-0.00763517723625	-0.040391440565	0.0149846709795	-0.00866479020605	-0.00646573976444
1.223	-1.38464635756	-0.64586599471	9.62350773289	-0.0395605247092	0.0148539178178	-0.00374811175863	-0.0395912501062	0.0145674010364	-0.00474120104908	-0.00648050951532
1.224	-1.38378222055	-0.623242306146	9.62335059519	-0.0387330802039	0.0149053520206	0.000135275185366	-0.0387387350877	0.014880519818	-0.000870620558703	-0.00649523250026
1.225	-1.39569521134	-0.62437110737	9.64680442341	-0.0380383356985	0.0149645603474	0.00399177680867	-0.0380189832539	0.0151998809311	0.00297259864041	-0.00651027424152
1.226	-1.01992186812	-0.567863500418	9.78186351904	-0.0371225482284	0.014289554801	0.00787469130527	-0.0370775776729	0.0147887776597	0.00689174994085	-0.00652527647244
1.227	-1.37620825949	-0.562484903125	9.62879492858	-0.0361542657667	0.0135635889826	0.0117720193389	-0.0360834474501	0.014328088104	0.0108287714872	-0.00653982931604
1.228	-1.37624244922	-0.539189857383	9.62881763064	-0.0351408614456	0.0135723781964	0.0156588466719	-0.0350444760581	0.0146000354446	0.0147056854365	-0.00655429294127
1.229	-1.38815826883	-0.540242470582	9.65208114883	-0.0342613498056	0.0135898481331	0.019519994197	-0.0341394521801	0.0148791642284	0.0185563864108	-0.0065690345758
1.23	-1.40171512345	-0.515814804052	9.67213556682	-0.0332355194104	0.0136309032999	0.0233851773527	-0.0330879733533	0.0151823411767	0.0224095142924	-0.00658407380341
1.231	-1.03654950558	-0.458817519205	9.80433986922	-0.0320974848612	0.0129531356948	0.0272574042067	-0.0319238084778	0.0147690518413	0.0263183411258	-0.00659906355561
1.232	-1.39538336534	-0.454782230408	9.65008574894	-0.0308967410528	0.0122276825505	0.031135253215	-0.0306967718408	0.0143087846666	0.0302360526916	-0.00661360045505
1.233	-1.3992383649	-0.430829770518	9.65078477948	-0.0296566242804	0.012237992918	0.0349942178938	-0.0294307066088	0.0145815129193	0.0340851034388	-0.0066280479448
1.234	-1.40900546589	-0.431798986341	9.67212883715	-0.028552732863	0.0122421197642	0.0388289299675	-0.0283009031711	0.0148466137203	0.0379103782357	-0.00664276002853
1.235	-1.03585951093	-0.371103558882	9.80463894098	-0.0272250460887	0.0115145515382	0.0426684920235	-0.0269468333378	0.0143822012924	0.041790127985	-0.00665738184992
1.236	-1.37316779553	-0.344892502235	9.64700910061	-0.0258101102513	0.0107215259815	0.0465057107486	-0.0255054092256	0.0138524744811	0.0456720269429	-0.00667149462972
1.237	-1.39303487674	-0.344631055599	9.65051772827	-0.0244724294213	0.0106907981067	0.0503163265465	-0.0241416609091	0.0140816164743	0.0494756845993	-0.00668547639236
1.238	-1.00838589651	-0.305046727638	9.78786817511	-0.0230892846594	0.00988245007349	0.0541165241761	-0.0227320673143	0.0135343400426	0.0533217615257	-0.00669928369323
1.239	-1.35980238935	-0.302764436503	9.63495981387	-0.0216096311235	0.0090137708116	0.0579087986867	-0.0212259171593	0.0129264284615	0.0571640771221	-0.00671250393632
1.24	-1.35480889209	-0.278462043062	9.63411697626	-0.0200976226674	0.00887394215284	0.0616705966766	-0.0196878622445	0.013043689685	0.0609265082438	-0.0067254842064
1.241	-1.36769386748	-0.279010652892	9.65853442355	-0.0187107542523	0.00875508985216	0.0654127597122	-0.0182749825781	0.0131806032005	0.0646679389474	-0.00673860110918
1.242	-1.37748054366	-0.25399652209	9.67903051499	-0.0171908362879	0.00865384782002	0.0691342427256	-0.0167290922716	0.0133337196267	0.0683875553576	-0.00675186505442
1.243	-1.39344915076	-0.231485208831	9.69798105722	-0.015644841591	0.00858842944801	0.0728334846535	-0.0151571804107	0.0135210825092	0.0720825620269	-0.00676530592649
1.244	-1.0302927537	-0.1702036267	9.82901265573	-0.0139608270733	0.0078086825066	0.0765172133244	-0.0134469383046	0.0129947088473	0.0758106923927	-0.00677858006027
1.245	-1.38903581381	-0.169582017165	9.67430366175	-0.0122390431979	0.00698133668532	0.0801812022009	-0.0116989838344	0.0124194715499	0.0795224033769	-0.00679128477313
1.246	-1.39258860262	-0.145157940179	9.67497688005	-0.0104969656764	0.00688985763031	0.0838048587095	-0.0099312729635	0.0125756007924	0.0831438437555	-0.00680378393899
1.247	-1.40235148277	-0.145579675349	9.69601175551	-0.008881641288	0.00679510197537	0.0874112580668	-0.00829032682361	0.0127272179472	0.086748308478	-0.00681643419236
1.248	-1.02816862805	-0.0820821196267	9.82802968347	-0.00705113838145	0.00597009314049	0.090990844574	-0.00643397363168	0.0121483555732	0.0903757387665	-0.00682887926117
1.249	-1.38333814756	-0.0823155071478	9.6734437259	-0.00520057682021	0.0050937993593	0.0945427859938	-0.0045576934726	0.0115163226981	0.0939791082416	-0.00684070560721
1.25	-1.3828193844	-0.0580987275227	9.67339345434	-0.00333555700743	0.00494969047377	0.0980482295628	-0.00266755481553	0.011611470075	0.0974862797824	-0.00685226784763
1.251	-1.39372385423	-0.0581513929496	9.69537140299	-0.00158778669144	0.00481372554235	0.10153951103	-0.000894674806365	0.0117136198092	0.100978788708	-0.0068639319928
1.252	-1.01493950147	0.00554008611767	9.82815846805	0.00037009572818	0.00394353408486	0.104994663504	0.00108846646532	0.0110806005352	0.104485248594	-0.00687533570155
1.253	-1.36870885056	0.00419821048395	9.67401688666	0.00234125524455	0.0030197696714	0.108414689845	0.00308467673762	0.0103915252337	0.107960330038	-0.00688606341909
1.254	-1.36572551924	0.0280972871524	9.6735460232	0.00432082367166	0.00282824176333	0.111782243712	0.00508863032078	0.0104291823796	0.11133324141	-0.00689647007494
1.255	-1.37805714596	0.0283097923108	9.6965143355	0.00619053670151	0.00265638008837	0.115138625552	0.00698271867536	0.0104854497356	0.114693689213	-0.00690693219715
1.256	-1.38871912018	0.0524480196369	9.71596355381	0.00816924895873	0.00250604182313	0.118446720371	0.00898554156362	0.0105596322929	0.118004518183	-0.00691746214347
1.257	-1.01825746482	0.114096636244	9.84744108751	0.0102630399867	0.00164074328805	0.121717141598	0.0111035544369	0.00991764578434	0.121326424838	-0.00692771439519
1.258	-1.37445415859	0.111125079711	9.69290824117	0.0123744588277	0.000724814431803	0.12494380608	0.0132388999012	0.0092218361354	0.12460812586	-0.00693727781469
1.259	-1.37378981056	0.134478994121	9.69285224965	0.0144865981391	0.000544020276559	0.128110907357	0.0153742268267	0.00925505785418	0.127780406677	-0.00694651421685
1.26	-1.38568575606	0.13494266087	9.71499539664	0.0164948202329	0.00037893275479	0.131270158538	0.017405639386	0.00930305369991	0.130943808162	-0.00695579736794
1.261	-1.39793748613	0.158356022793	9.7339755236	0.018601551065	0.000239391329172	0.134372028777	0.0195352172588	0.00937225137987	0.13404824528	-0.00696514330119
1.262	-1.02948642353	0.219322115217	9.86446606348	0.0208207947194	-0.000613865321036	0.137428598579	0.0217773486392	0.0087258915202	0.137156007345	-0.006974206419
1.263	-1.38607067008	0.214932061535	9.70939186141	0.0230479499061	-0.00151656336463	0.140433021034	0.0240270124106	0.00802621676847	0.140215091089	-0.00698257662788
1.264	-1.38585925258	0.237525306327	9.70940471761	0.0252679471571	-0.00168409952595	0.143371444523	0.0262687126999	0.00805506585658	0.143158390398	-0.00699061545515
1.265	-1.39745651629	0.238352725162	9.73091817378	0.0273934869745	-0.00183724352469	0.146305720941	0.0284159731769	0.00809752508107	0.146096594791	-0.00699869555269
1.266	-1.02019059701	0.299987692341	9.86302020025	0.0297028953904	-0.00271808400327	0.14917354595	0.0307469821768	0.00740895960515	0.149017892304	-0.00700645701452
1.267	-1.3742419186	0.294670741558	9.70849446568	0.0320012373392	-0.0036510344895	0.151982713904	0.033066474267	0.0066638989423	0.151884174815	-0.00701348427544
1.268	-1.37043169572	0.316509373007	9.7078728458	0.0342862157339	-0.00385038863561	0.154721231155	0.0353717411498	0.00664542003156	0.154630209277	-0.00702013424359
1.269	-1.38371771099	0.317721203673	9.7306525775	0.0364882111582	-0.00402172454755	0.157459009284	0.0375940434995	0.00665430207128	0.157373622321	-0.00702679155378
1.27	-1.39444257537	0.339420259986	9.74980769812	0.0387677948016	-0.00416845664984	0.160125012678	0.0398934588809	0.00668230782276	0.160043774005	-0.00703346860601
1.271	-1.02414334803	0.398083436128	9.88078285599	0.0411555133382	-0.00502399862857	0.162733891627	0.0423009266876	0.00599867414245	0.16270491058	-0.00703982417716
1.272	-1.35875734067	0.409277299118	9.72217236054	0.0435571753843	-0.00594621214953	0.165255799421	0.0447216727647	0.00524202274412	0.165283737654	-0.00704543684059
1.273	-1.37843315059	0.41138210897	9.72569557688	0.0458802611241	-0.00609772423923	0.16774454542	0.0470632092006	0.00525144733867	0.167777341813	-0.00705069852201
1.274	-1.39141003711	0.413848883451	9.74785145679	0.0481726155427	-0.00624022966633	0.170214765653	0.0493739076996	0.00526798149688	0.170251867498	-0.00705596550237
1.275	-1.01436017436	0.471991004534	9.88082022212	0.0506162299972	-0.00710582746474	0.172602357479	0.0518355933118	0.0045568440789	0.172692757839	-0.00706088781582
1.276	-1.36884058855	0.464167886676	9.72669888646	0.0530353679133	-0.00802238092933	0.174918970933	0.0542722190279	0.00378940399013	0.175066202352	-0.0070650507026
1.277	-1.36406193549	0.483977826236	9.72590112369	0.0554278610331	-0.0082031019155	0.177156025783	0.0566812379348	0.00375008453893	0.177310620584	-0.00706881485586
1.278	-1.37884382788	0.485854779963	9.74927867253	0.0577578570478	-0.00834573916121	0.179399238049	0.0590277998249	0.00374850242257	0.179558624017	-0.00707257480399
1.279	-1.39026066112	0.505300990727	9.76888545356	0.0601431899182	-0.00846009473077	0.181558833663	0.061429114008	0.003768821562	0.18172130549	-0.00707634425484
1.28	-1.02186532817	0.560235685035	9.90072183044	0.0626296534239	-0.00927605821189	0.183651756162	0.0639313751615	0.00308392858698	0.183864615033	-0.007079787864
1.281	-1.3574278222	0.566439074066	9.74244756855	0.0651051257794	-0.0101565004001	0.185642754944	0.0664218354068	0.00232712773342	0.185910476209	-0.00708248535725
1.282	-1.37702731735	0.568994729895	9.74595678225	0.0675070803566	-0.010263464832	0.187601111123	0.0688381217543	0.00233914752896	0.187871806467	-0.00708483351758
1.283	-1.39123816252	0.571910217547	9.76849782903	0.0698872576804	-0.0103541042502	0.189543506082	0.0712325228613	0.00236566454778	0.189816125612	-0.00708719572499
1.284	-1.01666561336	0.625530742159	9.90211615254	0.0723966144369	-0.0111611492951	0.191390712055	0.0737557131281	0.00167026826613	0.191713414418	-0.00708922572594
1.285	-1.37236184794	0.615372659779	9.74824627932	0.0748666168768	-0.0120166067186	0.193157343565	0.0762388673275	0.000920421403611	0.193533444412	-0.00709051083335
1.286	-1.3677453749	0.632678986316	9.74745166154	0.0772976664279	-0.0121336895405	0.194838080344	0.0786820422697	0.000900813540511	0.195218362367	-0.00709141591538
1.287	-1.38351637402	0.635243211296	9.77102123681	0.079688359193	-0.0122071660022	0.19653151988	0.0810849350141	0.000924825366183	0.196913047638	-0.00709234141519
1.288	-1.00798921499	0.686667126385	9.9058838574	0.0822043956867	-0.0129964098151	0.198125464595	0.0836127393789	0.000227272465201	0.198556133544	-0.00709293022907
1.289	-1.36382654532	0.675568993385	9.75262020028	0.0846737641698	-0.0138337334732	0.199635444945	0.0860931582684	-0.000524611660164	0.200118521188	-0.00709277038755
1.29	-1.35835869761	0.69164779655	9.7516686601	0.0870992093362	-0.0139311193924	0.201057542737	0.0885286066888	-0.000544791261027	0.201543935553	-0.0070922294796
1.291	-1.37532397979	0.694518428591	9.77600844142	0.0894949881552	-0.0139774697325	0.202495133138	0.0909344760247	-0.000513758759236	0.202981419795	-0.00709171521582
1.292	-1.38853234472	0.709975249425	9.79642533043	0.0919131096216	-0.0139889305354	0.203837507127	0.093362006208	-0.000454973398885	0.204321589143	-0.0070912451118
1.293	-1.02432409548	0.757369761104	9.9297159079	0.0944195691555	-0.014691307789	0.205104300913	0.0958776009668	-0.0010913444335	0.205632058788	-0.00709049268599
1.294	-1.38370698807	0.744958921094	9.77588697196	0.0968756788694	-0.0154370510595	0.206283784972	0.0983421063946	-0.0017775187249	0.206858147833	-0.00708905053444
1.295	-1.3820765223	0.759375469995	9.77558831603	0.0992815704659	-0.0154393337008	0.207373643017	0.100755343673	-0.00172850896812	0.207945630171	-0.0070872942945
1.296	-1.39799089318	0.762546435217	9.79858284422	0.101668255674	-0.0154004129582	0.208481939283	0.103149498471	-0.0016378886243	0.209048805612	-0.00708562391832
1.297	-1.02799596594	0.807609929169	9.93303010602	0.104152402607	-0.0160682911903	0.209483533437	0.105640628174	-0.00226029041193	0.21009199572	-0.007083689997
1.298	-1.38583174839	0.79439501255	9.77944946127	0.106577324029	-0.0167804568527	0.210396156739	0.108071780393	-0.0029334627975	0.21104917602	-0.00708108365213
1.299	-1.38224892147	0.807417272309	9.7787839399	0.108947837468	-0.0167506727838	0.211218546871	0.11044747468	-0.00287290924354	0.211867540896	-0.00707817574957
1.3	-1.39894170392	0.810905882258	9.80236974882	0.111310874832	-0.0166735797307	0.21206184541	0.112815834034	-0.00276446223968	0.212703684007	-0.00707537150224
1.301	-1.02741701261	0.852877366162	9.93736095084	0.113758808853	-0.0173041777441	0.212796765037	0.115268591786	-0.00336997305324	0.213477915728	-0.00707231957052
1.302	-1.36133831769	0.846883252056	9.77981107728	0.116140487799	-0.0179979485445	0.213410972473	0.117654128911	-0.00404708773759	0.214135661472	-0.00706860074239
1.303	-1.38080190501	0.850353720121	9.78327217439	0.118467223391	-0.0179118440303	0.213996513517	0.11998409667	-0.00394850727224	0.214713884388	-0.00706461814388
1.304	-1.39796550071	0.854180269841	9.80726404277	0.120795996615	-0.0177927536623	0.214573672324	0.122316048121	-0.00381819289054	0.215281617648	-0.00706075050125
1.305	-1.02666742727	0.892840217677	9.94287711106	0.12319604739	-0.0183797020084	0.215041576635	0.124718774977	-0.00440016095532	0.215786121913	-0.00705665736877
1.306	-1.36091068855	0.884495887013	9.78561218445	0.125521992671	-0.0190293031689	0.215387743282	0.127046429352	-0.0050531650716	0.216173041255	-0.00705192025911
1.307	-1.38035321844	0.888108509325	9.78906202925	0.127797089377	-0.0188979218026	0.215706318435	0.129322626474	-0.0049291970247	0.216481818039	-0.00704694430126
1.308	-1.00681572841	0.918590521949	9.93065486387	0.13015802336	-0.019482004641	0.216007820157	0.131684808773	-0.00552088477442	0.216819689555	-0.00704173586317
1.309	-1.36174423894	0.903311030754	9.77916938437	0.132438031581	-0.020122876915	0.216186889157	0.133965088366	-0.00617771033118	0.21703886522	-0.0070358722253
1.31	-1.35316214745	0.912350295754	9.77759296139	0.134653673439	-0.020022612803	0.216276397018	0.136179975799	-0.00610122492415	0.217120910056	-0.00702972425901
1.311	-1.37321692221	0.916526016027	9.80410782353	0.136891340998	-0.0198530642363	0.216392371636	0.138417069459	-0.0059544071035	0.217224942273	-0.00702371715104
1.312	-1.38722583725	0.924574305783	9.82608078652	0.139102294392	-0.019644435316	0.21640887952	0.140626769602	-0.00577545520902	0.217227243033	-0.00701786992846
1.313	-1.02665419058	0.956320269195	9.96217593022	0.141376692786	-0.0201148429256	0.216347548822	0.142899635851	-0.00627960693243	0.217195199485	-0.0070118671597
1.314	-1.38864709638	0.939951220139	9.8096075285	0.143571532182	-0.020624198401	0.216195278387	0.145092206641	-0.0068288892495	0.217074721419	-0.00700530550748
1.315	-1.38781578196	0.94700279514	9.80938117244	0.145697066172	-0.020384666176	0.215954690727	0.14721448669	-0.00663683645828	0.216818398733	-0.00699857020991
1.316	-1.40560811479	0.951364363995	9.83335633849	0.147853204243	-0.0200959071282	0.215742118183	0.149367597695	-0.00639426889373	0.216586965799	-0.00699207078665
1.317	-1.04183442459	0.979181768572	9.96966759389	0.150042024621	-0.0205027793609	0.215420452615	0.151552914891	-0.00685323177116	0.216290664084	-0.00698546617957
1.318	-1.38243302704	0.963809044307	9.81313013703	0.152134693251	-0.0209643524535	0.214978395494	0.15364116248	-0.0073747486883	0.215877504929	-0.00697834451261
1.319	-1.40180495528	0.967787580274	9.81654227324	0.154189653629	-0.020646986216	0.214512474155	0.155691172737	-0.00712069101406	0.215391387774	-0.00697111204486
1.32	-1.03040613522	0.991827825605	9.95734064768	0.156328102754	-0.0210490383862	0.214033053155	0.157824874	-0.00758577751399	0.214936981842	-0.00696377394255
1.321	-1.36235056116	0.975029973853	9.80103814464	0.158344046722	-0.0215201757971	0.213403179207	0.159834953064	-0.00812952720334	0.214336577493	-0.00695590431369
1.322	-1.38175881225	0.979080408499	9.80445115016	0.160326012371	-0.021208903071	0.21275053405	0.161810535198	-0.0078940512601	0.213664445031	-0.00694790782535
1.323	-1.00982173757	1.00148700622	9.94829697018	0.162392434961	-0.0216073127912	0.212085667214	0.163870778769	-0.00836785238779	0.213024343093	-0.0069397953889
1.324	-1.36576030089	0.983843187453	9.79768204112	0.164348437373	-0.0220622875935	0.211302473649	0.165819706918	-0.00890566849458	0.212269483456	-0.00693114431468
1.325	-1.35745059487	0.986997061741	9.79609331909	0.166228929524	-0.0217738274219	0.210436097628	0.167692211287	-0.00870678405447	0.211385391762	-0.00692233002449
1.326	-1.37840566935	0.991845280944	9.8233353723	0.168165956139	-0.0214129589703	0.209600872279	0.169621502703	-0.00843381153545	0.210527978926	-0.00691378186679
1.327	-1.39390714473	0.993737217033	9.84599149222	0.170042885831	-0.0210099230291	0.208672303431	0.171490112619	-0.00812460399426	0.209574884851	-0.00690552224626
1.328	-1.03664834013	1.01150158749	9.9831814577	0.171961064267	-0.0212824076549	0.207671753144	0.173399769204	-0.00849412925853	0.208591508862	-0.00689723940486
1.329	-1.38230389896	0.99022460527	9.82775359361	0.173760584433	-0.021605160981	0.206556776253	0.175189933491	-0.00892088075219	0.207496857139	-0.0068885260002
1.33	-1.40164470196	0.994436068238	9.8311377712	0.175534996198	-0.0211482135058	0.205421853532	0.176954537241	-0.0085705927642	0.206334546016	-0.00687979552739
1.331	-1.03304657383	1.01192621889	9.97266501735	0.177388448992	-0.0214091741811	0.204276996584	0.178798430907	-0.00893744337869	0.205206126193	-0.00687105679559
1.332	-1.36992168179	0.98931007849	9.81727530647	0.179093324703	-0.0217311361139	0.202990583497	0.180492740149	-0.00937373213053	0.203939968556	-0.00686189135732
1.333	-1.38930612287	0.993568608565	9.82066239584	0.180776767263	-0.021272136694	0.201685439129	0.182165179584	-0.00903151458345	0.202607698741	-0.00685270403743
1.334	-1.01911052913	1.00926961928	9.96451721527	0.182539377222	-0.0215264514126	0.20037177493	0.183917042355	-0.00940168351619	0.201310065837	-0.00684350469465
1.335	-1.3769606902	0.990371012503	9.81401652579	0.184174345698	-0.0218315813543	0.198948339413	0.185540476541	-0.00982903593545	0.199905767965	-0.00683387716209
1.336	-1.37109516848	0.989089849384	9.81282229366	0.185728363491	-0.0213917900149	0.197449776404	0.187082161172	-0.00951711131036	0.198381652988	-0.00682419811543
1.337	-1.39125897981	0.994292226559	9.83959781254	0.187361422319	-0.0208880488969	0.195984007461	0.188703184559	-0.00913913502052	0.19688656202	-0.00681489015701
1.338	-1.02530540963	1.00141201217	9.97955510594	0.18896017425	-0.0210821978556	0.194423216568	0.190289569673	-0.00946321617064	0.195338324552	-0.00680560896347
1.339	-1.38718926997	0.981960232828	9.82849154433	0.190464525398	-0.021314569492	0.192785423188	0.191781005831	-0.00982973660993	0.19371535733	-0.0067959542065
1.34	-1.38570405197	0.979059739224	9.82807067008	0.191887663657	-0.02079717663	0.191075959001	0.193190476335	-0.00945171334198	0.191976319112	-0.00678631096835
1.341	-1.01767666884	0.990893871242	9.97214330688	0.19343162807	-0.0209747399485	0.189389051119	0.194721243203	-0.00976571450906	0.190300936222	-0.00677671996244
1.342	-1.37720378375	0.971478138491	9.82190439994	0.194833145018	-0.0211990150614	0.187599378224	0.196108852063	-0.0101320104349	0.188525581136	-0.00676676059641
1.343	-1.37330047533	0.967458977703	9.82104664414	0.196151105456	-0.0206767152122	0.185740847797	0.197412182258	-0.0097566128606	0.186637584405	-0.00675681196089
1.344	-1.39299715695	0.972795088807	9.84763154002	0.197560393482	-0.0200962419138	0.183915472312	0.198807156174	-0.00932071146688	0.184779432431	-0.00674729216365
1.345	-1.02969862744	0.972833530962	9.98763316453	0.198914246001	-0.0202115330522	0.182002466505	0.200146427946	-0.00958400403619	0.182874462463	-0.00673786032607
1.346	-1.39265010689	0.952948786195	9.8365385636	0.200171416987	-0.0203634186649	0.18001897959	0.201388541063	-0.00988739147607	0.180901140719	-0.00672811785289
1.347	-1.39283326762	0.947324064139	9.83639886709	0.201346149306	-0.0197651324602	0.177970676421	0.202547541488	-0.00944503645167	0.178819620726	-0.00671845055309
1.348	-1.02475293423	0.954806414404	9.97980269051	0.202643826341	-0.019869243465	0.175945663437	0.203829971109	-0.00970194539194	0.176801986734	-0.00670889296677
1.349	-1.38489245106	0.935066549416	9.82933298691	0.203790937582	-0.0200174423432	0.173826844549	0.204961211558	-0.0100076403989	0.174693121097	-0.00669902892335
1.35	-1.38231063503	0.92837436344	9.82869531736	0.204853384726	-0.0194192824508	0.171646378444	0.20600714496	-0.00957105556832	0.172479893964	-0.00668923641086
1.351	-1.40112135139	0.933828346742	9.85474437575	0.206018937823	-0.0187699021386	0.169499023129	0.207156511013	-0.00908072470377	0.170296983471	-0.00667992751305
1.352	-1.03824325124	0.926930637979	9.9939677591	0.207109219511	-0.0188177968855	0.167272857549	0.208230408513	-0.00929029857796	0.168075178921	-0.00667076198625
1.353	-1.38302289743	0.89497141211	9.83914995386	0.208064322655	-0.018916632804	0.164960637855	0.209168574816	-0.00955484758885	0.165770248533	-0.00666133351948
1.354	-1.40244116446	0.899354205326	9.84251960919	0.209024662785	-0.0182376187952	0.162638382296	0.21011168436	-0.00904254572523	0.163411346356	-0.0066520500825
1.355	-1.03291324632	0.901760465449	9.98481018588	0.210049146185	-0.0182835211554	0.160315542065	0.211119271277	-0.00925321378837	0.161092778783	-0.00664291604054
1.356	-1.3714510326	0.869097118532	9.82999749012	0.210886336948	-0.0183897671864	0.157887524152	0.211938894622	-0.00952918256561	0.158672481474	-0.00663351620774
1.357	-1.3909139628	0.873461038285	9.8333750614	0.211730368414	-0.0177174391166	0.155450736729	0.212765077415	-0.00902738556995	0.156199923595	-0.00662425320247
1.358	-1.02002151888	0.874065909295	9.97724844263	0.212636802893	-0.0177676316815	0.153014754593	0.213654000896	-0.00924602857162	0.153768493216	-0.00661513150878
1.359	-1.35563050628	0.840586839431	9.82268075619	0.213353339059	-0.017884883951	0.150479319837	0.214352399913	-0.00953621130851	0.151241375189	-0.00660573015752
1.36	-1.37512386622	0.844925358826	9.82606461699	0.214080170478	-0.0172214149798	0.147936425998	0.21506082485	-0.00904629709158	0.14866367903	-0.0065964541913
1.361	-1.0044089195	0.843761439464	9.97144230082	0.214867102441	-0.0172754788466	0.145395587288	0.215829689818	-0.00927171969492	0.146127618063	-0.00658731183656
1.362	-1.36288727053	0.824117936829	9.82169650061	0.215503120828	-0.0173810497006	0.142780957603	0.21644718308	-0.00955160844119	0.143520593548	-0.00657788927812
1.363	-1.35856114656	0.813032614303	9.82076245586	0.216056504451	-0.0167414553474	0.140119729409	0.216981532729	-0.00908893333436	0.140826353589	-0.00656856473039
1.364	-1.37795629488	0.81857144593	9.84786349981	0.2167313597	-0.0160464888033	0.137490569127	0.217637665472	-0.00856814410817	0.138161335758	-0.00655975425725
1.365	-1.01374547734	0.799959666091	9.98861537951	0.217299684252	-0.016051837877	0.134801363699	0.218187192366	-0.00874881021332	0.135474407712	-0.00655111567878
1.366	-1.37695935908	0.780235820517	9.83792321973	0.217772124546	-0.0160943592651	0.13206499155	0.218640558078	-0.00896802736042	0.132742303187	-0.00654225149944
1.367	-1.37828662007	0.767832461747	9.83799940514	0.218165132868	-0.0153870710719	0.129287042862	0.219014027331	-0.00843960417323	0.129928423031	-0.00653354785751
1.368	-1.39562320129	0.773413088208	9.86309256403	0.218683991118	-0.014641291516	0.126540445806	0.219513658956	-0.00786989681488	0.127144032164	-0.00652540703517
1.369	-1.03633307081	0.751352706105	10.0015186299	0.219087682686	-0.0145919880531	0.123740272609	0.219898089778	-0.00799735817262	0.124343396297	-0.00651749364235
1.37	-1.38521654847	0.714872417651	9.84680051124	0.219353027991	-0.0145899862144	0.120882024621	0.220143838384	-0.0081739382743	0.121487216152	-0.00650940489842
1.371	-1.40471133032	0.719086251676	9.85019164474	0.219643057849	-0.0138152537967	0.118021110917	0.220414060843	-0.0075777797169	0.118587586027	-0.00650154424008
1.372	-1.03370818509	0.711654961673	9.99062559285	0.219983501287	-0.0137806367177	0.115166880768	0.220735064796	-0.0077191205711	0.115733730604	-0.0064939053491
1.373	-1.37466208254	0.675004062803	9.83548650182	0.22012768639	-0.0138016429697	0.112243143934	0.220859403407	-0.00791840618621	0.112813310217	-0.00648608011552
1.374	-1.39421329072	0.679155831849	9.83889213412	0.220296972034	-0.0130489492901	0.109317988095	0.221008639278	-0.00734384290822	0.109851135817	-0.0064784642133
1.375	-1.0209918058	0.670140464883	9.98064840867	0.220514178312	-0.0130338121941	0.106401039367	0.221206163755	-0.00750412793121	0.106935627115	-0.00647105116649
1.376	-1.35755418413	0.633212303529	9.8254673441	0.220535573527	-0.0130837383593	0.103421373338	0.22120751695	-0.00773134564293	0.103960773733	-0.00646342475767
1.377	-1.37714537707	0.637297882967	9.82888541806	0.220584936905	-0.0123573860382	0.100441577276	0.221236642091	-0.00718200536748	0.100945821874	-0.00645598331626
1.378	-1.00353247923	0.626796292463	9.9720933077	0.220679593521	-0.0123628540611	0.0974713637768	0.221311426901	-0.00736170669704	0.0979781169699	-0.00644872437428
1.379	-1.36117086477	0.608445334819	9.82145440603	0.220624420325	-0.0124205579464	0.0944577485879	0.221236142138	-0.00759447020796	0.0949696517517	-0.00644123643278
1.38	-1.35760386372	0.592783948564	9.82068135249	0.22049413231	-0.0117360036631	0.0914196034517	0.221085401023	-0.00708583605663	0.0918989564865	-0.0064338929025
1.381	-1.37523297546	0.598189915527	9.84672348587	0.220499224925	-0.0110069685498	0.0884104185977	0.221070306746	-0.00652995113968	0.0888551706195	-0.00642709972116
1.382	-1.00829510578	0.566851139591	9.98555823036	0.220368793606	-0.0109861470427	0.0853702419219	0.220919777787	-0.00668158671134	0.0858162782649	-0.00642051161681
1.383	-1.37025559238	0.548774456216	9.83401676985	0.220151291881	-0.0110053807959	0.0823067267397	0.22068206659	-0.00687303611373	0.082756019536	-0.00641372907869
1.384	-1.37176422617	0.53221691831	9.83416306639	0.219863902157	-0.0102779426229	0.0792241292405	0.220374163061	-0.00631832183709	0.0796394244945	-0.0064071340198
1.385	-1.38758095073	0.53762625648	9.85836767146	0.219714128839	-0.00952074691759	0.0761693535946	0.220204131403	-0.00573111466698	0.0765493923952	-0.0064011204156
1.386	-1.02507819417	0.503840916211	9.99508354261	0.219424216474	-0.00946816229731	0.0730909120679	0.219894087663	-0.00584744625025	0.0734707811003	-0.0063953491642
1.387	-1.37234448624	0.466129935634	9.83960149294	0.219004725965	-0.00946615233829	0.0699864839166	0.219454341069	-0.00601418949873	0.0703686553056	-0.00638941547779
1.388	-1.39194853179	0.469948264673	9.84304366703	0.218625763689	-0.00869396391333	0.0668864224606	0.219054961308	-0.00541007496434	0.0672331303569	-0.00638371850039
1.389	-1.01797944234	0.454602250245	9.98200029519	0.218282826654	-0.0086714379753	0.063800779427	0.218691983195	-0.00555262946203	0.0641488036302	-0.00637824441939
1.39	-1.37692700388	0.437782182651	9.8297651749	0.217797507058	-0.00869271862127	0.0606932424481	0.218186519883	-0.00573862255238	0.0610446769021	-0.0063725924308
1.391	-1.37673307341	0.420082617783	9.82961403812	0.217245246712	-0.00797336124594	0.0575760777008	0.217613872607	-0.00518392168084	0.0578950952502	-0.00636713058756
1.392	-1.39156183313	0.425297554056	9.85335085079	0.216831179696	-0.0072286353273	0.0544848624305	0.217179643331	-0.00460123475564	0.0547704616412	-0.00636224720837
1.393	-1.02388004605	0.387912525244	9.98854251936	0.216271601909	-0.0071974568016	0.0513831112982	0.216600096971	-0.00473039564505	0.0516697085065	-0.00635759676118
1.394	-1.36727134756	0.350663861873	9.83209642151	0.215589333731	-0.00722209299909	0.0482691232759	0.21589782043	-0.00491451604424	0.0485593408646	-0.00635277019776
1.395	-1.38693228923	0.354263808825	9.835566355	0.214952617544	-0.00647670341117	0.0451621423373	0.215240947401	-0.00432777034923	0.0454193827069	-0.00634816420084
1.396	-1.01049924064	0.336377373144	9.97375958192	0.214345994705	-0.00648331597604	0.0420727691791	0.214614543588	-0.00448997560726	0.0423327713479	-0.00634376238439
1.397	-1.34658222116	0.299825386537	9.81729029704	0.213560453997	-0.0065552880198	0.0389713205896	0.21380918425	-0.00471668063534	0.0392371051435	-0.00633915159274
1.398	-1.36629079314	0.303312798558	9.82077776736	0.212819119085	-0.00585540593914	0.0358778878976	0.21304788667	-0.00417064839206	0.0361132475042	-0.00633472309706
1.399	-1.38077859437	0.306808426581	9.84441337019	0.212139405452	-0.0051458767423	0.0328034407016	0.212348374981	-0.00361273748382	0.0330081439262	-0.00633084046767
1.4	-1.0101029376	0.267179256495	9.97914466303	0.211329088612	-0.00515434670992	0.0297319434045	0.211518520718	-0.00377057273928	0.0299395125938	-0.0063271631421
1.401	-1.35134255598	0.231057391663	9.82238232192	0.210401858777	-0.00522165252009	0.0266617161771	0.210571795887	-0.00398579883036	0.026874803271	-0.00632328005697
1.402	-1.37104510143	0.234412959327	9.82587930242	0.209524297041	-0.00451840268055	0.0236009010552	0.209674602292	-0.00342953576635	0.0237840149995	-0.00631958752575
1.403	-0.993697066789	0.214550247917	9.96410573088	0.208671676193	-0.00456694510215	0.0205606994378	0.20880272465	-0.00362201857726	0.0207484337737	-0.00631606906871
1.404	-1.35027412682	0.200453250488	9.81147161018	0.207694021598	-0.00466692407778	0.0175259625745	0.207805879498	-0.00386434864228	0.0177205774813	-0.00631231789535
1.405	-1.34792401063	0.181606954741	9.81100114774	0.206663403483	-0.00402902949826	0.0144999341752	0.206755938874	-0.00336789281898	0.0146678911415	-0.00630869974394
1.406	-1.36278393758	0.186353458273	9.83482361154	0.205766469868	-0.00336271798395	0.0114953263802	0.205839839018	-0.00284080620346	0.0116355319592	-0.00630560496506
1.407	-1.37769906744	0.166794175759	9.85492251007	0.204752044726	-0.00266545226643	0.00850353293996	0.204806344433	-0.00228096171369	0.00861480530043	-0.00630305822074
1.408	-1.01660315276	0.126656219506	9.98645359709	0.203689604881	-0.00267176940256	0.00553016487341	0.203725167226	-0.00242192735823	0.0056441658214	-0.00630072707865
1.409	-1.36398664198	0.0924339098761	9.8290545239	0.202510431767	-0.00273145020111	0.00257335470989	0.202527389008	-0.00261425076064	0.00269238837701	-0.00629820779437
1.41	-1.38368782623	0.0954920703263	9.83257289502	0.20138423107	-0.00202560898776	-0.000371710120853	0.201382457921	-0.0020400844914	-0.000281635575286	-0.00629589571272
1.411	-1.00520377802	0.0740442311988	9.9672632013	0.200278122741	-0.00208533126848	-0.0032930305712	0.20025799561	-0.00222849295726	-0.00319794951227	-0.00629376448696
1.412	-1.36196361214	0.0617470475553	9.81319267007	0.199059734054	-0.0021921869516	-0.00619346438792	0.199021410541	-0.00246190890682	-0.00609140033009	-0.00629141313008
1.413	-1.3611517076	0.0428165448879	9.81301332953	0.197797512654	-0.00156317325999	-0.0090753084246	0.197740919107	-0.00195820203318	-0.00899852106011	-0.00628920235242
1.414	-1.3741493116	0.0472761815333	9.83509825497	0.196663215853	-0.000917107152131	-0.0119388121214	0.196588470732	-0.00143552229525	-0.0118878586369	-0.00628751159286
1.415	-1.00063703473	0.00440450887571	9.96701221539	0.195386853832	-0.000995687564058	-0.0147727609336	0.195294348731	-0.00163440902424	-0.0147160838425	-0.00628598881247
1.416	-1.35865072131	-0.00713547502029	9.81231039862	0.19405854544	-0.00112182989186	-0.0175821926528	0.193948459353	-0.00187867182406	-0.0175178398187	-0.00628422722531
1.417	-1.3589602541	-0.0259396542923	9.81235153426	0.192693580232	-0.000509798523561	-0.0203683322446	0.192565866959	-0.00138337820244	-0.0203280945588	-0.00628259639483
1.418	-1.37160908946	-0.0216165240399	9.83373524184	0.191453167506	0.000117751649058	-0.0231377782361	0.191307926206	-0.000870811100152	-0.0231221415577	-0.00628147513464
1.419	-0.998822629165	-0.0645446089302	9.9647867549	0.190074362608	2.12973916323e-05	-0.0258708851897	0.189912018371	-0.00107901050327	-0.02584889255	-0.00628051264961
1.42	-1.35685519359	-0.075088553009	9.80969718169	0.188648952493	-0.000122833529436	-0.0285742277623	0.188469716305	-0.00133258500595	-0.0285439647404	-0.00627930223325
1.421	-1.35747984341	-0.0936268649205	9.80980925793	0.187191721521	0.000470719849762	-0.0312498857771	0.186995573952	-0.000846989028883	-0.0312425674635	-0.00627821293184
1.422	-1.36969805079	-0.0894816680468	9.83074650766	0.185854504551	0.00107728464296	-0.0339105131822	0.185641526532	-0.000346796926881	-0.0339265167386	-0.00627762107117
1.423	-0.996352108058	-0.132207053162	9.96103416228	0.184383418686	0.000958558580817	-0.0365282971919	0.184154068555	-0.000568525129447	-0.0365371688962	-0.00627717536197
1.424	-1.35399166095	-0.141740654938	9.80559353614	0.182871150133	0.000791463613741	-0.0391113360867	0.182625670075	-0.000836229034531	-0.0391111749581	-0.00627646833324
1.425	-1.35441368295	-0.159900047131	9.80568231809	0.181331932332	0.00136124840794	-0.0416625659761	0.181070328854	-0.000365487277772	-0.0416840167975	-0.00627586784845
1.426	-1.36638664851	-0.155948843377	9.82632180092	0.179907580727	0.00194319923281	-0.0442004362701	0.179629917218	0.000118830768141	-0.0442438421252	-0.00627574916917
1.427	-1.38034194005	-0.174176668593	9.84380121934	0.178392629862	0.00255233544336	-0.0466969783992	0.178099136505	0.000632861097485	-0.0467633171729	-0.00627613646039
1.428	-1.01498773965	-0.214657443904	9.97036790685	0.176830505406	0.00244660505932	-0.0491511498518	0.176521623064	0.000435179166747	-0.0492110499325	-0.00627668747199
1.429	-1.35810400459	-0.241824125431	9.81043946933	0.175190202295	0.00228134749561	-0.0515543166855	0.174866274698	0.000180880320329	-0.0516054679923	-0.00627699391555
1.43	-1.37786441821	-0.239593609799	9.8140173728	0.173605196703	0.00287847589347	-0.0539416983716	0.173266119871	0.000689735319406	-0.0540151060813	-0.00627744427541
1.431	-0.994068486175	-0.262291464474	9.94475248571	0.172026816839	0.00269916820004	-0.0562993537696	0.171672966701	0.000424734768584	-0.0563635303556	-0.00627800200234
1.432	-1.34734673191	-0.269645925417	9.78882290985	0.170375735475	0.00246496620973	-0.0586026667047	0.17000748078	0.000107781160085	-0.0586555419212	-0.00627826048124
1.433	-1.34384326777	-0.286693703841	9.78822916457	0.16870539513	0.00296129702684	-0.060866951106	0.16832279189	0.000523019322211	-0.0609379016134	-0.00627857328892
1.434	-1.35596279207	-0.283228125875	9.80910727831	0.167137229522	0.00347484795032	-0.0631211271209	0.166740309064	0.00095653610067	-0.0632107098666	-0.00627931828355
1.435	-1.36635432318	-0.300188217028	9.82624532339	0.165492493802	0.00400816312753	-0.0653247898248	0.165081536238	0.00141246070999	-0.0654336868759	-0.00628051197144
1.436	-0.995241514144	-0.339010158644	9.95237092592	0.16380335611	0.00382373403252	-0.0674785026333	0.163378842542	0.00115379981459	-0.0675782377496	-0.00628181068122
1.437	-1.35246171478	-0.345033754972	9.79529806232	0.162080587119	0.00358849491166	-0.0695834373974	0.161642850497	0.000846871889616	-0.069672135586	-0.00628280719917
1.438	-1.35321664673	-0.361305634485	9.79548386128	0.160346533229	0.00408858283494	-0.0716452191327	0.159895653904	0.00127695441871	-0.0717518404903	-0.00628386985414
1.439	-1.3639053379	-0.357925746287	9.81453489633	0.158709057959	0.0045952783346	-0.0736992874454	0.15824504681	0.00171448444307	-0.0738239622506	-0.00628536828164
1.44	-1.37649564085	-0.373842070832	9.83058241953	0.157004453028	0.00512569190117	-0.0756976326261	0.156527614286	0.00217841172918	-0.0758411906565	-0.00628732440256
1.441	-1.00753004	-0.411064181802	9.95453730396	0.155258659166	0.00493535295926	-0.077641806644	0.154769494114	0.0019247247631	-0.0777762339331	-0.00628939104608
1.442	-1.34705480998	-0.432223256173	9.7931738501	0.153462968479	0.00468067037259	-0.0795177460445	0.152961935867	0.00160983462141	-0.0796406936014	-0.00629115579342
1.443	-1.36683653157	-0.430533670866	9.79677645504	0.151719568137	0.00518786624578	-0.081376925275	0.151206576384	0.00205733418715	-0.0815177800236	-0.00629300442019
1.444	-0.980285632945	-0.451854010248	9.92580012625	0.149976182252	0.00491589128294	-0.0832044823806	0.149451607989	0.00172786808069	-0.083333315819	-0.00629489705533
1.445	-1.33146541855	-0.455954235584	9.76903201525	0.148188451046	0.00458359518011	-0.0849613811821	0.147652776493	0.00134121134049	-0.0850760467847	-0.00629642239169
1.446	-1.32592361783	-0.470506361708	9.76810854959	0.146397226288	0.00497914117928	-0.0866701718846	0.145850575312	0.00168406146714	-0.0867984637287	-0.00629793094146
1.447	-1.33801475086	-0.467743252513	9.78862803203	0.144685874671	0.00539524459309	-0.0883743377695	0.144128235059	0.00204797942049	-0.0885169417832	-0.00629980259598
1.448	-1.34627669272	-0.481877317144	9.80518777646	0.142923005762	0.00582687472549	-0.0900162986698	0.1423547257	0.00243009720054	-0.0901737437678	-0.00630204954651
1.449	-1.3605127956	-0.49440277836	9.82020746537	0.141162921728	0.0062925032263	-0.0916111425143	0.140584246031	0.00284827078348	-0.0917846351452	-0.00630470334883
1.45	-0.992834080936	-0.528138485473	9.94311269575	0.13935634823	0.00604050642775	-0.093146026055	0.138767811415	0.0025518522737	-0.0933086507956	-0.00630742079223
1.451	-1.3502788733	-0.530656765448	9.78462334099	0.137539862182	0.00573753456662	-0.0946208206885	0.136941877473	0.00220698587693	-0.0947708067377	-0.00630979781948
1.452	-1.35207348486	-0.543895602261	9.78501497348	0.135728620235	0.00616855925519	-0.0960442981092	0.135121329358	0.00259774443735	-0.0962090372503	-0.00631220181223
1.453	-1.36140919706	-0.541205384877	9.80248405358	0.133989177276	0.00659877183648	-0.0974661171818	0.133372546145	0.00298797053522	-0.0976454814842	-0.00631499499579
1.454	-1.37327558796	-0.55369436267	9.8171640361	0.132210486926	0.00705080878388	-0.0988215339295	0.131584881773	0.00340266395985	-0.0990162750888	-0.00631819853191
1.455	-1.00174973407	-0.58490458003	9.93858215536	0.130400379822	0.00677721206062	-0.100114370012	0.129766351578	0.00309469479731	-0.100297769378	-0.00632146066231
1.456	-1.33832386201	-0.599002263685	9.77583626646	0.128570841886	0.00643547532677	-0.101326319834	0.127928943161	0.00272174166546	-0.101496022533	-0.0063243656551
1.457	-1.35811353048	-0.597851214169	9.77945038698	0.126786791367	0.00685494201897	-0.102521932285	0.126136941184	0.00311020470813	-0.102705821458	-0.00632729666506
1.458	-1.36674306478	-0.596057255146	9.79634112895	0.125037695074	0.00725739374939	-0.103699347113	0.124379966889	0.00348244854644	-0.103896725233	-0.00633059255144
1.459	-0.983736646955	-0.625892718653	9.91918387143	0.123230862869	0.00691862801994	-0.104794217323	0.122565941965	0.00311706235175	-0.10497819507	-0.00633389896644
1.46	-1.33585111454	-0.626519257142	9.7604065091	0.121429011181	0.00652180588665	-0.105825006467	0.120757351111	0.00269604607658	-0.105993624377	-0.00633679827486
1.461	-1.33187660475	-0.637343075694	9.75977355105	0.119641179647	0.00685320149848	-0.106801907915	0.118962954521	0.00300477054225	-0.106981518257	-0.00633964586228
1.462	-1.34240769069	-0.635262172124	9.77816915068	0.117905929349	0.00719781021694	-0.107780381269	0.117221086435	0.00332668983394	-0.107971390668	-0.00634281500628
1.463	-1.35003335681	-0.64525248716	9.79297804166	0.116149439505	0.00755624205729	-0.108688821435	0.11545837752	0.0036649699725	-0.108891699687	-0.00634631737822
1.464	-0.972179187278	-0.671619471959	9.91502304047	0.114368681338	0.00718881367187	-0.109532009361	0.113671975892	0.00328019620775	-0.109720854116	-0.00634980273046
1.465	-1.3258125274	-0.671119547436	9.7561869182	0.11259532759	0.00676424893431	-0.110309416279	0.111893449229	0.00284065159101	-0.11048233214	-0.00635285702259
1.466	-1.323094493	-0.680553573953	9.75579032105	0.11084061879	0.0070701885986	-0.111032173562	0.110133752529	0.00313306439924	-0.111215172976	-0.00635584203559
1.467	-1.33359105563	-0.678661051795	9.77392321158	0.109129412052	0.00738829783716	-0.111758398289	0.108417495188	0.00343748559184	-0.111951851488	-0.00635913065231
1.468	-1.34229146596	-0.687123450709	9.78869206895	0.107406990841	0.00772271365357	-0.112413356589	0.106690432503	0.00376067868107	-0.112617821847	-0.00636273705457
1.469	-1.35615141285	-0.694648381558	9.80202478319	0.105696078435	0.0080879801632	-0.113017081142	0.104975154376	0.00411645013788	-0.113233610835	-0.00636668886264
1.47	-0.986045767683	-0.717227849847	9.92181352624	0.103962790967	0.00773034519466	-0.113554548625	0.103238081172	0.00375201504502	-0.113757818797	-0.00637063874494
1.471	-1.34163785415	-0.715504703522	9.76189151868	0.102245458249	0.00731873209998	-0.114024944473	0.101517442804	0.0033358858205	-0.114213193957	-0.00637417959178
1.472	-1.34199393178	-0.723187998347	9.76202796406	0.100552151563	0.00763783980639	-0.114440534577	0.0998210194317	0.00365183953919	-0.114639309023	-0.00637767399862
1.473	-1.35068995788	-0.721513343233	9.77843684332	0.0988909587316	0.00795614358701	-0.114861889011	0.0981566340776	0.0039666829323	-0.115071101616	-0.00638148301738
1.474	-1.36019405431	-0.728066635466	9.79192653301	0.097230401506	0.00829170832992	-0.115211442061	0.0964932976017	0.00430115403623	-0.115431677649	-0.00638562333879
1.475	-0.983731913255	-0.747428008788	9.91134306913	0.0955565516202	0.00789777059841	-0.115494944928	0.0948172524794	0.00390871240266	-0.11570101821	-0.00638974013259
1.476	-1.33698820383	-0.744870483934	9.75119929516	0.0939034187898	0.00744643371617	-0.115711489443	0.0931624116344	0.00346106710336	-0.115901545591	-0.00639341978391
1.477	-1.33479371765	-0.751029554481	9.75087542632	0.0922777578029	0.00772337900921	-0.115873903442	0.091535236048	0.00374297982659	-0.116073052526	-0.00639702036803
1.478	-1.34399275049	-0.749627058904	9.7676228174	0.0906739833631	0.0080059057395	-0.116043468959	0.0899298656007	0.00403007036794	-0.116251853572	-0.00640090808412
1.479	-1.35155699304	-0.754624879643	9.78110646442	0.0890801145514	0.008302082621	-0.116141768917	0.0883348179414	0.00433308178089	-0.116359851032	-0.00640509530455
1.48	-0.972098016832	-0.770667685592	9.90070213151	0.0874778445824	0.00786850567376	-0.116174721299	0.0867319541165	0.00390882020756	-0.116377647028	-0.00640922776449
1.481	-1.32433264817	-0.767344761783	9.74072968467	0.085901465563	0.00737557974993	-0.116141338078	0.085155472207	0.00342731422726	-0.116327209244	-0.00641288921617
1.482	-1.32060187097	-0.771982939985	9.74013745502	0.0843557333217	0.00761058128533	-0.116054985925	0.0836098313922	0.00367492197444	-0.116248578587	-0.00641643768709
1.483	-1.3305175545	-0.770799395315	9.75740593828	0.0828224264635	0.00785735011895	-0.115977060787	0.0820765302013	0.00393381395138	-0.116178733203	-0.0064202448797
1.484	-1.33736907683	-0.774225308313	9.77121623435	0.0813079121571	0.00811687458121	-0.115828996845	0.0805624384533	0.00420763050133	-0.116039181916	-0.00642432146011
1.485	-1.3492602678	-0.777280243677	9.78367992088	0.0798100345984	0.00840508207298	-0.115632156604	0.0790652580448	0.0045115571199	-0.115851808747	-0.00642869298075
1.486	-1.3647033292	-0.779959190413	9.79511784152	0.0783300694318	0.00872356146747	-0.115386585373	0.0775862615544	0.00484717168798	-0.115616706342	-0.00643338681608
1.487	-0.9947810926	-0.790886179637	9.91163835983	0.0768507788173	0.00831562659476	-0.11507709788	0.076108513988	0.00445871137108	-0.115293360399	-0.00643805493579
1.488	-1.32981196898	-0.78935109425	9.74671365198	0.0754101968074	0.0078366064679	-0.114682930452	0.074670086753	0.00400181575901	-0.114883071736	-0.00644228235937
1.489	-1.34959949823	-0.789086553891	9.75030983238	0.0739902690653	0.00811640452401	-0.114278299685	0.0732522300161	0.00430343980859	-0.114487688896	-0.00644645001294
1.49	-1.35686650404	-0.787976701629	9.7652972016	0.0725792682502	0.00837496468927	-0.113863587482	0.071843340689	0.00458395402478	-0.114081486415	-0.00645089161789
1.491	-0.968796573077	-0.796244670699	9.88464568921	0.0711820532866	0.00788577142557	-0.113366240803	0.0704489452085	0.0041196508599	-0.113567846986	-0.00645524782973
1.492	-1.31786077229	-0.791542594537	9.7243233766	0.0698189557185	0.00733343462546	-0.112806212394	0.0690891457844	0.00359408534681	-0.112989539299	-0.00645909546527
1.493	-1.31095783462	-0.792806908215	9.72315303151	0.0684917633188	0.00750504940857	-0.112197608194	0.067765432222	0.00379344907871	-0.112386682272	-0.00646278407702
1.494	-1.32125571125	-0.792056383113	9.74073027551	0.067157006027	0.00769494499745	-0.111599738237	0.066434061267	0.00401049914287	-0.111795135398	-0.00646669017149
1.495	-1.32541489821	-0.792042044143	9.75440818744	0.0658589821126	0.00789249356714	-0.110936469672	0.065139824732	0.00423712566631	-0.111138452893	-0.00647081849008
1.496	-1.33495447131	-0.792029543798	9.76681500799	0.0645800958153	0.00811795352964	-0.110228707488	0.063864986236	0.00449288165487	-0.110438193213	-0.00647519464228
1.497	-1.34834566435	-0.791571279299	9.77828889669	0.0633249943678	0.00837346603371	-0.109476571877	0.0626141898966	0.0047798999154	-0.109694541902	-0.00647984510258
1.498	-0.97519410443	-0.794737398155	9.89518374371	0.0620840536156	0.0079030094707	-0.108665462892	0.0613781067886	0.00434303815631	-0.10886816231	-0.00648442162717
1.499	-1.32857990476	-0.78931646812	9.73404012302	0.0608828970414	0.00737456942779	-0.107794573669	0.0601822661102	0.00384994243484	-0.107980198248	-0.00648851363573
1.5	-1.3268980365	-0.788496705268	9.73379186151	0.0597202931683	0.00757375902041	-0.106878833354	0.0590251355646	0.00408531697902	-0.10707119255	-0.00649248011587
1.501	-1.33528659385	-0.787872244615	9.74951446977	0.0585387162363	0.00777549479869	-0.105975406567	0.0578489334205	0.00432260367552	-0.106174554458	-0.00649668426877
1.502	-1.34214559474	-0.785653042281	9.7621172194	0.0574043320293	0.00798977581059	-0.105010741784	0.0567203006782	0.00457419302172	-0.105217094925	-0.00650113743414
1.503	-1.3534765409	-0.783666461659	9.77341729303	0.0562904614781	0.00822985177686	-0.104005169114	0.0556124227845	0.00485266399864	-0.104219561749	-0.00650586134316
1.504	-0.976984307184	-0.782537142401	9.88965774409	0.0551996480301	0.00773969822284	-0.102944251667	0.0545281353158	0.00440285497496	-0.103143044735	-0.00651050196818
1.505	-1.32894589661	-0.776722141586	9.7281795901	0.0541511677221	0.00718947708023	-0.101827413602	0.0534866170401	0.00389459010165	-0.102008747356	-0.00651464514484
1.506	-1.32593595697	-0.774156380274	9.72768072259	0.0531423396321	0.00736507497654	-0.100669734142	0.052484887745	0.00411285756227	-0.100857108561	-0.00651864665099
1.507	-1.33432943001	-0.773694850238	9.74337699831	0.0521052973234	0.00754548098003	-0.0995249935036	0.0514548459255	0.00433529063085	-0.099718538684	-0.006522871312
1.508	-1.33984809351	-0.769729263079	9.75577742514	0.0511230768703	0.00773580235118	-0.0983235944419	0.0504799803139	0.0045692400501	-0.0985236391966	-0.00652732754663
1.509	-0.955745003308	-0.765331444214	9.87361584594	0.0501628442155	0.00719258205679	-0.0970707204521	0.0495276166575	0.00407146365047	-0.0972537130578	-0.00653165779871
1.51	-1.30549612756	-0.759347924795	9.71291784213	0.0492477221329	0.00658585580825	-0.0957656925816	0.048620779651	0.00351167021634	-0.0959296752915	-0.00653544074307
1.511	-1.29920922576	-0.755422131408	9.71184222676	0.0483726048699	0.00670414437136	-0.0944235610382	0.04775406585	0.00367749291219	-0.0945918234695	-0.0065390305262
1.512	-1.3092774101	-0.755078550702	9.72902035969	0.0474627626403	0.00684039418977	-0.0930944624644	0.0468525310826	0.00386063972482	-0.0932675601572	-0.00654280371166
1.513	-1.31355199953	-0.74977660451	9.74244513157	0.0466130619956	0.0069850648862	-0.0917130167754	0.0460114711485	0.0040536697489	-0.0918912305425	-0.00654676547573
1.514	-1.32297676376	-0.745019348194	9.75463899574	0.0457850462424	0.00715757162312	-0.0902975394705	0.0451923049398	0.00427540340516	-0.0904817591227	-0.00655094105487
1.515	-1.33608186073	-0.739757988814	9.76593377105	0.0449877628942	0.00735999835818	-0.0888482825744	0.0444040768145	0.00452791710344	-0.089039460625	-0.00655535659062
1.516	-1.35185860188	-0.734291139279	9.77642701516	0.0442188025879	0.0075924071545	-0.0873659960514	0.0436443714028	0.0048112506466	-0.0875650829432	-0.00656004100338
1.517	-0.981001933016	-0.724262238831	9.89145506698	0.0434866746473	0.00709691980376	-0.0858379794115	0.0429219717223	0.00436831320421	-0.0860218676227	-0.00656464554415
1.518	-1.33434738	-0.71806415447	9.72936530165	0.0428005151968	0.00654385615204	-0.0842640900137	0.042245908065	0.00386909025976	-0.0844310171016	-0.00656876078433
1.519	-1.3335326664	-0.712011883806	9.72923397548	0.0421542180511	0.00671676796398	-0.0826595320683	0.0416097811138	0.00409625882656	-0.0828325436578	-0.00657274284415
1.52	-1.34066854412	-0.71175642535	9.74386946381	0.0414623737235	0.00688566942474	-0.0810687073121	0.0409280119421	0.00431879722382	-0.0812476540076	-0.00657694856069
1.521	-1.34675463757	-0.704296901894	9.75551883971	0.0408387106029	0.00706542742951	-0.0794330058723	0.0403147117328	0.00455342244448	-0.0796182366392	-0.00658138802972
1.522	-0.962493236137	-0.691236806247	9.87189517402	0.0402495944735	0.00650876250292	-0.0777563321551	0.0397364065912	0.00405310442435	-0.0779246231037	-0.00658570025589
1.523	-1.31155188178	-0.685113896926	9.71047618617	0.0397078181809	0.00588771627391	-0.0760385900131	0.0392057805224	0.00348955312266	-0.0761879743458	-0.00658946308392
1.524	-1.30519739928	-0.677889979614	9.70936356413	0.0392051209326	0.00598989380683	-0.074294659215	0.0387142834264	0.00364951524687	-0.0744479494386	-0.0065930276603
1.525	-1.31447638795	-0.677699159395	9.7258765271	0.0386525940879	0.00610692670487	-0.0725639530306	0.038172866493	0.00382373666701	-0.0727215993339	-0.00659676733035
1.526	-1.31765457222	-0.669130537132	9.73864131926	0.0381715287111	0.00623000679648	-0.0707936353693	0.0377031712414	0.00400507771486	-0.0709558348884	-0.00660068506715
1.527	-1.32581526753	-0.661428429176	9.75022351212	0.0377124901464	0.00637867158885	-0.0689988357357	0.0372556592773	0.00421259240917	-0.0691663902756	-0.00660480367486
1.528	-1.33753124357	-0.653222228347	9.76096204494	0.0372867725948	0.00655509762212	-0.0671798747477	0.0368416219605	0.00444844806645	-0.0673536513103	-0.00660914683444
1.529	-1.35183346704	-0.644893071813	9.77096014084	0.0368908974456	0.00675947345197	-0.0653376372233	0.0364575745637	0.00471280725796	-0.0655185052923	-0.00661374110723
1.53	-0.977943997011	-0.626890094796	9.88521822787	0.0365446349644	0.00623321675277	-0.0634613210989	0.0361235402727	0.00424779771885	-0.0636264552052	-0.00661823505225
1.531	-1.32979585746	-0.620996818635	9.72281993782	0.0362436757805	0.00564681484328	-0.0615515519437	0.0358350908899	0.00372355972221	-0.0616991256758	-0.0066222161044
1.532	-1.32760875213	-0.612004814697	9.72243590321	0.0359795998661	0.00578468073181	-0.0596229437741	0.0355835246607	0.00392366900579	-0.0597755773921	-0.00662603791264
1.533	-1.33471039022	-0.611847969138	9.7371046643	0.0356575723526	0.00592115606392	-0.0577074390441	0.0352739234305	0.00412182678535	-0.0578650701253	-0.00663005934685
1.534	-1.33932356683	-0.601548093381	9.74862645647	0.0354117230225	0.00606562686279	-0.0557609732907	0.0350407079014	0.00432878905322	-0.0559238518802	-0.00663428708809
1.535	-0.952433506171	-0.580946761307	9.86493035888	0.0352112584999	0.00547228482272	-0.0537856283222	0.0348532464856	0.00379904349047	-0.0539308367852	-0.0066383592337
1.536	-1.30035712197	-0.575348796129	9.70357924836	0.0350562812139	0.00481290241557	-0.0517821722188	0.0347115180678	0.00320401389609	-0.0519077118157	-0.0066418512631
1.537	-1.29276192606	-0.565448888791	9.70224380073	0.0349364358395	0.00487550763036	-0.0497647263096	0.0346048909956	0.00333091090186	-0.049893020693	-0.00664511267523
1.538	-1.30228188451	-0.565278023281	9.71907055272	0.034756776247	0.00495661229609	-0.0477594600875	0.0344383714544	0.00347577515956	-0.0478910680811	-0.00664851993866
1.539	-1.30446219343	-0.55413768806	9.73200077781	0.0346545133274	0.00504205241253	-0.0457290123418	0.0343494219408	0.00362560795602	-0.0458640699239	-0.00665207353966
1.54	-1.31175955253	-0.544097654737	9.74378384254	0.0345734750134	0.00515308338957	-0.0436845172251	0.0342817923658	0.00380131023247	-0.0438238112548	-0.00665579653523
1.541	-1.32273551001	-0.533583853038	9.75476126314	0.0345262471844	0.00529209629276	-0.0416263502202	0.0342480657948	0.00400526075697	-0.041770738406	-0.00665971235611
1.542	-1.33641716603	-0.523027305786	9.76503539321	0.0345085980177	0.00545947111772	-0.0395554757857	0.034244004185	0.00423780984167	-0.0397058240963	-0.00666384753969
1.543	-0.963282311269	-0.498389028776	9.88050248338	0.0345506136977	0.00490039080542	-0.0374633245407	0.0342999207848	0.00374476267688	-0.0375972620695	-0.00666785256391
1.544	-1.31351887168	-0.493381065233	9.71910028133	0.0346335851655	0.0042822743959	-0.0353514897852	0.0343969719891	0.00319317094531	-0.035467243326	-0.00667131680276
1.545	-1.31081460423	-0.482154565276	9.71861714927	0.0347477829526	0.00438491452168	-0.0332334530306	0.0345251639403	0.00336204296625	-0.0333532022753	-0.00667459208405
1.546	-1.31822572232	-0.481945458789	9.7335850556	0.0347970000087	0.00448894405594	-0.0311267701326	0.0345883076539	0.00353181256839	-0.031250540637	-0.00667803848284
1.547	-1.32267452888	-0.469553654834	9.74535805376	0.0349249862339	0.00460112553424	-0.0290042177243	0.0347303342324	0.00371007468044	-0.0291322542425	-0.00668166202572
1.548	-1.33140313509	-0.458371615179	9.75595772802	0.0350729660745	0.00473620749157	-0.0268742558859	0.0348924094641	0.0039113104728	-0.0270072498025	-0.00668548118408
1.549	-1.34311174638	-0.44674373512	9.7657202805	0.0352540497953	0.0048960000989	-0.0247372793492	0.0350876414039	0.00413731629976	-0.0248759745971	-0.00668951651416
1.55	-0.96789737815	-0.419160431412	9.87969037981	0.035498083371	0.00432792472556	-0.0225861984133	0.0353460870015	0.00363608046766	-0.0227083533733	-0.00669341506967
1.551	-1.31531333129	-0.414806472731	9.71848628308	0.0357796233993	0.00369853598393	-0.0204231424924	0.0356421594493	0.00307377821047	-0.0205269262565	-0.00669676418079
1.552	-1.31124720454	-0.402684395795	9.71773819677	0.0360885050456	0.00378537888551	-0.018260748896	0.0359654409112	0.00322720528752	-0.0183680247812	-0.00669991123906
1.553	-1.31855939093	-0.402396920716	9.73260721772	0.036330985421	0.00387561619802	-0.0161083139832	0.0362222648079	0.00338357214814	-0.0162191689055	-0.0067032164123
1.554	-1.32152732518	-0.38921360178	9.7441092893	0.0366514498512	0.00397103123012	-0.0139483073187	0.0365571344624	0.00354519371817	-0.0140628895672	-0.0067066824218
1.555	-1.32886720999	-0.377300060571	9.75449681907	0.0369906868958	0.00408812208671	-0.0117866434932	0.0369107963738	0.00372837849232	-0.0119055988234	-0.00671032688172
1.556	-1.33927922158	-0.364980745266	9.76410788428	0.0373617823583	0.00422893138314	-0.00962372969186	0.0372963341749	0.00393515376349	-0.00974776293042	-0.00671416901002
1.557	-0.9632855829	-0.335025848048	9.87760641281	0.0377988646427	0.00364358459255	-0.00745383325613	0.037748071383	0.00341616055721	-0.00756093683983	-0.00671785598767
1.558	-1.30854268438	-0.331465584327	9.71702652554	0.0382689349266	0.00299558201186	-0.00527966855719	0.0382328568368	0.00283450772769	-0.0053679865158	-0.00672097461021
1.559	-1.30348013098	-0.318700316681	9.71609637708	0.0387618240865	0.00306052701031	-0.00311291316294	0.0387402806429	0.00296508804058	-0.00320402418412	-0.00672387014059
1.56	-1.31101483921	-0.31830119762	9.73119034743	0.0391883573015	0.00313192269974	-0.000954508792319	0.0391813035208	0.00310169804352	-0.00104859231085	-0.00672690407419
1.561	-1.31324563439	-0.304586393333	9.74279838132	0.0396905477877	0.00320724376498	0.00120323549263	0.0396979917541	0.00324204324197	0.00110607379889	-0.00673007732113
1.562	-1.31995691435	-0.292169589222	9.75331979595	0.0402100091078	0.00330428151182	0.00335699733062	0.040231933899	0.00340380372302	0.0032561185941	-0.00673340779031
1.563	-1.32984016437	-0.279391197847	9.76309176342	0.0407595398559	0.0034252319248	0.00550635683358	0.0407959263621	0.00358915890253	0.00540105930977	-0.00673691459739
1.564	-0.954580351038	-0.247617455724	9.87663726866	0.041377043624	0.002823356383	0.00765564873615	0.0414280513733	0.00305183329957	0.00756764257473	-0.00674024645419
1.565	-1.2983802213	-0.244948995044	9.71688881868	0.0420222632513	0.00215876771193	0.0098015757115	0.042087890733	0.00245153733864	0.00973269932269	-0.00674299100761
1.566	-1.29292276087	-0.231790764512	9.71588843257	0.0426853106753	0.00220470940953	0.0119335359834	0.0427653289704	0.00256084685114	0.0118624824966	-0.00674549256827
1.567	-1.30074518649	-0.231238790159	9.73126758705	0.0432836244742	0.00225946074595	0.0140589682103	0.0433780001478	0.00267857727556	0.0139854882127	-0.00674811350297
1.568	-1.30291855306	-0.21724156794	9.74311540872	0.0439538280511	0.00231839899614	0.0161756535526	0.0440625144262	0.00280003821556	0.016099637899	-0.00675085441924
1.569	-1.30963387538	-0.20454160736	9.75388084097	0.0446395818342	0.00239982432657	0.0182828924388	0.0447625247974	0.00294349732735	0.0182036878456	-0.00675373401116
1.57	-1.31957595184	-0.191530251042	9.76389929705	0.0453531283294	0.00250599468875	0.0203802554209	0.0454902716294	0.00311119527622	0.0202971449381	-0.00675677199777
1.571	-1.33186700887	-0.178639665873	9.77327825708	0.0460897312982	0.00263730490241	0.0224668134329	0.0462410137608	0.00330349551255	0.0223790725178	-0.00675999104037
1.572	-1.3458465898	-0.165725110035	9.78202539958	0.0468498251486	0.00279303813061	0.0245418242091	0.0470151823423	0.00351965589986	0.02444875381	-0.00676341441487
1.573	-0.977515239271	-0.132449476871	9.89323658753	0.0476788263629	0.00222768680787	0.026607931731	0.0478583528256	0.00301456977316	0.0265309106204	-0.0067666928869
1.574	-1.32064943744	-0.131041169533	9.73306876492	0.0485279095151	0.00160228338315	0.0286612448982	0.0487215284772	0.00244885736215	0.0286020079204	-0.00676941990489
1.575	-1.31760027884	-0.117703924366	9.73247490136	0.0493878365871	0.001682757727	0.0306926485861	0.0495952630927	0.0025878422946	0.0306303191105	-0.00677193542493
1.576	-1.32340804778	-0.116930773371	9.74609178244	0.050186229489	0.00175900057367	0.0327200098105	0.0504074518316	0.00272225163941	0.0326547302906	-0.00677458796218
1.577	-1.32554038315	-0.10290909388	9.75652930171	0.0510499821336	0.00183845005816	0.0347287538549	0.0512848892507	0.00285908654654	0.034660453667	-0.00677737855945
1.578	-1.33163305694	-0.0901553409914	9.76590245153	0.051926654668	0.00193620277336	0.0367215147878	0.0521751514046	0.00301351122903	0.0366496798102	-0.00678032065158
1.579	-0.953246872437	-0.0562360266	9.87765202166	0.0528761999817	0.00131135692373	0.0387001256054	0.0531383375941	0.0024449913745	0.0386459585489	-0.00678305833555
1.58	-1.29182611609	-0.0556883403308	9.7188487701	0.0538395490922	0.000620284960065	0.0406598889612	0.0541151986202	0.00180947242952	0.0406252768108	-0.00678517626049
1.581	-1.28380555918	-0.0425028058568	9.71738605428	0.0548090469109	0.000631587576146	0.0425928630418	0.0550978834591	0.00187499273132	0.0425572404388	-0.00678701176333
1.582	-1.29191232924	-0.0415185043285	9.73292200845	0.0557225661558	0.000657888031669	0.0445238599636	0.0560245839152	0.00195519358469	0.0444867997893	-0.00678892947713
1.583	-1.29186874218	-0.0277460536125	9.74462155748	0.0566955909341	0.000684248768475	0.0464300457463	0.0570106327466	0.0020344737478	0.0463915672541	-0.00679092484619
1.584	-1.29660521541	-0.0151820553238	9.75531154422	0.0576799608706	0.000732330873347	0.0483162101616	0.0580078987575	0.00213462182498	0.048275702023	-0.0067930164957
1.585	-1.30479086272	-0.00243583930431	9.7653315488	0.0586858589685	0.000804805598067	0.0501819205259	0.059026562898	0.00225829241595	0.0501386981707	-0.00679522312619
1.586	-1.31554434304	0.0101262498808	9.77478725615	0.059708952406	0.000902437141655	0.0520263623538	0.0600622883598	0.00240622296696	0.0519797240267	-0.00679756682466
1.587	-1.32820291878	0.0226314001576	9.78368100213	0.060749386416	0.00102484335997	0.0538488944509	0.0611152179782	0.00257801031168	0.0537981545508	-0.00680007066748
1.588	-0.961093616596	0.0562596202406	9.89462719988	0.0618564009451	0.000433206573284	0.0556492323371	0.0622347155031	0.0020351309023	0.0556149808213	-0.0068023886905
1.589	-1.30098301031	0.0553661121775	9.73606631272	0.0629689547381	-0.000218901236145	0.0574223442535	0.0633595535018	0.00143073434925	0.0574062636298	-0.00680411588304
1.59	-1.29687737681	0.0680510698064	9.73529058901	0.0640799622436	-0.000170401532824	0.059161961898	0.0644824714249	0.00152540638814	0.0591439085731	-0.00680559021134
1.591	-1.30336667997	0.0693110565472	9.74938091606	0.0651415433537	-0.000120362455867	0.0609024440583	0.0655559796911	0.001621353149	0.0608823878543	-0.00680716274415
1.592	-1.30524920586	0.0824238404329	9.76018400579	0.0662528573377	-6.67862729163e-05	0.062609545268	0.0666790048242	0.00171958782003	0.0625874127799	-0.00680883366838
1.593	-1.31124337668	0.0944323532984	9.76993704892	0.0673724393472	6.79694276242e-06	0.0642911820205	0.0678101337606	0.00183679881765	0.064266428859	-0.00681061831013
1.594	-1.32012531753	0.106546486814	9.77897943601	0.0685089731402	0.000102601340101	0.0659469588974	0.0689580487524	0.00197518676157	0.065918982251	-0.00681253348088
1.595	-1.33109029103	0.118448819364	9.78742764334	0.0696585597627	0.00022107496027	0.0675761830877	0.0701188479215	0.00213517870737	0.0675443726147	-0.00681459889128
1.596	-0.96263784931	0.151252080572	9.89705907016	0.0708721996584	-0.000373681355976	0.0691771863075	0.071343638111	0.00158111959232	0.0691617311685	-0.00681646742147
1.597	-1.29984649822	0.149106398416	9.73889331203	0.0720831085631	-0.00103077717501	0.0707443479418	0.07256544214	0.000963476122251	0.0707469407588	-0.00681773290045
1.598	-1.29442005658	0.161024588556	9.7378733312	0.0732858415426	-0.000991465111166	0.0722729880906	0.0737786582932	0.00104056668354	0.0722739780277	-0.00681873012692
1.599	-1.30106851328	0.162581868164	9.75193804895	0.0744479635001	-0.000947236509052	0.0738052686398	0.0749512964832	0.00112236271455	0.0738045295496	-0.00681981154492
1.6	-1.30181256147	0.174796529605	9.76256181603	0.0756497901283	-0.000901516110374	0.0752975996471	0.0761633764683	0.00120421501082	0.0752951185738	-0.00682097481828
1.601	-1.30677514096	0.18603609421	9.77217739466	0.0768573221781	-0.000836142756246	0.076760426959	0.0773809678457	0.00130457158241	0.0767556810888	-0.00682223535439
1.602	-1.31472829306	0.197304706708	9.78112538359	0.0780774897138	-0.000748703597159	0.0781933725633	0.0786109993254	0.00142583456624	0.078185776828	-0.00682360955178
1.603	-1.32486773051	0.208343667921	9.78952096463	0.0793068899033	-0.000638571304418	0.0795958474977	0.0798500659179	0.00156861578264	0.0795848050629	-0.00682511692349
1.604	-0.956791482964	0.239589639559	9.89876863921	0.0805960892096	-0.00123815796702	0.0809648626765	0.0811488237069	0.00100069997281	0.0809700323475	-0.00682641197191
1.605	-1.29214538259	0.236191902631	9.74134732475	0.0818742652894	-0.00190057371865	0.0822943086892	0.0824362529277	0.000368558266407	0.0823173457905	-0.00682708915224
1.606	-1.28602159254	0.24708028521	9.74020270873	0.083137717824	-0.00186956657709	0.0835810854032	0.0837085147899	0.000428077719254	0.0836028448978	-0.00682748211243
1.607	-1.29302560637	0.248942886119	9.75443568901	0.0843703913874	-0.00183034605122	0.0848742445823	0.084950046434	0.000495662404956	0.0848945102986	-0.00682794487769
1.608	-1.29349057689	0.260003228887	9.76515455672	0.0856318796861	-0.00178976799143	0.0861218851854	0.0862200891831	0.0005630344884	0.0861406487085	-0.0068284744449
1.609	-1.29825725055	0.270243102073	9.77487754306	0.0868964662166	-0.00172878764415	0.0873367248405	0.0874930109893	0.000649584056322	0.0873534551051	-0.00682908720956
1.61	-1.30609030473	0.280436916878	9.78394405186	0.0881691754464	-0.00164490067471	0.0885184097855	0.0887738352982	0.000757808360216	0.0885325132887	-0.00682980027069
1.611	-1.3161795029	0.29039021457	9.79246748285	0.0894471857941	-0.00153740211487	0.0896664673829	0.0900597393494	0.000888403183026	0.0896773379391	-0.00683063394112
1.612	-1.32792298501	0.300175996457	9.80046024586	0.0907301836196	-0.00140665307882	0.0907805432895	0.0913504094701	0.00104100230378	0.0907875911517	-0.00683160948396
1.613	-0.963800643419	0.328875303784	9.90852268914	0.0920664910426	-0.00198208212451	0.0918563341772	0.0926942404179	0.000486327474557	0.091878573851	-0.00683238374395
1.614	-1.29801764522	0.324104515047	9.75138996238	0.0933826399993	-0.00261887494928	0.092887344323	0.0940175640359	-0.000131213187657	0.0929263318603	-0.0068325547867
1.615	-1.29279208215	0.33355393319	9.75039051906	0.0946769915938	-0.0025658383308	0.0938722013254	0.0953186234836	-6.0720062703e-05	0.0939094335654	-0.00683245415294
1.616	-1.29914322666	0.335763357288	9.76388969406	0.095952465029	-0.00250868878607	0.0948664392283	0.0966008750989	1.3825534524e-05	0.0949018179792	-0.00683243050086
1.617	-1.29970685344	0.345255415752	9.77401584617	0.0972438357947	-0.00245005347434	0.0958103046223	0.0978986872138	8.82079919063e-05	0.0958438223548	-0.00683248139357
1.618	-1.30433893	0.354123541554	9.78315325467	0.098535385803	-0.00237213113959	0.0967187132368	0.0991964416222	0.000180626548726	0.096749888192	-0.00683262177871
1.619	-1.31184851444	0.362863912479	9.79164320982	0.0998298843891	-0.00227250507554	0.0975913581907	0.10049690703	0.000293495873881	0.0976196509531	-0.0068328676415
1.62	-1.32145919666	0.371359017073	9.7996037143	0.101125244935	-0.00215051077196	0.0984279189748	0.101797996723	0.000427479197556	0.0984527794772	-0.00683323809417
1.621	-1.33259870405	0.379657282472	9.80705241856	0.102420996882	-0.00200651272893	0.0992281647397	0.103099240953	0.000582213938112	0.0992490595064	-0.00683375317044
1.622	-0.968921622965	0.405128173732	9.91366611856	0.10376304695	-0.00256688506904	0.0999867675581	0.104446604238	3.14389009227e-05	0.10002204181	-0.00683406998836
1.623	-1.30077383928	0.399079553922	9.75686318415	0.105076187666	-0.00318957108152	0.100696866795	0.10576467803	-0.000583178996805	0.100748033565	-0.00683378720615
1.624	-1.29494163259	0.40684680366	9.75574383678	0.106361083921	-0.00312684233147	0.101358700161	0.107054028334	-0.000514138581904	0.101407983289	-0.00683323341362
1.625	-1.30111475057	0.409400848396	9.76888874483	0.107640051232	-0.0030593664949	0.102032731612	0.108337539083	-0.000440311081818	0.102080020861	-0.00683275608016
1.626	-1.3008518249	0.417096345026	9.77860819189	0.108921677686	-0.00299205201178	0.102653170745	0.109623350205	-0.000368290859559	0.102698503131	-0.00683235114626
1.627	-1.30464449757	0.424385269101	9.78737134465	0.110200771992	-0.00290636262133	0.103236640649	0.110906381896	-0.000279109571461	0.103279576391	-0.00683203295967
1.628	-1.31131630338	0.431468598428	9.79552106727	0.111477728502	-0.00279978402992	0.103782876774	0.112187028148	-0.000170250075426	0.103822918583	-0.00683181667964
1.629	-0.943118304472	0.45411258144	9.90309286063	0.112795548058	-0.00339376055927	0.104285868751	0.113508336535	-0.000763069932423	0.104340719873	-0.00683135964548
1.63	-1.27225764837	0.447193460472	9.74784580179	0.11407814653	-0.0040528455427	0.10473843362	0.114794022726	-0.00142249732689	0.104809608407	-0.0068302571914
1.631	-1.26357051753	0.453539335664	9.74622692663	0.115328126425	-0.00402842587685	0.105141961608	0.116046604058	-0.00140009998642	0.105212243755	-0.0068288385592
1.632	-1.27168545253	0.45636253689	9.7609151806	0.116582967306	-0.00398504735185	0.105559670492	0.117304142647	-0.00135862220784	0.105628589294	-0.00682746313469
1.633	-1.27091478774	0.462569852203	9.77179709404	0.117830248902	-0.00394161164364	0.105922268256	0.118553749268	-0.00131868117856	0.10598984738	-0.00682612530338
1.634	-1.27475096937	0.468548922713	9.78173188082	0.119073142659	-0.00387586551584	0.106247354054	0.119798713344	-0.00125757831461	0.106313063763	-0.00682484452039
1.635	-1.28192888541	0.474263519247	9.79105574809	0.120310125211	-0.00378499630046	0.106534679234	0.121037511724	-0.00117249491947	0.106597928794	-0.00682363994419
1.636	-1.29161502438	0.479743090346	9.79987584224	0.121540537242	-0.00366804667068	0.106784172882	0.122269487184	-0.00106246220578	0.106844357299	-0.00682253428514
1.637	-1.30318711317	0.484988671188	9.80819634499	0.12276363018	-0.00352517017435	0.106995802307	0.123493893804	-0.000927620587674	0.107052329919	-0.00682155146737
1.638	-1.31614122354	0.49000506462	9.81598171885	0.123978791147	-0.00335722254663	0.10716957923	0.124710121748	-0.00076881101477	0.107221888762	-0.0068207153271
1.639	-1.33004832376	0.494793340881	9.82318639555	0.125185445943	-0.00316553490656	0.107305553123	0.12591760008	-0.000587348442686	0.107353124844	-0.00682004883241
1.64	-1.34453326033	0.499354171813	9.82976841066	0.12638306611	-0.00295177803645	0.107403808248	0.127115803719	-0.000384886261723	0.107446171578	-0.00681957358232
1.641	-0.989204701868	0.516145536801	9.93374862802	0.127609397391	-0.0034360344539	0.107457693886	0.128342512731	-0.000881448069009	0.107511500852	-0.0068189504138
1.642	-1.31866216329	0.507801367823	9.77738680257	0.128790659836	-0.00397942555682	0.10746002618	0.129523752703	-0.0014384928325	0.107526560523	-0.00681778576634
1.643	-1.31493013698	0.511433699329	9.7765984255	0.129932468674	-0.0038453448743	0.107413950014	0.130665076156	-0.00131952070299	0.10747715531	-0.00681640331761
1.644	-1.31948772745	0.514666238011	9.78797760824	0.131096491029	-0.00371682478676	0.107385124029	0.131828744496	-0.00120581522834	0.107445157424	-0.00681513776504
1.645	-1.31936731757	0.518052338321	9.79624417885	0.132235708176	-0.00358862801751	0.107301145252	0.132967244757	-0.00109382947253	0.107358058414	-0.00681398642481
1.646	-0.944849344303	0.532567708117	9.9019421513	0.133403241778	-0.00416374747907	0.107173825283	0.134133851043	-0.00168607374865	0.107243911548	-0.00681260076365
1.647	-1.26753634557	0.523852109716	9.7478033571	0.134521891431	-0.00480859945934	0.106995393513	0.135251167482	-0.00234929818262	0.107080107879	-0.00681057027703
1.648	-1.25507971729	0.526403641229	9.74548566053	0.135599285043	-0.0047796264962	0.10676954585	0.136326765878	-0.0023400306922	0.106853330483	-0.00680821542456
1.649	-1.26398865285	0.52980305212	9.76053892731	0.136706885855	-0.00472154800608	0.106561852611	0.137432694689	-0.00230130767385	0.106644044507	-0.00680590121276
1.65	-1.26046159146	0.532094706988	9.77128904252	0.137783307222	-0.00466849754022	0.106299755036	0.138507079626	-0.00226889695309	0.106380490425	-0.00680361619381
1.651	-1.26197987814	0.534603027581	9.78117043711	0.138851424231	-0.00459338038836	0.106001902345	0.139572920095	-0.00221526779444	0.106080703189	-0.00680138124585
1.652	-1.2672257601	0.536731250758	9.79052576088	0.139905309684	-0.00449289628865	0.105668119561	0.1406242896	-0.00213710723571	0.105744443417	-0.00679921564622
1.653	-1.2753339178	0.538661376813	9.79945806998	0.140945874942	-0.00436570030289	0.105298593417	0.141662103315	-0.00203304870514	0.105371878653	-0.00679714276116
1.654	-1.28565699664	0.540343836453	9.80796186589	0.141972145001	-0.00421163088847	0.104893490439	0.142685390188	-0.00190290901263	0.104963183199	-0.00679518756925
1.655	-1.29766748487	0.541794454515	9.81598989629	0.142983765568	-0.00403128498983	0.104453038259	0.143693800352	-0.00174726177687	0.10451860928	-0.00679337527521
1.656	-1.31091281389	0.54300909532	9.82348440538	0.143980254092	-0.00382578151868	0.10397749618	0.144686855828	-0.00156720167179	0.104038451935	-0.00679173046862
1.657	-1.32499386378	0.543989211681	9.83039157862	0.144961206006	-0.00359662031634	0.103467158268	0.145664156707	-0.00136420339828	0.103523048673	-0.00679027657446
1.658	-1.33955513968	0.544734773967	9.83666772648	0.145926226597	-0.00334558864591	0.102922347379	0.146625312912	-0.00114002836943	0.102972771209	-0.00678903547077
1.659	-0.987912231262	0.55204912791	9.93924459309	0.146902474719	-0.00378573029199	0.102336263405	0.147597504927	-0.00160768589764	0.102396000775	-0.00678767170476
1.66	-1.31412387754	0.542272683233	9.78412610775	0.147822756328	-0.00428444549746	0.101701802329	0.148513359937	-0.00213485225527	0.101771962786	-0.00678579599731
1.661	-1.31051828632	0.541742220709	9.78334349473	0.148697086671	-0.00411261838373	0.101023949775	0.149382855854	-0.00199244128983	0.101090318602	-0.00678372908876
1.662	-1.31485474835	0.545481244114	9.79428738529	0.14961880274	-0.00394699628854	0.100366420665	0.150299893393	-0.00185569735863	0.100429166324	-0.00678180207084
1.663	-1.31461102722	0.544627885698	9.80216432455	0.150493063292	-0.00378197064274	0.099658572207	0.151169151152	-0.00172048026396	0.0997177584923	-0.00678001251657
1.664	-0.94337159552	0.549494293815	9.90621626495	0.151380659512	-0.00431392020988	0.0989118785339	0.152051559434	-0.00228276072748	0.0989818606253	-0.00677801515453
1.665	-1.26266507198	0.539549001058	9.75330242025	0.152209327143	-0.00491540616751	0.0981187347744	0.152874676458	-0.00291536989965	0.098200767001	-0.00677540343257
1.666	-1.25021796904	0.537978035063	9.7509680989	0.152991279738	-0.0048501635139	0.0972844204137	0.153650682867	-0.00288206072084	0.0973648349243	-0.00677249462607
1.667	-1.25888882903	0.541808491113	9.76560274995	0.153826830953	-0.00475640979691	0.096470767834	0.154480433897	-0.00281965297874	0.0965489991379	-0.00676965014712
1.668	-1.25510657711	0.539912726807	9.77596143089	0.154610011236	-0.00466830389279	0.0956090899152	0.155257500308	-0.00276367274838	0.0956852783383	-0.00676685850992
1.669	-1.25630469612	0.538676966596	9.78546744108	0.155381903998	-0.00455892446369	0.0947172598094	0.156023084163	-0.00268682468175	0.0947910079238	-0.00676414026624
1.67	-1.26118400398	0.536983287915	9.79446090473	0.156132652811	-0.00442501362857	0.0937952048948	0.156767330094	-0.00258583485003	0.0938660613867	-0.00676151435777
1.671	-1.26889142578	0.535152707997	9.80304463487	0.156864724585	-0.00426524932482	0.0928433672421	0.157492710066	-0.00245935455348	0.0929108666067	-0.0067590037707
1.672	-1.27878957117	0.533088052772	9.81121348853	0.1575770243	-0.00407947887835	0.0918621079339	0.158198133737	-0.00230720601235	0.0919257939826	-0.00675663308375
1.673	-1.29035912237	0.530814895373	9.81892078678	0.158269512561	-0.00386829948188	0.0908518579937	0.158883566852	-0.0021299599879	0.0909112983898	-0.00675442709635
1.674	-1.30315460213	0.528324161532	9.82610925125	0.158941858846	-0.00363282416061	0.0898130684676	0.159548684031	-0.00192870281895	0.0898678642296	-0.0067524099961
1.675	-1.31678283375	0.525618026973	9.83272536603	0.159593833914	-0.00337454257145	0.0887462195539	0.160193261176	-0.00170489710811	0.0887960115183	-0.00675060481488
1.676	-1.33089354305	0.522696494262	9.83872552821	0.160225195574	-0.00309522873618	0.0876518129408	0.160817061141	-0.00146028965448	0.0876962861911	-0.00674903305011
1.677	-1.34517464559	0.519561200912	9.84407823596	0.160835722143	-0.00279687326799	0.0865303694314	0.161419867143	-0.00119684376832	0.086569256231	-0.0067477143902
1.678	-0.996153403691	0.516720980754	9.94397904205	0.161439935291	-0.00318647939387	0.0853760567461	0.162016219123	-0.00162153380447	0.0854220548079	-0.0067463140959
1.679	-1.31811520896	0.506321633987	9.78961289477	0.161982315319	-0.00363551400796	0.0841822722917	0.162550442571	-0.00210603568782	0.0842363301227	-0.00674444611457
1.68	-1.31445856414	0.501643522823	9.78880760751	0.16247663769	-0.00342309158773	0.0829548568222	0.163036291955	-0.00192945230518	0.0830049170417	-0.00674242516055
1.681	-1.317848862	0.505719415474	9.79879446562	0.163040196057	-0.00322087669913	0.0817490092525	0.16359154337	-0.00176233198686	0.081795309953	-0.00674057506984
1.682	-1.31645793411	0.500737640403	9.80575227166	0.163538401994	-0.00302240862895	0.0805035927481	0.164081194628	-0.00159930316404	0.0805462615676	-0.00673889151315
1.683	-0.946474099415	0.4955940737	9.90714147048	0.164034851187	-0.00351807103111	0.0792287795205	0.164568962562	-0.00213044232369	0.0792800278668	-0.00673702956208
1.684	-1.26108950322	0.485260102825	9.75512207471	0.164467692355	-0.00408510184476	0.0779175897204	0.164992844669	-0.0027331890901	0.0779784861823	-0.00673458477582
1.685	-1.24801288265	0.479721763416	9.75267129024	0.164852844347	-0.00399462174781	0.0765758996426	0.165368740994	-0.00267864932361	0.0766349554455	-0.00673186836084
1.686	-1.25599398384	0.483797353251	9.76662191152	0.165310883004	-0.00387751326929	0.0752555235316	0.165817677238	-0.002596709869	0.0753123022449	-0.00672923635408
1.687	-1.25080448348	0.477963415483	9.77626274724	0.165700726834	-0.00376971026525	0.0738990545516	0.166198189829	-0.00252427430135	0.0739537455967	-0.0067266746231
1.688	-1.25056034411	0.473182340829	9.78510241984	0.166077935651	-0.00364356843036	0.0725215989963	0.166565937676	-0.00243342890685	0.072573924254	-0.00672420153141
1.689	-1.25398606318	0.46791589689	9.79348114482	0.166429622533	-0.00349573057389	0.0711231744245	0.166908034702	-0.00232080288825	0.0711728095878	-0.00672183363031
1.69	-1.2602494085	0.462595147329	9.80150219085	0.166759595946	-0.00332475559296	0.0697044157737	0.167228294741	-0.00218493121661	0.0697510238795	-0.00671959161594
1.691	-1.26873074943	0.457083976214	9.80916033784	0.167066748073	-0.0031303581895	0.0682658236722	0.167525614533	-0.00202550720114	0.0683090748221	-0.00671749789519
1.692	-1.27892584726	0.451415243671	9.81640837358	0.167351366056	-0.00291299384354	0.0668079713432	0.167800286215	-0.00184296409656	0.0668475547853	-0.00671557522608
1.693	-1.29040161048	0.445575545229	9.82318795416	0.167613308848	-0.00267362776506	0.0653314388178	0.168052173637	-0.00163824520579	0.0653670707495	-0.00671384589316
1.694	-1.30277525879	0.439567377565	9.82944401877	0.167852550364	-0.0024135982295	0.0638368273685	0.16828125557	-0.0014126670227	0.0638682561601	-0.00671233116828
1.695	-1.31570463101	0.433390534526	9.83513099907	0.168069029447	-0.00213452641166	0.0623247509188	0.168487475574	-0.00116782923876	0.0623517606177	-0.00671105093431
1.696	-1.32888381632	0.427047125178	9.84021508242	0.168262699332	-0.00183825041797	0.0607958345331	0.168670791444	-0.000905548825948	0.0608182471112	-0.00671002341084
1.697	-0.98183682324	0.415259764949	9.93872213102	0.168435564647	-0.00222483401399	0.0592460457376	0.16883323089	-0.00132585892289	0.0592743119613	-0.00670891593262
1.698	-1.29975689153	0.405239344498	9.78586696581	0.168547012738	-0.00267164051505	0.0576696555677	0.168934056925	-0.00180627039827	0.0577045407814	-0.00670734540448
1.699	-1.29571680143	0.397204787441	9.78500773727	0.168613212736	-0.00246485754099	0.0560723215693	0.16898942467	-0.00163295048058	0.0561039729165	-0.00670562236201
1.7	-1.29891747507	0.401384327524	9.79487205832	0.168763139394	-0.0022683800987	0.0544957785583	0.16912867458	-0.00146909481884	0.0545244055935	-0.00670406706192
1.701	-1.29698156819	0.393167435815	9.8016967181	0.168837931188	-0.00207720940103	0.0528942392831	0.169192636626	-0.00131037818882	0.0529199780157	-0.00670267420627
1.702	-1.29838695828	0.386222240702	9.80766250402	0.168900397576	-0.00187567656037	0.0512799227141	0.169244200117	-0.00114094391787	0.0513026810536	-0.00670145109483
1.703	-1.30211770059	0.378798048071	9.81311171995	0.168936151926	-0.00166147229127	0.0496529122235	0.169268978503	-0.000958473774036	0.0496725707408	-0.00670040659526
1.704	-0.942459454611	0.364247304038	9.91184577839	0.168947240213	-0.00213004751439	0.0480100818237	0.169269044657	-0.00145838614734	0.048036254299	-0.00669920451562
1.705	-1.25492475052	0.354629926843	9.760850271	0.168898678274	-0.00266742882922	0.0463460142114	0.169209302438	-0.00202683588542	0.04637948505	-0.00669745160367
1.706	-1.24462563066	0.345710527899	9.75890924688	0.168807090073	-0.00255472683582	0.0446660570471	0.169106362108	-0.0019449164386	0.0446977644311	-0.0066954574577
1.707	-1.25091579009	0.3498315887	9.77141264372	0.168801595546	-0.00242720112167	0.0430060199097	0.169089658321	-0.00184733483922	0.0430357919401	-0.00669356382313
1.708	-1.24647275477	0.340785139426	9.780056044	0.168719954712	-0.00230868254486	0.0413268626672	0.168996691522	-0.00175844915332	0.0413548550094	-0.00669175888916
1.709	-1.24646040379	0.333080870129	9.78790503673	0.168626505761	-0.00217527083401	0.0396390306211	0.168891867557	-0.001654213629	0.0396650796789	-0.00669005701815
1.71	-1.24970001177	0.324917701303	9.79529223174	0.168506616448	-0.00202391489749	0.0379426258114	0.168760554726	-0.00153157123381	0.037966536044	-0.00668847177077
1.711	-1.25542802419	0.316795047466	9.80232527757	0.16836504755	-0.00185334557014	0.0362384047448	0.168607518911	-0.001389238539	0.0362599734817	-0.00668702049816
1.712	-1.2630813698	0.308552899473	9.8090083457	0.16820079203	-0.00166335410729	0.0345269477584	0.168431757015	-0.00122699536219	0.0345459794419	-0.00668572208021
1.713	-1.2722055741	0.300229014363	9.81530498577	0.168014440833	-0.00145440268748	0.0328089012105	0.168233864284	-0.00104529213078	0.0328252158687	-0.00668459567152
1.714	-1.28241315184	0.291807677043	9.82116721632	0.167806065648	-0.00122740870937	0.0310849027192	0.168013916524	-0.000845035176249	0.0310983412216	-0.00668365994986
1.715	-1.2933632091	0.283291866586	9.82654917498	0.167575856864	-0.000983618160057	0.0293555996809	0.167772108166	-0.000627459881033	0.0293660270718	-0.00668293263161
1.716	-1.30475239966	0.274681422077	9.83141302461	0.167323952071	-0.000724522844144	0.0276216408447	0.167508580692	-0.000394048023421	0.027628948409	-0.00668243013865
1.717	-1.31631076508	0.265978841884	9.83573113132	0.167050495993	-0.000451800420654	0.0258836760335	0.167223482573	-0.000146467822939	0.0258877824497	-0.0066821673592
1.718	-1.32779925872	0.257187122682	9.83948643637	0.166755629808	-0.000167266835499	0.0241423538032	0.166916958578	0.000113473596652	0.0241432055881	-0.0066821574735
1.719	-0.981220395609	0.237803944207	9.93451302695	0.166428948074	-0.000564719163975	0.0223964799235	0.166578639534	-0.000307988020789	0.0224019814216	-0.006682065907
1.72	-1.29313488747	0.229330198853	9.78242480653	0.166048560875	-0.00102538259458	0.0206415306967	0.166186549106	-0.000792170867632	0.0206522566572	-0.0066815107708
1.721	-1.2880073247	0.21884266978	9.78139675864	0.165631463997	-0.000844155892256	0.0188818248272	0.165757667285	-0.000633966793924	0.0188904717079	-0.00668079347982
1.722	-1.29014483543	0.222857533909	9.7903117641	0.16530414588	-0.000676187610226	0.0171399569431	0.165418689831	-0.000488233514299	0.0171467227786	-0.00668022682242
1.723	-1.28589114297	0.212434122774	9.79612052264	0.164901322797	-0.000519303130995	0.0153922512899	0.16500417373	-0.000353062934477	0.0153973049718	-0.0066798008062
1.724	-1.28493354871	0.203456121547	9.80115992337	0.164488648068	-0.00035640284329	0.013645149994	0.164579813324	-0.000211286813054	0.0136484728205	-0.00667951904689
1.725	-1.28629342993	0.194074301347	9.80577558071	0.164051325149	-0.000184890143658	0.0118987757795	0.164130812044	-6.03096133064e-05	0.0119003247995	-0.00667938645505
1.726	-1.28936583674	0.184800243972	9.81009894263	0.163594410087	-3.7196850246e-06	0.0101538843145	0.163662230249	0.000100919339298	0.0101536099674	-0.00667941124438
1.727	-0.932111165293	0.163637923022	9.90586540833	0.163102650431	-0.000501506811977	0.00841027322086	0.163158857114	-0.000416184742835	0.00841511462684	-0.00667925858345
1.728	-1.23914796268	0.156006064482	9.75600144676	0.162561955665	-0.00106988966425	0.00666396771276	0.162606531282	-0.00100333622085	0.00667446125047	-0.00667853836432
1.729	-1.22835355962	0.145152118824	9.7540124942	0.161988824674	-0.000999162103363	0.0049185991728	0.162021733531	-0.000950829237281	0.00492828058107	-0.00667755266545
1.73	-1.23371636761	0.149003096347	9.76570420291	0.161503817699	-0.000916807345882	0.00318943742515	0.161525170988	-0.000885970609479	0.0031982118192	-0.00667663552376
1.731	-1.22770169015	0.138309395946	9.77355520975	0.160946389403	-0.000847543073277	0.00146125925385	0.160956197933	-0.00083363201055	0.00146927252281	-0.00667577198096
1.732	-1.22603563483	0.129061708064	9.78068017643	0.160380460465	-0.000766779336206	-0.000261717487589	0.160378761314	-0.000769188581285	-0.0002545553128	-0.00667497336982
1.733	-1.2275792265	0.119452893976	9.78741285372	0.159791734598	-0.000671244281161	-0.00197934291812	0.159778565319	-0.000689372675491	-0.00197314622283	-0.00667425015659
1.734	-1.23160489753	0.109978854124	9.79386268782	0.159185239472	-0.000559409697324	-0.00369086862711	0.159160642117	-0.000592655017472	-0.00368575846905	-0.00667361680787
1.735	-1.23757966254	0.100477861477	9.80003529656	0.158560207783	-0.000430783784155	-0.00539573561206	0.158524227598	-0.000478544956335	-0.00539182963032	-0.00667308956745
1.736	-1.24507496311	0.0909865330069	9.80589491075	0.157917445692	-0.00028552934469	-0.00709333183896	0.157870131398	-0.000347206413021	-0.00709073832076	-0.00667268522622
1.737	-1.25372508281	0.0814884447139	9.811393305	0.157257223308	-0.000124254189831	-0.00878306570665	0.157198626878	-0.000199248957342	-0.00878187996421	-0.00667242038592
1.738	-1.263207491	0.0719860554969	9.8164834614	0.156579916193	5.21107850733e-05	-0.0104643464601	0.156510092764	-3.5605703173e-05	-0.0104646485806	-0.00667231098348
1.739	-1.27323385946	0.062478772445	9.82112554224	0.155885836763	0.000242390389706	-0.0121365916115	0.1558048445	0.0001425454243	-0.0121384451061	-0.00667237196212
1.74	-1.28354595456	0.0529686375887	9.82528918352	0.155175296065	0.000445221696105	-0.0137992263	0.155083196042	0.00033383826255	-0.0138026773948	-0.0066726170325
1.741	-1.29391381845	0.0434581812298	9.82895397322	0.154448594421	0.000659098650003	-0.0154516847831	0.154345450501	0.000536763023155	-0.0154567622027	-0.00667305849532
1.742	-1.30413453949	0.0339506582422	9.83210906641	0.153706030029	0.000882409615426	-0.0170934110771	0.153591908756	0.000749703845111	-0.0171001262214	-0.00667370711038
1.743	-1.31403171709	0.0244497256929	9.83475239255	0.15294790041	0.00111347019661	-0.0187238596129	0.152822870911	0.000970971626461	-0.0187322070552	-0.00667457200325
1.744	-1.32345432913	0.0149593206475	9.83688969348	0.152174504617	0.00135055244475	-0.0203424956647	0.152038638513	0.00119883324346	-0.0203524539117	-0.00667566060422
1.745	-1.33227601578	0.00548356102915	9.83853350029	0.151386144298	0.00159191098121	-0.0219487956351	0.151239515635	0.00143153768793	-0.021960328099	-0.00667697861557
1.746	-1.34039382498	-0.00397334160697	9.839702117	0.150583124473	0.00183580630189	-0.0235422471908	0.15042580966	0.00166733938746	-0.0235553033283	-0.00667853000375
1.747	-0.991553991445	-0.0271867813183	9.92914654911	0.149745056649	0.00139544025916	-0.0251201558311	0.149577189818	0.00121946546517	-0.02512987397	-0.00667997449475
1.748	-1.29421972307	-0.0324057005091	9.77720601423	0.148871804947	0.000885503694823	-0.0266854603915	0.148693481031	0.000702558067248	-0.0266914991089	-0.0066809286389
1.749	-1.2862588857	-0.0433384280167	9.77571534786	0.14797833965	0.00100040345641	-0.0282367296672	0.147789626187	0.000811008095963	-0.0282434344231	-0.00668167901524
1.75	-1.28682502783	-0.0399253969385	9.78295029041	0.147165180598	0.00109997459946	-0.0297762199406	0.146966151886	0.000904641639523	-0.0297834594028	-0.0066825297526
1.751	-1.27785155042	-0.0504035701028	9.7868419264	0.146291907176	0.00117753826387	-0.0312986903528	0.146082672814	0.000976804126151	-0.03130629724	-0.00668346094146
1.752	-1.27215134314	-0.0595258478031	9.79014544185	0.145414429928	0.00125396439188	-0.0328054105016	0.145195090021	0.00104834508384	-0.0328133580643	-0.00668447011538
1.753	-1.26880778205	-0.0688870822873	9.79321801121	0.144520385784	0.00133249604475	-0.0342962569442	0.144291040871	0.00112249692172	-0.0343045388519	-0.00668555525645
1.754	-1.26728243906	-0.0780521087321	9.79619616232	0.143614390006	0.00141485303008	-0.0357706200587	0.143375144271	0.00120097168543	-0.0357792394275	-0.00668671832058
1.755	-0.907215585137	-0.101104962934	9.88843793791	0.142673573782	0.000821681517968	-0.0372249094678	0.142424594465	0.000604435865242	-0.0372299032149	-0.00668762317968
1.756	-1.20575463165	-0.105230925729	9.7402106971	0.141704177304	0.000152225860638	-0.0386614327501	0.141445607182	-6.79047433714e-05	-0.038662537455	-0.00668787819105
1.757	-1.19147703871	-0.11570055821	9.73766381432	0.140719786092	0.000107897638215	-0.0400796129311	0.140451736711	-0.000114657937964	-0.0400804904989	-0.00668777559199
1.758	-1.19705279348	-0.112544807888	9.74928697492	0.13980911706	8.26468251657e-05	-0.0414880683342	0.139531654361	-0.0001419211571	-0.0414888357095	-0.00668765002897
1.759	-1.18781930052	-0.122458236803	9.75672233184	0.138845563292	3.76959584782e-05	-0.0428741508703	0.138558839507	-0.000188412923492	-0.0428747121848	-0.00668747936408
1.76	-1.18325672533	-0.131107974893	9.76355948955	0.137879643858	2.30241130879e-06	-0.0442410758743	0.137583788745	-0.000224906719084	-0.0442414934991	-0.00668727420773
1.761	-1.18221771234	-0.139940501642	9.7701344544	0.136900310372	-1.95933066037e-05	-0.0455886840863	0.13659545436	-0.000247473675021	-0.0455890359032	-0.00668704316468
1.762	-1.18397889985	-0.148564514843	9.77655249817	0.13591184232	-2.58317368052e-05	-0.0469163987819	0.135598119113	-0.000253963924979	-0.0469167674346	-0.0066867995243
1.763	-1.18800978719	-0.157110911099	9.78281158438	0.134913873228	-1.53276380685e-05	-0.0482238072178	0.134591418571	-0.000243302788854	-0.0482242739528	-0.00668655897117
1.764	-1.19388140952	-0.165551934374	9.7888664332	0.133907264869	1.23162713718e-05	-0.0495104676143	0.133576216632	-0.000215103527387	-0.0495111086372	-0.00668633831068
1.765	-1.2012240846	-0.173901619129	9.79465839873	0.132892434014	5.70195514916e-05	-0.0507759667628	0.132552931915	-0.000169457376762	-0.0507768510031	-0.00668615469594
1.766	-1.20973533733	-0.182158431531	9.80012310243	0.131869871593	0.000118501659686	-0.0520199022274	0.13152205705	-0.000106655831297	-0.0520210906256	-0.00668602524796
1.767	-1.21912356709	-0.190323479719	9.80521424607	0.130840004712	0.000196177474284	-0.0532418892496	0.130484020677	-2.72951342681e-05	-0.0532434337367	-0.00668596666214
1.768	-1.22908181128	-0.198396217257	9.80990543327	0.12980324337	0.000289010643597	-0.054441561312	0.129439234189	6.75770878132e-05	-0.0544435033889	-0.00668599476917
1.769	-1.23936308667	-0.206375213124	9.81416286277	0.128759984609	0.000395852527447	-0.0556185677946	0.128388095904	0.000176800791201	-0.0556209387321	-0.00668612439466
1.77	-1.2497452914	-0.214258574058	9.8179628587	0.12771061595	0.00051540647066	-0.0567725746218	0.127330994522	0.000299067803391	-0.0567753955856	-0.00668636915113
1.771	-1.26003033013	-0.222044131066	9.82129103998	0.126655518164	0.00064625955341	-0.0579032641495	0.126268311911	0.000432953590992	-0.057906546525	-0.00668674130236
1.772	-1.27004409974	-0.229729543925	9.82414143831	0.125595067226	0.000786912713313	-0.0590103349506	0.125200425079	0.000576947399505	-0.0590140808344	-0.00668725166046
1.773	-1.27963598128	-0.237312393359	9.8265155851	0.12452963562	0.000935808387057	-0.0600935015055	0.124127707495	0.000729479912609	-0.0600977043305	-0.00668790951202
1.774	-1.28867837371	-0.244790229365	9.82842158266	0.123459593223	0.00109135580649	-0.0611524938094	0.123050529993	0.000888948565741	-0.0611571390745	-0.00668872257103
1.775	-1.29706567536	-0.252160619141	9.82987320567	0.122385307903	0.0012519539864	-0.0621870569111	0.121969261377	0.00105374055104	-0.0621921229868	-0.00668969695593
1.776	-1.30471348744	-0.259421161476	9.83088902373	0.121307145912	0.00141601241917	-0.0631969503957	0.120884268832	0.0012222535288	-0.063202409383	-0.00669083718853
1.777	-1.31160374388	-0.266568926222	9.83148054035	0.120225480347	0.00158223381284	-0.0641819452364	0.119795926399	0.00139317838833	-0.0641877646342	-0.00669214643287
1.778	-1.31768353217	-0.273601917968	9.83168562582	0.119140675371	0.00174921207137	-0.065141827518	0.118704599192	0.00156509723206	-0.0651479705619	-0.00669362638812
1.779	-1.32290850909	-0.280518167793	9.8315426234	0.118053092556	0.00191551252488	-0.0660763969731	0.117610649747	0.00173656362337	-0.0660828232418	-0.00669527731429
1.78	-1.32726842009	-0.287315528155	9.83108213708	0.116963094109	0.0020798110165	-0.0669854651036	0.116514441271	0.00190624169072	-0.0669921314857	-0.00669709812428
1.781	-1.33076678727	-0.293991953801	9.83033583342	0.11587104101	0.0022408626564	-0.0678688550154	0.115416335779	0.00207287489387	-0.0678757165197	-0.00669908643909
1.782	-1.33341882763	-0.300545477536	9.82933576345	0.114777293404	0.00239750779348	-0.0687264008433	0.114316694491	0.00223529200803	-0.0687334113622	-0.00670123866926
1.783	-1.33525017989	-0.306974199102	9.82811384676	0.113682210487	0.00254867694888	-0.0695579472198	0.11321587772	0.00239241206912	-0.0695650602412	-0.00670355010204
1.784	-1.33629505198	-0.313276308728	9.82670145542	0.112586150533	0.00269339430867	-0.070363348774	0.112114244902	0.00254324787729	-0.0703705180367	-0.00670601499276
1.785	-1.33659523042	-0.319450043204	9.8251290524	0.111489470872	0.00283077986456	-0.0711424696675	0.111012154569	0.00268690814785	-0.0711496497567	-0.00670862665889
1.786	-1.33619812544	-0.325493728297	9.82342590308	0.110392527866	0.002960050313	-0.0718951831748	0.10990996433	0.00282259841978	-0.0719023300549	-0.00671137757587
1.787	-0.979347763391	-0.342884118867	9.90770420267	0.109274244192	0.0024070273946	-0.0726149373981	0.108786674238	0.0022761411084	-0.0726207946826	-0.00671392274099
1.788	-1.26773332737	-0.342696469943	9.75707021622	0.1081532258	0.00177289163475	-0.0733026705286	0.107660904263	0.00164869956892	-0.0733072221653	-0.00671587269959
1.789	-1.25276690723	-0.349665971184	9.75441844114	0.107037259712	0.00174105203933	-0.0739613483451	0.106540395597	0.0016236656222	-0.0739656872822	-0.00671749697431
1.79	-1.25349483808	-0.347520995215	9.76099687381	0.105963770581	0.00170764265262	-0.0746181575783	0.105462376248	0.00159712401751	-0.0746222893978	-0.00671910287356
1.791	-1.23767420099	-0.353549982834	9.7635308947	0.104870834311	0.00163793724899	-0.0752388981239	0.104365153785	0.00153439306087	-0.0752427802521	-0.00672065504736
1.792	-1.22568785248	-0.358831916434	9.76573575471	0.103782928391	0.00156213287237	-0.0758327517605	0.103273145008	0.00146564464122	-0.0758363914198	-0.00672214851011
1.793	-1.21661188636	-0.364088898619	9.7679803803	0.102694907289	0.00148468384357	-0.0763996586506	0.10218120544	0.00139532290882	-0.0764030699097	-0.00672357626303
1.794	-1.20992495853	-0.369129910412	9.77039762828	0.101609156906	0.00140845008543	-0.0769394138245	0.101091722673	0.00132627796895	-0.076942614046	-0.00672493655876
1.795	-1.20527801419	-0.374021100242	9.7730068581	0.100525738474	0.00133536133567	-0.0774519030426	0.100004758797	0.00126042980734	-0.0774549108278	-0.00672623079094
1.796	-1.20240428434	-0.37874959675	9.77577732932	0.0994453002262	0.00126677347075	-0.0779370077782	0.0989209627799	0.00119912473087	-0.0779398417119	-0.00672746235719
1.797	-1.20107777935	-0.383322885089	9.77865841965	0.0983682549266	0.00120365293942	-0.0783946331108	0.097840747846	0.00114331977608	-0.0783973109525	-0.00672863599182
1.798	-1.20109431167	-0.38774076752	9.78159428574	0.097295037764	0.00114667581054	-0.0788246990983	0.0967645494615	0.00109368177173	-0.078827237243	-0.00672975733578
1.799	-1.20226318711	-0.392004167039	9.78453082198	0.0962260436131	0.00109628555368	-0.0792271428637	0.0956927626003	0.00105064512384	-0.0792295559866	-0.00673083263145
1.8	-1.20440430097	-0.396112976567	9.78741884539	0.0951616538321	0.00105273071034	-0.0796019175675	0.0946257685668	0.00101444949421	-0.0796042184034	-0.00673186848776
1.801	-1.20734728082	-0.400066975203	9.79021541142	0.0941022342656	0.00101609270365	-0.0799489922728	0.0935639330152	0.000985167616435	-0.0799511915035	-0.00673287168892
1.802	-1.21093178168	-0.403865758865	9.79288420708	0.0930481397943	0.000986308651908	-0.0802683515229	0.0925076105153	0.000962728115683	-0.0802704577503	-0.00673384903379
1.803	-1.21500817975	-0.407508868171	9.79539546999	0.0919997157111	0.000963191468133	-0.0805599949691	0.0914571459439	0.000946935614027	-0.0805620147595	-0.00673480719923
1.804	-1.21943793245	-0.410995862071	9.7977256716	0.0909572991602	0.00094644827439	-0.0808239369493	0.0904128759372	0.000937489150111	-0.0808258749353	-0.00673575262386
1.805	-1.22409444066	-0.414326317917	9.79985708419	0.0899212199719	0.000935697568365	-0.0810602060502	0.0893751297387	0.000933999350543	-0.0810620650773	-0.00673669141018
1.806	-1.22886294414	-0.417499895384	9.80177728654	0.0888918012768	0.000930485300317	-0.0812688446486	0.0883442298247	0.000936004511137	-0.0812706259571	-0.0067376292435
1.807	-1.23364117218	-0.42051630482	9.80347864412	0.0878693599197	0.000930299898	-0.0814499084394	0.0873204923281	0.000942985625563	-0.0814516118713	-0.00673857132663
1.808	-1.23833889397	-0.423375347619	9.8049577906	0.0868542067529	0.000934586227087	-0.0816034659563	0.0863042273417	0.000954380348947	-0.0816050901782	-0.00673952232893
1.809	-1.24287806216	-0.426076890847	9.8062151107	0.0858466468484	0.000942758463082	-0.0817295980903	0.0852957391377	0.000969595872402	-0.0817311408257	-0.00674048634895
1.81	-1.24719221252	-0.428620882791	9.80725424044	0.084846979656	0.000954211853258	-0.081828397611	0.0842953263329	0.00098802068703	-0.081829855874	-0.0067414668892
1.811	-1.2512263544	-0.431007332367	9.80808158706	0.0838554991272	0.000968333356873	-0.0818999686971	0.0833032820178	0.00100903522569	-0.0819013390227	-0.0067424668423
1.812	-1.25493599748	-0.433236323063	9.80870587804	0.0828724938146	0.000984511163447	-0.0819444264793	0.0823198938612	0.00103202138229	-0.0819457051457	-0.00674348848709
1.813	-1.25828696753	-0.435307984395	9.80913773441	0.0818982469577	0.0010021431046	-0.0819618966006	0.0813454441985	0.0010563709242	-0.081963079838	-0.00674453349372
1.814	-1.26125435914	-0.437222506934	9.80938927518	0.0809330365551	0.00102064398203	-0.0819525147959	0.0803802101071	0.00108149282031	-0.0819535989805	-0.00674560293667
1.815	-1.26382187524	-0.438980129233	9.80947375759	0.0799771354301	0.00103945184878	-0.0819164264954	0.0794244634726	0.00110681952198	-0.0819174083254	-0.00674669731454
1.816	-1.26598121175	-0.440581126781	9.80940524105	0.0790308112873	0.00105803328748	-0.0818537864519	0.0784784710466	0.0011318122405	-0.0818546631033	-0.00674781657568
1.817	-1.26773093631	-0.442025823329	9.80919829168	0.0780943267622	0.00107588773677	-0.0817647583945	0.0775424944963	0.00115596527248	-0.0817655276561	-0.00674896014861
1.818	-1.26907602236	-0.443314571847	9.80886771741	0.077167939465	0.00109255092504	-0.0816495147093	0.0766167904463	0.00117880943209	-0.0816501750968	-0.00675012697636
1.819	-1.27002680282	-0.444447762192	9.80842833092	0.0762519020146	0.00110759747191	-0.0815082361466	0.0757016105124	0.00119991465081	-0.0815087869954	-0.00675131555385
1.82	-1.27059831133	-0.445425814166	9.80789474702	0.0753464620672	0.00112064272353	-0.0813411115561	0.074797201327	0.00121889181074	-0.081341553092	-0.00675252396754
1.821	-1.27080943034	-0.446249181526	9.80728120972	0.0744518623349	0.0011313438887	-0.0811483376474	0.0739038045561	0.00123539387831	-0.0811486710379	-0.00675374993659
1.822	-1.27068226272	-0.446918346142	9.80660144247	0.0735683405977	0.00113940054367	-0.080930118776	0.0730216569081	0.00124911640667	-0.0809303461624	-0.00675499085481
1.823	-1.27024141445	-0.447433818131	9.80586852949	0.0726961297058	0.00114455457313	-0.0806866667532	0.0721509901333	0.00125979747388	-0.0806867912634	-0.00675624383297
1.824	-1.26951335213	-0.447796137283	9.80509482019	0.0718354575748	0.00114658961434	-0.0804182006784	0.0712920310153	0.00126721712413	-0.0804182264246	-0.00675750574077
1.825	-1.2685258355	-0.448005875834	9.80429185322	0.070986547172	0.00114533006917	-0.0801249467919	0.0704450013544	0.00127119637665	-0.0801248788518	-0.00675877324805
1.826	-1.26730727518	-0.448063637376	9.80347030489	0.0701496164956	0.00114063974643	-0.0798071383462	0.0696101179436	0.00127159586484	-0.0798069827313	-0.00676004286491
1.827	-1.26588644894	-0.447970056907	9.80263995214	0.0693248785467	0.00113242019432	-0.0794650154933	0.0687875925368	0.0012683141653	-0.0794647791055	-0.0067613109803
1.828	-1.26429190442	-0.447725798616	9.80180965645	0.0685125412948	0.00112060877889	-0.0790988251877	0.0679776318109	0.00126128587276	-0.0790985157649	-0.00676257389886
1.829	-1.26255163173	-0.447331569948	9.80098735764	0.0677128076371	0.00110517656093	-0.0787088211006	0.0671804373224	0.00125047947335	-0.0787084471548	-0.00676382787579
1.83	-1.26069268983	-0.446788111383	9.80018008497	0.0669258753534	0.00108612602038	-0.0782952635445	0.0663962054589	0.00123589506533	-0.078294834292	-0.00676506914946
1.831	-1.2587411171	-0.446096193784	9.79939397348	0.066151937056	0.00106348867251	-0.0778584194063	0.0656251273864	0.00121756197136	-0.0778579446934	-0.00676629397182
1.832	-1.25672141041	-0.445256638345	9.79863429664	0.0653911801367	0.00103732261572	-0.0773985620866	0.0648673889938	0.00119553628246	-0.0773980523103	-0.00676749863628
1.833	-1.25465659916	-0.444270298873	9.79790549954	0.0646437867113	0.00100771004875	-0.076915971443	0.0641231708346	0.00116989837125	-0.0769154374703	-0.00676867950328
1.834	-1.25256796282	-0.44313807493	9.79721124293	0.0639099335619	0.000974754787882	-0.076410933736	0.0633926480677	0.00114075040504	-0.0764103868208	-0.00676983302329
1.835	-1.25047501586	-0.441860901091	9.79655445032	0.063189792079	0.000938579813465	-0.0758837415764	0.0626759903975	0.00110821388832	-0.0758831932766	-0.00677095575736
1.836	-1.24839537483	-0.440439761934	9.79593735845	0.0624835282025	0.000899324869392	-0.0753346938712	0.0619733620135	0.00107242725799	-0.0753341559666	-0.00677204439531
1.837	-1.24634477312	-0.438875682069	9.79536157053	0.0617913023648	0.000857144136708	-0.0747640957684	0.0612849215323	0.00103354355281	-0.0747635801806	-0.00677309577151
1.838	-1.24433703209	-0.437169733411	9.79482810991	0.0611132694337	0.000812203998363	-0.0741722585987	0.0606108219395	0.00099172817388	-0.0741717773124	-0.00677410687841
1.839	-1.24238412091	-0.435323029283	9.79433747584	0.0604495786583	0.000764680909159	-0.0735594998124	0.0599512105353	0.000947156750225	-0.0735590648011	-0.00677507487788
1.84	-1.24049617211	-0.433336727888	9.79388969778	0.0598003736174	0.000714759381533	-0.0729261429121	0.0593062288824	0.000900013120277	-0.0729257660666	-0.00677599711047
1.841	-1.23868160172	-0.431212034714	9.79348438677	0.0591657921702	0.000662630095564	-0.0722725173796	0.058676012757	0.00085048743748	-0.072272210441	-0.00677687110276
1.842	-1.23694712405	-0.428950195343	9.79312079165	0.0585459664109	0.000608488138263	-0.0715989585961	0.0580606921036	0.000798774405169	-0.0715987330925	-0.00677769457283
1.843	-1.23529790179	-0.426552500678	9.79279784272	0.0579410226275	0.000552531376587	-0.0709058077554	0.0574603909943	0.000745071645145	-0.0709056749448	-0.00677846543409
1.844	-1.23373759127	-0.424020289069	9.79251420571	0.0573510812637	0.000494958964202	-0.0701934117714	0.0568752275919	0.000689578199984	-0.0701933825877	-0.00677918179745
1.845	-1.2322685215	-0.421354939984	9.79226832035	0.0567762568861	0.000435969982339	-0.0694621231765	0.0563053141175	0.000632493169419	-0.0694622081818	-0.00677984197223
1.846	-1.23089182871	-0.41855787057	9.79205844643	0.0562166581547	0.000375762212323	-0.0687123000139	0.0557507568232	0.000574014478388	-0.0687125093551	-0.00678044446556
1.847	-1.22960747213	-0.415630546814	9.79188269801	0.0556723877989	0.000314531036236	-0.0679443057219	0.0552116559688	0.000514337773209	-0.0679446490924	-0.0067809879808
1.848	-1.22841444259	-0.412574471752	9.79173908591	0.0551435425973	0.000252468461876	-0.0671585090112	0.0546881058036	0.000453655442062	-0.0671589956174	-0.00678147141478
1.849	-1.22731089718	-0.409391188289	9.79162553984	0.0546302133623	0.000189762266286	-0.0663552837345	0.0541801945529	0.000392155754033	-0.0663559222677	-0.00678189385419
1.85	-1.22629423413	-0.406082278814	9.79153994705	0.054132484929	0.000126595251355	-0.0655350087502	0.0536880044089	0.000330022110257	-0.065535807362	-0.00678225457119
1.851	-1.22536112284	-0.402649367713	9.79148017232	0.0536504361482	6.314460601e-05	-0.0646980677783	0.0532116115255	0.000267432401668	-0.0646990340612	-0.00678255301817
1.852	-1.22450781709	-0.399094112582	9.79144408259	0.053184139884	-4.18633148306e-07	-0.0638448492508	0.0527510860184	0.000204558465212	-0.0638459902227	-0.00678278882213
1.853	-1.2237301254	-0.395418207818	9.79142956624	0.0527336630148	-6.3930029351e-05	-0.0629757461561	0.0523064919686	0.000141565631958	-0.062977068249	-0.00678296177839
1.854	-1.22302354525	-0.391623381176	9.79143455105	0.0522990664383	-0.000127232109241	-0.0620911558773	0.0518778874294	7.86123591744e-05	-0.0620926649294	-0.00678307184393
1.855	-1.22238320416	-0.387711405327	9.7914570197	0.05188040508	-0.000190174648547	-0.0611914800266	0.0514653244375	1.58499403499e-05	-0.0611931812783	-0.00678311913047
1.856	-1.22180421658	-0.383684075822	9.79149501779	0.0514777279052	-0.0002526148888	-0.0602771242741	0.0510688490276	-4.65777157726e-05	-0.0602790223667	-0.00678310389719
1.857	-1.22128162494	-0.379543222744	9.79154666818	0.0510910779337	-0.000314417690568	-0.0593484981727	0.0506885012499	-0.00010853424262	-0.0593505971507	-0.00678302654329
1.858	-1.22081034001	-0.375290712138	9.79161017774	0.0507204922574	-0.000375455631473	-0.0584060149797	0.0503243151898	-0.000169890917932	-0.0584083182953	-0.00678288760047
1.859	-1.22038537937	-0.370928441346	9.79168384053	0.050366002061	-0.000435609053938	-0.0574500914749	0.0499763189915	-0.000230526715568	-0.0574526019955	-0.00678268772524
1.86	-1.22000191178	-0.366458331181	9.79176604539	0.0500276326445	-0.000494766069859	-0.0564811477758	0.0496445348829	-0.000290328314153	-0.0564838677934	-0.00678242769128
1.861	-1.21965509389	-0.361882343236	9.79185527687	0.0497054034478	-0.000552822527996	-0.0554996071512	0.0493289792032	-0.000349190068365	-0.0555025383941	-0.00678210838176
1.862	-1.21934036759	-0.35720246043	9.79195011804	0.0493993280778	-0.000609681948019	-0.0545058958322	0.0490296624322	-0.000407013946786	-0.0545090394787	-0.00678173078169
1.863	-1.21905338584	-0.352420695994	9.79204924724	0.0491094143369	-0.000665255428001	-0.0535004428224	0.0487465892212	-0.000463709443105	-0.0535037995155	-0.00678129597039
1.864	-1.21878990802	-0.347539091706	9.79215144368	0.0488356642527	-0.000719461528132	-0.0524836797064	0.048479758426	-0.000519193463444	-0.0524872495709	-0.00678080511404
1.865	-1.21854606831	-0.342559714823	9.79225557817	0.0485780741099	-0.000772226135672	-0.0514560404588	0.0482291631405	-0.000573390194807	-0.0514598231191	-0.00678025945832
1.866	-1.21831822651	-0.337484660055	9.79236061667	0.0483366344828	-0.000823482314341	-0.0504179612517	0.047994790732	-0.000626230957874	-0.0504219558509	-0.00677966032122
1.867	-1.21810293799	-0.332316047846	9.79246561603	0.048111330269	-0.000873170141351	-0.0493698802633	0.0477766228771	-0.000677654047299	-0.0493740854836	-0.00677900908601
1.868	-1.21789699855	-0.327056027771	9.79256972001	0.0479021407241	-0.000921236534551	-0.0483122374865	0.0475746355991	-0.000727604562022	-0.0483166515698	-0.00677830719434
1.869	-1.21769760794	-0.32170676759	9.79267215506	0.0477090394978	-0.000967635071948	-0.0472454745382	0.0473887993061	-0.000776034227815	-0.0472500953082	-0.00677755613952
1.87	-1.21750207183	-0.316270463984	9.7927722275	0.0475319946698	-0.00101232580687	-0.0461700344698	0.047219078829	-0.00082290121535	-0.0461748593544	-0.00677675746002
1.871	-1.21730801048	-0.310749338106	9.79286932044	0.0473709687874	-0.00105527507825	-0.0450863615791	0.0470654334616	-0.000868169953276	-0.0450913876333	-0.00677591273308
1.872	-1.21711332834	-0.305145627831	9.79296288698	0.0472259189032	-0.00109645531931	-0.043994901223	0.0469278170002	-0.000911810939492	-0.0440001251526	-0.0067750235686
1.873	-1.2169160059	-0.299461603568	9.79305244957	0.0470967966133	-0.00113584486495	-0.0428960996333	0.0468061777839	-0.000953800551108	-0.0429015178184	-0.0067740916031
1.874	-1.21671445655	-0.29369954488	9.79313759214	0.0469835480972	-0.0011734277578	-0.0417904037329	0.0467004587362	-0.0009941208528	-0.0417960122521	-0.006773118494
1.875	-1.21650706531	-0.287861767296	9.7932179603	0.0468861141568	-0.00120919355595	-0.0406782609551	0.046610597406	-0.00103275940679	-0.04068405561	-0.006772105914
1.876	-1.21629257531	-0.281950595706	9.79329325302	0.0468044302569	-0.00124313713922	-0.0395601190647	0.0465365260105	-0.00106970908116	-0.0395660954041	-0.00677105554566
1.877	-1.21606983477	-0.275968377318	9.79336322255	0.0467384265667	-0.00127525851811	-0.038436425982	0.0464781714772	-0.00110496786078	-0.0384425793268	-0.00676996907623
1.878	-1.21583778213	-0.269917484536	9.79342766893	0.0466880280004	-0.00130556264231	-0.0373076296083	0.0464354554874	-0.00113853865758	-0.0373139550759	-0.0067688481926
1.879	-1.21559562443	-0.263800302173	9.79348643707	0.0466531542606	-0.00133405921059	-0.0361741776554	0.04640829452	-0.00117042912205	-0.0361806701843	-0.00676769457647
1.88	-1.21534264346	-0.257619232051	9.79353941303	0.0466337198801	-0.00136076248132	-0.0350365174761	0.0463965998955	-0.00120065145531	-0.0350431718507	-0.0067665098997
1.881	-1.21510090049	-0.25137675408	9.79358111996	0.0466296336574	-0.00138556181401	-0.033895096014	0.046400277214	-0.00122909295279	-0.033901906292	-0.00676529592761
1.882	-1.21485663997	-0.245075251169	9.79361980678	0.046640800085	-0.00140848240711	-0.0327503594643	0.0464192277791	-0.00125577674132	-0.0327573195911	-0.00676405439776
1.883	-1.21460597682	-0.238717171291	9.79365720023	0.0466671184576	-0.00142954835897	-0.0316027531648	0.0464533477127	-0.00128072484233	-0.031609856974	-0.00676278704664
1.884	-1.21434956466	-0.232304977503	9.79369294288	0.0467084830827	-0.00144877760294	-0.0304527214566	0.0465025281663	-0.0013039531078	-0.0304599626457	-0.00676149560062
1.885	-1.21408787823	-0.225841148043	9.79372675432	0.0467647833297	-0.00146619188103	-0.0293007075277	0.0465666553715	-0.00132548119454	-0.0293080796803	-0.00676018176796
1.886	-1.21382104901	-0.219328177786	9.79375838317	0.0468359036846	-0.00148181703639	-0.0281471532613	0.0466456106955	-0.00134533285735	-0.0281546498712	-0.00675884723499
1.887	-1.21354929702	-0.212768562484	9.79378759408	0.0469217237969	-0.00149568305062	-0.0269924990885	0.0467392706895	-0.00136353598676	-0.0270001135845	-0.00675749366211
1.888	-1.21327252889	-0.206164817464	9.79381416282	0.0470221185297	-0.0015078240076	-0.0258371838415	0.0468475071394	-0.00138012257316	-0.0258449096133	-0.00675612267979
1.889	-1.21299045692	-0.199519470749	9.7938378832	0.0471369580097	-0.00151827800775	-0.0246816446105	0.046970187117	-0.00139512862132	-0.0246894750338	-0.00675473588451
1.89	-1.21270294151	-0.192835048158	9.7938585616	0.0472661076786	-0.00152708704369	-0.0235263166017	0.0471071730327	-0.00140859402604	-0.0235342450649	-0.00675333483486
1.891	-1.21240951496	-0.186114097389	9.79387602801	0.0474094283456	-0.00153429684855	-0.0223716329984	0.0472583226877	-0.00142056242047	-0.0223796529277	-0.00675192104773
1.892	-1.21210970872	-0.179359167963	9.79389013609	0.0475667762411	-0.00153995672189	-0.021218024824	0.0474234893299	-0.00143108100181	-0.0212261297094	-0.00675049599467
1.893	-1.21180302366	-0.172572813539	9.79390076473	0.0477380030716	-0.00154411933332	-0.0200659208073	0.0476025217088	-0.0014402003346	-0.020074104228	-0.00674906109845
1.894	-1.21148890059	-0.165757597008	9.79390782253	0.0479229560765	-0.00154684051076	-0.0189157472512	0.0477952641328	-0.00144797413859	-0.0189240029002	-0.0067476177298
1.895	-1.21116670502	-0.158916084924	9.79391124922	0.0481214780859	-0.00154817901315	-0.0177679279029	0.0480015565282	-0.00145445906086	-0.0177762496112	-0.00674616720437
1.896	-1.21083581681	-0.15205084905	9.79391101376	0.0483334075799	-0.00154819628921	-0.0166228838263	0.0482212344987	-0.00145971443396	-0.016631265587	-0.00674471077996
1.897	-1.21049557028	-0.145164462098	9.79390712255	0.0485585787498	-0.00154695622676	-0.0154810332783	0.0484541293871	-0.00146380202447	-0.015489469269	-0.00674324965392
1.898	-1.21014538825	-0.138259493336	9.79389960952	0.0487968215602	-0.00154452489275	-0.0143427915861	0.0487000683384	-0.00146678577208	-0.014351276191	-0.00674178496089
1.899	-1.20978460378	-0.131338521838	9.79388854409	0.0490479618133	-0.00154097026636	-0.0132085710271	0.0489588743636	-0.00146873152183	-0.0132170988583	-0.00674031777074
1.9	-1.20941266796	-0.124404116356	9.79387402742	0.0493118212142	-0.00153636196744	-0.0120787807121	0.0492303664065	-0.00146970675142	-0.0120873466292	-0.00673884908683
1.901	-1.20902889734	-0.117458855477	9.79385619182	0.0495882174381	-0.00153077098164	-0.0109538264696	0.0495143594105	-0.0014697802952	-0.0109624255992	-0.00673737984449
1.902	-1.20863291996	-0.110505296656	9.79383519815	0.0498769641993	-0.00152426938432	-0.00983411073326	0.0498106643878	-0.00146902206687	-0.00984273848591	-0.00673591090982
1.903	-1.20822416989	-0.10354601091	9.79381123538	0.0501778713208	-0.00151693006452	-0.00872003243053	0.0501190884902	-0.00146750278207	-0.00872868451806	-0.00673444307875
1.904	-1.20780227358	-0.0965835526887	9.79378451997	0.0504907448066	-0.00150882645207	-0.00761198687407	0.0504394350808	-0.00146529368414	-0.00762065932453	-0.00673297707636
1.905	-1.20736684174	-0.0896204745269	9.79375529158	0.0508153869151	-0.00150003224624	-0.00651036565517	0.0507715038082	-0.00146246627135	-0.00651905482689	-0.00673151355651
1.906	-1.20691769266	-0.0826593162362	9.7937238105	0.0511515962335	-0.00149062115065	-0.00541555653859	0.0511150906808	-0.00145909203022	-0.00542425913284	-0.0067300531017
1.907	-1.20645447978	-0.0757026169654	9.79369035986	0.0514991677553	-0.00148066661349	-0.00432794335954	0.0514699881447	-0.00145524217416	-0.00433665643185	-0.0067285962232
1.908	-1.20597692989	-0.0687529009692	9.79365527416	0.0518578929734	-0.00147024245568	-0.00324790591785	0.0518359851771	-0.0014509882701	-0.00325662689316	-0.00672714336074
1.909	-1.2054851558	-0.0618126769617	9.79361881128	0.052227559923	-0.00145942091749	-0.00217581988639	0.0522128673292	-0.00144640028333	-0.00218454656282	-0.00672569488389
1.91	-1.20497906098	-0.054884452844	9.79358128061	0.0526079532878	-0.00144827319572	-0.00111205670904	0.0526004168327	-0.00144154711301	-0.00112078726469	-0.00672425109278
1.911	-1.20445877112	-0.0479707146028	9.79354301984	0.0529988544805	-0.00143686936747	-5.6983503391e-05	0.0529984126807	-0.00143649651419	-6.57165026772e-05	-0.00672281221928
1.912	-1.20392447041	-0.0410739360034	9.79350437188	0.0534000417252	-0.00142527808264	0.000989037034838	0.0534066307103	-0.00143131478859	0.000980302636854	-0.00672137842833
1.913	-1.20337628219	-0.0341965798285	9.79346568664	0.0538112901444	-0.00141356635907	0.00202564672591	0.053824843689	-0.00142606657787	0.00201691158054	-0.00671994981951
1.914	-1.20281456693	-0.0273410867319	9.79342731337	0.0542323718451	-0.00140179938996	0.00305249199919	0.0542528214026	-0.00142081466933	0.00304375636256	-0.00671852642879
1.915	-1.20223966887	-0.0205098827909	9.79338960336	0.0546630560081	-0.00139004036458	0.00406922398535	0.0546903307435	-0.00141561981478	0.00406048771816	-0.00671710823046
1.916	-1.20165194596	-0.0137053786622	9.79335290532	0.0551031089784	-0.00137835030322	0.0050754986074	0.0551371358017	-0.00141054056367	0.00506676117604	-0.00671569513926
1.917	-1.20105193354	-0.0069299619398	9.79331756167	0.0555522943566	-0.00136678790402	0.00607097667093	0.0555929979565	-0.00140563310818	0.00606223714992	-0.00671428701262
1.918	-1.20044013588	-0.000186004317495	9.79328390887	0.0560103730919	-0.00135540940433	0.00705532395304	0.0560576759701	-0.00140095114276	0.00704658102867	-0.00671288365312
1.919	-1.19981715984	0.00652415075848	9.79325227596	0.0564771035768	-0.00134426845548	0.00802821129115	0.0565309260821	-0.00139654573713	0.00801946326645	-0.00671148481101
1.92	-1.19918356681	0.0131981677976	9.79322297965	0.0569522417427	-0.00133341601032	0.00898931467028	0.0570125021059	-0.00139246522213	0.00898055947112	-0.00671009018693
1.921	-1.19854013954	0.0198337514381	9.79319632513	0.0574355411571	-0.00132290022518	0.00993831531006	0.0575021555259	-0.00138875508992	0.00992955049246	-0.00670869943462
1.922	-1.19788745129	0.0264286126103	9.79317260455	0.057926753122	-0.0013127663745	0.0108748997507	0.0579996355965	-0.00138545790703	0.0108661225092	-0.00670731216389
1.923	-1.19722631199	0.0329804981304	9.79315209452	0.0584256267731	-0.00130305677902	0.0117987599384	0.0585046894417	-0.00138261324081	0.0117899671155	-0.00670592794347
1.924	-1.19655747054	0.0394871757497	9.79313505589	0.0589319091812	-0.00129381074618	0.01270959331	0.0590170621566	-0.00138025759842	0.0127007814068	-0.00670454630412
1.925	-1.19588173409	0.0459464381549	9.79312173088	0.0594453454531	-0.00128506452486	0.013607102877	0.0595364969096	-0.00137842437994	0.0135982680646	-0.00670316674168
1.926	-1.19519983354	0.0523561059428	9.79311234577	0.0599656788355	-0.00127685127075	0.0144909973085	0.0600627350454	-0.00137714384236	0.0144821354401	-0.00670178872016
1.927	-1.19451263263	0.0587140268462	9.79310710562	0.0604926508178	-0.00126920102477	0.0153609910135	0.0605955161898	-0.00137644307661	0.0153520976384	-0.00670041167493
1.928	-1.1938209487	0.0650180778444	9.79310619798	0.0610260012378	-0.00126214070238	0.0162168042229	0.0611345783548	-0.00137634599555	0.0162078745999	-0.00669903501584
1.929	-1.19312558275	0.0712661627595	9.79310978785	0.0615654683868	-0.00125569409538	0.0170581630699	0.0616796580448	-0.00137687333462	0.0170491921826	-0.00669765813047
1.93	-1.19242734935	0.0774562122511	9.79311802284	0.0621107891164	-0.00124988188342	0.0178847996701	0.0622304903635	-0.00137804266214	0.0178757822422	-0.00669628038718
1.931	-1.19172712054	0.0835861981248	9.79313102674	0.0626616989452	-0.00124472165634	0.0186964521999	0.0627868091219	-0.00137986840062	0.0186873827118	-0.00669490113839
1.932	-1.19102561853	0.0896541075794	9.79314890388	0.0632179321669	-0.00124022794683	0.0194928649753	0.0633483469461	-0.00138236185854	0.0194837376807	-0.00669351972359
1.933	-1.19032368267	0.0956579712394	9.79317173948	0.063779221959	-0.0012364122719	0.0202737885278	0.0639148353871	-0.00138553127088	0.0202645974713	-0.00669213547253
1.934	-1.18962210632	0.101595846574	9.7931995939	0.0643453004906	-0.00123328318328	0.0210389796804	0.0644860050293	-0.00138938184884	0.0210297187154	-0.00669074770816
1.935	-1.18892162142	0.107465826804	9.79323251151	0.064915899033	-0.00123084632728	0.0217882016223	0.0650615856013	-0.00139391583904	0.0217788644292	-0.00668935574972
1.936	-1.18822298851	0.113266033771	9.79327051295	0.0654907480682	-0.00122910451179	0.0225212239815	0.0656413060853	-0.00139913259001	0.0225118040867	-0.0066879589156
1.937	-1.18752686198	0.118994625091	9.79331360042	0.0660695773994	-0.00122805778072	0.0232378228966	0.066224894828	-0.00140502862618	0.0232283136914	-0.00668655652622
1.938	-1.18683402867	0.12464979901	9.7933617574	0.0666521162604	-0.00122770349564	0.0239377810868	0.0668120796511	-0.00141159772931	0.0239281758471	-0.0066851479068
1.939	-1.18614505067	0.130229777098	9.7934149461	0.0672380934263	-0.001228036424	0.0246208879206	0.067402587962	-0.00141883102645	0.024611179826	-0.00668373239009
1.94	-1.18546059252	0.135732824868	9.7934731135	0.0678272373228	-0.00122904883377	0.0252869394821	0.0679961468641	-0.00142671708463	0.025277121636	-0.00668230931892
1.941	-1.18478130224	0.141157244417	9.79353618542	0.0684192761367	-0.00123073059219	0.0259357386364	0.068592483268	-0.00143524200963	0.0259258040857	-0.00668087804875
1.942	-1.18410766267	0.146501364867	9.79360407346	0.0690139379252	-0.0012330692709	0.0265670950917	0.0691913240009	-0.00144438955135	0.0265570368468	-0.00667943795005
1.943	-1.18344028871	0.151763564817	9.79367667118	0.0696109507259	-0.00123605025481	0.0271808254608	0.0697923959176	-0.00145414121305	0.0271706365154	-0.00667798841062
1.944	-1.18277960022	0.156942249915	9.79375385809	0.0702100426649	-0.00123965685499	0.0277767533193	0.0703954260093	-0.00146447636466	0.0277664266703	-0.00667652883775
1.945	-1.1821261049	0.162035866983	9.79383549744	0.0708109420664	-0.0012438704258	0.0283547092619	0.0710001415134	-0.00147537236063	0.0283442379292	-0.00667505866034
1.946	-1.18148023403	0.167042904202	9.79392143963	0.0714133775604	-0.00124867048383	0.0289145309563	0.0716062700219	-0.00148680465952	0.0289039080024	-0.00667357733079
1.947	-1.18084237273	0.17196188458	9.79401152231	0.0720170781901	-0.00125403483107	0.0294560631949	0.0722135395893	-0.00149874694812	0.0294452817437	-0.00667208432689
1.948	-1.18021287472	0.176791369657	9.79410557045	0.0726217735188	-0.00125993967882	0.0299791579427	0.0728216788402	-0.0015111712664	0.0299682111994	-0.00667057915349
1.949	-1.17959204729	0.181529960462	9.79420339742	0.0732271937357	-0.00126635977397	0.0304836743839	0.0734304170753	-0.00152404813491	0.030472555653	-0.00666906134411
1.95	-1.17898018118	0.186176297984	9.794304808	0.0738330697616	-0.00127326852658	0.0309694789644	0.0740394843778	-0.00153734668373	0.0309581816688	-0.00666753046237
1.951	-1.17837755038	0.190729065943	9.79440959485	0.0744391333527	-0.00128063813814	0.0314364454326	0.0746486117173	-0.00155103478214	0.0314249631307	-0.00666598610331
1.952	-1.17778432327	0.195186979756	9.7945175453	0.0750451172041	-0.00128843973074	0.0318844548757	0.075257531054	-0.00156507916935	0.0318727812796	-0.00666442789464
1.953	-1.1772006809	0.199548804554	9.79462843712	0.0756507550516	-0.00129664347588	0.0323133957541	0.0758659754409	-0.00157944558511	0.0323015247462	-0.00666285549772
1.954	-1.17662680295	0.203813341299	9.7947420429	0.0762557817736	-0.00130521872302	0.032723163932	0.0764736791256	-0.00159409890006	0.0327110895812	-0.00666126860858
1.955	-1.17606279272	0.207979432392	9.79485812679	0.07685993349	-0.00131413412798	0.0331136627046	0.07708037765	-0.00160900324613	0.0331013792825	-0.00665966695864
1.956	-1.17550867728	0.212045958959	9.79497645292	0.0774629476618	-0.00132335778006	0.0334848028218	0.0776858079498	-0.0016241221458	0.0334723048175	-0.00665805031546
1.957	-1.17496454151	0.216011846297	9.79509677717	0.0780645631879	-0.00133285732736	0.0338365025094	0.0782897084518	-0.00163941863969	0.0338237846439	-0.00665641848325
1.958	-1.1744304087	0.219876062623	9.79521885386	0.0786645205012	-0.00134260010075	0.0341686874852	0.07889181917	-0.0016548554129	0.0341557447253	-0.00665477130328
1.959	-1.17390621118	0.223637611664	9.79534243668	0.0792625616637	-0.00135255323639	0.0344812909728	0.0794918818008	-0.00167039492004	0.0344681185437	-0.00665310865419
1.96	-1.17339199838	0.22729554697	9.79546727597	0.079858430459	-0.00136268379514	0.0347742537113	0.0800896398156	-0.00168599950732	0.0347608471089	-0.00665143045215
1.961	-1.17288754986	0.23084895261	9.79559312359	0.0804518724843	-0.00137295887987	0.0350475239611	0.0806848385532	-0.00170163153257	0.0350338789632	-0.00664973665095
1.962	-1.17239286658	0.234296965744	9.79571972945	0.0810426352409	-0.00138334574988	0.0353010575064	0.0812772253099	-0.0017172534826	0.0352871701828	-0.00664802724185
1.963	-1.17190784323	0.237638763332	9.79584684607	0.0816304682225	-0.00139381193151	0.0355348176535	0.0818665494276	-0.00173282808676	0.0355206843758	-0.00664630225348
1.964	-1.17143222385	0.240873555651	9.79597422875	0.0822151230019	-0.00140432532706	0.0357487752256	0.0824525623816	-0.00174831842902	0.0357343926755	-0.00664456175149
1.965	-1.17096594374	0.244000608511	9.79610163305	0.0827963533173	-0.0014148543184	0.035942908554	0.0830350178651	-0.00176368805476	0.0359282737308	-0.00664280583817
1.966	-1.17050868325	0.247019217422	9.79622882123	0.0833739151554	-0.00142536786715	0.0361172034648	0.0836136718732	-0.00177890107426	0.0361023136921	-0.0066410346519
1.967	-1.17006032902	0.249928730698	9.79635555573	0.0839475668337	-0.00143583561171	0.0362716532623	0.0841882827851	-0.00179392226325	0.0362565061937	-0.00663924836661
1.968	-1.16962058695	0.252728531962	9.79648160627	0.084517069081	-0.00144622795907	0.0364062587092	0.0847586114438	-0.00180871715811	0.0363908523322	-0.00663744719099
1.969	-1.16918917569	0.255418048478	9.79660674737	0.085082185116	-0.00145651617373	0.0365210280011	0.0853244212347	-0.00182325214856	0.0365053606415	-0.00663563136774
1.97	-1.16876549847	0.25799675576	9.79673084234	0.0856426807752	-0.0014666744507	0.0366159767536	0.085885478213	-0.00183749655425	0.036600047057	-0.00663380117097
1.971	-1.16834931364	0.260464169535	9.79685360007	0.0861983244912	-0.00147667716949	0.0366911279496	0.086441551082	-0.00185141988261	0.0366749348912	-0.00663195690608
1.972	-1.16794039294	0.262819833096	9.79697469984	0.0867488873825	-0.00148649837072	0.0367465119004	0.0869924112822	-0.00186499130922	0.0367300547993	-0.00663009890953
1.973	-1.16753852039	0.265063353381	9.7970939514	0.0872941433816	-0.00149611379612	0.0367821662203	0.0875378331188	-0.00187818172188	0.0367654447335	-0.00662822754716
1.974	-1.16714328448	0.267194366304	9.79721117418	0.0878338692746	-0.0015055004133	0.0367981357797	0.0880775938015	-0.0018909632493	0.0367811499003	-0.00662634321333
1.975	-1.16675436054	0.269212556748	9.79732619264	0.0883678447765	-0.0015146364586	0.0367944726594	0.0886114735186	-0.0019033093081	0.0367772227136	-0.00662444632956
1.976	-1.1663713323	0.271117647018	9.79743884223	0.0888958525955	-0.00152350148412	0.0367712361002	0.0891392555012	-0.00191519465393	0.0367537227437	-0.00662253734328
1.977	-1.1659938853	0.272909406656	9.79754896746	0.0894176784981	-0.00153207640307	0.0367284924499	0.0896607260875	-0.00192659543102	0.0367107166631	-0.00662061672644
1.978	-1.1656216283	0.274587642692	9.79765642207	0.0899331113724	-0.00154034353075	0.0366663151065	0.0901756747854	-0.00193748921743	0.0366482781891	-0.00661868497409
1.979	-1.16525415264	0.276152204805	9.79776106944	0.090441943289	-0.0015482866211	0.0365847844589	0.0906838943331	-0.00194785506586	0.0365664880227	-0.00661674260298
1.98	-1.16489115138	0.27760298913	9.79786278317	0.0909439695613	-0.00155589089889	0.0364839878235	0.0911851807586	-0.00195767354014	0.0364654337852	-0.00661479014998
1.981	-1.16453221096	0.278939927542	9.7979614464	0.0914389888029	-0.00156314308711	0.0363640193778	0.0916793334363	-0.00196692674705	0.0363452099504	-0.00661282817065
1.982	-1.16417695984	0.280162996597	9.79805695403	0.0919268029845	-0.00157003143053	0.036224980092	0.0921661551434	-0.00197559836419	0.0362059177748	-0.00661085723763
1.983	-1.16382497933	0.281272210541	9.79814920959	0.0924072174887	-0.00157654571332	0.0360669776562	0.0926454521136	-0.00198367366208	0.0360476652251	-0.00660887793907
1.984	-1.16347596714	0.28226763167	9.79823812706	0.0928800411626	-0.00158267727267	0.0358901264062	0.0931170340893	-0.00199113952212	0.0358705669017	-0.00660689087703
1.985	-1.1631294695	0.283149355867	9.79832363254	0.0933450863696	-0.00158841900745	0.0356945472452	0.0935807143727	-0.00199798444978	0.0356747439609	-0.00660489666588
1.986	-1.16278516406	0.283917523888	9.7984056599	0.0938021690395	-0.00159376538263	0.035480367564	0.0940363098744	-0.00200419858339	0.0354603240332	-0.00660289593065
1.987	-1.16244269572	0.284572319995	9.79848415557	0.0942511087162	-0.00159871242872	0.0352477211584	0.0944836411613	-0.00200977369807	0.0352274411406	-0.00660088930541
1.988	-1.1621016623	0.285113961712	9.79855907431	0.0946917286048	-0.00160325773681	0.0349967481436	0.0949225325023	-0.0020147032052	0.0349762356098	-0.00659887743166
1.989	-1.16176168858	0.285542708799	9.79863038324	0.0951238556166	-0.0016074004491	0.0347275948668	0.0953528119122	-0.00201898214739	0.0347068539846	-0.00659686095664
1.99	-1.16142248567	0.285858868414	9.79869805833	0.0955473204127	-0.00161114124471	0.0344404138176	0.0957743111952	-0.00202260718868	0.0344194489353	-0.00659484053176
1.991	-1.161083658	0.286062776463	9.79876208588	0.0959619574458	-0.00161448232215	0.0341353635361	0.0961868659853	-0.00202557660142	0.0341141791664	-0.00659281681096
1.992	-1.16074488134	0.286154816371	9.79882246316	0.0963676050013	-0.00161742737745	0.0338126085193	0.0965903157865	-0.00202789024878	0.0337912093219	-0.00659079044914
1.993	-1.16040579909	0.286135404633	9.79887919715	0.0967641052356	-0.00161998157682	0.0334723191252	0.0969845040106	-0.00202954956179	0.0334507098897	-0.00658876210052
1.994	-1.16006612597	0.286005003479	9.79893230277	0.0971513042141	-0.00162215152729	0.033114671475	0.0973692780141	-0.00203055751417	0.0330928571029	-0.00658673241718
1.995	-1.15972549963	0.285764106453	9.79898180745	0.097529051947	-0.00162394524287	0.0327398473544	0.0977444891332	-0.00203091859288	0.0327178328407	-0.00658470204745
1.996	-1.15938365893	0.285413251103	9.79902774631	0.0978972024241	-0.00162537210702	0.0323480341127	0.0981099927174	-0.00203063876473	0.0323258245272	-0.00658267163445
1.997	-1.15904029518	0.284953010106	9.79907016413	0.0982556136479	-0.00162644283145	0.0319394245604	0.0984656481624	-0.00202972543935	0.0319170250285	-0.00658064181466
1.998	-1.15869512657	0.284383994158	9.79910911434	0.098604147665	-0.00162716941286	0.0315142168655	0.09881131894	-0.00202818743012	0.0314916325494	-0.00657861321642
1.999	-1.15834788323	0.283706851564	9.79914466003	0.0989426705969	-0.0016275650851	0.0310726144487	0.0991468726281	-0.00202603491026	0.0310498505278	-0.00657658645864
[truncated: 48,174 more rows]
