# Supplementary material for: Roll Angle Estimation of a Motorcycle through Inertial Measurements
Source: Sensors (Basel). 2021 Oct 5;21(19):6626. doi: 10.3390/s21196626 (PMC8512544; doi:10.3390/s21196626)
Supplement: Supplementary file 1 [file sensors-21-06626-s001.zip › supplementary_material/IMU_slope.csv]

0	-0.490295650545	0	9.79774005447	0	0	0	0	0	0	-0.0499791692707
0.001	-0.537613136523	0.00641592904305	6.20600105128	6.4088224864e-05	-0.0118715779823	3.16271797842e-05	6.56706956371e-05	-0.0118715779833	3.16663627094e-05	-0.049973240899
0.002	-1.14746679462	0.00326713211833	5.01851298413	8.865550576e-05	-0.0135367854806	5.07939896594e-05	9.11962992638e-05	-0.0135367854863	5.08559928624e-05	-0.0499605526513
0.003	-1.33609126831	0.00168832897637	4.19074064823	9.77638815316e-05	-0.0107831175187	7.37569109024e-05	0.00010145241297	-0.0107831175341	7.3846827431e-05	-0.0499484076758
0.004	-1.32694562557	0.000563682475229	3.56745635015	9.61200778918e-05	-0.00629424477863	0.00010462457376	0.000101351446035	-0.00629424481126	0.000104753319219	-0.0499398795536
0.005	-1.23008470785	-0.000332349428236	3.06852020166	8.94132268647e-05	-0.00136058006844	0.000145186788743	9.6672310971e-05	-0.00136058012815	0.000145367587277	-0.0499360568806
0.006	-1.09927716504	-0.00109214414517	2.65157493666	8.06064654826e-05	0.00341817806828	0.000196006325312	9.04067632787e-05	0.0034181779693	0.000196252903355	-0.0499370843874
0.007	-0.960311668994	-0.00176122622579	2.2933763936	7.11276980476e-05	0.00778260089355	0.00025704292746	8.39813806269e-05	0.00778260074132	0.000257368710449	-0.0499426777894
0.008	-0.825119324251	-0.00236328805359	1.98044651121	6.1645890997e-05	0.0116389734452	0.000327974495431	7.80498665626e-05	0.0116389732244	0.000328392295398	-0.0499523764578
0.009	-0.698815011331	-0.00291138899137	1.70438102605	5.24637145896e-05	0.014972546075	0.000408356472957	7.28935958394e-05	0.0149725457693	0.000408878396875	-0.0499656656023
0.01	-0.583202664531	-0.00341336252862	1.45948479428	4.37096932888e-05	0.0178046083681	0.000497699986253	6.86176118695e-05	0.0178046079604	0.000498337437233	-0.0499820337
0.011	-0.478515338864	-0.00387443970438	1.24157234242	3.54311344181e-05	0.0201714128488	0.000595509558291	6.52453930605e-05	0.0201714123211	0.000596273271695	-0.0500009979642
0.012	-0.384274713986	-0.00429851525321	1.0473525472	2.76385298828e-05	0.0221139737735	0.000701300788617	6.27641023782e-05	0.0221139731071	0.000702200877828	-0.050022114194
0.013	-0.299711963854	-0.00468875504357	0.874106785692	2.03264246485e-05	0.0236732621464	0.000814608154535	6.11458198614e-05	0.0236732613219	0.000815654156015	-0.050044979131
0.014	-0.223970570805	-0.00504788670007	0.719515159943	1.34829937568e-05	0.0248880640682	0.000934987983243	6.03572503527e-05	0.0248880630652	0.000936188897078	-0.0500692293465
0.015	-0.156201166286	-0.00537833965502	0.581557980538	7.09428131924e-06	0.0257941410714	0.0010620190998	6.03639833787e-05	0.0257941398681	0.00106338342481	-0.0500945386402
0.016	-0.0956032106515	-0.00568231470883	0.458456034806	1.14596937238e-06	0.0264240157908	0.00119530238907	6.11322335322e-05	0.0264240143639	0.00119683815271	-0.0501206149123
0.017	-0.0414408172945	-0.00596182118024	0.348631285981	-4.37596007239e-06	0.0268070478888	0.0013344598802	6.26294539726e-05	0.0268070462132	0.00133617466384	-0.0501471969665
0.018	0.00695375889009	-0.00621869943628	0.250678754144	-9.48503386906e-06	0.0269696353701	0.00147913364966	6.48244728519e-05	0.0269696334186	0.00148103461003	-0.0501740514517
0.019	0.0501822939182	-0.0064546369078	0.163344850874	-1.41942791311e-05	0.0269354611137	0.00162898468446	6.76874473597e-05	0.0269354588566	0.00163107857183	-0.0502009700264
0.02	0.0502135087845	-0.00645420168501	0.16338309126	-1.87374693257e-05	0.0268084984717	0.00178128288375	7.08474260813e-05	0.02680849588	0.00178357313414	-0.0502278080983
0.021	0.0887828541336	-0.00667134825045	0.0855120903153	-2.25965536329e-05	0.0264332853837	0.00194086991654	7.50658894978e-05	0.0264332824176	0.00194336584139	-0.050254312721
0.022	0.123242624618	-0.00687196194195	0.0161846066646	-2.61668870631e-05	0.0259195036385	0.00210462747914	7.97906321716e-05	0.0259195002586	0.00210733458033	-0.0502803823398
0.023	0.153995434717	-0.00705379605571	-0.0455447240617	-2.93746652545e-05	0.0252822701403	0.00227235854961	8.50853467832e-05	0.0252822663031	0.0022752820706	-0.0503058851665
0.024	0.181428700264	-0.00722054962041	-0.100473318871	-3.22519369053e-05	0.0245351204906	0.00244380124851	9.09045180532e-05	0.0245351161482	0.00244694608426	-0.0503307038257
0.025	0.205889605805	-0.00737264027399	-0.149317213676	-3.48014586156e-05	0.023690165605	0.00261871043893	9.72326790305e-05	0.0236901607047	0.00262208114895	-0.0503547338361
0.026	0.22768880651	-0.00751133820411	-0.192716992571	-3.70348964347e-05	0.0227582427819	0.00279685271076	0.000104045963937	0.0227582372662	0.00280045352616	-0.0503778822557
0.027	0.247104305419	-0.00763753223915	-0.231245769437	-3.89613997597e-05	0.0217490496394	0.00297800643532	0.000111323543753	0.021749043445	0.0029818412662	-0.0504000664679
0.028	0.264384907921	-0.00775211045042	-0.265416318145	-4.0590825338e-05	0.0206712639808	0.00316196092325	0.000119044366307	0.0206712570388	0.00316603336545	-0.0504212130964
0.029	0.279753307142	-0.0078558615878	-0.29568744761	-4.19326905361e-05	0.0195326510354	0.00334851588708	0.000127188182179	0.0195326432709	0.00335282922865	-0.0504412570327
0.03	0.293408866744	-0.00794951531253	-0.322469698231	-4.29964149823e-05	0.0183401593933	0.00353748086494	0.000135735279979	0.0183401507249	0.00354203809235	-0.0504601405669
0.031	0.305530077067	-0.00803373984503	-0.346130434534	-4.37912041632e-05	0.017100006821	0.00372867470282	0.000144666582292	0.0170999971606	0.0037334785069	-0.0504778126093
0.032	0.316276766602	-0.00810915077671	-0.366998404942	-4.43260535028e-05	0.0158177570253	0.00392192506309	0.00015396362214	0.015817746278	0.00392697784492	-0.0504942279945
0.033	0.325792066368	-0.00817631550244	-0.385367812341	-4.4609727605e-05	0.0144983883219	0.00411706796576	0.000163608545595	0.0144983763853	0.00412237184229	-0.0505093468572
0.034	0.334204174255	-0.00823575805018	-0.401501959298	-4.46507543681e-05	0.0131463550627	0.0043139473574	0.000173584100589	0.0131463418273	0.00431950416704	-0.0505231340754
0.035	0.341627922129	-0.0082879630554	-0.415636504613	-4.4457420127e-05	0.01176564259	0.00451241470665	0.000183873625709	0.0117656279385	0.00451822601475	-0.0505355587701
0.036	0.348166187213	-0.00833337936749	-0.427982378538	-4.40377683776e-05	0.0103598164012	0.00471232862386	0.000194461036331	0.0103598002084	0.00471839572808	-0.050546593859
0.037	0.353911140829	-0.00837242323641	-0.438728386172	-4.33996002568e-05	0.00893206613593	0.0049135545035	0.000205330809825	0.00893204826882	0.00491987843913	-0.0505562156563
0.038	-0.0575514379275	-0.0094834324306	-0.359580498242	-4.69558374339e-05	0.00764249469406	0.00511365057107	0.000211945978864	0.00764247503155	0.00512022976579	-0.0505644820382
0.039	-0.284330207696	-0.0102560673488	-0.210151932531	-5.66776914352e-05	0.00623847182118	0.0053092575456	0.000212164349972	0.00623845028008	0.00531608507224	-0.0505714332588
0.04	-0.461570709571	-0.0111076591986	-0.0406706276146	-7.12623474449e-05	0.00403070136365	0.00550245620199	0.000207390459035	0.00403067788426	0.00550952456367	-0.050576561244
0.041	-0.623260878553	-0.0120382959473	0.140458256472	-9.06907431991e-05	0.000890864256981	0.00569275476233	0.000197612418593	0.000890838812462	0.00570005445866	-0.0505790188383
0.042	-0.775696861465	-0.0130586154027	0.327904406749	-0.000115511465013	-0.00324458519053	0.00587959301259	0.000182245998417	-0.00324461258736	0.00588711268087	-0.0505778434397
0.043	-2.62487520248	-0.0150323387667	0.980216887007	-0.000153534936943	-0.0073279956659	0.00605905843251	0.00015327799513	-0.00732802491544	0.00606678618232	-0.0505725638672
0.044	-3.6862325687	-0.0161610909301	1.56184449229	-0.000207739481372	-0.0106725098641	0.00622844723157	0.000107593077707	-0.0106725407337	0.00623637159146	-0.0505635752304
0.045	-4.66934488294	-0.0180563469948	1.73941800419	-0.00028069047679	-0.0141934232015	0.00638911952149	4.26953559499e-05	-0.0141934553383	0.00639722708631	-0.0505509384367
0.046	-5.73464705809	-0.018932959213	2.48365105854	-0.000358810117839	-0.0168504271759	0.00653852723751	-2.79643482799e-05	-0.0168504601141	0.00654680741378	-0.0505354363598
0.047	-6.77700558213	-0.0198460385879	3.25411448164	-0.000446704268831	-0.0188023027809	0.0066758356987	-0.000109030420216	-0.0188023359555	0.00668427695311	-0.0505176327737
0.048	-7.79166436192	-0.0208118466917	4.04313172942	-0.000545017356214	-0.0200071104113	0.00679987684504	-0.000201201662708	-0.0200071431499	0.00680846710561	-0.0504982528429
0.049	-8.77410120977	-0.0218523252907	4.84345080223	-0.000654506364522	-0.0204394418629	0.00690942766752	-0.000305291409064	-0.020439473382	0.00691815389479	-0.0504780553657
0.05	-9.72013979608	-0.0229914712512	5.64827708067	-0.000776017531199	-0.0200896488695	0.00700319987042	-0.000422204923038	-0.0200896782723	0.00701204751863	-0.0504578166504
0.051	-10.6260026855	-0.0242553423601	6.45129309821	-0.000910499184239	-0.01896283156	0.00707982559412	-0.000552953166129	-0.0189628578364	0.00708877796586	-0.0504383152801
0.052	-11.4883378804	-0.0256720881676	7.24667116821	-0.00105901399262	-0.0170776961888	0.00713784163212	-0.000698666074141	-0.017077718218	0.00714687913507	-0.0504203179534
0.053	-12.3042320157	-0.0272720332721	8.0290810913	-0.0012227514558	-0.0144653379804	0.00717567206761	-0.000860606168669	-0.014465354537	0.00718477138372	-0.0504045665029
0.054	-13.0712154481	-0.0290878068352	8.79369379024	-0.0014030409207	-0.0111679812241	0.00719160921379	-0.00104018279381	-0.0111679909884	0.00720074239291	-0.0503917661498
0.055	-13.7872614635	-0.0311545181159	9.5361812635	-0.00160136539239	-0.0072376979104	0.00718379269256	-0.00123896724915	-0.00723769948415	0.00719292618365	-0.0503825750279
0.056	-14.4507806295	-0.0335099809406	10.252713117	-0.00181937640088	-0.00273512094026	0.00715018644157	-0.00145870908866	-0.00273511286954	0.0071592800761	-0.0503775949894
0.057	-15.0606108767	-0.0361949923298	10.93994987	-0.00205891019972	0.0022718348304	0.00708855339223	-0.00170135387162	0.00227185402344	0.00709755933508	-0.0503773636926
0.058	-15.6160036438	-0.0392536725814	11.5950332045	-0.00232200560078	0.00770923204991	0.00699642750657	-0.00196906268307	0.00770926382416	0.0070052891908	-0.0503823479562
0.059	-16.1166063262	-0.0427338762514	12.2155733256	-0.00261092379113	0.0134983402278	0.00687108279673	-0.00226423378667	0.0134983859661	0.00687973385932	-0.0503929383574
0.06	-16.5624412598	-0.046687685855	12.799633586	-0.00292817053375	0.0195568251741	0.00670949887408	-0.00258952683273	0.0195568861082	0.0067178621107	-0.0504094450377
0.061	-16.9538813792	-0.0511720029071	13.3457125469	-0.0032765212242	0.0257998893838	0.00650832248336	-0.00294789011964	0.0257999664972	0.00651630884065	-0.0504320946725
0.062	-17.2916227504	-0.0562492542406	13.8527236464	-0.00365904936304	0.0321413548661	0.00626382436598	-0.0033425915002	0.0321414487688	0.0062713319909	-0.0504610285514
0.063	-17.5766541346	-0.0619882355861	14.3199726744	-0.00407915911185	0.038494680547	0.005971850663	-0.00377725363939	0.0384947913146	0.00597876402944	-0.0504963017069
0.064	-17.8102237225	-0.0684651193386	14.7471332651	-0.00454062273247	0.0447739070035	0.00562776790565	-0.00425589447047	0.044774033973	0.0056339570393	-0.0505378830242
0.065	-17.9938031731	-0.0757646594934	15.1342206346	-0.00504762387139	0.0508945219196	0.005226400444	-0.00478297386814	0.0508946634304	0.00523172026755	-0.0505856562552
0.066	-18.1290490497	-0.0839816341771	15.4815638067	-0.0056048078486	0.0567742402624	0.0047619589242	-0.00536344776754	0.0567743933279	0.00476624874592	-0.0506394218534
0.067	-18.2177616587	-0.0932225753497	15.7897765761	-0.00621734035286	0.0623336937349	0.00422795813228	-0.00600283121476	0.0623338536292	0.00423104130246	-0.0506988995448
0.068	-18.2618412363	-0.103607846423	16.0597274584	-0.0068909762413	0.0674970245403	0.00361712216615	-0.0067072721486	0.0674971842777	0.00361880592746	-0.0507637315384
0.069	-18.2632412818	-0.115274142149	16.2925088757	-0.00763214050254	0.0721923788311	0.00292127446388	-0.00748363809609	0.0721925285109	0.00292135002409	-0.0508334862801
0.07	-18.2239186492	-0.1283775015	16.4894057955	-0.00844802388268	0.0763522953529	0.00213120968973	-0.00833961843068	0.0763524213367	0.00212945254817	-0.0509076626474
0.071	-18.1457797711	-0.143096943569	16.651864019	-0.00934669620472	0.0799139846507	0.00123654384327	-0.00928384540458	0.079914068529	0.00123271440665	-0.0509856944769
0.072	-18.0306220326	-0.15963885842	16.7814582603	-0.0103372410473	0.082819493637	0.000225538195504	-0.0103260378395	0.0828195109289	0.000219382724925	-0.0510669553139
0.073	-17.8800687049	-0.178242307462	16.8798600844	-0.0114299161886	0.0850157491022	-0.000915108238382	-0.0114771721434	0.0850156676216	-0.000923856298799	-0.0511507632649
0.074	-17.6954948664	-0.199185404669	16.9488056376	-0.012636345037	0.0864544713913	-0.00220050398784	-0.0127496861855	0.0864542491886	-0.00221212223721	-0.0512363858282
0.075	-17.4779394278	-0.222792938225	16.9900628389	-0.0139697450255	0.0870919446494	-0.0036478554849	-0.0141577223618	0.0870915274151	-0.00366263026398	-0.0513230445666
0.076	-17.2279916619	-0.249445262069	17.0053969913	-0.0154451991009	0.0868886182905	-0.00527681035327	-0.0157174163622	0.0868879360741	-0.00529503380158	-0.0514099194646
0.077	-16.9456133056	-0.27958777965	16.9965309931	-0.0170799734715	0.0858084755259	-0.00710985947096	-0.0174472350611	0.0858074385818	-0.00713182577473	-0.0514961527709
0.078	-16.1712446554	-0.302845254033	16.9226681091	-0.0188530663423	0.083428976125	-0.00914061682142	-0.0193258808986	0.0834274751154	-0.00916650874752	-0.0515806577579
0.079	-15.1626893484	-0.323542412654	16.7962138901	-0.0207254646534	0.0792350926855	-0.0113431055085	-0.0213130102276	0.0792329997186	-0.0113729029205	-0.0516618808032
0.08	-14.0006101702	-0.342980135427	16.6280634045	-0.0226824607649	0.0730729042198	-0.0137049069351	-0.0233932579202	0.0730700693677	-0.0137384133147	-0.0517379338522
0.081	-12.7124042787	-0.36114749847	16.4261863514	-0.0247135835949	0.064866943449	-0.016215592727	-0.0255555694436	0.0648631927125	-0.0162524143196	-0.0518068132233
0.082	-11.3264648296	-0.378011674801	16.1979061325	-0.026808431952	0.0545679446376	-0.0188635807593	-0.0277888684608	0.0545630786974	-0.0189030939227	-0.0518664529311
0.083	-9.87121510998	-0.393541389945	15.9500439893	-0.0289567390861	0.0421563941222	-0.0216361519758	-0.0300821198074	0.042150187509	-0.021677472464	-0.0519147526266
0.084	-8.29437322987	-0.403522581182	15.681649423	-0.0311330960579	0.0275754912138	-0.0245067845587	-0.0324083907878	0.0275676961824	-0.0245487007586	-0.0519495738339
0.085	-6.66117551433	-0.408313128411	15.4000202201	-0.0333028733361	0.0107851274713	-0.0274375160955	-0.0347308931831	0.010775480237	-0.0274784375541	-0.0519687347871
0.086	-5.06664139591	-0.411293159191	15.116754558	-0.0354423856699	-0.00814176427647	-0.0303952624901	-0.037024002767	-0.00815354051454	-0.0304332317885	-0.0519700595212
0.087	-3.54165099895	-0.413110784641	14.8396637605	-0.0375444177042	-0.0290389205174	-0.033359189497	-0.0392791781258	-0.0290531157754	-0.0333919194743	-0.0519514964159
0.088	-2.20553886873	-0.413016174957	15.1806589479	-0.0396014406424	-0.0514817290087	-0.0363120544319	-0.0414877441811	-0.051498644464	-0.0363370537908	-0.0519112890553
0.089	-0.844861700339	-0.414168881478	14.8433818197	-0.0416124781167	-0.0753689125143	-0.0392388882464	-0.0436476838169	-0.0753888580407	-0.039253349793	-0.051847943729
0.09	0.387956127728	-0.415542686172	14.5370032518	-0.043582421149	-0.100824909945	-0.0421266790052	-0.0457629315788	-0.100848201775	-0.042127358972	-0.0517599551818
0.091	1.54520894827	-0.417423060146	14.2461324052	-0.0455122549912	-0.127661315247	-0.0449646818917	-0.0478336356337	-0.127688274094	-0.0449480532965	-0.0516458501042
0.092	2.80147214079	-0.419540825567	13.921017663	-0.0474033679091	-0.155829095251	-0.0477439007831	-0.0498604355356	-0.155860044301	-0.0477060872491	-0.0515042743976
0.093	4.0799419952	-0.423281252533	13.0079319816	-0.0492603449478	-0.185522025364	-0.0504566761206	-0.0518472238064	-0.185557288273	-0.0503932810126	-0.0513338007089
0.094	5.12021260725	-0.425921172642	12.8211573406	-0.0510840611307	-0.216473112426	-0.053097297657	-0.0537943016368	-0.216513012145	-0.0530037017305	-0.051133038072
0.095	6.07438317042	-0.428912339165	12.6487336561	-0.0528713966566	-0.248173753487	-0.055661395265	-0.0556980811872	-0.248218610844	-0.0555330011673	-0.0509009826858
0.096	6.93553003514	-0.432229707085	12.493181452	-0.0546242958974	-0.280465879465	-0.0581448684884	-0.0575600705603	-0.280516010986	-0.0579769060005	-0.050636963487
0.097	7.69847344802	-0.435821572613	12.3562366639	-0.0563440640713	-0.313184731107	-0.0605441446549	-0.0593811910582	-0.313240447295	-0.0603317127996	-0.050340470464
0.098	8.35942133471	-0.4396218134	12.238988793	-0.0580315761371	-0.346160455791	-0.0628559893295	-0.0611619800326	-0.346222059326	-0.0625941020611	-0.0500111605328
0.099	8.8531605085	-0.438985953463	12.1476200495	-0.0596705800175	-0.379164483582	-0.065062192145	-0.0628851407954	-0.379232251088	-0.0647458693108	-0.049648890666
0.1	9.21264810439	-0.437011048946	12.0808962363	-0.0612432757893	-0.411957662319	-0.0671407963185	-0.0645317095608	-0.41203183305	-0.0667651437754	-0.0492537485812
0.101	9.43858695544	-0.433863410465	12.0382736147	-0.0627431964232	-0.444337515404	-0.0690787377514	-0.0660945671869	-0.444418293394	-0.0686389961123	-0.0488260437272
0.102	9.53382317082	-0.429659880262	12.0187926179	-0.0641644669395	-0.476105239366	-0.0708640706933	-0.0675673102687	-0.476192789004	-0.0703556856972	-0.0483662860634
0.103	9.50320861447	-0.424519063102	12.0211126021	-0.0655021530044	-0.507069056171	-0.0724861219717	-0.0689446089754	-0.507163498314	-0.0719048126718	-0.0478751806061
0.104	9.35332005737	-0.418561948473	12.0435736879	-0.0667522146306	-0.537046739448	-0.0739355729715	-0.0702221646112	-0.537148148096	-0.0732773965962	-0.0473536191891
0.105	9.09219792658	-0.411912227616	12.0842602281	-0.0679114866823	-0.565867647583	-0.0752045317094	-0.0713966916973	-0.565976047207	-0.0744659439747	-0.0468026699489
0.106	8.72909941303	-0.404696083906	12.1410613819	-0.0689776719512	-0.593374361031	-0.0762865935843	-0.0724659103104	-0.593489724627	-0.0754645032961	-0.0462235649768
0.107	8.27426323694	-0.397041654597	12.2117269032	-0.0699493406283	-0.619423978985	-0.0771768900481	-0.0734285425523	-0.619546226916	-0.0762687069462	-0.0456176865037
0.108	7.73868453589	-0.389078291782	12.2939175953	-0.0708259318589	-0.643889109319	-0.0778721247255	-0.07428430895	-0.644018108988	-0.0768757996796	-0.0449865519408
0.109	7.13389886562	-0.380935705211	12.3852505413	-0.0716077543755	-0.666658574913	-0.078370596734	-0.0750339219464	-0.666794141307	-0.0772846535876	-0.0443317980692
0.11	6.47177466356	-0.372743037521	12.4833395187	-0.072295984066	-0.687637853921	-0.078672211115	-0.0756790745472	-0.687779751032	-0.0774957696806	-0.0436551646525
0.111	5.76431382479	-0.364627899554	12.5858311027	-0.0728926569103	-0.706749268741	-0.0787784763863	-0.0762224227996	-0.706897211865	-0.0775112663194	-0.0429584777291
0.112	5.02346034546	-0.356715377022	12.6904369514	-0.0734006560893	-0.723931937234	-0.0786924892717	-0.0766675611701	-0.724085596128	-0.0773348547792	-0.0422436328292
0.113	4.26091734768	-0.349127007995	12.794962706	-0.0738236923036	-0.739141499511	-0.0784189066552	-0.0770189901375	-0.739300502375	-0.0769718022213	-0.0415125783458
0.114	3.48797314388	-0.34197972237	12.8973338422	-0.0741662764864	-0.75234963406	-0.0779639047462	-0.0772820754648	-0.752513572283	-0.0764288822831	-0.0407672992775
0.115	2.71533736365	-0.335384728881	12.9956187137	-0.0744336841738	-0.76354337797	-0.0773351253488	-0.0774629986882	-0.763711811582	-0.0757143133842	-0.0400098015463
0.116	1.95298849261	-0.329446332009	13.0880489262	-0.0746319108454	-0.772724267423	-0.0765416089967	-0.0775687069627	-0.772896731029	-0.0748376864199	-0.0392420970775
0.117	1.2202849623	-0.323164730394	13.654139729	-0.0747582861588	-0.779345566502	-0.075595062684	-0.0775976111301	-0.779521580544	-0.0738125515197	-0.0384666975386
0.118	0.586144881698	-0.318975078874	13.6390089143	-0.0748354776149	-0.784449286323	-0.074505226689	-0.0775731849881	-0.784628352703	-0.0726467810191	-0.0376851863944
0.119	-0.0119801273255	-0.31572022277	13.6232502327	-0.07486638672	-0.787824562661	-0.0732850673502	-0.0774993181385	-0.788006180109	-0.0713542925581	-0.0368994130678
0.12	-0.569424345348	-0.31347931442	13.6057504573	-0.0748590717059	-0.789502480997	-0.071948209076	-0.0773850095725	-0.789686151084	-0.0699490917659	-0.0361110900055
0.121	-1.08266026499	-0.31230833734	13.5855435082	-0.0748219820066	-0.789521423306	-0.0705091319424	-0.0772396244017	-0.789706657892	-0.0684460007729	-0.035321895134
0.122	-1.54935320372	-0.312244032813	13.5618173665	-0.0747638631667	-0.787926002518	-0.0689830199184	-0.0770727880468	-0.788112331094	-0.0668605054798	-0.0345334650766
0.123	-1.96838319718	-0.313302850934	13.5339222749	-0.0746936143935	-0.784765871074	-0.0673855896909	-0.0768942338648	-0.784952847823	-0.0652085847192	-0.0337473894972
0.124	-2.33983555184	-0.315479656731	13.5013765554	-0.0746201419671	-0.780094482921	-0.0657329020318	-0.0767136476035	-0.780281693354	-0.0635065230913	-0.0329652066579
0.125	-2.66496087203	-0.318746247373	13.4638687414	-0.074552206102	-0.773967865126	-0.0640411555005	-0.0765405063349	-0.774154932121	-0.0617707071018	-0.0321884002087
0.126	-2.94610479969	-0.323049792696	13.421255357	-0.0744982605703	-0.766443443947	-0.0623264628343	-0.0763839112344	-0.766630033028	-0.0600174047868	-0.0314183971786
0.127	-3.18660774305	-0.328311318147	13.3735540427	-0.0744662853771	-0.757578964053	-0.0606046110519	-0.0762524145391	-0.757764787749	-0.0582625296584	-0.0306565670948
0.128	-3.3906751144	-0.334424365683	13.3209319315	-0.0744636137204	-0.747431535766	-0.0588908071329	-0.0761538356236	-0.747616356994	-0.0565213891141	-0.0299042221199
0.129	-3.65093934229	-0.341080148373	13.3687162551	-0.0745024761804	-0.736382124213	-0.0571984206053	-0.0761007459273	-0.736565753392	-0.0548063643822	-0.0291622328692
0.13	-3.81009934742	-0.349600004291	12.8162911739	-0.0745848881735	-0.724163357785	-0.0555413803644	-0.0760955423511	-0.724345661994	-0.0531324544661	-0.0284318533523
0.131	-4.02004990372	-0.357180452513	12.8336330377	-0.0747069621242	-0.710382663104	-0.0539323288269	-0.0761346530042	-0.710563566814	-0.051513881125	-0.0277146824255
0.132	-4.21616558406	-0.364856725155	12.838689652	-0.0748768067136	-0.695339654451	-0.0523811670374	-0.0762263164551	-0.695519129888	-0.0499598123461	-0.0270119052765
0.133	-4.40294987254	-0.372370956551	12.8322335679	-0.0750959093504	-0.679098056126	-0.0508961647714	-0.0763720949535	-0.679276121524	-0.048478539576	-0.0263247530576
0.134	-4.58454398063	-0.379454092538	12.8150920854	-0.0753641529926	-0.661720182614	-0.0494834337004	-0.0765718639883	-0.66189689659	-0.047076184421	-0.0256543939102
0.135	-4.76443970219	-0.385828555923	12.7881039613	-0.0756797197471	-0.64326730655	-0.0481467524655	-0.076823721383	-0.643442760952	-0.0457565248697	-0.0250019341858
0.136	-4.94519614785	-0.391219751636	12.7520726436	-0.0760391067734	-0.623800381629	-0.046887469049	-0.0771240106605	-0.62397469309	-0.0445208970437	-0.0243684191253
0.137	-5.12817664234	-0.39537171252	12.707719729	-0.0764372271022	-0.603381069345	-0.0457045053451	-0.0774674313755	-0.603554369909	-0.0433681972926	-0.0237548326651
0.138	-5.31333386806	-0.398066897949	12.6556428279	-0.0768676200572	-0.58207300008	-0.0445944934642	-0.0778472612401	-0.582245427411	-0.0422950141923	-0.0231620961008
0.139	-5.49908611161	-0.399149011433	12.596283432	-0.0773227903762	-0.559943157014	-0.0435520701994	-0.0782557091378	-0.560114844895	-0.0412959171221	-0.0225910654289
0.14	-5.68234198126	-0.398545843179	12.5299121703	-0.0777946809038	-0.537063208723	-0.0425703435579	-0.0786844036167	-0.537234278703	-0.0403639159124	-0.022042527329
0.141	-5.85873587621	-0.396286599662	12.4566399564	-0.078275255886	-0.513510544352	-0.0416415183063	-0.0791249930961	-0.513681099415	-0.0394910795556	-0.0215171939599
0.142	-6.02311437543	-0.392505846606	12.3764620083	-0.0787571295567	-0.489368714492	-0.0407576238918	-0.0795697909743	-0.489538835508	-0.0386692588078	-0.0210156970142
0.143	-6.01642355587	-0.393663262789	12.3790381224	-0.0792371650437	-0.464954539227	-0.0398922847735	-0.0800149779148	-0.465124199642	-0.0378708572941	-0.020538468061
0.144	-6.29940385099	-0.381259263402	12.1984271229	-0.0797024728627	-0.439762458086	-0.0390748615145	-0.0804482255832	-0.439931770776	-0.0371275847969	-0.020086217126
0.145	-6.29340524944	-0.382564146312	12.2008319817	-0.080164140105	-0.414529451137	-0.0382722105242	-0.0808797912099	-0.414698383105	-0.0364031751974	-0.0196589859472
0.146	-6.47843683766	-0.366727907474	11.9927064869	-0.0806087649233	-0.388900273331	-0.0375055783938	-0.0812966452169	-0.389068896053	-0.0357205586591	-0.0192572660416
0.147	-6.47323713848	-0.368083875509	11.994891216	-0.0810401722885	-0.363227465125	-0.0367484154183	-0.0817019862044	-0.363395730163	-0.0350516583561	-0.0188811017131
0.148	-6.54811893957	-0.350426699636	11.7630422099	-0.0814571554946	-0.337521767174	-0.0360197341187	-0.0820948957143	-0.337689718251	-0.0344154828886	-0.0185306197112
0.149	-6.54374269906	-0.351796821988	11.7649608023	-0.0818557209947	-0.311782282479	-0.0352990358976	-0.0824709241343	-0.311949870189	-0.0337915753923	-0.0182058543735
0.15	-6.50924573281	-0.332931083484	11.5148682261	-0.0822414750772	-0.286344285941	-0.0346006813335	-0.0828358429195	-0.286511528986	-0.033192683998	-0.0179065919037
0.151	-6.50567901772	-0.334295996141	11.5164896817	-0.0826062130783	-0.260886688087	-0.0339103352443	-0.0831811480245	-0.261053541823	-0.0326060379284	-0.0176328523411
0.152	-6.33969308789	-0.322616938365	11.2456585852	-0.082968226601	-0.236055347845	-0.0332299304193	-0.0835250449383	-0.236221770481	-0.0320303093831	-0.0173840990812
0.153	-6.3639779473	-0.315615367488	11.2558083245	-0.0832838962403	-0.211185776161	-0.0325709445301	-0.0838241060058	-0.211351795446	-0.0314802933328	-0.0171603622516
0.154	-6.2358285447	-0.314987293016	11.1158278075	-0.0836251211867	-0.186994726038	-0.0319037180136	-0.0841495928077	-0.187160208592	-0.0309225836442	-0.0169609146767
0.155	-6.11218229577	-0.304813427915	10.984611751	-0.0839234671552	-0.163297574289	-0.0312519177808	-0.0844334315641	-0.163462512666	-0.0303816910379	-0.0167853901423
0.156	-5.96641319329	-0.295203733325	10.8531770302	-0.084207966814	-0.140177695892	-0.0306085107703	-0.084704464847	-0.140342045865	-0.0298500256282	-0.0166332373099
0.157	-5.79997701096	-0.285367951236	10.7222561556	-0.0844717283711	-0.117696141158	-0.029972493644	-0.0849557174066	-0.117859852891	-0.0293261204488	-0.0165038507662
0.158	-5.61434964649	-0.27558068663	10.592522323	-0.0847169785216	-0.0959098398721	-0.0293432630935	-0.0851893405053	-0.0960728597948	-0.0288089085173	-0.0163965660764
0.159	-5.41109467152	-0.265805001309	10.4646185658	-0.0849433000571	-0.0748714667294	-0.0287201569754	-0.0854048418079	-0.0750337369796	-0.0282972663443	-0.0163106640262
0.16	-5.19184271467	-0.256093421772	10.3391526505	-0.0851510910813	-0.0546293810695	-0.0281025948657	-0.0856025469188	-0.0547908397275	-0.0277901566845	-0.0162453749006
0.161	-4.958272086	-0.246470029804	10.216693293	-0.0853405542571	-0.0352275896511	-0.027490026524	-0.0857825877819	-0.0353881707107	-0.0272865790876	-0.0161998828103
0.162	-4.71209027351	-0.236965085631	10.0977674113	-0.0855119971827	-0.0167057313966	-0.0268819409348	-0.0859452032219	-0.0168653648092	-0.0267855809577	-0.0161733300431
0.163	-4.45501617823	-0.227604829923	9.98285817699	-0.085665746301	0.000900915340221	-0.0262778601752	-0.0860906527844	0.00074230363659	-0.0262862533403	-0.0161648214195
0.164	-4.188763289	-0.218414427454	9.87240376158	-0.0858021729161	0.0175614041053	-0.0256773395213	-0.0862192427951	0.0174038921347	-0.0257877328373	-0.0161734286302
0.165	-3.91502400431	-0.209417037188	9.76679670166	-0.0859216851229	0.0332490716896	-0.025079966963	-0.0863313183364	0.0330927413693	-0.0252892028169	-0.0161981945351
0.166	-3.63545531624	-0.200634020364	9.66638382643	-0.0860247287913	0.0479414713001	-0.0244853637348	-0.0864272643039	0.0477864083476	-0.0247898955165	-0.016238137406
0.167	-3.35166601202	-0.192084824374	9.57146670297	-0.0861117851428	0.0616202895031	-0.0238931851052	-0.0865075030724	0.0614665833158	-0.0242890942827	-0.0162922550945
0.168	-3.06520551256	-0.183786977413	9.48230254505	-0.0861833687602	0.0742712489409	-0.0233031214348	-0.0865724926081	0.0741189924483	-0.0237861359551	-0.0163595291106
0.169	-2.50372264332	-0.156475953014	9.9095932244	-0.0862109258654	0.0855546600899	-0.022714372018	-0.0865935829177	0.0854039603354	-0.0232777263649	-0.0164387639579
0.17	-2.14424211567	-0.149737577457	9.73448557277	-0.0862167469064	0.0963921728913	-0.0221223586348	-0.0865930435257	0.0962431495307	-0.0227650502704	-0.0165295754433
0.171	-1.7858052237	-0.143317782773	9.57622914354	-0.0862159552839	0.105969876117	-0.0215308856426	-0.0865859247978	0.105822643441	-0.0222463186462	-0.0166305947497
0.172	-1.43124553289	-0.137180862669	9.43472306534	-0.0862066266249	0.114303883362	-0.0209397299582	-0.0865702500513	0.114158558807	-0.0217210891893	-0.016740570381
0.173	-1.08293470788	-0.131366139732	9.30976604703	-0.0861883950763	0.121416654093	-0.0203487897253	-0.086545606482	0.121273357346	-0.0211890899428	-0.016858270101
0.174	-0.74290215739	-0.125894983369	9.20106449095	-0.0861612730594	0.127335419003	-0.0197580371646	-0.0865119641959	0.127194271392	-0.0206501640323	-0.0169824865236
0.175	-0.412882747457	-0.120777058984	9.10822172663	-0.086125528778	0.132091161119	-0.0191675139958	-0.0864695537124	0.131952285006	-0.0201042600831	-0.0171120413748
0.176	-0.094346103105	-0.116013815737	9.03074224694	-0.086081595561	0.135717904139	-0.0185773272435	-0.0864187753073	0.135581422306	-0.019551424682	-0.017245788889
0.177	0.211481933659	-0.111600960526	8.96804289256	-0.0860300109476	0.138252170087	-0.0179876452967	-0.0863601380959	0.13811820513	-0.0189917959334	-0.0173826185787
0.178	0.503600889722	-0.107530218648	8.91946687025	-0.0859713756019	0.139732538244	-0.0173986938411	-0.0862942189258	0.139601211965	-0.0184255973321	-0.0175214575114
0.179	0.78121826241	-0.103790595965	8.88429848656	-0.0859063255124	0.140199271318	-0.0168107514811	-0.0862216345313	0.140070704133	-0.0178531315745	-0.0176612721793
0.18	1.04373240889	-0.10036928879	8.86177749155	-0.0858355130858	0.139693991293	-0.0162241449763	-0.0861430225524	0.139568301644	-0.0172747741455	-0.0178010700198
0.181	1.29071557343	-0.0972523420021	8.85111246795	-0.085759594185	0.138259395262	-0.0156392440948	-0.08605902847	0.138136699061	-0.0166909666386	-0.0179399006319
0.182	1.52189713339	-0.0944251251263	8.85149298625	-0.0856792191346	0.135939005317	-0.0150564561233	-0.0859702964764	0.135819415409	-0.0161022098299	-0.0180768567246
0.183	1.52035167256	-0.0955299612254	8.85180514828	-0.085598920591	0.133186808283	-0.0144751940653	-0.0858813965874	0.133070429438	-0.0155112135434	-0.0182112797248
0.184	1.93767604387	-0.089130840826	8.88037737507	-0.0855359240895	0.128849817063	-0.0139095707978	-0.0858096370325	0.128736679141	-0.0149229313291	-0.0183417678496
0.185	1.93631164729	-0.0901243402204	8.88070273286	-0.0854427830997	0.124502998148	-0.0133340197	-0.0857073184781	0.124393283483	-0.0143238832898	-0.0184683115217
0.186	2.29011829266	-0.0849862615159	8.94418161862	-0.0853722152022	0.118733523228	-0.0127752274466	-0.0856274375721	0.118627248142	-0.0137294250106	-0.0185894434252
0.187	2.28895739491	-0.0859675335457	8.94450211551	-0.0852724080861	0.112971766655	-0.0122073695872	-0.0855179106037	0.112869108424	-0.0131249597497	-0.0187051715284
0.188	2.58076844084	-0.0818186921351	9.03669878942	-0.0851971044194	0.105950654453	-0.0116571218542	-0.0854327858467	0.105851616657	-0.0125267899183	-0.018814191746
0.189	2.57982668197	-0.0827893687304	9.03699398992	-0.085094199581	0.0989538276595	-0.011098928386	-0.0853196764911	0.0988585795436	-0.0119196606597	-0.0189165286053
0.19	2.81244633659	-0.0794548425639	9.15208544605	-0.0850164902292	0.0908608711859	-0.0105589671269	-0.0852317026683	0.0907694042419	-0.0113203917518	-0.0190110416991
0.191	2.81173269369	-0.0804167081034	9.15233774756	-0.0849130912419	0.082806925394	-0.0100123744175	-0.085117692509	0.082719398309	-0.0107134280116	-0.0190977702636
0.192	3.04275321577	-0.079091818763	8.68954940725	-0.0848384185065	0.0736018960973	-0.00948376075774	-0.0850323462751	0.0735183024883	-0.0101132405509	-0.0191756284169
0.193	3.02674768552	-0.078438198801	8.86984496658	-0.0847419022162	0.0641706317588	-0.00895221892913	-0.0849248512469	0.0640911090104	-0.00950659877345	-0.0192444255234
0.194	3.00496101642	-0.0778894992844	9.03926427294	-0.0846485061516	0.0545958872836	-0.00842864912598	-0.0848204071283	0.0545204760835	-0.00890507001329	-0.0193037200225
0.195	2.97079239695	-0.077366840841	9.20042792961	-0.0845570214908	0.0449093506228	-0.00791344386355	-0.084717834459	0.0448380852728	-0.00830929220945	-0.0193533896661
0.196	2.92617474953	-0.0768757376876	9.35309047008	-0.0844674904988	0.0351338083347	-0.00740702509562	-0.0846172044091	0.035066716627	-0.00771986451499	-0.0193933341456
0.197	2.87282036078	-0.0764185272693	9.49709755719	-0.0843799867846	0.0252898136549	-0.00690976238688	-0.084518618365	0.0252269172314	-0.00713732139231	-0.0194234748062
0.198	2.81225796128	-0.0759964122189	9.63239758968	-0.0842946064831	0.0153964497523	-0.00642197049941	-0.0844221990339	0.015337764485	-0.00656213612584	-0.0194437527961
0.199	2.70136999484	-0.0743411619778	10.3486001218	-0.0842084120063	0.00568260724724	-0.00594458260872	-0.0843250852994	0.00562812871605	-0.00599732167981	-0.0194542332078
0.2	2.7021081787	-0.0753468289104	10.3484432227	-0.0841209243846	-0.00383205786982	-0.00547359026296	-0.0842267421769	-0.00388230102455	-0.00543909864264	-0.0194551054578
0.201	2.70726985049	-0.07379844728	10.378341485	-0.0840522644124	-0.0138852925033	-0.0050210084794	-0.0841474076424	-0.0139313534974	-0.00489267983999	-0.0194460365547
0.202	2.7080667372	-0.0747726461445	10.3781345334	-0.083969889888	-0.0238237905618	-0.00456958805839	-0.0840543356736	-0.0238655929203	-0.0043468077261	-0.0194271412408
0.203	2.76075600248	-0.0782459276153	10.3830165782	-0.08391166213	-0.0341236980999	-0.00413033408502	-0.0839855299457	-0.0341612486709	-0.00380801488523	-0.019398012701
0.204	2.74905348748	-0.0778406436667	10.4058916456	-0.0838437966113	-0.0444690111974	-0.00370004195698	-0.0839072159052	-0.0445023027733	-0.00327602460864	-0.0193586329854
0.205	2.73529335808	-0.0778296441181	10.4310034903	-0.0837807264927	-0.0548765285845	-0.00327866694583	-0.0838338379361	-0.0549055548058	-0.00275062151533	-0.0193088991765
0.206	2.71885944418	-0.0778075253423	10.4583410993	-0.083719282033	-0.0653105351731	-0.00286596670972	-0.083762243296	-0.0653352910091	-0.00223189699912	-0.0192487680439
0.207	2.69942831077	-0.0778716349729	10.4878475892	-0.0836604825953	-0.0757353015923	-0.00246181994002	-0.0836934706131	-0.075755784552	-0.00172007552219	-0.0191782313144
0.208	2.67673222508	-0.0779745662845	10.5194600544	-0.0836040368286	-0.0861152694315	-0.00206602266826	-0.0836272459882	-0.0861314788074	-0.00121530903263	-0.0190973160328
0.209	2.65053766947	-0.0781125666838	10.5530892015	-0.0835499676593	-0.0964153252627	-0.00167835578712	-0.0835636091355	-0.0964272619991	-0.000717741672229	-0.0190060843704
0.21	2.62063614878	-0.0782700659819	10.5886144637	-0.0834981460182	-0.106601007386	-0.00129856715039	-0.0835024466329	-0.106608673753	-0.000227489591421	-0.0189046331394
0.211	2.58684125696	-0.0784358299596	10.6258839987	-0.0834484356832	-0.116638675421	-0.000926379092116	-0.0834436367899	-0.11664207474	0.000255353534277	-0.01879309309
0.212	2.50553188272	-0.0778547578999	10.7052433088	-0.0834016282808	-0.126397516318	-0.000564233597695	-0.0833880545335	-0.126396685833	0.000726970069726	-0.0186716770808
0.213	2.52043107972	-0.0759953932781	10.6999638027	-0.0833460161018	-0.136165165587	-0.000214318064623	-0.0833239888446	-0.136160152917	0.00118806330518	-0.0185404130881
0.214	2.40752023547	-0.0780942753127	10.7893116274	-0.0833071908374	-0.145428854437	0.000138317370997	-0.0832768632118	-0.145419582545	0.00164826174701	-0.0183997696303
0.215	2.42959235744	-0.0763947869064	10.7822739591	-0.0832566008879	-0.154725847084	0.000474067742077	-0.0832183957877	-0.154712415168	0.00209345375139	-0.0182497156699
0.216	2.29107537288	-0.0781754072989	10.8759847563	-0.0832190444949	-0.163382367387	0.000815503786749	-0.0831731097965	-0.163364678068	0.00253911190989	-0.0180908605421
0.217	2.31821617328	-0.0765865769367	10.8677854125	-0.0831716129688	-0.172089999223	0.00113889161522	-0.0831184043705	-0.17206816849	0.00296869168485	-0.0179231546879
0.218	2.15620233298	-0.0780200786515	10.9630826467	-0.083134219531	-0.180039103128	0.00147069420471	-0.0830738787333	-0.180013014175	0.00339999491666	-0.0177473293703
0.219	2.18646185072	-0.0765303712213	10.9542622821	-0.0830884378526	-0.188051626866	0.00178359390379	-0.0830214441473	-0.188021409732	0.00381438656275	-0.0175633220575
0.22	2.00341006518	-0.0775850434677	11.0483644549	-0.0830499954415	-0.19520629177	0.00210739500657	-0.0829764831571	-0.195171811196	0.00423166384752	-0.0173719673452
0.221	2.03504907183	-0.0761833959945	11.0393958416	-0.0830043646541	-0.202431714454	0.00241171903976	-0.0829248279688	-0.202393111918	0.00463141227807	-0.0171731947703
0.222	1.83374855015	-0.076836189563	11.129655337	-0.0829636491283	-0.208718840689	0.00272916949741	-0.0828782138558	-0.208675963672	0.00503510770626	-0.0169679234817
0.223	1.86527980874	-0.0755126104474	11.1209355904	-0.0829166938469	-0.215079714755	0.00302681979817	-0.0828258609737	-0.215032713721	0.00542085023852	-0.0167560795195
0.224	1.64879676554	-0.0757505043974	11.2049326687	-0.0828724970348	-0.22044058532	0.00333954382981	-0.0827763828331	-0.220389291895	0.00581149421575	-0.0165386479008
0.225	1.67901102375	-0.0744960867876	11.1967790949	-0.0828227918683	-0.225874560495	0.00363236325315	-0.0827218968087	-0.225819131891	0.00618393028044	-0.0163155548986
0.226	1.55300537833	-0.0761001097488	11.2396548695	-0.0827754781034	-0.23050813892	0.00394226771563	-0.0826698577929	-0.230448372755	0.00656522910819	-0.0160877116234
0.227	1.45324515535	-0.0752549694836	11.2720441615	-0.0827228604262	-0.234673056909	0.00424600184762	-0.0826128903144	-0.234608993499	0.00693573596039	-0.0158554556322
0.228	1.35069704661	-0.0744094833612	11.3020588826	-0.0826680878345	-0.238338703842	0.00454880885405	-0.0825540625896	-0.238270327878	0.00730022368964	-0.0156192926717
0.229	1.2458351717	-0.0734546687847	11.3295376624	-0.0826100356322	-0.241500081464	0.0048510145375	-0.0824922438999	-0.241427375846	0.00765883516944	-0.0153797231807
0.23	1.13903071519	-0.0724217429748	11.3543615496	-0.0825487434302	-0.244153995351	0.00515291221243	-0.0824274672869	-0.244076941384	0.00801170034366	-0.0151372519409
0.231	1.03065795147	-0.0713028655949	11.3764155268	-0.0824839199913	-0.246299062827	0.00545478645963	-0.082359434057	-0.246217640138	0.00835896084353	-0.0148923861086
0.232	0.921099088549	-0.0701026041732	11.3955969074	-0.0824153873703	-0.247935646411	0.00575689434527	-0.0822879582554	-0.247849833087	0.0087007511741	-0.0146456334074
0.233	0.810745594382	-0.068822677115	11.4118180449	-0.0823429539454	-0.249065799873	0.00605946926917	-0.0822128396776	-0.248975572561	0.00903720265414	-0.0143975003961
0.234	0.699997298079	-0.0674662923049	11.4250075885	-0.0822664539698	-0.249693216904	0.00636271836116	-0.0821339034995	-0.249598550952	0.00936844090764	-0.0141484907979
0.235	0.589260367156	-0.066036758427	11.4351109557	-0.0821857375149	-0.249823178721	0.0066668221946	-0.0820509902656	-0.249724048322	0.0096945856348	-0.0138991038843
0.236	0.478944707584	-0.0645377886991	11.4420903681	-0.082100674314	-0.249462498865	0.00697193425333	-0.0819639597818	-0.24935887722	0.0100157500757	-0.0136498329158
0.237	0.369461070986	-0.0629733174148	11.4459246247	-0.0820111529846	-0.248619464517	0.00727818091057	-0.0818726903812	-0.248511324001	0.0103320409148	-0.0134011636394
0.238	0.261218046552	-0.0613474660548	11.4466087145	-0.0819170811321	-0.247303774155	0.00758566170205	-0.0817770790692	-0.247191086489	0.0106435584044	-0.0131535728478
0.239	0.154619031067	-0.0596644708131	11.444153302	-0.0818183847763	-0.245526471667	0.00789444995602	-0.0816770409884	-0.245409208096	0.0109503967683	-0.0129075270016
0.24	0.0500592526115	-0.0579286262415	11.4385841287	-0.0817150076057	-0.243299877159	0.00820459375457	-0.0815725087081	-0.243178008615	0.0112526448603	-0.01266348092
0.241	-0.0520770978171	-0.0561442288115	11.4299413404	-0.0816069099509	-0.240637514766	0.00851611721899	-0.0814634312324	-0.240511012035	0.0115503870728	-0.0124218765416
0.242	-0.151419580837	-0.0543155253309	11.4182787555	-0.0814940675519	-0.237554037844	0.00882902209941	-0.0813497727985	-0.237422871713	0.0118437044782	-0.0121831417583
0.243	-0.24761403652	-0.0524466652858	11.4036630821	-0.0813764701348	-0.234065151924	0.00914328964474	-0.0812315114855	-0.233929293318	0.0121326761813	-0.0119476893253
0.244	-0.340324894101	-0.0505416578263	11.3861730938	-0.0812541198383	-0.230187535828	0.00945888272226	-0.0811086376704	-0.230046955925	0.0124173808579	-0.0117159158488
0.245	-0.429237231249	-0.0486043339136	11.3658987689	-0.0811270295204	-0.225938761365	0.00977574815113	-0.0809811523642	-0.22579343169	0.0126978984456	-0.011488200853
0.246	-0.514058573907	-0.0466383141208	11.3429404041	-0.0809952209832	-0.221337212009	0.0100938192084	-0.0808490654669	-0.2211871045	0.0129743119517	-0.0112649059278
0.247	-0.594520413776	-0.0446469822838	11.3174077026	-0.080858723153	-0.216402000956	0.0104130182624	-0.0807123939762	-0.216247088006	0.0132467093368	-0.011046373958
0.248	-0.670379438062	-0.0426334655746	11.2894188505	-0.0807175702532	-0.211152888971	0.0107332594837	-0.0805711601908	-0.21099314344	0.0135151854298	-0.0108329284342
0.249	-0.74141847779	-0.0406006210717	11.2590995818	-0.0805718000079	-0.205610202378	0.0110544515831	-0.0804253899443	-0.205445597572	0.0137798438283	-0.0106248728463
0.25	-0.807447156588	-0.0385510289628	11.2265822428	-0.0804214519135	-0.19979475157	0.0113765005232	-0.080275110907	-0.199625261191	0.0140407987361	-0.0104224901572
0.251	-0.868302278502	-0.0364869920965	11.1920048584	-0.0802665656123	-0.193727750352	0.0116993121524	-0.0801203509914	-0.193553348416	0.0142981766914	-0.0102260423596
0.252	-0.923847938969	-0.0344105418283	11.15551021	-0.0801071794002	-0.187430736445	0.0120227947091	-0.0799611368909	-0.187251397172	0.0145521181396	-0.0100357701104
0.253	-0.973975397689	-0.0323234496569	11.1172449296	-0.0799433288963	-0.18092549341	0.0123468611508	-0.0797974927818	-0.180741191082	0.0148027788079	-0.00985189244581
0.254	-1.01860272532	-0.0302272439355	11.0773586163	-0.0797750458973	-0.17423397425	0.0126714312639	-0.0796294392083	-0.174044683044	0.0150503308446	-0.00967460657235
0.255	-1.05767424709	-0.0281232310738	11.03600298	-0.0796023574333	-0.16737822691	0.0129964335186	-0.0794569921708	-0.167183920712	0.0152949636891	-0.00950408773382
0.256	-1.09115981029	-0.02601252028	10.9933310195	-0.079425285038	-0.160380321858	0.0133218066376	-0.079280162426	-0.16018097405	0.0155368846479	-0.0093404891515
0.257	-1.119053906	-0.0238960509025	10.9494962379	-0.079243844237	-0.153262281919	0.0136475008577	-0.0790989550055	-0.153057865153	0.0157763191576	-0.00918394203566
0.258	-1.14137465814	-0.0217746214709	10.9046519015	-0.0790580442552	-0.146046014482	0.0139734788705	-0.0789133689511	-0.145836500448	0.0160135107253	-0.00903455566598
0.259	-1.15816271939	-0.0196489193412	10.8589503419	-0.0788678879343	-0.138753246219	0.0142997164342	-0.0787233972594	-0.138538605394	0.016248720542	-0.00889241753853
0.26	-1.16948008573	-0.0175195500169	10.8125423104	-0.0786733718516	-0.131405460377	0.0146262026622	-0.0785290270248	-0.131185661782	0.0164822267766	-0.00875759357665
0.261	-1.1754088569	-0.015387065432	10.7655763785	-0.0784744866208	-0.124023836751	0.0149529399957	-0.0783302397639	-0.123798847701	0.016714323562	-0.00863012840328
0.262	-1.17604995915	-0.0132519902385	10.7181983944	-0.0782712173574	-0.116629194371	0.0152799438779	-0.0781270119004	-0.116398980238	0.0169453196922	-0.00851004567189
0.263	-1.17152184482	-0.0111148456528	10.6705509892	-0.0780635442853	-0.109241936974	0.0156072421528	-0.0779193153896	-0.109006460956	0.0171755370564	-0.00839734845329
0.264	-1.1619591877	-0.00897617024101	10.6227731348	-0.0778514434606	-0.101882001287	0.0159348742139	-0.0777071184576	-0.101641224197	0.0174053088383	-0.0082920196756
0.265	-1.14751157804	-0.00683653759109	10.5749997531	-0.0776348875885	-0.0945688081633	0.0162628899347	-0.0774903864308	-0.0943226882311	0.0176349775138	-0.00819402261447
0.266	-1.12834223235	-0.00469657043248	10.5273613765	-0.0774138469098	-0.0873212165921	0.0165913484127	-0.0772690826323	-0.0870697092878	0.0178648926812	-0.00810330143073
0.267	-1.104626724	-0.00255695145555	10.479983851	-0.0771882901334	-0.080157480602	0.0169203165589	-0.0770431693227	-0.0799005384888	0.0180954087589	-0.00801978175249
0.268	-1.07655173442	-0.000418430819054	10.4329880887	-0.0769581853937	-0.0730952090809	0.0172498675679	-0.0768126086632	-0.0728327816916	0.0183268825865	-0.00794337129896
0.269	-1.04431383998	0.00171816936976	10.3864898598	-0.0767235012152	-0.0661513285201	0.0175800792995	-0.0765773636842	-0.0658833622631	0.0185596709624	-0.00787396054289
0.27	-1.00811832432	0.0038519534544	10.3405996224	-0.0764842074658	-0.0593420486904	0.0179110326019	-0.0763373992408	-0.0590684867872	0.0187941281512	-0.00781142340878
0.271	-0.968178034388	0.00598195274969	10.2954223926	-0.0762402762871	-0.0526828312567	0.0182428096052	-0.0760926829444	-0.0524036137106	0.0190306033896	-0.00775561800395
0.272	-0.924712266643	0.00810712846669	10.2510576412	-0.0759916829877	-0.046188361328	0.0185754920107	-0.0758431860564	-0.0459034249263	0.0192694384189	-0.00770638737947
0.273	-0.877945697783	0.0102263759777	10.207599225	-0.0757384068929	-0.0398725219384	0.018909159398	-0.075588884337	-0.0395818002871	0.0195109650684	-0.00766356031807
0.274	-0.828107349571	0.0123385305576	10.1651353425	-0.0754804321415	-0.0337483714482	0.0192438875708	-0.0753297588417	-0.03345179504	0.0197555029116	-0.00762695214604
0.275	-0.775429604972	0.014442374035	10.1237485127	-0.0752177484261	-0.0278281238489	0.019579746958	-0.0750657966603	-0.0275256201649	0.0200033570125	-0.00759636556632
0.276	-0.720147256897	0.0165366421464	10.0835155751	-0.0749503516723	-0.0221231319527	0.0199168010855	-0.0747969915961	-0.0218146255955	0.0202548157809	-0.00757159150978
0.277	-0.662496604454	0.0186200321853	10.0445077103	-0.0746782446546	-0.0166438734385	0.0202551051298	-0.074523344781	-0.0163292862979	0.020510148947	-0.00755241000184
0.278	-0.602714592402	0.020691211034	10.0067904703	-0.0744014375486	-0.011399939725	0.0205947045648	-0.0742448652282	-0.0110791911737	0.0207696056697	-0.00753859104165
0.279	-0.541037997194	0.0227488230025	9.97042382985	-0.0741199484174	-0.00640002763267	0.0209356339097	-0.0739615703193	-0.0060730347517	0.021033412786	-0.00752989549099
0.28	-0.47770265203	0.0247914977167	9.93546224391	-0.073833803634	-0.00165193379469	0.0212779155842	-0.0736734862282	-0.00131861162656	0.0213017732107	-0.00752607597012
0.281	-0.412942713808	0.0268178576753	9.90195471608	-0.0735430382379	0.00283744823046	0.0216215588769	-0.0733806482801	0.00317718640197	0.0215748644907	-0.00752687775781
0.282	-0.346989982232	0.0288265255619	9.8699448768	-0.0732476962299	0.00706212819539	0.0219665590301	-0.0730831012485	0.00740837054094	0.0218528375207	-0.00753203969301
0.283	-0.280073248724	0.0308161312018	9.83947106554	-0.0729478308026	0.0110170168049	0.022312896445	-0.0727808995896	0.0113698526225	0.0221358154225	-0.0075412950754
0.284	-0.212417697587	0.032785318074	9.81056642118	-0.0726435045105	0.0146979208221	0.0226605360083	-0.072474107615	0.0150574401892	0.022423892591	-0.00755437256236
0.285	-0.144244337512	0.0347327496075	9.7832589733	-0.0723347893788	0.0181015357046	0.0230094265411	-0.0721627996046	0.0184678291116	0.0227171339082	-0.00757099705973
0.286	-0.0757694752071	0.0366571148563	9.75757174175	-0.0720217669536	0.0212254358395	0.0233595003723	-0.0718470598603	0.0215985938065	0.0230155741264	-0.00759089060418
0.287	-0.00720422878675	0.0385571339624	9.73352283457	-0.0717045282944	0.0240680624504	0.0237106730342	-0.071526982701	0.0244481751302	0.0233192174202	-0.00761377323448
0.288	0.0612459231362	0.0404315631069	9.71112555173	-0.07138317391	0.0266287092559	0.0240628430809	-0.0712026724009	0.0270158660247	0.0236280371064	-0.0076393638497
0.289	0.129381569685	0.0422791992927	9.69038848874	-0.0710578136386	0.0289075059601	0.0244158920275	-0.0708742430714	0.0293017949985	0.0239419755315	-0.00766738105198
0.29	0.19700974244	0.044098884485	9.67131564488	-0.0707285664759	0.0309053996619	0.0247696844086	-0.0705418184884	0.0313069075295	0.0242609441225	-0.00769754397174
0.291	0.263944279935	0.0458895096881	9.65390653109	-0.0703955603501	0.0326241342754	0.0251240679538	-0.0702055318659	0.0330329454799	0.0245848236013	-0.00772957307339
0.292	0.330006140837	0.047650018507	9.63815628211	-0.070058931847	0.0340662280535	0.0254788738766	-0.0698655255773	0.0344824246189	0.0249134643557	-0.00776319093951
0.293	0.395023705853	0.0493794105211	9.62405576846	-0.0697188258869	0.0352349493172	0.0258339172746	-0.0695219508269	0.0356586103506	0.0252466869666	-0.0077981230317
0.294	0.458833039354	0.051076744254	9.61159171582	-0.0693753953555	0.0361342904897	0.0261889976363	-0.0691749672715	0.0365654917527	0.025584282884	-0.00783409842642
0.295	0.521278129378	0.0527411399152	9.60074682151	-0.06902880069	0.0367689405452	0.0265438994502	-0.0688247425959	0.0372077540292	0.0259260152481	-0.00787085052401
0.296	0.582211090498	0.0543717818197	9.59149987895	-0.0686792094241	0.0371442559795	0.026898392913	-0.0684714520434	0.0375907494897	0.0262716198493	-0.00790811772957
0.297	0.641492354244	0.0559679204806	9.58382590508	-0.0683267956936	0.0372662304188	0.0272522347294	-0.0681152779042	0.0377204671674	0.0266208062203	-0.00794564410416
0.298	0.698990822788	0.057528874504	9.57769627048	-0.0679717397052	0.0371414629792	0.0276051690006	-0.0677564089632	0.0376035011919	0.0269732588544	-0.00798317998503
0.299	0.754583998424	0.059054032064	9.57307883657	-0.0676142271722	0.0367771254989	0.0279569281935	-0.0673950399121	0.037247018035	0.0273286385414	-0.00802048257372
0.3	0.808158088343	0.0605428521945	9.56993809587	-0.0672544487196	0.0361809287608	0.0283072341862	-0.0670313707264	0.0366587227513	0.0276865838141	-0.00805731649096
0.301	0.85960808559	0.0619948657291	9.56823531877	-0.0668925992614	0.03536108783	0.028655799382	-0.0666656060121	0.0358468243337	0.0280467124966	-0.00809345429746
0.302	0.908837821056	0.0634096759424	9.56792870547	-0.0665288773549	0.034326286628	0.029002327885	-0.0662979543255	0.0348200003085	0.0284086233453	-0.00812867697967
0.303	0.955759995789	0.0647869588824	9.56897354422	-0.0661634845342	0.0330856418679	0.0293465167318	-0.065928627469	0.0335873606939	0.0287718977747	-0.00816277439989
0.304	1.00029618198	0.0661264633984	9.57132237394	-0.0657966246272	0.031648666475	0.0296880571694	-0.0655578397676	0.0321584114444	0.0291361016563	-0.00819554571018
0.305	1.04237680793	0.067428010866	9.57492515402	-0.0654285030603	0.0300252326161	0.0300266359744	-0.0651858073291	0.0305430175062	0.0295007871831	-0.00822679972958
0.306	1.08194111499	0.0686914945459	9.57972943984	-0.0650593261531	0.0282255344592	0.0303619368035	-0.0648127472937	0.0287513656046	0.0298654947886	-0.0082563552842
0.307	1.11893708675	0.0699168786403	9.58568056269	-0.06468930041	0.026260050786	0.0306936415684	-0.0644388770757	0.0267939268849	0.0302297551089	-0.00828404151027
0.308	1.15332137215	0.0711041971154	9.5927218145	-0.0643186318096	0.0241395075753	0.0310214318279	-0.0640644136027	0.0246814195255	0.0305930909803	-0.00830969811971
0.309	1.18505916551	0.0722535520054	9.60079463915	-0.0639475250979	0.0218748406732	0.0313449901872	-0.0636895725562	0.0224247714394	0.0309550194592	-0.00833317562849
0.31	1.21412408601	0.0733651116081	9.6098388256	-0.063576183089	0.0194771586656	0.0316640016978	-0.0633145676186	0.0200350831769	0.0313150538551	-0.00835433554788
0.311	1.24049802487	0.0744391082278	9.61979270647	-0.0632048059771	0.0169577060598	0.0319781552498	-0.0629396097304	0.0175235911412	0.0316727057663	-0.00837305053874
0.312	1.26417097906	0.0754758356132	9.63059335862	-0.0628335906641	0.0143278268853	0.0322871449482	-0.0625649063629	0.0149016312196	0.0320274871073	-0.00838920452934
0.313	1.28514086431	0.0764756461849	9.64217680598	-0.0624627301063	0.0115989288125	0.032590671465	-0.0621906608103	0.0121806029364	0.032378912118	-0.00840269279713
0.314	1.30341332122	0.0774389478863	9.65447822427	-0.0620924126846	0.0087824478895	0.0328884433605	-0.0618170715048	0.00937193422182	0.0327264993441	-0.008413422015
0.315	1.31900149153	0.0783662007585	9.66743214666	-0.0617228216016	0.00588981398882	0.0331801783651	-0.0614443313611	0.006487046891	0.0330697735797	-0.00842131026274
0.316	1.33192579536	0.0792579133272	9.68097266804	-0.0613541343092	0.00293241705232	0.0334656046147	-0.0610726271512	0.00353732292164	0.0334082677615	-0.00842628700439
0.317	1.34221368575	0.0801146386251	9.69503364994	-0.0609865219701	-7.84257818269e-05	0.033744461833	-0.0607021389161	0.000534071612307	0.0337415248061	-0.00842829303241
0.318	1.34989939444	0.0809369701188	9.70954892319	-0.060620148956	-0.00313150209319	0.0340165024534	-0.0603330394168	-0.00251150230057	0.0340690993806	-0.00842728037948
0.319	1.35502367875	0.081725537344	9.72445248768	-0.060255172386	-0.00621573506059	0.0342814926743	-0.0599654936269	-0.0055883294941	0.0343905595996	-0.00842321219903
0.32	1.35763353048	0.0824810013557	9.73967870877	-0.0598917417076	-0.00932021324434	0.0345392134423	-0.0595996582726	-0.00868550581223	0.0347054886387	-0.00841606261544
0.321	1.35778191721	0.0832040501006	9.75516251059	-0.0595299983226	-0.0124342192066	0.0347894613568	-0.0592356814194	-0.0117923208581	0.0350134862587	-0.00840581654517
0.322	1.35552748233	0.0838953936087	9.77083956375	-0.0591700752599	-0.0155472569135	0.0350320494921	-0.0588737021115	-0.0148982853702	0.0353141702327	-0.00839246948991
0.323	1.35093425535	0.0845557591186	9.7866464659	-0.058812096897	-0.0186490778676	0.0352668081316	-0.0585138500621	-0.017993157329	0.0356071776698	-0.00837602730302
0.324	1.34407135393	0.0851858860881	9.80252092028	-0.0584561787319	-0.021729705924	0.03549358541	-0.0581562454002	-0.0210669667508	0.0358921662306	-0.00835650593054
0.325	1.33501269207	0.0857865213029	9.81840190271	-0.0581024272062	-0.0247794607494	0.0357122478615	-0.0578009984716	-0.0241100391245	0.0361688152288	-0.00833393112818
0.326	1.32383666067	0.0863584138008	9.83422982514	-0.0577509395802	-0.0277889798878	0.0359226808689	-0.0574482096978	-0.027113017458	0.0364368266143	-0.00830833815546
0.327	1.3106258318	0.0869023100764	9.84994668774	-0.0574018038594	-0.0307492394016	0.0361247890135	-0.0570979694909	-0.0300668829016	0.0366959258359	-0.00827977144868
0.328	1.29546664759	0.0874189491105	9.86549622678	-0.0570550987747	-0.0336515730624	0.0363184963233	-0.0567503582264	-0.032962973923	0.0369458625791	-0.0082482842739
0.329	1.27844910119	0.0879090577351	9.88082404966	-0.056710893813	-0.0364876900681	0.0365037464183	-0.0564054462721	-0.0357930040113	0.0371864113774	-0.00821393836157
0.33	1.25966644147	0.0883733460476	9.8958777635	-0.0563692492988	-0.039249691272	0.036680502554	-0.0560632940729	-0.0385490778943	0.0374173720972	-0.00817680352416
0.331	1.23921484842	0.0888125029839	9.9106070954	-0.0560302165267	-0.0419300839081	0.0368487475623	-0.0557239522903	-0.0412237062553	0.0376385702944	-0.00813695725836
0.332	1.21719312947	0.0892271922611	9.92496399831	-0.05569383794	-0.0445217948067	0.0370084836915	-0.055387461994	-0.0438098189417	0.0378498574432	-0.00809448433332
0.333	1.19370239952	0.0896180483702	9.9389027545	-0.0553601473573	-0.0470181820954	0.0371597323475	-0.0550538549046	-0.046300776661	0.0380511110396	-0.00804947636644
0.334	1.16884577543	0.0899856730869	9.95238006237	-0.0550291702413	-0.0494130453844	0.0373025337389	-0.0547231536845	-0.0486903811648	0.03824223458	-0.00800203138821
0.335	1.14272806909	0.0903306321794	9.96535511753	-0.0547009240101	-0.0517006344426	0.0374369464287	-0.0543953722729	-0.0509728839237	0.0384231574189	-0.00795225339764
0.336	1.11545547346	0.0906534525004	9.97778968341	-0.0543754183856	-0.0538756563691	0.0375630467967	-0.0540705162642	-0.053142993302	0.0385938345083	-0.00790025190975
0.337	1.08713526392	0.0909546195055	9.98964815152	-0.0540526557775	-0.0559332812747	0.0376809284178	-0.0537485833239	-0.055195880243	0.0387542460233	-0.00784614149665
0.338	1.05787547864	0.0912345751328	10.0008975905	-0.0537326316986	-0.0578691464866	0.0377907013607	-0.0534295636389	-0.0571271824801	0.0389043968794	-0.00779004132358
0.339	1.02778463184	0.0914937161862	10.011507789	-0.0534153352074	-0.0596793592962	0.0378924914119	-0.0531134403988	-0.0589330072932	0.0390443161455	-0.00773207468159
0.34	0.996971405131	0.0917323931182	10.0214512858	-0.0531007493755	-0.0613604982722	0.0379864392336	-0.0528001903031	-0.0606099328315	0.039174056361	-0.00767236851804
0.341	0.965544353959	0.0919509092883	10.0307033928	-0.0527888517733	-0.0629096131638	0.0380726994594	-0.0524897840902	-0.0621550080297	0.0392936927618	-0.00761105296655
0.342	0.933611618144	0.0921495207702	10.0392422069	-0.0524796149722	-0.0643242234245	0.0381514397368	-0.0521821870831	-0.0635657511447	0.0394033224221	-0.00754826087766
0.343	0.901280627015	0.0923284365541	10.0470486137	-0.052173007058	-0.0656023153869	0.0382228397224	-0.0518773597483	-0.0648401469465	0.0395030633225	-0.00748412735163
0.344	0.868657819658	0.0924878192711	10.054106284	-0.0518689921507	-0.0667423381256	0.0382870900392	-0.051575258262	-0.0659766425965	0.0395930533481	-0.00741878927469
0.345	0.835848369065	0.0926277864321	10.0604016592	-0.0515675309274	-0.0677431980441	0.0383443912017	-0.0512758350793	-0.0669741422541	0.0396734492283	-0.00735238486002
0.346	0.802955902682	0.0927484120955	10.0659239295	-0.0512685811433	-0.0686042522289	0.0383949525184	-0.0509790395025	-0.067832000448	0.0397444254249	-0.00728505319468
0.347	0.770082247242	0.0928497289764	10.0706650053	-0.0509720981473	-0.0693253006128	0.0384389909792	-0.0506848182429	-0.068550014261	0.0398061729775	-0.00721693379383
0.348	0.737327166221	0.0929317310953	10.0746194787	-0.0506780353878	-0.069906576995	0.0384767301354	-0.0503931159727	-0.0691284143698	0.0398588983146	-0.0071481661632
0.349	0.704788104727	0.0929943766392	10.0777845808	-0.0503863449047	-0.0703487389651	0.0385083989799	-0.0501038758621	-0.069567854991	0.0399028220391	-0.00707888937112
0.35	0.672559960473	0.0930375914417	10.0801601272	-0.0500969778052	-0.0706528567843	0.0385342308366	-0.049817040099	-0.0698694027838	0.0399381776964	-0.00700924163107
0.351	0.640734839735	0.0930612725515	10.0817484632	-0.0498098847185	-0.0708204012747	0.0385544622642	-0.0495325503865	-0.0700345247614	0.0399652105334	-0.0069393598958
0.352	0.609401850523	0.0930652923362	10.0825543957	-0.0495250162274	-0.070853230773	0.038569331984	-0.0492503484151	-0.070065075267	0.0399841762563	-0.00686937946395
0.353	0.578646879725	0.0930495026288	10.082585125	-0.0492423232742	-0.0707535772054	0.0385790798354	-0.0489703763075	-0.0699632820713	0.0399953397945	-0.00679943360016
0.354	0.548552406455	0.093013739226	10.081850167	-0.0489617575382	-0.0705240313425	0.0385839457687	-0.0486925770335	-0.0697317316486	0.0399989740783	-0.00672965316939
0.355	0.519197301203	0.0929578264353	10.0803612727	-0.048683271783	-0.0701675272929	0.0385841688775	-0.0484168947915	-0.0693733536929	0.0399953588365	-0.00666016628637
0.356	0.490656680662	0.0928815818476	10.0781323399	-0.0484068201724	-0.0696873262979	0.0385799864778	-0.0481432753569	-0.0688914049338	0.0399847794203	-0.00659109798083
0.357	0.463001715718	0.0927848209386	10.0751793241	-0.0481323585528	-0.0690869998894	0.0385716332381	-0.0478716663948	-0.0682894523147	0.0399675256593	-0.00652256987919
0.358	0.436299511834	0.0926673618982	10.0715201414	-0.0478598447031	-0.0683704124729	0.0385593403639	-0.0476020177369	-0.0675713555965	0.0399438907546	-0.00645469990334
0.359	0.410612973289	0.0925290302	10.067174571	-0.0475892385494	-0.0675417034002	0.0385433348394	-0.0473342816213	-0.0667412494491	0.0399141702126	-0.00638760198703
0.36	0.386000674571	0.0923696631644	10.0621641509	-0.047320502347	-0.0666052685952	0.03852383873	-0.0470684128971	-0.065803525096	0.0398786608246	-0.00632138581039
0.361	0.362516779865	0.0921891142637	10.0565120738	-0.0470536008285	-0.0655657417968	0.0385010685468	-0.0468043691917	-0.064762811575	0.0398376596943	-0.00625615655291
0.362	0.340210949173	0.0919872572884	10.0502430779	-0.0467885013187	-0.0644279754827	0.038475234674	-0.0465421110436	-0.0636239566782	0.0397914633157	-0.00619201466533
0.363	0.319128267361	0.0917639901483	10.0433833371	-0.046525173819	-0.0631970215396	0.0384465408609	-0.046281602001	-0.0623920076377	0.0397403667045	-0.00612905566066
0.364	0.299309196143	0.0915192384228	10.0359603489	-0.0462635910604	-0.0618781117391	0.0384151837769	-0.0460228086876	-0.0610721916169	0.0396846625823	-0.00606736992463
0.365	0.280789533166	0.0912529585432	10.028002819	-0.0460037285287	-0.0604766380871	0.0383813526302	-0.0457657008374	-0.0596698960723	0.039624640616	-0.00600704254558
0.366	0.263600397719	0.0909651406462	10.0195405493	-0.0457455644624	-0.0589981331034	0.0383452288483	-0.0455102513005	-0.0581906490461	0.039560586712	-0.0059481531641
0.367	0.247768210528	0.0906558109203	10.0106043198	-0.0454890798256	-0.0574482500962	0.038306985819	-0.045256436022	-0.0566400994519	0.0394927823642	-0.00589077584229
0.368	0.233314711363	0.0903250336735	10.0012257736	-0.0452342582591	-0.0558327434881	0.0382667886896	-0.0450042339955	-0.0550239974111	0.0394215040567	-0.00583497895271
0.369	0.220256991197	0.0899729128816	9.99143730195	-0.0449810860099	-0.0541574492537	0.0382247942223	-0.0447536271956	-0.0533481746994	0.039347022718	-0.00578082508687
0.37	0.208607508206	0.0895995933171	9.98127192708	-0.0447295518435	-0.0524282655241	0.0381811507021	-0.0445046004887	-0.0516185253594	0.0392696032275	-0.0057283709832
0.371	0.198374160231	0.089205261277	9.97076318966	-0.0444796469396	-0.0506511334136	0.0381359978954	-0.0442571415277	-0.0498409865349	0.0391895039704	-0.00567766747425
0.372	0.189560341099	0.0887901448852	9.95994503388	-0.0442313647746	-0.0488320181217	0.0380894670549	-0.0440112406306	-0.0480215195789	0.0391069764407	-0.00562875945291
0.373	0.182165023648	0.088354513976	9.94885169513	-0.0439847009927	-0.0469768903621	0.0380416809686	-0.0437668906469	-0.0461660914877	0.0390222648894	-0.00558168585731
0.374	0.176182847107	0.0878986796177	9.93751759009	-0.0437396532677	-0.0450917081662	0.0379927540485	-0.0435240868131	-0.0442806567092	0.038935606016	-0.00553647967411
0.375	0.171604223753	0.0874229931787	9.92597720928	-0.0434962211577	-0.0431823991102	0.0379427924558	-0.0432828266002	-0.0423711393732	0.0388472287006	-0.00549316795968
0.376	0.168415452784	0.0869278452704	9.91426500816	-0.0432544059544	-0.0412548430083	0.0378918942595	-0.0430431095547	-0.0404434159877	0.0387573537749	-0.00545177187887
0.377	0.166598848802	0.0864136640901	9.90241530739	-0.0430142105297	-0.0393148551163	0.0378401496241	-0.0428049371351	-0.0385032986446	0.0386661938291	-0.00541230676079
0.378	0.166132871052	0.0858809137553	9.89046218912	-0.0427756391791	-0.0373681698841	0.0377876410247	-0.0425683125466	-0.0365565187741	0.0385739530532	-0.00537478217106
0.379	0.166992279427	0.0853300922247	9.87843940022	-0.0425386974662	-0.035420425296	0.0377344434836	-0.0423332405736	-0.0346087114848	0.03848082711	-0.00533920199998
0.38	0.169148274459	0.0847617291521	9.86638025794	-0.0423033920677	-0.0334771478324	0.0376806248288	-0.0420997274133	-0.0326654005264	0.0383870030378	-0.00530556456614
0.381	0.172568671591	0.0841763833741	9.85431756033	-0.0420697306197	-0.0315437380858	0.0376262459679	-0.041867780511	-0.0307319839057	0.0382926591806	-0.00527386273458
0.382	0.177218066005	0.0835746405448	9.84228349584	-0.0418377215689	-0.029625457062	0.0375713611774	-0.0416374083979	-0.0288137201866	0.0381979651452	-0.00524408404906
0.383	0.183058011247	0.0829571103628	9.83030956283	-0.0416073740261	-0.0277274131921	0.0375160184033	-0.0414086205326	-0.0269157155005	0.038103081781	-0.00521621087768
0.384	0.190047192173	0.0823244239938	9.81842648849	-0.0413786976252	-0.0258545500799	0.0374602595712	-0.0411814271468	-0.0250429112933	0.0380081611837	-0.00519022057102
0.385	0.198141624787	0.0816772312616	9.8066641539	-0.0411517023875	-0.024011635008	0.0374041209035	-0.040955839097	-0.0232000728288	0.0379133467197	-0.00516608563224
0.386	0.207294841099	0.0810161979623	9.7950515225	-0.0409263985915	-0.0222032482203	0.037347633242	-0.0407318677206	-0.0213917784686	0.03781877307	-0.00514377389824
0.387	0.217458088804	0.0803420031068	9.78361657363	-0.0407027966487	-0.020433772997	0.0372908223732	-0.0405095246986	-0.0196224097455	0.0377245662929	-0.0051232487311
0.388	0.228580529061	0.0796553362673	9.77238623854	-0.0404809069857	-0.0187073865372	0.0372337093557	-0.0402888219249	-0.0178961422423	0.0376308439043	-0.00510446921908
0.389	0.240609432339	0.078956894938	9.76138634452	-0.0402607399329	-0.0170280516583	0.0371763108475	-0.0400697713813	-0.0162169372888	0.037537714974	-0.00508739038636
0.39	0.253490393815	0.0782473819815	9.7506415597	-0.0400423056195	-0.0153995093222	0.0371186394322	-0.0398523850197	-0.0145885344842	0.0374452802379	-0.00507196341054
0.391	0.267167528257	0.0775275032077	9.74017534433	-0.0398256138751	-0.0138252719921	0.0370607039416	-0.0396366746508	-0.0130144450507	0.0373536322244	-0.00505813584736
0.392	0.28158367887	0.0767979649715	9.73000990669	-0.0396106741376	-0.0123086178243	0.0370025097761	-0.0394226518394	-0.0114979460211	0.0372628553945	-0.00504585186151
0.393	0.296680616833	0.0760594720347	9.72016616253	-0.0393974953681	-0.0108525856938	0.0369440592193	-0.0392103278064	-0.0100420752613	0.0371730262957	-0.00503505246293
0.394	0.312399264124	0.0753127253553	9.71066370148	-0.0391860859714	-0.00945997105333	0.0368853517469	-0.0389997133371	-0.00864962732476	0.0370842137267	-0.00502567574762
0.395	0.328679867028	0.0745584201749	9.70152075392	-0.0389764537231	-0.00813332261901	0.0368263843299	-0.0387908186966	-0.007323150134	0.0369964789151	-0.00501765714218
0.396	0.345462218067	0.0737972441492	9.69275416776	-0.0387686057025	-0.0068749398771	0.0367671517294	-0.0385836535508	-0.00606494248342	0.0369098757052	-0.00501092965132
0.397	0.362685846332	0.0730298756581	9.68437938478	-0.0385625482322	-0.00568687140103	0.0367076467843	-0.0383782268937	-0.00487705235176	0.0368244507561	-0.00500542410739
0.398	0.380290220868	0.0722569821693	9.67641042534	-0.038358286822	-0.00457091396754	0.0366478606901	-0.0381745469813	-0.00376127601388	0.036740243749	-0.00500106942125
0.399	0.398214919656	0.0714792188738	9.66885987488	-0.0381558261198	-0.00352861245729	0.0365877832684	-0.0379726212709	-0.00271915793692	0.0366572876043	-0.00499779283364
0.4	0.41639983775	0.0706972273188	9.66173887687	-0.0379551698673	-0.0025612605239	0.036527403227	-0.037772456366	-0.00175199144471	0.0365756087055	-0.00499552016625
0.401	0.434785358221	0.0699116342279	9.65505712863	-0.0377563208608	-0.00166990201284	0.0364667084093	-0.0375740579672	-0.000860820132176	0.0364952271319	-0.0049941760718
0.402	0.453312527792	0.0691230504347	9.64882288289	-0.0375592809177	-0.000855333110129	0.0364056860343	-0.0373774308284	-4.64400094091e-05	0.0364161568969	-0.00499368428231
0.403	0.471923231616	0.0683320699903	9.64304295156	-0.0373640508471	-0.000118105198102	0.0363443229242	-0.0371825787181	0.000690597647194	0.0363384061935	-0.00499396785491
0.404	0.490560347605	0.0675392692942	9.63772271545	-0.0371706304264	0.000541471605058	0.0362826057217	-0.0369895043862	0.00134998275997	0.0362619776439	-0.00499494941446
0.405	0.509167910127	0.0667452063538	9.63286613792	-0.0369790183818	0.00112332424803	0.0362205210957	-0.0367982095352	0.00193164225729	0.0361868685553	-0.00499655139228
0.406	0.527691257004	0.0659504202335	9.62847578156	-0.036789212373	0.00162761191835	0.0361580559346	-0.0366086947971	0.00243573525011	0.036113071178	-0.00499869626051
0.407	0.546077167256	0.0651554305294	9.62455282768	-0.0366012089833	0.00205472061209	0.0360951975284	-0.0364209597142	0.00286264760622	0.0360405729684	-0.00500130676117
0.408	0.564274005396	0.0643607369059	9.62109710298	-0.0364150037133	0.00240525713099	0.0360319337383	-0.0362350027247	0.00321298595172	0.035969356853	-0.00500430612969
0.409	0.582231827625	0.0635668188352	9.61810710543	-0.0362305909787	0.00268004253821	0.0359682531537	-0.0360508211532	0.00348757113126	0.0358994014954	-0.00500761831209
0.41	0.599902521591	0.0627741352887	9.61558003768	-0.0360479641125	0.0028801051043	0.0359041452371	-0.0358684112048	0.00368743115833	0.0358306815636	-0.00501116817541
0.411	0.61723989685	0.0619831246132	9.61351183954	-0.0358671153705	0.00300667277657	0.0358396004572	-0.0356877679638	0.00381379368883	0.0357631679987	-0.00501488171091
0.412	0.634199794934	0.061194204425	9.61189722728	-0.0356880359409	0.00306116520522	0.0357746104087	-0.035508885396	0.00386807805132	0.0356968282823	-0.00501868622941
0.413	0.650740172475	0.0604077715814	9.61072973272	-0.035510715957	0.00304518536071	0.0357091679204	-0.0353317563555	0.00385188686851	0.0356316267035	-0.00502251054865
0.414	0.666821191813	0.0596242022121	9.61000174807	-0.0353351445139	0.00296051077682	0.035643267151	-0.0351563725941	0.00376699730418	0.0355675246252	-0.00502628517195
0.415	0.682405286533	0.0588438518502	9.60970457003	-0.0351613096877	0.00280908445513	0.0355769036727	-0.0349827247754	0.00361535197147	0.0355044807469	-0.00502994245804
0.416	0.69745722425	0.0580670555514	9.60982844869	-0.0349891985581	0.00259300546549	0.0355100745432	-0.0348108024913	0.00339904953706	0.0354424513657	-0.00503341678166
0.417	0.711944171306	0.0572941281261	9.61036263853	-0.0348187972339	0.00231451927876	0.0354427783659	-0.034640594282	0.00312033505742	0.0353813906342	-0.00503664468463
0.418	0.725835726801	0.056525364374	9.61129544928	-0.0346500908807	0.00197600786709	0.0353750153389	-0.0344720876594	0.00278159008254	0.0353212508142	-0.00503956501716
0.419	0.739103965044	0.0557610394339	9.61261430148	-0.0344830637516	0.00157997960714	0.0353067872929	-0.0343052691324	0.0023853225624	0.0352619825266	-0.00504211906918
0.42	0.751723462244	0.0550014090489	9.61430578097	-0.03431769922	0.00112905902155	0.0352380977186	-0.0341401242352	0.00193415659154	0.0352035349966	-0.00504425069154
0.421	0.763671326038	0.0542467100354	9.61635569587	-0.0341539798143	0.000625976393655	0.0351689517835	-0.0339766375586	0.00143082202681	0.0351458562935	-0.00504590640687
0.422	0.774927180374	0.0534971606505	9.61874913633	-0.0339918872544	7.35572899197e-05	0.0350993563394	-0.0338147927824	0.000878144012586	0.0350888935656	-0.00504703551005
0.423	0.78547320355	0.0527529610496	9.62147053223	-0.0338314024901	-0.00052528797615	0.0350293199198	-0.0336545727105	0.000279032447387	0.0350325932692	-0.0050475901582
0.424	0.79529409273	0.0520142938011	9.62450371379	-0.0336725057408	-0.00116757490492	0.0349588527291	-0.0334959593073	-0.000363528574513	0.034976901391	-0.00504752545013
0.425	0.804377072293	0.0512813243987	9.6278319721	-0.0335151765364	-0.00185025536403	0.0348879666233	-0.0333389337362	-0.0010464913141	0.034921763665	-0.00504679949523
0.426	0.812711863143	0.0505542017288	9.63143811999	-0.0333593937588	-0.0025702281022	0.0348166750821	-0.0331834763987	-0.00176675489919	0.0348671257822	-0.00504537347193
0.427	0.820290653004	0.0498330587773	9.63530455368	-0.033205135685	-0.00332434919268	0.0347449931746	-0.0330295669752	-0.00252117576582	0.0348129335935	-0.00504321167555
0.428	0.827108075174	0.0491180130698	9.63941331362	-0.0330523800298	-0.00410944237625	0.0346729375178	-0.0328771844666	-0.00330657799925	0.0347591333059	-0.00504028155592
0.429	0.833161151963	0.0484091674107	9.64374614466	-0.0329011039894	-0.00492230927481	0.0346005262292	-0.0327263072359	-0.00411976354578	0.0347056716715	-0.00503655374469
0.43	0.838449262404	0.0477066103877	9.6482845589	-0.0327512842849	-0.00575973944755	0.0345277788731	-0.0325769130513	-0.00495752226724	0.0346524961685	-0.00503200207247
0.431	0.842974077468	0.0470104171236	9.65300989286	-0.0326028972055	-0.00661852026293	0.0344547164027	-0.0324289791286	-0.00581664181147	0.0345995551763	-0.0050266035761
0.432	0.846739509297	0.0463206498505	9.65790336978	-0.032455918652	-0.00749544656122	0.0343813610974	-0.0322824821744	-0.00669391727338	0.0345467981412	-0.00502033849609
0.433	0.849751643787	0.0456373586488	9.66294615489	-0.0323103241789	-0.00838733008267	0.0343077364959	-0.0321373984284	-0.00758616062189	0.0344941757362	-0.00501319026462
0.434	0.852018678806	0.0449605820296	9.66811941631	-0.0321660890368	-0.00929100863877	0.0342338673266	-0.0319937037061	-0.00849020987005	0.0344416400122	-0.00500514548417
0.435	0.853550832725	0.0442903477572	9.67340437764	-0.0320231882128	-0.0102033550045	0.0341597794348	-0.0318513734402	-0.0094029379662	0.0343891445416	-0.00499619389718
0.436	0.85436029585	0.0436266734034	9.67878237505	-0.031881596471	-0.0111212855117	0.0340854997077	-0.031710382722	-0.0103212613863	0.0343366445551	-0.00498632834694
0.437	0.854461126071	0.0429695671255	9.6842349102	-0.0317412883907	-0.0120417683232	0.0340110559979	-0.0315707063415	-0.0112421484076	0.0342840970693	-0.00497554473013
0.438	0.853869170683	0.0423190283272	9.68974370125	-0.0316022384042	-0.0129618313723	0.0339364770456	-0.0314323188266	-0.0121626270468	0.0342314610085	-0.00496384194114
0.439	0.852601990139	0.0416750483784	9.695290733	-0.0314644208329	-0.0138785699488	0.0338617924001	-0.0312951944811	-0.0130797926461	0.0341786973166	-0.0049512218088
0.44	0.850678742792	0.0410376112888	9.70085830491	-0.0313278099211	-0.014789153919	0.0337870323408	-0.0311593074218	-0.0139908150921	0.0341257690637	-0.00493768902554
0.441	0.848120118146	0.0404066944027	9.70642907709	-0.0311923798691	-0.0156908345645	0.0337122277992	-0.0310246316133	-0.0148929456545	0.034072641543	-0.00492325106967
0.442	0.844948231075	0.0397822690611	9.7119861138	-0.0310581048636	-0.0165809510291	0.03363741028	-0.0308911409023	-0.0157835234326	0.0340192823615	-0.00490791812097
0.443	0.841186516137	0.0391643013158	9.71751292575	-0.0309249591076	-0.0174569363628	0.033562611785	-0.0307588090501	-0.0166599813985	0.0339656615222	-0.00489170297
0.444	0.836859642453	0.0385527525667	9.72299350926	-0.0307929168463	-0.0183163231535	0.0334878647365	-0.0306276097626	-0.0175198520296	0.0339117514995	-0.00487462092166
0.445	0.831993413776	0.0379475801663	9.72841238329	-0.0306619523933	-0.0191567487392	0.0334132019039	-0.0304975167197	-0.0183607725195	0.0338575273064	-0.00485668969325
0.446	0.826614659321	0.0373487381383	9.7337546242	-0.0305320401532	-0.0199759599941	0.0333386563308	-0.0303685036027	-0.0191804895649	0.0338029665545	-0.00483792930763
0.447	0.820751128404	0.0367561777421	9.73900589834	-0.0304031546428	-0.0207718176837	0.0332642612656	-0.0302405441189	-0.0199768637202	0.0337480495068	-0.00481836198168
0.448	0.814431411229	0.0361698480726	9.74415249112	-0.0302752705103	-0.0215423003859	0.0331900500931	-0.0301136120259	-0.0207478733189	0.0336927591228	-0.00479801201079
0.449	0.80768480946	0.0355896966534	9.74918133511	-0.0301483625523	-0.0222855079746	0.03311605627	-0.0299876811531	-0.0214916179573	0.0336370810959	-0.00477690564948
0.45	0.80054125715	0.0350156699991	9.7540800338	-0.0300224057294	-0.0229996646671	0.033042313262	-0.0298627254216	-0.0222063215416	0.0335810038845	-0.00475507098888
0.451	0.793031206348	0.0344477141627	9.75883688416	-0.0298973751787	-0.0236831216327	0.0329688544846	-0.0297387188622	-0.0228903348977	0.0335245187348	-0.00473253783133
0.452	0.785185540693	0.0338857751658	9.76344089718	-0.0297732462254	-0.024334359168	0.0328957132464	-0.0296156356318	-0.0235421379455	0.0334676196966	-0.00470933756258
0.453	0.777035449972	0.0333297996545	9.76788181264	-0.0296499943925	-0.0249519884379	0.0328229226955	-0.0294934500282	-0.0241603414416	0.0334103036329	-0.00468550302208
0.454	0.768612362443	0.0327797351743	9.77215011599	-0.0295275954078	-0.0255347527895	0.0327505157693	-0.0293721365026	-0.0247436882926	0.0333525702207	-0.00466106837166
0.455	0.759947826934	0.032235530744	9.77623704825	-0.0294060252106	-0.026081528643	0.0326785251469	-0.029251669671	-0.0252910544467	0.0332944219463	-0.00463606896317
0.456	0.75107342664	0.0316971372321	9.78013461524	-0.0292852599552	-0.0265913259649	0.0326069832051	-0.0291320243238	-0.0258014493677	0.0332358640928	-0.00461054120543
0.457	0.742020691074	0.031164507671	9.78383559684	-0.0291652760141	-0.0270632883339	0.0325359219772	-0.0290131754337	-0.0262740161009	0.033176904721	-0.00458452243085
0.458	0.732820991321	0.0306375977311	9.78733354785	-0.0290460499792	-0.0274966926047	0.0324653731152	-0.0288950981627	-0.0267080309382	0.0331175546434	-0.00455805076227
0.459	0.723505465077	0.0301163659412	9.7906228023	-0.0289275586615	-0.0278909481818	0.0323953678547	-0.0287777678666	-0.027102902692	0.0330578273919	-0.00453116498024
0.46	0.714104913794	0.0296007740866	9.79369847199	-0.0288097790898	-0.0282455959125	0.0323259369828	-0.0286611600996	-0.0274581715888	0.0329977391782	-0.00450390439127
0.461	0.704649742659	0.0290907873609	9.7965564436	-0.0286926885081	-0.0285603066107	0.0322571108091	-0.0285452506167	-0.0277735077945	0.0329373088483	-0.00447630869732
0.462	0.695169855886	0.0285863747302	9.79919337439	-0.0285762643719	-0.0288348792239	0.0321889191393	-0.0284300153748	-0.0280487095814	0.0328765578308	-0.00444841786698
0.463	0.685694592981	0.0280875090857	9.80160668338	-0.0284604843438	-0.0290692386563	0.0321213912514	-0.0283154305338	-0.0282837011526	0.0328155100784	-0.00442027200863
0.464	0.676252661277	0.027594167417	9.80379454307	-0.0283453262877	-0.0292634332619	0.0320545558748	-0.0282014724556	-0.0284785301358	0.032754192004	-0.00439191124591
0.465	0.666872034924	0.0271063310507	9.80575586777	-0.0282307682626	-0.0294176320213	0.0319884411713	-0.0280881177027	-0.0286333647613	0.0326926324107	-0.00436337559588
0.466	0.657579926512	0.0266239856818	9.80749029981	-0.028116788516	-0.029532121419	0.031923074719	-0.0279753430363	-0.02874849074	0.0326308624161	-0.00433470485015
0.467	0.648402680435	0.0261471216161	9.80899819411	-0.0280033654759	-0.0296073020346	0.031858483498	-0.0278631254129	-0.0288243078559	0.0325689153714	-0.00430593845923
0.468	0.639365763086	0.0256757336727	9.81028060181	-0.0278904777433	-0.0296436848659	0.0317946938782	-0.0277514419807	-0.0288613262901	0.0325068267747	-0.00427711542044
0.469	0.63049365244	0.02520982146	9.81133924999	-0.0277781040838	-0.0296418873993	0.0317317316092	-0.0276402700759	-0.0288601626926	0.0324446341802	-0.00424827416962
0.47	0.621809833758	0.0247493892134	9.81217652244	-0.0276662234188	-0.029602629446	0.0316696218118	-0.0275295872177	-0.0288215360194	0.0323823771017	-0.00421945247682
0.471	0.613336707722	0.0242944459787	9.81279543715	-0.0275548148169	-0.0295267287592	0.0316083889712	-0.0274193711035	-0.0287462631512	0.0323200969123	-0.00419068734637
0.472	0.605095573013	0.023845005507	9.81319962264	-0.027443857485	-0.0294150964521	0.0315480569318	-0.0273095996032	-0.0286352543125	0.0322578367392	-0.00416201492128
0.473	0.597106592088	0.0234010861906	9.81339329388	-0.0273333307595	-0.0292687322337	0.031488648893	-0.0272002507541	-0.0284895083087	0.0321956413554	-0.00413347039243
0.474	0.589388725235	0.022962711181	9.81338122488	-0.0272232140975	-0.0290887194796	0.031430187407	-0.0270913027553	-0.0283101075988	0.0321335570665	-0.00410508791249
0.475	0.581959720439	0.0225299081308	9.813168724	-0.0271134870679	-0.0288762201585	0.031372694377	-0.0269827339612	-0.0280982132222	0.0320716315956	-0.00407690051491
0.476	0.574836084586	0.0221027092285	9.81276160354	-0.0270041293433	-0.0286324696293	0.0313161910565	-0.0268745228763	-0.0278550595985	0.0320099139636	-0.00404894003801
0.477	0.568033052723	0.0216811510405	9.81216615195	-0.0268951206916	-0.0283587713304	0.0312606980499	-0.0267666481494	-0.0275819492174	0.0319484543679	-0.0040212370543
0.478	0.561564560983	0.0212652744575	9.811389104	-0.0267864409682	-0.0280564913764	0.0312062353134	-0.0266590885677	-0.0272802472371	0.0318873040583	-0.00399382080515
0.479	0.555443254848	0.0208551244789	9.81043760991	-0.0266780701089	-0.0277270530832	0.0311528221568	-0.0265518230516	-0.0269513760111	0.0318265152104	-0.00396671914093
0.48	0.549680463797	0.0204507500909	9.80931920463	-0.0265699881226	-0.0273719314364	0.0311004772456	-0.0264448306493	-0.0265968095584	0.0317661407976	-0.00393995846658
0.481	0.544286185219	0.0200522041338	9.80804177606	-0.0264621750852	-0.0269926475244	0.0310492186038	-0.0263380905318	-0.0262180679973	0.0317062344618	-0.00391356369278
0.482	0.539269105493	0.019659543062	9.80661353413	-0.0263546111338	-0.0265907629494	0.0309990636166	-0.0262315819888	-0.0258167119589	0.0316468503826	-0.00388755819261
0.483	0.534636568863	0.0192728268406	9.80504297755	-0.0262472764613	-0.0261678742379	0.0309500290339	-0.0261252844238	-0.0253943369987	0.0315880431458	-0.0038619637639
0.484	0.530394622598	0.018892118637	9.80333886161	-0.0261401513122	-0.0257256072638	0.0309021309734	-0.026019177351	-0.0249525680219	0.0315298676115	-0.00383680059704
0.485	0.526547983863	0.0185174846968	9.80151016629	-0.0260332159788	-0.0252656117033	0.030855384924	-0.025913240392	-0.024493053739	0.0314723787825	-0.0038120872484
0.486	0.523100092194	0.0181489940428	9.79956606391	-0.025926450798	-0.024789555536	0.0308098057491	-0.0258074532726	-0.0240174611697	0.031415631672	-0.00378784061927
0.487	0.52005309672	0.0177867182857	9.79751588731	-0.0258198361492	-0.0242991196089	0.0307654076897	-0.0257017958216	-0.0235274702072	0.0313596811726	-0.00376407594022
0.488	0.517407882438	0.0174307313875	9.79536909655	-0.0257133524531	-0.0237959922765	0.0307222043672	-0.0255962479685	-0.0230247682616	0.0313045819259	-0.00374080676088
0.489	0.515164107591	0.0170811093687	9.7931352483	-0.0256069801708	-0.0232818641345	0.0306802087864	-0.0254907897434	-0.0225110449939	0.0312503881936	-0.00371804494501
0.49	0.513320220495	0.0167379300196	9.79082396562	-0.0255006998045	-0.0227584228582	0.0306394333377	-0.0253854012766	-0.0219879871566	0.0311971537292	-0.00369580067078
0.491	0.511873478178	0.0164012727372	9.78844490475	-0.0253944918986	-0.0222273481602	0.0305998897989	-0.0252800627991	-0.021457273553	0.0311449316524	-0.00367408243614
0.492	0.510819998476	0.0160712181627	9.78600772662	-0.0252883370418	-0.0216903068803	0.0305615893366	-0.0251747546445	-0.0209205701287	0.0310937743253	-0.00365289706916
0.493	0.510154797173	0.0157478478583	9.78352206731	-0.0251822158703	-0.021148948219	0.0305245425075	-0.0250694572508	-0.0203795252068	0.0310437332309	-0.0036322497432
0.494	0.509871797155	0.0154312441746	9.78099750866	-0.0250761090716	-0.0206048991261	0.0304887592583	-0.0249641511634	-0.0198357648781	0.0309948588541	-0.00361214399677
0.495	0.509963906417	0.0151214897888	9.77844355041	-0.0249699973901	-0.0200597598558	0.030454248926	-0.0248588170392	-0.0192908885574	0.0309472005658	-0.00359258175789
0.496	0.510423032699	0.0148186675033	9.7758695842	-0.0248638616318	-0.0195150996968	0.0304210202369	-0.0247534356509	-0.0187464647159	0.0309008065102	-0.00357356337281
0.497	0.511240152096	0.0145228599243	9.77328486448	-0.0247576826726	-0.0189724528878	0.0303890813049	-0.0246479878924	-0.0182040267975	0.0308557234956	-0.00355508763893
0.498	0.51240533104	0.0142341491918	9.77069848667	-0.0246514414647	-0.0184333147263	0.0303584396296	-0.0245424547854	-0.0176650693295	0.030811996888	-0.00353715184166
0.499	0.513907802277	0.0139526165877	9.76811936087	-0.0245451190461	-0.0178991378785	0.0303291020938	-0.0244368174863	-0.0171310442339	0.0307696705099	-0.00351975179508
0.5	0.515735990502	0.0136783423672	9.76555618918	-0.0244386965498	-0.0173713288972	0.0303010749593	-0.0243310572938	-0.0166033573467	0.0307287865424	-0.00350288188618
0.501	0.517877582666	0.0134114053595	9.76301744398	-0.0243321552143	-0.0168512449535	0.0302743638635	-0.024225155658	-0.0160833651508	0.0306893854314	-0.00348653512249
0.502	0.520319575896	0.0131518827258	9.76051134615	-0.0242254763946	-0.0163401907884	0.0302489738144	-0.0241190941895	-0.0155723717294	0.0306515057986	-0.00347070318283
0.503	0.523048330968	0.0128998495881	9.75804584793	-0.0241186415743	-0.0158394158878	0.0302249091847	-0.0240128546695	-0.0150716259417	0.0306151843574	-0.00345537647102
0.504	0.526049616458	0.0126553789077	9.75562861094	-0.0240116323785	-0.0153501118859	0.0302021737067	-0.0239064190611	-0.0145823188282	0.030580455833	-0.00344054417228
0.505	0.52930869568	0.0124185409703	9.7532669921	-0.0239044305868	-0.0148734101987	0.0301807704649	-0.02379976952	-0.0141055812448	0.0305473528882	-0.00342619431214
0.506	0.532810339123	0.0121894033768	9.75096802579	-0.0237970181476	-0.0144103798913	0.0301607018892	-0.0236928884075	-0.0136424817318	0.0305159060535	-0.00341231381755
0.507	0.536538924393	0.0119680305033	9.74873841074	-0.0236893771929	-0.0139620257792	0.0301419697477	-0.0235857583024	-0.0131940246156	0.0304861436631	-0.00339888858001
0.508	0.540478459784	0.0117544834768	9.74658449632	-0.0235814900529	-0.0135292867646	0.0301245751381	-0.0234783620145	-0.0127611483469	0.0304580917963	-0.00338590352057
0.509	0.544612659978	0.0115488197597	9.74451227071	-0.0234733392722	-0.0131130344094	0.0301085184799	-0.0233706825982	-0.0123447240738	0.0304317742239	-0.0033733426562
0.51	0.548924991941	0.0113510930621	9.74252734922	-0.0233649076255	-0.0127140717407	0.0300937995057	-0.0232627033665	-0.011945554449	0.0304072123605	-0.00336118916766
0.511	0.553398737561	0.0111613529471	9.74063496759	-0.0232561781337	-0.0123331322915	0.0300804172524	-0.023154407905	-0.0115643726704	0.0303844252227	-0.00334942546831
0.512	0.558017048837	0.0109796447319	9.73883997253	-0.0231471340806	-0.0119708793711	0.0300683700524	-0.0230457800866	-0.0112018417533	0.0303634293929	-0.00333803327383
0.513	0.56276299189	0.0108060093168	9.73714681436	-0.0230377590295	-0.0116279055647	0.0300576555253	-0.0229368040862	-0.0108585540297	0.0303442389884	-0.00332699367253
0.514	0.567619609586	0.0106404828946	9.73555954435	-0.02292803684	-0.0113047324574	0.0300482705685	-0.0228274643953	-0.0105350308738	0.0303268656375	-0.00331628719605
0.515	0.57256997858	0.0104830968459	9.7340818086	-0.0228179516845	-0.0110018105799	0.0300402113491	-0.0227177458365	-0.0102317226475	0.0303113184605	-0.00330589389026
0.516	0.577597244003	0.0103338775859	9.73271684712	-0.0227074880646	-0.0107195195696	0.0300334732962	-0.0226076335786	-0.00994900886244	0.0302976040572	-0.00329579338605
0.517	0.582684693279	0.0101928463751	9.73146749114	-0.0225966308279	-0.0104581685444	0.0300280510923	-0.0224971131505	-0.00968719855371	0.0302857265003	-0.00328596496991
0.518	0.587815772188	0.0100600193155	9.73033616406	-0.0224853651835	-0.0102179966803	0.0300239386671	-0.0223861704559	-0.00944653085835	0.0302756873346	-0.00327638765401
0.519	0.592974168	0.00993540707176	9.72932488298	-0.0223736767182	-0.00999917399009	0.0300211291907	-0.0222747917862	-0.0092271757936	0.0302674855822	-0.00326704024558
0.52	0.598143816256	0.00981901500094	9.72843525971	-0.0222615514114	-0.0098018022936	0.0300196150676	-0.022162963835	-0.00902923522763	0.0302611177541	-0.0032579014155
0.521	0.603308985775	0.00971084284699	9.72766850562	-0.0221489756495	-0.00962591637431	0.0300193879326	-0.02205067371	-0.00885274403607	0.0302565778666	-0.00324894976572
0.522	0.608454283587	0.00961088488086	9.72702543614	-0.0220359362406	-0.00947148531352	0.0300204386467	-0.0219379089455	-0.00869767143605	0.0302538574652	-0.00324016389553
0.523	0.613564712033	0.00951912978053	9.726506476	-0.021922420427	-0.00933841399521	0.0300227572943	-0.021824657514	-0.00856392249095	0.0302529456525	-0.00323152246636
0.524	0.618625705386	0.00943556060542	9.72611166723	-0.0218084158983	-0.00922654477251	0.0300263331824	-0.0217109078372	-0.00845133977658	0.0302538291233	-0.00322300426503
0.525	0.623623157178	0.00936015486743	9.72584067544	-0.0216939108027	-0.00913565928783	0.0300311548398	-0.0215966487952	-0.00835970520095	0.0302564922039	-0.00321458826524
0.526	0.628543464304	0.00929288444369	9.72569280039	-0.0215788937577	-0.00906548043739	0.0300372100193	-0.0214818697363	-0.00828874196835	0.0302609168987	-0.00320625368719
0.527	0.633373541343	0.00923371573388	9.72566698449	-0.0214633538599	-0.00901567447126	0.0300444857001	-0.0213665604847	-0.00823811667885	0.03026708294	-0.00319798005517
0.528	0.638100872148	0.00918260958752	9.72576182398	-0.0213472806937	-0.00898585321963	0.0300529680922	-0.0212507113474	-0.00820744155388	0.030274967845	-0.00318974725296
0.529	0.64271351117	0.00913952145998	9.72597558076	-0.0212306643385	-0.00897557643559	0.0300626426432	-0.0211343131206	-0.00819627677833	0.0302845469766	-0.00318153557698
0.53	0.647200123911	0.00910440147376	9.7263061932	-0.0211134953753	-0.00898435424525	0.0300734940458	-0.0210173570941	-0.00820413294981	0.0302957936096	-0.00317332578709
0.531	0.65154999946	0.00907719447477	9.7267512913	-0.0209957648918	-0.00901164969477	0.0300855062475	-0.0208998350552	-0.00823047362476	0.0303086790018	-0.00316509915479
0.532	0.655753077957	0.00905784016823	9.72730820821	-0.0208774644863	-0.00905688138515	0.0300986624627	-0.0207817392914	-0.00827471795221	0.0303231724691	-0.00315683750896
0.533	0.659799953863	0.00904627326519	9.7279739959	-0.0207585862706	-0.00911942618444	0.0301129451857	-0.020663062591	-0.00833624338492	0.0303392414653	-0.0031485232788
0.534	0.663681907187	0.00904242353391	9.72874543927	-0.020639122871	-0.00919862200762	0.0301283362064	-0.0205437982443	-0.00841438845807	0.0303568516659	-0.00314013953418
0.535	0.667390890049	0.00904621610789	9.72961907061	-0.0205190674287	-0.00929377065432	0.0301448166276	-0.0204239400413	-0.00850845562566	0.0303759670558	-0.00313167002304
0.536	0.670919567261	0.00905757139565	9.7305911878	-0.0203984135987	-0.00940414069448	0.0301623668845	-0.0203034822699	-0.00861771414487	0.0303965500205	-0.00312309920604
0.537	0.674261291768	0.00907640549671	9.73165786767	-0.0202771555472	-0.00952897039204	0.0301809667654	-0.0201824197124	-0.00874140299831	0.0304185614407	-0.00311441228826
0.538	0.677410143424	0.00910263012897	9.7328149839	-0.0201552879481	-0.00966747065729	0.0302005954352	-0.02006074764	-0.00887873384484	0.0304419607898	-0.003105595248
0.539	0.680360893297	0.0091361530386	9.73405822321	-0.0200328059778	-0.00981882801791	0.0302212314603	-0.0199384618076	-0.00902889398907	0.0304667062345	-0.00309663486258
0.54	0.683109044365	0.00917687795165	9.73538310253	-0.0199097053093	-0.00998220759975	0.0302428528355	-0.019815558446	-0.00919104936046	0.0304927547375	-0.00308751873122
0.541	0.685650784702	0.00922470498269	9.73678498614	-0.0197859821047	-0.0101567561078	0.0302654370122	-0.0196920342538	-0.00936434749263	0.0305200621626	-0.0030782352949
0.542	0.687983028227	0.00927953063369	9.73825910201	-0.0196616330069	-0.0103416047983	0.0302889609288	-0.0195678863881	-0.00954792049387	0.0305485833816	-0.00306877385331
0.543	0.690103371666	0.00934124813341	9.73980055969	-0.01953665513	-0.010535872434	0.0303134010426	-0.0194431124538	-0.00974088800004	0.0305782723828	-0.00305912457876
0.544	0.692010113001	0.00940974749711	9.74140436803	-0.0194110460487	-0.0107386682123	0.0303387333629	-0.0193177104926	-0.00994236010157	0.0306090823804	-0.00304927852724
0.545	0.693702223397	0.00948491584452	9.7430654509	-0.0192848037865	-0.0109490946598	0.0303649334857	-0.0191916789705	-0.0101514402359	0.0306409659252	-0.00303922764651
0.546	0.695179347076	0.00956663750045	9.74477866539	-0.0191579268037	-0.0111662504848	0.0303919766299	-0.0190650167646	-0.0103672280374	0.0306738750154	-0.00302896478134
0.547	0.696441780745	0.00965479424917	9.746538818	-0.0190304139841	-0.0113892333787	0.0304198376742	-0.0189377231493	-0.0105888221381	0.0307077612079	-0.00301848367598
0.548	0.69749046235	0.00974926546504	9.7483406819	-0.0189022646202	-0.011617142761	0.0304484911953	-0.0188097977816	-0.0108153229094	0.0307425757295	-0.00300777897377
0.549	0.698326958011	0.00984992831854	9.75017901264	-0.0187734783995	-0.0118490824595	0.0304779115069	-0.0186812406863	-0.0110458351413	0.0307782695871	-0.00299684621411
0.55	0.698953426615	0.00995665804543	9.75204856497	-0.0186440553884	-0.0120841633195	0.0305080726993	-0.0185520522396	-0.011279470649	0.030814793678	-0.00298568182677
0.551	0.699372616115	0.0100693280157	9.75394410767	-0.0185139960168	-0.0123215057356	0.03053894868	-0.0184222331538	-0.0115153508028	0.0308520988976	-0.00297428312365
0.552	0.699587839352	0.0101878099594	9.75586043988	-0.0183833010617	-0.0125602420995	0.0305705132143	-0.0182917844598	-0.0117526089743	0.0308901362471	-0.00296264828801
0.553	0.699602964813	0.0103119740116	9.75779240615	-0.0182519716303	-0.0127995191601	0.0306027399659	-0.0181607074912	-0.0119903928941	0.0309288569387	-0.00295077636139
0.554	0.699422351535	0.0104416891886	9.7597349094	-0.0181200091437	-0.0130385002886	0.0306356025385	-0.018029003867	-0.0122278669148	0.0309682124984	-0.0029386672281
0.555	0.699050873431	0.0105768231985	9.761682927	-0.0179874153196	-0.0132763676443	0.0306690745164	-0.0178966754746	-0.0124642141756	0.0310081548664	-0.0029263215976
0.556	0.698493861693	0.0107172428103	9.76363152299	-0.0178541921552	-0.0135123242382	0.0307031295053	-0.0177637244527	-0.0126986386635	0.0310486364957	-0.00291374098473
0.557	0.697757095639	0.0108628138918	9.76557586151	-0.0177203419101	-0.0137455958888	0.0307377411727	-0.0176301531745	-0.012930367167	0.0310896104459	-0.00290092768793
0.558	0.696846769375	0.0110134016176	9.76751121832	-0.0175858670895	-0.0139754330666	0.0307728832873	-0.0174959642313	-0.0131586511192	0.0311310304755	-0.0028878847656
0.559	0.695769460331	0.0111688705386	9.76943299468	-0.0174507704274	-0.0142011126254	0.0308085297582	-0.0173611604153	-0.0133827683274	0.031172851129	-0.0028746160106
0.56	0.694532114595	0.011329084759	9.77133672534	-0.0173150548698	-0.0144219394163	0.0308446546727	-0.0172257447041	-0.013602024585	0.0312150278215	-0.00286112592315
0.561	0.69314199313	0.0114939080681	9.77321809225	-0.0171787235592	-0.0146372477827	0.0308812323335	-0.0170897202447	-0.0138157551654	0.0312575169181	-0.00284741968218
0.562	0.691606677637	0.0116632039411	9.7750729322	-0.017041779818	-0.0148464029348	0.0309182372943	-0.0169530903385	-0.0140233261942	0.0313002758097	-0.00283350311519
0.563	0.689934007499	0.0118368358085	9.77689724661	-0.0169042271341	-0.0150488022006	0.0309556443943	-0.0168158584265	-0.0142241358994	0.031343262984	-0.00281938266684
0.564	0.688132068903	0.0120146670374	9.7786872105	-0.0167660691454	-0.0152438761542	0.0309934287907	-0.0166780280754	-0.0144176157378	0.0313864380916	-0.00280506536636
0.565	0.686209172803	0.012196561017	9.78043917908	-0.0166273096264	-0.0154310896189	0.0310315659907	-0.016539602964	-0.0146032313971	0.031429762008	-0.00279055879387
0.566	0.684173801223	0.0123823813383	9.78214969634	-0.0164879524745	-0.0156099425463	0.0310700318803	-0.0164005868709	-0.0147804836736	0.0314731968898	-0.00277587104579
0.567	0.682034596419	0.012571991796	9.78381550024	-0.016348001697	-0.0157799707704	0.0311088027524	-0.0162609836628	-0.0149489092248	0.0315167062259	-0.00276101069939
0.568	0.679800327706	0.0127652565099	9.78543352797	-0.0162074614	-0.0159407466369	0.0311478553326	-0.0161207972829	-0.0151080811984	0.0315602548838	-0.00274598677669
0.569	0.677479856414	0.0129620399849	9.78700092215	-0.0160663357762	-0.0160918795098	0.0311871668026	-0.0159800317414	-0.0152576097374	0.0316038091504	-0.0027308087078
0.57	0.675082115772	0.0131622071366	9.78851503469	-0.0159246290954	-0.0162330161554	0.031226714822	-0.0158386911059	-0.0153971423631	0.0316473367673	-0.00271548629376
0.571	0.672616081481	0.0133656234048	9.78997342854	-0.0157823456949	-0.0163638410052	0.031266477548	-0.0156967794932	-0.0155263642375	0.0316908069611	-0.00270002966911
0.572	0.670090738557	0.0135721547981	9.79137388254	-0.0156394899708	-0.0164840762997	0.0313064336523	-0.0155543010616	-0.0156449983065	0.0317341904674	-0.00268444926424
0.573	0.667515050057	0.0137816679871	9.79271439246	-0.0154960663702	-0.0165934821154	0.0313465623361	-0.015411260005	-0.015752805326	0.0317774595506	-0.00266875576764
0.574	0.664897950008	0.013994030241	9.79399317256	-0.0153520793849	-0.0166918562772	0.0313868433432	-0.0152676605466	-0.0158495837742	0.0318205880171	-0.0026529600882
0.575	0.662248302821	0.0142091095691	9.7952086558	-0.0152075335451	-0.0167790341589	0.0314272569698	-0.0151235069348	-0.0159351696514	0.0318635512239	-0.00263707331765
0.576	0.659574873875	0.0144267747971	9.79635949406	-0.0150624334147	-0.0168548883748	0.0314677840731	-0.0149788034393	-0.0160094361716	0.0319063260818	-0.00262110669324
0.577	0.656886307554	0.0146468955731	9.797444558	-0.0149167835874	-0.0169193283659	0.0315084060771	-0.0148335543486	-0.0160722933484	0.0319488910528	-0.00260507156078
0.578	0.654191129494	0.0148693422977	9.79846293416	-0.0147705886829	-0.0169722998841	0.0315491049759	-0.0146877639677	-0.0161236874791	0.0319912261432	-0.00258897933817
0.579	0.651497681767	0.0150939863635	9.79941392564	-0.0146238533453	-0.0170137843774	0.0315898633349	-0.0145414366173	-0.0161636005301	0.0320333128911	-0.00257284147946
0.58	0.648814123273	0.0153207001385	9.80029704593	-0.0144765822413	-0.0170437982815	0.0316306642904	-0.0143945766339	-0.0161920494285	0.0320751343495	-0.00255666943957
0.581	0.64614842823	0.0155493568109	9.80111201919	-0.0143287800596	-0.0170623922209	0.0316714915461	-0.0142471883699	-0.0162090852635	0.0321166750642	-0.00254047463981
0.582	0.643508317633	0.015779830764	9.80185877501	-0.014180451511	-0.0170696501237	0.0317123293683	-0.0140992761954	-0.0162147924014	0.0321579210479	-0.00252426843417
0.583	0.640901289413	0.016011997351	9.80253744284	-0.0140316013294	-0.0170656882556	0.0317531625783	-0.0139508445007	-0.0162092875201	0.0321988597487	-0.0025080620766
0.584	0.638334575936	0.0162457330006	9.80314835043	-0.0138822342732	-0.0170506541763	0.031793976544	-0.0138018976984	-0.0161927185663	0.0322394800162	-0.00249186668922
0.585	0.635815133173	0.016480915307	9.80369201525	-0.0137323551277	-0.0170247256251	0.0318347571682	-0.0136524402276	-0.016165263641	0.0322797720621	-0.00247569323169
0.586	0.633349622396	0.0167174230337	9.80416914103	-0.0135819687083	-0.0169881093382	0.0318754908767	-0.0135024765576	-0.0161271298179	0.0323197274177	-0.00245955247163
0.587	0.630944408633	0.0169551360896	9.80458061061	-0.0134310798633	-0.0169410398043	0.0319161646033	-0.0133520111929	-0.0160785518999	0.0323593388884	-0.00244345495635
0.588	0.628605525575	0.0171939357023	9.80492747972	-0.0132796934783	-0.0168837779637	0.0319567657743	-0.0132010486783	-0.0160197911184	0.0323986005038	-0.00242741098579
0.589	0.626338690775	0.0174337042953	9.80521096962	-0.0131278144811	-0.0168166098547	0.0319972822912	-0.0130495936045	-0.0159511337811	0.0324375074664	-0.00241143058675
0.59	0.624149272389	0.0176743256482	9.8054324606	-0.0129754478457	-0.0167398452136	0.032037702512	-0.0128976506141	-0.0158728898728	0.0324760560955	-0.00239552348861
0.591	0.622042298753	0.017915684843	9.80559348319	-0.0128225985986	-0.0166538160332	0.0320780152313	-0.0127452244082	-0.0157853916147	0.0325142437708	-0.00237969910034
0.592	0.620022428826	0.0181576684106	9.80569571138	-0.0126692718238	-0.0165588750853	0.0321182096596	-0.012592319753	-0.0156889919878	0.0325520688721	-0.00236396648903
0.593	0.618093974771	0.0184001641765	9.80574095431	-0.0125154726691	-0.0164553944112	0.0321582754014	-0.0124389414865	-0.0155840632252	0.0325895307183	-0.00234833435995
0.594	0.616260870506	0.0186430614931	9.80573114689	-0.0123612063523	-0.0163437637877	0.0321982024325	-0.0122850945261	-0.0154709952782	0.0326266295033	-0.00233281103799
0.595	0.61452667376	0.0188862511919	9.80566834269	-0.0122064781671	-0.0162243891712	0.0322379810767	-0.0121307838754	-0.0153501942623	0.0326633662322	-0.00231740445082
0.596	0.612894584888	0.0191296254906	9.80555470428	-0.0120512934904	-0.0160976911272	0.032277601982	-0.0119760146318	-0.0152220808873	0.0326997426549	-0.00230212211345
0.597	0.61136740605	0.0193730783038	9.80539249375	-0.0118956577884	-0.0159641032483	0.0323170560958	-0.0118207919937	-0.0150870888771	0.0327357611997	-0.00228697111448
0.598	0.609947580478	0.0196165049573	9.80518406533	-0.0117395766232	-0.0158240705682	0.0323563346408	-0.011665121268	-0.0149456633843	0.0327714249055	-0.00227195810386
0.599	0.608637160942	0.0198598024677	9.80493185503	-0.0115830556597	-0.0156780479731	0.03239542909	-0.0115090078774	-0.0147982594033	0.0328067373549	-0.00225708928225
0.6	0.607437832209	0.0201028694081	9.80463837215	-0.0114261006722	-0.0155264986198	0.0324343311413	-0.0113524573673	-0.0146453401891	0.0328417026059	-0.00224237039201
0.601	0.606350913009	0.0203456059439	9.80430618988	-0.0112687175505	-0.01536989236	0.0324730326931	-0.0111954754133	-0.0144873756834	0.0328763251241	-0.00222780670965
0.602	0.605377335623	0.0205879140326	9.80393793573	-0.011110912307	-0.0152087041806	0.0325115258196	-0.0110380678278	-0.0143248409556	0.0329106097161	-0.00221340303999
0.603	0.604517690645	0.0208296971351	9.80353628366	-0.0109526910821	-0.01504341266	0.0325498027458	-0.0108802405664	-0.0141582146607	0.0329445614624	-0.00219916371174
0.604	0.603772197232	0.0210708605214	9.8031039434	-0.010794060151	-0.0148744984476	0.0325878558238	-0.0107219997346	-0.0139879775197	0.0329781856516	-0.00218509257471
0.605	0.603140729208	0.0213113111276	9.80264365244	-0.0106350259286	-0.0147024427694	0.0326256775093	-0.0105633515938	-0.0138146108267	0.0330114877163	-0.00217119299845
0.606	0.602622822523	0.0215509575489	9.80215816788	-0.010475594976	-0.0145277259634	0.0326632603379	-0.0104043025669	-0.013638594985	0.0330444731689	-0.00215746787239
0.607	0.602217665947	0.0217897102281	9.801650256	-0.0103157740048	-0.0143508260496	0.0327005969037	-0.0102448592436	-0.0134604080788	0.0330771475405	-0.00214391960745
0.608	0.601924140162	0.0220274812161	9.80112268477	-0.0101555698824	-0.0141722173377	0.0327376798365	-0.0100850283857	-0.0132805244812	0.0331095163201	-0.00213055013902
0.609	0.601740797245	0.0222641844101	9.8005782151	-0.00999498963648	-0.0139923690747	0.0327745017821	-0.00992481693116	-0.0130994135039	0.0331415848965	-0.00211736093134
0.61	0.60166589973	0.0224997353396	9.8000195934	-0.00983404045918	-0.0138117441383	0.0328110553815	-0.00976423199879	-0.0129175380908	0.0331733585018	-0.0021043529832
0.611	0.601697409381	0.0227340513415	9.79944954283	-0.00967272971056	-0.0136307977765	0.0328473332526	-0.00960328089141	-0.0127353535588	0.0332048421575	-0.00209152683486
0.612	0.601833018778	0.0229670514381	9.79887075536	-0.00951106492228	-0.0134499763974	0.0328833279718	-0.00944197109946	-0.0125533063887	0.0332360406225	-0.00207888257635
0.613	0.60207013447	0.0231986565123	9.79828588521	-0.0093490538002	-0.0132697164119	0.0329190320577	-0.00928031030342	-0.0123718330686	0.0332669583439	-0.00206641985676
0.614	0.602405943927	0.0234287889328	9.79769754111	-0.00918670422696	-0.0130904431311	0.0329544379549	-0.00911830637621	-0.0121913589925	0.0332975994101	-0.00205413789485
0.615	0.602837361422	0.0236573730431	9.79710827922	-0.00902402426388	-0.0129125697212	0.03298953802	-0.00895596738482	-0.0120122974153	0.0333279675067	-0.00204203549054
0.616	0.603361096818	0.0238843347218	9.79652059791	-0.00886102215254	-0.0127364962171	0.0330243245083	-0.00879330159151	-0.0118350484681	0.0333580658755	-0.00203011103762
0.617	0.603973651722	0.0241096015526	9.79593692917	-0.00869770631573	-0.0125626085974	0.0330587895616	-0.00863031745454	-0.0116599982327	0.0333878972761	-0.0020183625372
0.618	0.604671319338	0.0243331028954	9.79535963453	-0.00853408535796	-0.0123912779209	0.0330929251976	-0.00846702362819	-0.01148751788	0.0334174639504	-0.00200678761225
0.619	0.605450230888	0.0245547696228	9.79479099897	-0.00837016806559	-0.0122228595272	0.0331267233007	-0.0083034289625	-0.0113179628703	0.0334467675903	-0.00199538352281
0.62	0.606306340551	0.024774534365	9.79423322539	-0.00820596340632	-0.0120576923025	0.0331601756142	-0.00813954250224	-0.0111516722196	0.0334758093086	-0.0019841471821
0.621	0.607235470003	0.0249923312411	9.79368843016	-0.00804148052826	-0.0118960980095	0.0331932737328	-0.00797537348559	-0.0109889678306	0.0335045896127	-0.00197307517319
0.622	0.608233282169	0.0252080961743	9.79315863832	-0.00787672875848	-0.0117383806849	0.0332260090983	-0.00781093134201	-0.01083015389	0.0335331083815	-0.00196216376645
0.623	0.609295357413	0.0254217664034	9.79264577977	-0.00771171760104	-0.0115848261022	0.033258372995	-0.00764622568985	-0.0106755163318	0.0335613648461	-0.00195140893747
0.624	0.610417157966	0.0256332808606	9.79215168462	-0.0075464567347	-0.0114357013024	0.033290356547	-0.00748126633336	-0.0105253223683	0.0335893575725	-0.00194080638551
0.625	0.611594059403	0.0258425800029	9.79167808151	-0.00738095600989	-0.0112912541904	0.0333219507175	-0.00731606325909	-0.0103798200868	0.033617084449	-0.00193035155241
0.626	0.612821378392	0.0260496057414	9.7912265924	-0.00721522544545	-0.0111517131987	0.0333531463083	-0.007150626632	-0.0102392381128	0.0336445426749	-0.00192003964184
0.627	0.614094378086	0.026254301432	9.79079873212	-0.00704927522461	-0.0110172870163	0.0333839339612	-0.00698496679079	-0.0101037853402	0.0336717287543	-0.00190986563884
0.628	0.615408277239	0.0264566119759	9.7903959041	-0.00688311569096	-0.0108881643843	0.033414304161	-0.00681909424315	-0.00997365072586	0.0336986384913	-0.00189982432966
0.629	0.616758276083	0.0266564836159	9.79001940099	-0.00671675734353	-0.0107645139556	0.0334442472388	-0.00665301966019	-0.00984900314928	0.0337252669897	-0.00188991032172
0.63	0.618139574757	0.0268538639667	9.78967040077	-0.00655021083166	-0.0106464842177	0.0334737533775	-0.0064867538706	-0.00972999133623	0.0337516086544	-0.00188011806369
0.631	0.61954737124	0.0270487020932	9.78934996647	-0.00638348694945	-0.0105342034797	0.0335028126179	-0.0063203078544	-0.0096167438445	0.0337776571966	-0.00187044186562
0.632	0.62097689654	0.0272409482907	9.78905904673	-0.00621659662982	-0.0104277799191	0.0335314148661	-0.00615369273624	-0.00950936911128	0.0338034056415	-0.00186087591903
0.633	0.622423401456	0.0274305543274	9.78879847322	-0.00604955093805	-0.0103273016897	0.0335595499019	-0.00598691977828	-0.00940795556016	0.0338288463393	-0.00185141431702
0.634	0.623882208531	0.0276174730797	9.78856896214	-0.00588236106518	-0.0102328370867	0.0335872073887	-0.00582000037278	-0.00931257176649	0.0338539709778	-0.00184205107408
0.635	0.625348691366	0.0278016587784	9.78837111439	-0.00571503832078	-0.0101444347692	0.0336143768836	-0.00565294603423	-0.00922326667907	0.0338787705986	-0.00183278014586
0.636	0.626818298636	0.0279830669139	9.78820541589	-0.00554759412567	-0.0100621240366	0.0336410478492	-0.00548576839128	-0.00914006989646	0.033903235616	-0.0018235954486
0.637	0.62828656694	0.0281616541816	9.78807223886	-0.00538004000417	-0.00998591515827	0.0336672096661	-0.00531847917831	-0.00906299199596	0.0339273558366	-0.00181449087832
0.638	0.629749128056	0.0283373785388	9.78797184265	-0.0052123875761	-0.00991579975339	0.0336928516456	-0.00515109022664	-0.00899202491294	0.0339511204836	-0.00180546032958
0.639	0.631201744149	0.0285101989251	9.78790437675	-0.00504464854856	-0.00985175121901	0.0337179630444	-0.0049836134557	-0.00892714236849	0.0339745182212	-0.00179649771394
0.64	0.632640279648	0.0286800756275	9.7878698807	-0.00487683470735	-0.00979372520404	0.0337425330787	-0.00481606086367	-0.00886830034273	0.0339975371818	-0.00178759697786
0.641	0.634060734597	0.0288469700069	9.78786828815	-0.00470895790834	-0.00974166012691	0.0337665509401	-0.00464844451821	-0.0088154375919	0.034020164996	-0.00177875212019
0.642	0.635459251932	0.0290108445477	9.7878994285	-0.00454103006848	-0.00969547773416	0.0337900058113	-0.00448077654676	-0.00876847620622	0.0340423888223	-0.00176995720909
0.643	0.636832115453	0.0291716628974	9.78796302977	-0.00437306315678	-0.00965508369737	0.0338128868825	-0.00431306912688	-0.0087273222062	0.0340641953806	-0.00176120639838
0.644	0.638175781328	0.0293293896711	9.78805872187	-0.00420506918509	-0.00962036824608	0.0338351833686	-0.00414533447638	-0.00869186617479	0.0340855709856	-0.00175249394327
0.645	0.639486857445	0.0294839906693	9.78818603931	-0.00403706019869	-0.00959120683352	0.0338568845266	-0.00397758484329	-0.00866198392243	0.0341065015827	-0.00174381421543
0.646	0.640762125621	0.0296354327263	9.78834442582	-0.00386904826689	-0.00956746083311	0.0338779796726	-0.00380983249588	-0.00863753718273	0.0341269727842	-0.00173516171745
0.647	0.641998547047	0.0297836837399	9.78853323595	-0.00370104547358	-0.00954897826232	0.0338984582005	-0.00364208971256	-0.00861837433558	0.0341469699068	-0.00172653109648
0.648	0.643193264012	0.0299287126261	9.78875174165	-0.00353306390762	-0.00953559453149	0.0339183095998	-0.00347436877179	-0.00860433115519	0.0341664780109	-0.00171791715724
0.649	0.644343603503	0.0300704893751	9.78899913422	-0.00336511565324	-0.00952713321464	0.0339375234736	-0.00330668194191	-0.00859523158005	0.0341854819389	-0.00170931487421
0.65	0.645447088265	0.0302089849741	9.78927452899	-0.0031972127806	-0.00952340683959	0.0339560895571	-0.00313904147116	-0.00859088850228	0.034203966356	-0.00170071940307
0.651	0.646501444133	0.0303441713453	9.78957697038	-0.00302936733617	-0.00952421769443	0.0339739977356	-0.00297145957767	-0.00859110457323	0.0342219157902	-0.00169212609132
0.652	0.647504581304	0.0304760215427	9.78990543519	-0.00286159133331	-0.00952935864772	0.033991238063	-0.00280394843948	-0.00859567302288	0.034239314673	-0.00168353048811
0.653	0.648454597968	0.0306045097377	9.79025883801	-0.0026938967429	-0.00953861397937	0.0340078007793	-0.00263652018484	-0.00860437848991	0.0342561473806	-0.00167492835325
0.654	0.649349824917	0.0307296107899	9.79063603628	-0.00252629548406	-0.0095517602201	0.0340236763287	-0.00246918688246	-0.00861699786028	0.0342723982746	-0.00166631566539
0.655	0.650188762142	0.0308513008939	9.79103583346	-0.00235879941498	-0.00956856699561	0.0340388553771	-0.00230196053204	-0.00863330111064	0.0342880517429	-0.00165768862929
0.656	0.650970145813	0.0309695569147	9.79145698493	-0.00219142032397	-0.00958879787417	0.0340533288291	-0.00213485305495	-0.00865305215509	0.0343030922406	-0.00164904368236
0.657	0.651692873707	0.0310843570655	9.79189820305	-0.00202416992068	-0.00961221121394	0.0340670878447	-0.00196787628516	-0.00867600969167	0.0343175043301	-0.00164037750029
0.658	0.652356079663	0.0311956802309	9.7923581614	-0.00185705982738	-0.00963856100785	0.034080123856	-0.00180104196026	-0.00870192804648	0.0343312727206	-0.00163168700182
0.659	0.652959073927	0.0313035064922	9.79283549986	-0.00169010157069	-0.00966759772371	0.0340924285824	-0.00163436171296	-0.00873055801302	0.0343443823078	-0.00162296935272
0.66	0.653501372918	0.0314078168624	9.79332882904	-0.00152330657336	-0.00969906913684	0.0341039940461	-0.00146784706266	-0.00876164768407	0.0343568182118	-0.00161422196889
0.661	0.653982684296	0.0315085933234	9.79383673647	-0.0013566861464	-0.00973272115289	0.0341148125871	-0.00130150940739	-0.00879494327375	0.034368565815	-0.00160544251867
0.662	0.654402910661	0.0316058188328	9.7943577898	-0.00119025148137	-0.00976829861875	0.0341248768766	-0.00113536001603	-0.00883018992777	0.0343796107985	-0.0015966289243
0.663	0.654762127194	0.0316994775185	9.79489054195	-0.00102401364313	-0.00980554611917	0.0341341799303	-0.000969410020907	-0.00886713251934	0.0343899391777	-0.00158777936263
0.664	0.655060592818	0.031789554419	9.79543353793	-0.000857983562775	-0.00984420875718	0.0341427151215	-0.000803670410664	-0.00890551642889	0.0343995373366	-0.00157889226496
0.665	0.655298776286	0.0318760353314	9.79598531514	-0.000692172030834	-0.00988403291603	0.0341504761922	-0.000638152023444	-0.00894508830548	0.0344083920607	-0.00156996631622
0.666	0.655477266774	0.0319589075205	9.79654441268	-0.000526589691095	-0.00992476700094	0.0341574572645	-0.00047286554071	-0.00898559680787	0.0344164905691	-0.0015610004533
0.667	0.655596863311	0.0320381588629	9.79710937247	-0.000361247034277	-0.00996616215892	0.0341636528505	-0.000307821480935	-0.00902679332384	0.034423820544	-0.00155199386269
0.668	0.655658507742	0.0321137784202	9.7976787458	-0.000196154392514	-0.0100079729747	0.0341690578616	-0.000143030194156	-0.00906843266554	0.0344303701604	-0.00154294597743
0.669	0.655663299667	0.0321857562555	9.79825109512	-3.13219338936e-05	-0.0100499581415	0.034173667617	2.1498143401e-05	-0.00911027373974	0.0344361281126	-0.00153385647337
0.67	0.65561248157	0.0322540834576	9.79882500094	0.00013324034242	-0.0100918811046	0.0341774778508	0.000185753534073	-0.00915208019116	0.0344410836398	-0.00152472526475
0.671	0.65550743142	0.0323187522384	9.7993990635	0.00029752261085	-0.0101335106774	0.034180484719	0.000349726163277	-0.00919362101774	0.0344452265498	-0.00151555249918
0.672	0.655349685064	0.0323797555846	9.79997190833	0.000461515223678	-0.0101746216274	0.0341826848049	0.000513406403602	-0.00923467115639	0.0344485472416	-0.00150633855198
0.673	0.655140880415	0.0324370877694	9.8005421884	0.000625208714908	-0.0102149952315	0.0341840751236	0.000676784818467	-0.00927501203842	0.0344510367249	-0.00149708402002
0.674	0.654882787308	0.0324907439531	9.80110858902	0.000788593803705	-0.0102544198009	0.0341846531261	0.000839852165334	-0.00931443211313	0.0344526866389	-0.00148778971497
0.675	0.654577274044	0.0325407204842	9.80166983014	0.000951661397528	-0.0102926911717	0.0341844167019	0.00100259939858	-0.00935272733916	0.0344534892689	-0.00147845665601
0.676	0.654226337266	0.0325870144855	9.8022246696	0.00111440259492	-0.0103296131637	0.0341833641805	0.001165017672	-0.00938970164238	0.0344534375609	-0.00146908606217
0.677	0.653832031253	0.0326296245179	9.80277190702	0.00127680868787	-0.0103649980042	0.0341814943331	0.00132709834091	-0.00942516733998	0.0344525251343	-0.00145967934412
0.678	0.653396523885	0.032668549919	9.80331038571	0.00143887116378	-0.0103986667182	0.0341788063716	0.00148883296372	-0.00945894553019	0.0344507462929	-0.00145023809563
0.679	0.652922052023	0.0327037911752	9.80383899537	0.00160058170715	-0.0104304494828	0.0341752999484	0.00165021330336	-0.00949086644676	0.034448096034	-0.00144076408462
0.68	0.652410917875	0.0327353499174	9.80435667434	0.00176193220086	-0.0104601859471	0.0341709751544	0.00181123132815	-0.00952076977855	0.034444570055	-0.00143125924386
0.681	0.651865489089	0.0327632287548	9.80486241267	0.00192291472714	-0.0104877255157	0.0341658325157	0.00197187921242	-0.00954850495342	0.0344401647595	-0.00142172566142
0.682	0.651288191403	0.0327874313618	9.80535525307	0.00208352156812	-0.0105129275975	0.0341598729909	0.00213214933663	-0.00957393138671	0.0344348772597	-0.00141216557084
0.683	0.650681493833	0.032807962484	9.80583429378	0.00224374520623	-0.0105356618183	0.034153097966	0.00229203428747	-0.00959691869408	0.0344287053785	-0.00140258134099
0.684	0.650047875262	0.0328248282198	9.80629868839	0.00240357832407	-0.0105558081985	0.0341455092493	0.00245152685721	-0.00961734686906	0.0344216476491	-0.00139297546587
0.685	0.649389876683	0.0328380354244	9.8067476493	0.00256301380417	-0.0105732572948	0.0341371090656	0.00261062004308	-0.00963510642532	0.0344137033128	-0.00138335055413
0.686	0.64871004916	0.032847592142	9.80718044736	0.00272204472834	-0.010587910308	0.0341279000491	0.0027693070462	-0.00965009850411	0.0344048723154	-0.00137370931852
0.687	0.64801093903	0.0328535076381	9.80759641401	0.00288066437673	-0.0105996791553	0.0341178852362	0.0029275812702	-0.00966223494713	0.0343951553014	-0.00136405456529
0.688	0.647295110361	0.0328557921973	9.80799494133	0.00303886622667	-0.0106084865094	0.034107068057	0.00308543631963	-0.00967143833572	0.0343845536071	-0.0013543891834
0.689	0.646565115263	0.0328544572436	9.80837548241	0.00319664395138	-0.0106142658039	0.0340954523269	0.00324286599817	-0.00967764199649	0.0343730692519	-0.0013447161339
0.69	0.645823505164	0.0328495152163	9.80873755215	0.00335399141823	-0.010616961206	0.0340830422366	0.00339986430653	-0.00968078997444	0.034360704928	-0.00133503843911
0.691	0.645072797398	0.0328409798067	9.80908072767	0.00351090268686	-0.0106165275576	0.0340698423427	0.00355642544005	-0.00968083697418	0.0343474639885	-0.00132535917202
0.692	0.644315490212	0.0328288657603	9.80940464727	0.00366737200721	-0.010612930285	0.0340558575567	0.00371254378634	-0.00967774827018	0.0343333504346	-0.00131568144568
0.693	0.643554051692	0.0328131888624	9.80970901251	0.00382339381722	-0.0106061452788	0.0340410931343	0.00386821392252	-0.00967149958708	0.0343183689011	-0.00130600840267
0.694	0.6427908938	0.0327939662241	9.80999358423	0.00397896274037	-0.0105961587449	0.0340255546638	0.00402343061231	-0.00966207695069	0.0343025246406	-0.00129634320476
0.695	0.642028394827	0.032771215918	9.81025818535	0.00413407358316	-0.0105829670268	0.0340092480543	0.0041781888031	-0.00964947651128	0.0342858235065	-0.00128668902274
0.696	0.641268877138	0.0327449571664	9.8105026985	0.00428872133242	-0.0105665764019	0.0339921795233	0.00433248362281	-0.0096337043399	0.0342682719353	-0.00127704902636
0.697	0.640514603558	0.0327152103097	9.81072706544	0.0044429011524	-0.0105470028517	0.0339743555848	0.00448631037664	-0.00961477619909	0.0342498769276	-0.00126742637458
0.698	0.639767773736	0.0326819968104	9.81093128592	0.00459660838186	-0.0105242718072	0.0339557830355	0.00463966454364	-0.00959271728906	0.0342306460277	-0.00125782420598
0.699	0.639030524247	0.032645339154	9.81111541666	0.00474983853105	-0.010498417872	0.033936468943	0.00479254177341	-0.00956756197087	0.0342105873033	-0.00124824562949
0.7	0.638304895154	0.0326052611709	9.81127956955	0.00490258727851	-0.0104694845229	0.0339164206315	0.00494493788244	-0.0095393534678	0.0341897093234	-0.00123869371543
0.701	0.637592867353	0.0325617875843	9.81142391127	0.00505485046807	-0.0104375237904	0.0338956456693	0.00509684885077	-0.00950814354624	0.0341680211364	-0.00122917148673
0.702	0.636896317957	0.0325149444519	9.81154866011	0.00520662410537	-0.0104025959198	0.0338741518547	0.00524827081818	-0.00947399217761	0.0341455322467	-0.00121968191065
0.703	0.636217072529	0.0324647585208	9.81165408488	0.00535790435484	-0.0103647690155	0.0338519472032	0.00539920008079	-0.00943696718268	0.0341222525915	-0.00121022789071
0.704	0.635556823212	0.032411258085	9.81174050445	0.00550868753627	-0.0103241186682	0.0338290399334	0.00554963308735	-0.00939714385967	0.0340981925167	-0.00120081225905
0.705	0.634917199579	0.0323544721917	9.81180828295	0.00565897012152	-0.0102807275679	0.033805438454	0.00569956643556	-0.00935460459777	0.0340733627526	-0.00119143776918
0.706	0.634299712833	0.0322944311794	9.81185783006	0.00580874873132	-0.0102346851036	0.03378115135	0.00584899686873	-0.0093094384774	0.034047774389	-0.00118210708905
0.707	0.633705785668	0.0322311663125	9.81188959823	0.00595802013191	-0.0101860869516	0.0337561873696	0.00599792127199	-0.00926174085889	0.0340214388508	-0.00117282279459
0.708	0.633136737443	0.0321647099558	9.8119040792	0.00610678123189	-0.0101350346529	0.033730555411	0.00614633666897	-0.00921161296065	0.0339943678725	-0.00116358736367
0.709	0.632593776779	0.0320950955354	9.81190180431	0.00625502907884	-0.0100816351828	0.0337042645094	0.00629424021819	-0.00915916142901	0.0339665734732	-0.00115440317041
0.71	0.63207802025	0.0320223574441	9.81188333885	0.00640276085634	-0.0100260005123	0.0336773238239	0.00644162920983	-0.00910449790062	0.0339380679318	-0.00114527248003
0.711	0.631590466351	0.0319465311082	9.81184928282	0.00654997388075	-0.00996824716441	0.0336497426254	0.00658850106234	-0.00904773855905	0.0339088637615	-0.00113619744406
0.712	0.631132006721	0.0318676530333	9.81180026574	0.00669666559822	-0.00990849576621	0.0336215302836	0.00673485331923	-0.00898900368718	0.0338789736853	-0.001127180096
0.713	0.630703433637	0.031785760582	9.81173694569	0.00684283358167	-0.00984687059757	0.0335926962555	0.00688068364596	-0.00892841721685	0.0338484106112	-0.00111822234749
0.714	0.630305425146	0.0317008921392	9.81166000698	0.00698847552793	-0.00978349913887	0.0335632500734	0.00702598982691	-0.00886610627685	0.0338171876078	-0.00110932598485
0.715	0.629938556276	0.0316130869998	9.81157015589	0.00713358925495	-0.00971851161857	0.0335332013334	0.00717076976241	-0.00880220074108	0.0337853178799	-0.00110049266612
0.716	0.629603299061	0.0315223853288	9.81146811992	0.00727817269894	-0.00965204056215	0.0335025596843	0.00731502146588	-0.008736832778	0.0337528147457	-0.00109172391856
0.717	0.629300000216	0.0314288283725	9.81135464444	0.00742222391191	-0.00958422034374	0.0334713348172	0.00745874306127	-0.00867013640269	0.0337196916126	-0.00108302113656
0.718	0.629028910954	0.0313324582377	9.81123048943	0.00756574105907	-0.00951518674173	0.0334395364545	0.00760193278032	-0.00860224703298	0.0336859619552	-0.00107438558001
0.719	0.628790209348	0.0312333174658	9.81109642802	0.00770872241638	-0.00944507649975	0.0334071743407	0.00774458896014	-0.00853330105092	0.0336516392929	-0.00106581837313
0.72	0.628583918394	0.031131450028	9.81095324336	0.00785116636823	-0.00937402689379	0.0333742582322	0.00788671004086	-0.00846343537025	0.0336167371682	-0.00105732050368
0.721	0.628410010315	0.0310269002076	9.8108017263	0.00799307140526	-0.00930217530731	0.0333407978885	0.00802829456342	-0.00839278701207	0.0335812691262	-0.00104889282272
0.722	0.628268309708	0.0309197135978	9.81064267214	0.0081344361222	-0.00922965881494	0.0333068030635	0.00816934116744	-0.00832149268885	0.033545248694	-0.00104053604459
0.723	0.62815860902	0.0308099357938	9.8104768796	0.00827525921593	-0.00915661377604	0.0332722834974	0.00830984858929	-0.00824968839844	0.0335086893615	-0.00103225074754
0.724	0.62808054189	0.030697613911	9.81030514614	0.00841553948348	-0.0090831754391	0.0332372489083	0.00844981566012	-0.00817750902883	0.0334716045625	-0.00102403737454
0.725	0.628033706058	0.0305827951443	9.81012826901	0.00855527582039	-0.00900947755795	0.0332017089855	0.00858924130435	-0.00810508797476	0.0334340076568	-0.00101589623462
0.726	0.628017596304	0.0304655275476	9.80994703871	0.0086944672189	-0.00893565202069	0.0331656733821	0.00872812453785	-0.00803255676695	0.0333959119134	-0.00100782750455
0.727	0.628031608152	0.0303458599834	9.80976224023	0.00883311276645	-0.00886182849216	0.0331291517089	0.00886646446657	-0.00796004471493	0.0333573304935	-0.000999831230835
0.728	0.628075075095	0.0302238416791	9.8095746495	0.00897121164426	-0.00878813407097	0.0330921535282	0.00900426028523	-0.00788767856434	0.0333182764359	-0.000991907332154
0.729	0.6281472574	0.0300995224913	9.80938503011	0.00910876312587	-0.00871469296128	0.033054688348	0.00914151127594	-0.0078155821691	0.0332787626421	-0.000984055602041
0.73	0.628247338346	0.0299729527902	9.80919413427	0.00924576657595	-0.00864162616071	0.0330167656172	0.00927821680718	-0.00774387617942	0.0332388018625	-0.00097627571194
0.731	0.628374420471	0.0298441836434	9.8090026973	0.00938222144919	-0.00856905116432	0.0329783947208	0.0094143763328	-0.00767267774622	0.033198406684	-0.000968567214545
0.732	0.628527573959	0.0297132662109	9.80881143875	0.00951812728904	-0.00849708168579	0.0329395849756	0.00954998939094	-0.00760210024241	0.0331575895179	-0.000960929547433
0.733	0.62870578073	0.0295802524577	9.80862105863	0.00965348372706	-0.0084258273957	0.0329003456264	0.00968505560349	-0.00753225300143	0.0331163625893	-0.000953362036963
0.734	0.628907986544	0.0294451944687	9.80843223708	0.00978829048175	-0.00835539367792	0.0328606858424	0.00981957467512	-0.00746324107385	0.0330747379267	-0.000945863902428
0.735	0.629133078612	0.0293081448405	9.80824563158	0.00992254735789	-0.00828588140401	0.0328206147143	0.00995354639284	-0.00739516500191	0.0330327273534	-0.000938434260439
0.736	0.629379900449	0.0291691564344	9.80806187687	0.0100562542459	-0.00821738672606	0.0327801412518	0.0100869706254	-0.00732812061254	0.032990342479	-0.000931072129535
0.737	0.62964724065	0.0290282825955	9.80788158187	0.0101894111209	-0.00815000088837	0.032739274381	0.0102198473229	-0.00726219882922	0.0329475946922	-0.000923776434976
0.738	0.629933884993	0.0288855765278	9.80770533021	0.0103220180427	-0.00808381005799	0.0326980229428	0.0103521765163	-0.00719748550254	0.0329044951549	-0.000916546013724
0.739	0.630238553062	0.0287410920531	9.80753367707	0.0104540751548	-0.0080188951741	0.0326563956912	0.0104839583174	-0.0071340612598	0.0328610547959	-0.000909379619582
0.74	0.630559946618	0.0285948830464	9.80736715056	0.010585582684	-0.00795533181654	0.0326144012922	0.0106151929182	-0.0070720013735	0.0328172843072	-0.000902275928476
0.741	0.630896742098	0.0284470035817	9.80720624863	0.0107165409403	-0.00789319009336	0.0325720483228	0.010745880591	-0.00701137564912	0.0327731941397	-0.000895233543851
0.742	0.631247620359	0.0282975076532	9.80705143893	0.0108469503165	-0.00783253454731	0.0325293452707	0.0108760216886	-0.0069522483315	0.0327287945006	-0.000888251002179
0.743	0.631611221921	0.0281464495285	9.80690315822	0.010976811288	-0.00777342408111	0.0324863005338	0.0110056166435	-0.00689467803029	0.0326840953512	-0.000881326778547
0.744	0.631986169262	0.027993883712	9.80676181254	0.011106124412	-0.0077159119015	0.0324429224202	0.0111346659686	-0.00683871766392	0.0326391064057	-0.000874459292311
0.745	0.632371115188	0.0278398643136	9.80662777448	0.0112348903282	-0.00766004548154	0.0323992191485	0.0112631702567	-0.00678441442194	0.0325938371309	-0.000867646912797
0.746	0.632764675719	0.0276844458185	9.80650138568	0.0113631097582	-0.00760586654127	0.0323551988487	0.0113911301812	-0.00673180974573	0.0325482967461	-0.000860887965027
0.747	0.633165489643	0.0275276824824	9.8063829533	0.0114907835052	-0.00755341104606	0.0323108695623	0.0115185464954	-0.00668093932675	0.0325024942242	-0.000854180735465
0.748	0.633572192372	0.0273696286181	9.80627275298	0.0116179124543	-0.00750270922232	0.0322662392438	0.0116454200334	-0.00663183312228	0.0324564382938	-0.000847523477745
0.749	0.633983449418	0.027210338172	9.80617102661	0.0117444975722	-0.00745378559042	0.0322213157618	0.0117717517095	-0.00658451538825	0.0324101374409	-0.000840914418384
0.75	0.634397904183	0.027049865454	9.80607798288	0.0118705399071	-0.00740665901401	0.0321761068998	0.011897542519	-0.00653900472856	0.0323635999123	-0.000834351762446
0.751	0.634814263578	0.026888264103	9.80599379773	0.0119960405889	-0.00736134276554	0.0321306203587	0.0120227935382	-0.00649531416048	0.032316833719	-0.000827833699159
0.752	0.635231216017	0.0267255879725	9.80591861506	0.0121210008289	-0.00731784460707	0.0320848637575	0.012147505924	-0.00645345119544	0.0322698466408	-0.000821358407447
0.753	0.635647505867	0.0265618904706	9.80585254483	0.0122454219199	-0.00727616688624	0.0320388446356	0.0122716809149	-0.00641341793487	0.0322226462301	-0.000814924061386
0.754	0.636061873789	0.0263972250763	9.80579566605	0.0123693052361	-0.00723630664648	0.0319925704547	0.0123953198306	-0.00637521118034	0.032175239818	-0.000808528835547
0.755	0.63647314981	0.0262316443603	9.80574802613	0.0124926522331	-0.00719825575075	0.0319460486005	0.0125184240723	-0.00633882255721	0.0321276345195	-0.000802170910231
0.756	0.636880122904	0.0260652015261	9.80570964084	0.0126154644478	-0.00716200101855	0.0318992863853	0.012640995123	-0.00630423865154	0.0320798372396	-0.000795848476566
0.757	0.63728167876	0.0258979487727	9.80568049665	0.0127377434984	-0.00712752437506	0.0318522910494	0.0127630345471	-0.00627144115904	0.0320318546799	-0.00078955974147
0.758	0.637676710336	0.0257299383663	9.80566054865	0.0128594910843	-0.00709480301192	0.0318050697641	0.0128845439911	-0.00624040704587	0.0319836933456	-0.000783302932451
0.759	0.63806418114	0.0255612219137	9.80564972499	0.0129807089857	-0.00706380955899	0.0317576296334	0.0130055251831	-0.00621110872014	0.0319353595522	-0.000777076302247
0.76	0.638443069304	0.0253918509863	9.80564792475	0.013101399064	-0.007034512266	0.0317099776965	0.0131259799332	-0.00618351421354	0.0318868594334	-0.000770878133289
0.761	0.6388124197	0.025221876561	9.80565502029	0.0132215632612	-0.0070068751938	0.0316621209301	0.0132459101334	-0.00615758737237	0.0318381989486	-0.000764706741975
0.762	0.639171325264	0.0250513492567	9.80567085797	0.0133412035998	-0.00698085841399	0.0316140662504	0.0133653177574	-0.00613328805712	0.0317893838912	-0.000758560482751
0.763	0.639518926964	0.0248803192667	9.80569525893	0.0134603221827	-0.00695641821645	0.0315658205157	0.0134842048605	-0.00611057234979	0.031740419896	-0.000752437751992
0.764	0.639854402585	0.024708836552	9.80572802087	0.0135789211927	-0.00693350732378	0.0315173905286	0.0136025735795	-0.00608939276824	0.0316913124482	-0.000746336991667
0.765	0.640177022568	0.024536950125	9.80576891838	0.0136970028925	-0.00691207511187	0.0314687830378	0.0137204261328	-0.00606969848663	0.0316420668914	-0.000740256692791
0.766	0.64048606058	0.0243647091956	9.8058177047	0.0138145696241	-0.00689206783604	0.0314200047406	0.0138377648195	-0.00605143556136	0.0315926884361	-0.000734195398649
0.767	0.640780886608	0.0241921620143	9.80587411277	0.0139316238083	-0.00687342886158	0.031371062285	0.0139545920197	-0.00603454716155	0.0315431821682	-0.000728151707804
0.768	0.641060911052	0.0240193564818	9.80593785649	0.0140481679446	-0.00685609889824	0.0313219622716	0.0140709101937	-0.00601897380333	0.0314935530579	-0.000722124276857
0.769	0.641325603329	0.0238463399968	9.80600863227	0.0141642046103	-0.00684001623746	0.0312727112554	0.0141867218819	-0.00600465358699	0.0314438059675	-0.000716111822983
0.77	0.641574495572	0.0236731594047	9.80608611957	0.0142797364603	-0.00682511699212	0.0312233157479	0.0143020297042	-0.00599152243654	0.0313939456605	-0.000710113126228
0.771	0.641807156534	0.0234998612496	9.8061699835	0.0143947662264	-0.00681133533755	0.0311737822187	0.0144168363593	-0.00597951434064	0.0313439768096	-0.000704127031558
0.772	0.642023239996	0.0233264912407	9.80625987528	0.0145092967165	-0.00679860375324	0.0311241170971	0.0145311446243	-0.00596856159414	0.0312939040053	-0.000698152450682
0.773	0.64222244377	0.0231530946654	9.80635543359	0.0146233308139	-0.00678685326452	0.0310743267736	0.0146449573541	-0.00595859503967	0.0312437317638	-0.000692188363613
0.774	0.642404524592	0.0229797162581	9.8064562865	0.0147368714768	-0.00677601368336	0.0310244176017	0.0147582774802	-0.0059495443083	0.0311934645351	-0.000686233820012
0.775	0.642569286933	0.0228064003379	9.80656205236	0.0148499217369	-0.00676601384778	0.0309743958987	0.0148711080105	-0.00594133805883	0.0311431067109	-0.000680287940273
0.776	0.642716601611	0.0226331905	9.80667234154	0.0149624846993	-0.00675678185907	0.0309242679469	0.014983452028	-0.00593390421491	0.0310926626319	-0.000674349916379
0.777	0.642846398338	0.0224601297103	9.80678675752	0.0150745635409	-0.00674824531583	0.0308740399952	0.0150953126901	-0.00592717019899	0.0310421365957	-0.000668419012524
0.778	0.642958658265	0.0222872604478	9.8069048988	0.0151861615097	-0.00674033154497	0.0308237182593	0.0152066932272	-0.00592106316316	0.0309915328636	-0.000662494565498
0.779	0.643053395352	0.0221146247935	9.80702635921	0.0152972819236	-0.00673296782813	0.0307733089228	0.0153175969424	-0.00591551021554	0.0309408556673	-0.000656575984845
0.78	0.643130715973	0.0219422637933	9.80715073074	0.0154079281694	-0.00672608162368	0.0307228181378	0.0154280272095	-0.00591043864214	0.0308901092158	-0.000650662752801
0.781	0.643190725786	0.0217702185564	9.80727760289	0.0155181037015	-0.00671960078319	0.0306722520254	0.0155379874723	-0.00590577612331	0.0308392977018	-0.000644754424012
0.782	0.643233630316	0.021598528894	9.80740656651	0.0156278120407	-0.00671345376217	0.0306216166759	0.0156474812432	-0.0059014509443	0.0307884253071	-0.000638850625029
0.783	0.643259653014	0.0214272344744	9.80753721248	0.015737056773	-0.00670756982433	0.0305709181493	0.0157565121018	-0.00589739219955	0.0307374962089	-0.000632951053615
0.784	0.64326906506	0.0212563742743	9.8076691349	0.0158458415479	-0.0067018792391	0.0305201624747	0.0158650836938	-0.0058935299901	0.0306865145844	-0.000627055477831
0.785	0.643262181649	0.0210859867287	9.80780193079	0.0159541700776	-0.00669631347183	0.0304693556512	0.0159731997289	-0.00588979561373	0.0306354846162	-0.000621163734943
0.786	0.643239373182	0.0209161095178	9.80793520272	0.0160620461349	-0.00669080536621	0.0304185036467	0.0160808639801	-0.00588612174733	0.0305844104968	-0.000615275730138
0.787	0.6432010392	0.0207467797831	9.80806855889	0.0161694735519	-0.00668528931866	0.030367612398	0.0161880802815	-0.00588244262125	0.0305332964327	-0.000609391435058
0.788	0.643147612128	0.0205780341639	9.80820161414	0.0162764562186	-0.00667970144417	0.0303166878103	0.0162948525267	-0.00587869418512	0.0304821466481	-0.000603510886171
0.789	0.643079575915	0.020409908607	9.80833399211	0.0163829980809	-0.00667397973341	0.0302657357564	0.0164011846673	-0.00587481426488	0.0304309653883	-0.000597634182976
0.79	0.642997425077	0.0202424385377	9.8084653253	0.0164891031396	-0.00666806420081	0.0302147620759	0.0165070807113	-0.00587074271092	0.0303797569231	-0.00059176148606
0.791	0.642901716872	0.02007565856	9.80859525558	0.0165947754475	-0.00666189702328	0.0301637725744	0.0166125447209	-0.00586642153667	0.0303285255489	-0.000585893015002
0.792	0.642793007989	0.0199096029671	9.80872343656	0.0167000191089	-0.00665542266928	0.0301127730223	0.0167175808107	-0.00586179504778	0.0302772755912	-0.000580029046158
0.793	0.642671895553	0.0197443053233	9.80884953319	0.016804838277	-0.00664858801838	0.0300617691537	0.0168221931461	-0.00585680996159	0.0302260114066	-0.000574169910311
0.794	0.642538991068	0.0195797987378	9.80897322278	0.016909237152	-0.00664134247075	0.0300107666653	0.016926385941	-0.00585141551665	0.0301747373839	-0.000568315990204
0.795	0.642394961419	0.0194161151783	9.80909419628	0.0170132199798	-0.00663363804667	0.0299597712146	0.0170301634561	-0.00584556357227	0.030123457945	-0.000562467717985
0.796	0.642240432052	0.0192532869183	9.80921215858	0.0171167910494	-0.00662542947605	0.0299087884185	0.0171335299964	-0.00583920869801	0.0300721775463	-0.000556625572536
0.797	0.642076109919	0.0190913447623	9.80932682838	0.0172199546912	-0.00661667427783	0.0298578238521	0.0172364899096	-0.00583230825312	0.0300209006782	-0.000550790076734
0.798	0.64190267176	0.0189303195171	9.80943794027	0.017322715275	-0.00660733282886	0.0298068830462	0.0173390475839	-0.00582482245546	0.0299696318654	-0.000544961794629
0.799	0.641720820004	0.0187702411598	9.8095452446	0.0174250772079	-0.0065973684231	0.0297559714863	0.0174412074455	-0.00581671444076	0.0299183756661	-0.000539141328565
0.8	0.641531275349	0.0186111390921	9.80964850649	0.0175270449322	-0.00658674732052	0.0297050946099	0.0175429739568	-0.00580795031145	0.0298671366716	-0.000533329316237
0.801	0.641334761892	0.0184530420392	9.80974750908	0.0176286229232	-0.0065754387857	0.0296542578054	0.0176443516139	-0.00579849917546	0.0298159195048	-0.000527526427714
0.802	0.641131999706	0.018295978306	9.80984205159	0.0177298156872	-0.00656341511682	0.0296034664091	0.0177453449446	-0.00578833317516	0.0297647288185	-0.000521733362424
0.803	0.640923723496	0.0181399755245	9.80993194986	0.0178306277594	-0.00655065166469	0.0295527257037	0.0178459585061	-0.00577742750645	0.029713569294	-0.000515950846112
0.804	0.640710656557	0.0179850608322	9.81001703765	0.0179310637014	-0.00653712684207	0.0295020409161	0.0179461968826	-0.00576576042819	0.0296624456386	-0.000510179627789
0.805	0.640493533148	0.0178312605369	9.81009716616	0.0180311280994	-0.00652282212353	0.0294514172146	0.0180460646828	-0.00575331326209	0.0296113625828	-0.000504420476674
0.806	0.640273072453	0.0176786007161	9.81017220322	0.0181308255617	-0.00650772203604	0.0294008597073	0.0181455665383	-0.00574007038336	0.0295603248784	-0.000498674179139
0.807	0.640049997233	0.0175271065575	9.8102420349	0.0182301607165	-0.00649181414038	0.0293503734392	0.0182447071005	-0.00572601920223	0.0295093372942	-0.000492941535672
0.808	0.639825011504	0.0173768029357	9.81030656484	0.0183291382099	-0.00647508900389	0.0292999633902	0.0183434910387	-0.00571115013675	0.0294584046139	-0.000487223357856
0.809	0.639598819197	0.0172277138881	9.81036571399	0.0184277627032	-0.00645754016466	0.0292496344725	0.0184419230376	-0.00569545657706	0.0294075316313	-0.000481520465386
0.81	0.639372113006	0.0170798629379	9.81041942095	0.0185260388713	-0.00643916408728	0.0291993915282	0.018540007795	-0.00567893484123	0.0293567231475	-0.000475833683125
0.811	0.639145563245	0.0169332732021	9.8104676406	0.0186239713996	-0.00641996011079	0.0291492393268	0.0186377500196	-0.0056615841233	0.0293059839661	-0.000470163838202
0.812	0.6389198216	0.0167879671364	9.81051034594	0.0187215649828	-0.00639993038919	0.0290991825631	0.0187351544284	-0.00564340643385	0.0292553188894	-0.000464511757171
0.813	0.638695536058	0.0166439665787	9.81054752587	0.0188188243215	-0.0063790798243	0.0290492258541	0.0188322257445	-0.005624406533	0.0292047327137	-0.000458878263233
0.814	0.638473339754	0.0165012925843	9.81057918591	0.0189157541209	-0.00635741599199	0.0289993737372	0.0189289686949	-0.00560459185668	0.0291542302246	-0.000453264173528
0.815	0.638253817481	0.0163599661584	9.81060534829	0.0190123590882	-0.00633494906171	0.0289496306673	0.019025388008	-0.00558397243629	0.0291038161925	-0.000447670296497
0.816	0.638037561579	0.0162200073052	9.81062604975	0.0191086439301	-0.00631169171007	0.0289000010146	0.0191214884114	-0.00556256081232	0.0290534953676	-0.00044209742934
0.817	0.637825119819	0.0160814356914	9.81064134318	0.0192046133511	-0.00628765902845	0.0288504890623	0.0192172746295	-0.00554037194213	0.0290032724747	-0.000436546355551
0.818	0.637617032668	0.0159442702235	9.81065129562	0.0193002720509	-0.00626286842531	0.0288010990041	0.0193127513815	-0.00551742310229	0.0289531522083	-0.000431017842555
0.819	0.63741381842	0.0158085292089	9.81065598859	0.0193956247226	-0.00623733952359	0.0287518349416	0.0194079233789	-0.00549373378612	0.0289031392271	-0.000425512639442
0.82	0.63721594341	0.0156742307015	9.81065551791	0.0194906760501	-0.00621109405358	0.0287027008825	0.0195027953234	-0.0054693255966	0.0288532381491	-0.000420031474805
0.821	0.637023863014	0.0155413920442	9.81064999145	0.0195854307063	-0.00618415574161	0.0286537007384	0.0195973719046	-0.00544422213522	0.028803453546	-0.000414575054692
0.822	0.636838014214	0.0154100297362	9.81063953063	0.019679893351	-0.00615655019514	0.0286048383219	0.0196916577981	-0.00541844888709	0.0287537899378	-0.000409144060661
0.823	0.63665878582	0.0152801601329	9.81062426838	0.0197740686284	-0.00612830478448	0.0285561173452	0.019785657663	-0.00539203310281	0.0287042517876	-0.000403739147964
0.824	0.636486566909	0.0151517984989	9.81060434859	0.0198679611655	-0.00609944852182	0.0285075414178	0.0198793761403	-0.00536500367758	0.0286548434964	-0.000398360943835
0.825	0.636321668618	0.0150249602711	9.81057992632	0.0199615755699	-0.00607001193777	0.0284591140445	0.0199728178501	-0.00533739102778	0.0286055693971	-0.000393010045918
0.826	0.636164417281	0.0148996596401	9.8105511669	0.0200549164278	-0.00604002695599	0.0284108386235	0.0200659873903	-0.00530922696576	0.0285564337498	-0.000387687020802
0.827	0.636015094842	0.0147759104277	9.81051824401	0.0201479883021	-0.00600952676616	0.0283627184442	0.0201588893344	-0.00528054457283	0.0285074407365	-0.000382392402692
0.828	0.635873938871	0.0146537261542	9.81048134013	0.0202407957302	-0.00597854569583	0.0283147566863	0.0202515282291	-0.00525137807122	0.0284585944555	-0.000377126692207
0.829	0.635741172367	0.0145331193639	9.81044064616	0.0203333432226	-0.00594711908164	0.0282669564173	0.0203439085931	-0.00522176269536	0.0284098989166	-0.000371890355301
0.83	0.635616973976	0.0144141024724	9.81039635949	0.0204256352606	-0.00591528314019	0.0282193205913	0.0204360349146	-0.00519173456289	0.0283613580359	-0.000366683822314
0.831	0.635501511516	0.0142966868112	9.81034868443	0.0205176762948	-0.00588307483898	0.0281718520472	0.02052791165	-0.00516133054557	0.0283129756312	-0.000361507487159
0.832	0.635394912189	0.0141808834097	9.81029783	0.0206094707429	-0.00585053176773	0.0281245535079	0.0206195432217	-0.00513058814072	0.0282647554168	-0.000356361706628
0.833	0.635297258863	0.0140667029761	9.81024401079	0.0207010229887	-0.00581769201064	0.0280774275784	0.0207109340166	-0.0050995453436	0.028216700999	-0.000351246799829
0.834	0.635208623592	0.0139541552341	9.81018744548	0.0207923373796	-0.00578459401993	0.0280304767447	0.0208020883845	-0.00506824052088	0.0281688158718	-0.000346163047754
0.835	0.635129045279	0.0138432495218	9.81012835602	0.0208834182256	-0.00575127649078	0.0279837033733	0.0208930106361	-0.00503671228579	0.0281211034122	-0.000341110692968
0.836	0.635058525948	0.0137339946324	9.8100669675	0.0209742697972	-0.0057177782384	0.0279371097091	0.0209837050417	-0.00500499937511	0.0280735668764	-0.000336089939423
0.837	0.634997045645	0.0136263987749	9.81000350549	0.0210648963243	-0.00568413807713	0.0278906978758	0.0210741758298	-0.00497314052842	0.0280262093954	-0.000331100952392
0.838	0.634944566162	0.0135204693783	9.80993819873	0.0211553019945	-0.0056503947023	0.027844469874	0.0211644271852	-0.00494117436992	0.0279790339714	-0.000326143858528
0.839	0.634900997511	0.0134162136851	9.80987127533	0.0212454909515	-0.00561658657489	0.0277984275814	0.0212544632478	-0.00490913929322	0.0279320434744	-0.000321218746032
0.84	0.634866242623	0.0133136381749	9.80980296327	0.021335467294	-0.00558275180939	0.0277525727516	0.0213442881114	-0.00487707334915	0.0278852406382	-0.00031632566494
0.841	0.634840178713	0.0132127486109	9.80973349022	0.0214252350741	-0.00554892806487	0.0277069070141	0.0214339058219	-0.00484501413693	0.027838628058	-0.000311464627518
0.842	0.634822657281	0.0131135503632	9.80966308125	0.0215147982963	-0.00551515244012	0.0276614318738	0.0215233203766	-0.00481299869929	0.0277922081867	-0.000306635608766
0.843	0.634813489205	0.013016048403	9.80959196105	0.0216041609158	-0.00548146137244	0.0276161487108	0.0216125357225	-0.00478106342131	0.0277459833326	-0.000301838547018
0.844	0.634812485704	0.012920246802	9.80952034983	0.0216933268378	-0.00544789054078	0.0275710587803	0.0217015557553	-0.00474924393354	0.0276999556567	-0.000297073344654
0.845	0.634819443436	0.0128261490082	9.80944846578	0.0217822999158	-0.00541447477295	0.0275261632126	0.0217903843186	-0.00471757501931	0.0276541271706	-0.000292339868891
0.846	0.634834099786	0.0127337584267	9.80937652159	0.0218710839511	-0.00538124795767	0.0274814630133	0.0218790252021	-0.00468609052667	0.0276084997342	-0.000287637952676
0.847	0.634856214808	0.012643077404	9.80930472745	0.0219596826915	-0.00534824296123	0.0274369590636	0.0219674821414	-0.00465482328513	0.0275630750543	-0.000282967395663
0.848	0.634885504161	0.0125541079222	9.80923328642	0.02204809983	-0.00531549154897	0.0273926521203	0.0220557588167	-0.00462380502713	0.0275178546824	-0.000278327965262
0.849	0.634921676354	0.0124668514353	9.80916239804	0.0221363390044	-0.00528302431179	0.0273485428168	0.0221438588516	-0.00459306631453	0.0274728400144	-0.000273719397775
0.85	0.634964443901	0.0123813084779	9.80909225446	0.022224403796	-0.00525087059782	0.0273046316631	0.0222317858128	-0.00456263647024	0.0274280322886	-0.000269141399597
0.851	0.635013456266	0.012297479762	9.80902304212	0.0223122977291	-0.00521905844925	0.0272609190469	0.022319543209	-0.00453254351513	0.0273834325854	-0.000264593648484
0.852	0.635068404145	0.0122153646627	9.80895493972	0.0224000242699	-0.00518761454446	0.0272174052343	0.0224071344903	-0.00450281411001	0.0273390418266	-0.000260075794882
0.853	0.635128922605	0.0121349626555	9.80888812012	0.0224875868258	-0.00515656414558	0.0271740903706	0.0224945630473	-0.00447347350326	0.0272948607752	-0.00025558746331
0.854	0.63519467674	0.0120562720217	9.80882274706	0.0225749887452	-0.00512593105133	0.0271309744812	0.0225818322107	-0.00444454548361	0.0272508900354	-0.000251128253791
0.855	0.635265283441	0.0119792911119	9.80875897764	0.022662233316	-0.00509573755544	0.0270880574729	0.0226689452506	-0.00441605233853	0.0272071300523	-0.000246697743336
0.856	0.635340385869	0.0119040172732	9.80869696017	0.022749323766	-0.00506600441029	0.0270453391352	0.0227559053759	-0.00438801481781	0.0271635811133	-0.000242295487453
0.857	0.635419597576	0.0118304475714	9.80863683388	0.0228362632614	-0.00503675079628	0.0270028191409	0.0228427157341	-0.00436045210291	0.0271202433476	-0.000237921021705
0.858	0.635502528555	0.0117585785535	9.80857873075	0.022923054907	-0.00500799429635	0.0269604970485	0.0229293794104	-0.00433338178144	0.0270771167282	-0.00023357386328
0.859	0.635588811305	0.0116884059156	9.80852277226	0.0230097017457	-0.004979750876	0.0269183723028	0.0230158994278	-0.00430681982711	0.0270342010721	-0.000229253512601
0.86	0.63567803749	0.0116199252451	9.80846907184	0.0230962067577	-0.00495203486857	0.0268764442368	0.0231022787463	-0.00428078058498	0.0269914960424	-0.000224959454937
0.861	0.635769828693	0.0115531312027	9.8084177337	0.0231825728604	-0.00492485896589	0.0268347120735	0.0231885202631	-0.00425527676198	0.0269490011494	-0.00022069116204
0.862	0.63586378798	0.011488018274	9.80836885168	0.0232688029082	-0.00489823421383	0.0267931749271	0.0232746268118	-0.00423031942252	0.0269067157525	-0.000216448093777
0.863	0.635959525959	0.0114245802564	9.80832251144	0.0233548996922	-0.00487217001324	0.0267518318053	0.0233606011627	-0.00420591798925	0.0268646390624	-0.000212229699775
0.864	0.636056657035	0.0113628104556	9.80827878827	0.0234408659396	-0.00484667412564	0.0267106816111	0.0234464460221	-0.00418208024877	0.026822770143	-0.000208035421053
0.865	0.636154788221	0.0113027017196	9.80823774848	0.0235267043143	-0.0048217526838	0.0266697231444	0.0235321640328	-0.00415881236205	0.0267811079138	-0.000203864691652
0.866	0.636253552646	0.0112442462341	9.80819944849	0.023612417416	-0.00479741020708	0.0266289551043	0.0236177577734	-0.00413611887978	0.0267396511528	-0.000199716940252
0.867	0.63635256857	0.0111874358547	9.80816393619	0.0236980077803	-0.00477364962115	0.026588376091	0.0237032297587	-0.00411400276196	0.0266983984989	-0.000195591591769
0.868	0.63645146171	0.0111322620797	9.80813124865	0.0237834778791	-0.00475047228233	0.026547984608	0.0237885824394	-0.00409246540217	0.0266573484548	-0.000191488068929
0.869	0.636549891305	0.0110787153446	9.80810141475	0.0238688301199	-0.004727878006	0.0265077790643	0.0238738182023	-0.00407150665593	0.0266164993903	-0.000187405793824
0.87	0.636647490501	0.0110267863078	9.80807445397	0.0239540668464	-0.00470586509902	0.0264677577766	0.0239589393702	-0.00405112487298	0.0265758495453	-0.000183344189424
0.871	0.636743918486	0.0109764647906	9.80805037646	0.0240391903382	-0.00468443039622	0.0264279189714	0.0240439482023	-0.00403131693374	0.0265353970333	-0.000179302681071
0.872	0.636838841848	0.0109277401874	9.80802918444	0.0241242028109	-0.00466356930039	0.0263882607878	0.0241288468938	-0.00401207828914	0.0264951398447	-0.000175280697918
0.873	0.636931945742	0.0108806014572	9.80801086954	0.0242091064163	-0.00464327582583	0.0263487812791	0.0242136375765	-0.00399340300419	0.0264550758507	-0.000171277674343
0.874	0.637022915246	0.0108350370912	9.80799541686	0.0242939032426	-0.00462354264511	0.0263094784159	0.0242983223188	-0.00397528380453	0.0264152028065	-0.000167293051304
0.875	0.637111457701	0.0107910351125	9.80798280255	0.0243785953144	-0.00460436113887	0.0262703500882	0.0243829031261	-0.0039577121262	0.0263755183558	-0.000163326277655
0.876	0.637197284075	0.0107485831956	9.8079729947	0.0244631845931	-0.0045857214486	0.0262313941077	0.0244673819405	-0.00394067816835	0.0263360200339	-0.000159376811406
0.877	0.63728012385	0.0107076685925	9.80796595386	0.024547672977	-0.00456761253183	0.0261926082106	0.0245517606418	-0.00392417094826	0.0262967052725	-0.000155444120932
0.878	0.637359721282	0.0106682780134	9.80796163301	0.0246320623015	-0.00455002221987	0.0261539900598	0.0246360410472	-0.00390817835905	0.0262575714032	-0.000151527686126
0.879	0.637435839124	0.0106303977822	9.80795997812	0.0247163543395	-0.0045329372777	0.0261155372478	0.0247202249119	-0.00389268722946	0.0262186156618	-0.000147626999488
0.88	0.637508243706	0.0105940138854	9.80796092857	0.0248005508017	-0.00451634346575	0.0260772472986	0.0248043139291	-0.00387768338549	0.0261798351923	-0.000143741567164
0.881	0.637576727284	0.0105591119217	9.80796441707	0.0248846533367	-0.0045002256034	0.0260391176708	0.0248883097309	-0.00386315171389	0.0261412270515	-0.00013987090991
0.882	0.637641089403	0.0105256770433	9.8079703703	0.0249686635316	-0.00448456763401	0.0260011457597	0.0249722138881	-0.00384907622699	0.0261027882129	-0.000136014564
0.883	0.637701166685	0.0104936938152	9.80797870888	0.0250525829123	-0.0044693526912	0.0259633289002	0.0250560279108	-0.00383544012898	0.0260645155708	-0.000132172082067
0.884	0.637756773231	0.0104631470263	9.80798934856	0.0251364129436	-0.00445456316606	0.025925664369	0.0251397532488	-0.00382222588296	0.0260264059453	-0.00012834303388
0.885	0.637807775104	0.0104340204494	9.80800220009	0.02522015503	-0.0044401807754	0.0258881493872	0.0252233912921	-0.00380941527909	0.0259884560856	-0.000124527007043
0.886	0.637854034455	0.0104062979827	9.80801716873	0.0253038105158	-0.00442618663018	0.0258507811229	0.0253069433709	-0.00379698950301	0.0259506626751	-0.000120723607643
0.887	0.637895446764	0.0103799627355	9.80803415663	0.0253873806855	-0.00441256130484	0.0258135566937	0.0253904107567	-0.00378492920499	0.0259130223352	-0.00011693246081
0.888	0.637931903586	0.0103549979033	9.80805306129	0.0254708667646	-0.0043992849062	0.0257764731691	0.0254737946619	-0.00377321456873	0.0258755316296	-0.000113153211225
0.889	0.637963326075	0.010331386204	9.80807377718	0.0255542699195	-0.00438633714272	0.0257395275727	0.0255570962411	-0.00376182538061	0.0258381870685	-0.00010938552355
0.89	0.637989650075	0.010309109892	9.80809619586	0.0256375912583	-0.00437369739326	0.0257027168851	0.0256403165908	-0.0037507410983	0.025800985113	-0.000105629082788
0.891	0.638010829846	0.0102881510316	9.80812020531	0.0257208318311	-0.00436134477551	0.0256660380459	0.0257234567503	-0.00373994091908	0.0257639221788	-0.000101883594584
0.892	0.638026834336	0.0102684913293	9.80814569258	0.0258039926304	-0.00434925821353	0.0256294879565	0.0258065177021	-0.0037294038474	0.0257269946406	-9.81487854445e-05
0.893	0.638037636007	0.0102501124144	9.80817254193	0.0258870745919	-0.00433741650469	0.0255930634818	0.0258895003721	-0.00371910876157	0.0256901988357	-9.44244029034e-05
0.894	0.638043236904	0.01023299542	9.80820063589	0.0259700785945	-0.00432579838533	0.025556761453	0.0259724056305	-0.0037090344795	0.0256535310685	-9.07102156126e-05
0.895	0.638043650037	0.0102171212758	9.80822985723	0.0260530054611	-0.00431438259529	0.0255205786699	0.0260552342919	-0.00369915982303	0.0256169876136	-8.70060133717e-05
0.896	0.638038914272	0.0102024704534	9.80826008639	0.0261358559589	-0.0043031479411	0.0254845119027	0.0261379871158	-0.00368946368109	0.0255805647203	-8.33116070931e-05
0.897	0.638029057093	0.0101890235731	9.80829120488	0.0262186307999	-0.00429207335749	0.0254485578946	0.0262206648073	-0.00367992507113	0.0255442586157	-7.96268287049e-05
0.898	0.638014139297	0.0101767607456	9.80832309305	0.0263013306415	-0.00428113796729	0.0254127133636	0.0263032680173	-0.00367052319896	0.0255080655087	-7.59515309933e-05
0.899	0.63799423637	0.0101656618233	9.80835563267	0.0263839560868	-0.00427032113939	0.0253769750049	0.0263857973433	-0.00366123751658	0.0254719815929	-7.22855873861e-05
0.9	0.637969416148	0.0101557067155	9.80838870584	0.0264665076852	-0.00425960254481	0.0253413394928	0.0264682533294	-0.00365204777822	0.0254360030508	-6.86288916797e-05
0.901	0.637939790959	0.0101468746441	9.8084221954	0.0265489859329	-0.00424896221058	0.0253058034825	0.0265506364671	-0.00364293409416	0.0254001260563	-6.49813577105e-05
0.902	0.637905446864	0.0101391452482	9.80845598627	0.0266313912731	-0.00423838057138	0.0252703636126	0.0266329471958	-0.00363387698227	0.0253643467781	-6.13429189748e-05
0.903	0.63786653305	0.0101324970884	9.80848996443	0.0267137240969	-0.00422783851888	0.0252350165064	0.0267151859031	-0.00362485741733	0.0253286613831	-5.77135281972e-05
0.904	0.637823146371	0.0101269096819	9.80852401868	0.0267959847434	-0.0042173174486	0.0251997587739	0.0267973529251	-0.00361585687774	0.0252930660387	-5.40931568519e-05
0.905	0.637775454266	0.0101223611922	9.80855803956	0.0268781735004	-0.00420679930426	0.0251645870139	0.0268794485472	-0.00360685738992	0.0252575569159	-5.04817946376e-05
0.906	0.637723571853	0.0101188307896	9.80859192076	0.0269602906047	-0.00419626661954	0.0251294978155	0.0269614730044	-0.00359784156997	0.0252221301923	-4.68794489106e-05
0.907	0.63766768485	0.0101162964248	9.80862555797	0.0270423362428	-0.00418570255715	0.0250944877597	0.0270434264817	-0.00358879266263	0.0251867820539	-4.32861440763e-05
0.908	0.637607937837	0.0101147366719	9.80865885107	0.0271243105509	-0.00417509094497	0.0250595534211	0.0271253091145	-0.00357969457745	0.0251515086982	-3.97019209444e-05
0.909	0.637544531107	0.0101141293002	9.8086917025	0.0272062136161	-0.00416441630977	0.0250246913697	0.0272071209892	-0.00357053192241	0.025116306336	-3.61268360484e-05
0.91	0.637477627557	0.0101144524494	9.80872401903	0.027288045476	-0.00415366390768	0.024989898172	0.0272888621436	-0.00356129003438	0.025081171194	-3.25609609333e-05
0.911	0.637407397389	0.0101156843768	9.80875571093	0.0273698061199	-0.00414281975221	0.0249551703928	0.0273705325671	-0.00355195500704	0.0250460995165	-2.90043814141e-05
0.912	0.637334051644	0.0101178024922	9.80878669196	0.0274514954885	-0.00413187063905	0.0249205045967	0.0274521322014	-0.00354251371571	0.0250110875675	-2.54571968084e-05
0.913	0.637257786335	0.0101207845407	9.80881688078	0.0275331134752	-0.00412080416805	0.0248858973489	0.0275336609407	-0.00353295383921	0.0249761316325	-2.19195191448e-05
0.914	0.637178793629	0.0101246080885	9.80884620012	0.0276146599257	-0.00410960876238	0.0248513452172	0.0276151186325	-0.00352326387906	0.0249412280197	-1.83914723516e-05
0.915	0.63709728421	0.0101292506604	9.80887457739	0.0276961346393	-0.00409827368475	0.0248168447726	0.0276965050774	-0.0035134331756	0.0249063730624	-1.48731914273e-05
0.916	0.637013446309	0.010134689971	9.80890194408	0.0277775373683	-0.0040867890506	0.0247823925912	0.0277778200301	-0.00350345192118	0.0248715631194	-1.13648215967e-05
0.917	0.636927501582	0.0101409030573	9.80892823667	0.0278588678194	-0.00407514583873	0.0247479852546	0.0278590631995	-0.00349331117078	0.0248367945772	-7.86651745513e-06
0.918	0.636839664157	0.0101478673403	9.80895339667	0.0279401256536	-0.00406333589869	0.0247136193517	0.0279402342491	-0.00348300284934	0.0248020638506	-4.37844210325e-06
0.919	0.636750140628	0.0101555599914	9.80897737036	0.0280213104868	-0.00405135195579	0.0246792914792	0.0280213327975	-0.00347251975671	0.0247673673838	-9.00766276377e-07
0.92	0.636659130077	0.0101639584918	9.80900010858	0.0281024218902	-0.00403918761295	0.024644998243	0.028102358419	-0.00346185556959	0.0247327016516	2.5663325302e-06
0.921	0.636566842699	0.0101730401375	9.80902156703	0.0281834593907	-0.00402683735024	0.0246107362587	0.0281833106436	-0.0034510048409	0.0246980631599	6.02267093633e-06
0.922	0.636473499809	0.0101827816906	9.80904170749	0.0282644224713	-0.00401429652139	0.0245765021532	0.0282641889575	-0.0034399629964	0.0246634484467	9.46806055021e-06
0.923	0.636379296613	0.010193160747	9.80906049606	0.0283453105717	-0.00400156134805	0.0245422925647	0.0283449928038	-0.00342872632885	0.0246288540825	1.2902308837e-05
0.924	0.636284428277	0.0102041545472	9.8090779029	0.0284261230886	-0.00398862891135	0.0245081041444	0.0284257215828	-0.0034172919896	0.0245942766709	1.63252199804e-05
0.925	0.636189119742	0.0102157398437	9.80909390505	0.0285068593759	-0.00397549714114	0.0244739335567	0.028506374652	-0.00340565797778	0.0245597128491	1.97365957345e-05
0.926	0.636093547511	0.0102278942528	9.80910848268	0.0285875187457	-0.00396216480283	0.02443977748	0.0285869513271	-0.00339382312715	0.0245251592879	2.31362362639e-05
0.927	0.635997910426	0.010240594872	9.80912162215	0.0286681004683	-0.00394863148197	0.0244056326076	0.028667450882	-0.00338178709067	0.0244906126925	2.65239409694e-05
0.928	0.63590239243	0.010253819108	9.80913331378	0.0287486037728	-0.00393489756685	0.0243714956485	0.0287478725495	-0.00336955032307	0.0244560698021	2.98995092974e-05
0.929	0.635807181196	0.0102675442392	9.80914355337	0.0288290278472	-0.00392096422874	0.0243373633277	0.0288282155215	-0.00335711406112	0.0244215273901	3.32627415308e-05
0.93	0.635712460688	0.0102817473952	9.80915234099	0.0289093718397	-0.00390683340048	0.0243032323867	0.0289084789496	-0.00334448030214	0.0243869822645	3.66134395594e-05
0.931	0.635618396268	0.0102964061903	9.80915968106	0.0289896348581	-0.00389250775294	0.0242690995848	0.0289886619453	-0.00333165178057	0.0243524312672	3.99514076274e-05
0.932	0.635525153328	0.0103114981663	9.80916558265	0.029069815971	-0.00387799067006	0.0242349616989	0.0290687635809	-0.00331863194289	0.0243178712744	4.32764530576e-05
0.933	0.635432889847	0.010327000863	9.80917005948	0.0291499142079	-0.00386328622203	0.0242008155243	0.0291487828893	-0.00330542492086	0.0242832991961	4.65883869488e-05
0.934	0.635341752669	0.0103428919646	9.80917312888	0.0292299285601	-0.00384839913712	0.0241666578753	0.0292287188651	-0.00329203550332	0.0242487119759	4.98870248465e-05
0.935	0.635251888693	0.0103591492978	9.8091748125	0.0293098579805	-0.00383333477202	0.0241324855858	0.0293085704645	-0.00327846910656	0.0242141065909	5.31721873841e-05
0.936	0.63516345604	0.0103757501501	9.80917513603	0.0293897013846	-0.00381809908086	0.0240982955091	0.0293883366063	-0.00326473174332	0.0241794800511	5.64437008947e-05
0.937	0.63507654958	0.0103926732431	9.80917412836	0.029469457651	-0.00380269858332	0.0240640845192	0.0294680161719	-0.00325082999088	0.0241448293991	5.97013979904e-05
0.938	0.634991323836	0.0104098958624	9.80917182275	0.0295491256215	-0.00378714033149	0.0240298495107	0.0295476080061	-0.00323677095795	0.0241101517097	6.29451181103e-05
0.939	0.634907855191	0.0104273968939	9.80916825472	0.0296287041022	-0.00377143187599	0.0239955873994	0.0296271109176	-0.00322256225079	0.0240754440896	6.61747080341e-05
0.94	0.634826279694	0.0104451540434	9.80916346441	0.0297081918634	-0.00375558123111	0.0239612951225	0.0297065236792	-0.00320821193833	0.0240407036767	6.93900223619e-05
0.941	0.634746685058	0.0104631459217	9.80915749337	0.0297875876406	-0.00373959683953	0.0239269696394	0.0297858450289	-0.00319372851693	0.0240059276397	7.25909239591e-05
0.942	0.634669144179	0.0104813512906	9.80915038724	0.029866890135	-0.00372348753632	0.0238926079316	0.0298650736698	-0.00317912087433	0.0239711131776	7.57772843651e-05
0.943	0.634593756114	0.0104997485497	9.8091421935	0.0299460980136	-0.00370726251264	0.0238582070035	0.029944208271	-0.0031643982534	0.0239362575191	7.89489841668e-05
0.944	0.634520582764	0.0105183165779	9.80913296255	0.0300252099104	-0.00369093127915	0.0238237638823	0.0300232474681	-0.00314957021551	0.0239013579224	8.21059133348e-05
0.945	0.634449678678	0.0105370345097	9.80912274643	0.0301042244266	-0.00367450362908	0.023789275619	0.0301021898639	-0.00313464660366	0.0238664116743	8.52479715238e-05
0.946	0.634381105952	0.0105558814581	9.80911159961	0.0301831401312	-0.00365798960144	0.0237547392881	0.0301810340287	-0.00311963750564	0.0238314160896	8.83750683351e-05
0.947	0.634314896979	0.0105748368096	9.80909957797	0.030261955562	-0.0036413994442	0.0237201519884	0.0302597785011	-0.00310455321723	0.0237963685113	9.14871235437e-05
0.948	0.634251095432	0.0105938799898	9.80908673949	0.0303406692254	-0.00362474357761	0.0236855108432	0.0303384217886	-0.00308940420553	0.0237612663091	9.45840672876e-05
0.949	0.63418973019	0.0106129907101	9.80907314317	0.030419279598	-0.00360803255781	0.0236508130007	0.0304169623681	-0.00307420107257	0.0237261068797	9.7665840221e-05
0.95	0.634130811607	0.0106321488462	9.8090588484	0.0304977851264	-0.00359127704082	0.0236160556344	0.0304953986868	-0.00305895451929	0.023690887646	0.000100732393632
0.951	0.634074357594	0.010651334335	9.80904391733	0.0305761842285	-0.00357448774698	0.0235812359435	0.0305737291626	-0.00304367531001	0.0236556060567	0.000103783689522
0.952	0.634020352648	0.0106705278057	9.80902841109	0.0306544752938	-0.00355767542596	0.0235463511528	0.0306519521849	-0.00302837423741	0.0236202595856	0.000106819700656
0.953	0.633968803718	0.0106897094658	9.80901239185	0.0307326566842	-0.00354085082263	0.023511398514	0.0307300661151	-0.00301306208842	0.0235848457319	0.000109840410568
0.954	0.633919702959	0.0107088598632	9.80899592318	0.0308107267346	-0.00352402464331	0.0234763753053	0.0308080692877	-0.00299774961048	0.0235493620189	0.000112845813545
0.955	0.633873012834	0.0107279600837	9.80897906654	0.0308886837538	-0.00350720752311	0.0234412788322	0.0308859600105	-0.00298244747886	0.0235138059946	0.000115835914568
0.956	0.633828710811	0.0107469911905	9.80896188552	0.0309665260249	-0.00349040999427	0.0234061064275	0.0309637365656	-0.00296716626499	0.0234781752306	0.000118810729226
0.957	0.633786755838	0.0107659345683	9.80894444252	0.0310442518065	-0.00347364245531	0.0233708554524	0.0310413972104	-0.00295191640567	0.0234424673225	0.000121770283593
0.958	0.633747114409	0.0107847715263	9.80892679856	0.031121859333	-0.00345691514129	0.0233355232961	0.0311189401777	-0.00293670817325	0.0234066798889	0.000124714614088
0.959	0.633709719605	0.0108034842636	9.80890901559	0.0311993468156	-0.0034402380953	0.0233001073769	0.031196363677	-0.00292155164721	0.0233708105721	0.000127643767286
0.96	0.633674526945	0.010822054376	9.80889115427	0.0312767124429	-0.00342362114121	0.0232646051422	0.0312736658949	-0.00290645668678	0.0233348570372	0.000130557799722
0.961	0.633641477153	0.0108404643384	9.80887327367	0.0313539543819	-0.00340707385734	0.0232290140692	0.0313508449964	-0.00289143290477	0.0232988169726	0.00013345677765
0.962	0.633610492415	0.0108586965311	9.80885543223	0.0314310707786	-0.0033906055518	0.0231933316654	0.0314278991251	-0.00287648964278	0.0232626880893	0.000136340776791
0.963	0.633581498742	0.0108767339397	9.80883768694	0.0315080597588	-0.00337422523911	0.0231575554687	0.0315048264044	-0.00286163594783	0.0232264681216	0.000139209882046
0.964	0.633554433401	0.0108945591911	9.80882009391	0.0315849194292	-0.00335794161809	0.0231216830482	0.0315816249381	-0.00284688055036	0.0231901548265	0.000142064187196
0.965	0.633529189049	0.0109121559471	9.80880270641	0.0316616478778	-0.00334176305129	0.0230857120047	0.0316582928115	-0.00283223184349	0.0231537459841	0.00014490379457
0.966	0.633505699397	0.0109295073253	9.80878557696	0.031738243175	-0.00332569754588	0.0230496399712	0.031734828092	-0.00281769786405	0.0231172393978	0.000147728814706
0.967	0.633483857263	0.0109465973892	9.80876875627	0.0318147033744	-0.00330975273602	0.0230134646129	0.0318112288298	-0.00280328627485	0.0230806328942	0.000150539365979
0.968	0.63346357789	0.0109634100391	9.80875229211	0.0318910265135	-0.00329393586678	0.0229771836287	0.0318874930594	-0.00278900434865	0.0230439243235	0.000153335574224
0.969	0.633444765411	0.0109799293801	9.80873623192	0.0319672106148	-0.00327825377956	0.0229407947506	0.0319636187996	-0.00277485895354	0.0230071115597	0.000156117572342
0.97	0.633427309138	0.0109961404009	9.80872061884	0.0320432536865	-0.00326271289898	0.0229042957453	0.0320396040552	-0.00276085653983	0.0229701925011	0.000158885499882
0.971	0.633411113333	0.0110120274811	9.80870549553	0.0321191537233	-0.00324731922157	0.0228676844138	0.032115446817	-0.00274700312877	0.02293316507	0.000161639502625
0.972	0.633396071153	0.0110275759939	9.80869090155	0.0321949087074	-0.00323207830569	0.0228309585926	0.0321911450637	-0.00273330430243	0.0228960272141	0.000164379732147
0.973	0.633382075805	0.0110427713126	9.80867687364	0.0322705166095	-0.00321699526325	0.022794116154	0.0322666967619	-0.00271976519538	0.0228587769061	0.00016710634538
0.974	0.63336900937	0.0110575990733	9.80866344693	0.0323459753892	-0.00320207475284	0.0227571550067	0.0323420998674	-0.0027063904879	0.0228214121444	0.000169819504158
0.975	0.633356772605	0.0110720452223	9.80865065341	0.0324212829966	-0.00318732097449	0.0227200730961	0.0324173523261	-0.00269318440064	0.0227839309541	0.000172519374761
0.976	0.633345247681	0.011086096123	9.80863852252	0.0324964373724	-0.00317273766583	0.0226828684054	0.0324924520748	-0.00268015069085	0.0227463313866	0.000175206127459
0.977	0.633334342879	0.0110997377651	9.80862708159	0.0325714364495	-0.0031583280998	0.0226455389558	0.0325673970422	-0.00266729265	0.0227086115212	0.000177879936042
0.978	0.633323918095	0.0111129577226	9.80861635474	0.0326462781535	-0.00314409508384	0.0226080828069	0.0326421851496	-0.00265461310306	0.0226707694648	0.000180540977359
0.979	0.633313892843	0.0111257423259	9.80860636384	0.0327209604034	-0.00313004096057	0.0225704980578	0.032716814312	-0.00264211440908	0.0226328033534	0.000183189430851
0.98	0.633304141973	0.0111380794268	9.8085971273	0.032795481113	-0.00311616760966	0.0225327828472	0.032791282439	-0.0026297984631	0.0225947113521	0.000185825478085
0.981	0.633294555246	0.0111499566278	9.80858866227	0.0328698381916	-0.0031024764514	0.0224949353541	0.0328655874355	-0.0026176666997	0.0225564916562	0.000188449302297
0.982	0.633285037339	0.0111613616116	9.80858098132	0.0329440295447	-0.0030889684512	0.0224569537985	0.0329397272028	-0.00260572009751	0.0225181424918	0.000191061087928
0.983	0.633275466871	0.0111722830442	9.80857409615	0.0330180530748	-0.00307564412588	0.0224188364416	0.0330136996395	-0.00259395918543	0.0224796621167	0.000193661020178
0.984	0.633265755986	0.0111827091349	9.80856801483	0.0330919066829	-0.00306250355074	0.022380581587	0.0330875026421	-0.00258238404976	0.0224410488209	0.000196249284559
0.985	0.633255794483	0.0111926288366	9.80856274301	0.0331655882686	-0.00304954636795	0.0223421875803	0.0331611341062	-0.00257099434257	0.0224023009277	0.000198826066452
0.986	0.63324549451	0.0112020311713	9.80855828388	0.0332390957316	-0.00303677179633	0.0223036528107	0.0332345919274	-0.00255978929142	0.0223634167942	0.000201391550686
0.987	0.63323474586	0.0112109057374	9.80855463786	0.0333124269721	-0.00302417864188	0.0222649757107	0.0333078740018	-0.00254876770994	0.0223243948125	0.000203945921114
0.988	0.633223460664	0.0112192421932	9.8085518033	0.033385579892	-0.00301176530955	0.0222261547568	0.0333809782274	-0.00253792800957	0.0222852334102	0.000206489360208
0.989	0.633211558492	0.0112270303768	9.80854977538	0.0334585523954	-0.0029995298159	0.0221871884704	0.0334539025043	-0.00252726821218	0.0222459310514	0.000209022048662
0.99	0.633198940274	0.0112342609209	9.80854854804	0.0335313423899	-0.00298746980264	0.0221480754179	0.0335266447363	-0.00251678596369	0.0222064862376	0.00021154416501
0.991	0.633185532987	0.0112409240703	9.8085481116	0.0336039477869	-0.00297558255127	0.0221088142113	0.0335992028311	-0.0025064785486	0.0221668975084	0.00021405588526
0.992	0.63317125242	0.0112470109565	9.80854845524	0.033676366503	-0.00296386499811	0.0220694035085	0.0336715747015	-0.00249634290506	0.0221271634425	0.000216557382537
0.993	0.633156025501	0.0112525126998	9.80854956512	0.0337485964603	-0.00295231375046	0.0220298420142	0.0337437582661	-0.00248637564102	0.0220872826584	0.000219048826747
0.994	0.633139775409	0.0112574208098	9.8085514267	0.0338206355876	-0.00294092510306	0.0219901284798	0.0338157514501	-0.00247657305072	0.0220472538154	0.000221530384257
0.995	0.633122447639	0.0112617270657	9.80855402126	0.0338924818208	-0.00292969505547	0.0219502617041	0.0338875521862	-0.002466931132	0.0220070756142	0.000224002217587
0.996	0.633103969024	0.0112654235733	9.80855733023	0.0339641331041	-0.00291861932989	0.0219102405337	0.0339591584153	-0.00245744560414	0.021966746798	0.000226464485123
0.997	0.633084292434	0.0112685025663	9.8085613328	0.0340355873906	-0.00290769338923	0.0218700638634	0.0340305680872	-0.00244811192593	0.0219262661534	0.000228917340852
0.998	0.633063355801	0.0112709568001	9.80856600541	0.0341068426427	-0.00289691245589	0.0218297306364	0.0341017791616	-0.00243892531447	0.0218856325105	0.000231360934106
0.999	0.633041100738	0.0112727794721	9.80857132427	0.0341778968337	-0.00288627153072	0.0217892398446	0.0341727896085	-0.00242988076406	0.0218448447445	0.000233795409334
1	0.633017506066	0.0112739634913	9.80857726336	0.0342487479476	-0.00287576541235	0.0217485905292	0.0342435974094	-0.00242097306561	0.021803901776	0.000236220905884
1.001	0.632992513302	0.0112745025028	9.8085837952	0.0343193939803	-0.00286538871655	0.0217077817809	0.0343142005576	-0.00241219682593	0.021762802572	0.000238637557817
1.002	0.632966093726	0.0112743904902	9.80859089171	0.0343898329405	-0.00285513589597	0.0216668127398	0.034384597059	-0.0024035464875	0.0217215461462	0.000241045493723
1.003	0.632938226011	0.011273621253	9.80859852318	0.0344600628497	-0.00284500125978	0.021625682596	0.034454784933	-0.00239501634811	0.0216801315601	0.000243444836578
1.004	0.632908877608	0.0112721894211	9.80860665843	0.0345300817437	-0.00283497899339	0.0215843905901	0.034524762213	-0.00238660058055	0.0216385579234	0.000245835703597
1.005	0.632878019641	0.0112700897577	9.80861526673	0.0345998876726	-0.00282506317818	0.0215429360125	0.0345945269471	-0.00237829325239	0.0215968243948	0.000248218206131
1.006	0.632845641806	0.0112673171686	9.80862431505	0.0346694787018	-0.00281524781114	0.0215013182044	0.0346640771985	-0.00237008834558	0.0215549301826	0.00025059244956
1.007	0.632811733746	0.0112638670005	9.80863377048	0.0347388529126	-0.00280552682421	0.0214595365576	0.0347334110469	-0.00236197977582	0.0215128745448	0.000252958533227
1.008	0.63277629995	0.0112597344299	9.80864359927	0.0348080084025	-0.00279589410362	0.0214175905145	0.034802526588	-0.00235396141188	0.0214706567903	0.000255316550375
1.009	0.632739315056	0.0112549158197	9.80865376739	0.0348769432863	-0.00278634350871	0.0213754795685	0.0348714219351	-0.00234602709443	0.021428276279	0.00025766658811
1.01	0.632700798345	0.011249406941	9.8086642402	0.0349456556964	-0.00277686889075	0.0213332032638	0.0349400952189	-0.00233817065487	0.0213857324223	0.000260008727386
1.011	0.632660742971	0.0112432044408	9.80867498308	0.0350141437832	-0.0027674641111	0.0212907611953	0.0350085445888	-0.0023303859335	0.0213430246833	0.000262343043001
1.012	0.632619168108	0.0112363047576	9.80868596061	0.0350824057159	-0.00275812305915	0.0212481530089	0.0350767682127	-0.00232266679746	0.0213001525776	0.000264669603615
1.013	0.632576089154	0.0112287049631	9.80869713852	0.0351504396833	-0.00274883966968	0.0212053784016	0.0351447642781	-0.0023150071581	0.0212571156734	0.000266988471787
1.014	0.632531514003	0.0112204023309	9.8087084813	0.0352182438934	-0.00273960793988	0.0211624371208	0.0352125309925	-0.00230740098797	0.0212139135917	0.000269299704026
1.015	0.632485472846	0.0112113942351	9.80871995505	0.0352858165749	-0.00273042194554	0.0211193289648	0.0352800665834	-0.0022998423371	0.0211705460064	0.000271603350862
1.016	0.632437992103	0.0112016785609	9.80873152451	0.0353531559771	-0.00272127585704	0.0210760537823	0.0353473692996	-0.00229232534893	0.021127012645	0.000273899456927
1.017	0.632389098137	0.0111912532497	9.80874315615	0.0354202603707	-0.00271216395436	0.0210326114725	0.0354144374111	-0.00228484427535	0.0210833132883	0.00027618806106
1.018	0.632338824716	0.0111801166098	9.808754816	0.0354871280479	-0.00270308064166	0.0209890019851	0.0354812692097	-0.00227739349131	0.0210394477707	0.000278469196423
1.019	0.632287205563	0.0111682673938	9.80876647137	0.0355537573231	-0.00269402046113	0.0209452253193	0.0355478630092	-0.00226996750863	0.0209954159801	0.000280742890624
1.02	0.632234278076	0.0111557043238	9.80877808924	0.0356201465331	-0.00268497810614	0.0209012815246	0.0356142171463	-0.00226256098924	0.0209512178579	0.000283009165868
1.021	0.632180090785	0.0111424264235	9.80878963867	0.0356862940379	-0.00267594843358	0.0208571706997	0.0356803299808	-0.00225516875748	0.0209068533993	0.000285268039109
1.022	0.632124673552	0.0111284332588	9.80880108842	0.0357521982206	-0.00266692647562	0.0208128929926	0.0357461998956	-0.00224778581186	0.0208623226528	0.000287519522217
1.023	0.63206809345	0.0111137242125	9.8088124086	0.0358178574882	-0.00265790745052	0.0207684486003	0.0358118252975	-0.00224040733595	0.0208176257204	0.00028976362216
1.024	0.632010380258	0.0110982993734	9.80882356996	0.0358832702714	-0.00264888677266	0.0207238377682	0.0358772046176	-0.00223302870835	0.020772762757	0.000292000341192
1.025	0.631951597251	0.0110821588075	9.80883454451	0.0359484350257	-0.00263986006196	0.0206790607901	0.0359423363113	-0.0022256455122	0.0207277339706	0.000294229677053
1.026	0.631891781585	0.0110653030384	9.80884530521	0.0360133502311	-0.00263082315227	0.0206341180075	0.0360072188587	-0.00221825354352	0.0206825396221	0.000296451623176
1.027	0.631831015088	0.0110477323799	9.8088558263	0.0360780143927	-0.00262177209902	0.0205890098093	0.0360718507653	-0.00221084881892	0.0206371800243	0.000298666168905
1.028	0.631769319957	0.0110294481243	9.80886608343	0.0361424260408	-0.00261270318603	0.0205437366311	0.0361362305616	-0.00220342758244	0.0205916555425	0.000300873299719
1.029	0.631706777959	0.0110104511388	9.80887605284	0.0362065837316	-0.00260361293156	0.0204982989553	0.036200356804	-0.00219598631153	0.0205459665933	0.000303072997459
1.03	0.631643441035	0.010990742784	9.80888571216	0.0362704860468	-0.00259449809336	0.0204526973099	0.0362642280748	-0.00218852172226	0.0205001136445	0.000305265240567
1.031	0.631579368556	0.0109703249117	9.80889504114	0.0363341315947	-0.00258535567308	0.0204069322685	0.0363278429825	-0.00218103077363	0.020454097215	0.000307450004325
1.032	0.631514604966	0.0109491995477	9.80890401977	0.0363975190095	-0.00257618291981	0.0203610044496	0.0363912001619	-0.0021735106712	0.0204079178733	0.000309627261097
1.033	0.631449239388	0.0109273681055	9.80891263034	0.0364606469523	-0.00256697733267	0.0203149145159	0.0364542982745	-0.00216595886966	0.020361576238	0.000311796980582
1.034	0.631383305065	0.0109048337408	9.80892085601	0.0365235141111	-0.00255773666271	0.0202686631739	0.0365171360086	-0.00215837307478	0.0203150729766	0.000313959130058
1.035	0.631316876187	0.0108815985639	9.80892868132	0.0365861192007	-0.00254845891407	0.0202222511732	0.0365797120797	-0.00215075124457	0.020268408805	0.000316113674636
1.036	0.631250015766	0.0108576654574	9.80893609254	0.0366484609632	-0.0025391423441	0.0201756793059	0.0366420252303	-0.00214309158946	0.0202215844868	0.000318260577513
1.037	0.63118277935	0.0108330374817	9.80894307772	0.0367105381683	-0.00252978546302	0.020128948406	0.0367040742304	-0.00213539257192	0.0201746008329	0.00032039980022
1.038	0.631115226209	0.0108077180063	9.80894962527	0.0367723496129	-0.00252038703277	0.0200820593485	0.0367658578776	-0.00212765290542	0.0201274587002	0.000322531302879
1.039	0.631047404429	0.0107817106097	9.80895572603	0.0368338941221	-0.00251094606484	0.0200350130491	0.0368273749974	-0.00211987155219	0.0200801589913	0.000324655044445
1.04	0.630979403072	0.010755018586	9.80896137188	0.0368951705484	-0.00250146181771	0.0199878104632	0.0368886244427	-0.00211204772074	0.0200327026538	0.00032677098296
1.041	0.630911247875	0.0107276464408	9.80896655649	0.0369561777728	-0.00249193379355	0.0199404525854	0.0369496050949	-0.00210418086261	0.0199850906788	0.000328879075794
1.042	0.630843009274	0.010699597979	9.80897127433	0.0370169147041	-0.00248236173421	0.0198929404487	0.0370103158632	-0.00209627066829	0.019937324101	0.000330979279886
1.043	0.630774753987	0.0106708774003	9.80897552182	0.0370773802795	-0.00247274561642	0.0198452751237	0.0370707556851	-0.00208831706256	0.0198894039968	0.00033307155198
1.044	0.630706507768	0.0106414898981	9.80897929674	0.0371375734646	-0.00246308564673	0.0197974577178	0.0371309235265	-0.00208032019934	0.0198413314846	0.000335155848858
1.045	0.630638348521	0.0106114397213	9.80898259807	0.0371974932533	-0.00245338225567	0.0197494893748	0.0371908183817	-0.00207228045597	0.0197931077227	0.000337232127564
1.046	0.630570320642	0.0105807319438	9.8089854259	0.0372571386682	-0.00244363609115	0.0197013712736	0.0372504392734	-0.00206419842663	0.0197447339091	0.000339300345624
1.047	0.63050246854	0.010549371963	9.80898778239	0.0373165087606	-0.00243384801182	0.0196531046279	0.037309785253	-0.00205607491561	0.0196962112805	0.000341360461262
1.048	0.63043483664	0.0105173652397	9.80898967031	0.0373756026103	-0.0024240190795	0.0196046906851	0.0373688554005	-0.00204791092993	0.0196475411109	0.000343412433602
1.049	0.630367469379	0.0104847173133	9.80899109369	0.0374344193259	-0.00241415055152	0.0195561307257	0.0374276488247	-0.00203970767158	0.019598724711	0.000345456222871
1.05	0.63030042239	0.0104514338399	9.80899205808	0.037492958045	-0.00240424387234	0.0195074260622	0.0374861646629	-0.00203146652924	0.0195497634273	0.000347491790586
1.051	0.630233732704	0.0104175208618	9.80899257044	0.0375512179339	-0.00239430066489	0.0194585780389	0.0375444020814	-0.00202318906959	0.0195006586405	0.000349519099736
1.052	0.63016742992	0.0103829846716	9.80899263783	0.0376091981878	-0.00238432272167	0.0194095880303	0.0376023602753	-0.00201487702847	0.0194514117654	0.000351538114959
1.053	0.630101573462	0.0103478312704	9.80899226954	0.0376668980307	-0.00237431199541	0.019360457441	0.0376600384684	-0.00200653230158	0.0194020242488	0.000353548802704
1.054	0.630036159456	0.0103120678957	9.80899147511	0.0377243167158	-0.00236427058947	0.0193111877042	0.0377174359136	-0.00199815693486	0.0193524975695	0.000355551131386
1.055	0.629971247378	0.0102757008722	9.80899026568	0.037781453525	-0.00235420074805	0.0192617802815	0.0377745518923	-0.00198975311474	0.0193028332364	0.00035754507153
1.056	0.629906863204	0.01023873712	9.8089886524	0.0378383077694	-0.00234410484605	0.0192122366618	0.0378313857151	-0.00198132315809	0.019253032788	0.00035953059591
1.057	0.62984303294	0.0102011836684	9.80898664794	0.0378948787886	-0.0023339853789	0.0191625583602	0.0378879367214	-0.00197286950193	0.0192030977912	0.000361507679669
1.058	0.629779778898	0.010163047907	9.80898426638	0.0379511659517	-0.00232384495218	0.0191127469178	0.0379442042794	-0.00196439469323	0.0191530298403	0.00036347630044
1.059	0.629717119695	0.0101243372856	9.80898152061	0.0380071686563	-0.00231368627118	0.0190628039004	0.038000187786	-0.00195590137842	0.0191028305556	0.000365436438446
1.06	0.629655092602	0.0100850591201	9.80897842609	0.038062886329	-0.00230351213031	0.0190127308976	0.0380558866671	-0.00194739229281	0.019052501583	0.000367388076594
1.061	0.629593679052	0.0100452216873	9.80897499833	0.0381183184252	-0.00229332540259	0.0189625295224	0.0381113003773	-0.00193887025014	0.0190020445925	0.000369331200564
1.062	0.629532935002	0.0100048322078	9.80897125297	0.0381734644293	-0.00228312902893	0.01891220141	0.0381664283999	-0.00193033813188	0.0189514612771	0.000371265798874
1.063	0.629472841954	0.00996389933291	9.80896720681	0.0382283238542	-0.00227292600768	0.0188617482173	0.0382212702468	-0.00192179887676	0.0189007533522	0.000373191862951
1.064	0.629413426132	0.00992243082589	9.80896287623	0.0382828962416	-0.002262719384	0.0188111716217	0.0382758254587	-0.00191325547025	0.0188499225541	0.000375109387176
1.065	0.629354698902	0.00988043511798	9.80895827937	0.038337181162	-0.00225251223958	0.0187604733207	0.0383300936047	-0.0019047109342	0.0187989706392	0.00037701836893
1.066	0.629296634411	0.00983792111351	9.80895343324	0.0383911782142	-0.00224230768218	0.0187096550306	0.0383840742825	-0.00189616831646	0.0187478993833	0.000378918808622
1.067	0.629239273888	0.00979489681725	9.80894835596	0.0384448870257	-0.0022321088356	0.0186587184863	0.038437767118	-0.00188763068091	0.0186967105799	0.000380810709713
1.068	0.629182584101	0.00975137158201	9.80894306547	0.0384983072523	-0.00222191882955	0.0186076654399	0.0384911717657	-0.00187910109726	0.0186454060398	0.000382694078726
1.069	0.629126587722	0.0097073537727	9.80893758035	0.0385514385781	-0.00221174079002	0.0185564976603	0.0385442879082	-0.00187058263149	0.0185939875898	0.000384568925247
1.07	0.629071270208	0.00966285256656	9.80893191878	0.0386042807156	-0.00220157782948	0.0185052169325	0.0385971152562	-0.00186207833608	0.0185424570722	0.000386435261914
1.071	0.629016613331	0.00961787741323	9.80892609924	0.0386568334051	-0.00219143303787	0.0184538250563	0.0386496535485	-0.00185359124103	0.018490816343	0.000388293104405
1.072	0.62896263241	0.00957243707201	9.80892013953	0.0387090964152	-0.00218130947329	0.018402323846	0.0387019025518	-0.00184512434453	0.0184390672719	0.000390142471405
1.073	0.628909290656	0.00952654129468	9.80891405896	0.0387610695422	-0.00217121015333	0.0183507151295	0.0387538620606	-0.0018366806043	0.0183872117407	0.000391983384575
1.074	0.628856596007	0.00948019932383	9.80890787463	0.0388127526103	-0.00216113804673	0.0182990007474	0.0388055318971	-0.00182826292936	0.018335251643	0.000393815868501
1.075	0.628804519185	0.00943342083707	9.80890160503	0.0388641454711	-0.00215109606518	0.0182471825526	0.038856911911	-0.00181987417175	0.0182831888825	0.00039563995065
1.076	0.628753060739	0.00938621524958	9.80889526771	0.038915248004	-0.00214108705551	0.0181952624091	0.0389080019796	-0.00181151711878	0.0182310253729	0.000397455661302
1.077	0.628702169108	0.00933859302953	9.80888888038	0.0389660601154	-0.00213111379236	0.0181432421916	0.0389588020071	-0.00180319448573	0.0181787630367	0.000399263033485
1.078	0.628651867244	0.00929056306743	9.80888245998	0.039016581739	-0.00212117897122	0.0180911237847	0.0390093119252	-0.00179490890889	0.0181264038044	0.000401062102899
1.079	0.628602103643	0.00924213603036	9.80887602316	0.0390668128357	-0.00211128520174	0.0180389090821	0.0390595316923	-0.00178666293886	0.0180739496136	0.000402852907835
1.08	0.628552871517	0.00919332148271	9.80886958641	0.0391167533929	-0.00210143500144	0.0179865999861	0.0391094612938	-0.00177845903435	0.0180214024084	0.000404635489084
1.081	0.628504134313	0.00914412990526	9.80886316521	0.039166403425	-0.00209163079012	0.0179341984066	0.0391591007414	-0.00177029955654	0.0179687641383	0.000406409889846
1.082	0.628455877846	0.00909457117543	9.80885677547	0.0392157629727	-0.00208187488427	0.0178817062605	0.0392084500735	-0.00176218676354	0.0179160367579	0.000408176155627
1.083	0.628408050709	0.0090446559557	9.80885043173	0.039264832103	-0.00207216949233	0.0178291254714	0.0392575093547	-0.00175412280564	0.0178632222257	0.000409934334132
1.084	0.628360676015	0.00899439365834	9.8088441486	0.0393136109091	-0.00206251670993	0.0177764579682	0.0393062786756	-0.00174610972059	0.0178103225036	0.000411684475162
1.085	0.628313687504	0.00894379545834	9.80883793911	0.0393620995099	-0.00205291851604	0.0177237056854	0.0393547581526	-0.00173814942976	0.0177573395561	0.000413426630493
1.086	0.628267048729	0.00889287162295	9.8088318172	0.0394102980502	-0.00204337676922	0.0176708705614	0.0394029479279	-0.0017302437344	0.0177042753498	0.00041516085376
1.087	0.628220745621	0.00884163270607	9.8088257946	0.0394582067001	-0.0020338932046	0.0176179545386	0.0394508481689	-0.00172239431262	0.0176511318524	0.000416887200337
1.088	0.628174764115	0.00879008850057	9.80881988346	0.039505825655	-0.00202446943082	0.0175649595626	0.0394984590684	-0.00171460271637	0.0175979110324	0.000418605727212
1.089	0.62812903803	0.00873825052932	9.80881409486	0.0395531551353	-0.00201510692812	0.0175118875815	0.039545780844	-0.0017068703695	0.0175446148581	0.000420316492859
1.09	0.628083568234	0.00868612858766	9.80880843895	0.039600195386	-0.00200580704619	0.0174587405452	0.0395928137382	-0.0016991985657	0.0174912452974	0.000422019557109
1.091	0.628038296022	0.00863373393267	9.80880292562	0.0396469466769	-0.00199657100292	0.0174055204051	0.0396395580177	-0.00169158846718	0.0174378043168	0.000423714981021
1.092	0.627993222285	0.00858107635822	9.808797564	0.0396934093019	-0.00198739988344	0.0173522291132	0.0396860139739	-0.00168404110377	0.0173842938811	0.000425402826749
1.093	0.627948288345	0.0085281673232	9.80879236139	0.0397395835788	-0.00197829463939	0.0172988686216	0.0397321819217	-0.00167655737217	0.0173307159526	0.000427083157411
1.094	0.62790345787	0.00847501740972	9.80878732614	0.0397854698493	-0.00196925608891	0.0172454408822	0.0397780621999	-0.00166913803599	0.0172770724908	0.000428756036953
1.095	0.627858724334	0.00842163674881	9.80878246433	0.0398310684784	-0.0019602849169	0.0171919478455	0.0398236551708	-0.00166178372599	0.0172233654517	0.00043042153002
1.096	0.627814036531	0.00836803665413	9.80877778223	0.0398763798543	-0.00195138167566	0.0171383914611	0.0398689612197	-0.00165449494071	0.0171695967875	0.000432079701822
1.097	0.627769387944	0.00831422710877	9.80877328499	0.0399214043881	-0.00194254678594	0.0170847736758	0.039913980755	-0.00164727204763	0.0171157684455	0.000433730618
1.098	0.627724719925	0.00826021950991	9.80876897689	0.0399661425137	-0.00193378053835	0.0170310964342	0.0399587142076	-0.00164011528444	0.0170618823685	0.000435374344502
1.099	0.627680003621	0.00820602448601	9.80876486147	0.0400105946869	-0.00192508309529	0.0169773616778	0.0400031620304	-0.0016330247611	0.0170079404937	0.000437010947446
1.1	0.627635232528	0.00815165224968	9.80876094168	0.0400547613857	-0.00191645449297	0.0169235713443	0.0400473246988	-0.00162600046183	0.0169539447525	0.000438640493003
1.101	0.627590370344	0.00809711347053	9.80875721978	0.0400986431098	-0.00190789464397	0.0168697273671	0.0400912027094	-0.00161904224764	0.0168998970699	0.000440263047264
1.102	0.627545373322	0.00804241934376	9.80875369713	0.0401422403802	-0.00189940333997	0.0168158316752	0.0401347965804	-0.00161214985914	0.0168457993642	0.000441878676124
1.103	0.627500234949	0.00798757973172	9.80875037432	0.0401855537388	-0.00189098025496	0.0167618861923	0.040178106851	-0.0016053229197	0.0167916535465	0.000443487445161
1.104	0.627454911477	0.00793260597645	9.80874725165	0.0402285837484	-0.00188262494862	0.0167078928364	0.0402211340811	-0.00159856093885	0.0167374615206	0.000445089419521
1.105	0.627409396384	0.00787750798543	9.80874432775	0.0402713309921	-0.00187433686998	0.0166538535197	0.040263878851	-0.00159186331598	0.0166832251821	0.000446684663806
1.106	0.627363653358	0.00782229673835	9.8087416022	0.0403137960731	-0.00186611536131	0.0165997701474	0.0403063417611	-0.0015852293442	0.0166289464182	0.000448273241967
1.107	0.627317646065	0.00776698261736	9.80873907248	0.0403559796141	-0.00185795966244	0.0165456446179	0.0403485234313	-0.00157865821466	0.0165746271079	0.000449855217198
1.108	0.627271375424	0.00771157588044	9.80873673592	0.0403978822573	-0.00184986891513	0.0164914788221	0.0403904245011	-0.00157214902097	0.0165202691206	0.000451430651839
1.109	0.62722481254	0.00765608689151	9.80873458953	0.0404395046638	-0.00184184216749	0.016437274643	0.040432045629	-0.00156570076359	0.0164658743167	0.000452999607278
1.11	0.627177928511	0.00760052632981	9.80873262928	0.0404808475135	-0.00183387837898	0.0163830339551	0.0404733874918	-0.00155931235486	0.0164114445468	0.000454562143863
1.111	0.627130701874	0.00754490455763	9.80873085076	0.0405219115044	-0.00182597642535	0.0163287586242	0.0405144507852	-0.0015529826239	0.0163569816515	0.000456118320813
1.112	0.627083155841	0.00748923072585	9.80872924931	0.0405626973525	-0.0018181351037	0.0162744505071	0.0405552362222	-0.00154671032172	0.0163024874609	0.000457668196142
1.113	0.627035216782	0.00743351625163	9.80872781962	0.0406032057912	-0.00181035313752	0.0162201114505	0.0405957445339	-0.00154049412628	0.0162479637945	0.000459211826579
1.114	0.626986892997	0.00737777098294	9.80872655553	0.0406434375714	-0.00180262918244	0.0161657432915	0.0406359764682	-0.00153433264817	0.0161934124609	0.000460749267502
1.115	0.626938185305	0.00732200422969	9.80872545087	0.0406833934605	-0.00179496183139	0.0161113478567	0.0406759327902	-0.00152822443586	0.0161388352576	0.00046228057287
1.116	0.626889072191	0.00726622677469	9.80872449878	0.0407230742424	-0.00178734962009	0.0160569269617	0.0407156142812	-0.00152216798114	0.0160842339701	0.000463805795164
1.117	0.626839546991	0.00721044770157	9.80872369228	0.0407624807171	-0.00177979103274	0.0160024824109	0.0407550217387	-0.00151616172482	0.0160296103725	0.000465324985337
1.118	0.626789573257	0.00715467789664	9.80872302382	0.0408016137004	-0.00177228450754	0.0159480159975	0.0407941559758	-0.00151020406227	0.0159749662266	0.000466838192759
1.119	0.626739159199	0.00709892638551	9.80872248594	0.0408404740232	-0.00176482844241	0.0158935295023	0.0408330178211	-0.00150429334914	0.0159203032819	0.000468345465181
1.12	0.62668832792	0.0070432023638	9.80872207046	0.0408790625313	-0.00175742120048	0.015839024694	0.040871608118	-0.00149842790685	0.0158656232752	0.000469846848696
1.121	0.626637013116	0.00698751668458	9.80872176857	0.0409173800852	-0.00175006111572	0.0157845033286	0.0409099277245	-0.00149260602824	0.0158109279304	0.000471342387703
1.122	0.626585267647	0.00693187758214	9.80872157208	0.0409554275595	-0.00174274649866	0.015729967149	0.0409479775128	-0.00148682598323	0.0157562189584	0.00047283212489
1.123	0.626533054968	0.00687629506008	9.80872147248	0.0409932058423	-0.00173547564175	0.0156754178848	0.0409857583688	-0.00148108602427	0.0157014980565	0.000474316101206
1.124	0.626480398109	0.00682077794194	9.80872146091	0.0410307158356	-0.00172824682486	0.0156208572519	0.041023271192	-0.00147538439179	0.0156467669085	0.00047579435585
1.125	0.62642726794	0.00676533604765	9.80872152781	0.0410679584538	-0.00172105832066	0.0155662869519	0.0410605168948	-0.0014697193196	0.0155920271841	0.00047726692626
1.126	0.626373672557	0.00670997822992	9.80872166466	0.0411049346243	-0.00171390839997	0.0155117086724	0.0410974964021	-0.00146408904022	0.015537280539	0.000478733848111
1.127	0.626319634935	0.00665471311248	9.80872186163	0.0411416452866	-0.00170679533692	0.0154571240859	0.0411342106512	-0.00145849179008	0.0154825286146	0.000480195155315
1.128	0.626265140789	0.00659954991415	9.80872211021	0.0411780913919	-0.00169971741396	0.0154025348502	0.0411706605913	-0.00145292581449	0.0154277730374	0.000481650880026
1.129	0.626210175817	0.00654449799832	9.80872240061	0.041214273903	-0.00169267292671	0.0153479426074	0.041206847183	-0.00144738937255	0.0153730154192	0.000483101052656
1.13	0.626154800181	0.00648956461942	9.80872272424	0.0412501937937	-0.001685660189	0.0152933489844	0.0412427713979	-0.0014418807421	0.0153182573568	0.000484545701883
1.131	0.626098962296	0.00643475958877	9.80872307146	0.0412858520485	-0.00167867753707	0.0152387555916	0.0412784342184	-0.00143639822402	0.0152635004314	0.000485984854681
1.132	0.62604269995	0.00638009088337	9.80872343333	0.0413212496621	-0.0016717233345	0.0151841640236	0.0413138366372	-0.00143094014712	0.015208746209	0.00048741853634
1.133	0.625986013667	0.00632556704035	9.80872380099	0.0413563876391	-0.00166479597612	0.0151295758582	0.0413489796569	-0.001425504872	0.0151539962396	0.000488846770495
1.134	0.625928918851	0.00627119617053	9.80872416564	0.0413912669938	-0.00165789389219	0.0150749926565	0.0413838642898	-0.00142009079533	0.0150992520571	0.000490269579163
1.135	0.62587141599	0.00621698653415	9.80872451839	0.0414258887494	-0.00165101555237	0.0150204159623	0.041418491557	-0.00141469635376	0.0150445151793	0.000491686982781
1.136	0.625813527903	0.00616294585238	9.80872485125	0.041460253938	-0.00164415946931	0.0149658473022	0.0414528624889	-0.00140932002751	0.0149897871075	0.000493099000244
1.137	0.625755247601	0.00610908255588	9.80872515546	0.0414943636	-0.00163732420209	0.0149112881851	0.0414869781238	-0.00140396034384	0.0149350693262	0.000494505648954
1.138	0.625696620223	0.00605540383828	9.8087254236	0.0415282187839	-0.00163050835966	0.0148567401018	0.0415208395084	-0.00139861588045	0.0148803633032	0.000495906944867
1.139	0.625637616394	0.00600191803013	9.80872564736	0.0415618205458	-0.0016237106036	0.0148022045251	0.0415544476968	-0.00139328526828	0.0148256704889	0.000497302902545
1.14	0.625578273776	0.0059486323847	9.80872581909	0.0415951699492	-0.00161692965118	0.0147476829092	0.0415878037507	-0.00138796719455	0.0147709923165	0.000498693535209
1.141	0.625518622562	0.00589555389077	9.80872593254	0.0416282680641	-0.00161016427775	0.0146931766898	0.0416209087385	-0.00138266040516	0.0147163302016	0.0005000788548
1.142	0.625458648237	0.00584269040413	9.80872597985	0.0416611159675	-0.00160341331919	0.0146386872835	0.0416537637352	-0.00137736370713	0.0146616855419	0.000501458872035
1.143	0.625398395872	0.00579004878781	9.80872595464	0.0416937147424	-0.00159667567393	0.0145842160879	0.041686369822	-0.00137207597062	0.0146070597173	0.000502833596473
1.144	0.625337850924	0.00573763641591	9.80872585114	0.0417260654775	-0.00158995030495	0.0145297644808	0.0417187280859	-0.00136679613094	0.0145524540891	0.000504203036574
1.145	0.625277036094	0.00568546035203	9.80872566298	0.0417581692671	-0.00158323624126	0.0144753338209	0.0417508396195	-0.00136152319003	0.0144978700004	0.000505567199768
1.146	0.625215988962	0.00563352698579	9.8087253847	0.0417900272105	-0.00157653257942	0.0144209254466	0.0417827055204	-0.00135625621795	0.0144433087756	0.000506926092524
1.147	0.625154709854	0.00558184326949	9.80872501133	0.0418216404118	-0.00156983848462	0.0143665406764	0.041814326891	-0.00135099435401	0.0143887717202	0.000508279720415
1.148	0.625093206533	0.00553041583068	9.80872453789	0.0418530099796	-0.00156315319168	0.0143121808085	0.041845704838	-0.00134573680772	0.0143342601206	0.000509628088187
1.149	0.62503151656	0.00547925106331	9.80872396019	0.0418841370263	-0.00155647600574	0.0142578471206	0.0418768404724	-0.00134048285952	0.0142797752438	0.000510971199834
1.15	0.624969647676	0.0054283551952	9.80872327384	0.0419150226681	-0.00154980630254	0.0142035408697	0.0419077349087	-0.00133523186103	0.0142253183374	0.000512309058666
1.151	0.624907607626	0.00537773484943	9.80872247583	0.0419456680248	-0.0015431435289	0.0141492632919	0.0419383892649	-0.00132998323555	0.0141708906293	0.000513641667379
1.152	0.624845433933	0.00532739532663	9.80872156276	0.0419760742189	-0.00153648720268	0.0140950156023	0.041968804662	-0.00132473647798	0.0141164933274	0.000514969028131
1.153	0.624783126881	0.00527734331047	9.80872053164	0.0420062423757	-0.0015298369124	0.0140407989946	0.0419989822237	-0.00131949115449	0.0140621276195	0.000516291142606
1.154	0.624720701638	0.00522758458232	9.80871938014	0.0420361736229	-0.00152319231704	0.0139866146411	0.0420289230761	-0.0013142469023	0.0140077946731	0.000517608012095
1.155	0.624658195714	0.00517812427117	9.80871810637	0.0420658690902	-0.00151655314533	0.0139324636927	0.0420586283473	-0.00130900342894	0.0139534956352	0.000518919637557
1.156	0.624595609371	0.00512896842211	9.80871670908	0.0420953299089	-0.0015099191949	0.0138783472782	0.042088099167	-0.00130376051143	0.013899231632	0.000520226019694
1.157	0.624532965213	0.00508012220594	9.80871518672	0.0421245572119	-0.00150329033127	0.0138242665046	0.0421173366664	-0.00129851799528	0.013845003769	0.000521527159019
1.158	0.624470270949	0.00503159146004	9.80871353861	0.0421535521329	-0.00149666648678	0.013770222457	0.0421463419778	-0.00129327579337	0.0137908131303	0.000522823055925
1.159	0.624407541719	0.00498338093515	9.80871176436	0.0421823158064	-0.00149004765903	0.013716216198	0.0421751162341	-0.00128803388443	0.0137366607792	0.000524113710748
1.16	0.624344792677	0.00493549596663	9.80870986409	0.0422108493673	-0.00148343390941	0.0136622487681	0.0422036605687	-0.00128279231154	0.0136825477572	0.000525399123835
1.161	0.624282053867	0.00488794122579	9.80870783812	0.0422391539507	-0.00147682536148	0.013608321185	0.0422319761151	-0.00127755118054	0.0136284750844	0.000526679295607
1.162	0.624219332977	0.00484072134274	9.80870568734	0.0422672306914	-0.00147022219885	0.0135544344441	0.0422600640064	-0.00127231065786	0.0135744437589	0.00052795422662
1.163	0.624156615366	0.00479384202046	9.80870341282	0.0422950807235	-0.00146362466352	0.0135005895178	0.0422879253755	-0.00126707096892	0.0135204547572	0.000529223917625
1.164	0.624093960865	0.00474730659955	9.8087010161	0.0423227051805	-0.00145703305347	0.0134467873558	0.0423155613541	-0.00126183239565	0.0134665090335	0.000530488369625
1.165	0.624031362269	0.00470111970092	9.80869849892	0.0423501051947	-0.00145044772047	0.0133930288847	0.042342973073	-0.00125659527435	0.0134126075198	0.000531747583932
1.166	0.623968804937	0.00465528675116	9.80869586348	0.0423772818968	-0.00144386906765	0.0133393150084	0.0423701616616	-0.00125135999322	0.0133587511258	0.000533001562219
1.167	0.623906348702	0.00460981040283	9.80869311261	0.0424042364158	-0.00143729754719	0.0132856466071	0.0423971282472	-0.00124612699007	0.0133049407387	0.000534250306569
1.168	0.623843964019	0.00456469566917	9.8086902485	0.0424309698789	-0.00143073365747	0.0132320245383	0.0424238739553	-0.00124089674947	0.0132511772228	0.000535493819528
1.169	0.623781680941	0.00451994614678	9.80868727483	0.0424574834104	-0.00142417794057	0.0131784496359	0.0424503999092	-0.0012356698002	0.01319746142	0.000536732104145
1.17	0.623719492272	0.00447556585027	9.8086841947	0.0424837781325	-0.0014176309794	0.0131249227104	0.0424767072291	-0.00123044671247	0.0131437941491	0.000537965164017
1.171	0.623657450413	0.00443155756288	9.80868101174	0.0425098551641	-0.0014110933951	0.0130714445492	0.0425027970327	-0.00122522809519	0.013090176206	0.000539193003332
1.172	0.623595503485	0.00438792610551	9.8086777298	0.0425357156211	-0.00140456584383	0.0130180159157	0.0425286704342	-0.00122001459287	0.0130366083633	0.000540415626899
1.173	0.623533688995	0.00434467407725	9.80867435287	0.0425613606156	-0.00139804901415	0.0129646375502	0.0425543285443	-0.00121480688293	0.0129830913707	0.000541633040191
1.174	0.623472029561	0.00430180445855	9.80867088563	0.0425867912561	-0.0013915436239	0.0129113101691	0.04257977247	-0.0012096056726	0.0129296259544	0.000542845249368
1.175	0.623410495663	0.00425932126396	9.80866733238	0.0426120086468	-0.00138505041717	0.0128580344657	0.0426050033141	-0.00120441169589	0.0128762128174	0.000544052261312
1.176	0.623349117373	0.00421722692505	9.8086636979	0.0426370138878	-0.00137857016147	0.0128048111091	0.042630022175	-0.00119922571074	0.0128228526392	0.000545254083647
1.177	0.623287894968	0.0041755241277	9.80865998679	0.0426618080743	-0.00137210364459	0.012751640745	0.0426548301465	-0.00119404849586	0.0127695460758	0.000546450724766
1.178	0.623226821293	0.00413421612396	9.80865620469	0.0426863922965	-0.0013656516716	0.0126985239955	0.0426794283174	-0.00118888084776	0.0127162937595	0.000547642193847
1.179	0.623165904084	0.00409330522892	9.80865235605	0.0427107676395	-0.00135921506187	0.012645461459	0.0427038177713	-0.00118372357778	0.0126630962994	0.00054882850087
1.18	0.623105158536	0.0040527937062	9.8086484465	0.042734935183	-0.00135279464614	0.0125924537104	0.0427279995863	-0.00117857750908	0.0126099542807	0.000550009656632
1.181	0.623044577505	0.00401268420759	9.80864448119	0.0427588960006	-0.0013463912634	0.0125395013007	0.0427519748346	-0.00117344347359	0.0125568682649	0.000551185672756
1.182	0.622984146393	0.00397297896749	9.80864046599	0.04278265116	-0.00134000575819	0.0124866047576	0.0427757445826	-0.00116832230926	0.01250383879	0.000552356561697
1.183	0.622923887862	0.00393367977573	9.80863640615	0.0428062017227	-0.00133363897764	0.012433764585	0.0427993098901	-0.00116321485712	0.0124508663703	0.000553522336749
1.184	0.622863809677	0.0038947884117	9.80863230669	0.0428295487435	-0.00132729176859	0.0123809812635	0.0428226718104	-0.00115812195837	0.0123979514964	0.000554683012046
1.185	0.622803867464	0.00385630743453	9.80862817431	0.0428526932703	-0.00132096497481	0.0123282552502	0.0428458313901	-0.00115304445163	0.0123450946354	0.000555838602559
1.186	0.622744098796	0.00381823789112	9.80862401307	0.0428756363438	-0.00131465943456	0.0122755869785	0.0428687896684	-0.00114798317045	0.0122922962303	0.000556989124097
1.187	0.622684496548	0.00378058102	9.80861982996	0.0428983789975	-0.00130837597763	0.012222976859	0.0428915476774	-0.00114293894038	0.0122395567012	0.000558134593293
1.188	0.622625038719	0.00374333912723	9.80861562969	0.0429209222572	-0.00130211542298	0.0121704252787	0.0429141064415	-0.00113791257658	0.012186876444	0.000559275027603
1.189	0.622565740542	0.00370651288236	9.80861141819	0.0429432671407	-0.00129587857637	0.0121179326014	0.0429364669769	-0.00113290488146	0.0121342558316	0.000560410445286
1.19	0.622506587458	0.00367010339981	9.80860720035	0.0429654146578	-0.00128966622773	0.0120654991679	0.0429586302922	-0.00112791664203	0.0120816952133	0.0005615408654
1.191	0.622447572376	0.00363411209177	9.80860298225	0.0429873658099	-0.0012834791491	0.0120131252962	0.0429805973871	-0.00112294862786	0.0120291949149	0.000562666307776
1.192	0.622388710538	0.00359853908707	9.8085987691	0.0430091215895	-0.00127731809254	0.0119608112813	0.043002369253	-0.00111800158893	0.0119767552391	0.000563786793005
1.193	0.622329987407	0.00356338547904	9.80859456546	0.0430306829805	-0.00127118378776	0.0119085573953	0.0430239468722	-0.0011130762533	0.0119243764654	0.000564902342416
1.194	0.622271373549	0.00352865239166	9.80859037716	0.0430520509575	-0.00126507694052	0.011856363888	0.0430453312181	-0.0011081733255	0.0118720588503	0.000566012978054
1.195	0.622212884219	0.00349433964246	9.80858620896	0.0430732264859	-0.00125899823062	0.0118042309864	0.0430665232545	-0.00110329348451	0.0118198026272	0.000567118722652
1.196	0.622154527239	0.0034604475164	9.80858206537	0.0430942105213	-0.0012529483102	0.0117521588956	0.0430875239357	-0.00109843738202	0.0117676080069	0.000568219599612
1.197	0.622096258277	0.00342697663228	9.80857795165	0.0431150040096	-0.00124692780206	0.0117001477981	0.0431083342064	-0.00109360564078	0.0117154751773	0.000569315632968
1.198	0.622038100058	0.00339392673688	9.8085738722	0.0431356078867	-0.00124093729844	0.0116481978547	0.0431289550009	-0.00108879885336	0.0116634043041	0.000570406847364
1.199	0.621980023153	0.00336129792488	9.80856983108	0.043156023078	-0.00123497735937	0.0115963092043	0.0431493872436	-0.0010840175805	0.0116113955302	0.000571493268017
1.2	0.621922042844	0.00332908989236	9.80856583281	0.0431762504988	-0.00122904851174	0.0115444819638	0.0431696318481	-0.00107926235016	0.0115594489766	0.000572574920691
1.201	0.621864144602	0.00329730201558	9.80856188167	0.0431962910532	-0.00122315124786	0.0114927162293	0.0431896897176	-0.00107453365607	0.0115075647425	0.000573651831659
1.202	0.62180632136	0.00326593399712	9.8085579808	0.043216145635	-0.00121728602477	0.011441012075	0.0432095617442	-0.00106983195707	0.0114557429047	0.000574724027668
1.203	0.621748536254	0.00323498589834	9.80855413472	0.0432358151264	-0.00121145326322	0.0113893695545	0.0432292488091	-0.00106515767602	0.0114039835189	0.000575791535907
1.204	0.621690804556	0.00320445625753	9.80855034595	0.0432553003986	-0.00120565334718	0.0113377887002	0.0432487517822	-0.00106051119934	0.0113522866192	0.00057685438397
1.205	0.621633126652	0.00317434421779	9.80854661888	0.0432746023111	-0.0011998866229	0.0112862695242	0.0432680715217	-0.00105589287609	0.0113006522186	0.000577912599816
1.206	0.621575480573	0.003144649048	9.80854295559	0.043293721712	-0.00119415339876	0.0112348120178	0.0432872088745	-0.00105130301774	0.011249080309	0.000578966211737
1.207	0.621517836902	0.00311537000371	9.80853935921	0.0433126594374	-0.00118845394476	0.0111834161526	0.0433061646755	-0.0010467418977	0.0111975708617	0.000580015248315
1.208	0.621460233264	0.00308650498549	9.80853583256	0.0433314163114	-0.00118278849243	0.01113208188	0.0433249397475	-0.00104220975124	0.0111461238276	0.000581059738388
1.209	0.621402625336	0.00305805302504	9.80853237798	0.0433499931459	-0.00117715723452	0.0110808091317	0.0433435349014	-0.00103770677511	0.0110947391373	0.000582099711007
1.21	0.621345013498	0.00303001270488	9.80852899717	0.0433683907406	-0.00117156032525	0.0110295978201	0.0433619509355	-0.00103323312784	0.0110434167016	0.000583135195403
1.211	0.621287405578	0.00300238220465	9.80852569286	0.0433866098825	-0.00116599788029	0.0109784478386	0.043380188636	-0.00102878892968	0.0109921564114	0.000584166220946
1.212	0.621229772142	0.00297515986458	9.80852246584	0.0434046513463	-0.00116046997703	0.0109273590615	0.0433982487761	-0.00102437426288	0.0109409581385	0.000585192817108
1.213	0.621172083767	0.00294834436725	9.80851931819	0.0434225158937	-0.00115497665513	0.0108763313445	0.0434161321166	-0.00101998917221	0.0108898217355	0.000586215013423
1.214	0.62111437062	0.00292193315073	9.80851625099	0.0434402042734	-0.00114951791674	0.0108253645253	0.0434338394051	-0.0010156336652	0.0108387470363	0.000587232839452
1.215	0.621056633058	0.00289592373664	9.80851326559	0.0434577172214	-0.00114409372719	0.0107744584234	0.0434513713765	-0.0010113077128	0.0107877338562	0.000588246324746
1.216	0.620998819296	0.00287031471117	9.80851036219	0.0434750554604	-0.00113870401553	0.0107236128404	0.0434687287525	-0.00100701124991	0.0107367819926	0.00058925549881
1.217	0.620940944594	0.00284510357487	9.80850754191	0.0434922196998	-0.00113334867559	0.0106728275611	0.0434859122414	-0.00100274417644	0.0106858912248	0.000590260391064
1.218	0.620882994397	0.00282028763215	9.80850480528	0.0435092106359	-0.0011280275665	0.0106221023525	0.0435029225385	-0.000998506357845	0.0106350613148	0.000591261030814
1.219	0.620824976513	0.00279586452354	9.80850215187	0.0435260289512	-0.0011227405138	0.0105714369653	0.0435197603254	-0.00099429762617	0.0105842920074	0.000592257447213
1.22	0.620766876374	0.00277183128249	9.80849958177	0.0435426753151	-0.00111748731043	0.0105208311337	0.0435364262704	-0.000990117781099	0.0105335830306	0.000593249669232
1.221	0.620708671974	0.00274818551884	9.80849709539	0.0435591503832	-0.00111226771783	0.0104702845756	0.0435529210282	-0.000985966590994	0.0104829340958	0.000594237725626
1.222	0.620650363652	0.00272492454596	9.80849469151	0.0435754547974	-0.00110708146716	0.0104197969934	0.0435692452399	-0.000981843794124	0.0104323448985	0.000595221644903
1.223	0.620591959176	0.00270204480789	9.80849236982	0.0435915891862	-0.00110192826046	0.0103693680739	0.0435853995328	-0.000977749099838	0.0103818151184	0.000596201455297
1.224	0.620533436522	0.0026795435954	9.80849012993	0.0436075541638	-0.00109680777195	0.0103189974887	0.0436013845206	-0.000973682189801	0.0103313444196	0.000597177184736
1.225	0.620474788557	0.00265741777256	9.80848797016	0.0436233503312	-0.00109171964952	0.0102686848948	0.0436172008031	-0.000969642719553	0.0102809324516	0.000598148860821
1.226	0.620416030489	0.00263566376028	9.80848588949	0.0436389782752	-0.00108666351589	0.0102184299349	0.0436328489664	-0.000965630319614	0.010230578849	0.000599116510792
1.227	0.620357132824	0.0026142785732	9.80848388718	0.0436544385687	-0.00108163897025	0.0101682322374	0.0436483295827	-0.000961644597088	0.010180283232	0.000600080161511
1.228	0.620298103308	0.00259325853304	9.80848196107	0.0436697317711	-0.00107664558975	0.0101180914172	0.0436636432103	-0.000957685137233	0.0101300452073	0.000601039839438
1.229	0.620238934781	0.00257260017237	9.80848010993	0.0436848584275	-0.00107168293094	0.0100680070758	0.0436787903937	-0.000953751504801	0.0100798643677	0.000601995570606
1.23	0.620179634977	0.00255229958781	9.80847833182	0.0436998190694	-0.00106675053135	0.0100179788018	0.0436937716637	-0.000949843245663	0.0100297402932	0.000602947380607
1.231	0.620120174377	0.00253235371313	9.80847662496	0.0437146142142	-0.00106184791108	0.00996800617109	0.0437085875369	-0.000945959888373	0.00997967255092	0.000603895294568
1.232	0.620060568147	0.00251275819499	9.80847498764	0.0437292443657	-0.00105697457443	0.00991808874742	0.0437232385163	-0.000942100945813	0.00992966069565	0.00060483933714
1.233	0.620000801655	0.00249350965224	9.80847341735	0.0437437100137	-0.00105213001153	0.00986822608267	0.043737725091	-0.000938265916771	0.0098797042703	0.00060577953248
1.234	0.619940904948	0.00247460318603	9.80847191133	0.0437580116341	-0.00104731369979	0.0098184177172	0.0437520477364	-0.000934454287439	0.00982980280616	0.000606715904237
1.235	0.619880826139	0.00245603606601	9.80847046873	0.0437721496893	-0.00104252510573	0.00976866318032	0.043766206914	-0.000930665533182	0.00977995582345	0.000607648475543
1.236	0.619820587809	0.00243780346235	9.80846908597	0.0437861246279	-0.00103776368653	0.00971896199054	0.0437802030719	-0.000926899120121	0.00973016283155	0.000608577269001
1.237	0.619760197651	0.00241990133103	9.80846776101	0.0437999368846	-0.00103302889166	0.00966931365603	0.0437940366442	-0.000923154506739	0.00968042332954	0.000609502306678
1.238	0.619699655885	0.00240232516429	9.80846649133	0.0438135868807	-0.0010283201644	0.00961971767493	0.0438077080515	-0.000919431145397	0.00963073680647	0.000610423610095
1.239	0.619638940389	0.00238507131472	9.80846527397	0.0438270750241	-0.0010236369435	0.0095701735358	0.0438212177012	-0.000915728483971	0.00958110274182	0.000611341200226
1.24	0.619578051376	0.00236813533974	9.80846410653	0.0438404017091	-0.00101897866482	0.00952068071798	0.043834565987	-0.000912045967528	0.00953152060596	0.000612255097492
1.241	0.619517026295	0.00235151202003	9.8084629867	0.0438535673165	-0.00101434476278	0.00947123869185	0.0438477532891	-0.00090838303971	0.00948198986036	0.000613165321758
1.242	0.619455820656	0.00233519799563	9.80846191097	0.043866572214	-0.00100973467181	0.0094218469194	0.0438607799747	-0.000904739144236	0.00943250995817	0.000614071892335
1.243	0.619394464445	0.00231918798327	9.80846087748	0.043879416756	-0.00100514782806	0.00937250485439	0.0438736463978	-0.000901113726556	0.00938308034446	0.000614974827978
1.244	0.61933294295	0.00230347784373	9.8084598827	0.0438921012841	-0.0010005836706	0.0093232119429	0.0438863528992	-0.000897506235094	0.00933370045673	0.00061587414689
1.245	0.619271263804	0.00228806298219	9.80845892434	0.0439046261264	-0.000996041643005	0.00927396762362	0.0438988998069	-0.000893916122774	0.00928436972523	0.000616769866726
1.246	0.619209419727	0.0022729387944	9.80845800001	0.0439169915986	-0.000991521194659	0.00922477132816	0.0439112874359	-0.000890342848357	0.00923508757328	0.000617662004597
1.247	0.619147425787	0.00225810047932	9.80845710615	0.0439291980034	-0.000987021782022	0.00917562248154	0.0439235160885	-0.000886785877687	0.0091858534178	0.000618550577077
1.248	0.619085282138	0.00224354309448	9.80845624046	0.0439412456311	-0.000982542869957	0.00912652050242	0.0439355860544	-0.000883244685014	0.0091366666695	0.000619435600211
1.249	0.619022988945	0.00222926240216	9.80845540034	0.0439531347591	-0.000978083932966	0.00907746480359	0.043947497611	-0.000879718754224	0.00908752673346	0.000620317089522
1.25	0.618960546351	0.0022152534095	9.80845458327	0.0439648656529	-0.000973644456258	0.00902845479221	0.043959251023	-0.000876207579904	0.00903843300927	0.000621195060026
1.251	0.618897954495	0.00220151130814	9.80845378604	0.0439764385655	-0.000969223936987	0.00897948987025	0.0439708465431	-0.00087271066857	0.00898938489162	0.000622069526238
1.252	0.618835250764	0.00218803066736	9.80845300693	0.0439878537378	-0.000964821885156	0.00893056943478	0.0439822844118	-0.000869227539572	0.00894038177044	0.000622940502187
1.253	0.618772383147	0.00217480786038	9.80845224278	0.0439991113988	-0.000960437824648	0.00888169287836	0.0439935648579	-0.000865757726112	0.00889142303146	0.000623808001428
1.254	0.618709403911	0.00216183689116	9.80845149185	0.0440102117657	-0.000956071294294	0.00883285958933	0.0440046880982	-0.000862300776317	0.00884250805635	0.000624672037057
1.255	0.618646268485	0.00214911391129	9.80845075097	0.0440211550441	-0.000951721848455	0.00878406895218	0.0440156543378	-0.000858856253806	0.00879363622324	0.000625532621729
1.256	0.618583014233	0.00213663343665	9.80845001867	0.044031941428	-0.000947389058098	0.00873532034791	0.0440264637704	-0.000855423738769	0.00874480690695	0.000626389767669
1.257	0.618519656161	0.00212439009556	9.80844929218	0.0440425711	-0.000943072511345	0.00868661315434	0.0440371165784	-0.000852002828506	0.00869601947944	0.00062724348669
1.258	0.618456172034	0.00211237969875	9.80844856984	0.0440530442317	-0.000938771814153	0.00863794674638	0.044047612933	-0.000848593138108	0.00864727330997	0.000628093790215
1.259	0.618392569403	0.00210059721739	9.80844784925	0.0440633609834	-0.000934486590904	0.00858932049641	0.0440579529942	-0.000845194301038	0.00859856776554	0.000628940689288
1.26	0.618328870718	0.00208903733489	9.80844712895	0.0440735215047	-0.000930216485032	0.00854073377461	0.0440681369114	-0.000841805969759	0.00854990221119	0.000629784194599
1.261	0.618265083519	0.00207769490812	9.80844640653	0.0440835259345	-0.000925961159339	0.00849218594922	0.0440781648231	-0.000838427816038	0.00850127601032	0.000630624316498
1.262	0.618201185556	0.00206656569246	9.80844568069	0.0440933744009	-0.000921720296449	0.00844367638689	0.0440880368572	-0.000835059531404	0.00845268852494	0.00063146106502
1.263	0.618137176923	0.00205564493981	9.80844494998	0.0441030670219	-0.000917493599132	0.00839520445291	0.0440977531313	-0.000831700827468	0.00840413911604	0.000632294449898
1.264	0.618073117288	0.00204492614981	9.80844421229	0.044112603905	-0.000913280790564	0.00834676951159	0.0441073137528	-0.000828351436173	0.00835562714378	0.00063312448059
1.265	0.618008954601	0.00203440586909	9.80844346682	0.0441219851477	-0.000909081614392	0.00829837092654	0.044116718819	-0.000825011109863	0.00830715196797	0.000633951166294
1.266	0.617944726186	0.00202407839307	9.80844271185	0.0441312108377	-0.000904895835074	0.00825000806088	0.0441259684172	-0.000821679621613	0.00825871294812	0.000634774515973
1.267	0.617880424679	0.00201393919836	9.80844194652	0.0441402810528	-0.000900723237748	0.00820168027761	0.0441350626249	-0.000818356765103	0.00821030944387	0.000635594538371
1.268	0.617816042702	0.00200398335777	9.80844116973	0.0441491958612	-0.000896563628292	0.00815338693976	0.0441440015103	-0.000815042354666	0.00816194081517	0.000636411242038
1.269	0.617751632474	0.00199420493751	9.80844038057	0.0441579553217	-0.000892416833299	0.00810512741088	0.0441527851317	-0.000811736225268	0.0081136064227	0.000637224635348
1.27	0.617687134482	0.00198460054576	9.80843957801	0.0441665594837	-0.000888282699749	0.00805690105509	0.0441614135386	-0.000808438232172	0.00806530562791	0.000638034726519
1.271	0.617622600942	0.00197516424258	9.80843876182	0.0441750083877	-0.000884161095167	0.00800870723736	0.0441698867711	-0.000805148251097	0.00801703779339	0.000638841523637
1.272	0.617558002125	0.00196589167197	9.80843793071	0.0441833020651	-0.000880051907004	0.0079605453239	0.0441782048603	-0.000801866177596	0.00796880228313	0.000639645034669
1.273	0.617493397699	0.00195677695588	9.80843708457	0.0441914405383	-0.000875955042648	0.00791241468234	0.0441863678285	-0.000798591927059	0.00792059846277	0.000640445267493
1.274	0.617428728143	0.00194781658185	9.80843622318	0.0441994238214	-0.000871870428784	0.00786431468186	0.0441943756896	-0.000795325434082	0.0078724256997	0.000641242229908
1.275	0.617364038218	0.0019390047259	9.80843534587	0.0442072519197	-0.000867798011231	0.00781624469361	0.0442022284486	-0.000792066652292	0.00782428336349	0.000642035929658
1.276	0.617299298205	0.00193033748181	9.8084344532	0.0442149248301	-0.000863737754446	0.00776820409083	0.0442099261024	-0.000788815553852	0.00777617082596	0.000642826374449
1.277	0.617234567757	0.00192180857149	9.80843354427	0.0442224425416	-0.000859689640943	0.00772019224916	0.0442174686396	-0.00078557212888	0.00772808746151	0.000643613571969
1.278	0.617169794813	0.00191341477092	9.80843261989	0.0442298050347	-0.000855653670723	0.0076722085467	0.0442248560407	-0.000782336384877	0.00768003264718	0.000644397529905
1.279	0.617105009229	0.00190515035895	9.80843167975	0.0442370122824	-0.000851629860774	0.00762425236446	0.0442320882782	-0.000779108346225	0.00763200576306	0.000645178255957
1.28	0.617040225977	0.00189701035088	9.80843072462	0.0442440642495	-0.000847618244496	0.00757632308635	0.0442391653171	-0.000775888053606	0.0075840061923	0.00064595575786
1.281	0.616975437688	0.00188899069224	9.80842975388	0.0442509608935	-0.000843618870889	0.0075284200996	0.0442460871144	-0.000772675563197	0.00753603332153	0.000646730043396
1.282	0.616910614629	0.00188108682667	9.80842876938	0.0442577021642	-0.000839631804045	0.00748054279476	0.0442528536198	-0.000769470946154	0.00748808654076	0.00064750112041
1.283	0.61684582392	0.00187329294108	9.80842777043	0.044264288004	-0.000835657122404	0.00743269056601	0.0442594647755	-0.000766274287872	0.00744016524383	0.000648268996826
1.284	0.616781020947	0.00186560563914	9.80842675832	0.0442707183482	-0.00083169491779	0.00738486281143	0.0442659205167	-0.000763085687014	0.00739226882854	0.000649033680659
1.285	0.616716235575	0.0018580192447	9.8084257339	0.0442769931248	-0.000827745294928	0.00733705893304	0.0442722207712	-0.00075990525503	0.00734439669672	0.000649795180028
1.286	0.616651438091	0.00185053014869	9.8084246973	0.044283112255	-0.000823808370456	0.00728927833707	0.04427836546	-0.00075673311517	0.00729654825455	0.00065055350317
1.287	0.616586665816	0.00184313272996	9.80842365006	0.0442890756532	-0.000819884272273	0.00724152043411	0.0442843544972	-0.00075356940183	0.00724872291259	0.00065130865845
1.288	0.616521903937	0.00183582303185	9.80842259298	0.0442948832268	-0.000815973138584	0.00719378463941	0.0442901877901	-0.000750414259594	0.00720092008616	0.000652060654372
1.289	0.616457159985	0.00182859623718	9.80842152683	0.0443005348769	-0.000812075117037	0.00714607037283	0.0442958652397	-0.000747267842372	0.00715313919524	0.000652809499589
1.29	0.616392434049	0.00182144804457	9.80842045273	0.044306030498	-0.000808190364052	0.00709837705929	0.0443013867402	-0.000744130312729	0.00710537966491	0.000653555202912
1.291	0.616327711316	0.00181437420024	9.80841937207	0.0443113699784	-0.000804319043798	0.00705070412865	0.0443067521796	-0.000741001840862	0.00705764092526	0.000654297773318
1.292	0.616263029119	0.00180736943473	9.8084182857	0.0443165531998	-0.000800461327545	0.0070030510162	0.0443119614397	-0.000737882603947	0.0070099224118	0.000655037219956
1.293	0.616198372656	0.00180042984197	9.80841719501	0.0443215800384	-0.000796617392535	0.00695541716253	0.0443170143963	-0.000734772785016	0.00696222356538	0.000655773552157
1.294	0.616133727117	0.00179355105015	9.80841610136	0.0443264503639	-0.000792787421251	0.00690780201391	0.044321910919	-0.000731672572224	0.00691454383255	0.000656506779434
1.295	0.616069122401	0.0017867283639	9.80841500575	0.0443311640405	-0.000788971600643	0.00686020502237	0.0443266508717	-0.00072858215807	0.00686688266561	0.000657236911494
1.296	0.616004528808	0.00177995792397	9.80841390981	0.0443357209265	-0.000785170121163	0.00681262564577	0.0443312341127	-0.000725501738438	0.00681923952268	0.000657963958234
1.297	0.615939961339	0.00177323525729	9.80841281465	0.0443401208747	-0.000781383176031	0.00676506334817	0.0443356604944	-0.000722431511858	0.00677161386807	0.00065868792975
1.298	0.615875420095	0.00176655587813	9.80841172186	0.0443443637324	-0.000777610960273	0.00671751759979	0.0443399298639	-0.000719371678551	0.00672400517224	0.000659408836336
1.299	0.615810905186	0.00175991576742	9.80841063283	0.0443484493414	-0.000773853669971	0.00666998787729	0.044344042063	-0.000716322439669	0.00667641291206	0.000660126688486
1.3	0.615746424166	0.0017533103267	9.8084095489	0.0443523775385	-0.00077011150153	0.0066224736638	0.0443479969282	-0.000713283996571	0.00662883657081	0.000660841496896
1.301	0.615681984598	0.00174673536462	9.80840847133	0.0443561481554	-0.000766384650727	0.00657497444921	0.0443517942909	-0.000710256549867	0.00658127563852	0.000661553272462
1.302	0.6156175568	0.00174018730938	9.80840740162	0.0443597610186	-0.0007626733121	0.0065274897303	0.0443554339775	-0.000707240298807	0.00653372961204	0.000662262026279
1.303	0.615553148332	0.00173366167083	9.80840634172	0.0443632159498	-0.0007589776782	0.00648001901075	0.0443589158096	-0.000704235440541	0.00648619799507	0.000662967769641
1.304	0.615488774221	0.00172715443817	9.80840529217	0.0443665127662	-0.000755297938825	0.00643256180142	0.044362239604	-0.000701242169341	0.00643868029843	0.000663670514036
1.305	0.615424412237	0.00172066180334	9.80840425495	0.0443696512803	-0.000751634280357	0.00638511762049	0.0443654051729	-0.000698260675946	0.0063911760402	0.000664370271146
1.306	0.615360084844	0.00171417899283	9.8084032314	0.0443726312999	-0.000747986885003	0.00633768599357	0.0443684123242	-0.000695291146804	0.00634368474581	0.000665067052838
1.307	0.615295777283	0.00170770284638	9.80840222267	0.0443754526288	-0.000744355930275	0.0062902664538	0.0443712608613	-0.000692333763551	0.00629620594815	0.000665760871167
1.308	0.615231497123	0.00170122887094	9.80840123026	0.0443781150665	-0.000740741588379	0.00624285854216	0.0443739505834	-0.000689388702398	0.00624873918788	0.000666451738364
1.309	0.615167229601	0.00169475355456	9.80840025531	0.0443806184084	-0.000737144025505	0.00619546180736	0.0443764812858	-0.000686456133422	0.00620128401329	0.000667139666832
1.31	0.6151029823	0.0016882729231	9.80839929953	0.0443829624459	-0.000733563401371	0.0061480758062	0.0443788527598	-0.000683536220117	0.00615383998069	0.000667824669142
1.311	0.615038747905	0.0016817831205	9.8083983635	0.0443851469669	-0.000729999868749	0.00610070010363	0.0443810647928	-0.00068062911891	0.00610640665444	0.000668506758026
1.312	0.614974548904	0.00167527999985	9.80839744903	0.0443871717555	-0.000726453572906	0.00605333427288	0.0443831171688	-0.000677734978614	0.00605898360711	0.000669185946365
1.313	0.614910325841	0.00166876084208	9.80839655709	0.0443890365923	-0.000722924651206	0.0060059778956	0.0443850096682	-0.000674853940021	0.00601157041958	0.000669862247188
1.314	0.614846123563	0.0016622213343	9.80839568913	0.0443907412547	-0.000719413232686	0.00595863056202	0.0443867420681	-0.000671986135486	0.0059641666812	0.000670535673658
1.315	0.61478194965	0.00165565715588	9.80839484547	0.0443922855167	-0.000715919437706	0.00591129187106	0.0443883141424	-0.000669131688572	0.00591677198997	0.000671206239066
1.316	0.614717781916	0.00164906559031	9.80839402798	0.0443936691496	-0.000712443377438	0.00586396143056	0.044389725662	-0.000666290713544	0.00586938595266	0.000671873956823
1.317	0.614653605604	0.00164244306167	9.80839323699	0.0443948919216	-0.000708985153825	0.00581663885718	0.044390976395	-0.000663463315328	0.00582200818479	0.000672538840448
1.318	0.614589435766	0.00163578581784	9.80839247423	0.0443959535984	-0.000705544859066	0.00576932377684	0.0443920661066	-0.000660649588995	0.00577463831104	0.000673200903562
1.319	0.614525265104	0.0016290903992	9.80839173991	0.044396853943	-0.000702122575648	0.0057220158246	0.0443929945598	-0.000657849619798	0.00572727596513	0.000673860159873
1.32	0.614461093777	0.00162235351607	9.80839103496	0.0443975927161	-0.000698718375902	0.00567471464494	0.0443937615151	-0.000655063482723	0.00567992079012	0.000674516623171
1.321	0.614396921937	0.0016155715259	9.80839036051	0.0443981696764	-0.000695332321968	0.00562741989185	0.0443943667307	-0.000652291242463	0.00563257243846	0.000675170307316
1.322	0.614332734848	0.00160874159994	9.80838971691	0.0443985845804	-0.000691964465634	0.0055801312289	0.044394809963	-0.000649532953249	0.00558523057213	0.000675821226226
1.323	0.614268532672	0.00160186050002	9.8083891052	0.0443988371829	-0.00068861484826	0.00553284832946	0.0443950909665	-0.000646788658786	0.00553789486277	0.00067646939387
1.324	0.61420434536	0.00159492401533	9.80838852522	0.0443989272369	-0.000685283500712	0.00548557087675	0.0443952094939	-0.000644058392175	0.00549056499181	0.000677114824252
1.325	0.614140128389	0.00158793028244	9.80838797839	0.0443988544941	-0.000681970443295	0.00543829856397	0.0443951652968	-0.000641342175864	0.00544324065058	0.000677757531407
1.326	0.614075889368	0.00158087577466	9.80838746493	0.044398618705	-0.000678675685932	0.00539103109452	0.0443949581251	-0.000638640021808	0.00539592154049	0.000678397529385
1.327	0.614011628463	0.00157375742868	9.80838698471	0.0443982196188	-0.000675399227983	0.00534376818193	0.0443945877281	-0.000635951931309	0.00534860737305	0.000679034832246
1.328	0.613947360745	0.00156657211502	9.80838653898	0.0443976569841	-0.000672141058481	0.00529650955013	0.0443940538539	-0.000633277895242	0.00530129787006	0.000679669454041
1.329	0.613883056582	0.00155931734195	9.80838612719	0.0443969305486	-0.00066890115621	0.0052492549335	0.0443933562499	-0.000630617894136	0.00525399276368	0.000680301408811
1.33	0.613818731039	0.00155198980277	9.80838575034	0.0443960400596	-0.000665679489797	0.00520200407694	0.0443924946632	-0.000627971898272	0.00520669179657	0.00068093071057
1.331	0.61375439174	0.00154458666426	9.80838540773	0.0443949852641	-0.00066247601794	0.00515475673612	0.0443914688406	-0.000625339867905	0.00515939472204	0.000681557373299
1.332	0.613690009067	0.00153710599841	9.80838510043	0.0443937659092	-0.000659290689483	0.0051075126774	0.0443902785287	-0.000622721753351	0.00511210130404	0.000682181410934
1.333	0.613625590631	0.00152954456106	9.8083848276	0.044392381742	-0.000656123443774	0.00506027167803	0.0443889234744	-0.000620117495336	0.00506481131737	0.000682802837356
1.334	0.613561121717	0.00152190042689	9.80838458995	0.0443908325097	-0.000652974210885	0.00501303352619	0.0443874034247	-0.000617527025226	0.00501752454767	0.000683421666382
1.335	0.613496654638	0.00151416965841	9.80838438696	0.0443891179606	-0.000649842911876	0.00496579802122	0.0443857181275	-0.000614950265287	0.00497024079173	0.000684037911757
1.336	0.613432115084	0.00150635159361	9.80838421882	0.0443872378433	-0.000646729459024	0.00491856497341	0.044383867331	-0.000612387128922	0.00492295985719	0.000684651587143
1.337	0.613367570268	0.00149844217915	9.80838408474	0.0443851919075	-0.000643633756214	0.00487133420441	0.0443818507847	-0.000609837521058	0.00487568156304	0.000685262706111
1.338	0.613302960779	0.00149044051777	9.80838398526	0.0443829799041	-0.000640555699168	0.00482410554717	0.0443796682393	-0.000607301338379	0.00482840573953	0.000685871282136
1.339	0.613238309138	0.00148234370151	9.80838391988	0.0443806015856	-0.000637495176016	0.00477687884589	0.0443773194467	-0.000604778469902	0.00478113222809	0.000686477328581
1.34	0.613173600635	0.00147415026667	9.80838388792	0.0443780567056	-0.000634452067378	0.00472965395628	0.0443748041604	-0.000602268797055	0.00473386088168	0.000687080858699
1.341	0.613108872686	0.00146585695145	9.80838388934	0.0443753450201	-0.000631426247094	0.00468243074552	0.044372122136	-0.000599772194417	0.00468659156466	0.000687681885619
1.342	0.613044073329	0.00145746285941	9.80838392359	0.0443724662868	-0.00062841758218	0.00463520909232	0.0443692731308	-0.000597288529669	0.0046393241529	0.00068828042234
1.343	0.612979239993	0.00144896548271	9.80838399031	0.0443694202655	-0.000625425933677	0.004587988887	0.0443662569044	-0.000594817664451	0.00459205853389	0.00068887648173
1.344	0.61291435051	0.00144036328914	9.80838408869	0.0443662067189	-0.00062245115677	0.0045407700315	0.044363073219	-0.000592359454478	0.00454479460669	0.000689470076511
1.345	0.612849405064	0.00143165456878	9.80838421886	0.044362825412	-0.000619493101345	0.00449355243944	0.0443597218393	-0.000589913750104	0.00449753228206	0.000690061219263
1.346	0.612784403835	0.0014228376194	9.80838437941	0.0443592761127	-0.000616551612465	0.00444633603612	0.044356202533	-0.000587480396798	0.00445027148242	0.00069064992241
1.347	0.612719369351	0.00141391026726	9.80838457021	0.044355558592	-0.000613626530733	0.00439912075859	0.0443525150706	-0.000585059235509	0.00440301214192	0.000691236198221
1.348	0.612654257103	0.00140487201311	9.80838479061	0.0443516726243	-0.000610717692739	0.00435190655566	0.0443486592262	-0.000582650103119	0.00435575420648	0.000691820058806
1.349	0.612589104517	0.00139572051329	9.80838503953	0.0443476179873	-0.000607824931631	0.00430469338784	0.044344634777	-0.000580252833012	0.00430849763377	0.000692401516107
1.35	0.612523881987	0.00138645532193	9.80838531689	0.0443433944624	-0.000604948077436	0.00425748122745	0.0443404415042	-0.000577867255402	0.00426124239319	0.000692980581901
1.351	0.612458604585	0.00137707443365	9.80838562185	0.0443390018349	-0.000602086957612	0.00421027005854	0.0443360791925	-0.000575493197881	0.00421398846597	0.000693557267792
1.352	0.612393287399	0.0013675765418	9.80838595314	0.044334439894	-0.000599241397439	0.00416305987691	0.044331547631	-0.000573130485823	0.00416673584506	0.000694131585212
1.353	0.612327908268	0.00135796113898	9.80838631042	0.0443297084332	-0.00059641122052	0.00411585069007	0.0443268466127	-0.000570778942879	0.00411948453515	0.000694703545417
1.354	0.612262452478	0.00134822742939	9.80838669291	0.0443248072505	-0.000593596249198	0.00406864251734	0.0443219759351	-0.000568438391399	0.00407223455273	0.000695273159487
1.355	0.612196964905	0.00133837340418	9.80838709975	0.0443197361483	-0.000590796305006	0.00402143538957	0.0443169354004	-0.000566108652886	0.00402498592591	0.000695840438323
1.356	0.612131408491	0.00132839907377	9.80838753017	0.044314494934	-0.00058801120909	0.00397422934933	0.0443117248153	-0.000563789548424	0.0039777386945	0.000696405392648
1.357	0.612065805769	0.00131830317802	9.80838798323	0.0443090834195	-0.000585240782708	0.00392702445082	0.0443063439916	-0.000561480899176	0.00393049290998	0.000696968033008
1.358	0.612000134579	0.00130808560921	9.80838845826	0.0443035014222	-0.00058248484759	0.00387982075969	0.0443007927461	-0.000559182526745	0.00388324863532	0.000697528369768
1.359	0.611934410005	0.00129774533454	9.80838895431	0.0442977487645	-0.000579743226407	0.00383261835314	0.0442950709009	-0.000556894253654	0.00383600594506	0.000698086413117
1.36	0.61186863223	0.00128728177941	9.80838947095	0.0442918252742	-0.000577015743069	0.00378541731975	0.0442891782833	-0.000554615903641	0.00378876492519	0.000698642173066
1.361	0.611802801444	0.00127669460562	9.80839000677	0.0442857307847	-0.000574302223225	0.00373821775946	0.0442831147262	-0.000552347302162	0.00374152567307	0.000699195659452
1.362	0.611736925281	0.00126598317714	9.80839056143	0.0442794651349	-0.00057160249458	0.00369101978347	0.0442768800682	-0.000550088276713	0.00369428829738	0.000699746881938
1.363	0.611670974139	0.00125514813342	9.80839113415	0.0442730281696	-0.000568916387238	0.00364382351416	0.0442704741536	-0.000547838657176	0.00364705291801	0.000700295850016
1.364	0.611604977991	0.00124418826192	9.80839172365	0.0442664197395	-0.000566243734157	0.003596629085	0.0442638968327	-0.000545598276275	0.00359981966597	0.00070084257301
1.365	0.611538929584	0.00123310384895	9.80839232981	0.0442596397014	-0.000563584371324	0.00354943664046	0.0442571479617	-0.000543366969758	0.00355258868336	0.000701387060078
1.366	0.611472829103	0.00122189477967	9.80839295137	0.0442526879181	-0.000560938138248	0.0035022463358	0.044250227403	-0.000541144576888	0.00350536012309	0.000701929320216
1.367	0.611406684184	0.00121056081963	9.80839358751	0.0442455642586	-0.000558304878142	0.00345505833715	0.0442431350253	-0.000538930940632	0.00345813414899	0.000702469362259
1.368	0.611340502466	0.00119910196099	9.80839423826	0.0442382685985	-0.000555684438236	0.00340787282117	0.0442358707036	-0.000536725907974	0.00341091093548	0.000703007194892
1.369	0.611274254348	0.00118751930368	9.80839490212	0.0442308008196	-0.000553076670075	0.00336068997515	0.0442284343192	-0.000534529330222	0.00336369066764	0.000703542826643
1.37	0.61120796236	0.00117581231733	9.80839557874	0.0442231608104	-0.000550481429704	0.00331350999671	0.0442208257601	-0.000532341063188	0.00331647354093	0.0007040762659
1.371	0.611141626693	0.00116398140152	9.8083962672	0.0442153484657	-0.000547898578011	0.00326633309372	0.0442130449207	-0.000530160967538	0.00326925976113	0.000704607520905
1.372	0.611075232641	0.00115202723929	9.80839696742	0.0442073636873	-0.000545327980786	0.00321915948416	0.0442050917022	-0.000527988908857	0.00322204954418	0.000705136599765
1.373	0.611008832533	0.00113994912899	9.8083976783	0.0441992063835	-0.000542769509089	0.00317198939599	0.0441969660126	-0.000525824758014	0.00317484311603	0.000705663510454
1.374	0.610942374425	0.0011277489708	9.80839839945	0.0441908764696	-0.000540223039182	0.00312482306693	0.0441886677664	-0.000523668391103	0.00312764071246	0.000706188260821
1.375	0.610875851057	0.00111542739107	9.80839913006	0.0441823738674	-0.000537688452979	0.0030776607444	0.0441801968852	-0.000521519689891	0.00308044257899	0.000706710858595
1.376	0.61080932221	0.00110298368157	9.80839986975	0.0441736985059	-0.000535165637963	0.00303050268534	0.0441715532972	-0.000519378541741	0.0030332489707	0.000707231311386
1.377	0.610742743383	0.00109041950803	9.80840061811	0.0441648503209	-0.000532654487316	0.00298334915595	0.0441627369379	-0.000517244839744	0.00298606015199	0.000707749626698
1.378	0.610676122221	0.00107773566828	9.80840137467	0.044155829255	-0.000530154900218	0.00293620043158	0.0441537477494	-0.00051511848302	0.00293887639648	0.000708265811928
1.379	0.610609488714	0.00106493232019	9.80840213918	0.0441466352581	-0.00052766678165	0.00288905679664	0.0441445856808	-0.000512999376526	0.00289169798684	0.000708779874379
1.38	0.610542805805	0.00105201095786	9.80840291041	0.0441372682868	-0.000525190042572	0.00284191854432	0.0441352506884	-0.000510887431238	0.00284452521463	0.000709291821258
1.381	0.610476096041	0.00103897225426	9.80840368941	0.0441277283048	-0.000522724599992	0.00279478597641	0.0441257427352	-0.000508782564215	0.00279735838001	0.000709801659688
1.382	0.610409344714	0.00102581735721	9.80840447456	0.0441180152829	-0.000520270376923	0.00274765940322	0.0441160617916	-0.000506684698571	0.00275019779171	0.000710309396712
1.383	0.610342589276	0.00101254694494	9.80840526584	0.0441081291987	-0.000517827302556	0.00270053914326	0.0441062078345	-0.000504593763638	0.00270304376674	0.0007108150393
1.384	0.61027578522	0.000999162733781	9.80840606366	0.0440980700369	-0.000515395311908	0.00265342552324	0.0440961808483	-0.000502509694628	0.00265589663029	0.000711318594351
1.385	0.610208977437	0.000985664940735	9.80840686705	0.0440878377893	-0.000512974346145	0.00260631887766	0.044085980824	-0.000500432432951	0.00260875671542	0.000711820068707
1.386	0.610142128878	0.000972055458564	9.80840767606	0.0440774324547	-0.00051056435224	0.0025592195488	0.0440756077598	-0.000498361925877	0.00256162436299	0.000712319469152
1.387	0.610075276996	0.00095833519666	9.80840849067	0.0440668540386	-0.000508165283122	0.00251212788642	0.0440650616608	-0.000496298126692	0.0025144999214	0.000712816802418
1.388	0.610008377282	0.000944505815982	9.80840931058	0.0440561025537	-0.000505777097522	0.00246504424766	0.0440543425391	-0.000494240994542	0.00246738374646	0.000713312075197
1.389	0.609941467196	0.000930568457777	9.80841013587	0.0440451780196	-0.000503399759852	0.00241796899684	0.0440434504136	-0.000492190494314	0.00242027620114	0.000713805294142
1.39	0.609874561826	0.000916523798012	9.80841096621	0.0440340804626	-0.000501033240063	0.00237090250516	0.0440323853102	-0.000490146596499	0.00237317765541	0.000714296465871
1.391	0.609807631573	0.000902373728388	9.80841180196	0.0440228099161	-0.000498677513516	0.00232384515069	0.0440211472615	-0.000488109277066	0.00232608848605	0.000714785596979
1.392	0.609740661753	0.000888120495373	9.80841264258	0.0440113664202	-0.000496332560964	0.00227679731802	0.0440097363072	-0.000486078517445	0.00227900907645	0.000715272694037
1.393	0.609673689805	0.00087376448158	9.80841348861	0.0439997500217	-0.000493998368331	0.00222975939815	0.0439981524934	-0.000484054304304	0.00223193981643	0.000715757763601
1.394	0.609606723379	0.000859306943297	9.80841434007	0.0439879607743	-0.000491674926424	0.00218273178832	0.0439863958733	-0.000482036629272	0.00218488110202	0.000716240812216
1.395	0.609539732895	0.000844750591236	9.80841519663	0.0439759987384	-0.000489362230874	0.00213571489181	0.0439744665066	-0.000480025488874	0.00213783333538	0.000716721846421
1.396	0.609472718542	0.000830096329371	9.80841605913	0.043963863981	-0.00048706028202	0.00208870911769	0.0439623644596	-0.000478020884423	0.00209079692445	0.000717200872753
1.397	0.609405717782	0.000815345477059	9.80841692705	0.0439515565756	-0.000484769084608	0.00204171488077	0.0439500898054	-0.000476022821714	0.0020437722829	0.000717677897753
1.398	0.609338701015	0.000800499927322	9.80841780115	0.0439390766024	-0.000482488647542	0.00199473260127	0.0439376426234	-0.000474031310788	0.00199675982989	0.000718152927971
1.399	0.609271661004	0.000785561637308	9.80841868119	0.043926424148	-0.000480218983717	0.00194776270479	0.0439250229999	-0.000472046365754	0.00194975998992	0.000718625969967
1.4	0.609204650101	0.000770531343185	9.80841956749	0.0439135993057	-0.000477960109893	0.00190080562203	0.0439122310272	-0.000470068004676	0.00190277319262	0.000719097030319
1.401	0.609137608925	0.000755412044911	9.80842046068	0.0439006021751	-0.000475712046271	0.00185386178866	0.0438992668043	-0.000468096249139	0.00185579987261	0.000719566115622
1.402	0.609070560026	0.0007402048303	9.80842136052	0.0438874328619	-0.000473474816484	0.00180693164517	0.0438861304366	-0.000466131124257	0.00180884046932	0.000720033232497
1.403	0.609003525962	0.000724911016785	9.80842226768	0.0438740914784	-0.000471248447168	0.00176001563665	0.0438728220356	-0.00046417265823	0.00176189542682	0.000720498387591
1.404	0.608936469696	0.000709532970473	9.80842318221	0.0438605781433	-0.00046903296774	0.00171311421269	0.0438593417192	-0.000462220882135	0.00171496519364	0.000720961587578
1.405	0.608869421237	0.000694072011022	9.80842410478	0.0438468929811	-0.000466828410364	0.0016662278271	0.0438456896115	-0.000460275829886	0.00166805022258	0.000721422839168
1.406	0.608802373356	0.000678530448693	9.80842503563	0.0438330361227	-0.000464634809383	0.001619356938	0.0438318658428	-0.000458337537674	0.00162115097072	0.000721882149104
1.407	0.608735303913	0.000662910244767	9.80842597512	0.0438190077053	-0.000462452201337	0.00157250200735	0.0438178705494	-0.000456406043979	0.00157426789899	0.000722339524165
1.408	0.608668250358	0.000647212199538	9.80842692371	0.0438048078719	-0.000460280624594	0.00152566350107	0.0438037038738	-0.000454481389209	0.00152740147229	0.000722794971173
1.409	0.608601198024	0.00063143915022	9.80842788162	0.0437904367717	-0.000458120119025	0.00147884188871	0.0437893659645	-0.000452563615374	0.00148055215914	0.000723248496987
1.41	0.608534147119	0.000615592654315	9.80842884944	0.0437758945597	-0.000455970725898	0.00143203764341	0.043774856976	-0.000450652765981	0.00143372043165	0.000723700108511
1.411	0.608467075505	0.000599674794633	9.80842982754	0.043761181397	-0.000453832487533	0.00138525124174	0.0437601770688	-0.000448748885686	0.00138690676534	0.000724149812692
1.412	0.608400028101	0.000583686899998	9.80843081647	0.0437462974508	-0.000451705447177	0.00133848316348	0.0437453264091	-0.000446852020179	0.00134011163897	0.000724597616524
1.413	0.60833297533	0.000567631579573	9.80843181658	0.0437312428938	-0.000449589648518	0.00129173389166	0.0437303051693	-0.000444962215691	0.00129333553452	0.000725043527044
1.414	0.608265924859	0.000551510572232	9.80843282823	0.0437160179048	-0.000447485135733	0.00124500391225	0.0437151135273	-0.000443079519049	0.0012465789369	0.000725487551337
1.415	0.608198861996	0.000535325674813	9.80843385212	0.0437006226684	-0.00044539195307	0.00119829371413	0.0436997516672	-0.000441203977255	0.00119984233393	0.000725929696534
1.416	0.608131809329	0.000519079212852	9.80843488823	0.0436850573748	-0.000443310144659	0.00115160378902	0.0436842197786	-0.000439335637297	0.00115312621625	0.000726369969815
1.417	0.60806475216	0.000502772635366	9.80843593784	0.0436693222202	-0.000441239754341	0.00110493463115	0.0436685180569	-0.000437474545981	0.00110643107703	0.000726808378403
1.418	0.607997705619	0.00048640809652	9.80843700094	0.0436534174064	-0.000439180825313	0.00105828673738	0.0436526467032	-0.000435620749583	0.00105975741203	0.000727244929572
1.419	0.607930655039	0.000469988333085	9.80843807765	0.043637343141	-0.000437133400073	0.00101166060695	0.0436366059246	-0.000433774293781	0.00101310571939	0.000727679630637
1.42	0.607863600617	0.000453514218782	9.80843916901	0.043621099637	-0.000435097520038	0.000965056741413	0.0436203959334	-0.000431935223285	0.000966476499546	0.000728112488962
1.421	0.607796550048	0.000436988668786	9.80844027524	0.0436046871135	-0.000433073225535	0.000918475644496	0.043604016948	-0.000430103581825	0.000919870255107	0.000728543511954
1.422	0.607729510992	0.000420412970802	9.80844139656	0.043588105795	-0.000431060555472	0.00087191782205	0.0435874691923	-0.00042827941182	0.000873287490787	0.000728972707062
1.423	0.607662438993	0.000403790680232	9.80844253416	0.0435713559117	-0.000429059547145	0.000825383781833	0.0435707528957	-0.000426462754192	0.000826728713197	0.000729400081777
1.424	0.607595393853	0.000387122102634	9.80844368752	0.0435544376993	-0.000427070236249	0.000778874033533	0.0435538682934	-0.000424653648371	0.000780194430863	0.000729825643631
1.425	0.607528331109	0.000370410331771	9.80844485794	0.0435373513994	-0.000425092656463	0.000732389088601	0.0435368156262	-0.000422852131885	0.000733685154064	0.000730249400194
1.426	0.607461265894	0.000353657654503	9.80844604517	0.0435200972589	-0.00042312683951	0.000685929460111	0.0435195951405	-0.000421058240419	0.000687201394687	0.00073067135907
1.427	0.607394213317	0.000336865193151	9.80844724989	0.0435026755305	-0.000421172814785	0.000639495662798	0.0435022070883	-0.000419272007442	0.00064074366627	0.000731091527903
1.428	0.60732714382	0.000320036049978	9.80844847291	0.0434850864725	-0.000419230609426	0.000593088212754	0.043484651727	-0.000417493464279	0.000594312483695	0.000731509914364
1.429	0.607260079978	0.000303171994897	9.80844971398	0.0434673303486	-0.000417300248151	0.000546707627561	0.0434669293199	-0.000415722639953	0.000547908363319	0.000731926526156
1.43	0.607193007114	0.000286275205673	9.80845097333	0.0434494074283	-0.000415381752992	0.000500354425971	0.0434490401358	-0.000413959560912	0.00050153182266	0.000732341371011
1.431	0.607125932907	0.000269347684565	9.80845225246	0.0434313179866	-0.000413475143359	0.000454029128012	0.0434309844489	-0.0004122042511	0.000455183380498	0.000732754456685
1.432	0.607058842696	0.000252392315569	9.80845355053	0.043413062304	-0.000411580435816	0.00040773225474	0.0434127625393	-0.000410456731725	0.000408863556632	0.000733165790955
1.433	0.606991751597	0.000235410467906	9.80845486835	0.0433946406668	-0.000409697644118	0.000361464328196	0.0433943746923	-0.00040871702131	0.000362572871832	0.000733575381621
1.434	0.606924667299	0.000218404619941	9.80845620636	0.0433760533667	-0.000407826779039	0.000315225871363	0.0433758211991	-0.000406985135505	0.0003163118478	0.000733983236498
1.435	0.606857560234	0.000201377544256	9.80845756467	0.0433573007011	-0.00040596784829	0.000269017407937	0.0433571023564	-0.000405261087015	0.000270081006941	0.000734389363415
1.436	0.606790452975	0.000184330793015	9.80845894396	0.0433383829727	-0.000404120856639	0.000222839462419	0.0433382184664	-0.000403544885722	0.000223880872457	0.000734793770213
1.437	0.606723330853	0.000167266913079	9.80846034375	0.0433193004902	-0.000402285805663	0.000176692559768	0.043319169837	-0.000401836538429	0.000177711967995	0.000735196464741
1.438	0.606656201555	0.000150188276677	9.80846176471	0.0433000535675	-0.000400462693802	0.000130577225605	0.0432999567814	-0.000400136048921	0.000131574817859	0.000735597454854
1.439	0.606589065307	0.00013309696879	9.80846320718	0.0432806425244	-0.000398651516353	8.44939857916e-05	0.0432805796188	-0.000398443417957	8.54699465854e-05	0.000735996748408
1.44	0.606521914892	0.000115995485151	9.80846467126	0.0432610676859	-0.000396852265425	3.84433666048e-05	0.0432610386735	-0.000396758643222	3.93978791158e-05	0.000736394353259
1.441	0.606454743089	9.88860916566e-05	9.80846615705	0.0432413293829	-0.000395064929919	-7.57410557431e-06	0.0432413342758	-0.000395081719314	-6.64085950838e-06	0.000736790277259
1.442	0.60638757248	8.17708238137e-05	9.80846766497	0.0432214279516	-0.000393289495568	-5.35579042445e-05	0.0432214667613	-0.000393412637776	-5.26457441321e-05	0.000737184528254
1.443	0.606320380948	6.4652418993e-05	9.80846919515	0.043201363734	-0.000391525944932	-9.95075028993e-05	0.0432014364711	-0.000391751387098	-9.86162496002e-05	0.000737577114077
1.444	0.606253198523	4.75327461943e-05	9.80847074718	0.0431811370772	-0.000389774257439	-0.000145422375241	0.0431812437519	-0.000390097952755	-0.000144551850971	0.000737968042552
1.445	0.606185958386	3.04151284982e-05	9.80847232214	0.0431607483343	-0.000388034409368	-0.000191301995132	0.0431608889559	-0.000388452317186	-0.000190452023466	0.000738357321484
1.446	0.606118742721	1.33008017862e-05	9.80847391948	0.0431401978635	-0.000386306374096	-0.000237145836857	0.043140372441	-0.00038681446005	-0.000236316242733	0.000738744958661
1.447	0.606051499602	-3.80736801039e-06	9.80847553944	0.0431194860287	-0.000384590121778	-0.000282953375148	0.0431196945701	-0.000385184357898	-0.000282143984868	0.000739130961848
1.448	0.605984236709	-2.09070928768e-05	9.80847718212	0.0430986131992	-0.000382885619724	-0.000328724085373	0.043098855712	-0.000383561984554	-0.000327934726605	0.000739515338785
1.449	0.605916954286	-3.79954406894e-05	9.80847884725	0.0430775797497	-0.000381192832322	-0.000374457443597	0.0430778562407	-0.000381947311036	-0.000373687945376	0.000739898097185
1.45	0.605849660002	-5.50705833904e-05	9.80848053551	0.0430563860601	-0.000379511721187	-0.000420152926674	0.0430566965355	-0.000380340305705	-0.000419403119401	0.00074027924473
1.451	0.605782346638	-7.21299893898e-05	9.80848224663	0.043035032516	-0.000377842245184	-0.000465810012496	0.0430353769814	-0.000378740934288	-0.000465079727937	0.000740658789071
1.452	0.605715006969	-8.91712396009e-05	9.80848398013	0.043013519508	-0.000376184360488	-0.000511428180014	0.0430138979683	-0.000377149159939	-0.000510717251301	0.000741036737822
1.453	0.605647663584	-0.000106191913545	9.80848573678	0.0429918474322	-0.00037453802077	-0.000557006909462	0.0429922598916	-0.000375564943426	-0.000556315171088	0.000741413098559
1.454	0.605580272006	-0.000123189061647	9.80848751612	0.0429700166897	-0.000372903177119	-0.000602545682377	0.0429704631518	-0.000373988243045	-0.000601872970193	0.000741787878817
1.455	0.605512884602	-0.000140161534115	9.80848931784	0.0429480276869	-0.000371279778457	-0.000648043981848	0.0429485081547	-0.000372419015044	-0.00064739013306	0.00074216108609
1.456	0.605445486722	-0.000157105677534	9.80849114263	0.0429258808352	-0.000369667771272	-0.000693501292541	0.042926395311	-0.000370857213352	-0.000692866145705	0.000742532727826
1.457	0.605378048769	-0.000174019694635	9.80849298978	0.0429035765512	-0.000368067100034	-0.000738917100951	0.0429041250368	-0.000369302789992	-0.000738300495967	0.000742902811427
1.458	0.605310585887	-0.000190900505633	9.80849485972	0.0428811152564	-0.000366477707228	-0.000784290895518	0.0428816977527	-0.000367755695117	-0.000783692673629	0.000743271344244
1.459	0.605243120633	-0.000207746828576	9.80849675157	0.042858497377	-0.000364899533318	-0.000829622166702	0.0428591138846	-0.000366215876973	-0.00082904217048	0.00074363833358
1.46	0.605175601105	-0.00022455447137	9.80849866592	0.0428357233444	-0.000363332517046	-0.000874910407164	0.0428363738629	-0.000364683282197	-0.000874348480508	0.000744003786683
1.461	0.605108101996	-0.000241323366249	9.80850060235	0.0428127935943	-0.000361776595565	-0.000920155112059	0.0428134781232	-0.000363157855951	-0.000919611100187	0.000744367710749
1.462	0.605040541608	-0.000258048614472	9.80850256087	0.0427897085676	-0.000360231704313	-0.000965355778845	0.0427904271052	-0.00036163954179	-0.000964829528286	0.000744730112917
1.463	0.604972987196	-0.000274729499895	9.80850454082	0.0427664687092	-0.000358697777628	-0.00101051190782	0.0427672212536	-0.000360128282283	-0.0010100032664	0.000745091000271
1.464	0.60490539428	-0.000291363036659	9.80850654301	0.0427430744689	-0.000357174748341	-0.0010556230021	0.0427438610174	-0.000358624018602	-0.00105513181895	0.000745450379834
1.465	0.604837770541	-0.000307946406188	9.80850856659	0.0427195263007	-0.000355662548268	-0.00110068856767	0.0427203468499	-0.000357126691014	-0.00110021469319	0.000745808258572
1.466	0.604770138535	-0.000324478066496	9.80851061127	0.0426958246627	-0.00035416110822	-0.00114570811373	0.0426966792088	-0.000355636238891	-0.00114525139959	0.000746164643391
1.467	0.604702476129	-0.000340955308753	9.80851267702	0.0426719700175	-0.00035267035808	-0.00119068115267	0.042672858556	-0.000354152600784	-0.00119024145182	0.000746519541134
1.468	0.604634798446	-0.000357375710344	9.80851476404	0.0426479628314	-0.00035119022705	-0.00123560720045	0.0426488853572	-0.000352675714673	-0.0012351843671	0.000746872958584
1.469	0.604567075904	-0.00037373637885	9.80851687172	0.0426238035749	-0.000349720643696	-0.00128048577656	0.0426247600823	-0.000351205518004	-0.00128007966612	0.000747224902463
1.47	0.604499360854	-0.000390036220243	9.80851899999	0.042599492722	-0.000348261536173	-0.00132531640419	0.0426004832048	-0.000349741947925	-0.00132492687335	0.000747575379427
1.471	0.604431586468	-0.000406271578254	9.8085211485	0.0425750307507	-0.000346812832172	-0.00137009861053	0.0425760552019	-0.000348284941219	-0.00136972551716	0.000747924396071
1.472	0.604363812547	-0.000422441408119	9.8085233173	0.0425504181423	-0.000345374459244	-0.00141483192675	0.0425514765543	-0.000346834434636	-0.00141447512995	0.000748271958928
1.473	0.60429600952	-0.000438542218308	9.80852550588	0.0425256553814	-0.00034394634484	-0.00145951588823	0.0425267477464	-0.000345390364927	-0.00145917524828	0.000748618074465
1.474	0.604228177571	-0.000454572723947	9.80852771434	0.0425007429563	-0.000342528416446	-0.00150415003476	0.0425018692655	-0.000343952668983	-0.00150382541315	0.000748962749088
1.475	0.604160331821	-0.000470530354386	9.80852994215	0.042475681358	-0.00034112060162	-0.00154873391057	0.0424768416022	-0.000342521283864	-0.00154842516993	0.000749305989139
1.476	0.604092465018	-0.000486413059393	9.80853218938	0.0424504710806	-0.000339722828281	-0.00159326706459	0.0424516652501	-0.000341096147094	-0.00159297406873	0.000749647800898
1.477	0.604024547576	-0.000502217795143	9.80853445544	0.042425112621	-0.000338335024657	-0.00163774905051	0.0424263407055	-0.000339677196602	-0.00163747166438	0.000749988190583
1.478	0.603956631838	-0.00051794354775	9.80853674048	0.0423996064791	-0.000336957119506	-0.00168217942698	0.0424008684675	-0.000338264370948	-0.00168191751667	0.000750327164349
1.479	0.603888688203	-0.000533587846286	9.80853904412	0.0423739531568	-0.000335589042069	-0.00172655775771	0.0423752490377	-0.000336857609266	-0.00172631119045	0.000750664728291
1.48	0.603820724328	-0.000549148388615	9.8085413662	0.0423481531587	-0.00033423072234	-0.00177088361162	0.0423494829202	-0.000335456851541	-0.00177065225572	0.000751000888444
1.481	0.603752732948	-0.000564623450342	9.80854370645	0.0423222069917	-0.000332882091109	-0.00181515656299	0.0423235706211	-0.000334062038649	-0.00181494028788	0.000751335650782
1.482	0.603684721724	-0.000580010487164	9.80854606469	0.0422961151646	-0.000331543080055	-0.00185937619149	0.0422975126487	-0.000332673112442	-0.00185917486768	0.000751669021221
1.483	0.603616683381	-0.000595308230829	9.80854844065	0.042269878188	-0.000330213621689	-0.00190354208249	0.0422713095134	-0.000331290015701	-0.00190335558158	0.00075200100562
1.484	0.60354862558	-0.000610514011154	9.80855083417	0.0422434965746	-0.000328893649717	-0.00194765382695	0.0422449617269	-0.000329912692486	-0.0019474820216	0.000752331609782
1.485	0.603480548498	-0.00062562649185	9.80855324496	0.0422169708384	-0.000327583098971	-0.00199171102173	0.042218469803	-0.000328541088075	-0.00199155378565	0.000752660839452
1.486	0.603412444879	-0.000640643459574	9.80855567321	0.042190301495	-0.000326281905345	-0.00203571326957	0.0421918342566	-0.00032717514889	-0.00203557047753	0.000752988700324
1.487	0.603344329806	-0.000655563451085	9.80855811816	0.0421634890612	-0.000324990006114	-0.0020796601793	0.042165055604	-0.000325814822823	-0.00207953170707	0.000753315198037
1.488	0.603276188568	-0.000670384302001	9.80856058002	0.0421365340549	-0.000323707339809	-0.00212355136579	0.0421381343628	-0.000324460059104	-0.00212343709019	0.000753640338179
1.489	0.603208043694	-0.000685104713649	9.80856305824	0.0421094369952	-0.000322433846349	-0.00216738645016	0.0421110710513	-0.000323110808431	-0.00216728624903	0.00075396412629
1.49	0.603139850671	-0.000699722164588	9.80856555304	0.0420821984017	-0.000321169467039	-0.00221116505993	0.0420838661887	-0.00032176702297	-0.00221107881208	0.000754286567859
1.491	0.603071639478	-0.000714235404315	9.80856806424	0.0420548187949	-0.000319914144697	-0.00225488682882	0.0420565202951	-0.00032042865648	-0.00225481441409	0.000754607668328
1.492	0.603003440082	-0.00072864375907	9.80857059141	0.0420272986958	-0.000318667823634	-0.00229855139721	0.042029033891	-0.000319095664287	-0.00229849269639	0.000754927433096
1.493	0.602935222873	-0.000742944575576	9.80857313498	0.0419996386256	-0.000317430449625	-0.00234215841185	0.042001407497	-0.000317768003256	-0.00234211330673	0.000755245867515
1.494	0.60286695077	-0.000757135952709	9.808575694	0.041971839106	-0.000316201970091	-0.00238570752619	0.0419736416344	-0.000316445631976	-0.00238567589951	0.000755562976898
1.495	0.602798690993	-0.000771217606882	9.80857826861	0.0419439006586	-0.000314982334115	-0.00242919840022	0.0419457368243	-0.000315128510765	-0.0024291801357	0.000755878766514
1.496	0.60273041391	-0.000785187684934	9.80858085911	0.0419158238049	-0.000313771492226	-0.00247263070075	0.0419176935877	-0.000313816601462	-0.00247262568302	0.000756193241596
1.497	0.602662104799	-0.000799044211507	9.80858346466	0.0418876090665	-0.000312569396663	-0.00251600410121	0.0418895124458	-0.00031250986768	-0.00251601221589	0.000756506407338
1.498	0.602593771277	-0.000812785961237	9.80858608577	0.0418592569643	-0.000311376001382	-0.00255931828188	0.0418611939191	-0.000311208274819	-0.00255933941549	0.000756818268899
1.499	0.602525450744	-0.000826412865162	9.80858872201	0.041830768019	-0.000310191261873	-0.00260257292979	0.0418327385278	-0.000309911789878	-0.0026026069698	0.000757128831405
1.5	0.602457091229	-0.000839922179694	9.80859137373	0.0418021427508	-0.000309015135158	-0.00264576773883	0.0418041467916	-0.00030862038145	-0.00264581457361	0.000757438099948
1.501	0.602388745036	-0.00085331382477	9.80859404	0.041773381679	-0.000307847580117	-0.00268890240969	0.0417754192294	-0.000307334020048	-0.00268896192855	0.000757746079592
1.502	0.602320345282	-0.000866585397639	9.80859672164	0.0417444853222	-0.000306688556959	-0.00273197664995	0.0417465563593	-0.000306052677577	-0.00273204874308	0.000758052775369
1.503	0.602251974069	-0.000879737270938	9.8085994183	0.0417154541981	-0.000305538027686	-0.00277499017403	0.0417175586988	-0.000304776327789	-0.00277507473255	0.000758358192287
1.504	0.602183564499	-0.000892767498165	9.80860212939	0.0416862888233	-0.00030439595573	-0.00281794270315	0.0416884267639	-0.000303504945927	-0.00281803961908	0.000758662335326
1.505	0.602115146544	-0.000905674875294	9.80860485553	0.0416569897135	-0.000303262306144	-0.00286083396543	0.0416591610698	-0.000302238508906	-0.00286094313166	0.000758965209445
1.506	0.602046720341	-0.000918459127402	9.80860759643	0.0416275573829	-0.000302137045439	-0.00290366369578	0.0416297621305	-0.000300976995155	-0.00290378500612	0.000759266819577
1.507	0.601978271153	-0.000931118579606	9.80861035193	0.0415979923446	-0.00030102014166	-0.00294643163593	0.0416002304586	-0.000299720384689	-0.00294656498504	0.000759567170637
1.508	0.601909828916	-0.000943653409534	9.80861312219	0.0415682951102	-0.000299911564301	-0.00298913753432	0.0415705665654	-0.000298468659018	-0.00298928281776	0.00075986626752
1.509	0.601841363986	-0.000956062050464	9.80861590716	0.0415384661899	-0.000298811284123	-0.00303178114625	0.0415407709606	-0.000297221800973	-0.00303193826046	0.000760164115102
1.51	0.601772883969	-0.000968343450761	9.80861870667	0.0415085060924	-0.000297719273324	-0.00307436223358	0.0415108441525	-0.000295979794864	-0.00307453107587	0.000760460718244
1.511	0.601704403902	-0.000980497425675	9.80862152088	0.0414784153245	-0.000296635505394	-0.00311688056492	0.0414807866477	-0.00029474262634	-0.00311706103348	0.000760756081792
1.512	0.601635909029	-0.000992523090566	9.80862435009	0.0414481943918	-0.000295559955042	-0.0031593359155	0.0414505989512	-0.000293510282315	-0.00315952790937	0.000761050210577
1.513	0.601567392046	-0.0010044194978	9.80862719344	0.0414178437977	-0.000294492598177	-0.00320172806702	0.0414202815662	-0.000292282750938	-0.00320193148611	0.000761343109418
1.514	0.601498875435	-0.00101618673761	9.80863005178	0.0413873640441	-0.000293433411947	-0.0032440568078	0.0413898349941	-0.000291060021644	-0.00324427155289	0.000761634783123
1.515	0.601430351896	-0.00102782373605	9.8086329246	0.0413567556308	-0.00029238237436	-0.00328632193243	0.0413592597346	-0.000289842084763	-0.00328654790515	0.000761925236491
1.516	0.601361821564	-0.00103933005278	9.80863581252	0.0413260190561	-0.000291339464682	-0.00332852324205	0.0413285562854	-0.000288628931923	-0.0033287603449	0.000762214474309
1.517	0.601293269679	-0.00105070489649	9.80863871493	0.0412951548159	-0.000290304662945	-0.00337066054403	0.0412977251422	-0.000287420555552	-0.00337090868034	0.000762502501359
1.518	0.601224711275	-0.00106194804841	9.8086416321	0.0412641634045	-0.000289277950194	-0.00341273365196	0.0412667667989	-0.000286216949123	-0.00341299272595	0.000762789322415
1.519	0.601156153923	-0.00107305980943	9.80864456443	0.041233045314	-0.000288259308213	-0.00345474238556	0.0412356817473	-0.000285018106887	-0.00345501230227	0.000763074942243
1.52	0.601087590329	-0.00108403873299	9.80864751128	0.0412018010346	-0.000287248719652	-0.00349668657072	0.0412044704773	-0.000283824023986	-0.00349696723607	0.000763359365607
1.521	0.601018998267	-0.00109488441649	9.80865047319	0.0411704310543	-0.000286246167734	-0.00353856603925	0.0411731334765	-0.000282634696167	-0.00353885735998	0.000763642597263
1.522	0.600950422555	-0.00110559778169	9.80865345008	0.0411389358592	-0.000285251636341	-0.00358038062894	0.0411416712308	-0.000281450119867	-0.00358068251265	0.000763924641965
1.523	0.600881826089	-0.00111617737143	9.80865644236	0.0411073159332	-0.000284265109931	-0.0036221301834	0.0411100842237	-0.000280270292124	-0.00362244253853	0.000764205504464
1.524	0.600813223897	-0.00112662305541	9.80865944963	0.0410755717581	-0.000283286573483	-0.00366381455195	0.0410783729368	-0.000279095210523	-0.00366413728781	0.000764485189508
1.525	0.600744616096	-0.0011369351662	9.8086624717	0.0410437038137	-0.000282316012331	-0.00370543358964	0.0410465378495	-0.000277924873029	-0.00370576661633	0.00076476370184
1.526	0.60067600282	-0.0011471130997	9.80866550922	0.0410117125776	-0.000281353412276	-0.00374698715706	0.0410145794392	-0.000276759278097	-0.00374733038557	0.000765041046206
1.527	0.600607391639	-0.00115715711959	9.80866856211	0.0409795985253	-0.00028039875923	-0.00378847512034	0.040982498181	-0.000275598424315	-0.00378882846249	0.000765317227348
1.528	0.600538752883	-0.00116706638557	9.80867163045	0.0409473621302	-0.000279452039462	-0.00382989735099	0.0409502945481	-0.000274442310649	-0.00383026071942	0.000765592250005
1.529	0.600470116475	-0.00117684120702	9.80867471381	0.0409150038636	-0.00027851323937	-0.00387125372585	0.0409179690116	-0.000273290936215	-0.00387162703404	0.000765866118918
1.53	0.600401460189	-0.00118648113961	9.80867781308	0.0408825241947	-0.000277582345353	-0.00391254412703	0.0408855220402	-0.000272144300145	-0.00391292728931	0.000766138838825
1.531	0.600332813941	-0.00119598683213	9.80868092805	0.0408499235904	-0.000276659344002	-0.00395376844179	0.0408529541009	-0.000271002401784	-0.00395416137331	0.000766410414465
1.532	0.600264170401	-0.00120535817914	9.80868405844	0.0408172025159	-0.000275744221722	-0.00399492656243	0.0408202656583	-0.000269865240306	-0.00399532917917	0.000766680850575
1.533	0.600195507347	-0.00121459437474	9.80868720444	0.0407843614339	-0.000274836964844	-0.00403601838631	0.040787457175	-0.000268732814824	-0.00403643060509	0.000766950151892
1.534	0.600126809989	-0.00122369571234	9.80869036669	0.0407514008053	-0.000273937559572	-0.00407704381565	0.0407545291116	-0.000267605124341	-0.00407746555412	0.00076721832315
1.535	0.600058152956	-0.00123266281468	9.80869354415	0.0407183210887	-0.000273045991945	-0.00411800275756	0.0407214819265	-0.000266482167705	-0.00411843393418	0.000767485369085
1.536	0.599989476748	-0.00124149562492	9.80869673795	0.0406851227408	-0.000272162247642	-0.00415889512383	0.0406883160762	-0.000265363943418	-0.00415933565789	0.000767751294428
1.537	0.59992077405	-0.00125019320166	9.80869994747	0.0406518062163	-0.000271286312094	-0.00419972083104	0.040655032015	-0.000264250449743	-0.00420017064265	0.000768016103912
1.538	0.599852074765	-0.00125875674183	9.80870317355	0.0406183719676	-0.000270418170356	-0.00424047980035	0.0406216301952	-0.000263141684579	-0.00424093881045	0.000768279802266
1.539	0.599783371563	-0.00126718599393	9.8087064152	0.0405848204453	-0.000269557807031	-0.00428117195746	0.0405881110672	-0.000262037645379	-0.00428164008778	0.000768542394217
1.54	0.599714657102	-0.00127548116456	9.8087096733	0.0405511520978	-0.00026870520624	-0.00432179723257	0.0405544750791	-0.000260938329124	-0.00432227440567	0.000768803884489
1.541	0.599645938959	-0.00128364198914	9.80871294754	0.0405173673716	-0.000267860351647	-0.00436235556032	0.0405207226773	-0.000259843732344	-0.00436284169957	0.000769064277803
1.542	0.599577202331	-0.00129166907608	9.80871623799	0.0404834667111	-0.000267023226384	-0.00440284687969	0.0404868543058	-0.000258753851043	-0.00440334190925	0.000769323578877
1.543	0.599508469692	-0.0012995623808	9.80871954469	0.0404494505587	-0.000266193812956	-0.00444327113403	0.040452870407	-0.0002576686806	-0.00444377497889	0.000769581792423
1.544	0.59943974114	-0.00130732261562	9.80872286781	0.0404153193548	-0.000265372093214	-0.00448362827088	0.040418771421	-0.000256588215749	-0.0044841408568	0.000769838923149
1.545	0.599370994441	-0.00131494950478	9.80872620753	0.0403810735379	-0.000264558048376	-0.00452391824201	0.040384557786	-0.000255512450589	-0.00452443949555	0.000770094975757
1.546	0.599302214814	-0.00132244259333	9.80872956346	0.0403467135442	-0.000263751659018	-0.00456414100339	0.0403502299382	-0.000254441378583	-0.00456467085192	0.000770349954944
1.547	0.599233454499	-0.00132980367366	9.80873293572	0.0403122398082	-0.000262952905063	-0.00460429651509	0.0403157883117	-0.000253374992539	-0.00460483488675	0.000770603865399
1.548	0.599164683817	-0.00133703205212	9.8087363244	0.0402776527621	-0.000262161765485	-0.00464438474127	0.0402812333387	-0.000252313284318	-0.00464493156498	0.000770856711803
1.549	0.59909590287	-0.00134412818685	9.80873972977	0.0402429528362	-0.000261378218709	-0.0046844056501	0.0402465654493	-0.000251256245231	-0.00468496085556	0.000771108498829
1.55	0.599027126663	-0.00135109264515	9.80874315165	0.0402081404588	-0.000260602242333	-0.00472435921381	0.0402117850715	-0.00025020386576	-0.0047249227315	0.000771359231142
1.551	0.598958325504	-0.0013579251874	9.80874658989	0.040173216056	-0.000259833813158	-0.00476424540858	0.0401768926314	-0.000249156135586	-0.00476481716973	0.000771608913396
1.552	0.5988895144	-0.00136462625492	9.80875004486	0.040138180052	-0.000259072907189	-0.00480406421459	0.0401418885529	-0.000248113043594	-0.00480464415121	0.000771857550233
1.553	0.598820693455	-0.00137119617429	9.80875351617	0.0401030328688	-0.000258319499641	-0.00484381561588	0.0401067732578	-0.000247074577871	-0.00484440366073	0.000772105146286
1.554	0.598751885103	-0.00137763648224	9.80875700397	0.0400677749263	-0.000257573564862	-0.00488349960047	0.0400715471659	-0.000246040725635	-0.00488409568705	0.000772351706174
1.555	0.598683037328	-0.00138394535808	9.80876050822	0.0400324066421	-0.000256835076395	-0.00492311616023	0.0400362106948	-0.00024501147329	-0.00492372022279	0.000772597234503
1.556	0.598614187458	-0.00139012479192	9.80876402896	0.039996928432	-0.000256104007097	-0.00496266529088	0.0400007642598	-0.000243986806549	-0.00496327726442	0.000772841735866
1.557	0.598545343048	-0.00139617503311	9.80876756588	0.0399613407092	-0.000255380328884	-0.0050021469921	0.0399652082743	-0.000242966710176	-0.00500276681235	0.00077308521484
1.558	0.598476481852	-0.00140209610091	9.80877111965	0.039925643885	-0.000254664012886	-0.00504156126728	0.0399295431492	-0.000241951168138	-0.00504218887069	0.000773327675988
1.559	0.598407626307	-0.00140788916462	9.80877468935	0.0398898383681	-0.000253955029409	-0.00508090812373	0.0398937692933	-0.000240940163571	-0.00508154344747	0.000773569123854
1.56	0.598338739278	-0.00141355342534	9.80877827579	0.0398539245653	-0.000253253348012	-0.00512018757253	0.0398578871129	-0.000239933678853	-0.00512083055448	0.000773809562968
1.561	0.598269835749	-0.00141909010443	9.80878187828	0.0398179028806	-0.00025255893743	-0.00515939962864	0.0398218970123	-0.000238931695524	-0.00516005020739	0.000774048997838
1.562	0.598200945618	-0.00142450006315	9.80878549688	0.0397817737159	-0.000251871765677	-0.00519854431073	0.039785799393	-0.000237934194394	-0.00519920242558	0.000774287432957
1.563	0.598132024284	-0.00142978301849	9.8087891319	0.0397455374705	-0.000251191799935	-0.00523762164136	0.0397495946543	-0.000236941155428	-0.00523828723229	0.000774524872797
1.564	0.598063116535	-0.00143494040155	9.80879278301	0.0397091945415	-0.000250519006769	-0.00527663164682	0.039713283193	-0.000235952557956	-0.00527730465451	0.000774761321808
1.565	0.597994185216	-0.00143997209587	9.80879644983	0.039672745323	-0.000249853351888	-0.00531557435721	0.0396768654034	-0.000234968380441	-0.00531625472299	0.000774996784422
1.566	0.597925237869	-0.00144487877843	9.80880013287	0.039636190207	-0.000249194800491	-0.00535444980642	0.039640341677	-0.000233988600819	-0.00535513747232	0.000775231265046
1.567	0.597856289483	-0.00144966141277	9.80880383183	0.0395995295825	-0.000248543317005	-0.00539325803207	0.0396037124029	-0.000233013196237	-0.00539395294077	0.000775464768068
1.568	0.597787317809	-0.00145431974933	9.80880754654	0.0395627638358	-0.000247898865268	-0.00543199907555	0.0395669779675	-0.000232042143236	-0.0054327011704	0.000775697297849
1.569	0.59771834526	-0.00145885584696	9.80881127669	0.0395258933508	-0.000247261408506	-0.00547067298203	0.0395301387542	-0.000231075417726	-0.00547138220701	0.000775928858729
1.57	0.597649357049	-0.00146326915296	9.80881502281	0.0394889185082	-0.000246630909377	-0.00550927980039	0.0394931951438	-0.000230112995033	-0.00550999610014	0.000776159455024
1.571	0.597580375598	-0.00146756125414	9.80881878414	0.039451839686	-0.000246007329963	-0.00554781958326	0.0394561475142	-0.000229154849881	-0.00554854290304	0.000776389091022
1.572	0.5975113563	-0.00147173183552	9.80882256086	0.0394146572593	-0.000245390631797	-0.00558629238695	0.0394189962404	-0.000228200956432	-0.00558702267267	0.000776617770988
1.573	0.59744233648	-0.00147578270044	9.80882635324	0.0393773716	-0.000244780776123	-0.00562469827148	0.0393817416942	-0.00022725128853	-0.00562543546965	0.000776845499161
1.574	0.597373308782	-0.00147971392275	9.80883016054	0.0393399830773	-0.00024417772353	-0.00566303730062	0.0393443842448	-0.000226305819348	-0.00566378135836	0.000777072279752
1.575	0.597304273283	-0.00148352655625	9.8088339829	0.0393024920569	-0.000243581434291	-0.00570130954169	0.0393069242577	-0.000225364521715	-0.00570206040673	0.000777298116947
1.576	0.597235215162	-0.00148722130868	9.8088378203	0.0392648989017	-0.000242991868296	-0.00573951506567	0.0392693620958	-0.000224427368058	-0.00574027268635	0.000777523014903
1.577	0.597166149395	-0.00149079933903	9.80884167231	0.0392272039711	-0.000242408985129	-0.0057776539472	0.0392316981185	-0.00022349433047	-0.00577841827244	0.000777746977749
1.578	0.597097068624	-0.00149426081936	9.80884553944	0.0391894076214	-0.000241832744061	-0.00581572626443	0.0391939326818	-0.000222565380706	-0.00581649724373	0.000777970009588
1.579	0.597027980365	-0.00149760731292	9.80884942095	0.0391515102054	-0.000241263104106	-0.00585373209907	0.0391560661387	-0.000221640490242	-0.00585450968252	0.000778192114493
1.58	0.596958892141	-0.00150083991186	9.80885331664	0.0391135120726	-0.00024070002401	-0.0058916715364	0.0391180988385	-0.000220719630253	-0.00589245567464	0.000778413296508
1.581	0.596889766796	-0.00150395820946	9.80885722684	0.0390754135692	-0.000240143462415	-0.00592954466504	0.0390800311273	-0.000219802771789	-0.00593033530929	0.00077863355965
1.582	0.596820663975	-0.00150696530446	9.80886115155	0.0390372150376	-0.000239593377831	-0.0059673515771	0.0390418633475	-0.000218889885737	-0.00596814867913	0.000778852907906
1.583	0.596751524175	-0.00150986027392	9.80886508983	0.0389989168168	-0.000239049728511	-0.00600509236805	0.0390035958382	-0.000217980942701	-0.00600589588017	0.000779071345232
1.584	0.596682392153	-0.00151264539915	9.80886904228	0.0389605192424	-0.000238512472795	-0.00604276713662	0.0389652289348	-0.000217075913339	-0.00604357701168	0.000779288875558
1.585	0.596613230738	-0.00151532084577	9.80887300829	0.0389220226461	-0.000237981568945	-0.00608037598486	0.0389267629689	-0.000216174768208	-0.00608119217626	0.000779505502783
1.586	0.596544062345	-0.00151788814366	9.8088769879	0.0388834273561	-0.000237456975143	-0.00611791901793	0.0388881982687	-0.00021527747775	-0.0061187414796	0.000779721230775
1.587	0.596474887039	-0.00152034853747	9.8088809814	0.0388447336967	-0.00023693864987	-0.00615539634418	0.0388495351587	-0.000214384012678	-0.00615622503056	0.000779936063375
1.588	0.596405689995	-0.0015227025821	9.80888498782	0.0388059419888	-0.000236426551395	-0.00619280807497	0.0388107739594	-0.000213494343462	-0.00619364294102	0.000780150004393
1.589	0.596336501066	-0.00152495243241	9.80888900753	0.0387670525492	-0.000235920638289	-0.00623015432463	0.0387719149878	-0.000212608440843	-0.00623099532582	0.00078036305761
1.59	0.596267275632	-0.00152709795052	9.80889304027	0.0387280656911	-0.000235420869122	-0.00626743521037	0.038732958557	-0.000211726275529	-0.00626828230269	0.00078057522678
1.591	0.596198065897	-0.00152914144973	9.80889708607	0.0386889817238	-0.000234927202855	-0.00630465085217	0.0386939049763	-0.000210847818591	-0.00630550399209	0.000780786515624
1.592	0.596128827225	-0.00153108348559	9.80890114444	0.0386498009529	-0.000234439598505	-0.00634180137279	0.0386547545513	-0.000209973041118	-0.00634266051728	0.000780996927836
1.593	0.596059567133	-0.0015329251064	9.80890521555	0.0386105236799	-0.000233958015398	-0.00637888689757	0.0386155075835	-0.000209101914483	-0.00637975200409	0.000781206467083
1.594	0.59599031547	-0.00153466856965	9.80890929907	0.0385711502028	-0.000233482413148	-0.00641590755432	0.0385761643708	-0.000208234410309	-0.00641677858081	0.000781415137
1.595	0.595921057397	-0.00153631487161	9.80891339486	0.0385316808155	-0.000233012751652	-0.00645286347331	0.0385367252071	-0.000207370500473	-0.00645374037819	0.000781622941196
1.596	0.595851792983	-0.00153786476585	9.80891750262	0.0384921158081	-0.000232548991102	-0.00648975478707	0.0384971903825	-0.000206510157113	-0.00649063752923	0.000781829883251
1.597	0.595782499923	-0.00153931988456	9.80892162289	0.038452455467	-0.0002320910921	-0.00652658163034	0.0384575601834	-0.000205653352747	-0.00652747016915	0.000782035966719
1.598	0.595713215528	-0.0015406818321	9.80892575455	0.0384127000744	-0.000231639015741	-0.00656334413992	0.0384178348922	-0.00020480006035	-0.00656423843521	0.000782241195126
1.599	0.595643895164	-0.00154195090773	9.80892989837	0.0383728499092	-0.000231192723364	-0.00660004245456	0.0383780147874	-0.000203950253113	-0.00660094246661	0.000782445571969
1.6	0.595574583563	-0.00154313015967	9.80893405346	0.0383329052461	-0.000230752176881	-0.00663667671488	0.038338100144	-0.000203103904764	-0.00663758240445	0.000782649100722
1.601	0.595505265895	-0.00154421998336	9.80893822024	0.0382928663561	-0.000230317338593	-0.00667324706313	0.0382980912329	-0.00020226098939	-0.0066741583914	0.00078285178483
1.602	0.595435934764	-0.00154522164394	9.80894239831	0.0382527335066	-0.000229888171352	-0.00670975364313	0.0382579883215	-0.000201421481597	-0.00671067057176	0.000783053627713
1.603	0.595366590212	-0.00154613703848	9.80894658761	0.0382125069611	-0.000229464638423	-0.00674619660024	0.0382177916734	-0.000200585356373	-0.00674711909132	0.000783254632768
1.604	0.595297232293	-0.00154696748046	9.80895078786	0.0381721869798	-0.000229046703629	-0.006782576081	0.0381775015486	-0.00019975258923	-0.00678350409705	0.000783454803364
1.605	0.595227883414	-0.00154771444027	9.80895499922	0.0381317738187	-0.000228634331395	-0.0068188922332	0.0381371182034	-0.000198923156256	-0.00681982573721	0.000783654142849
1.606	0.595158498918	-0.0015483790189	9.80895922154	0.0380912677307	-0.000228227486533	-0.00685514520564	0.0380966418905	-0.000198097033889	-0.006856084161	0.000783852654544
1.607	0.595089123555	-0.00154896331256	9.80896345405	0.038050668965	-0.000227826134573	-0.00689133514806	0.0380560728591	-0.000197274199259	-0.00689227951863	0.000784050341749
1.608	0.59501972758	-0.00154946805605	9.8089676974	0.0380099777673	-0.000227430241503	-0.00692746221082	0.0380154113551	-0.000196454629924	-0.00692841196086	0.000784247207742
1.609	0.59495032593	-0.00154989547224	9.80897195131	0.0379691943801	-0.000227039773983	-0.00696352654503	0.0379746576207	-0.000195638304084	-0.00696448163924	0.000784443255775
1.61	0.59488094101	-0.00155024702057	9.80897621534	0.0379283190422	-0.00022665469922	-0.0069995283022	0.0379338118951	-0.000194825200456	-0.0070004887057	0.000784638489084
1.611	0.594811535615	-0.00155052372713	9.8089804896	0.0378873519894	-0.000226274984919	-0.00703546763417	0.0378928744139	-0.000194015298229	-0.00703643331252	0.000784832910879
1.612	0.594742102342	-0.00155072694744	9.80898477403	0.0378462934544	-0.000225900599558	-0.00707134469296	0.0378518454097	-0.000193208577336	-0.00707231561212	0.000785026524353
1.613	0.594672678489	-0.0015508585893	9.80898906832	0.0378051436664	-0.000225531512082	-0.00710715963067	0.037810725112	-0.00019240501815	-0.00710813575702	0.000785219332677
1.614	0.59460324919	-0.00155092052994	9.80899337277	0.0377639028519	-0.000225167692061	-0.00714291259926	0.0377695137472	-0.000191604601643	-0.00714389389962	0.000785411339004
1.615	0.594533799612	-0.00155091301973	9.80899768677	0.0377225712344	-0.000224809109695	-0.0071786037505	0.0377282115387	-0.00019080730939	-0.00717959019208	0.000785602546467
1.616	0.594464337227	-0.00155083867388	9.8090020106	0.0376811490343	-0.00022445573576	-0.00721423323575	0.0376868187071	-0.000190013123518	-0.00721522478618	0.000785792958182
1.617	0.594394884446	-0.00155069858553	9.80900634384	0.0376396364694	-0.00022410754169	-0.00724980120586	0.0376453354702	-0.00018922202679	-0.0072507978332	0.000785982577248
1.618	0.594325426396	-0.00155049474076	9.80901068657	0.0375980337549	-0.000223764499374	-0.00728530781105	0.0376037620431	-0.000188434002395	-0.00728630948375	0.000786171406744
1.619	0.594255948246	-0.00155022737816	9.80901503887	0.0375563411031	-0.000223426581324	-0.00732075320078	0.0375620986382	-0.000187649034125	-0.0073217598877	0.000786359449736
1.62	0.594186479813	-0.00154989949975	9.80901940019	0.0375145587242	-0.000223093760698	-0.00735613752357	0.0375203454657	-0.000186867106397	-0.00735714919399	0.000786546709273
1.621	0.594117006259	-0.00154951157015	9.80902377108	0.0374726868255	-0.000222766011139	-0.00739146092695	0.037478502733	-0.000186088204091	-0.00739247755056	0.000786733188387
1.622	0.594047512722	-0.00154906510551	9.8090281509	0.0374307256125	-0.00022244330689	-0.00742672355733	0.0374365706454	-0.000185312312665	-0.0074277451042	0.000786918890096
1.623	0.593978021599	-0.0015485616485	9.80903253972	0.037388675288	-0.000222125622789	-0.00746192555979	0.037394549406	-0.000184539418152	-0.00746295200042	0.000787103817406
1.624	0.593908518027	-0.0015480027083	9.80903693749	0.037346536053	-0.000221812934156	-0.00749706707808	0.0373524392157	-0.000183769507051	-0.00749809838336	0.000787287973307
1.625	0.593839016945	-0.00154739011932	9.80904134426	0.0373043081064	-0.000221505216808	-0.00753214825444	0.0373102402734	-0.000183002566337	-0.00753318439567	0.000787471360775
1.626	0.593769496067	-0.00154672405571	9.80904575965	0.0372619916451	-0.000221202447127	-0.00756716922949	0.037267952776	-0.000182238583535	-0.00756821017838	0.000787653982775
1.627	0.593699985217	-0.00154600714959	9.80905018404	0.0372195868643	-0.000220904601934	-0.00760213014225	0.0372255769187	-0.000181477546588	-0.00760317587089	0.00078783584226
1.628	0.593630469544	-0.00154524032159	9.80905461718	0.0371770939573	-0.000220611658491	-0.00763703112992	0.037183112895	-0.000180719443871	-0.00763808161082	0.000788016942169
1.629	0.593560934199	-0.00154442437503	9.80905905866	0.037134513116	-0.000220323594615	-0.00767187232777	0.0371405608967	-0.000179964264292	-0.00767292753381	0.000788197285431
1.63	0.593491401563	-0.00154356153315	9.809063509	0.0370918445306	-0.000220040388487	-0.00770665386915	0.0370979211139	-0.000179211997114	-0.00770771377364	0.000788376874965
1.631	0.593421871688	-0.00154265270155	9.80906796758	0.0370490883898	-0.000219762018734	-0.00774137588537	0.0370551937354	-0.00017846263203	-0.00774244046201	0.000788555713677
1.632	0.593352337163	-0.00154169930976	9.80907243445	0.0370062448811	-0.000219488464378	-0.00777603850567	0.0370123789488	-0.000177716159115	-0.00777710772854	0.000788733804466
1.633	0.593282775695	-0.00154070174678	9.80907691028	0.0369633141907	-0.000219219704854	-0.007810641857	0.0369694769403	-0.000176972568848	-0.00781171570058	0.000788911150218
1.634	0.593213239459	-0.00153966279512	9.80908139382	0.0369202965036	-0.000218955719945	-0.0078451860642	0.0369264878948	-0.00017623185204	-0.00784626450337	0.000789087753813
1.635	0.593143683815	-0.00153858244835	9.8090858861	0.0368771920037	-0.000218696489773	-0.00787967124969	0.0368834119963	-0.000175493999837	-0.00788075425972	0.000789263618118
1.636	0.593074131148	-0.00153746257556	9.80909038624	0.036834000874	-0.000218441994764	-0.00791409753361	0.0368402494278	-0.000174759003671	-0.00791518509017	0.000789438745995
1.637	0.593004536819	-0.00153630305322	9.80909489491	0.0367907232965	-0.000218192215685	-0.00794846503368	0.0367970003713	-0.000174026855314	-0.00794955711281	0.000789613140296
1.638	0.592934997697	-0.00153510754544	9.80909941153	0.0367473594523	-0.000217947133616	-0.00798277386519	0.0367536650079	-0.000173297546837	-0.00798387044334	0.000789786803865
1.639	0.592865424448	-0.00153387503461	9.80910393611	0.036703909522	-0.000217706729751	-0.00801702414095	0.0367102435181	-0.000172571070418	-0.00801812519495	0.000789959739538
1.64	0.592795846909	-0.00153260742755	9.80910846893	0.0366603736851	-0.000217470985672	-0.00805121597131	0.0366667360816	-0.000171847418618	-0.00805232147837	0.000790131950142
1.641	0.592726272581	-0.00153130566263	9.80911300947	0.0366167521208	-0.000217239883143	-0.00808534946403	0.0366231428775	-0.000171126584172	-0.00808645940176	0.000790303438501
1.642	0.59265667171	-0.00152997041065	9.80911755839	0.0365730450077	-0.000217013404065	-0.00811942472433	0.0365794640844	-0.000170408559943	-0.00812053907071	0.000790474207426
1.643	0.592587096481	-0.00152860396525	9.80912211503	0.0365292525239	-0.000216791530603	-0.00815344185497	0.0365356998804	-0.000169693339059	-0.00815456058836	0.000790644259726
1.644	0.592517509703	-0.00152720624689	9.80912667947	0.0364853748468	-0.000216574245013	-0.00818740095603	0.036491850443	-0.000168980914726	-0.00818852405517	0.000790813598199
1.645	0.592447911424	-0.00152577824946	9.80913125155	0.0364414121538	-0.000216361529656	-0.00822130212515	0.0364479159495	-0.000168271280255	-0.00822242956918	0.000790982225641
1.646	0.592378331478	-0.00152432186405	9.80913583201	0.0363973646219	-0.000216153367061	-0.00825514545728	0.0364038965768	-0.000167564429119	-0.00825627722569	0.000791150144836
1.647	0.592308732676	-0.00152283701359	9.80914041978	0.0363532324275	-0.000215949739806	-0.00828893104489	0.0363597925015	-0.000166860354838	-0.00829006711756	0.000791317358565
1.648	0.592239122511	-0.00152132485047	9.80914501539	0.0363090157472	-0.000215750630506	-0.0083226589779	0.0363156039001	-0.000166159050963	-0.00832379933507	0.000791483869603
1.649	0.592169523372	-0.00151978698097	9.80914961864	0.0362647147571	-0.000215556021928	-0.0083563293437	0.0362713309487	-0.000165460511195	-0.00835747396599	0.000791649680715
1.65	0.592099905525	-0.00151822313545	9.80915422963	0.0362203296333	-0.000215365896746	-0.00838994222716	0.0362269738234	-0.000164764729138	-0.00839109109555	0.000791814794664
1.651	0.592030298799	-0.00151663543252	9.80915884828	0.0361758605517	-0.000215180237832	-0.00842349771063	0.0361825327	-0.000164071698593	-0.00842465080648	0.000791979214204
1.652	0.591960688358	-0.00151502381888	9.80916347456	0.0361313076881	-0.000214999027926	-0.00845699587406	0.0361380077545	-0.000163381413225	-0.00845815317907	0.000792142942082
1.653	0.591891051892	-0.00151338912131	9.80916810819	0.0360866712183	-0.00021482224973	-0.00849043679493	0.0360933991624	-0.00016269386666	-0.00849159829117	0.000792305981042
1.654	0.59182144905	-0.00151173307338	9.80917274931	0.0360419513179	-0.000214649886004	-0.00852382054831	0.0360487070995	-0.000162009052579	-0.00852498621822	0.000792468333818
1.655	0.591751812833	-0.0015100553736	9.80917739827	0.0359971481627	-0.000214481919349	-0.0085571472069	0.0360039317415	-0.000161326964503	-0.00855831703326	0.00079263000314
1.656	0.591682187984	-0.00150835765505	9.80918205429	0.0359522619282	-0.000214318332392	-0.0085904168411	0.035959073264	-0.000160647595978	-0.00859159080705	0.000792790991731
1.657	0.591612567113	-0.00150664013472	9.80918671814	0.0359072927902	-0.000214159107616	-0.00862362951895	0.0359141318426	-0.000159970940402	-0.00862480760796	0.000792951302307
1.658	0.591542920466	-0.00150490323502	9.80919138896	0.0358622409242	-0.000214004227393	-0.00865678530628	0.0358691077133	-0.000159296979479	-0.00865796750245	0.000793110937577
1.659	0.592140771232	-0.000733834106373	9.81317474712	0.0358251394098	-0.000255594961049	-0.00868290985808	0.0358320290175	-0.000200410450587	-0.00868436154853	0.000793304720823
1.66	0.624385362526	-0.000757331150998	9.81914336672	0.0357842614174	-0.000464807560644	-0.008710225005	0.0357911769565	-0.00040913321349	-0.00871302034569	0.000793670005505
1.661	0.656929062981	-0.000684958073396	9.82647389065	0.0357443380396	-0.000803727348768	-0.00873677321954	0.0357512820014	-0.000747563713627	-0.0087417607296	0.000794311760666
1.662	0.689026212982	-0.000641384670328	9.83467830691	0.0357043183681	-0.00127036120163	-0.00876265313751	0.0357112944587	-0.00121370822521	-0.00877068233382	0.000795356103277
1.663	0.720296318579	-0.000592211106702	9.84347208644	0.0356644830721	-0.0018613064053	-0.00878792097281	0.0356714961709	-0.00180416372495	-0.00879983289591	0.000796927711407
1.664	0.750514805297	-0.000548372956485	9.85268109991	0.0356247174202	-0.00257239698948	-0.00881264653086	0.0356317735729	-0.00251476385497	-0.00882926824218	0.000799148113584
1.665	0.77953590961	-0.000507245944451	9.86218927076	0.0355850160651	-0.00339899317634	-0.0088368970885	0.0355921224573	-0.00334086846995	-0.00885903793495	0.000802134743316
1.666	0.807255051231	-0.000469923205656	9.87191222973	0.0355453382659	-0.00433612585021	-0.0088607413933	0.0355525031961	-0.00427750807845	-0.00888919014325	0.000806000380181
1.667	0.833591060347	-0.000436270409597	9.88178429069	0.0355056514789	-0.00537857106609	-0.00888424797857	0.0355128843281	-0.00531945836109	-0.00891977039595	0.000810852781986
1.668	0.858477275932	-0.000406412193033	9.89175187858	0.0354659196685	-0.00652089137463	-0.0089074852225	0.0354732308668	-0.0064612814947	-0.00895082187336	0.000816794414287
1.669	0.881857532933	-0.00038033064685	9.90177007808	0.0354261074331	-0.00775746179229	-0.00893052094174	0.0354335084249	-0.00769735212501	-0.00898238513915	0.000823922232644
1.67	0.903684098673	-0.000358002174257	9.9118006929	0.0353861793482	-0.0090824889838	-0.00895342214081	0.0353936825553	-0.00902187655075	-0.00901449798788	0.00083232749668
1.671	0.923916724034	-0.000339369921858	9.92181104385	0.0353461005827	-0.0104900277623	-0.0089762547276	0.0353537193657	-0.0104289092258	-0.00904719524464	0.000842095606421
1.672	0.942522208245	-0.000324362195823	9.93177312675	0.0353058370631	-0.0119739968393	-0.00899908324618	0.0353135856815	-0.011912368511	-0.00908050858036	0.00085330595689
1.673	0.959473994225	-0.000312891002533	9.94166296049	0.0352653557122	-0.0135281947031	-0.00902197061239	0.0352732492827	-0.0134660525547	-0.00911446633427	0.000866031809516
1.674	0.974752114259	-0.000304858242299	9.95146003107	0.0352246246237	-0.0151463159944	-0.00904497785739	0.035232679077	-0.01508365567	-0.00914909335113	0.000880340180129
1.675	0.988342972054	-0.00030015701176	9.96114679721	0.0351836132229	-0.0168219684935	-0.00906816387949	0.0351918455709	-0.0167587852885	-0.00918441089929	0.000896291743829
1.676	1.0295803499	0.00189448897209	9.9805553397	0.035165377463	-0.0187521579943	-0.00907171812655	0.0351737898692	-0.0186885801578	-0.00920198574579	0.000914110424156
1.677	1.10870751172	0.00171548391425	10.0072811137	0.0351349545985	-0.021092778792	-0.0090801083183	0.0351435749869	-0.0210287615049	-0.00922740202462	0.000934137550239
1.678	1.18365822015	0.00183748523337	10.0341411965	0.0351067355036	-0.0237368542843	-0.00908745221195	0.035115589051	-0.0236723959012	-0.00925406881881	0.000956645424498
1.679	1.25438331887	0.00187866218107	10.0614067323	0.0350775821012	-0.026667630213	-0.00909406481982	0.0350866972421	-0.0266027271612	-0.00928221454148	0.000981930974977
1.68	1.32094869791	0.001942027126	10.0890583588	0.0350483933976	-0.0298685443978	-0.00910011389999	0.035057801591	-0.0298031921895	-0.00931191931159	0.00101027329879
1.681	1.38332170929	0.0019930398796	10.1170172035	0.0350188578291	-0.0333230573554	-0.00910580401298	0.0350285935063	-0.0332572503152	-0.00934329783804	0.0010419344938
1.682	1.44143238103	0.00203857258382	10.1451833926	0.0349889883615	-0.0370144685698	-0.00911132869435	0.0349990888324	-0.0369481999048	-0.00937645028217	0.00107715982644
1.683	1.4952014932	0.00207444591902	10.1734538203	0.0349586851804	-0.0409258476979	-0.00911688313129	0.0349691905551	-0.0408591094806	-0.00941147441329	0.00111617765342
1.684	1.54455399038	0.00210043139634	10.2017300828	0.0349278699698	-0.0450400212398	-0.00912265914062	0.0349388230763	-0.0449728044281	-0.00944846045257	0.00115919924291
1.685	1.58942576966	0.00211568728566	10.2299216932	0.0348964519165	-0.0493395871945	-0.0091288452739	0.0349078982208	-0.0492718816512	-0.00948749124472	0.00120641856713
1.686	1.62976676443	0.00211995058552	10.2579470215	0.0348643413842	-0.0538069444235	-0.00913562543444	0.0348763289084	-0.0537387389475	-0.00952864105219	0.00125801210302
1.687	1.6655423742	0.0021130913912	10.2857331592	0.0348314487688	-0.0584243300823	-0.00914317795079	0.0348440280085	-0.0583556124457	-0.00957197487146	0.00131413865928
1.688	1.69673413806	0.00209517153505	10.3132152922	0.0347976869971	-0.0631738617573	-0.0091516745545	0.0348109108369	-0.0631046187506	-0.00961754769615	0.00137493923984
1.689	1.72333972005	0.00206637875118	10.340335865	0.0347629724815	-0.0680375825137	-0.00916127943296	0.0347768961071	-0.0679677999993	-0.0096654038861	0.00144053694916
1.69	1.74537276204	0.00202700995225	10.3670436807	0.0347272261685	-0.0729975078215	-0.00917214831823	0.0347419069755	-0.0729271707929	-0.00971557659589	0.0015110369426
1.691	1.76286252834	0.00197744781999	10.3932930076	0.0346903742937	-0.0780356736927	-0.00918442763239	0.0347058719722	-0.0779647663023	-0.00976808759263	0.0015865264238
1.692	1.77704335688	0.0042259749213	10.4297830271	0.0346764660409	-0.0832447043811	-0.00917741581648	0.0346928099773	-0.0831733635	-0.00980294036429	0.00166716691692
1.693	1.85247737483	0.00400251996081	10.4706163538	0.0346492130242	-0.0888709708341	-0.00917661665761	0.0346664795721	-0.088799135547	-0.00984751615992	0.0017533159437
1.694	1.92207068756	0.0040785862064	10.511951024	0.0346234142253	-0.0947856680227	-0.00917602504986	0.034641673154	-0.0947133257026	-0.00989487574275	0.00184522246598
1.695	1.98543489585	0.004061069446	10.5536341228	0.0345957761804	-0.100963273787	-0.00917604521401	0.0346151020487	-0.100890409211	-0.00994525828407	0.00194316193563
1.696	2.04246867593	0.00405689517618	10.595452927	0.0345671768194	-0.107377762397	-0.00917692550441	0.0345876486381	-0.107304358924	-0.00999873962254	0.00204738399357
1.697	2.0931071149	0.00403109517908	10.6372218034	0.0345372527806	-0.114002949234	-0.00917894473321	0.034558954005	-0.11392898857	-0.0100554211612	0.00215811227623
1.698	2.13731530914	0.00399147317863	10.6787772671	0.0345059832301	-0.120812575489	-0.00918236171114	0.0345290016582	-0.120738037832	-0.0101153800324	0.00227554425861
1.699	2.17508393999	0.00393443745616	10.7199736572	0.0344732384187	-0.127780381777	-0.0091874276524	0.0344976661102	-0.127705245868	-0.010178682063	0.00239985119957
1.7	2.20642697349	0.00386048786065	10.7606803489	0.0344389181221	-0.134880175261	-0.0091943804223	0.0344648513002	-0.13480441848	-0.0102453765466	0.00253117816697
1.701	2.23138039864	0.00376950106926	10.8007797542	0.0344029164155	-0.142085893963	-0.0092034442236	0.0344304553599	-0.14200949243	-0.0103154964483	0.00266964413275
1.702	2.25000118059	0.00366196453159	10.8401657387	0.0343651356689	-0.149371670028	-0.00921482784517	0.034394384594	-0.149294598716	-0.0103890571767	0.00281534213391
1.703	2.2623665577	0.00353851215114	10.8787422787	0.0343254852416	-0.156711892542	-0.00922872347953	0.0343565521583	-0.156634125399	-0.0104660559362	0.00296833949742
1.704	2.26857323228	0.00339998255445	10.9164222745	0.0342838839234	-0.164081270021	-0.00924530553277	0.034316880481	-0.164002780106	-0.0105464710833	0.00312867812807
1.705	2.26873654467	0.00324734710689	10.9531264852	0.0342402607538	-0.171454892434	-0.00926472960408	0.03427530206	-0.171375652061	-0.0106302616618	0.00329637485873
1.706	2.26298957519	0.00308168579543	10.9887825665	0.0341945559052	-0.178808292514	-0.00928713159297	0.0342317603216	-0.178728273399	-0.0107173670755	0.00347142186218
1.707	2.25148224722	0.00290415656045	11.0233242041	0.034146721223	-0.186117506059	-0.00931262695645	0.0341862101906	-0.186036679439	-0.0108077076635	0.00365378712369
1.708	2.21155228981	0.00505368021433	11.0681006436	0.0341209221365	-0.193389663453	-0.00932011970406	0.0341627401938	-0.193308170191	-0.0108802411779	0.00384344055812
1.709	2.25448343657	0.00472918234624	11.1143130591	0.0340810572454	-0.200953704322	-0.00933530651144	0.0341253563182	-0.20087146812	-0.0109633245949	0.0040406202281
1.71	2.29169167506	0.00469376935196	11.16106868	0.0340417727862	-0.208668117586	-0.00935211645856	0.0340886841329	-0.208585115205	-0.0110497644603	0.00424542733911
1.711	2.32250987477	0.00456089595812	11.207813581	0.0339998263671	-0.216505327945	-0.00937091504719	0.0340494874788	-0.216421533791	-0.01113971521	0.00445799643341
1.712	2.3467193515	0.00443730137238	11.2541546288	0.0339561007207	-0.224436867826	-0.00939190557009	0.0340086545446	-0.224352255294	-0.0112331578852	0.00467843505598
1.713	2.36425713218	0.00428951749969	11.2998081892	0.0339102620182	-0.232434178033	-0.00941531274106	0.0339658569098	-0.232348719337	-0.011330090238	0.00490682284352
1.714	2.37514607445	0.00412624973575	11.3445544969	0.0338623220294	-0.240468919558	-0.00944133267076	0.0339211114665	-0.240382585967	-0.0114304792677	0.0051432112865
1.715	2.37945990462	0.00394485895454	11.3882128042	0.03381219154	-0.248513154551	-0.00947014535365	0.0338743338651	-0.248425916509	-0.0115342752591	0.00538762389538
1.716	2.37730623161	0.00374667061394	11.4306287073	0.0337598162039	-0.256539461844	-0.0095019093424	0.0338254743101	-0.256451289151	-0.011641407498	0.00564005658967
1.717	2.36881785562	0.00353232489383	11.4716674105	0.0337051409845	-0.264521020377	-0.00953676192534	0.033774481968	-0.264431882346	-0.0117517852464	0.00590047822243
1.718	2.35414841274	0.00330299162453	11.5112098948	0.0336481232735	-0.272431676648	-0.0095748179699	0.0337213180418	-0.272341542293	-0.0118652972683	0.00616883119753
1.719	2.33346967398	0.00305991957464	11.549150528	0.0335887309336	-0.28024600386	-0.00961616940507	0.0336659537719	-0.280154842077	-0.0119818119397	0.00644503215868
1.72	2.30696994027	0.0028044942209	11.5853954056	0.0335269440722	-0.28793935628	-0.00966088476146	0.0336083721635	-0.287847136039	-0.0121011773882	0.00672897273917
1.721	2.27485271334	0.0025381618562	11.6198610839	0.0334627552264	-0.295487920422	-0.00970900893717	0.0335485681274	-0.295394610955	-0.0122232218442	0.00702052036629
1.722	2.23733559364	0.00226240868167	11.6524735425	0.0333961696214	-0.302868763645	-0.00976056314119	0.0334865486929	-0.302774334646	-0.0123477541584	0.00731951911645
1.723	2.19464915039	0.00197872925506	11.6831672943	0.0333272050935	-0.310059880353	-0.00981554502955	0.0334223328867	-0.309964302168	-0.0124745645018	0.00762579061819
1.724	2.14703586815	0.00168860452724	11.7118846062	0.0332558918539	-0.317040235753	-0.00987392902908	0.0333559518571	-0.316943479505	-0.0126034270009	0.00793913500021
1.725	2.1093608313	0.00460792295868	11.7519679863	0.0332157211536	-0.323975103704	-0.00990638543258	0.0333206699165	-0.323877387568	-0.0127064207733	0.00825948649539
1.726	2.12420118211	0.00397192720786	11.7970848825	0.0331550781759	-0.331077545384	-0.0099497890617	0.0332651823124	-0.330978762205	-0.0128222639011	0.00858694263076
1.727	2.13067000135	0.00378267860592	11.8390149733	0.0330954609904	-0.338183399095	-0.00999503854781	0.03321090878	-0.338083526007	-0.0129404400955	0.00892147531002
1.728	2.12995284141	0.00347174398256	11.878711844	0.0330323185504	-0.345262288034	-0.010042482837	0.033153303793	-0.345161300117	-0.0130610313151	0.00926307938922
1.729	2.12286995801	0.00319338771813	11.9164680675	0.0329670987991	-0.352286865114	-0.0100922125822	0.0330938183453	-0.352184737538	-0.0131838837093	0.00961171736364
1.73	2.10989273984	0.0028973386331	11.9523511818	0.0328994610355	-0.359231876982	-0.0101443531897	0.0330321147808	-0.35912858464	-0.0133088930035	0.00996732394647
1.731	2.09133239881	0.00259502067056	11.986329485	0.0328295528457	-0.366073507131	-0.0101989948424	0.0329683430369	-0.365969024909	-0.0134359290451	0.0103298086003
1.732	2.06742930476	0.0022814315168	12.0183318197	0.0327573611636	-0.372789076962	-0.0102562127756	0.0329024918457	-0.372683379842	-0.0135648536803	0.0106990571994
1.733	2.03839610722	0.00195745791473	12.0482758869	0.0326829114189	-0.379356917209	-0.010316061194	0.0328345877792	-0.379249980438	-0.0136955137251	0.0110749332853
1.734	2.00443856531	0.0016230408503	12.076081342	0.0326062165112	-0.385756321412	-0.0103785749168	0.0327646441999	-0.385648120658	-0.0138277423765	0.0114572791416
1.735	1.96576507644	0.00127892651928	12.1016755506	0.0325272964222	-0.391967538697	-0.010443768919	0.0326926808289	-0.391858050207	-0.0139613588629	0.011845916796
1.736	1.92259120539	0.000925977262913	12.1249958042	0.0324461756213	-0.397971784915	-0.0105116386684	0.0326187211191	-0.397860985679	-0.014096169057	0.0122406490024
1.737	1.8751412874	0.000565243223192	12.1459898612	0.0323628857664	-0.4037512619	-0.0105821604318	0.0325427949251	-0.403639129809	-0.0142319661324	0.0126412602274
1.738	1.82364881333	0.000197846876223	12.1646157059	0.0322774660087	-0.409289179733	-0.0106552917915	0.0324649387815	-0.40917569373	-0.0143685314631	0.0130475176524
1.739	1.76835612799	-0.000175054255718	12.1808409691	0.0321899633714	-0.414569779429	-0.0107309722995	0.0323851962608	-0.414454919662	-0.0145056356668	0.0134591721957
1.74	1.7095138067	-0.000552310235339	12.1946422172	0.0321004326467	-0.419578354697	-0.0108091242827	0.0323036182802	-0.419462102584	-0.0146430419598	0.0138759595549
1.741	1.6570173744	0.00208346675937	12.2188250937	0.0320401587281	-0.424463012778	-0.0108620350327	0.0322511128748	-0.424345597478	-0.0147543696693	0.0142977362461
1.742	1.66227286699	0.00141365101823	12.247055213	0.0319612925651	-0.429457755802	-0.0109242110232	0.0321803387168	-0.429339081658	-0.0148762679029	0.0147245418678
1.743	1.66133567184	0.00115089824954	12.2723841523	0.0318836539044	-0.434412894946	-0.0109871449341	0.0321109808662	-0.434292950275	-0.01499885556	0.0151562992227
1.744	1.65503294628	0.000770106769654	12.2954802283	0.0318030160429	-0.439306062477	-0.0110511667374	0.0320388164493	-0.439184833497	-0.0151222499552	0.0155929623437
1.745	1.6439710243	0.000414646514167	12.316533031	0.031720691301	-0.444117128883	-0.0111163686859	0.0319651579433	-0.443994601814	-0.0152463485598	0.0160344614225
1.746	1.62850836858	3.85788083771e-05	12.3355784797	0.0316363448208	-0.44882763704	-0.0111828785667	0.0318896709454	-0.448703797712	-0.0153710974455	0.0164807063023
1.747	1.6088902093	-0.000347088046107	12.3525882634	0.0315500937345	-0.453420323403	-0.0112507955513	0.0318124723026	-0.453295157481	-0.0154964228917	0.0169315884542
1.748	1.5853120486	-0.000746645452941	12.3675116944	0.031461907619	-0.457878896245	-0.0113202086061	0.0317335308145	-0.457752389287	-0.0156222479188	0.0173869823265
1.749	1.55795053992	-0.00115901014959	12.3802952653	0.0313717916774	-0.462187935818	-0.0113911908618	0.0316528502945	-0.462060073401	-0.0157484858798	0.0178467463968
1.75	1.52697811638	-0.00158402992831	12.3908914406	0.0312797392368	-0.466332853476	-0.0114638010262	0.0315704220663	-0.466203621302	-0.015875041636	0.0183107240874
1.751	1.49257001216	-0.00202085088217	12.3992622445	0.0311857495953	-0.470299879302	-0.011538082855	0.0314862427819	-0.470169263316	-0.0160018110558	0.0187787446213
1.752	1.45490720411	-0.00246853980493	12.4053803635	0.031089825479	-0.474076063252	-0.0116140653244	0.0314003118638	-0.473944049759	-0.0161286813414	0.0192506238574
1.753	1.414177643	-0.00292601096432	12.4092290762	0.0309919754733	-0.477649282466	-0.0116917627463	0.0313126339222	-0.477515858249	-0.016255531358	0.0197261651215
1.754	1.37057627154	-0.00339212500139	12.4108016532	0.0308922143044	-0.481008251054	-0.0117711750493	0.0312232190291	-0.480873403484	-0.016382232153	0.0202051600428
1.755	1.32430479295	-0.00386571936439	12.4101005386	0.0307905632387	-0.484142530458	-0.0118522881578	0.0311320831136	-0.484006247608	-0.0165086475815	0.0206873893983
1.756	1.27557090761	-0.00434563967958	12.4071364657	0.0306870500748	-0.487042539394	-0.0119350744847	0.0310392484302	-0.486904810066	-0.0166346373591	0.0211726239662
1.757	1.23370654596	-0.00202199157368	12.4140661843	0.0306106692626	-0.489852687937	-0.0119936745339	0.0309731776821	-0.489713744296	-0.0167357153276	0.0216607531646
1.758	1.25027111868	-0.00274493419137	12.4250857023	0.0305173845363	-0.492810165741	-0.0120600924103	0.0308905588747	-0.492669920517	-0.0168461854201	0.0221518534978
1.759	1.26221419697	-0.0031031550432	12.433951384	0.0304252646832	-0.495779361109	-0.0121265652429	0.0308092705956	-0.495637808232	-0.0169569748963	0.0226458960762
1.76	1.27001844003	-0.0035777445281	12.4411093327	0.0303303763074	-0.498743338923	-0.0121934831906	0.0307253861925	-0.498600469351	-0.0170683082992	0.0231428873995
1.761	1.27407267179	-0.00403598773701	12.4466654248	0.0302338640964	-0.501686548782	-0.0122610157375	0.0306400523035	-0.501542352571	-0.0171802008551	0.0236428158665
1.762	1.27460003746	-0.00451912071951	12.4506272076	0.030135371726	-0.504594554462	-0.0123293628294	0.0305529152759	-0.504449020414	-0.0172927073092	0.0241456541719
1.763	1.27174962331	-0.00501624773402	12.4529642613	0.0300349615613	-0.507453706906	-0.0123986965909	0.0304640394666	-0.507306822797	-0.0174058605498	0.024651360622
1.764	1.26563943041	-0.0055306292144	12.4536358378	0.0299325651105	-0.510250993679	-0.0124691774895	0.0303733580216	-0.51010274634	-0.0175196864223	0.0251598800271
1.765	1.25637731684	-0.00606067280082	12.452603496	0.0298281501169	-0.512973971861	-0.012540948917	0.0302808398004	-0.512824347321	-0.017634197747	0.0256711443937
1.766	1.24407101699	-0.00660570225791	12.4498365111	0.0297216766867	-0.515610741708	-0.012614138129	0.0301864454952	-0.515459725323	-0.0177493950941	0.0261850735243
1.767	1.22883289689	-0.00716444038202	12.4453137951	0.0296131133876	-0.518149940442	-0.012688855456	0.0300901436795	-0.517997517041	-0.0178652660279	0.0267015755796
1.768	1.21078193627	-0.00773557111361	12.4390241731	0.0295024347763	-0.520580745944	-0.012765194164	0.0299919083044	-0.520426899976	-0.0179817850983	0.0272205476285
1.769	1.19004448235	-0.00831766150299	12.4309658925	0.0293896235471	-0.5228928853	-0.0128432302809	0.0298917208163	-0.522737600982	-0.0180989138483	0.0277418761991
1.77	1.1667542596	-0.00890924830075	12.4211458033	0.0292746707564	-0.525076645594	-0.0129230225927	0.0297895703553	-0.524919907062	-0.0182166010162	0.0282654378368
1.771	1.14105212204	-0.00950886130742	12.4095784206	0.0291575761804	-0.527122885613	-0.0130046127519	0.0296854540921	-0.526964677073	-0.0183347828602	0.0287910996721
1.772	1.11308534839	-0.0101150498743	12.3962849798	0.0290383483144	-0.52902304768	-0.0130880255125	0.029579377727	-0.528863353474	-0.0184533859731	0.0293187199997
1.773	1.09128486123	-0.00806820341942	12.392950499	0.0289443026192	-0.530914518906	-0.0131487385284	0.0294979666989	-0.530753565268	-0.0185492643873	0.0298482701407
1.774	1.12801576718	-0.00887252326739	12.3940833803	0.0288342647781	-0.533034872343	-0.0132169179443	0.0294010030076	-0.532872567889	-0.0186550163985	0.0303799094286
1.775	1.16059104562	-0.00934297936491	12.3939634876	0.0287249808658	-0.535255423843	-0.0132853579173	0.0293049883088	-0.535091756728	-0.0187621368241	0.0309136966139
1.776	1.18922582802	-0.0099272100861	12.3928637206	0.0286127462686	-0.537560064608	-0.0133544908034	0.0292062312815	-0.537395019349	-0.018870900588	0.031449725866
1.777	1.21413645751	-0.010500330625	12.3908133636	0.0284985876877	-0.539933390194	-0.0134245359264	0.0291057656035	-0.539766949795	-0.0189813747058	0.0319880742661
1.778	1.23543435177	-0.0110998352655	12.3877816957	0.0283821441283	-0.542360645646	-0.0134957342208	0.0290032380248	-0.542192791332	-0.0190936526605	0.0325288033506
1.779	1.25318717825	-0.0117147624155	12.3837179307	0.028263450113	-0.544827517321	-0.0135682948152	0.0288986898244	-0.544658228842	-0.0192077988824	0.0330719598963
1.78	1.26744731373	-0.0123474667685	12.3785688921	0.028142423902	-0.547320043859	-0.013642409685	0.0287920454202	-0.547149299639	-0.0193238625669	0.0336175764366
1.781	1.27826554758	-0.0129958621772	12.3722868441	0.0280190221778	-0.549824583126	-0.0137182486616	0.0286832668329	-0.549652360474	-0.0194418723987	0.0341656716572
1.782	1.28569799689	-0.0136587833924	12.364832573	0.0278931987719	-0.552327806849	-0.0137959602723	0.028572312386	-0.552154082165	-0.0195618373959	0.0347162507419
1.783	1.28980898976	-0.0143345540579	12.356176219	0.0277649192798	-0.554816709254	-0.0138756710301	0.028459151246	-0.554641458243	-0.0196837463499	0.0352693057069
1.784	1.290672456	-0.0150214995935	12.3462970365	0.0276341584952	-0.557278622832	-0.0139574853394	0.0283437608038	-0.55710182072	-0.0198075679593	0.0358248157387
1.785	1.28837229939	-0.0157178670522	12.3351826831	0.0275009021991	-0.559701237787	-0.0140414853984	0.0282261284129	-0.559522859542	-0.0199332510006	0.0363827475478
1.786	1.28300225871	-0.0164219002037	12.3228283225	0.0273651471957	-0.562072623339	-0.0141277312812	0.0281062513813	-0.561892643891	-0.0200607247044	0.0369430557394
1.787	1.27466561681	-0.0171318564289	12.3092356781	0.0272269014942	-0.564381249892	-0.0142162611505	0.0279841368293	-0.564199644334	-0.0201898997015	0.0375056832064
1.788	1.21860103872	-0.0160807471754	12.3105648125	0.0270906716018	-0.566526006749	-0.0143130237796	0.0278644790501	-0.56634269269	-0.0203256534194	0.0380704865449
1.789	1.20147314181	-0.0140395846654	12.3145092837	0.0269755132447	-0.568714959704	-0.0143870966873	0.0277652352789	-0.568530170691	-0.0204392420844	0.0386374988932
1.79	1.242908475	-0.0146979037963	12.3284299927	0.0268450571797	-0.571157583992	-0.0144694466661	0.0276513041624	-0.570971213967	-0.0205638880917	0.0392069001154
1.791	1.27819805889	-0.0150766370158	12.3463114764	0.0267146611671	-0.573715388031	-0.0145530020945	0.0275377264103	-0.573527413467	-0.0206910553611	0.0397787687612
1.792	1.30775980049	-0.0155822458731	12.3675590894	0.0265810082465	-0.576363123106	-0.0146381075926	0.0274211958254	-0.576173518114	-0.0208208263599	0.0403532095045
1.793	1.33204170859	-0.0161033418473	12.3914295573	0.0264450328648	-0.579077434455	-0.014724899208	0.0273026495443	-0.578886172908	-0.0209530922156	0.0409303016313
1.794	1.35140072005	-0.0166741856814	12.4171850201	0.0263064198293	-0.581836829568	-0.0148135234669	0.0271817755735	-0.581643884899	-0.0210877719467	0.0415101016344
1.795	1.36614659167	-0.0172848351636	12.444124265	0.0261652091442	-0.584621439408	-0.0149040911392	0.0270586156842	-0.584426784912	-0.0212247638601	0.0420926451277
1.796	1.3765622346	-0.0179369223733	12.4715962984	0.0260213373933	-0.587412865771	-0.0149966913734	0.0269331072973	-0.587216474766	-0.0213639582932	0.0426779484803
1.797	1.38291322319	-0.0186277274647	12.499006192	0.0258747776481	-0.590194068201	-0.0150913884223	0.0268052231985	-0.589995914234	-0.021505233329	0.0432660102725
1.798	1.38545238104	-0.0193550749573	12.5258169766	0.0257255028767	-0.592949270786	-0.0151882234903	0.0266749349696	-0.592749327827	-0.0216484558374	0.0438568126297
1.799	1.38442199588	-0.0201160981329	12.5515494468	0.0255734993471	-0.595663879742	-0.0152872151574	0.0265422263574	-0.595462122377	-0.0217934811946	0.0444503224563
1.8	1.38005476132	-0.020907744417	12.5757808132	0.025418764409	-0.59832440759	-0.0153883602957	0.0264070910443	-0.598120811209	-0.0219401535524	0.0450464925869
1.801	1.37257422685	-0.0217267417741	12.5981426788	0.0252613080701	-0.600918402141	-0.0154916349206	0.02626953421	-0.600712943125	-0.0220883060832	0.0456452628622
1.802	1.36219513053	-0.0225697017586	12.6183185856	0.0251011529066	-0.603434379584	-0.0155969951401	0.0261295724351	-0.603227035483	-0.0222377613554	0.0462465611336
1.803	1.3491235425	-0.0234331666232	12.6360413002	0.0249383340455	-0.60586176149	-0.0157043781543	0.025987233679	-0.605652511197	-0.0223883317895	0.0468503042039
1.804	1.20263344322	-0.0173967850488	12.7144378586	0.0247852690725	-0.608105406122	-0.0158127340931	0.0258548361054	-0.607894245858	-0.02253790897	0.0474563560571
1.805	1.21086286329	-0.0212841994632	12.7132479026	0.0246171359935	-0.610310345238	-0.0159240296717	0.0257077262621	-0.610097240646	-0.0226900543997	0.0480646568223
1.806	1.23718063142	-0.0173709952179	12.7683117349	0.0244842743396	-0.612671598274	-0.0160302114587	0.025595962824	-0.612456591879	-0.0228388687584	0.0486752702824
1.807	1.25680116145	-0.0183106280283	12.8299911262	0.0243305105236	-0.615079290374	-0.0161393885275	0.0254637091774	-0.614862341802	-0.0229912609851	0.0492882259486
1.808	1.27001466047	-0.0188229679498	12.8969529825	0.0241772288623	-0.617503151552	-0.0162496802177	0.025332247325	-0.617284243091	-0.0231450120646	0.0499035573812
1.809	1.27760649007	-0.0195209622984	12.9676578197	0.0240196507719	-0.619917201365	-0.0163612352706	0.0251967952215	-0.619696315281	-0.0232999799048	0.0505212696272
1.81	1.28024154109	-0.0202386006541	13.0406468345	0.0238593614683	-0.622298807825	-0.0164740098759	0.0250589256311	-0.622075928326	-0.0234558643797	0.0511413430063
1.811	1.27850734481	-0.0210301798052	13.1145709226	0.0236960176269	-0.624628305015	-0.0165879919621	0.0249182847816	-0.624403417733	-0.0236124281584	0.0517637364385
1.812	1.27293387836	-0.0218817585145	13.1882025707	0.0235297919707	-0.626888694459	-0.0167031345021	0.024775033536	-0.626661786704	-0.023769426906	0.0523883903456
1.813	1.26400364287	-0.022796377576	13.2604396415	0.0233606813022	-0.629065387331	-0.0168193774305	0.0246291564728	-0.628836448104	-0.0239266286808	0.0530152292315
1.814	1.25215650987	-0.0237699867731	13.3303048473	0.0231887224517	-0.631145970662	-0.0169366434967	0.0244806775623	-0.630914990741	-0.0240838074551	0.0536441639965
1.815	1.23779280105	-0.0247990367044	13.3969427853	0.0230139389468	-0.633119989097	-0.0170548416911	0.0243296069579	-0.632886961087	-0.0242407443653	0.0542750940165
1.816	1.22127505934	-0.0258786862685	13.4596155269	0.0228363629708	-0.634978738983	-0.0171738684148	0.0241759629592	-0.634743657368	-0.02439722681	0.054907909005
1.817	1.20292990927	-0.0270036490357	13.5176972724	0.0226560331084	-0.636715073676	-0.0172936092348	0.024019769795	-0.636477934863	-0.024553048229	0.0555424906745
1.818	1.18304951831	-0.0281681947962	13.5706683973	0.0224729975537	-0.638323219922	-0.0174139403813	0.0238610608554	-0.638084022277	-0.0247080077222	0.0561787142062
1.819	1.16189336081	-0.0293663488876	13.6181090724	0.0222873145923	-0.639798605587	-0.017534730222	0.0236998791998	-0.639557349467	-0.0248619097443	0.0568164495434
1.82	0.989027581772	-0.0235336464775	13.7500021825	0.022111893947	-0.641024528152	-0.0176544273684	0.0235489627701	-0.640781239384	-0.0250118555471	0.0574555060375
1.821	0.99880027348	-0.0279190642532	13.74894655	0.0219202657014	-0.642205831204	-0.0177757796367	0.0233821268782	-0.641960490962	-0.0251629302024	0.058095806002
1.822	1.02068768962	-0.0238112279332	13.8241002135	0.0217665730162	-0.643497776109	-0.0178918193933	0.0232532120867	-0.643250434995	-0.0253099393944	0.0587373510606
1.823	1.03788389543	-0.0251052759274	13.9027332662	0.0215909450215	-0.644817964435	-0.0180085282369	0.0231026412801	-0.644568610134	-0.0254579339945	0.0593801583562
1.824	1.05009269967	-0.0259455401161	13.9834654893	0.0214161644082	-0.646141563773	-0.0181245984937	0.0229531042014	-0.645890200753	-0.0256053170369	0.0600242451884
1.825	1.05805191445	-0.0269869784763	14.0648121104	0.0212371194465	-0.647448594844	-0.0182401683864	0.0227994826521	-0.647195227488	-0.0257519941571	0.0606696068244
1.826	1.06236784635	-0.028049006473	14.1453977077	0.021055504508	-0.648722184317	-0.0183551897509	0.0226434544367	-0.648466818879	-0.025897718325	0.0613162196731
1.827	1.06355923246	-0.0291875053219	14.223979807	0.0208709537071	-0.649948144302	-0.0184696580084	0.0224846405774	-0.649690788236	-0.0260423158462	0.0619640443484
1.828	1.06207800067	-0.030385277792	14.2994568551	0.0206836542437	-0.651114635489	-0.0185835422471	0.0223232143326	-0.650855297618	-0.0261856126589	0.0626130282698
1.829	1.05832019092	-0.0316434768687	14.3708685817	0.0204936058326	-0.652211876413	-0.0186968077425	0.0221591619052	-0.651950566843	-0.026327453797	0.0632631079078
1.83	1.05263245386	-0.0329557794753	14.4373923414	0.020300851337	-0.653231882609	-0.0188094111396	0.021992512693	-0.652968612724	-0.0264676957589	0.063914210734
1.831	1.04531628747	-0.0343165370074	14.4983372953	0.0201054194885	-0.654168227286	-0.0189213034514	0.021823282111	-0.653903009719	-0.0266062069317	0.0645662569128
1.832	1.03663154935	-0.0357188610949	14.5531373414	0.0199073482341	-0.655015820151	-0.0190324306212	0.0216514948916	-0.654748668759	-0.0267428657532	0.0652191607582
1.833	1.02679949431	-0.0371555371501	14.6013433372	0.019706682242	-0.655770702972	-0.0191427346241	0.0214771825784	-0.655501632819	-0.0268775595816	0.0658728319764
1.834	1.01600557963	-0.0386190301806	14.6426149128	0.0195034762951	-0.656429861418	-0.0192521542416	0.0213003868883	-0.656158888749	-0.0270101834004	0.0665271767113
1.835	1.00440252401	-0.0401017049162	14.6767120399	0.019297795801	-0.656991053015	-0.0193606257651	0.0211211601879	-0.656718195245	-0.0271406386153	0.0671820984099
1.836	0.838627769798	-0.0343717866539	14.7810836249	0.0191029343267	-0.657348465499	-0.0194663936705	0.0209525840737	-0.65707376824	-0.0272659104232	0.0678374465643
1.837	0.849335585464	-0.0386066719425	14.7800668873	0.0188934955211	-0.657652270853	-0.0195737468363	0.020769664814	-0.65737571889	-0.0273920636141	0.0684931430316
1.838	0.881189247806	-0.034916427859	14.8384924275	0.0187200604543	-0.658122878754	-0.0196746113145	0.0206226070476	-0.657844536637	-0.0275136179055	0.0691492495889
1.839	0.908513232844	-0.0363900934699	14.8994006678	0.0185259045855	-0.658660486939	-0.0197747517963	0.0204550009987	-0.658380358329	-0.0276351776245	0.0698058125292
1.84	0.930901502892	-0.0374234380021	14.9616130222	0.0183326115285	-0.659240899233	-0.0198731474155	0.0202883397748	-0.658959001751	-0.0277554335914	0.0704628881047
1.841	0.949006160422	-0.0386391848239	15.0237796356	0.0181353475834	-0.659844264807	-0.0199699937758	0.0201177854272	-0.659560615361	-0.0278743461641	0.0711205108166
1.842	0.963354954663	-0.0398647192656	15.0846561885	0.0179357239171	-0.660453514897	-0.020065317765	0.0199449343759	-0.660168131497	-0.0279917380451	0.0717786963057
1.843	0.974393890951	-0.0411523803937	15.1431254955	0.0177333991113	-0.66105396685	-0.0201591859775	0.0197694343904	-0.660766867974	-0.0281074989074	0.0724374440956
1.844	0.982507573111	-0.0424848812397	15.1982042739	0.0175285560521	-0.661633010734	-0.0202516404445	0.0195914567848	-0.66134421548	-0.0282215174105	0.0730967399021
1.845	0.988030190392	-0.0438623981958	15.2490427407	0.0173212008948	-0.662179841618	-0.0203427187327	0.0194109966941	-0.661889369633	-0.0283336983717	0.0737565576124
1.846	0.991252085361	-0.045278014692	15.2949204874	0.0171113820675	-0.662685221823	-0.020432449084	0.0192280916107	-0.662393093313	-0.0284439552292	0.0744168609936
1.847	0.992424251246	-0.046725506072	15.3352403553	0.0168991362733	-0.66314126494	-0.0205208526868	0.0190427674418	-0.662847500656	-0.0285522098964	0.075077605166
1.848	0.991761983262	-0.0481975355322	15.3695212229	0.0166845107985	-0.66354123818	-0.0206079437374	0.0188550607122	-0.663245859426	-0.0286583905934	0.0757387378649
1.849	0.989447900495	-0.0496865337232	15.3973901939	0.0164675612425	-0.663879381522	-0.0206937300081	0.0186650162305	-0.663582410164	-0.0287624303676	0.0764002005126
1.85	0.985635048159	-0.0511847181594	15.4185744545	0.016248354771	-0.664150742988	-0.0207782131422	0.0184726902594	-0.663852201471	-0.0288642655116	0.0770619291163
1.851	0.980449662174	-0.0526843028341	15.4328930045	0.01602697059	-0.664351029723	-0.0208613889134	0.018278150908	-0.664050941094	-0.0289638341169	0.0777238550093
1.852	0.815560422802	-0.0466551867785	15.5015553438	0.0158169286802	-0.664375888354	-0.020941772248	0.0180946944612	-0.664074301385	-0.0290583775876	0.0783858553248
1.853	0.826406132428	-0.0505541428348	15.5005278156	0.0155948287999	-0.664336481624	-0.0210235742037	0.0178993483894	-0.664033386074	-0.0291534642696	0.079047848571
1.854	0.863034765156	-0.04723558311	15.5408669042	0.015405315948	-0.66449537397	-0.0210992099294	0.0177364081479	-0.664190832015	-0.0292446806379	0.0797099309733
1.855	0.894147107798	-0.0486116628735	15.5840830136	0.0151972395106	-0.664737353427	-0.0211736299534	0.0175550055972	-0.664431375889	-0.029335600231	0.0803721602441
1.856	0.919845701663	-0.0495841738822	15.6290511915	0.0149900648546	-0.665037095378	-0.0212460786572	0.0173745214082	-0.664729704293	-0.0294251584584	0.0810346087408
1.857	0.940767452597	-0.0507174636851	15.6744205415	0.0147794600797	-0.665372742005	-0.021316758115	0.0171906173134	-0.665063958752	-0.0295132923844	0.0816973247993
1.858	0.957438438385	-0.051855015658	15.7189477951	0.0145668959664	-0.665725212578	-0.0213857227236	0.0170047474213	-0.665415059479	-0.0295998232529	0.0823603359538
1.859	0.970310324061	-0.0530438653008	15.7615160197	0.0143520828332	-0.666077833085	-0.0214530568983	0.0168166092157	-0.665766332862	-0.0296846306018	0.0830236516623
1.86	0.979778206325	-0.0542677864552	15.80114006	0.0141352035111	-0.666416042496	-0.021518819904	0.0166263718643	-0.666103218431	-0.0297675934844	0.0836872656358
1.861	0.986190325712	-0.055526271621	15.8369656523	0.0139162824923	-0.666727139522	-0.0215830632248	0.0164340466448	-0.666413015411	-0.0298486049956	0.0843511578586
1.862	0.98985373302	-0.0568123182784	15.8682652294	0.0136953838107	-0.6670000563	-0.0216458264742	0.0162396843485	-0.666684656485	-0.0299275655606	0.0850152963543
1.863	0.991038642637	-0.0581195269989	15.8944319027	0.0134725626726	-0.667225151937	-0.0217071394532	0.0160433269495	-0.66690850132	-0.0300043826184	0.0856796387272
1.864	0.989981350072	-0.0594404849226	15.9149724892	0.0132478856965	-0.667394022995	-0.021767022318	0.0158450277302	-0.667076147067	-0.0300789685958	0.0863441335032
1.865	0.986887364269	-0.060767589471	15.9294999379	0.0130214288858	-0.667499329615	-0.0218254862003	0.0156448491812	-0.667180254485	-0.030151239509	0.0870087212876
1.866	0.98193387367	-0.0620930761874	15.9377254922	0.0127932804957	-0.667534636745	-0.0218825336076	0.0154428657811	-0.667214389182	-0.0302211135112	0.0876733357553
1.867	0.975272470245	-0.0634092249003	15.9394507	0.012563541334	-0.667494270228	-0.0219381588089	0.0152391642135	-0.667172877704	-0.0302885095939	0.0883379044909
1.868	0.798319528208	-0.0567920659735	15.9863071249	0.0123459138789	-0.667262359221	-0.0219912411613	0.0150472103208	-0.666939871982	-0.0303508629835	0.0890022945083
1.869	0.809179634546	-0.0602101242992	15.9854139281	0.0121199284821	-0.666957857391	-0.0220447476439	0.0148469205116	-0.666634279897	-0.0304126254269	0.0896664152949
1.87	0.84346340787	-0.0572610597591	16.0144068962	0.0119214401715	-0.666837340097	-0.0220937449412	0.0146739903253	-0.666512718029	-0.0304720355413	0.0903303447757
1.871	0.871818909158	-0.0583456829803	16.046721826	0.0117078195801	-0.666789462953	-0.0221407677659	0.0144858946515	-0.666463819255	-0.0305302608367	0.0909941326887
1.872	0.894714762593	-0.0590957128461	16.0810265078	0.0114952829758	-0.666788825599	-0.0221855834967	0.0142987989786	-0.666462188213	-0.0305867527266	0.0916578410723
1.873	0.912781776298	-0.059984164597	16.115928249	0.0112802585504	-0.666813168519	-0.0222283492704	0.0141091181764	-0.666485565308	-0.030641392011	0.0923215075306
1.874	0.926554450927	-0.0608797434664	16.1501531425	0.011063996911	-0.666843065362	-0.0222691068202	0.0139180809626	-0.666514525328	-0.030693977611	0.0929851485749
1.875	0.936498696254	-0.0618211549284	16.1825602713	0.0108462793618	-0.666861575159	-0.022307919836	0.013725450532	-0.666532127985	-0.0307443604769	0.093648762383
1.876	0.943026238252	-0.0627938485357	16.2121445849	0.0106272787213	-0.666853957642	-0.0223448307689	0.0135313812019	-0.666523633786	-0.0307923968035	0.0943123311944
1.877	0.946502272867	-0.0637962388975	16.238034785	0.0104070354462	-0.666807422162	-0.022379874923	0.0133358956782	-0.666476252799	-0.0308379592215	0.0949758234103
1.878	0.947250678041	-0.0648211868428	16.2594884564	0.0101856232106	-0.666710900073	-0.0224130775383	0.0131390502046	-0.66637891709	-0.0308809311692	0.0956391954435
1.879	0.945557659127	-0.0658619916063	16.2758857173	0.00996310912245	-0.666554835304	-0.0224444557122	0.012940894811	-0.666222071283	-0.0309212063373	0.0963023933442
1.88	0.941674630007	-0.0669110828713	16.2867220403	0.00973957083283	-0.666330991042	-0.0224740187991	0.0127414903147	-0.665997479259	-0.0309586867682	0.096965354222
1.881	0.935821286001	-0.0679607441983	16.2916005303	0.00951509493673	-0.666032271657	-0.0225017691406	0.0125409066525	-0.665698046071	-0.030993281462	0.0976280074816
1.882	0.928187905654	-0.0690031602006	16.2902240117	0.00928977933494	-0.665652559532	-0.0225277025962	0.0123392251586	-0.6653176548	-0.0310249049527	0.0982902758875
1.883	0.918938360424	-0.0700306150872	16.2823869117	0.00906373337795	-0.665186566679	-0.0225518090388	0.0121365386294	-0.664851018154	-0.0310534760203	0.0989520764738
1.884	0.730724853817	-0.0627101436122	16.3122455501	0.00885077652169	-0.664508085078	-0.0225732810957	0.0119464167398	-0.664171948256	-0.0310765875222	0.0996132608164
1.885	0.742030703347	-0.0655083552924	16.311399907	0.00863399299244	-0.663752155492	-0.0225939321705	0.0117522829429	-0.663415452277	-0.0310977668473	0.100273730964
1.886	0.773331718687	-0.0629952672718	16.3312218433	0.00843845833219	-0.66315987399	-0.0226117689122	0.0115793153041	-0.662822632109	-0.0311180640513	0.100933539996
1.887	0.799379293168	-0.0636812789018	16.3544946146	0.00823214704434	-0.662631092161	-0.0226264930649	0.0113953303185	-0.662293351074	-0.0311359171773	0.101592731377
1.888	0.820274383233	-0.064125069688	16.3797891477	0.00802718701206	-0.662141199874	-0.0226385272026	0.0112124642809	-0.661802995807	-0.0311514400483	0.10225135781
1.889	0.836609016085	-0.0646832847125	16.4056787888	0.00782093571999	-0.661668964917	-0.0226479985931	0.0110280564621	-0.661330334292	-0.0311644917041	0.10290944903
1.89	0.848898267628	-0.0652568579642	16.4308729403	0.00761434501866	-0.661195943167	-0.0226549576457	0.010843035072	-0.660856923355	-0.0311748882833	0.103567014789
1.891	0.857597915375	-0.0658739724214	16.4542233255	0.00740726128045	-0.660706167153	-0.0226594706722	0.0106572266892	-0.660366796075	-0.0311824925627	0.104224047536
1.892	0.86311327394	-0.0665223289008	16.4747230121	0.00719982012165	-0.66018587459	-0.0226615896387	0.0104707476725	-0.659846190722	-0.0311871802266	0.10488052479
1.893	0.865804777882	-0.067199102327	16.4915022304	0.00699205662338	-0.659623260884	-0.022661362407	0.0102836152601	-0.659283303153	-0.0311888471617	0.105536411236
1.894	0.865991806685	-0.0678971092644	16.5038224175	0.00678403053376	-0.659008250512	-0.0226588308453	0.0100958723998	-0.658668058234	-0.0311874047754	0.106191660569
1.895	0.863955865908	-0.0686093973542	16.5110692219	0.00657579737611	-0.65833228462	-0.0226540323213	0.00990755884418	-0.657991897433	-0.0311827789058	0.106846217125
1.896	0.859943388925	-0.0693283229409	16.5127448907	0.00636742177599	-0.657588123971	-0.0226470000617	0.00971872435173	-0.657247581778	-0.0311749077732	0.107500017305
1.897	0.854168600542	-0.0700461394267	16.5084602726	0.00615897655661	-0.656769666976	-0.0226377636962	0.00952942768111	-0.656429009899	-0.0311637402955	0.108152990799
1.898	0.846816112721	-0.0707550761608	16.4979266439	0.00595054463127	-0.655871782746	-0.0226263496137	0.0093397383702	-0.65553105108	-0.0311492343911	0.108805061655
1.899	0.838043668946	-0.0714475108329	16.4809474407	0.00574221912035	-0.654890159135	-0.0226127812525	0.00914973560139	-0.654549393258	-0.0311313565662	0.109456149168
1.9	0.706147719284	-0.067605249199	16.5048731126	0.00554459712505	-0.653575686003	-0.0226133391424	0.00897145675854	-0.653234739048	-0.0311232952785	0.110105965165
1.901	0.654225892876	-0.0654561621651	16.505767794	0.00536367785309	-0.652223988116	-0.0225870089588	0.0088067668281	-0.651883211349	-0.031087574222	0.11075447952
1.902	0.68712813196	-0.0655152246882	16.5145331399	0.00517396797647	-0.651095592942	-0.0225638772792	0.00863386467493	-0.650754933436	-0.0310578041934	0.111401824137
1.903	0.714885026829	-0.0654055604652	16.527105273	0.00498683382565	-0.650038522738	-0.0225377774256	0.00846321790203	-0.649698018445	-0.0310258364669	0.112048021992
1.904	0.737851740515	-0.0654233008311	16.5418928722	0.00479989320208	-0.649030193883	-0.02250895749	0.00829243775053	-0.648689881455	-0.0309916328271	0.112693134447
1.905	0.756520655948	-0.0654820022155	16.5574342961	0.00461379506269	-0.648050507363	-0.0224775133401	0.00812215200785	-0.647710423886	-0.0309550328204	0.113337201328
1.906	0.771349493638	-0.0656013511122	16.5724286224	0.00442830821732	-0.647081947997	-0.0224435531952	0.00795211244165	-0.646742130635	-0.0309159208458	0.113980243697
1.907	0.782757703946	-0.0657683605794	16.5857302003	0.00424345880116	-0.646109349515	-0.0224071726225	0.00778232928031	-0.645769835477	-0.030874198099	0.114622266277
1.908	0.791124938139	-0.0659783208063	16.5963405382	0.0040592051689	-0.645119661962	-0.0223684628412	0.00761274686823	-0.644780488388	-0.0308297880786	0.115263259667
1.909	0.796791652873	-0.0662232400428	16.6034005619	0.0038755369687	-0.644101723934	-0.0223275094406	0.00744334240111	-0.643762927813	-0.0307826324824	0.115903202333
1.91	0.800060415109	-0.0664955207328	16.6061829208	0.00369244890023	-0.643046043932	-0.0222843936773	0.00727409963735	-0.642707662018	-0.0307326898049	0.116542062384
1.911	0.801197942187	-0.0667871341137	16.6040841047	0.00350994988879	-0.641944593426	-0.0222391928254	0.00710501791755	-0.641606662173	-0.0306799331177	0.117179799137
1.912	0.800437318876	-0.0670900644013	16.5966163931	0.00332806111257	-0.640790613106	-0.0221919806186	0.00693611005153	-0.640453168599	-0.0306243480971	0.11781636448
1.913	0.797980603078	-0.0673963522349	16.583399636	0.00314681668825	-0.639578433197	-0.022142827498	0.006767402847	-0.639241511109	-0.0305659310268	0.118451704055
1.914	0.794001268654	-0.0676982249374	16.5641529783	0.00296626314667	-0.638303308351	-0.0220918007688	0.00659893642516	-0.637966943898	-0.0305046868839	0.119085758267
1.915	0.788646747936	-0.0679881794742	16.5386865704	0.00278645893992	-0.636961267313	-0.0220389646565	0.00643076244592	-0.636625495168	-0.0304406285989	0.119718463134
1.916	0.659234751188	-0.0638249209937	16.5552812233	0.00261757591432	-0.635300974065	-0.0220005145214	0.00627461473256	-0.634965641281	-0.0303868164379	0.12034954568
1.917	0.60832914353	-0.0614170319905	16.5480887194	0.00246474531238	-0.633611131879	-0.0219371578887	0.00613130628073	-0.633276566553	-0.0303074126429	0.120978985131
1.918	0.644183229591	-0.0610399643013	16.5487738361	0.00230474466712	-0.63215849468	-0.0218767692494	0.00598140347781	-0.631824644483	-0.0302339523039	0.121606927798
1.919	0.675265619107	-0.0605233907868	16.5537010054	0.00214785169879	-0.630794128706	-0.0218137792453	0.00583427751187	-0.630461025182	-0.0301588997845	0.122233412236
1.92	0.701774772822	-0.0601369005006	16.5611654388	0.00199185385034	-0.629496249286	-0.0217484420506	0.00568771256566	-0.62916392247	-0.0300822311491	0.12285851637
1.921	0.724114321641	-0.0598007538862	16.5696534976	0.00183729734096	-0.628245242188	-0.0216808762601	0.00554223742965	-0.627913722177	-0.0300038132703	0.123482297599
1.922	0.742692435502	-0.0595321903066	16.5778382865	0.00168393232108	-0.627023891212	-0.0216112113007	0.00539758908412	-0.62669320783	-0.0299235544487	0.124104795118
1.923	0.757898280043	-0.0593186897892	16.5845610086	0.00153174550083	-0.625817217812	-0.0215395656331	0.00525374254336	-0.62548740057	-0.0298413804591	0.124726032119
1.924	0.770091118064	-0.0591553446935	16.588816223	0.00138066425034	-0.624612284817	-0.021466053855	0.00511061567055	-0.624283362794	-0.0297572392653	0.125346017865
1.925	0.779595775014	-0.0590342862642	16.589740914	0.00123064622622	-0.623397986546	-0.0213907855121	0.00496815845324	-0.623069988303	-0.0296710971863	0.125964749601
1.926	0.786701976353	-0.0589480417584	16.5866051332	0.00108165526131	-0.622164839154	-0.0213138661316	0.00482632880342	-0.621837792652	-0.0295829372941	0.126582214259
1.927	0.791665248432	-0.0588887772081	16.578803303	0.000933669513368	-0.620904778435	-0.0212353974193	0.00468510050761	-0.620578710965	-0.0294927570556	0.127198389977
1.928	0.794708440024	-0.0588486978732	16.5658457784	0.000786679543361	-0.619610968808	-0.0211554775219	0.00454446111703	-0.619285906934	-0.029400566174	0.127813247414
1.929	0.796024188943	-0.0588200925362	16.5473503863	0.000640688848707	-0.618277625469	-0.0210742011079	0.00440441227577	-0.617953594985	-0.02930638441	0.128426750892
1.93	0.795777050874	-0.0587954463704	16.5230340703	0.000495713323643	-0.616899850725	-0.020991659359	0.00426496897368	-0.616576876622	-0.0292102394872	0.129038859365
1.931	0.794106222075	-0.0587675256647	16.4927045078	0.000351780766308	-0.615473484973	-0.0209079398685	0.0041261588445	-0.615151591421	-0.0291121650873	0.129649527233
1.932	0.611351127811	-0.0498006333092	16.4813564454	0.000221545057792	-0.613879238465	-0.0208242244223	0.00400058273417	-0.613558444157	-0.0290117988144	0.130258647642
1.933	0.621647297119	-0.0508906861738	16.480759833	9.52855314079e-05	-0.612193759077	-0.0207424920816	0.00387890626161	-0.611874050342	-0.0289121416281	0.13086611889
1.934	0.659537960102	-0.0492611005801	16.4782539511	-2.12383996276e-05	-0.610710760776	-0.0206569901192	0.00376663361614	-0.610392173557	-0.028811230511	0.131472038666
1.935	0.693030562777	-0.048701922412	16.4803975313	-0.00013994944703	-0.609329201852	-0.0205694335083	0.00365189813497	-0.609011758295	-0.0287094791206	0.132076479679
1.936	0.722107178356	-0.0481087225773	16.4852839651	-0.000256780265332	-0.608027594646	-0.0204798855748	0.00353874016976	-0.607711317834	-0.0286066725644	0.132679532228
1.937	0.747089440702	-0.0476025393192	16.4913381484	-0.000372635268645	-0.606786481513	-0.0203884973813	0.00342624247877	-0.606471394158	-0.028502710611	0.133281266795
1.938	0.768341688784	-0.0471489510079	16.4972002213	-0.000487244061221	-0.605588641514	-0.0202953965874	0.00331466255199	-0.605274766071	-0.0283974982284	0.133881735896
1.939	0.786227139648	-0.0467551127762	16.5016922606	-0.000600714297678	-0.604419002195	-0.0202007143385	0.00320388333834	-0.604106360636	-0.0282909716398	0.134480976086
1.94	0.801087854155	-0.0464136230964	16.5037971008	-0.0007130618738	-0.603264476515	-0.0201045766824	0.00309388176253	-0.602953090234	-0.0281830875814	0.135079009915
1.941	0.813235786298	-0.0461196509108	16.5026441773	-0.000824336215214	-0.602113768427	-0.0200071075774	0.00298460363245	-0.601803658114	-0.0280738238546	0.135675847777
1.942	0.822949896398	-0.0458664942972	16.4974985168	-0.000934575817623	-0.600957170428	-0.019908428334	0.00287600778472	-0.600648355973	-0.0279631761672	0.136271489564
1.943	0.830476053706	-0.0456472961702	16.4877511484	-0.00104381598489	-0.599786364657	-0.0198086579399	0.00276805814248	-0.599478865062	-0.0278511559078	0.136865926146
1.944	0.836028106217	-0.0454548602511	16.4729101543	-0.00115208322158	-0.598594233452	-0.0197079129693	0.00266072906276	-0.598288066763	-0.0277377876179	0.137459140658
1.945	0.839790104722	-0.0452819553628	16.4525919057	-0.00125939484261	-0.597374682389	-0.0196063074632	0.00255400546971	-0.59706986564	-0.0276231065929	0.13805110961
1.946	0.841918476264	-0.0451214213512	16.4265124827	-0.00136575799921	-0.596122477312	-0.0195039526855	0.00244788356449	-0.595819026491	-0.0275071565344	0.138641803825
1.947	0.842544579078	-0.0449662942845	16.394479159	-0.00147116954377	-0.594833096046	-0.0194009568021	0.00234237069849	-0.594531026071	-0.0273899873124	0.139231189231
1.948	0.660553162919	-0.0361271397061	16.3798540422	-0.00156390719184	-0.593386519014	-0.0192992199671	0.00224923366061	-0.593085830081	-0.0272719460125	0.139819170031
1.949	0.670281939612	-0.0370183925077	16.3793103511	-0.00165279689709	-0.591842448723	-0.0192010037185	0.00216007434712	-0.591543106303	-0.0271561047761	0.140405641361
1.95	0.709623410179	-0.035449682712	16.3740977739	-0.00173243710165	-0.590507570601	-0.0190981758165	0.00207970981445	-0.590209619706	-0.0270382789255	0.140990708944
1.951	0.744717312557	-0.0347347945752	16.3740305429	-0.00181385765091	-0.589282755038	-0.0189941961788	0.00199742133373	-0.588986204036	-0.0269206644772	0.141574452076
1.952	0.775527040854	-0.0340060294765	16.3769709934	-0.001893440509	-0.588147012253	-0.018888728051	0.00191674314004	-0.58785187561	-0.0268026474556	0.142156968947
1.953	0.802255426159	-0.0333710813525	16.3812665558	-0.00197203716616	-0.587080774913	-0.0187819357535	0.00183681281023	-0.586787066559	-0.0266841383629	0.142738338446
1.954	0.825205175919	-0.0327986242244	16.3855172231	-0.00204944770305	-0.586066489964	-0.0186739610803	0.00175781909141	-0.58577422342	-0.0265650510741	0.143318621531
1.955	0.844706161245	-0.032294543706	16.3885235274	-0.00212580756356	-0.585088639309	-0.0185649494174	0.00167961904053	-0.584797827469	-0.0264453295502	0.143897862938
1.956	0.861081024367	-0.0318516663934	16.3892559786	-0.00220116843533	-0.584133631016	-0.0184550420618	0.00160215596737	-0.58384428604	-0.0263249386821	0.144476093007
1.957	0.874629958262	-0.0314651060257	16.386836184	-0.00227561017939	-0.583189632255	-0.0183443786305	0.00152534766208	-0.582901765445	-0.0262038645739	0.145053329439
1.958	0.885623866262	-0.0311282750501	16.3805236293	-0.00234920121729	-0.582246381084	-0.0182330964059	0.00144912566865	-0.581960002783	-0.0260821114464	0.145629578922
1.959	0.894303116209	-0.0308344362692	16.3697048731	-0.00242200546464	-0.58129499538	-0.0181213304366	0.00137342810144	-0.581010114887	-0.025959699266	0.146204838584
1.96	0.900877665823	-0.0305765352216	16.3538840419	-0.00249407732781	-0.580327788132	-0.0180092132731	0.00129820434172	-0.580044413631	-0.0258366610823	0.146779097269
1.961	0.90552873506	-0.0303474766844	16.3326737988	-0.00256546134048	-0.579338093693	-0.01789687467	0.00122341509552	-0.57905623221	-0.0257130404734	0.14735233664
1.962	0.908410954754	-0.0301402272579	16.3057865831	-0.00263619127047	-0.578320107302	-0.0177844411759	0.00114903297539	-0.578039764669	-0.0255888890467	0.147924532119
1.963	0.909654735261	-0.0299479288901	16.2730260315	-0.00270628997228	-0.577268738899	-0.0176720356539	0.00107504234042	-0.576989919742	-0.0254642640541	0.148495653672
1.964	0.761217156375	-0.0231582780861	16.2456153649	-0.00277051356234	-0.576063927675	-0.0175672761117	0.00100759768017	-0.575786547523	-0.025345290973	0.149065609289
1.965	0.750828143886	-0.0195064221028	16.238373507	-0.00281595993843	-0.574766702168	-0.0174554969177	0.000957510028239	-0.574490861941	-0.0252179482833	0.149634297539
1.966	0.759840859593	-0.0201185056582	16.2378490389	-0.0028621534837	-0.573472319064	-0.0173431641187	0.000906412070897	-0.573198027241	-0.0250900324225	0.150201655837
1.967	0.802501045599	-0.0189502909296	16.2414987934	-0.00290279989263	-0.572454385046	-0.0172259711294	0.000860487487935	-0.572181682889	-0.024960792011	0.150767914925
1.968	0.837348680033	-0.0183659512965	16.2458816139	-0.00294566126816	-0.571542544412	-0.0171093783208	0.000812472295755	-0.571271416516	-0.0248335083955	0.151333146734
1.969	0.866216427147	-0.0177797831974	16.2505587408	-0.00298789529701	-0.570709895203	-0.0169925884233	0.000765038779262	-0.570440338799	-0.0247070218604	0.151897451103
1.97	0.890313302733	-0.0172702127992	16.254731011	-0.00303001998115	-0.56993483028	-0.0168757745818	0.000717655819383	-0.569666842152	-0.02458122373	0.15246090014
1.971	0.910411895262	-0.016817792656	16.257488042	-0.00307185737487	-0.569199552762	-0.01675908477	0.000670491205467	-0.568933129255	-0.0244560298628	0.153023544731
1.972	0.927051760802	-0.0164275246644	16.2579381317	-0.00311348177803	-0.568489067144	-0.0166426647826	0.000623465157937	-0.568224203949	-0.0243313906663	0.153585418632
1.973	0.940639655718	-0.0160944347765	16.2552667459	-0.00315492270751	-0.567790574817	-0.0165266536692	0.000576545595993	-0.567527266881	-0.0242072785331	0.154146541359
1.974	0.951499739842	-0.0158144764664	16.2487610711	-0.00319623673213	-0.567093072319	-0.0164111855735	0.000529675897701	-0.566831313755	-0.0240836844341	0.154706920359
1.975	0.95989964117	-0.0155819936344	16.2378177717	-0.00323747630328	-0.566387056368	-0.0162963893087	0.000482805503173	-0.566126840396	-0.0239606136231	0.155266552756
1.976	0.966064401921	-0.0153909387658	16.2219425042	-0.00327869190512	-0.56566428882	-0.0161823883428	0.000435887362723	-0.565405607735	-0.0238380825452	0.155825426765
1.977	0.970184463069	-0.0152348744179	16.200745366	-0.00331992681192	-0.564917598774	-0.0160693004959	0.000388882791252	-0.564660443927	-0.0237161159423	0.156383522887
1.978	0.972421337598	-0.0151072545908	16.1739342663	-0.00336121565575	-0.56414071067	-0.0159572376031	0.000341762545103	-0.563885072473	-0.0235947442626	0.156940814892
1.979	0.972911229657	-0.0150015488133	16.1413074664	-0.00340258306079	-0.563328092888	-0.0158463051043	0.00029450784953	-0.563073960833	-0.0234740012662	0.157497270652
1.98	0.824999279402	-0.00873890885232	16.1137455334	-0.00343943922404	-0.562359351977	-0.0157442446952	0.000252696287974	-0.562106624849	-0.0233601404718	0.158052795763
1.981	0.807338031147	-0.00537441330663	16.1053325664	-0.00345951220436	-0.561290256575	-0.0156369725163	0.000226464080064	-0.561039011624	-0.0232396405382	0.15860728512
1.982	0.816118700405	-0.0060474347324	16.104784824	-0.00348152224626	-0.560214857139	-0.0155306746667	0.000198274948548	-0.55996508289	-0.0231200100719	0.159160666516
1.983	0.856744667636	-0.00483637454511	16.1067549937	-0.003496720076	-0.559398263624	-0.0154193414981	0.000176469369395	-0.559150004308	-0.0229986617176	0.159713151195
1.984	0.890107707296	-0.00431920539718	16.1100469564	-0.0035153185456	-0.558683097766	-0.015309922777	0.000151630430873	-0.558436320436	-0.0228805593801	0.160264808095
1.985	0.917715428158	-0.00378761849164	16.1139936254	-0.0035335830136	-0.558043165443	-0.0152011690195	0.000127241558135	-0.557797855645	-0.0227640925969	0.160815731305
1.986	0.940627189038	-0.00334677150149	16.1176802931	-0.00355227641552	-0.557457031061	-0.0150932311934	0.000102523416358	-0.557213174187	-0.0226491320244	0.161365988349
1.987	0.959545657496	-0.00296881073208	16.1201341676	-0.00357117588272	-0.556906807828	-0.0149862269253	7.7683779774e-05	-0.556664389251	-0.0225355612189	0.161915625927
1.988	0.974979332242	-0.00266088499125	16.1204272293	-0.00359038799519	-0.556377301626	-0.0148802725047	5.2605845574e-05	-0.556136306488	-0.0224232977969	0.162464673649
1.989	0.987323012939	-0.00241727248059	16.1177215178	-0.00360994705415	-0.555855480877	-0.0147754764136	2.7247916639e-05	-0.555615894011	-0.0223122798912	0.163013146769
1.99	0.99689845369	-0.00223413342888	16.1112872455	-0.00362991892758	-0.55533011083	-0.0146719417709	1.53928567406e-06	-0.555091916676	-0.0222024638183	0.163561048304
1.991	1.00397539	-0.00210579090947	16.100507486	-0.00365036155835	-0.554791475875	-0.0145697658527	-2.45808571923e-05	-0.55455465843	-0.0220938199422	0.164108370758
1.992	1.00878330896	-0.00202625913307	16.0848761558	-0.00367133023761	-0.554231152523	-0.0144690402423	-5.11690877329e-05	-0.553995695308	-0.0219863298461	0.164655097559
1.993	1.0115182881	-0.0019891321754	16.063992747	-0.00369287192058	-0.553641814955	-0.0143698506443	-7.82724544145e-05	-0.553407700996	-0.0218799835916	0.165201204267
1.994	1.01234783782	-0.00198787383925	16.0375553942	-0.00371502423616	-0.553017064249	-0.0142722766846	-0.000105927843488	-0.552784276083	-0.0217747772761	0.16574665959
1.995	1.01141458725	-0.00201593716865	16.0053532082	-0.00373781419737	-0.552351276931	-0.0141763916347	-0.00013416102808	-0.552119796619	-0.0216707107662	0.166291426241
1.996	0.863365761987	0.00355969909848	15.9779148083	-0.00375727224323	-0.551523271687	-0.0140897002834	-0.000157999317426	-0.551292993763	-0.0215737956762	0.16683540432
1.997	0.837446395013	0.00656501900639	15.968264234	-0.00376186722124	-0.550586023288	-0.0139987884722	-0.000168061609425	-0.550357012334	-0.0214711325421	0.167378484176
1.998	0.84610131395	0.0057875522567	15.9676936033	-0.00376955038476	-0.549631806019	-0.0139099371229	-0.000181034118107	-0.549404036842	-0.0213703132731	0.16792058143
1.999	0.884529480866	0.00705397191799	15.9679088922	-0.00376915527713	-0.548916410412	-0.0138161076037	-0.000186378085888	-0.548689927731	-0.0212675797372	0.168461885176
[truncated: 50,560 more rows]
