# Supplementary material for: Roll Angle Estimation of a Motorcycle through Inertial Measurements
Source: Sensors (Basel). 2021 Oct 5;21(19):6626. doi: 10.3390/s21196626 (PMC8512544; doi:10.3390/s21196626)
Supplement: Supplementary file 1 [file sensors-21-06626-s001.zip › supplementary_material/IMU_straight.csv]

0	-0.490295650545	0	9.79774005447	0	0	0	0	0	0	-0.0499791692707
0.001	-0.502095883291	0.00910927854668	7.00273236468	7.45125956685e-05	-0.0118678072764	1.96269029176e-05	7.5494620595e-05	-0.0118678072772	1.96509982625e-05	-0.049973242782
0.002	0.422730818919	-0.00183858782717	0.673887859148	0.000101665202303	-0.016915383952	2.73649712295e-05	0.000103033920381	-0.0169153839555	2.73970090254e-05	-0.0499589525516
0.003	-3.4570386154	-0.00715675653322	0.983455085391	6.05480474592e-05	-0.0148382306081	2.35886709612e-05	6.17274390249e-05	-0.0148382306131	2.36150452954e-05	-0.0499425264058
0.004	0.547454893208	0.0121789662662	4.9477062196	5.82512722033e-05	-0.0107070745277	1.65517312977e-05	5.90786281613e-05	-0.0107070745319	1.65697158623e-05	-0.0499294768657
0.005	0.645244784858	0.0110597903205	4.38261664918	7.18889427855e-05	-0.0039440532356	4.62656006391e-06	7.2120161035e-05	-0.00394405323699	4.63115482565e-06	-0.0499268332036
0.006	-4.68813601393	0.00734380572694	8.04544659826	0.000106643903754	0.00435595535493	-1.05294156516e-05	0.000106117668851	0.00435595535901	-1.05408734392e-05	-0.0499267603331
0.007	-3.65889863628	-0.00412185234257	2.01727511275	7.55184991922e-05	0.00802087590071	-1.6318933912e-05	7.47029238786e-05	0.00802087590879	-1.63353306809e-05	-0.0499259664101
0.008	2.38041908693	-0.00507268191905	-3.30791579078	0.000109988511051	0.0147209138684	-2.78643031077e-05	0.000108595594931	0.0147209138854	-2.78901105766e-05	-0.0499395444161
0.009	2.46751653238	-0.00417087058894	-3.55017932054	0.000111797836216	0.017974964067	-3.2980408676e-05	0.000110148640553	0.0179749640909	-3.30086097337e-05	-0.0499628065644
0.01	-2.57728312883	-0.015245557953	-3.76149924671	4.23115428535e-05	0.0166684312712	-2.986032198e-05	4.08180008025e-05	0.016668431296	-2.98837985946e-05	-0.0499796751794
0.011	-3.53092765747	-0.000563994331871	3.14361026769	9.98330185932e-05	0.0236109937393	-4.10661477587e-05	9.77783651728e-05	0.0236109937776	-4.10955017343e-05	-0.0499970794865
0.012	2.50248717699	-0.00297284130614	-3.46488027984	8.08678378636e-05	0.0254129704518	-4.31684811932e-05	7.87069307532e-05	0.0254129704959	-4.31966116041e-05	-0.050021480676
0.013	2.44885739095	-0.0019663626249	-2.86720357388	8.59575605682e-05	0.0284644139577	-4.78180175858e-05	8.35626128844e-05	0.0284644140103	-4.78466577541e-05	-0.0500552675342
0.014	-4.08142771269	0.00734916238779	6.57839762106	8.95142982126e-05	0.0296484039618	-4.91197035297e-05	8.70529018229e-05	0.0296484040199	-4.91462936936e-05	-0.0500830514426
0.015	1.03012706132	0.0141851685472	4.96652317387	0.000143044366391	0.0362754124731	-6.01144293515e-05	0.000140030092035	0.0362754125493	-6.01440013278e-05	-0.0501159733598
0.016	-1.7995355592	0.000454223795934	1.55223551616	7.83707714485e-05	0.0432246847752	-7.11164769133e-05	7.48020494028e-05	0.043224684871	-7.11477835679e-05	-0.0501589717768
0.017	2.28738264462	0.000513012547223	-1.94408683157	8.58737424652e-05	0.0405902151231	-6.53352542328e-05	8.25926069401e-05	0.0405902152163	-6.5359767533e-05	-0.0502014554788
0.018	-3.6556074652	-0.00282438252204	1.68344574802	8.21752684448e-05	0.0382460132417	-5.99963464346e-05	7.91601302465e-05	0.038246013332	-6.00145170832e-05	-0.0502402138507
0.019	-6.90139376319	0.00636387854288	8.3600588386	6.20591335897e-05	0.0551379706397	-8.78330512868e-05	5.76416121213e-05	0.0551379707781	-8.78572545321e-05	-0.0502867143872
0.02	0.502952420227	0.00760455471328	2.42255306568	0.0001052787985	0.0384030616988	-5.78086709961e-05	0.000102368983253	0.0384030617939	-5.78186789028e-05	-0.0503213334242
0.021	0.389411492968	0.018104462238	7.1016183501	0.000154699625236	0.0507106397379	-7.84834840075e-05	0.000150745215576	0.0507106398734	-7.84955625973e-05	-0.0503762880839
0.022	-0.0413985452376	0.00444546883752	1.68618500448	0.000102976673661	0.0467596317076	-7.07644649394e-05	9.94079945012e-05	0.0467596318364	-7.07693630217e-05	-0.0504273712185
0.023	-3.47499688788	-0.00783104595251	0.0795865746281	0.000103110379436	0.0424203309242	-6.23399613982e-05	9.9964138524e-05	0.0424203310443	-6.23376549491e-05	-0.0504709497791
0.024	-3.22061061679	-0.0112410093617	-2.29694310929	5.15844972605e-05	0.044979462811	-6.46666542255e-05	4.83182799768e-05	0.0449794629404	-6.46591048496e-05	-0.0505146022744
0.025	-6.95950601987	0.00803103534972	8.83086394426	2.29047683e-05	0.0530946375338	-7.68584242571e-05	1.90194703262e-05	0.0530946376902	-7.68485817352e-05	-0.0505632153436
0.026	-5.22735459681	0.00785151311256	7.36750929088	6.45587490814e-05	0.0440258239607	-5.9789855931e-05	6.15340796801e-05	0.0440258240849	-5.97749469588e-05	-0.0506009542586
0.027	-5.70313776971	0.00618688814798	7.46266576323	9.45471172437e-05	0.0527468920893	-7.39136916852e-05	9.08046989804e-05	0.0527468922482	-7.38950169445e-05	-0.0506492800602
0.028	-5.1255888943	0.00618045998007	6.97365157481	0.00011291932445	0.0432581333228	-5.68770884001e-05	0.000110037522291	0.0432581334507	-5.68528379045e-05	-0.0506887996521
0.029	-5.45080030569	0.0113802182424	9.72823897243	0.000154078984686	0.0491780296418	-6.65198854409e-05	0.000150705688031	0.0491780298002	-6.64883473899e-05	-0.0507349599574
0.03	-2.24286106518	-0.00338684741722	0.827184276767	0.000189376145982	0.0469483436099	-6.20666808887e-05	0.000186226369968	0.0469483437677	-6.20271778733e-05	-0.0507833526152
0.031	-5.74684389959	-0.00920182608225	1.16314838204	0.000124652659119	0.0295325308516	-3.15951642756e-05	0.00012304918415	0.029532530937	-3.1555970133e-05	-0.0508159967262
0.032	-6.65752846317	-0.0102309367768	1.70645828594	0.000116546258673	0.0201689601361	-1.45236347035e-05	0.000115809895679	0.0201689601773	-1.44850203253e-05	-0.0508361819282
0.033	-5.27993176222	-0.00280693262115	3.28751548482	8.73451998147e-05	0.0162231537148	-6.40623998003e-06	8.70214270201e-05	0.0162231537337	-6.36667040268e-06	-0.0508543358695
0.034	-6.13075525627	-0.00318607804514	3.81188155605	8.50699447587e-05	0.00859542740328	7.91312971065e-06	8.54743096074e-05	0.00859542737923	7.94949580955e-06	-0.0508667289567
0.035	-6.95379185947	-0.0035488121318	4.36610303229	7.7344426787e-05	0.00186386082079	2.04546442049e-05	7.83866393395e-05	0.00186386075706	2.04869778841e-05	-0.0508719518436
0.036	-7.7516272478	-0.00379369007553	4.93904217249	6.69180437204e-05	-0.00402844331607	3.14238775789e-05	6.85180218273e-05	-0.00402844341626	3.14517537517e-05	-0.0508708709653
0.037	-8.52354219736	-0.00394950728653	5.5226248704	5.46046429251e-05	-0.00910312429234	4.08615333802e-05	5.66842231172e-05	-0.00910312442515	4.08848570038e-05	-0.0508643136917
0.038	-9.2673989832	-0.00403419352764	6.11049648257	4.09816994789e-05	-0.0133704572823	4.87822818098e-05	4.34633954308e-05	-0.0133704574433	4.88012799401e-05	-0.0508530914518
0.039	-9.98062821495	-0.00406033241406	6.6973670682	2.64702275235e-05	-0.0168405597092	5.51971430066e-05	2.92771119622e-05	-0.0168405598934	5.52123241566e-05	-0.0508380054894
0.04	-10.6607004475	-0.00403725075481	7.27867823391	1.13925200143e-05	-0.0195284164868	6.01246642001e-05	1.44486607174e-05	-0.0195284166887	6.01367582352e-05	-0.0508198445131
0.041	-11.3053409525	-0.00397225135213	7.85043287869	-3.99384453192e-06	-0.021455840168	6.35957470414e-05	-7.62717827188e-07	-0.021455840382	6.36056341094e-05	-0.0507993788579
0.042	-11.9126305337	-0.00387134303192	8.4091052992	-1.94755765506e-05	-0.0226519152708	6.56552128776e-05	-1.61413401357e-05	-0.0226519154912	6.56638479295e-05	-0.0507773534452
0.043	-12.4810390733	-0.00373967776475	8.95159163042	-3.48712482859e-05	-0.0231526981991	6.63616804945e-05	-3.15026724601e-05	-0.0231526984203	6.6370018592e-05	-0.0507544806707
0.044	-13.0094308578	-0.00358181430972	9.4751794169	-5.00236459408e-05	-0.0230005610592	6.57865783782e-05	-4.66857456403e-05	-0.0230005612758	6.57955049277e-05	-0.0507314337696
0.045	-13.4970559964	-0.00340187720355	9.97752629902	-6.47950118438e-05	-0.0222433739698	6.4012723957e-05	-6.15484800713e-05	-0.0222433741771	6.40229931083e-05	-0.0507088409171
0.046	-13.9435310417	-0.00320365216109	10.4566428817	-7.90640442005e-05	-0.020933625106	6.11327033646e-05	-7.5964776182e-05	-0.0209336252999	6.11448869974e-05	-0.0506872801766
0.047	-14.3488148964	-0.00299064260632	10.9108769894	-9.27239652668e-05	-0.0191275308541	5.72471826282e-05	-8.98226744131e-05	-0.0191275310309	5.72616315924e-05	-0.0506672753317
0.048	-14.7131875978	-0.00276610231103	11.3388980651	-0.00010568123582	-0.0168841623408	5.24632220402e-05	-0.000103023158888	-0.0168841624977	5.24800406083e-05	-0.0506492925977
0.049	-15.0372209982	-0.00253305384538	11.7396814327	-0.000117854651697	-0.0142646046757	4.68926389226e-05	-0.00011547933834	-0.0142646048108	4.69116727606e-05	-0.0506337381903
0.05	-15.321755634	-0.00229429861126	12.1124916053	-0.000129174658728	-0.0113311577833	4.06504449734e-05	-0.000127115839505	-0.0113311578955	4.0671282347e-05	-0.0506209567122
0.051	-15.5678709366	-0.00205242231836	12.4568653221	-0.000139582785562	-0.00814658464976	3.38533746829e-05	-0.00013786831191	-0.00814658473878	3.38753601042e-05	-0.0506112303145
0.052	-15.7768606847	-0.00180979820978	12.7725934793	-0.000149031132723	-0.00477341073086	2.66185148494e-05	-0.000147682982256	-0.00477341079706	2.66407739341e-05	-0.0506047785838
0.053	-15.9502032494	-0.00156858950626	13.0597029729	-0.000157481881016	-0.00127327782302	1.90620426878e-05	-0.000156516221504	-0.00127327786754	1.90835166528e-05	-0.0506017591011
0.054	-16.08953757	-0.0013307521208	13.3184375558	-0.000164906798532	0.00229364617125	1.12980748761e-05	-0.000164334104177	0.00229364614667	1.13175628517e-05	-0.0506022686191
0.055	-16.1966396485	-0.00109803791836	13.5492385193	-0.000171286737907	0.00586919991814	3.43763002948e-06	-0.000171111951831	0.00586919991123	3.45383719746e-06	-0.0506063447996
0.056	-16.2733895594	-0.000871999153975	13.7527256851	-0.000176611119405	0.00939770378335	-4.41229677167e-06	-0.000176833856664	0.00939770379142	-4.40070727921e-06	-0.0506139684553
0.057	-16.3217542141	-0.000653993700958	13.9296774893	-0.00018087739847	0.0128263762814	-1.21495469134e-05	-0.000181492184233	0.0128263763015	-1.21439004175e-05	-0.0506250662356
0.058	-16.3437639891	-0.000445191655965	14.0810116797	-0.000184090524155	0.0161056932869	-1.96775030184e-05	-0.000185087062183	0.0161056933158	-1.96790599891e-05	-0.0506395137013
0.059	-16.3414841664	-0.000246582711364	14.2077665979	-0.000186262388769	0.0191896905865	-2.69056878724e-05	-0.000187625855686	0.019189690621	-2.69155927707e-05	-0.0506571387286
0.06	-16.3170016637	-5.89844730416e-05	14.3110821302	-0.000187411274995	0.0220362109951	-3.37502613983e-05	-0.000189122636199	0.022036211032	-3.37694953314e-05	-0.0506777251891
0.061	-16.2724022926	0.000116948346005	14.3921817465	-0.000187561304116	0.0246070979401	-4.01344203676e-05	-0.000189597647537	0.0246070979765	-4.01637589988e-05	-0.0507010168482
0.062	-16.2097518859	0.000280714288112	14.4523552122	-0.00018674189047	0.026868338201	-4.59887066274e-05	-0.000189076774728	0.026868338234	-4.60286845296e-05	-0.0507267214332
0.063	-16.1144538773	0.000438733093964	14.4929794572	-0.000184937712382	0.0287741240032	-5.12277440537e-05	-0.000187540333084	0.0287741240303	-5.12786047042e-05	-0.0507545068126
0.064	-16.0229939122	0.000576965156807	14.5155307036	-0.000182301268954	0.0303320286185	-5.58466939502e-05	-0.000185140525432	0.0303320286377	-5.59084346475e-05	-0.0507840377882
0.065	-15.9193940081	0.000701852380797	14.5212333908	-0.000178807308356	0.0315037837722	-5.97730746065e-05	-0.000181848347094	0.0315037837817	-5.98453696941e-05	-0.0508149307865
0.066	-15.8055093239	0.000813765719501	14.5114901047	-0.000174500129634	0.032272474341	-6.29682286654e-05	-0.000177706043001	0.0322724743397	-6.30504472336e-05	-0.0508467916995
0.067	-15.6831142994	0.000912877430352	14.4876958775	-0.000169429066578	0.032625357956	-6.54012975512e-05	-0.000172761274164	0.0326253579432	-6.5492508421e-05	-0.0508792116049
0.068	-15.5538912482	0.000999418868701	14.4512271716	-0.000163645454399	0.0325537677302	-6.70489608931e-05	-0.000167064075574	0.0325537677057	-6.71479453493e-05	-0.0509117708864
0.069	-15.419421848	0.001073691443	14.4034317919	-0.00015720219599	0.0320529823246	-6.78952618422e-05	-0.000160666418453	0.0320529822886	-6.80005337087e-05	-0.0509440432387
0.07	-15.2811862922	0.00113606098246	14.3456195485	-0.000150153454435	0.0311220694833	-6.79313907684e-05	-0.00015362189687	0.0311220694366	-6.80412230906e-05	-0.0509755995314
0.071	-15.1405548759	0.00118695056413	14.2790546739	-0.000142554338824	0.0297637059599	-6.71554237068e-05	-0.000145985405397	0.0297637059037	-6.72678811563e-05	-0.051006011504
0.072	-14.9987886672	0.00122683295199	14.2049488542	-0.000134460586567	0.0279839785765	-6.55720238885e-05	-0.000137812811239	0.0279839785124	-6.56849999087e-05	-0.051034855271
0.073	-14.8570373621	0.00125622306472	14.1244555241	-0.000125928251733	0.0257921690536	-6.31921105284e-05	-0.000129160630414	0.0257921689833	-6.33033681684e-05	-0.0510617146215
0.074	-14.7163386168	0.00127567070095	14.0386653268	-0.000117013404928	0.0232005265834	-6.00325015702e-05	-0.000120085713693	0.0232005265091	-6.01397169208e-05	-0.0510861840966
0.075	-14.5776183658	0.00128575356081	13.9486024929	-0.000107771845923	0.0202240303473	-5.61155339754e-05	-0.00011064494355	0.0202240302715	-5.62163411106e-05	-0.0511078718351
0.076	-14.4416949883	0.00128707059982	13.8552220014	-9.82588339084e-05	0.0168801453715	-5.14686668453e-05	-0.000100894947186	0.0168801452965	-5.15607031971e-05	-0.0511264021782
0.077	-14.3092811332	0.00128023604954	13.7594078711	-8.85288341208e-05	0.0131885742019	-4.61240714046e-05	-9.08918244885e-05	0.0131885741302	-4.62050225427e-05	-0.0511414180285
0.078	-14.1809855762	0.00126587360995	13.661972264	-7.8635283196e-05	0.00917100659341	-4.01182112257e-05	-8.06908933976e-05	0.00917100652764	-4.01858540801e-05	-0.0511525829598
0.079	-14.0573184378	0.00124461136239	13.5636550884	-6.86303705573e-05	0.00485086941631	-3.34914162149e-05	-7.03464501592e-05	0.00485086935888	-3.35436598646e-05	-0.0511595830768
0.08	-13.9386973937	0.00121707693507	13.4651244773	-5.85648393769e-05	0.000253079126244	-2.62874541072e-05	-5.99115481732e-05	0.000253079079457	-2.63223773588e-05	-0.0511621286265
0.081	-13.8254496158	0.00118389331853	13.3669778652	-4.84878041302e-05	-0.00459620168396	-1.85531020574e-05	-4.94377926279e-05	-0.00459620171799	-1.85689871479e-05	-0.0511599553638
0.082	-13.7178199407	0.00114567498853	13.2697435342	-3.84465851495e-05	-0.00966980196075	-1.03377211269e-05	-3.89751515042e-05	-0.00966980198015	-1.03330830018e-05	-0.0511528256779
0.083	-13.6159723802	0.00110302446392	13.1738827038	-2.84865600594e-05	-0.0149397731185	-1.69283521133e-06	-2.85717829802e-05	-0.0149397731217	-1.66644595153e-06	-0.051140529483
0.084	-13.5200011954	0.00105652932815	13.079791905	-1.86510326436e-05	-0.0203776106677	7.32828069516e-06	-1.82738801123e-05	-0.0203776106535	7.3773725951e-06	-0.051122884885
0.085	-13.4299314925	0.00100675952317	12.9878058425	-8.98111549262e-06	-0.0259544676089	1.66710050305e-05	-8.12552912644e-06	-0.0259544675763	1.67434607184e-05	-0.0510997386289
0.086	-13.3457293749	0.000954265100595	12.8982003683	4.84369273844e-07	-0.0316413564749	2.62797608423e-05	1.83141397098e-06	-0.0316413564235	2.63759425554e-05	-0.0510709663406
0.087	-13.2673054313	0.000899574267059	12.811195827	9.70897629789e-06	-0.0374093411468	3.60983955436e-05	1.15574335385e-05	-0.0374093410765	3.62183634012e-05	-0.0510364725708
0.088	-13.1945206232	0.000843191612171	12.7269605673	1.86587062166e-05	-0.0432297163059	4.60705449112e-05	2.10154467981e-05	-0.043229716217	4.62140588956e-05	-0.0509961906543
0.089	-13.1271916985	0.000785596913195	12.6456144865	2.73020629215e-05	-0.0490741755883	5.61399827436e-05	3.01708837283e-05	-0.0490741754814	5.63065096288e-05	-0.0509500823953
0.09	-13.0650985242	0.000727243878438	12.5672327131	3.56100951675e-05	-0.0549149669728	6.62509529427e-05	3.89917503992e-05	-0.0549149668489	6.6439677839e-05	-0.0508981375912
0.091	-13.0079866526	0.000668559389225	12.4918493689	4.35564253112e-05	-0.0607250356814	7.63484841645e-05	4.74486784282e-05	-0.060725035542	7.65583262824e-05	-0.0508403734082
0.092	-12.9555760867	0.000609942821561	12.419461165	5.11172650705e-05	-0.0664781546128	8.63786859204e-05	5.55149602936e-05	-0.0664781544595	8.66083180981e-05	-0.0507768336195
0.093	-12.8804853	0.000560473330408	12.3476946336	5.83464404987e-05	-0.0721718593214	9.63294257377e-05	6.32436458142e-05	-0.0721718591561	9.65773888263e-05	-0.0507075763265
0.094	-12.8352398118	0.000503515344212	12.2810944263	6.50579832478e-05	-0.0777374424195	0.000106069588757	7.04419649548e-05	-0.0777374422446	0.000106334044927	-0.0506327179633
0.095	-12.7938054664	0.00044753058318	12.217293203	7.13347083575e-05	-0.0831734541995	0.000115590193278	7.7192171766e-05	-0.0831734540175	0.000115869224796	-0.0505523655526
0.096	-12.7558401302	0.000392775800731	12.1561761003	7.7160202654e-05	-0.0884580079491	0.00012484404797	8.34753781283e-05	-0.0884580077626	0.000125135595532	-0.0504666593633
0.097	-12.7209941699	0.000339556122561	12.0976083834	8.25221941962e-05	-0.0935705206891	0.000133786330739	8.92769905062e-05	-0.0935705205008	0.000134088224038	-0.0503757608705
0.098	-12.688916807	0.000288133816824	12.0414384397	8.74112614049e-05	-0.0984917660439	0.000142374690157	9.45854258579e-05	-0.0984917658566	0.000142684678831	-0.0502798514276
0.099	-12.659258681	0.000238735030222	11.9875013253	9.18206396771e-05	-0.103203918454	0.000150569388195	9.93919265101e-05	-0.103203918271	0.000150885172743	-0.050179130891
0.1	-12.6316738974	0.000191553462635	11.9356215894	9.57460563434e-05	-0.107690588176	0.000158333426101	0.000103690401896	-0.107690587999	0.000158652688262	-0.0500738162035
0.101	-12.6058206491	0.000146753292708	11.8856162306	9.91855913989e-05	-0.111936846649	0.000165632652731	0.000107477294558	-0.111936846482	0.000165953084896	-0.0499641399495
0.102	-12.5813689641	0.000104471390729	11.8372969786	0.000102139551409	-0.115929242945	0.000172435854538	0.000110751457792	-0.115929242789	0.00017275518777	-0.0498503488878
0.103	-12.557997493	6.48191010835e-05	11.790473025	0.000104610351178	-0.119655810855	0.000178714826092	0.000113514039493	-0.119655810714	0.000179030856393	-0.0497327024731
0.104	-12.5353978976	2.78838415762e-05	11.7449530289	0.000106602399012	-0.123106067966	0.000184444422692	0.000115768368153	-0.123106067841	0.000184755035211	-0.0496114713752
0.105	-12.5132787612	-6.26946679673e-06	11.7005471488	0.000108121982917	-0.126271006544	0.000189602593879	0.000117519838336	-0.126271006439	0.000189905784795	-0.0494869360013
0.106	-12.4913613806	-3.75969799462e-05	11.657069066	0.000109177156916	-0.129143077297	0.00019417039964	0.000118775794954	-0.129143077212	0.000194464295504	-0.049359385033
0.107	-12.4693860326	-6.60746998385e-05	11.614337476	0.000109777625954	-0.131716166096	0.00019813200874	0.000119545414852	-0.131716166032	0.000198414883136	-0.0492291139812
0.108	-12.4471106041	-9.1697121352e-05	11.5721776434	0.000109934630483	-0.133985564541	0.000201474680839	0.000119839586938	-0.133985564501	0.000201744968247	-0.0490964237684
0.109	-12.4243115957	-0.000114475973104	11.5304227469	0.000109660829387	-0.135947934722	0.000204188732488	0.000119670789579	-0.135947934705	0.000204445039307	-0.0489616193425
0.11	-12.400785588	-0.000134438941317	11.4889149188	0.000108970183433	-0.137601269083	0.000206267488818	0.000119052967624	-0.137601269091	0.000206508601543	-0.0488250083287
0.111	-12.3763478445	-0.000151628385362	11.4475063717	0.000107877837379	-0.138944845215	0.00020770722031	0.000118001407212	-0.138944845248	0.000207932110896	-0.0486868997232
0.112	-12.3508347121	-0.000166100101341	11.4060600775	0.000106400003522	-0.139979177002	0.000208507067527	0.00011653261136	-0.139979177059	0.000208714896034	-0.0485476026348
0.113	-12.3241022032	-0.000177922014509	11.3644504959	0.000104553845361	-0.140705961813	0.000208668953043	0.000114664175031	-0.140705961894	0.000208859067671	-0.048407425076
0.114	-12.2960259997	-0.000187172997686	11.3225641001	0.000102357363279	-0.141128024971	0.000208197483209	0.000112414661795	-0.141128025076	0.000208369417879	-0.0482666728093
0.115	-12.2665014498	-0.000193941598933	11.280299752	9.98292816358e-05	-0.141249261321	0.000207099839491	0.000109803481491	-0.141249261448	0.000207253309145	-0.0481256482489
0.116	-12.2354435565	-0.000198324839659	11.2375689244	9.69889387661e-05	-0.141074574732	0.000205385661231	0.00010685077055	-0.141074574881	0.000205520555057	-0.0479846494234
0.117	-12.2027855322	-0.000200427086344	11.1942958633	9.38561796862e-05	-0.140609816007	0.000203066920943	0.000103577274893	-0.140609816175	0.000203183293741	-0.047843968998
0.118	-12.1684806818	-0.000200358818589	11.1504174816	9.04512523806e-05	-0.139861719602	0.000200157793194	0.000100004236338	-0.139861719787	0.000200255855114	-0.0477038933606
0.119	-12.1324976174	-0.000198235584469	11.1058835298	8.6794707195e-05	-0.138837839043	0.000196674517355	9.6153282125e-05	-0.138837839244	0.000196754622254	-0.0475647017706
0.12	-12.0948221276	-0.000194176901194	11.0606561652	8.29073013835e-05	-0.13754648244	0.000192635256934	9.20463197498e-05	-0.137546482656	0.000192697889583	-0.0474266655727
0.121	-12.0554566716	-0.000188305238248	11.0147097253	7.88099071221e-05	-0.135996647439	0.000188059954924	8.77054354253e-05	-0.135996647667	0.000188105717326	-0.0472900474753
0.122	-12.0144198683	-0.000180744996735	10.9680303806	7.45234246057e-05	-0.134197956378	0.000182970186824	8.31527978782e-05	-0.134197956615	0.000182999783874	-0.0471551008937
0.123	-11.9717426447	-0.000171621671323	10.9206157488	7.00687002539e-05	-0.132160592436	0.000177389013258	7.84105676149e-05	-0.13216059268	0.000177403237981	-0.0470220693573
0.124	-11.9274696285	-0.000161060872394	10.8724743583	6.54664497685e-05	-0.129895236042	0.000171340831252	7.35008113578e-05	-0.129895236291	0.000171340549849	-0.0468911859803
0.125	-11.8816586319	-0.00014918757374	10.8236250664	6.07371858605e-05	-0.127413002409	0.000164851226091	6.84454215643e-05	-0.12741300266	0.000164837362999	-0.0467626729963
0.126	-11.8343777521	-0.000136125304363	10.7740965191	5.59011521844e-05	-0.12472538076	0.000157946825372	6.32660426338e-05	-0.124725381011	0.000157920348536	-0.0466367413533
0.127	-11.7857058085	-0.000121995489763	10.7239264595	5.09782617633e-05	-0.121844174593	0.000150655154165	5.79840020279e-05	-0.121844174841	0.000150617060707	-0.0465135903692
0.128	-11.7357313504	-0.000106916782802	10.6731610681	4.5988041038e-05	-0.118781444061	0.000143004493904	5.26202475453e-05	-0.118781444305	0.000142955796353	-0.0463934074463
0.129	-11.7112904642	-9.28754102876e-05	10.6243683689	4.09090039191e-05	-0.115527284474	0.00013498865099	4.7153091135e-05	-0.115527284711	0.000134930365259	-0.0462763789132
0.13	-11.658065578	-7.65846905747e-05	10.5725210346	3.58491790646e-05	-0.112139236499	0.000126708517589	4.16952911631e-05	-0.112139236727	0.000126641647758	-0.0461626451636
0.131	-11.6038280033	-5.93861615028e-05	10.5202607842	3.07765512417e-05	-0.10860680533	0.000118157335216	3.62145455712e-05	-0.108606805547	0.000118082864151	-0.0460523682077
0.132	-11.548697641	-4.16070367609e-05	10.4676592857	2.57077962166e-05	-0.104942561259	0.000109365077464	3.07289215161e-05	-0.104942561464	0.000109283956843	-0.0459456860627
0.133	-11.4927949141	-2.33785329097e-05	10.4147937496	2.06605022772e-05	-0.101159061258	0.00010036187243	2.52573811224e-05	-0.101159061449	0.000100275013496	-0.0458427241943
0.134	-11.4362464384	-4.80784609983e-06	10.3617456035	1.56514824497e-05	-0.0972688104101	9.11778288467e-05	1.98180870883e-05	-0.0972688105853	9.10860942484e-05	-0.045743595549
0.135	-11.379176892	1.40090484364e-05	10.308600031	1.06967401067e-05	-0.0932842228143	8.18429336482e-05	1.44283651704e-05	-0.0932842229729	8.17471304687e-05	-0.0456484006246
0.136	-11.3217166054	3.29852194338e-05	10.2554447955	5.81150680551e-06	-0.0892175834016	7.23869562549e-05	9.1047393533e-06	-0.0892175835427	7.22878302438e-05	-0.0455572275804
0.137	-11.2639934351	5.20416181805e-05	10.2023698211	1.01026769795e-06	-0.0850810117416	6.28393574255e-05	3.86295492222e-06	-0.0850810118645	6.27375884198e-05	-0.0454701523837
0.138	-11.2061355982	7.11064765717e-05	10.1494663628	-3.69322308095e-06	-0.0808864278219	5.32292029613e-05	-1.28200817235e-06	-0.0808864279261	5.31254014736e-05	-0.045387238992
0.139	-11.1482721266	9.01148394942e-05	10.0968262854	-8.2859329065e-06	-0.0766455205144	4.35850834893e-05	-6.31592748809e-06	-0.0766455205995	4.34797884283e-05	-0.0453085395678
0.14	-11.0905290379	0.000109008227359	10.0445416217	-1.27555440107e-05	-0.0723697182073	3.39350398739e-05	-1.12253328212e-05	-0.0723697182733	3.38287173537e-05	-0.045234094724
0.141	-11.0330293177	0.000127734369699	9.99270394927	-1.70904477177e-05	-0.0680701620359	2.43064950273e-05	-1.59975015198e-05	-0.0680701620828	2.41995382111e-05	-0.0451639337973
0.142	-10.975896237	0.000146246938054	9.9414036211	-2.12797386869e-05	-0.063757681583	1.47261919199e-05	-2.06204535321e-05	-0.0637576816111	1.46189218347e-05	-0.0450980751471
0.143	-10.9192476265	0.000164505425946	9.89072956964	-2.53132082191e-05	-0.0594427728835	5.22013717726e-06	-2.5082945293e-05	-0.0594427728933	5.11280443109e-06	-0.0450365264778
0.144	-10.8631977671	0.00018247480328	9.8407686438	-2.91813367578e-05	-0.0551355789665	-4.18644859092e-06	-2.93744625523e-05	-0.0551355789586	-4.29366126594e-06	-0.0449792851814
0.145	-10.8078573814	0.000200125342807	9.79160517399	-3.28752853445e-05	-0.0508458725472	-1.34691753251e-05	-3.34852119903e-05	-0.0508458725224	-1.35761497834e-05	-0.0449263386988
0.146	-10.7533321967	0.000217432355841	9.74332061537	-3.63868855896e-05	-0.0465830410092	-2.26045222528e-05	-3.74061111701e-05	-0.0465830409685	-2.27112009842e-05	-0.0448776648974
0.147	-10.6997234155	0.000234375984949	9.69599314851	-3.97086283997e-05	-0.0423560735903	-3.15698710595e-05	-4.11287770911e-05	-0.0423560735347	-3.16762526607e-05	-0.0448332324621
0.148	-10.647127233	0.000250940868508	9.64969734617	-4.28336525944e-05	-0.0381735505469	-4.03435343819e-05	-4.4645514529e-05	-0.0381735504776	-4.04496685386e-05	-0.0447930012988
0.149	-10.5956338816	0.000267115862742	9.60450390422	-4.57557316995e-05	-0.0340436343988	-4.89047790926e-05	-4.7949302434e-05	-0.0340436343171	-4.90107611583e-05	-0.044756922947
0.15	-10.5885578117	0.000267431074867	9.60379996289	-4.85635005272e-05	-0.0299463454554	-5.73409464256e-05	-5.11328130416e-05	-0.0299463453624	-5.74469738109e-05	-0.0447249548459
0.151	-10.4960578918	0.000298889430514	9.51773197065	-5.09872311673e-05	-0.0259643387791	-6.53374381528e-05	-5.39123622182e-05	-0.0259643386766	-6.54435685069e-05	-0.0446969997704
0.152	-10.4910052181	0.000298824399898	9.51711557139	-5.33655215473e-05	-0.0220025086249	-7.32698531557e-05	-5.66434670201e-05	-0.022002508514	-7.3376403784e-05	-0.0446730367704
0.153	-10.4482698628	0.000312072557022	9.476382325	-5.54555064821e-05	-0.0181444991868	-8.08377354919e-05	-5.90699323668e-05	-0.0181444990691	-8.09448832903e-05	-0.0446529475478
0.154	-10.4019384162	0.000326956835228	9.43615611387	-5.7297652401e-05	-0.0143800409784	-8.80863203446e-05	-6.12343488836e-05	-0.0143800408554	-8.81942921863e-05	-0.0446366584233
0.155	-10.3571533214	0.000340928517949	9.39728783946	-5.89153121483e-05	-0.0107095302557	-9.50175690478e-05	-6.31602473549e-05	-0.010709530129	-9.51266098848e-05	-0.0446240804967
0.156	-10.3139328294	0.000354640339821	9.35984473383	-6.030126629e-05	-0.00713793755459	-0.000101617781163	-6.48398765906e-05	-0.00713793742558	-0.000101728138918	-0.044615117497
0.157	-10.2323280541	0.000382632182639	9.28939836593	-6.1339492778e-05	-0.00372265287672	-0.000107700186601	-6.61489474203e-05	-0.00372265274703	-0.000107811996621	-0.0446096420817
0.158	-10.2331045632	0.000383159383056	9.28907710182	-6.23590794295e-05	-0.000306179200773	-0.000113748947951	-6.74382186855e-05	-0.000306179071395	-0.000113862636723	-0.0446076307999
0.159	-10.1572220751	0.000407692930585	9.22526352913	-6.29367350793e-05	0.00288374690781	-0.000119108073146	-6.82551675808e-05	0.00288374703521	-0.000119223672328	-0.0446088620067
0.16	-10.1220764796	0.000419703502991	9.1956507732	-6.33801171657e-05	0.00601997112398	-0.000124246491457	-6.89284202918e-05	0.00601997124835	-0.000124364291019	-0.0446133120294
0.161	-10.0886984609	0.000431445501725	9.16759556851	-6.35891712619e-05	0.00903860871676	-0.000129000304196	-6.93506356906e-05	0.00903860883697	-0.000129120485877	-0.0446208371273
0.162	-10.0570785478	0.000442904205395	9.14111967982	-6.35656190356e-05	0.011937259168	-0.000133362208838	-6.95232276832e-05	0.011937259283	-0.000133484927604	-0.0446313186179
0.163	-10.0272149508	0.000454098519758	9.11623468806	-6.33108142295e-05	0.0147137670683	-0.000137325486674	-6.94472584526e-05	0.0147137671772	-0.000137450866848	-0.0446446355381
0.164	-9.99910602209	0.000465044645706	9.09294415417	-6.28263579125e-05	0.0173662833166	-0.000140884222208	-6.91240638367e-05	0.0173662834186	-0.000141012354189	-0.0446606649229
0.165	-9.972747954	0.000475756971687	9.07124549624	-6.21142121708e-05	0.0198932883668	-0.000144033347383	-6.85553694048e-05	0.0198932884611	-0.000144164284848	-0.0446792821235
0.166	-9.9481314901	0.00048624902165	9.05113114502	-6.1176734225e-05	0.0222935978071	-0.000146768654081	-6.77433256125e-05	0.0222935978932	-0.000146902411673	-0.044700361139
0.167	-9.9252476678	0.000496533740125	9.0325888642	-6.0016682408e-05	0.024566359574	-0.000149086792155	-6.66905142335e-05	0.0245663596514	-0.000149223343653	-0.04472377495
0.168	-9.90407926386	0.000506623353615	9.01560257365	-5.86372105643e-05	0.0267110461683	-0.000150985259314	-6.53999428992e-05	0.0267110462367	-0.000151124536298	-0.0447493958471
0.169	-9.88460842706	0.000516529255201	9.00015224968	-5.70418583409e-05	0.0287274445986	-0.000152462387611	-6.38750354222e-05	0.0287274446578	-0.000152604278597	-0.0447770957497
0.17	-9.86681097606	0.000526261689554	8.98621450014	-5.52345405303e-05	0.0306156450093	-0.000153517328184	-6.21196211293e-05	0.0306156450593	-0.000153661678243	-0.0448067465152
0.171	-9.85066069476	0.000535829638135	8.9737625584	-5.32195359599e-05	0.0323760283931	-0.000154150035108	-6.01379237277e-05	0.0323760284339	-0.000154296645939	-0.0448382202356
0.172	-9.83612839245	0.000545240566586	8.96276662282	-5.10014783782e-05	0.0340092543138	-0.000154361249819	-5.79345522154e-05	0.0340092543456	-0.000154509880269	-0.0448713895221
0.173	-9.82318095778	0.000554500271925	8.95319405885	-4.85853468705e-05	0.0355162477008	-0.000154152484597	-5.55144912907e-05	0.0355162477237	-0.000154302851609	-0.0449061277765
0.174	-9.81178137019	0.00056361273841	8.94500966701	-4.59764581436e-05	0.0368981861872	-0.000153526007601	-5.28830937084e-05	0.0368981862018	-0.000153677787569	-0.0449423094509
0.175	-9.80189251959	0.000572579946439	8.93817572127	-4.31804586949e-05	0.0381564869608	-0.00015248482773	-5.0046072512e-05	0.0381564869674	-0.000152637658235	-0.0449798102928
0.176	-9.79347197637	0.000581401852662	8.93265244097	-4.02033183523e-05	0.0392927938197	-0.000151032680443	-4.70094946748e-05	0.0392927938189	-0.000151186162347	-0.0450185075787
0.177	-9.78647866723	0.000590076194324	8.92839785649	-3.7051323391e-05	0.0403089640609	-0.000149174013992	-4.37797743264e-05	0.0403089640533	-0.000149327713857	-0.0450582803336
0.178	-9.78086574419	0.000598598442692	8.92536846392	-3.37310713459e-05	0.0412070558753	-0.000146913977194	-4.0363667728e-05	0.0412070558617	-0.000147067430009	-0.0450990095383
0.179	-9.77658725687	0.000606961684797	8.92351901148	-3.02494652718e-05	0.0419893153673	-0.000144258407213	-3.67682676754e-05	0.0419893153484	-0.000144411119381	-0.0451405783239
0.18	-9.77359530757	0.000615156567139	8.92280293313	-2.66137086206e-05	0.0426581639375	-0.000141213818642	-3.30009985547e-05	0.0426581639141	-0.000141365271217	-0.0451828721525
0.181	-9.7718400589	0.000623171218619	8.92317252903	-2.2831300721e-05	0.0432161858659	-0.000137787393732	-2.90696120226e-05	0.0432161858388	-0.000137937045848	-0.0452257789872
0.182	-9.77127069404	0.000630991160714	8.92457909817	-1.89100325671e-05	0.0436661160413	-0.000133986973403	-2.49821830018e-05	0.0436661160113	-0.000134134265893	-0.0452691894481
0.183	-9.77183637892	0.000638599275026	8.92697311307	-1.48579825035e-05	0.0440108278064	-0.000129821049347	-2.07471055869e-05	0.0440108277743	-0.000129965408498	-0.0453129969567
0.184	-9.77348531887	0.000645975729595	8.93030447486	-1.06835128401e-05	0.0442533213415	-0.000125298757709	-1.63730899156e-05	0.0442533213082	-0.000125439599122	-0.0453570978691
0.185	-9.77616333578	0.000653097941511	8.93452271908	-6.39526600569e-06	0.0443967117472	-0.000120429872973	-1.18691585501e-05	0.0443967117135	-0.000120566605511	-0.0454013915961
0.186	-9.79375740244	0.000665997145793	8.93550481539	-2.02051943248e-06	0.0445059742074	-0.000115366715582	-7.2694576009e-06	0.0445059741741	-0.000115498910704	-0.0454458115591
0.187	-9.78530878156	0.000667892498956	8.94497143159	2.42663854636e-06	0.0443734817235	-0.000109746725512	-2.5715239777e-06	0.0443734816913	-0.00010987350923	-0.0454901436351
0.188	-9.8031462598	0.000681189742793	8.94599251326	6.98959921645e-06	0.044304918613	-0.000104042080684	2.24659048144e-06	0.0443049185824	-0.000104163149096	-0.045534451589
0.189	-9.79732310868	0.00068090228928	8.95876634318	1.15910114773e-05	0.0440015657418	-9.78258276533e-05	7.12703699552e-06	0.0440015657135	-9.79403419939e-05	-0.0455784987981
0.19	-9.81523442733	0.000695254250691	8.95981819629	1.63177175338e-05	0.0437634233392	-9.15179698309e-05	1.2137544296e-05	0.0437634233136	-9.16256137245e-05	-0.0456223503855
0.191	-9.81224614461	0.00069211637211	8.9751963645	2.10287159785e-05	0.0433031422835	-8.47567502457e-05	1.71536655355e-05	0.043303142261	-8.48567509288e-05	-0.0456657811973
0.192	-9.83007702601	0.000707405627324	8.9762673916	2.58778613629e-05	0.042908134406	-7.78963862497e-05	2.23131017957e-05	0.0429081343869	-7.79884233633e-05	-0.0457088564825
0.193	-9.82978411004	0.000701211422175	8.99378762879	3.06551778411e-05	0.0423057033186	-7.06469469945e-05	2.74191679064e-05	0.042305703303	-7.07303354958e-05	-0.0457513653926
0.194	-9.84738145737	0.000717282147626	8.99486646291	3.55823467739e-05	0.0417678859774	-6.32916794407e-05	3.26806007058e-05	0.0417678859654	-6.3366104582e-05	-0.0457933725801
0.195	-9.84956608413	0.000707837984589	9.01413665119	4.03818648103e-05	0.041038397252	-5.56157335143e-05	3.78297610577e-05	0.0410383972433	-5.56806157621e-05	-0.045834682761
0.196	-9.86678419018	0.000724486381523	9.01521191133	4.53406170954e-05	0.0403722796227	-4.78289455259e-05	4.31439231414e-05	0.0403722796173	-4.7883985397e-05	-0.045875359407
0.197	-9.87121329051	0.000711563812307	9.03586925466	5.01169681681e-05	0.0395309041892	-3.97931469663e-05	4.8287802493e-05	0.0395309041865	-3.98378851589e-05	-0.0459152235427
0.198	-9.88791098996	0.000728530229346	9.03692975313	5.5058705015e-05	0.0387511239075	-3.16439197681e-05	5.36029604349e-05	0.0387511239069	-3.16780815151e-05	-0.0459543369239
0.199	-9.89436306959	0.000711867776419	9.05863194303	5.97650347716e-05	0.0378129583774	-2.33200311723e-05	5.86914175243e-05	0.0378129583783	-2.33432890429e-05	-0.045992537388
0.2	-9.91040374959	0.000728825862815	9.0596668273	6.4638655006e-05	0.0369341088509	-1.48834006418e-05	6.39530165002e-05	0.0369341088523	-1.48955138047e-05	-0.0460298844696
0.201	-9.91866984103	0.000708134914679	9.08209165862	6.92264514953e-05	0.0359140515734	-6.34858772459e-06	6.8933959943e-05	0.0359140515744	-6.34936899783e-06	-0.0460662331579
0.202	-9.93392573699	0.000724678402755	9.08309034805	7.39779665262e-05	0.0349505560996	2.29401145576e-06	7.40842197006e-05	0.0349505560991	2.30475989781e-06	-0.0461016402885
0.203	-9.93098957788	0.000703598776595	9.09389842174	7.84346683609e-05	0.0338774073993	1.09331335637e-05	7.89401079493e-05	0.0338774073959	1.09554323559e-05	-0.0461359852973
0.204	-9.94411533264	0.000700531415038	9.10560537025	8.28626877151e-05	0.0327940234238	1.96340708923e-05	8.37707449865e-05	0.0327940234161	1.9668003806e-05	-0.046169271297
0.205	-9.9571468119	0.000694418991836	9.11749546428	8.71666441126e-05	0.0316844659856	2.83515547407e-05	8.84786327416e-05	0.031684465972	2.83971269733e-05	-0.0462014626926
0.206	-9.97015749868	0.000687217472077	9.12944987415	9.13509796877e-05	0.0305516813498	3.70632347851e-05	9.30671497752e-05	0.0305516813286	3.7120401819e-05	-0.046232535298
0.207	-9.983177277	0.000678176687107	9.14139762345	9.53949229259e-05	0.0293987813631	4.5744201259e-05	9.75143389725e-05	0.0293987813326	4.58128665413e-05	-0.0462624676862
0.208	-9.99620408262	0.000667323977286	9.15328865258	9.92841643027e-05	0.0282289366493	5.43684789464e-05	0.000101804652447	0.0282289366076	5.44484933705e-05	-0.0462912414433
0.209	-10.0092244625	0.000654459191815	9.16508414975	0.000103001890758	0.0270453101023	6.29086898713e-05	0.00010591997067	0.0270453100475	6.29998511323e-05	-0.0463188412551
0.21	-10.0222176584	0.000639431078998	9.17675191454	0.000106531307973	0.0258510220456	7.13360913891e-05	0.000109842126785	0.0258510219758	7.1438143598e-05	-0.0463452549128
0.211	-9.98282425893	0.000600751425793	9.19419816917	0.000109832769252	0.0245914630755	7.96101926694e-05	0.000113529548012	0.0245914629887	7.97227534027e-05	-0.0463704444731
0.212	-9.68737741799	0.000567207464963	9.17611152231	0.000113464279077	0.0229943457817	8.8190095685e-05	0.000117561485318	0.0229943456754	8.83129104189e-05	-0.0463941929638
0.213	-9.37608684513	0.000515416453087	9.14934672134	0.000117278442641	0.0209702416078	9.70271023612e-05	0.00012178821802	0.0209702414792	9.71596113057e-05	-0.0464161523477
0.214	-9.04154522444	0.000450739798906	9.11616551807	0.000121144813818	0.0185176273834	0.000106043525662	0.000126075602938	0.0185176272298	0.000106184903681	-0.0464358761913
0.215	-8.69511395982	0.000377034000275	9.07959032391	0.000124951152496	0.015655730222	0.000115143664027	0.000130306843618	0.0156557300403	0.000115292817718	-0.0464529459196
0.216	-8.34539670702	0.0002969101638	9.04182859666	0.000128614941164	0.012405160477	0.000124239112703	0.000134395184606	0.0124051602646	0.000124394687573	-0.0464669628874
0.217	-7.9988131489	0.000212146434894	9.00447062602	0.000132073139116	0.0087876266045	0.000133247533496	0.000138273612611	0.00878762635853	0.00013340792329	-0.0464775496116
0.218	-7.66007655727	0.000123971637681	8.96863989863	0.000135275826395	0.00482562148538	0.000142091938439	0.000141888471635	0.0048256212032	0.000142255296883	-0.0464843507057
0.219	-7.33257668656	3.3255484193e-05	8.93510887132	0.000138182170706	0.000542154259398	0.000150700242332	0.00014519541379	0.0005421539385	0.000150864497382	-0.0464870335238
0.22	-7.0186955602	-5.93623362729e-05	8.90438782198	0.000140757873889	-0.00403945392225	0.000159004968458	0.00014815683696	-0.00403945428414	0.000159167839074	-0.0464852885706
0.221	-6.7200431087	-0.000153384186131	8.8767938478	0.000142973572718	-0.00889571506259	0.000166943051755	0.000150740281388	-0.00889571546747	0.000167102067171	-0.0464788297363
0.222	-6.43765242507	-0.000248394519597	8.8525032162	0.000144803859632	-0.0140030729283	0.000174455711052	0.00015291744938	-0.0140030733779	0.000174608232472	-0.0464673944119
0.223	-6.17212623518	-0.000344019540932	8.83159120643	0.000146226707194	-0.0193379686654	0.000181488374957	0.000154663631112	-0.0193379691609	0.000181631619575	-0.0464507435213
0.224	-5.92374807431	-0.000439900443289	8.81406219462	0.000147223154873	-0.0248768848154	0.000187990650142	0.000155957394546	-0.0248768853579	0.000188121717315	-0.0464286615011
0.225	-5.69256589626	-0.00053567653512	8.799871924	0.000147777160768	-0.030596377257	0.000193916324374	0.000156780441628	-0.0305963778469	0.000194032223761	-0.046400956241
0.226	-5.47845678533	-0.000630975264796	8.78894366875	0.000147875556674	-0.0364731017576	0.000199223396322	0.000157117568705	-0.0364731023948	0.00019932107772	-0.0463674589965
0.227	-5.28117618109	-0.000725407180777	8.78117978365	0.000147508060601	-0.0424838394077	0.000203874123982	0.00015695668484	-0.0424838400918	0.000203950508565	-0.0463280242753
0.228	-7.26456769984	-0.00617365635992	8.20443560273	0.000124329776714	-0.0443652848307	0.000200921815365	0.00013363170192	-0.0443652855366	0.000200981265271	-0.0462846475455
0.229	-7.05375757229	-0.00693106979936	8.2037470149	0.000124405697174	-0.05055751196	0.000204205355968	0.000133848271578	-0.0505575127076	0.000204238584404	-0.0462330393361
0.23	-5.02562130789	2.99305032242e-05	9.11575435058	0.000106954935575	-0.0523567930662	0.000199641317022	0.000116175831981	-0.0523567938198	0.000199656628281	-0.0461816753075
0.231	-5.18257561074	0.00163077538486	9.40452164201	7.22557402563e-05	-0.0495185045711	0.000186894066839	8.08784526286e-05	-0.0495185052924	0.000186901879024	-0.0461349874191
0.232	-7.20533203298	-0.0052419831073	8.74814180086	5.76895466063e-05	-0.0506114501126	0.000179997829944	6.59843679725e-05	-0.0506114508205	0.000179989910582	-0.0460849386127
0.233	-5.09547189653	0.00135394896842	9.57157708658	5.36083285529e-05	-0.0515375250843	0.000172100316055	6.15300727036e-05	-0.0515375257702	0.000172077219928	-0.0460338892855
0.234	-5.23095936603	0.00268691666137	9.78669504065	2.78476261423e-05	-0.0478564772157	0.000156384315673	3.50382483291e-05	-0.0478564778443	0.000156357249419	-0.0459884344344
0.235	-7.1836421348	-0.00376192926318	9.05528694207	2.35124909636e-05	-0.0482632414511	0.000146796829435	3.0254189532e-05	-0.0482632420475	0.000146755524546	-0.0459403879364
0.236	-6.95264357662	-0.00497329278538	8.91302585095	3.91502687398e-05	-0.0530279777849	0.000143801784048	4.57456309721e-05	-0.0530279783766	0.000143734813442	-0.0458856097047
0.237	-4.88988184876	0.00159726441964	9.69219425741	3.32683973755e-05	-0.0536175743552	0.000133714195643	3.9393356158e-05	-0.0536175749096	0.000133632144962	-0.0458323803432
0.238	-4.99974943719	0.00294696564067	9.8607246643	7.62659425973e-06	-0.0498270272682	0.000116317079223	1.29482434756e-05	-0.0498270277519	0.00011623159451	-0.0457848952964
0.239	-6.93209400461	-0.00346774585028	9.08888073975	3.82145407269e-06	-0.0502355952117	0.000105467737085	8.64021823052e-06	-0.0502355956525	0.000105367816943	-0.0457348790732
0.24	-6.6884695595	-0.00467845717621	8.90927605335	2.0233992687e-05	-0.0550894985635	0.000101585718254	2.48684690933e-05	-0.0550894989911	0.000101459460026	-0.0456780917566
0.241	-4.61866288841	0.00185485454748	9.65364736182	1.54544439483e-05	-0.055850557447	9.1033684905e-05	1.96013889439e-05	-0.0558505578312	9.0892333439e-05	-0.0456227166492
0.242	-4.72367615009	0.00318433868465	9.79335235005	-8.86908314529e-06	-0.0522987390835	7.35522205997e-05	-5.52367766453e-06	-0.0522987393933	7.34078514344e-05	-0.0455728750915
0.243	-6.65459126596	-0.00322465595104	8.99917415363	-1.13913444964e-05	-0.0529872393105	6.28854853939e-05	-8.53613790875e-06	-0.0529872395755	6.27267539359e-05	-0.0455202495884
0.244	-6.41543658768	-0.00444834346104	8.80010443575	6.25295497017e-06	-0.0581501925557	5.94297221597e-05	8.94624942518e-06	-0.058150192807	5.92446088693e-05	-0.0454605644991
0.245	-4.35411094045	0.00204824197846	9.52698762996	2.79598357177e-06	-0.0592510395457	4.95907318712e-05	5.03852887301e-06	-0.0592510397551	4.93908683292e-05	-0.0454019613668
0.246	-4.46856080023	0.00335716380152	9.65427529269	-2.01573402716e-05	-0.0560599952108	3.30742090705e-05	-1.86666488282e-05	-0.0560599953496	3.28718890005e-05	-0.0453485362727
0.247	-6.41104729142	-0.0030513263858	8.85313278793	-2.14217349134e-05	-0.0571089082765	2.35346782752e-05	-2.03656405829e-05	-0.0571089083749	2.33185453925e-05	-0.0452919730131
0.248	-6.18796445252	-0.00428642690752	8.64901913968	-2.61825632556e-06	-0.0626233810239	2.13503038035e-05	-1.66356112095e-06	-0.0626233811131	2.11084907019e-05	-0.0452280000091
0.249	-4.1453751984	0.0021834883903	9.37185876079	-4.89738511551e-06	-0.064071471122	1.29574216133e-05	-4.32368657033e-06	-0.0640714711758	1.27017649977e-05	-0.0451647539791
0.25	-4.27813332348	0.00347780533435	9.4989867851	-2.6680201845e-05	-0.0612170823329	-1.9676510092e-06	-2.67805531681e-05	-0.0612170823242	-2.224772977e-06	-0.0451063389494
0.251	-6.23964093596	-0.00293076469307	8.70192756462	-2.68862165069e-05	-0.0625742609899	-9.83765126261e-06	-2.73414779524e-05	-0.0625742609486	-1.01074002588e-05	-0.0450444694395
0.252	-6.03884807186	-0.00417313713537	8.50281064106	-7.11809362569e-06	-0.0683631085208	-1.02882461721e-05	-7.59402707132e-06	-0.0683631084776	-1.05821959633e-05	-0.0449749044845
0.253	-4.02008874261	0.0022807103381	9.23067732675	-8.44550235706e-06	-0.0700592214172	-1.68639552735e-05	-9.2165796369e-06	-0.070059221347	-1.71702001153e-05	-0.0449057997112
0.254	-4.17493615586	0.0035667016303	9.36558090577	-2.93075669793e-05	-0.0674233703872	-2.99114162201e-05	-3.06625621598e-05	-0.0674233702643	-3.02175920652e-05	-0.0448412874858
0.255	-6.15794279261	-0.00284170958778	8.57941706634	-2.86858107076e-05	-0.0689547991589	-3.58898344879e-05	-3.03068284224e-05	-0.0689547990122	-3.62068267142e-05	-0.0447731303236
0.256	-5.98097943008	-0.00408748271994	8.39119989206	-8.16579778344e-06	-0.0748707753441	-3.44447871035e-05	-9.72053665491e-06	-0.0748707752035	-3.47838474965e-05	-0.0446971324991
0.257	-3.98677287276	0.00235914643429	9.12915185597	-8.77015484802e-06	-0.0766571717993	-3.91105568884e-05	-1.05309922059e-05	-0.0766571716405	-3.94598157678e-05	-0.0446214804034
0.258	-4.16336107109	0.0036419009762	9.27593832537	-2.8950143254e-05	-0.0740743486305	-5.02500533703e-05	-3.12042665036e-05	-0.0740743484285	-5.05972340142e-05	-0.0445503437921
0.259	-6.16648100904	-0.002766178998	8.50385564825	-2.7715900113e-05	-0.07560904315	-5.43512498568e-05	-3.01489086502e-05	-0.0756090429326	-5.47069714561e-05	-0.0444755398861
0.26	-6.01134709431	-0.00401247915343	8.32897920824	-6.63905762201e-06	-0.0814778227946	-5.10662277353e-05	-8.92269569665e-06	-0.0814778225906	-5.14414687692e-05	-0.0443929226772
0.261	-4.03919558431	0.00243339917725	9.07878726832	-6.72216656982e-06	-0.0831791754689	-5.39251335968e-05	-9.12871123654e-06	-0.0831791752545	-5.43081333613e-05	-0.0443107113171
0.262	-4.23426253236	0.00371644665772	9.23851841038	-2.64236290327e-05	-0.0804751516213	-6.3300863693e-05	-2.92403693911e-05	-0.0804751513719	-6.36794774703e-05	-0.0442331128372
0.263	-6.25350440301	-0.00269137721864	8.48090504596	-2.47580207612e-05	-0.0818415054157	-6.56964310724e-05	-2.76754952734e-05	-0.0818415051581	-6.60810754591e-05	-0.0441519975567
0.264	-6.11589272638	-0.00393645150557	8.31919952228	-3.28679248901e-06	-0.0874956297473	-6.07676669075e-05	-5.98210550764e-06	-0.0874956295091	-6.11691363509e-05	-0.0440632658704
0.265	-4.16128288423	0.00251272298513	9.08021006324	-3.01149531481e-06	-0.0889504478305	-6.20439306393e-05	-5.75790053297e-06	-0.0889504475883	-6.245061067e-05	-0.0439751643311
0.266	-4.36985275207	0.00379806323885	9.25177400149	-2.23935383463e-05	-0.0859711235974	-6.9902674249e-05	-2.54792523546e-05	-0.0859711233267	-7.03025645302e-05	-0.0438919305181
0.267	-6.39981056273	-0.00260980110531	8.50709347593	-2.04366819463e-05	-0.0870232136457	-7.08524811526e-05	-2.35579326218e-05	-0.0870232133723	-7.12558822704e-05	-0.0438054804354
0.268	-6.27423859633	-0.00385291638454	8.35664617199	1.30406484453e-06	-0.0923258675649	-6.45508822583e-05	-1.53582364691e-06	-0.0923258673156	-6.49685079426e-05	-0.0437117523017
0.269	-4.33171537343	0.00260141586297	9.12663779368	1.81683433675e-06	-0.093407711003	-6.45273534415e-05	-1.01625598928e-06	-0.0934077107546	-6.49477373588e-05	-0.0436190099467
0.27	-4.54814970717	0.00388972149844	9.30758250463	-1.73595906127e-05	-0.0900377941125	-7.11595938707e-05	-2.0475177004e-05	-0.0900377938404	-7.15708604901e-05	-0.0435315107025
0.271	-6.58299658449	-0.00251860883545	8.57317994114	-1.521099479e-05	-0.090671629714	-7.09563813671e-05	-1.83111942733e-05	-0.0906716294434	-7.13688062252e-05	-0.0434412054692
0.272	-6.46373624328	-0.00375985652645	8.43111966017	6.7106620168e-06	-0.0955305332357	-6.35755897398e-05	3.93664506907e-06	-0.0955305329926	-6.39999085924e-05	-0.0433440588386
0.273	-4.52777940265	0.0026996767861	9.2070621978	7.37885729353e-06	-0.0961595736014	-6.25457231396e-05	4.65535385902e-06	-0.0961595733627	-6.29705888547e-05	-0.0432483394125
0.274	-4.74659251147	0.0039905685563	9.39431394727	-1.16651787551e-05	-0.0923318930218	-6.82416454448e-05	-1.46282226333e-05	-0.0923318927627	-6.86552599931e-05	-0.0431583116991
0.275	-6.78083701722	-0.00241867425175	8.66709087347	-9.3889827993e-06	-0.0924926257572	-6.71705738534e-05	-1.2299381255e-05	-0.0924926255023	-6.75832750086e-05	-0.0430659494603
0.276	-6.66260814638	-0.00365874466817	8.53023212682	1.26556677052e-05	-0.096865245699	-5.89900049042e-05	1.0102869665e-05	-0.0968652454744	-5.94126476935e-05	-0.0429672313883
0.277	-4.72826868379	0.00280462591672	9.3088993239	1.34291206603e-05	-0.0970115469246	-5.72249017973e-05	1.09576848995e-05	-0.0970115467066	-5.76462051753e-05	-0.0428704179758
0.278	-4.94470679774	0.00409696254597	9.49932651004	-5.5235669838e-06	-0.0927085178303	-6.22454076411e-05	-8.20387158851e-06	-0.0927085175941	-6.26535819701e-05	-0.0427797684146
0.279	-6.9737024582	-0.00231356069691	8.77625513519	-3.15692543719e-06	-0.0923902465014	-6.05584022012e-05	-5.75918346075e-06	-0.0923902462714	-6.09639302158e-05	-0.0426872677499
0.28	-6.85212429949	-0.00355352428783	8.64157922301	1.89751852169e-05	-0.096282059045	-5.18208359886e-05	1.67505624018e-05	-0.096282058847	-5.22347848267e-05	-0.0425888972828
0.281	-4.91542914087	0.00291131331321	9.41999677447	1.98261558639e-05	-0.0959623880253	-4.9550564193e-05	1.77030378267e-05	-0.0959623878357	-4.9961648091e-05	-0.0424928976649
0.282	-5.12581546885	0.0042034633742	9.61080872002	9.45507967377e-07	-0.0912114989709	-5.41121882875e-05	-1.36584460287e-06	-0.0912114987642	-5.45085406813e-05	-0.0424035117484
0.283	-7.14604701901	-0.00220854737357	8.88928174082	3.38234432865e-06	-0.0904515820428	-5.20157470416e-05	1.16492352747e-06	-0.0904515818435	-5.24080766409e-05	-0.0423127259587
0.284	-7.01787950354	-0.00344965926045	8.75425451434	2.55790824579e-05	-0.0939093252581	-4.29179100818e-05	2.37503640869e-05	-0.0939093250923	-4.33175883429e-05	-0.0422165146149
0.285	-5.07602706144	0.00301363335947	9.52998704297	2.649181314e-05	-0.093179444443	-4.03252506843e-05	2.47764392178e-05	-0.0931794442867	-4.07209036137e-05	-0.0421230889773
0.286	-5.27790418961	0.00430371753337	9.71897619276	7.67459787703e-06	-0.0880447166148	-4.45968620076e-05	5.78393868126e-06	-0.088044716442	-4.49764488721e-05	-0.042036666897
0.287	-7.28708360241	-0.00210975868421	8.9970055927	1.01679562277e-05	-0.0869145276879	-4.22510083684e-05	8.37993491618e-06	-0.0869145275234	-4.26255471806e-05	-0.0419492287026
0.288	-7.15029126086	-0.0033532878631	8.85974797748	3.24095574981e-05	-0.0900163546277	-3.29446249129e-05	3.10146440907e-05	-0.0900163544982	-3.33258871236e-05	-0.0418567346954
0.289	-5.20168135251	0.00310512613177	9.631042638	3.33703003738e-05	-0.0889606716088	-3.01684963333e-05	3.20944567654e-05	-0.0889606714895	-3.0544926761e-05	-0.0417673599434
0.29	-5.39379506859	0.00439122743924	9.81669113376	1.46084921114e-05	-0.0835319190847	-3.42768362384e-05	1.31646762313e-05	-0.083531918949	-3.46361138132e-05	-0.0416852914426
0.291	-7.39081002681	-0.00202340376284	9.09297978304	1.71421226727e-05	-0.0821258205209	-3.18021156586e-05	1.58044329038e-05	-0.0821258203942	-3.21556569016e-05	-0.0416024987009
0.292	-7.24448987844	-0.00327048557935	8.95231632082	3.94036580716e-05	-0.084970068609	-2.24021919041e-05	3.84586837465e-05	-0.0849700685185	-2.27622704163e-05	-0.0415149237684
0.293	-5.28862526218	0.00317966469032	9.71812968332	4.03924855357e-05	-0.0836902904739	-1.95473972696e-05	3.95678836508e-05	-0.0836902903944	-1.99021763437e-05	-0.0414307016349
0.294	-5.47079273378	0.00446000342905	9.89960823119	2.16706665429e-05	-0.0780717548844	-2.3588021e-05	2.06812816996e-05	-0.0780717547882	-2.39247864419e-05	-0.0413539854623
0.295	-5.35391966775	0.00315713692742	9.72612501482	4.51569665712e-05	-0.080609288903	-1.45225143181e-05	4.45434473398e-05	-0.080609288843	-1.48643043185e-05	-0.0412746769497
0.296	-7.34868974337	-0.00322131142972	9.03251478088	4.14658001118e-05	-0.0792054218251	-1.18348432786e-05	4.09643708974e-05	-0.0792054217755	-1.21721426359e-05	-0.0411948204123
0.297	-5.3409916969	0.00331018941277	9.79019157622	4.48687913856e-05	-0.0778213242363	-8.88968610116e-06	4.44896276087e-05	-0.0778213241987	-9.22126437213e-06	-0.0411163710064
0.298	-5.51285442659	0.00455700484744	9.96751779396	2.69004869332e-05	-0.0721054834493	-1.29665140978e-05	2.63554321446e-05	-0.0721054833944	-1.3279269094e-05	-0.041045559227
0.299	-5.38611909123	0.00323530539039	9.79016672999	5.08444617862e-05	-0.0745642686973	-3.96485758336e-06	5.06689738172e-05	-0.0745642686799	-4.28309413406e-06	-0.0409722502804
0.3	-7.36924682023	-0.00315278064943	9.09396737848	4.74771972332e-05	-0.0731175741394	-1.36634828577e-06	4.74084858388e-05	-0.0731175741329	-1.68004872089e-06	-0.0408984545323
0.301	-5.3557606087	0.00335147740172	9.84563469191	5.10437725869e-05	-0.0717177210051	1.44742889229e-06	5.10902866901e-05	-0.0717177210107	1.13926591107e-06	-0.0408260951548
0.302	-5.51940606749	0.00458445675228	10.0186099875	3.3194623846e-05	-0.066019711403	-2.7427912005e-06	3.30710460667e-05	-0.0660197113905	-3.03173934057e-06	-0.0407613648987
0.303	-5.38473504785	0.00325990365585	9.83757181918	5.71395512603e-05	-0.0685068757559	6.11229466204e-06	5.73762635928e-05	-0.0685068757821	5.81686914835e-06	-0.0406941216104
0.304	-7.35784803154	-0.00312771728311	9.13918775435	5.37505259153e-05	-0.0671190615009	8.54311355756e-06	5.40857691016e-05	-0.0671190615382	8.25186632772e-06	-0.0406263482133
0.305	-5.34006744577	0.00335122477991	9.88538734864	5.72174110283e-05	-0.0658004809498	1.11494549675e-05	5.76580434155e-05	-0.0658004809992	1.08631878338e-05	-0.0405599411527
0.306	-5.49730455284	0.00457393297679	10.0546656958	3.93090923141e-05	-0.0602124231932	6.7730522774e-06	3.95725981053e-05	-0.0602124232232	6.50614836273e-06	-0.040501060407
0.307	-5.3565807443	0.00324992172564	9.87066974504	6.31035604591e-05	-0.062815378249	1.54032917526e-05	6.37153494126e-05	-0.0628153783188	1.5128479689e-05	-0.0404395610434
0.308	-7.32147402526	-0.00313349967011	9.17088974233	5.95716920776e-05	-0.0615693277373	1.75913118596e-05	6.02710281184e-05	-0.0615693278182	1.7319986083e-05	-0.0403774030418
0.309	-5.30112022609	0.00331952908493	9.91247377547	6.28334683895e-05	-0.0604101954645	1.99154787909e-05	6.36256564117e-05	-0.0604101955572	1.96482541548e-05	-0.0403164608702
0.31	-5.4538862019	0.00453271771632	10.0789265414	4.47806692641e-05	-0.0550049765799	1.52781361341e-05	4.53858284636e-05	-0.0550049766515	1.50302130953e-05	-0.0402628669069
0.311	-5.30910416655	0.00321027668003	9.89286463414	6.83328419964e-05	-0.0577913755684	2.36018126972e-05	6.92714279287e-05	-0.0577913756806	2.33441515049e-05	-0.040206478479
0.312	-7.26765423807	-0.00316633521926	9.19259006923	6.45802434121e-05	-0.0567495851125	2.54674081217e-05	6.55924951114e-05	-0.0567495852354	2.52122277964e-05	-0.0401492377228
0.313	-5.2464902791	0.00326024800934	9.93050422014	6.75627220733e-05	-0.0558071660593	2.7429935644e-05	6.86524120183e-05	-0.0558071661934	2.71776797126e-05	-0.0400930024451
0.314	-5.39668745138	0.00446447339775	10.0950505173	4.92984883001e-05	-0.0506363682115	2.24512756158e-05	5.01881853834e-05	-0.0506363683222	2.22180621596e-05	-0.0400438830649
0.315	-7.33831251349	-0.00195084455138	9.36220993129	5.17288911236e-05	-0.0495741848356	2.38338467193e-05	5.26728518391e-05	-0.0495741849546	2.36038839132e-05	-0.0399937819426
0.316	-7.15433675635	-0.0032384432612	9.20412114532	7.33530663373e-05	-0.0528395549916	3.19090559519e-05	7.46177215898e-05	-0.0528395551535	3.16650047525e-05	-0.0399385598077
0.317	-5.17952215015	0.00309909486768	9.94180624717	7.37169443488e-05	-0.052137259533	3.34290155442e-05	7.50406870418e-05	-0.0521372597048	3.31863436667e-05	-0.0398861489945
0.318	-5.32990375382	0.00432145534638	10.1050607372	5.44410378368e-05	-0.0472460826746	2.80530118338e-05	5.55497528424e-05	-0.0472460828202	2.78288207351e-05	-0.0398405493957
0.319	-7.26880732146	-0.0020656592606	9.37329204007	5.6018107707e-05	-0.0464545016155	2.89936122685e-05	5.71629591075e-05	-0.0464545017679	2.87711281746e-05	-0.0397937002142
0.32	-7.08478942735	-0.00334263666648	9.21513706747	7.68865693694e-05	-0.0499829809862	3.65840623701e-05	7.83309663263e-05	-0.0499829811817	3.634481281e-05	-0.039741470488
0.321	-5.11308641111	0.0029826534088	9.95109914695	7.66594513827e-05	-0.0495504453071	3.76268501436e-05	7.81434962593e-05	-0.0495504455107	3.73873203038e-05	-0.0396917788788
0.322	-5.26433393115	0.00420361960782	10.1142482844	5.69199894955e-05	-0.0449351051426	3.17815538931e-05	5.81712982662e-05	-0.0449351053162	3.15599729937e-05	-0.0396486188548
0.323	-7.20149751526	-0.00216610287316	9.384403083	5.80135396211e-05	-0.0444107028545	3.22099285332e-05	5.92803426883e-05	-0.0444107030327	3.19884223611e-05	-0.0396039449409
0.324	-7.01854368713	-0.0034398834957	9.22688009043	7.8364496377e-05	-0.0481968946643	3.92455279042e-05	7.99072638329e-05	-0.0481968948847	3.9004423858e-05	-0.0395536352846
0.325	-5.05104459277	0.00286755300132	9.96172057337	7.77019180315e-05	-0.048025586541	3.97432941571e-05	7.92624750755e-05	-0.0480255867669	3.95001563844e-05	-0.0395055975466
0.326	-5.20418480239	0.00408429851549	10.1252547014	5.76002053401e-05	-0.0436740153012	3.33636323856e-05	5.89079515165e-05	-0.0436740154927	3.31378641317e-05	-0.0394638221118
0.327	-7.14060163624	-0.00226850835591	9.39774051875	5.82719781498e-05	-0.0434011685647	3.32169446831e-05	5.95723687244e-05	-0.0434011687577	3.29895439592e-05	-0.0394202822539
0.328	-6.9596667764	-0.00353923814635	9.24122855224	7.81424865246e-05	-0.0474259055267	3.9638342987e-05	7.96932442338e-05	-0.0474259057603	3.93884374356e-05	-0.0393708687657
0.329	-4.99720493307	0.00275009075381	9.97529076936	7.70708592342e-05	-0.0474931696669	3.95372999814e-05	7.86157057873e-05	-0.0474931699026	3.92835854594e-05	-0.0393234819325
0.33	-5.15295777214	0.00396329964054	10.1394771551	5.66281438124e-05	-0.0433794501777	3.25756106274e-05	5.78984755347e-05	-0.0433794503736	3.23386963759e-05	-0.0392821124433
0.331	-7.0893291099	-0.00237105431303	9.41450013738	5.68952115266e-05	-0.0433292448602	3.18122711379e-05	5.8133995574e-05	-0.0433292450536	3.15720421746e-05	-0.0392387553412
0.332	-6.91107748809	-0.00363736035618	9.25918589036	7.63021401606e-05	-0.0475607724246	3.7584850378e-05	7.77646577061e-05	-0.0475607726563	3.73192744138e-05	-0.0391893169643
0.333	-4.95417799332	0.00263501095148	9.99262483222	7.48423701032e-05	-0.0478321853339	3.68583102666e-05	7.6274530439e-05	-0.0478321855634	3.65872448039e-05	-0.0391416930741
0.334	-5.11295288228	0.00384612494434	10.1575520736	5.40839323277e-05	-0.043919513637	2.92960712576e-05	5.52194445422e-05	-0.0439195138209	2.90413377565e-05	-0.0390998772061
0.335	-7.04969296331	-0.0024681640243	9.43515022278	5.39757509725e-05	-0.0440530255332	2.79061269343e-05	5.50554557259e-05	-0.0440530257101	2.76465442099e-05	-0.0390558883321
0.336	-6.87451503878	-0.00372850039775	9.28105507993	7.29542077031e-05	-0.0484504544839	3.30290739614e-05	7.42313126153e-05	-0.0484504546959	3.27415210614e-05	-0.0390056503549
0.337	-4.92342005315	0.00252852699588	10.0138627123	7.11471822395e-05	-0.0488833673141	3.16852359167e-05	7.23701358855e-05	-0.0488833675194	3.13907336104e-05	-0.0389570564539
0.338	-5.08534903957	0.00373906429137	10.1794672127	5.01188855914e-05	-0.0451276323723	2.35396338085e-05	5.10240736388e-05	-0.0451276325258	2.32611922309e-05	-0.0389141046441
0.339	-7.02261628399	-0.00255397164406	9.45953818929	4.96876397417e-05	-0.0453995118718	2.15501762869e-05	5.0514167052e-05	-0.0453995120135	2.12656209036e-05	-0.0388688391066
0.34	-6.85066018972	-0.00380699356034	9.30654674153	6.82968871293e-05	-0.0499163903796	2.60607555549e-05	6.92962742213e-05	-0.049916390553	2.57459725333e-05	-0.0388172024545
0.341	-4.90536864745	0.00243646810954	10.0385819454	6.62062223319e-05	-0.0504634711321	2.41458750219e-05	6.71298191427e-05	-0.050463471294	2.382301891e-05	-0.0387670863326
0.342	-5.07034486746	0.00364779235011	10.2046797929	4.49749796596e-05	-0.0468167481685	1.54718990626e-05	4.556221043e-05	-0.0468167482726	1.51651142348e-05	-0.0387224939983
0.343	-7.00807781698	-0.00262339391189	9.48701367614	4.42942646236e-05	-0.0471786531455	1.29480730061e-05	4.47828764923e-05	-0.0471786532332	1.26342838836e-05	-0.0386754953013
0.344	-6.83928564852	-0.00386811030069	9.33490723626	6.26149777262e-05	-0.0517663328121	1.69215562758e-05	6.32551682161e-05	-0.0517663329279	1.65757685026e-05	-0.0386220519005
0.345	-4.89959495842	0.00236356719279	10.0659305035	6.0323267252e-05	-0.0523788537583	1.4518857937e-05	6.08696133901e-05	-0.0523788538582	1.41642989655e-05	-0.0385700541319
0.346	-5.0673215822	0.00357676635296	10.2322526106	3.89725169608e-05	-0.048792599754	5.40722373056e-06	3.91677959462e-05	-0.0487925997907	5.06908832495e-06	-0.03852351047
0.347	-7.00527905433	-0.002672631382	9.51656697509	3.81319992638e-05	-0.0491962932997	2.44912142104e-06	3.82129276384e-05	-0.0491962933158	2.10353737589e-06	-0.0384745161686
0.348	-6.83942500091	-0.00390848771653	9.36505904107	5.62601876661e-05	-0.0538069255953	5.99467290736e-06	5.64759447749e-05	-0.0538069256366	5.61588584107e-06	-0.0384190515581
0.349	-4.90497887312	0.00231306903273	10.0947684561	5.38625220246e-05	-0.0544376492712	3.21933891667e-06	5.39711604765e-05	-0.0544376492929	2.83155942578e-06	-0.0383650051743
0.35	-5.07501315603	0.00352887904652	10.2609961256	3.24854607229e-05	-0.0508654691676	-6.20937430831e-06	3.22333386053e-05	-0.0508654691216	-6.58001018468e-06	-0.0383163900102
0.351	-7.01281567339	-0.00269945626725	9.54697041823	3.15835974901e-05	-0.0512654637109	-9.47347900631e-06	3.1206645125e-05	-0.051265463641	-9.85153089825e-06	-0.0382653258554
0.352	-6.84954874493	-0.00392637224909	9.39574082966	4.96228432315e-05	-0.055854521237	-6.22043051107e-06	4.93694377458e-05	-0.0558545211902	-6.63229223172e-06	-0.0382078107521
0.353	-4.91988242203	0.00228651338334	10.1238064699	4.72189851391e-05	-0.056460091796	-9.22958104317e-06	4.68507951138e-05	-0.0564600917269	-9.65017223631e-06	-0.0381517303531
0.354	-5.09168333699	0.00350527922164	10.289604384	2.59107784316e-05	-0.0528599935415	-1.88338718616e-05	2.51778567435e-05	-0.0528599934017	-1.92362429761e-05	-0.0381011009309
0.355	-7.02885814846	-0.00270333648635	9.57691084767	2.50467187824e-05	-0.0532156711665	-2.2257149896e-05	2.4184349757e-05	-0.0532156710007	-2.26664406042e-05	-0.0380480654722
0.356	-6.86773989047	-0.00392169976228	9.42563655637	4.30997998858e-05	-0.0577439344387	-1.91451602207e-05	4.23556670705e-05	-0.0577439342948	-1.95882899881e-05	-0.0379886383209
0.357	-4.94232411138	0.00228368239211	10.1517310078	4.07860492578e-05	-0.0582867253983	-2.22363160583e-05	3.99254526499e-05	-0.0582867252308	-2.26874641872e-05	-0.0379307007115
0.358	-5.11529871979	0.00350535727943	10.3167756439	1.96360200675e-05	-0.05462282543	-3.1864712241e-05	1.84126944175e-05	-0.0546228251903	-3.22962535966e-05	-0.0378782705543
0.359	-7.05131266212	-0.00268539878918	9.60510579968	1.89016655611e-05	-0.0549000053478	-3.52931264721e-05	1.75502768361e-05	-0.0549000050814	-3.57306806122e-05	-0.0378235123639
0.36	-6.89186029762	-0.0038960179816	9.45348625959	3.70625232786e-05	-0.0593349947973	-3.21664046185e-05	3.58300575514e-05	-0.0593349945529	-3.26373150351e-05	-0.0377624550616
0.361	-4.97014059496	0.00230270671363	10.1773098268	3.4924181309e-05	-0.05978440173	-3.51864820067e-05	3.35794593199e-05	-0.059784401462	-3.56643240189e-05	-0.0377029736158
0.362	-5.1436795937	0.00352688556058	10.3413125044	1.40088200243e-05	-0.0560280775991	-4.46892260741e-05	1.23091213267e-05	-0.0560280772588	-4.51458376371e-05	-0.0376490856698
0.363	-7.07797836636	-0.00264824897786	9.63039735617	1.34818542213e-05	-0.0562000349628	-4.79733050344e-05	1.16611460929e-05	-0.0562000345966	-4.84346966922e-05	-0.0375929753988
0.364	-6.91969190919	-0.00385227455226	9.47817443564	3.18286830851e-05	-0.0605168997829	-4.46834976194e-05	3.01331453725e-05	-0.06051689944	-4.51773510694e-05	-0.037530684397
0.365	-5.0011279809	0.00234030344305	10.1994740551	2.99338152187e-05	-0.0608500967834	-4.74896537607e-05	2.81355655395e-05	-0.0608500964181	-4.79890741164e-05	-0.0374700793395
0.366	-5.17464090644	0.00356628257196	10.3621976774	9.31123356182e-06	-0.0569806122489	-5.6729881024e-05	7.17085084846e-06	-0.0569806118128	-5.72062994877e-05	-0.0374151755666
0.367	-7.10668048636	-0.0025956823935	9.65182188992	9.04971339397e-06	-0.0570285800496	-5.97357020324e-05	6.80029368634e-06	-0.0570285795894	-6.02154452131e-05	-0.0373581749719
0.368	-6.94907528293	-0.00379450414031	9.49879322237	2.76397367724e-05	-0.0612104811785	-5.61526088327e-05	2.55264583714e-05	-0.061210480744	-5.66636286984e-05	-0.0372951298588
0.369	-5.03316377436	0.00239211114012	10.2173756036	2.60347268533e-05	-0.0614126833959	-5.86224290301e-05	2.38326907461e-05	-0.0614126829416	-5.91374828506e-05	-0.0372338965272
0.37	-5.20611197642	0.00361896557183	10.378644979	5.74098108659e-06	-0.0574173335999	-6.74857833051e-05	3.21373720079e-06	-0.0574173330772	-6.79760091253e-05	-0.037178485964
0.371	-7.13538030737	-0.00253231883773	9.66865534096	5.77989051298e-06	-0.0573305388914	-7.01041557058e-05	3.15942291023e-06	-0.0573305383475	-7.05961368343e-05	-0.0371211158747
0.372	-6.97800836688	-0.00372744925314	9.51468198102	2.46461917647e-05	-0.0613685813615	-6.61244176385e-05	2.21764211658e-05	-0.0613685808467	-6.66463270265e-05	-0.0370578473551
0.373	-5.06431101596	0.00245308642268	10.2304203258	2.3353389366e-05	-0.0614328730258	-6.81638903978e-05	2.08120273053e-05	-0.0614328724943	-6.86882412215e-05	-0.0369965243009
0.374	-5.23622225467	0.00367975645428	10.390127345	3.40090504391e-06	-0.0573067121581	-7.65657643973e-05	5.54092272545e-07	-0.0573067115616	-7.70634925764e-05	-0.0369411513835
0.375	-7.16226269216	-0.00246319946331	9.68043549155	3.75085911112e-06	-0.0570820127772	-7.87188607436e-05	8.29187723592e-07	-0.0570820121632	-7.92167631315e-05	-0.0368839603397
0.376	-7.004731911	-0.00365615525021	9.52544414581	2.29014108263e-05	-0.0609747959138	-7.42719396415e-05	2.01472569362e-05	-0.0609747953325	-7.47983792347e-05	-0.0368210192779
0.377	-5.09288910174	0.00251792160136	10.2382798744	2.191892948e-05	-0.0609015944234	-7.58206237596e-05	1.9112216037e-05	-0.0609015938293	-7.63479498867e-05	-0.0367601578037
0.378	-5.26337812333	0.00374329962604	10.3963832102	2.29699579485e-06	-0.056646818655	-8.37105155968e-05	-7.93944765594e-07	-0.0566468179997	-8.42095270698e-05	-0.0367053724823
0.379	-7.18579992145	-0.00239339007901	9.68696402517	2.94501364755e-06	-0.0562880140504	-8.53555319122e-05	-2.01243406984e-07	-0.0562880133815	-8.58532120805e-05	-0.0366489075004
0.38	-7.02778601635	-0.00358558540861	9.53094481625	2.23637738031e-05	-0.0600408746586	-8.04066557631e-05	1.94027432133e-05	-0.0600408740264	-8.09315439614e-05	-0.0365868364051
0.381	-5.11752724504	0.00258143896521	10.2408847565	2.16672240699e-05	-0.0598371073189	-8.14398113381e-05	1.86731603252e-05	-0.0598371066778	-8.19641475027e-05	-0.0365269728405
0.382	-5.28630190884	0.00380444900017	10.3974057085	2.34426974594e-06	-0.0554621707335	-8.88026687012e-05	-9.12690844482e-07	-0.0554621700352	-8.92971527753e-05	-0.03647330371
0.383	-7.20479067018	-0.00232763055984	9.68829189712	3.25630264155e-06	-0.0549790650444	-8.99324782293e-05	-3.65979196357e-08	-0.0549790643364	-9.04242683532e-05	-0.0364180843205
0.384	-7.04604283413	-0.00352029131255	9.5312926284	2.29060395065e-05	-0.0586030920828	-8.44826043301e-05	1.98156444648e-05	-0.0586030914155	-8.50004179131e-05	-0.0363573923411
0.385	-5.13719129645	0.00263892817224	10.2384026641	2.24518100631e-05	-0.0582811638063	-8.50104297083e-05	1.93471159917e-05	-0.0582811631341	-8.55264262185e-05	-0.0362990240484
0.386	-5.30405623288	0.00385859361863	10.3934177992	3.37904495254e-06	-0.0537997050253	-9.18652034522e-05	3.16403573525e-08	-0.0537997042994	-9.23499971332e-05	-0.0362469554076
0.387	-7.21837960161	-0.00227005186803	9.68469171384	4.5038437595e-06	-0.0532070003611	-9.25062887428e-05	1.1384982644e-06	-0.0532069996292	-9.29872147658e-05	-0.0361934518017
0.388	-7.05872327127	-0.00346415380792	9.52680947969	2.43302630314e-05	-0.0567178977659	-8.65894277426e-05	2.11831047136e-05	-0.0567178970785	-8.70953963777e-05	-0.0361345939937
0.389	-5.15119511415	0.00268640943371	10.2312056436	2.40599115323e-05	-0.0562945260389	-8.66537965587e-05	2.09152800705e-05	-0.0562945253501	-8.71568926534e-05	-0.0360781597848
0.39	-5.31605011008	0.00390190590235	10.3848372909	5.17589883458e-06	-0.0517241809708	-9.30496395522e-05	1.80653751918e-06	-0.0517241802315	-9.35203834565e-05	-0.0360281132303
0.391	-7.22605207838	-0.00222396901489	9.67662128548	6.44977387142e-06	-0.0510402742271	-9.32577743692e-05	3.07808587318e-06	-0.0510402734851	-9.37236924082e-05	-0.0359767290469
0.392	-7.0653893354	-0.00342020037058	9.51799237362	2.63864813275e-05	-0.0544571445265	-8.69361785523e-05	2.32461156519e-05	-0.0544571438323	-8.7426398734e-05	-0.0359200903663
0.393	-5.15918716102	0.00272081369182	10.2198304795	2.62317741298e-05	-0.0539521325052	-8.66054043435e-05	2.31079683306e-05	-0.0539521318124	-8.70919237656e-05	-0.0358659557185
0.394	-5.32201984052	0.00393150385904	10.3722359445	7.46747961978e-06	-0.0493133028883	-9.26160597947e-05	4.13390002805e-06	-0.0493133021477	-9.30692804392e-05	-0.0358182765901
0.395	-7.22762132635	-0.00219175566308	9.66468147815	8.81947650278e-06	-0.0485590541756	-9.24703117529e-05	5.49604417121e-06	-0.0485590534348	-9.29179743807e-05	-0.0357693365909
0.396	-7.06592324806	-0.00339050397279	9.5054706158	2.87932816451e-05	-0.0519031690411	-8.58281240831e-05	2.57110706553e-05	-0.0519031683508	-8.62996059345e-05	-0.0357152207971
0.397	-5.1611272483	0.00274007538449	10.2049349933	2.86814055889e-05	-0.0513381810116	-8.51903593034e-05	2.56263758309e-05	-0.0513381803252	-8.56575427463e-05	-0.0356636679832
0.398	-5.32200485718	0.00394552576542	10.3562953358	9.96526566362e-06	-0.0466528198037	-9.09073569845e-05	6.71184533866e-06	-0.0466528190711	-9.13404906783e-05	-0.0356186167143
0.399	-7.22319484547	-0.00217480055284	9.64957219857	1.13222966201e-05	-0.0458503517488	-9.05030464422e-05	8.0878756485e-06	-0.0458503510179	-9.09301147016e-05	-0.0355723593402
0.4	-7.06049440893	-0.00337616094952	9.489961659	3.12584082287e-05	-0.0491439661118	-8.36390557571e-05	2.82714572942e-05	-0.0491439654335	-8.40897192764e-05	-0.0355209827443
0.401	-5.15725212906	0.00274314630826	10.1872539154	3.11169434196e-05	-0.0485413596953	-8.27949664393e-05	2.81640404855e-05	-0.0485413590223	-8.32409575808e-05	-0.0354722057572
0.402	-5.31630815427	0.00394312905802	10.3377630009	1.23795772343e-05	-0.0438318263994	-8.83202603775e-05	9.23582104674e-06	-0.0438318256813	-8.87316349752e-05	-0.0354299539554
0.403	-7.21313445999	-0.00217353278205	9.63204893493	1.36711614374e-05	-0.0430034042802	-8.77614994548e-05	1.0551426501e-05	-0.0430034035649	-8.81665165371e-05	-0.0353865285392
0.404	-7.04951905788	-0.00337733203409	9.47222811213	3.34979622692e-05	-0.0462686619295	-8.07816054701e-05	3.0628151836e-05	-0.0462686612681	-8.12102419856e-05	-0.0353380183218
0.405	-5.14803000132	0.00272994917725	10.1675565889	3.32593412428e-05	-0.0456504225762	-7.98369037534e-05	3.04266142211e-05	-0.045650421921	-8.02607039674e-05	-0.0352921222716
0.406	-5.30545183827	0.00392443309753	10.3174108463	1.44376687139e-05	-0.0409384504112	-8.52755098282e-05	1.14177678492e-05	-0.0409384497109	-8.56642982758e-05	-0.0352527531656
0.407	-7.19800958372	-0.00218749614479	9.61288216994	1.56000682826e-05	-0.0401054830032	-8.46678459139e-05	1.26054279454e-05	-0.0401054823061	-8.50501854791e-05	-0.0352122213944
0.408	-7.03360934516	-0.00339332721663	9.45303825825	3.52532695482e-05	-0.04336345109	-7.76777264429e-05	3.25073201844e-05	-0.0433634504474	-7.8083937524e-05	-0.0351666180493
0.409	-5.13411444308	0.00270128816161	10.1466082873	3.48585488928e-05	-0.0427502630756	-7.67360268732e-05	3.21490528545e-05	-0.0427502624391	-7.71374297553e-05	-0.0351236225538
0.41	-5.29012497008	0.00389042115328	10.295997884	1.58991663014e-05	-0.0380560700091	-8.21890958743e-05	1.30025404732e-05	-0.0380560693268	-8.25552512346e-05	-0.0350871352927
0.411	-7.17854896278	-0.00221545914633	9.59282127868	1.68787676308e-05	-0.0372382602851	-8.16326704715e-05	1.40051339223e-05	-0.0372382596055	-8.19924681193e-05	-0.0350494763761
0.412	-7.01352659535	-0.00342272407305	9.43313120808	3.63047874502e-05	-0.0405081191876	-7.47310461918e-05	3.36752490255e-05	-0.0405081185625	-7.51151676214e-05	-0.0350067397081
0.413	-5.11628968695	0.00265872541383	10.1251370711	3.57065937112e-05	-0.0399185977726	-7.3887416817e-05	3.31095885644e-05	-0.0399185971529	-7.42669289834e-05	-0.0349665856782
0.414	-5.27114085164	0.00384281001753	10.2742380795	1.6568287045e-05	-0.0352601633062	-7.94460885173e-05	1.37809828386e-05	-0.0352601626392	-7.9790265586e-05	-0.0349329028628
0.415	-7.15558898114	-0.00225555357566	9.57256418529	1.73241026023e-05	-0.0344748285694	-7.90296506613e-05	1.45544800611e-05	-0.034474827904	-7.93677226264e-05	-0.034898021766
0.416	-6.99012779004	-0.00346351329045	9.41318812817	3.64825394901e-05	-0.0377732344984	-7.23024825853e-05	3.3949561455e-05	-0.0377732338868	-7.26654967266e-05	-0.0348580397823
0.417	-5.09542865086	0.00260443065648	10.1038061735	3.56470895306e-05	-0.0372233334765	-7.16380008433e-05	3.31399799875e-05	-0.0372233328688	-7.19967514567e-05	-0.0348205989277
0.418	-5.24937895015	0.00378389613204	10.2527749861	1.63024187916e-05	-0.0326158530602	-7.73783210722e-05	1.35992078996e-05	-0.0326158524032	-7.77017860665e-05	-0.0347895766844
0.419	-7.13002707909	-0.00230543204439	9.5527331996	1.68076493525e-05	-0.0318774240668	-7.71743701816e-05	1.41143813916e-05	-0.0318774234097	-7.74921200641e-05	-0.0347573147265
0.42	-6.9643219194	-0.00351326053471	9.3938096195	3.5672800924e-05	-0.0352180517596	-7.0690252454e-05	3.32065160557e-05	-0.035218051155	-7.1033689418e-05	-0.0347199147138
0.421	-5.07243748308	0.00254101526077	10.0831934507	3.4580979547e-05	-0.034720652193	-7.02677915852e-05	3.21318241613e-05	-0.0347206515904	-7.06074305578e-05	-0.0346850010537
0.422	-5.22574763712	0.0037163886656	10.2321622642	1.50169471037e-05	-0.0301761723596	-7.62468865339e-05	1.2363948866e-05	-0.0301761717052	-7.65514143373e-05	-0.034656440933
0.423	-7.10277595706	-0.0023624323091	9.53385750792	1.52596242103e-05	-0.0294958726522	-7.63081193182e-05	1.26071182668e-05	-0.0294958719956	-7.66074321141e-05	-0.0346265880289
0.424	-6.93702233921	-0.00356927140999	9.37549987194	3.38210708961e-05	-0.0328891375131	-7.01150174609e-05	3.13844117529e-05	-0.0328891369071	-7.04408443165e-05	-0.0345915490953
0.425	-5.04822041229	0.00247136025133	10.063776858	3.24686072313e-05	-0.0324538141766	-6.99763854836e-05	3.00390142137e-05	-0.0324538135704	-7.02989695824e-05	-0.0345589317547
0.426	-5.20113767317	0.00364323594019	10.212851182	1.26864733143e-05	-0.0279810438612	-7.62299897435e-05	1.00441183399e-05	-0.0279810432005	-7.65177479701e-05	-0.0345325937381
0.427	-7.07472137323	-0.00242374074746	9.51636204946	1.26692323402e-05	-0.0273667425943	-7.65871295832e-05	1.0016980116e-05	-0.027366741929	-7.68702524789e-05	-0.0345049015744
0.428	-6.90910795283	-0.00362875204716	9.35865701126	3.09315220013e-05	-0.0308196938186	-7.07105251296e-05	2.84832863466e-05	-0.0308196932019	-7.10210229387e-05	-0.0344719679532
0.429	-5.0236372059	0.00239844223331	10.0459264994	2.93283177962e-05	-0.0304526500682	-7.08750019872e-05	2.68765440633e-05	-0.0304526494488	-7.11828689932e-05	-0.0344413845518
0.43	-5.17638830742	0.00356744797634	10.1951839988	9.3426289054e-06	-0.0260569363832	-7.74163772488e-05	6.66878044883e-06	-0.0260569357066	-7.76897977294e-05	-0.0344170004848
0.431	-7.04669254428	-0.00248655212972	9.50056222554	9.08166171499e-06	-0.0255131620544	-7.80774116434e-05	6.38737161239e-06	-0.0255131613708	-7.83468227059e-05	-0.034391195959
0.432	-6.88139412267	-0.00368896286216	9.34356919932	2.70631389568e-05	-0.0290295328626	-7.25198696254e-05	2.45611218152e-05	-0.0290295322254	-7.28174999834e-05	-0.0343600904162
0.433	-4.99947559068	0.00232516271151	10.0299022016	2.52318174922e-05	-0.0287336880215	-7.29841517431e-05	2.2715889174e-05	-0.0287336873792	-7.32797849563e-05	-0.0343312604068
0.434	-5.15226022106	0.003491923223	10.1793928844	5.06873301373e-06	-0.0244171397007	-7.98043944428e-05	2.32178505604e-06	-0.0244171389987	-8.00660351275e-05	-0.0343085472313
0.435	-7.01943079912	-0.00254822083353	9.48666424126	4.5920070309e-06	-0.0239452364166	-8.07552077883e-05	1.81466868262e-06	-0.0239452357052	-8.10134762205e-05	-0.0342843455455
0.436	-6.85460230063	-0.00374736157684	9.33041621695	2.23228894797e-05	-0.0275256317968	-7.54973394243e-05	1.97269030324e-05	-0.0275256311298	-7.57846047682e-05	-0.034254782303
0.437	-4.97642428318	0.00225419163462	10.0158562586	2.0296686218e-05	-0.0273008407416	-7.62368451954e-05	1.76773636199e-05	-0.0273008400674	-7.65227332019e-05	-0.0342274196897
0.438	-5.12940954881	0.00341929330085	10.1656039213	-8.27035907901e-09	-0.0230625779196	-8.33065174211e-05	-2.86649302029e-06	-0.0230625771837	-8.35589203664e-05	-0.0342060919267
0.439	-6.99356978416	-0.00260639572625	9.47476994502	-6.63381980835e-07	-0.0226609823347	-8.4512830396e-05	-3.56067279567e-06	-0.0226609815875	-8.476247465e-05	-0.0341832088076
0.44	-6.82934072311	-0.00380172960732	9.3192753646	1.68564897962e-05	-0.0263031818396	-7.95155371542e-05	1.41311031469e-05	-0.0263031811349	-7.97948415755e-05	-0.0341549054747
0.441	-4.95505802719	0.00218783552908	10.0038403465	1.46766475933e-05	-0.0261465635525	-8.04869389512e-05	1.19200709955e-05	-0.0261465628391	-8.07654379033e-05	-0.0341287304285
0.442	-5.10837436703	0.00335179560537	10.1538448984	-5.72796682055e-06	-0.0219830701338	-8.77588689517e-05	-8.72966513802e-06	-0.0219830693571	-8.800442225e-05	-0.0341085114525
0.443	-6.96962002811	-0.00265913277087	9.46488558146	-6.51747302788e-06	-0.0216476845044	-8.9169307947e-05	-9.56508208116e-06	-0.0216476837152	-8.94126599532e-05	-0.034086674065
0.444	-6.8060918385	-0.00385027708957	9.31013097043	1.08374307744e-05	-0.0253470349524	-8.43771105604e-05	7.95428286359e-06	-0.0253470342044	-8.46506295415e-05	-0.0340593621693
0.445	-4.93582076838	0.002127933318	9.99381602084	8.55026126415e-06	-0.0252533844405	-8.55218862599e-05	5.6301374609e-06	-0.0252533836826	-8.57950933264e-05	-0.0340341111562
0.446	-5.08956407844	0.00329117557064	10.1440564422	-1.19080513203e-05	-0.0211589368663	-9.29349220258e-05	-1.50773983642e-05	-0.0211589360446	-9.31757346783e-05	-0.0340147429026
0.447	-6.94796211628	-0.00270498130013	9.45693345879	-1.27843836455e-05	-0.0208835721526	-9.44849880433e-05	-1.60042243089e-05	-0.0208835713177	-9.47240726536e-05	-0.0339936991213
0.448	-6.78520833634	-0.00389172139198	9.30288660036	4.45491346883e-06	-0.0246334441229	-8.98302012806e-05	1.39448107384e-06	-0.0246334433285	-9.00997692672e-05	-0.0339671329324
0.449	-4.91902742825	0.00207578164431	9.98566744307	2.10868932618e-06	-0.0245957013403	-9.10789600626e-05	-9.92091234092e-07	-0.0245957005358	-9.13486068754e-05	-0.0339425670738
0.45	-5.07325451742	0.00323861958219	10.1361055495	-1.83566606289e-05	-0.0205628477359	-9.85624194227e-05	-2.1708339523e-05	-0.0205628468679	-9.88002180176e-05	-0.0339238179249
0.451	-6.92884462621	-0.00274303804195	9.4507657638	-1.92717863292e-05	-0.0203397108281	-0.000100179093992	-2.26760171698e-05	-0.0203397099471	-0.000100415532261	-0.0339033437378
0.452	-6.76690678337	-0.00392533153564	9.29737946991	-2.09860701278e-06	-0.0241319927408	-9.55865805628e-05	-5.34587067004e-06	-0.0241319919002	-9.58536044749e-05	-0.0338773071811
0.453	-4.90486088623	0.0020320937181	9.9792160908	-4.45673252946e-06	-0.024141742781	-9.68638805975e-05	-7.74512314849e-06	-0.0241417419307	-9.71312543889e-05	-0.033853218671
0.454	-5.059594456	0.00319472244104	10.1298002907	-2.48846898876e-05	-0.0201618068788	-0.000104342401101	-2.84230885547e-05	-0.0201618059662	-0.000104578455712	-0.0338348893698
0.455	-6.91238393567	-0.00277296272197	9.44617981389	-2.57930908713e-05	-0.0199820060236	-0.000105949087412	-2.93834799466e-05	-0.0199820050991	-0.000106184030583	-0.0338147942888
0.456	-6.75127694591	-0.00395093273106	9.29339559936	-8.63944827349e-06	-0.0238076109072	-0.000101341278602	-1.20726490048e-05	-0.0238076100235	-0.000101606683336	-0.0337891058507
0.457	-4.89337606103	0.00199699674744	9.97423638074	-1.09662814112e-05	-0.0238555905431	-0.000102570609909	-1.44387847591e-05	-0.0238555896511	-0.000102836507708	-0.0337653223533
0.458	-5.04860728958	0.00315949284656	10.1249056981	-3.1317262437e-05	-0.0199191758152	-0.000109969063784	-3.50363474475e-05	-0.0199191748631	-0.000110204147925	-0.0337472498969
0.459	-6.89857874384	-0.00279495520286	9.44293350104	-3.21785832118e-05	-0.0197732211076	-0.000111490521893	-3.59465497601e-05	-0.0197732201453	-0.000111724620169	-0.0337273803484
0.46	-6.73829057249	-0.00396887282357	9.29068553728	-1.50034882212e-05	-0.0236225826791	-0.000106792355577	-1.86114992696e-05	-0.0236225817588	-0.000107056564568	-0.0337018959696
0.461	-4.88451487679	0.00197006644197	9.970471217	-1.72622153572e-05	-0.0236991709263	-0.000107900940677	-2.09052542787e-05	-0.0236991699996	-0.000108165658806	-0.0336782830202
0.462	-5.04020693334	0.00313239411515	10.1211591831	-3.7503626871e-05	-0.0197966435588	-0.000115149080005	-4.1387471873e-05	-0.0197966425751	-0.00011538346622	-0.0336603425722
0.463	-6.88731831546	-0.00280970060069	9.44076091397	-3.82848400193e-05	-0.0196749211814	-0.000116516018601	-4.22121374666e-05	-0.0196749201898	-0.000116749425407	-0.0336405833323
0.464	-6.72781104285	-0.00397995786081	9.28897979602	-2.10550708625e-05	-0.0235384590308	-0.000111659452114	-2.48173664484e-05	-0.0235384580826	-0.000111922402663	-0.0336151973739
0.465	-4.87811827368	0.00195039415524	9.96764721574	-2.32171272565e-05	-0.0236341319802	-0.000112582545452	-2.70080220613e-05	-0.0236341310283	-0.000112845903163	-0.0335916588847
0.466	-5.03421124094	0.00311241639478	10.1182856404	-4.332493461e-05	-0.0197560635367	-0.000119619082068	-4.73488344596e-05	-0.0197560625314	-0.000119852571323	-0.0335737638334
0.467	-6.87839968347	-0.00281828841654	9.43938703058	-4.40019069493e-05	-0.0196492657665	-0.000120772108271	-4.80618681307e-05	-0.0196492647561	-0.000121004517387	-0.0335540376491
0.468	-6.71961626392	-0.00398536328348	9.28800311959	-2.66935458206e-05	-0.0235178026204	-0.00011569990984	-3.0581570664e-05	-0.0235178016554	-0.000115961099634	-0.0335286820906
0.469	-4.87394288115	0.00193668290326	9.96548894147	-2.87398253238e-05	-0.0236235364689	-0.000116384324648	-3.26482791445e-05	-0.023623535503	-0.000116645717619	-0.0335051591391
0.47	-5.03035816793	0.00309817802011	10.1160112597	-4.86994578858e-05	-0.0197610913315	-0.00012316019092	-5.28315213977e-05	-0.0197610903164	-0.000123392170933	-0.0334872594898
0.471	-6.87154474116	-0.00282210960806	9.43854115819	-4.92578193623e-05	-0.0196605881051	-0.000124052869927	-5.34170484929e-05	-0.019660587088	-0.000124283579958	-0.0334675250925
0.472	-6.7134133524	-0.00398652645401	9.28748763564	-3.18570500029e-05	-0.0235257055091	-0.000118721454899	-3.58360015573e-05	-0.0235257045393	-0.000118980013544	-0.0334421671824
0.473	-4.87168090674	0.00192736692684	9.96373144584	-3.37783832021e-05	-0.0236333154314	-0.0001191281015	-3.77683449619e-05	-0.0236333144639	-0.000119386578448	-0.0334186353146
0.474	-5.02832896805	0.00308805127883	10.1140756075	-5.35849281755e-05	-0.0197785714211	-0.000125608690888	-5.77880123534e-05	-0.0197785704087	-0.000125838216238	-0.0334007146639
0.475	-6.866422463	-0.00282273802192	9.43796858511	-5.40201984805e-05	-0.019676713126	-0.00012620953552	-5.82405668788e-05	-0.0196767121149	-0.000126437534138	-0.0333809634316
0.476	-6.70885844543	-0.00398502895279	9.28718410672	-3.6523331415e-05	-0.0235310366982	-0.000120590694723	-4.05542069813e-05	-0.0235310357364	-0.000120845472318	-0.0333556020549
0.477	-4.87098086503	0.00192074408181	9.96213109497	-3.83202318479e-05	-0.0236334429941	-0.000120695997411	-4.23519848575e-05	-0.0236334420376	-0.000120950351595	-0.0333320673786
0.478	-5.02776602759	0.00308029988664	10.1122419497	-5.79779413674e-05	-0.0197796380362	-0.000126862270419	-6.22117716335e-05	-0.0197796370392	-0.000127088156023	-0.0333141387505
0.479	-6.86266671952	-0.00282180684766	9.43744035817	-5.82949500589e-05	-0.0196699832459	-0.000127155581556	-6.25357379273e-05	-0.0196699822533	-0.000127379640954	-0.0332943903066
0.48	-6.7055773508	-0.00398247819913	9.28687112328	-4.07077327467e-05	-0.0235073914861	-0.000121237057288	-4.47494828134e-05	-0.0235073905446	-0.000121486721408	-0.0332690513663
0.481	-4.87146627685	0.00191510621198	9.96047413351	-4.23894907824e-05	-0.0235988090213	-0.000121033224708	-4.64218080295e-05	-0.0235988080881	-0.000121282091685	-0.0332455457327
0.482	-5.02829010627	0.00307321141309	10.1103053795	-6.19106913608e-05	-0.0197405104223	-0.000126881680705	-6.61340094381e-05	-0.0197405094528	-0.000127102600038	-0.033227646582
0.483	-6.85989636431	-0.00282089048698	9.436760798	-6.21223954652e-05	-0.0196179757797	-0.000126867268582	-6.6342423042e-05	-0.0196179748176	-0.000127086043621	-0.0332079436388
0.484	-6.7031879922	-0.00398039532634	9.28636192854	-4.44587271945e-05	-0.0234337314368	-0.000120652227847	-4.84703607078e-05	-0.0234337305271	-0.000120895360658	-0.0331826747583
0.485	-4.87275379002	0.00190885633242	9.95858319545	-4.60419712228e-05	-0.0235097813987	-0.000120146447644	-5.00341861585e-05	-0.0235097804999	-0.000120388401222	-0.0331592503436
0.486	-5.02952271477	0.00306521145283	10.1080985063	-6.5445492326e-05	-0.0196429781021	-0.000125688053649	-6.96180843644e-05	-0.0196429771711	-0.000125902633879	-0.0331414370352
0.487	-6.85773474033	-0.00282139953419	9.43577267305	-6.55713218638e-05	-0.0195039122824	-0.000125379941774	-6.97309267312e-05	-0.0195039113612	-0.000125592063298	-0.0331218397899
0.488	-6.70131370062	-0.00398011455356	9.28550924156	-4.78515180126e-05	-0.0232947182648	-0.000118885457973	-5.17940209118e-05	-0.023294717397	-0.000119120646363	-0.0330967046435
0.489	-4.87447453116	0.001900605389	9.95632115389	-4.93583778213e-05	-0.0233524655419	-0.000118098141939	-5.32722370179e-05	-0.0233524646871	-0.000118331781602	-0.0330734282334
0.49	-5.03110220067	0.00305495367755	10.1054949669	-6.86676308235e-05	-0.0194745871743	-0.000123356360913	-7.27521077105e-05	-0.0194745862909	-0.00012356326849	-0.0330557702991
0.491	-6.85582480605	-0.00282449587648	9.4343601744	-6.87315138929e-05	-0.0193167729437	-0.000122780621856	-7.2794252189e-05	-0.0193167720723	-0.000122984779137	-0.0330363506796
0.492	-6.69960261371	-0.00398270259012	9.28420753956	-5.09802769656e-05	-0.0230807577898	-0.000116035320135	-5.48182277471e-05	-0.0230807569721	-0.00011626123337	-0.0330114232444
0.493	-4.87628680004	0.00188924572606	9.95359308293	-5.24363014812e-05	-0.0231186798621	-0.000114997571774	-5.62374894639e-05	-0.0231186790591	-0.000115221596538	-0.0329883705092
0.494	-5.03269784695	0.00304138523649	10.1024106747	-7.16771721811e-05	-0.0192285493184	-0.000120005678642	-7.56403993756e-05	-0.01922854849	-0.000120203690671	-0.0329709449622
0.495	-6.85384466321	-0.00283103478453	9.43244964232	-7.17054055282e-05	-0.019051140983	-0.000119197599981	-7.56393817615e-05	-0.0190511401681	-0.000119392608062	-0.0329517809957
0.496	-6.69774080646	-0.00398890711085	9.28239328021	-5.39496590088e-05	-0.0227877823194	-0.000112238676454	-5.76524537487e-05	-0.022787781558	-0.00011245412773	-0.0329271399896
0.497	-4.87788583381	0.0018740000988	9.95034602559	-5.53816549463e-05	-0.0228056779898	-0.000110989209605	-5.90409119066e-05	-0.0228056772445	-0.000111202475141	-0.032904390006
0.498	-5.03402152833	0.00302379038847	10.0988031026	-7.45803870187e-05	-0.0189034063845	-0.000115787136527	-7.83944932625e-05	-0.0189034056164	-0.000115975195078	-0.0328872759612
0.499	-6.85151587611	-0.00284153587499	9.4300084098	-7.45995093291e-05	-0.0187068125792	-0.000114787967484	-7.83782730473e-05	-0.0187068118257	-0.000114972817052	-0.032868446506
0.5	-6.69546012752	-0.00399913658104	9.28004333914	-5.6866235315e-05	-0.0224168077553	-0.000107657846293	-6.04088696867e-05	-0.0224168070546	-0.000107861836397	-0.0328441702419
0.501	-4.87902067406	0.00185444749128	9.94656664219	-5.8300178581e-05	-0.0224156562013	-0.000106239623435	-6.17939678713e-05	-0.0224156555174	-0.000106441181135	-0.0328218004829
0.502	-5.03483455484	0.00300181442431	10.0946687254	-7.74813991104e-05	-0.0185024911111	-0.000110870603208	-8.11243302138e-05	-0.0185024904067	-0.000111047851523	-0.0328050742932
0.503	-6.8486136578	-0.00285617860188	9.42704177687	-7.75161961014e-05	-0.018288213293	-0.000109724154362	-8.11191809528e-05	-0.0182882126038	-0.000109898043485	-0.0327866543305
0.504	-6.69254695055	-0.00401346542739	9.27717159402	-5.98303995693e-05	-0.0219733090009	-0.000102467055369	-6.31937926718e-05	-0.0219733083633	-0.000102658798308	-0.0327628161742
0.505	-4.87949193779	0.00183052642065	9.94227771296	-6.12895450742e-05	-0.0219550906579	-0.000100923910986	-6.46002642557e-05	-0.0219550900374	-0.000101113029158	-0.0327408981419
0.506	-5.0349559215	0.00297546539263	10.0900388454	-8.04745422958e-05	-0.0180332291196	-0.000105431169832	-8.39301621901e-05	-0.0180332284806	-0.000105596970813	-0.0327246292144
0.507	-6.84497036196	-0.00287481714217	9.4235886764	-8.05462937351e-05	-0.0178036679395	-0.000104180514644	-8.3958809378e-05	-0.0178036673158	-0.000104342863076	-0.0327066858549
0.508	-6.6888466191	-0.00403165736232	9.27382423235	-6.29292272554e-05	-0.0214664607043	-9.68391815498e-05	-6.6100105916e-05	-0.0214664601305	-9.70181132378e-05	-0.0326833504271
0.509	-4.87916006407	0.00180251296473	9.93753302587	-6.44325342838e-05	-0.0214339519274	-9.52126618957e-05	-6.75482959301e-05	-0.0214339513706	-9.53888304697e-05	-0.0326619460572
0.51	-5.03426387909	0.00294508817562	10.084974375	-8.36378764698e-05	-0.017506330428	-9.96363752675e-05	-8.68956486364e-05	-0.0175063298543	-9.97903137344e-05	-0.0326461934657
0.511	-6.84047801574	-0.00289701336027	9.41971615466	-8.37629639893e-05	-0.0172645723345	-9.8320869162e-05	-8.69757808532e-05	-0.017264571776	-9.8471316901e-05	-0.0326287827729
0.512	-6.68426312397	-0.00405320373647	9.27007411049	-6.62307542794e-05	-0.0209082915221	-9.0933673774e-05	-6.92011446469e-05	-0.0209082910114	-9.10994457733e-05	-0.0326060029881
0.513	-4.87794403185	0.00177097303429	9.93241150901	-6.77917303236e-05	-0.0208648450985	-8.92602902953e-05	-7.07057655619e-05	-0.0208648446044	-8.9423211159e-05	-0.0325851619069
0.514	-5.03269322511	0.00291131019863	10.0795598578	-8.7028301148e-05	-0.0169349184888	-9.36349871403e-05	-9.00826091579e-05	-0.0169349179792	-9.37768580296e-05	-0.0325699718692
0.515	-6.83508466956	-0.00292208726562	9.41551329407	-8.72172712717e-05	-0.0166845135318	-9.22877896219e-05	-9.02258625858e-05	-0.016684513037	-9.24261820144e-05	-0.0325531365587
0.516	-6.67875688847	-0.00407737539736	9.26601446395	-6.97800409782e-05	-0.0203127991189	-8.48863849424e-05	-7.25464370104e-05	-0.0203127986696	-8.50388457208e-05	-0.0325309515456
0.517	-4.87581962158	0.00173669604555	9.92701078266	-7.14060610448e-05	-0.020262121993	-8.31954413369e-05	-7.41158202015e-05	-0.0202621215595	-8.33450068743e-05	-0.032510709213
0.518	-5.03023357012	0.00287496896846	10.0738968894	-9.06785507779e-05	-0.0163336423113	-8.75480093416e-05	-9.35277368199e-05	-0.0163336418637	-8.76777944285e-05	-0.0324961134555
0.519	-6.82879315196	-0.00294918056483	9.41108454746	-9.09356636819e-05	-0.0160783848384	-8.61942419342e-05	-9.37391874587e-05	-0.0160783844049	-8.6320603977e-05	-0.0324798814794
0.52	-6.67234114946	-0.00410328457122	9.2617522756	-7.35971507471e-05	-0.0196950699778	-7.88018752922e-05	-7.6159445335e-05	-0.0196950695872	-7.89410417463e-05	-0.0324583153837
0.521	-4.87281103413	0.00170062289081	9.92144059272	-7.52892394584e-05	-0.0196410086245	-7.71139693833e-05	-7.77952782869e-05	-0.0196410082489	-7.72502319884e-05	-0.0324386921119
0.522	-5.02692192062	0.00283703690361	10.0680975669	-9.45960814041e-05	-0.0157178138471	-8.14623532371e-05	-9.72412937339e-05	-0.0157178134586	-8.15801891452e-05	-0.0324247071016
0.523	-6.82165223539	-0.00297732568584	9.40654326845	-9.49193083858e-05	-0.015461535366	-8.01179573105e-05	-9.75194218022e-05	-0.0154615349909	-8.02324599248e-05	-0.0324090910893
0.524	-6.66507551565	-0.00412995170865	9.25740173022	-7.7676917666e-05	-0.0190704433914	-7.27484808547e-05	-8.00371894494e-05	-0.0190704430563	-7.28745028873e-05	-0.0323881527194
0.525	-4.86898732082	0.00166377770077	9.91581630167	-7.94299423032e-05	-0.019016785553	-7.10747136703e-05	-8.1734687332e-05	-0.019016785232	-7.1197849016e-05	-0.0323691535189
0.526	-5.02284054688	0.00279855358797	10.0622779041	-9.87636508879e-05	-0.0151026070228	-7.54273266189e-05	-0.000101207593858	-0.0151026066901	-7.55334668871e-05	-0.0323557805047
0.527	-6.81375213296	-0.00300551387494	9.40200529545	-9.91450553312e-05	-0.0148489891663	-7.40986210693e-05	-0.00010154465462	-0.0148489888463	-7.42015421022e-05	-0.0323407779942
0.528	-6.65705623421	-0.00415637298868	9.25307809937	-8.19902724297e-05	-0.0184537525619	-6.67561919009e-05	-8.41515206133e-05	-0.0184537522789	-6.68693127814e-05	-0.0323204612364
0.529	-4.86445504283	0.00162720543015	9.91025272057	-8.37934934164e-05	-0.0184040526894	-6.5098067121e-05	-8.58999776703e-05	-0.0184040524196	-6.52083338908e-05	-0.0323020764089
0.53	-5.01810298456	0.00276056641669	10.056552065	-0.0001031413489	-0.0145023476551	-6.94538819533e-05	-0.000105387025263	-0.0145023473747	-6.95486558586e-05	-0.0322893021854
0.531	-6.80521432322	-0.00303275748409	9.39758320658	-0.000103567790976	-0.0142547619333	-6.81377866634e-05	-0.000105769764949	-0.0142547616648	-6.8229469297e-05	-0.0322748965509
0.532	-6.64841126858	-0.00418158331177	9.24889194928	-8.64869119124e-05	-0.0178586691023	-6.08172307411e-05	-8.84518259099e-05	-0.0178586688678	-6.09177458829e-05	-0.0322551814537
0.533	-4.85934573833	0.00159191387506	9.9048587314	-8.83248386094e-05	-0.0178161029677	-5.91672001233e-05	-9.02354926819e-05	-0.0178161027454	-5.92648988127e-05	-0.0322373878257
0.534	-5.0128467601	0.00272407670648	10.0510270746	-0.000107669845524	-0.0139299172327	-6.35164572925e-05	-0.000109719373609	-0.0139299170012	-6.36002280473e-05	-0.032225186108
0.535	-6.79618333231	-0.00305814242065	9.39338127526	-0.000108123951373	-0.0136912956871	-6.22013313178e-05	-0.000110130029185	-0.0136912954667	-6.22821424845e-05	-0.0322113480682
0.536	-6.63928732644	-0.00420470779639	9.24494446711	-9.1099085029e-05	-0.0172971696858	-5.4889123527e-05	-9.28689276454e-05	-0.0172971694962	-5.49773402092e-05	-0.0321922024754
0.537	-4.8538115477	0.00155882103117	9.89973262124	-9.29525679553e-05	-0.0172644214363	-5.32317095644e-05	-9.46681426238e-05	-0.0172644212579	-5.33171428433e-05	-0.0321749651482
0.538	-5.00722807278	0.00268998921926	10.0457983037	-0.000112274597573	-0.0133962852603	-5.75571593118e-05	-0.000114128176603	-0.0133962850741	-5.76302841488e-05	-0.0321632984306
0.539	-6.7868157043	-0.0030808680448	9.38949136061	-0.000112735918555	-0.0131690247944	-5.62241713709e-05	-0.000114545682059	-0.0131690246184	-5.62944626545e-05	-0.0321499880074
0.54	-6.62984408348	-0.00422499709486	9.24132342572	-9.57461943935e-05	-0.0167791359754	-4.88999381268e-05	-9.73198656488e-05	-0.016779135827	-4.89761385289e-05	-0.0321313696088
0.541	-4.84801039735	0.00152871115514	9.89495854103	-9.75936650398e-05	-0.0167583195918	-4.72133276869e-05	-9.9112348916e-05	-0.0167583194536	-4.72867646382e-05	-0.0321146440919
0.542	-5.00140747098	0.0026590676882	10.0409462483	-0.000116870688858	-0.012910177896	-5.14919011945e-05	-0.000118525772376	-0.0129101777515	-5.15546956706e-05	-0.032103465855
0.543	-6.77727378568	-0.00310027486955	9.38598968581	-0.00011731696956	-0.0126960788293	-5.01168108201e-05	-0.000118927086176	-0.0126960786941	-5.01768841099e-05	-0.032090634646
0.544	-6.62024273416	-0.004241847286	9.23810036236	-0.000100339860214	-0.0163120917723	-4.27552102552e-05	-0.000101713192928	-0.0163120916612	-4.2819619913e-05	-0.0320724933074
0.545	-4.84210409856	0.00150220361325	9.89060363117	-0.000102158624927	-0.0163047066532	-4.10131808655e-05	-0.000103475403723	-0.0163047065511	-4.10748271202e-05	-0.0320562278971
0.546	-4.99554510377	0.0026319018304	10.0365340216	-0.000121367958988	-0.0124778831708	-4.52179593427e-05	-0.000122818678712	-0.012477883064	-4.52706678779e-05	-0.0320454850265
0.547	-6.76771669186	-0.00311586226298	9.38293472816	-0.000121776426978	-0.0122781215815	-4.37731549814e-05	-0.000123180140404	-0.0122781214831	-4.38232347985e-05	-0.032033078656
0.548	-6.61063934951	-0.00425480997057	9.23532865796	-0.000104789078841	-0.0159010752802	-3.63459644512e-05	-0.000105954397808	-0.0159010752022	-3.63987278623e-05	-0.032015358894
0.549	-4.83624600335	0.00147973838272	9.88671660163	-0.000106556575885	-0.0159079944861	-3.4519986334e-05	-0.000107662860086	-0.0159079944161	-3.4569961715e-05	-0.0319994971634
0.55	-4.98979124657	0.00260889343214	10.0326060941	-0.000125676069005	-0.0121031878973	-3.86223166674e-05	-0.000126912931047	-0.0121031878239	-3.86650908937e-05	-0.0319891324477
0.551	-6.7582932179	-0.00312729645042	9.38036612954	-0.000126024654844	-0.0119183190352	-3.70789487182e-05	-0.00012721155039	-0.0119183189691	-3.71191626618e-05	-0.0319770930649
0.552	-6.60117827101	-0.00426359628962	9.23304268278	-0.00010900511724	-0.0155486374661	-2.95572004365e-05	-0.000109951073703	-0.0155486374165	-2.95983650464e-05	-0.0319597365379
0.553	-4.83057488886	0.00146157901473	9.88332711812	-0.000110700054375	-0.015570125688	-2.76185602494e-05	-0.000111583582136	-0.015570125645	-2.76568850192e-05	-0.0319442198142
0.554	-4.98428448209	0.00259026505252	10.0291877395	-0.000129709150114	-0.0117874347018	-3.15901588654e-05	-0.000130719005391	-0.0117874346568	-3.16230448106e-05	-0.0319341743998
0.555	-6.74913620848	-0.00313440597143	9.37830453385	-0.000129977547558	-0.0116174243399	-2.99202189787e-05	-0.000130933589221	-0.0116174243009	-2.99505871725e-05	-0.031922443106
0.556	-6.59198648526	-0.0042680724056	9.23125786307	-0.000112905808392	-0.0152549542086	-2.22762518811e-05	-0.00011361748281	-0.015254954182	-2.23057611188e-05	-0.0319053910074
0.557	-4.82521363254	0.00144783120057	9.88044594377	-0.000114509109161	-0.0152907116197	-2.01980627737e-05	-0.000115154113193	-0.0152907115982	-2.0224653e-05	-0.0318901607238
0.558	-4.97914133228	0.0025760869338	10.0262858542	-0.000133389710215	-0.0115296844316	-2.40129677795e-05	-0.000134155983409	-0.0115296844093	-2.40359023091e-05	-0.0318803764207
0.559	-6.74035885816	-0.00313716135944	9.37675230375	-0.000133560204807	-0.0113739637287	-2.21911957889e-05	-0.000134268024758	-0.0113739637108	-2.2211629598e-05	-0.0318688955223
0.56	-6.58316992681	-0.00426824009848	9.22997158837	-0.000116418980925	-0.0150180343207	-1.44005231964e-05	-0.000116878231584	-0.0150180343107	-1.44182186189e-05	-0.0318520907765
0.561	-4.82026123608	0.00143847169118	9.87806621596	-0.000117914489745	-0.0150672616374	-1.21595142515e-05	-0.000118302102399	-0.0150672616306	-1.21741861984e-05	-0.0318370906056
0.562	-4.9744563853	0.00256631076103	10.0238900446	-0.000136651565265	-0.0113269655152	-1.57957814904e-05	-0.000137154713324	-0.0113269655085	-1.58085978149e-05	-0.0318275119529
0.563	-6.73204721397	-0.00313564001618	9.37569513361	-0.000136709596617	-0.0111845044942	-1.38013107442e-05	-0.00013714900535	-0.0111845044902	-1.38116204209e-05	-0.0318162269565
0.564	-6.57480884197	-0.00426419943768	9.22916490982	-0.000119484871074	-0.0148340051079	-5.84421814173e-06	-0.000119670894165	-0.0148340051068	-5.84985015158e-06	-0.0317996161384
0.565	-4.8157920094	0.00143338227972	9.87616520631	-0.000120859793232	-0.0148954845855	-3.42222201439e-06	-0.000120968652942	-0.0148954845853	-3.42470487672e-06	-0.0317847938323
0.566	-4.97029957814	0.00256080224158	10.0219746779	-0.000139441698723	-0.0111745900799	-6.86329655794e-06	-0.000139659859968	-0.0111745900805	-6.86573801955e-06	-0.0317753698562
0.567	-6.72426650819	-0.00312998279271	9.37510388936	-0.000139376158108	-0.0110439844755	-4.68096814109e-06	-0.000139524834186	-0.0110439844766	-4.68087847112e-06	-0.03176423114
0.568	-6.56695744826	-0.00425609992119	9.22880470204	-0.000122057474691	-0.0146974538653	3.45623845103e-06	-0.000121947532357	-0.0146974538642	3.46299241778e-06	-0.031747766059
0.569	-4.81185475836	0.00143238686023	9.87470664097	-0.00012330254909	-0.0147696411457	6.07116510256e-06	-0.000123109562681	-0.0147696411428	6.0812093582e-06	-0.0317330749433
0.57	-4.96671395534	0.00255937299394	10.0205013604	-0.000141721071947	-0.0110665156403	2.8354499888e-06	-0.000141630858848	-0.0110665156386	2.84370918743e-06	-0.0317237605569
0.571	-6.71705367063	-0.00312035091497	9.37493736053	-0.000141524356276	-0.0109460818526	5.21416379175e-06	-0.000141358666954	-0.0109460818487	5.22499130524e-06	-0.0317127246778
0.572	-6.55964597749	-0.00424409304507	9.22884621779	-0.000124104874308	-0.0146018044988	1.35383249559e-05	-0.000123675139959	-0.014601804487	1.35578363691e-05	-0.0316963635891
0.573	-4.80847292309	0.00143529224415	9.87364339608	-0.000125214295377	-0.0146829260352	1.63511947179e-05	-0.000124695504158	-0.0146829260188	1.63741461093e-05	-0.0316817636763
0.574	-4.96372104874	0.00256181872545	10.0194215388	-0.000143464469966	-0.010995731537	1.33240238826e-05	-0.000143041852583	-0.0109957315217	1.3343352801e-05	-0.0316725206969
0.575	-6.7104207976	-0.00310688864078	9.3751449872	-0.000143132309718	-0.0108836045123	1.59005231114e-05	-0.000142628208377	-0.0108836044919	1.5922463411e-05	-0.0316615513089
0.576	-6.55287746928	-0.0042282954973	9.22923607109	-0.000125608607724	-0.0145397087035	2.44112383079e-05	-0.000124835073743	-0.0145397086692	2.44438995728e-05	-0.0316452597342
0.577	-4.80564470819	0.00144193355613	9.87292045253	-0.000126579718954	-0.014627859604	2.74198542823e-05	-0.000125711213407	-0.0146278595618	2.74561061898e-05	-0.0316307184474
0.578	-4.9613148112	0.00256796848443	10.0186797446	-0.000144659454471	-0.0109546498623	2.45972526397e-05	-0.000143880679108	-0.0109546498209	2.46280346624e-05	-0.0316215162216
0.579	-6.70435861176	-0.00308968889072	9.37566979522	-0.000144190520448	-0.0108488792162	2.73657393498e-05	-0.000143324465557	-0.0108488791664	2.73991744655e-05	-0.0316105846048
0.58	-6.54663456222	-0.00420875999268	9.2299150436	-0.000126562141575	-0.0145034323144	3.60554030482e-05	-0.000125421534936	-0.0145034322443	3.6101597761e-05	-0.031594335766
0.581	-4.80334653489	0.00145222207044	9.87247780855	-0.000127394921134	-0.0145966704588	3.92504854858e-05	-0.000126153750526	-0.0145966703772	3.93004147978e-05	-0.0315798282773
0.582	-4.95947078296	0.00257773910266	10.0182162882	-0.000145304457223	-0.010935483214	3.66215355243e-05	-0.00014414694741	-0.0109354831325	3.66641385375e-05	-0.0315706439265
0.583	-6.69883466282	-0.00306875477991	9.37645145464	-0.000144699751063	-0.0108341235216	3.95693288836e-05	-0.000143449595188	-0.0108341234282	3.96146182156e-05	-0.0315597291416
0.584	-6.54087578428	-0.00418544158074	9.23082120038	-0.000126968520655	-0.0144852205325	4.84235312068e-05	-0.000125439177015	-0.0144852204123	4.84836047376e-05	-0.0315435040254
0.585	-4.80153599943	0.00146619077476	9.87225335501	-0.00012766488338	-0.0145816529522	5.1789196005e-05	-0.000126029912721	-0.0145816528166	5.18531340941e-05	-0.0315290132338
0.586	-4.95814523423	0.00259118397365	10.0179702781	-0.00014540607172	-0.0109305935966	4.93365990638e-05	-0.000143849265666	-0.0109305934603	4.93913467985e-05	-0.0315198315469
0.587	-6.69380247301	-0.00304395515805	9.37742890924	-0.000144668138051	-0.0108317852526	5.24447657903e-05	-0.000143013943422	-0.0108317851005	5.25022180246e-05	-0.0315089202449
0.588	-6.53554659879	-0.004158153524	9.23189237369	-0.000126837331952	-0.0144776271795	6.14429778323e-05	-0.000124899987365	-0.0144776269939	6.15172101137e-05	-0.031492707334
0.589	-4.80015528875	0.00148403288203	9.87218557584	-0.000127400296954	-0.0145754856862	6.49574893844e-05	-0.000125352972997	-0.0145754854812	6.50356957082e-05	-0.0314782235192
0.59	-4.95728191128	0.00260852660442	10.0178821445	-0.000144975746728	-0.0109327994335	6.26583830901e-05	-0.00014300183587	-0.0109327992266	6.27255293805e-05	-0.0314690365323
0.591	-6.6892006535	-0.00301498109477	9.37854308035	-0.000144107793065	-0.0108348376633	6.59025884589e-05	-0.000142032541409	-0.010834837437	6.59724367694e-05	-0.0314581224643
0.592	-6.53057756219	-0.00412652043145	9.23306880689	-0.000126181262664	-0.0144737976071	7.50190417516e-05	-0.000123819733638	-0.0144737973404	7.51076237744e-05	-0.031441917179
0.593	-4.79913457379	0.00150613185682	9.87221593487	-0.000126614068329	-0.0145715014179	7.86557362199e-05	-0.000124139068756	-0.0145715011278	7.8748375933e-05	-0.0314274373789
0.594	-4.95681399459	0.0026301823426	10.0178960017	-0.0001440262486	-0.0109356321594	7.64826461091e-05	-0.000141620795293	-0.0109356318662	7.65623533786e-05	-0.0314182436923
0.595	-6.68495771799	-0.00298131433172	9.37973903709	-0.000143031279417	-0.0108370220096	7.98341109547e-05	-0.000140521457853	-0.0108370216931	7.99164926758e-05	-0.0314073269692
0.596	-6.45577323099	-0.00408823628222	9.21234822615	-0.000124967254006	-0.0145105086342	8.91009981154e-05	-0.000122167032356	-0.0145105082702	8.92042184958e-05	-0.0313911094785
0.597	-4.70556474275	0.0015363771797	9.84407948941	-0.000125203642994	-0.0146750234985	9.29270445108e-05	-0.000122284367284	-0.0146750231066	9.30347169298e-05	-0.0313765746106
0.598	-4.86447829887	0.00266176965576	9.99161285428	-0.000142345929863	-0.0111520901278	9.09997006782e-05	-0.000139488594612	-0.0111520897311	9.10931257358e-05	-0.0313672138845
0.599	-6.48920587066	-0.00293280736506	9.32539299441	-0.000141028113463	-0.0112439263112	9.46951344933e-05	-0.000138055980001	-0.0112439258861	9.4792197601e-05	-0.0313559707382
0.6	-6.19954730321	-0.00403014690315	9.14241113945	-0.000122614443472	-0.0151609177181	0.000104364244223	-0.000119339949408	-0.0151609172374	0.000104485374683	-0.0313392320504
0.601	-4.44349011508	0.00159042488352	9.77399366775	-0.00012243362692	-0.0156081323035	0.0001086297581	-0.000119026740261	-0.0156081317892	0.000108757004381	-0.0313239060082
0.602	-4.60089414747	0.00272041159453	9.92464886645	-0.000139127933162	-0.0123712271183	0.000107125585676	-0.000135769928761	-0.0123712265963	0.000107238447091	-0.0313134627666
0.603	-6.22434835318	-0.0028562023286	9.26361694815	-0.000137404999306	-0.0127323492761	0.000111194807624	-0.00013392100352	-0.0127323487203	0.00011131297581	-0.0313008664033
0.604	-5.93884918008	-0.00394474879157	9.08493586887	-0.000118628639352	-0.0168990506999	0.000121183541389	-0.00011483315034	-0.0168990500803	0.00012132928144	-0.031282522002
0.605	-4.19243044484	0.00167032546803	9.71964880637	-0.000118060454548	-0.0175886358961	0.000125736540949	-0.000114124234045	-0.0175886352377	0.000125890152381	-0.0312653376412
0.606	-4.35742764069	0.00280261534803	9.87428798359	-0.000134348067577	-0.0145859194055	0.000124487398017	-0.000130453142442	-0.0145859187371	0.00012462657423	-0.0312527912001
0.607	-5.98497851614	-0.00275889562309	9.21792236872	-0.000132270227486	-0.015159714539	0.000128755395592	-0.000128243846231	-0.0151597138322	0.000128901494191	-0.0312378748041
0.608	-5.70649164981	-0.00384154295949	9.04238009363	-0.000113189236136	-0.0195181795389	0.000138887146513	-0.000108848065688	-0.0195181787615	0.000139064126585	-0.0312170147657
0.609	-3.97076624714	0.00176520057126	9.67874718914	-0.000112298724834	-0.0203921170314	0.000143552799316	-0.00010781422026	-0.0203921162111	0.000143739263259	-0.0311971204609
0.61	-4.14368937663	0.00289690134054	9.83574024021	-0.000128250557292	-0.0175665794047	0.000142387402536	-0.000123805322421	-0.0175665785729	0.000142559314347	-0.0311816770577
0.611	-5.77560140366	-0.00265232919279	9.18246297024	-0.00012589451947	-0.0182981126792	0.000146686570457	-0.000121317863919	-0.0182981118056	0.000146866833047	-0.0311637024979
0.612	-5.50404518352	-0.00373168048585	9.00866106285	-0.000106591355189	-0.0227954864011	0.000156797373183	-0.000101702069116	-0.0227954854515	0.000157011503971	-0.0311396422013
0.613	-3.77843718446	0.00186430817273	9.64543701514	-0.000105465230816	-0.0238023182074	0.000161415993066	-0.000100435259945	-0.0238023172121	0.000161640980024	-0.0311164057593
0.614	-3.95877390543	0.00299319975398	9.8036645645	-0.000121171171417	-0.0211038198881	0.000160178914212	-0.00011618347825	-0.0211038188812	0.000160389091476	-0.0310974843124
0.615	-5.59489887847	-0.00254567680029	9.15254017012	-0.000118630717509	-0.021944619868	0.000164356915998	-0.00011351663776	-0.0219446188174	0.000164576601253	-0.0310759195073
0.616	-5.33003739888	-0.00362348323002	8.97975821137	-9.92028004771e-05	-0.0265337869033	0.000174297098368	-9.37832371257e-05	-0.0265337857731	0.000174553222599	-0.0310481743224
0.617	-3.61399872911	0.00196008629263	9.61637988677	-9.79395964898e-05	-0.0276270194221	0.0001787225231	-9.23867875352e-05	-0.0276270182448	0.000178990556866	-0.0310211581545
0.618	-3.80132297825	0.00308482645774	9.77538412148	-0.000113498145466	-0.025009596077	0.000177271122522	-0.000107995199494	-0.0250095948896	0.000177523880532	-0.0309983675731
0.619	-5.44154587947	-0.0024446211199	9.12608021026	-0.000110873191415	-0.0259145713771	0.000181187593069	-0.000105253462651	-0.0259145701457	0.000181450669671	-0.0309728666914
0.62	-5.18316863393	-0.00352174895408	8.95413250765	-9.14214724768e-05	-0.0305511134646	0.000190818938456	-8.55079814171e-05	-0.0305511121517	0.000191120530012	-0.0309411352475
0.621	-5.34629514537	-0.00238288428287	9.14043143496	-0.000108064672774	-0.0281308152046	0.000189426352726	-0.000102200288467	-0.0281308138837	0.000189713069352	-0.0309118595117
0.622	-3.59883749775	0.00260672196169	9.73977249259	-0.000104736417838	-0.0290727740041	0.000193104146863	-9.87631829053e-05	-0.029072772636	0.000193402263293	-0.0308832772692
0.623	-3.79678777837	0.0036080797014	9.87828974338	-0.000116268787713	-0.0262029884135	0.000190823623501	-0.000110371507821	-0.0262029870395	0.000191103215519	-0.0308591603962
0.624	-5.43619621184	-0.00199188140833	9.21236551251	-0.000110903853389	-0.0268392308447	0.000193856849966	-0.000104918200083	-0.0268392294297	0.000194144944571	-0.0308326007559
0.625	-5.17578329274	-0.00312607222597	9.02414425206	-8.95346515782e-05	-0.031215527705	0.000202606944082	-8.32842771371e-05	-0.0312155262093	0.000202933526687	-0.0308000819572
0.626	-5.33863895674	-0.00212141734637	9.19263671063	-0.000105273256976	-0.0285700414515	0.000200384471167	-9.90982478609e-05	-0.0285700399565	0.000200692540821	-0.0307702544652
0.627	-5.09481149984	-0.00314377105736	9.00230703832	-8.35396635176e-05	-0.0330868631898	0.000209189053587	-7.70993325404e-05	-0.033086861613	0.000209537302759	-0.0307359383736
0.628	-5.26849889165	-0.00212792251453	9.17105223958	-9.97541270367e-05	-0.0305230295539	0.000206903832854	-9.33911717231e-05	-0.030523027977	0.000207234040543	-0.0307041995298
0.629	-5.39247970299	-0.00159854875775	9.3075108959	-0.000113355580047	-0.0277681133572	0.000204251110072	-0.000107081004213	-0.0277681117822	0.00020456136326	-0.0306750675284
0.63	-5.15908809053	-0.00272040203498	9.09941126754	-8.83231399385e-05	-0.0320410696565	0.000212453658741	-8.18024884943e-05	-0.0320410680007	0.000212803158145	-0.0306416788033
0.631	-5.33421620564	-0.00177794212867	9.25248299543	-0.00010221684854	-0.0292263337115	0.00020955985767	-9.57923074687e-05	-0.0292263320622	0.000209888103083	-0.0306111104508
0.632	-5.09533726979	-0.00283682173822	9.04984444428	-7.92825862901e-05	-0.0335359604301	0.000217623193986	-7.2617223359e-05	-0.0335359587015	0.000217991339944	-0.030576248464
0.633	-5.26924146036	-0.00185293994987	9.20731526696	-9.45242885843e-05	-0.0307809965788	0.000214654273839	-8.79572531265e-05	-0.0307809948568	0.000215001373071	-0.0305441559997
0.634	-5.39126613716	-0.00134739864799	9.33369847535	-0.000107375468273	-0.0278498557783	0.000211359817262	-0.000100916331487	-0.0278498540652	0.000211683998942	-0.0305148540415
0.635	-5.15539882269	-0.00248364468065	9.11708479764	-8.18478282489e-05	-0.0319524959916	0.000218931957324	-7.51633832423e-05	-0.0319524942003	0.000219295141061	-0.0304814752968
0.636	-5.32694087259	-0.00155900622143	9.26195385917	-9.52289325614e-05	-0.0290018799922	0.000215500646092	-8.86567541584e-05	-0.0290018782139	0.000215839916025	-0.030451063163
0.637	-5.08509476162	-0.00262748765364	9.05260094769	-7.19575627675e-05	-0.0331824309286	0.000223038794902	-6.51619644873e-05	-0.0331824290735	0.000223417991959	-0.0304164965939
0.638	-5.255481045	-0.00165794213724	9.2036152457	-8.68003999004e-05	-0.030331219663	0.000219633677078	-8.01160605548e-05	-0.0303312178206	0.000219989540342	-0.0303848053733
0.639	-5.37442170799	-0.00116429262745	9.3244657571	-9.92979037374e-05	-0.0273218514766	0.000215949282834	-9.27328844657e-05	-0.0273218496488	0.000216280071771	-0.0303559919388
0.64	-5.136501977	-0.00230659701535	9.10375303192	-7.35602968788e-05	-0.0313486886959	0.000223133672866	-6.67829448238e-05	-0.031348686792	0.000223503773889	-0.0303231854003
0.641	-5.30569520719	-0.00139335946471	9.2447016267	-8.66437538119e-05	-0.0283499900893	0.000219391651585	-7.99871942003e-05	-0.0283499882016	0.000219736295734	-0.0302934006179
0.642	-3.58186640145	0.00404434333536	9.80997011492	-7.643522353e-05	-0.0287251512115	0.000220899916954	-6.97391065973e-05	-0.0287251492939	0.000221250484719	-0.0302648759026
0.643	-5.24966000784	-0.00152064982897	9.13883024632	-7.33460683546e-05	-0.0291440622173	0.000222271836609	-6.66146857783e-05	-0.0291440602722	0.000222628516592	-0.030235940703
0.644	-5.34675280495	-0.00109434357111	9.26395065135	-8.75687125649e-05	-0.0260785906035	0.000218284430711	-8.09651285769e-05	-0.0260785886795	0.000218613926441	-0.0302083415402
0.645	-5.09767023586	-0.00221939349448	9.04609227884	-6.23029925239e-05	-0.0301151862786	0.000225301497417	-5.54929546565e-05	-0.0301151842799	0.00022567126943	-0.0301767794821
0.646	-5.26045016315	-0.00130347923857	9.18870202227	-7.55380109577e-05	-0.0271797094633	0.000221506574435	-6.88496323554e-05	-0.0271797074849	0.000221850045273	-0.0301481958914
0.647	-5.37285095198	-0.000849501314357	9.30252127279	-8.67996886019e-05	-0.0241190898557	0.000217496968919	-8.02389929202e-05	-0.0241190878993	0.000217812644671	-0.0301225579532
0.648	-5.13024209695	-0.0020153896266	9.07706799272	-6.02585333694e-05	-0.0281011618992	0.000224351517021	-5.34964085937e-05	-0.0281011598686	0.000224707482579	-0.0300929857588
0.649	-5.29437779463	-0.00112941078152	9.21342259838	-7.2533954175e-05	-0.0251043963693	0.000220395786952	-6.58975640609e-05	-0.0251043943617	0.00022072413175	-0.030066445774
0.65	-3.57218713699	0.00426356994487	9.77305806441	-6.17701352132e-05	-0.0254913844516	0.000221701169741	-5.50999468685e-05	-0.0254913824184	0.000222035041778	-0.030041159094
0.651	-5.23165743219	-0.00129082732878	9.10294409185	-5.81446251213e-05	-0.0259434316655	0.000222923463748	-5.14432796361e-05	-0.0259434296088	0.000223263291366	-0.0300154382448
0.652	-5.32603325863	-0.000879546837343	9.22676551596	-7.18440177867e-05	-0.0229370910976	0.000218846783454	-6.52716291511e-05	-0.022937089068	0.000219157970111	-0.0299910085488
0.653	-5.07548781095	-0.00201061423833	9.00946673388	-4.6290345513e-05	-0.0270249074893	0.000225741715284	-3.95159571882e-05	-0.0270249053864	0.000226094831074	-0.0299625716927
0.654	-5.21659380906	-0.00104516431174	9.15036422586	-5.86174561155e-05	-0.0241903772422	0.000221944672176	-5.19633337148e-05	-0.0241903751649	0.000222270594648	-0.0299370263091
0.655	-5.34770043119	-0.00066071075137	9.26749182085	-7.01435561982e-05	-0.0212091332408	0.000217876817912	-6.36174041146e-05	-0.0212091311913	0.00021817386276	-0.0299143525678
0.656	-5.10484077223	-0.00182978543246	9.04478023925	-4.33618000705e-05	-0.025273404413	0.000224668684122	-3.6636837928e-05	-0.0252734022908	0.000225007803547	-0.029887658691
0.657	-5.26847345093	-0.000955485872496	9.18350173262	-5.52676190773e-05	-0.0223875502311	0.000220718959225	-4.86668087482e-05	-0.0223875481372	0.000221029827145	-0.0298638895826
0.658	-5.37965610721	-0.000531049271482	9.29504608294	-6.54884460506e-05	-0.0193846400842	0.000216569301751	-5.90173481621e-05	-0.0193846380204	0.000216850523934	-0.0298430125885
0.659	-5.13526241716	-0.00171025778846	9.06964393715	-3.83290217477e-05	-0.0234087116212	0.000223225339176	-3.16632093974e-05	-0.0234087094863	0.000223548509001	-0.0298181665828
0.66	-5.29641255505	-0.000846026714837	9.20563553979	-4.98617748224e-05	-0.0205008393007	0.000219182366895	-4.3322192411e-05	-0.0205008371966	0.000219476529543	-0.029796272288
0.661	-3.57814890907	0.00450044044722	9.76277271772	-3.85966798349e-05	-0.0209780453478	0.000220383261393	-3.20257189901e-05	-0.0209780432235	0.00022068322376	-0.0297755418336
0.662	-5.22822617149	-0.00103159867081	9.09803359063	-3.44658603459e-05	-0.0215371810211	0.000221528129103	-2.78653340074e-05	-0.0215371788787	0.000221834533067	-0.0297542780877
0.663	-5.3197534238	-0.000632378904654	9.22351457852	-4.76108582163e-05	-0.0186669266128	0.000217430734738	-4.11378677259e-05	-0.0186669245049	0.000217707879319	-0.0297341844993
0.664	-5.06667813499	-0.00176489525485	9.00954470534	-2.17892292164e-05	-0.0228735732855	0.000224234153427	-1.51176914646e-05	-0.0228735711077	0.000224555316626	-0.0297099714599
0.665	-5.20623079218	-0.000812534540317	9.15261402641	-3.36407945028e-05	-0.0201983028895	0.000220435166728	-2.70876827552e-05	-0.0201983007444	0.000220728938051	-0.0296884958243
0.666	-5.33403381948	-0.000436942466982	9.27319482163	-4.4715045325e-05	-0.0173895562761	0.000216369845606	-3.8287925436e-05	-0.0173895541658	0.000216634749387	-0.0296697246005
0.667	-5.08909344627	-0.00160497019609	9.05495582764	-1.77542162443e-05	-0.0216036547184	0.000223080003885	-1.11314408626e-05	-0.0216036525395	0.000223389108863	-0.0296467887027
0.668	-5.2271753945	-0.000682973617778	9.19412504262	-2.88044808799e-05	-0.0189239283543	0.000219164934662	-2.23030341462e-05	-0.0189239262103	0.000219446311916	-0.0296265846025
0.669	-5.36033087892	-0.000320103465672	9.31266419015	-3.92564966061e-05	-0.0160969157236	0.00021495644777	-3.28847377916e-05	-0.0160969136171	0.000215208477739	-0.029609100165
0.67	-5.1142273227	-0.00149773651813	9.09230785528	-1.19264760328e-05	-0.0202911385008	0.000221505677935	-5.36391898528e-06	-0.0202911363283	0.000221801706174	-0.0295874703869
0.671	-5.27395104762	-0.000643831166902	9.23232565486	-2.30832156269e-05	-0.0175883252927	0.000217421243196	-1.66464581886e-05	-0.0175883231582	0.000217689024576	-0.0295685897485
0.672	-5.3810402664	-0.000234185641999	9.34559270937	-3.26497469397e-05	-0.0147836616757	0.000213139500914	-2.6344281857e-05	-0.0147836595811	0.000213377924536	-0.0295524106273
0.673	-5.13211009402	-0.0014143531846	9.12351853593	-5.20534281643e-06	-0.0189822492061	0.00021955799183	1.28700994169e-06	-0.018982247048	0.000219840382567	-0.0295320954917
0.674	-5.28897250312	-0.000565277259425	9.26160447502	-1.61827005635e-05	-0.0163012225958	0.000215379526879	-9.8183777195e-06	-0.0163012204782	0.000215633678975	-0.0295145122778
0.675	-3.57740561754	0.0047342510567	9.81787554484	-4.58715836564e-06	-0.0169967099402	0.000216387932992	1.80353416155e-06	-0.0169967078115	0.000216649349526	-0.029497870362
0.676	-5.21251851717	-0.000764951976126	9.16026133059	-1.07543600329e-07	-0.0177896850597	0.000217323684303	6.30720431318e-06	-0.0177896829222	0.000217593158041	-0.0294804671991
0.677	-5.2764881012	-0.000303061420199	9.28508242112	-1.22582068518e-05	-0.0151990921947	0.000213103867443	-5.972184826e-06	-0.0151990900988	0.000213345928458	-0.0294639795654
0.678	-3.58764592789	0.00487754486164	9.84262774399	-3.88860977077e-08	-0.0159086483614	0.000213985697718	6.27000222692e-06	-0.0159086462564	0.000214235048536	-0.0294484507204
0.679	-5.21718337978	-0.000641451138957	9.18459888171	5.45859209985e-06	-0.0167477265213	0.000214844926925	1.17895181312e-05	-0.0167477244094	0.000215102680766	-0.0294321114572
0.68	-5.2794320344	-0.000206338883484	9.30814099643	-6.00797314858e-06	-0.0142148871286	0.000210558027203	1.92727688455e-07	-0.01421488506	0.000210788850846	-0.0294166364496
0.681	-3.59015788652	0.00494957512897	9.8637683099	6.6864289653e-06	-0.0149858690339	0.000211357597346	1.29077904908e-05	-0.0149858669585	0.000211596179099	-0.0294020598859
0.682	-5.19358596045	-0.00113047550002	9.20293881465	9.24383618997e-06	-0.0159089588897	0.000212091482533	1.54837627582e-05	-0.0159089568101	0.000212339121746	-0.0293866002077
0.683	-5.27599950404	-0.000205931811628	9.32814854559	2.21124398811e-06	-0.0134350514383	0.000207789153905	8.32091704901e-06	-0.0134350494038	0.000208010405645	-0.0293719504463
0.684	-3.62479476262	0.00492543685604	9.88679865541	1.45671164553e-05	-0.0142516570043	0.000208434745105	2.06930959419e-05	-0.0142516549662	0.000208664000479	-0.029358129736
0.685	-5.18693086624	-0.00110105169475	9.22163461952	1.74624678457e-05	-0.0152860336232	0.00020913382332	2.36061693671e-05	-0.0152860315829	0.000209373060227	-0.0293433163545
0.686	-5.26787166339	-0.000173104043836	9.34618392719	1.034544039e-05	-0.0128990257655	0.000204742948295	1.6356665585e-05	-0.0128990237725	0.000204956642161	-0.0293292449752
0.687	-3.61646845302	0.0049479259031	9.9035952047	2.25893157068e-05	-0.0138014925894	0.00020528481909	2.86139412011e-05	-0.0138014905954	0.000205507160498	-0.0293159163432
0.688	-5.1765280425	-0.00106668294885	9.2390619956	2.54339984392e-05	-0.0149220045826	0.00020588153249	3.14734652146e-05	-0.0149220025891	0.000206114474333	-0.0293015098604
0.689	-5.25646579516	-0.000141209948526	9.36324772148	1.82924734134e-05	-0.012627402256	0.000201394249344	2.41969623171e-05	-0.0126274003119	0.000201602591344	-0.0292877553674
0.69	-5.3712403667	0.000166164478747	9.47351369307	1.00845215472e-05	-0.0102038052581	0.000196566614996	1.58442831694e-05	-0.0102038033667	0.000196749102956	-0.0292763598088
0.691	-5.11104834081	-0.00104809624965	9.24793321331	3.84704603022e-05	-0.0147809927869	0.000202345723736	4.4397874776e-05	-0.014780990848	0.000202574042967	-0.0292604581811
0.692	-5.23882252111	-0.000184522215465	9.37814651735	2.89505778575e-05	-0.0125682005657	0.00019771296867	3.47390411103e-05	-0.0125681986794	0.000197917510583	-0.0292468403928
0.693	-5.35308701523	0.000131803260103	9.48816403007	1.97494781309e-05	-0.0102543133242	0.000192780598887	2.53904347698e-05	-0.0102543114927	0.000192960464583	-0.0292354482632
0.694	-5.09312668413	-0.00106322643592	9.2630076759	4.74903194506e-05	-0.0149255389041	0.000198430530825	5.32949546588e-05	-0.0149255370288	0.000198656357154	-0.0292194532751
0.695	-5.22179906114	-0.000186612657303	9.39347643785	3.75914214801e-05	-0.0128099814212	0.000193688051844	4.32541383546e-05	-0.0128099796003	0.000193891148873	-0.029205642403
0.696	-5.33550656981	0.000133065106176	9.50381132195	2.80840709318e-05	-0.0105911974479	0.000188636204696	3.35960273336e-05	-0.0105911956838	0.000188815697323	-0.0291939603725
0.697	-5.07573828791	-0.00105570605066	9.27934510421	5.55476338939e-05	-0.0153454460094	0.000194135541135	6.12186206057e-05	-0.015345444205	0.000194360860984	-0.0291775912548
0.698	-5.20527731672	-0.000176537207296	9.41019416254	4.55004125359e-05	-0.0133174548573	0.000189258848338	5.10257658499e-05	-0.0133174531092	0.000189462402544	-0.0291633168841
0.699	-5.31867538627	0.000142229294619	9.52090507445	3.58575142081e-05	-0.011184205162	0.000184059888077	4.12280204841e-05	-0.0111842034724	0.000184240820768	-0.029151084258
0.7	-5.05924151764	-0.00104425231081	9.29712789847	6.31380929752e-05	-0.0160119024367	0.000189378127262	6.86620522862e-05	-0.0160119007106	0.000189604498469	-0.0291340897597
0.701	-5.18972210309	-0.000165585345044	9.42833241789	5.29951544743e-05	-0.0140615873791	0.000184335052841	5.83688113452e-05	-0.0140615857109	0.000184540518202	-0.0291191103843
0.702	-5.30298372645	0.000150920809866	9.53936911942	4.32505509638e-05	-0.0120034787071	0.000178955188849	4.84645889446e-05	-0.0120034770972	0.000179139037752	-0.0291060958512
0.703	-3.60089225049	0.00524179964124	10.0717739071	5.7500356097e-05	-0.0132209868115	0.000178600731404	6.27021135046e-05	-0.0132209852144	0.000178794601928	-0.0290934887073
0.704	-5.21302866392	-0.000241897088457	9.40958095987	6.39758860142e-05	-0.0145368235046	0.000178087165926	6.91605339952e-05	-0.0145368219235	0.000178291581166	-0.02907960086
0.705	-5.26837552114	0.000150766466787	9.52090670459	5.33053786719e-05	-0.0125273784675	0.000172538995763	5.83257410074e-05	-0.0125273769466	0.000172722362372	-0.0290660740759
0.706	-3.62212920241	0.00514468933051	10.0644967233	6.57995745181e-05	-0.0137753569991	0.000171883582859	7.07989059988e-05	-0.0137753554948	0.000172076739141	-0.0290529439688
0.707	-5.16670412291	-0.000831333275761	9.39788512769	6.89510592788e-05	-0.015250218994	0.00017130631811	7.39314617016e-05	-0.0152502175071	0.000171510957118	-0.0290383864
0.708	-5.239933545	5.7446739013e-05	9.51375127997	6.20573738274e-05	-0.0133497033698	0.000165711861495	6.68723754007e-05	-0.0133497019435	0.000165896615527	-0.0290241038747
0.709	-5.34384064558	0.000333386322646	9.61611618547	5.39499127762e-05	-0.0113335140788	0.000159771448853	5.85896538917e-05	-0.0113335127153	0.000159935454117	-0.0290117791805
0.71	-5.07769831911	-0.000889136759806	9.38580770982	8.18422393324e-05	-0.0162691050346	0.000164279670309	8.66114560555e-05	-0.0162691036463	0.000164486259795	-0.0289945952796
0.711	-5.20474293999	-4.86018971713e-05	9.50999073053	7.22223235304e-05	-0.0144668272062	0.000158528700341	7.68218112754e-05	-0.0144668258796	0.000158716373087	-0.0289792847346
0.712	-5.30879391467	0.000241335497423	9.61391209625	6.28264971593e-05	-0.0125740322249	0.000152459902955	6.72474926174e-05	-0.0125740309601	0.000152628222337	-0.0289657797758
0.713	-3.61101354194	0.00528140157162	10.1382348182	7.70539309359e-05	-0.0139467899007	0.00015138736363	8.14421348091e-05	-0.0139467886558	0.00015156554568	-0.0289525246961
0.714	-5.19052513589	-0.000732534991821	9.4711305958	8.02259006809e-05	-0.0154438050046	0.000150149028834	8.45763453495e-05	-0.0154438037823	0.000150337652791	-0.0289378179908
0.715	-5.2640290889	0.000131304248473	9.58032078901	7.36211371301e-05	-0.0135997991581	0.000143996625268	7.77909105906e-05	-0.0135997979979	0.000144166475694	-0.0289233160371
0.716	-3.61708472026	0.00511594546614	10.116862876	8.57248457812e-05	-0.0150225242552	0.000142662114677	8.98542525409e-05	-0.0150225231175	0.000142841572147	-0.0289090236527
0.717	-5.1564016963	-0.000822578793544	9.45016157825	8.83779811348e-05	-0.0166666689768	0.000141408473884	9.24692186703e-05	-0.0166666678619	0.000141598928262	-0.0288931348779
0.718	-5.22695199949	5.67843832079e-05	9.56247919501	8.10869597035e-05	-0.0149513244943	0.000135190557232	8.49958977024e-05	-0.0149513234407	0.000135363480753	-0.0288773409913
0.719	-5.32574012301	0.000323353014446	9.66163571393	7.26112504819e-05	-0.0131205362264	0.000128639142972	7.63284503192e-05	-0.0131205352356	0.000128793817387	-0.0288633198859
0.72	-5.0588306027	-0.000897754853912	9.43001050819	9.99052543846e-05	-0.0182069222078	0.000132456514486	0.000103731453952	-0.0182069212008	0.000132650047778	-0.0288442880871
0.721	-5.18746900633	-6.55823651256e-05	9.55209037373	8.99432559145e-05	-0.0165752675364	0.000126097917075	9.35833710934e-05	-0.0165752665904	0.000126274686413	-0.0288269551096
0.722	-5.2880227419	0.000215476386285	9.65399694662	8.01986806133e-05	-0.0148517280729	0.000119432145031	8.36442718059e-05	-0.0148517271875	0.000119591845276	-0.0288112554606
0.723	-3.59872979581	0.00522071182406	10.174689685	9.39090512881e-05	-0.0163679905663	0.00011771484661	9.73035841428e-05	-0.0163679897041	0.00011788356208	-0.0287956518665
0.724	-5.17271252457	-0.000762408955137	9.50992152959	9.66259591576e-05	-0.0180018538758	0.000115839034282	9.99647526746e-05	-0.0180018530387	0.000116017100887	-0.0287784543898
0.725	-5.24634818822	9.17115500354e-05	9.61803954023	8.96234405468e-05	-0.016299097805	0.000109087832746	9.27655911768e-05	-0.0162990970274	0.000109249149976	-0.028761322575
0.726	-5.34725449789	0.000344489526297	9.71347531572	8.12958091815e-05	-0.0144750924884	0.000102015014537	8.42322930312e-05	-0.0144750917713	0.000102158928965	-0.0287459525782
0.727	-5.08005316421	-0.00088366628581	9.47900249762	0.000108427519705	-0.0195487504593	0.000105269859052	0.000111456594658	-0.0195487497307	0.000105448592563	-0.0287255827734
0.728	-5.2077115747	-6.4054090933e-05	9.59759814618	9.83978082448e-05	-0.0179232745705	9.8420802352e-05	0.000101227835329	-0.0179232738998	9.85834841545e-05	-0.0287069052868
0.729	-5.28021983606	0.00026900691498	9.69210198805	8.89584952235e-05	-0.0162268272723	9.1353492402e-05	9.15836197346e-05	-0.0162268266586	9.15001000711e-05	-0.0286898441998
0.73	-3.65793424886	0.00514965456163	10.2172352372	0.000101591992941	-0.017690356358	8.90398337248e-05	0.000104149430033	-0.0176903557684	8.91935683538e-05	-0.0286729121655
0.731	-5.18953775618	-0.000779880739905	9.54722075556	0.000104494372771	-0.0193521766437	8.67899859089e-05	0.000106985917451	-0.0193521760781	8.69516989631e-05	-0.0286543478432
0.732	-5.26166382895	6.84849088524e-05	9.65264676967	9.73203983506e-05	-0.0176562520666	7.96471969901e-05	9.96053410559e-05	-0.0176562515559	7.97930356193e-05	-0.0286358616233
0.733	-5.35957214616	0.000316358176631	9.74547643389	8.8802758939e-05	-0.0158397327026	7.22134243031e-05	9.08730274904e-05	-0.0158397322472	7.23428669356e-05	-0.02861912999
0.734	-5.0917453849	-0.000911233790153	9.50963882716	0.000115568341033	-0.0208984528205	7.50691065243e-05	0.000117719702129	-0.0208984523557	7.52291534512e-05	-0.028597413244
0.735	-5.21961519084	-9.81779777036e-05	9.62626351054	0.000105329028671	-0.0192743360511	6.78885763047e-05	0.000107273245821	-0.0192743356385	6.80334084992e-05	-0.0285773857591
0.736	-5.29098555169	0.000230401474443	9.71886169328	9.56828282668e-05	-0.0175785332959	6.05195674769e-05	9.74149094215e-05	-0.0175785329342	6.06492619402e-05	-0.0285589724518
0.737	-3.60588881727	0.00465054303539	10.2312847255	0.000105507191804	-0.0190823854849	5.79124563473e-05	0.000107164025642	-0.0190823851441	5.80482780054e-05	-0.0285406677264
0.738	-3.76800070466	0.00536898501935	10.3132065703	9.93336696518e-05	-0.0170602260264	5.00416868393e-05	0.000100764552925	-0.0170602257366	5.01607962535e-05	-0.0285259535033
0.739	-5.2860368558	-0.000609211122467	9.63518979343	0.000104263542802	-0.0185200611031	4.724648781e-05	0.000105614000215	-0.0185200608344	4.73709632311e-05	-0.0285081200172
0.74	-3.56810176131	0.00437258594784	10.1578357946	0.000115527633197	-0.020042538678	4.46930064989e-05	0.000116804664489	-0.0200425384283	4.48230055689e-05	-0.0284888595444
0.741	-3.71597684126	0.0051471241262	10.2482736803	0.000107265193866	-0.0181261384779	3.69381917614e-05	0.000108320193074	-0.0181261382753	3.70524839341e-05	-0.0284731286553
0.742	-5.2364679621	-0.000773087280067	9.57929866877	0.000110828381183	-0.0197119746217	3.43082271769e-05	0.000111807999691	-0.0197119744373	3.44279428066e-05	-0.0284541668652
0.743	-5.29845451325	4.44904507579e-05	9.67994858609	0.000104061888266	-0.0179952317345	2.69281014958e-05	0.000104830598107	-0.0179952315927	2.70336199215e-05	-0.0284353254264
0.744	-3.58720475426	0.00448605228895	10.1921747046	0.000112973777172	-0.0195709600125	2.43823719062e-05	0.00011366983004	-0.0195709598865	2.44931863662e-05	-0.0284165544631
0.745	-3.74165404025	0.00521600552606	10.2767335009	0.000106067814215	-0.0176485416173	1.66414185889e-05	0.000106543178341	-0.017648541533	1.67374267585e-05	-0.0284012921732
0.746	-5.25935843526	-0.000731021062284	9.60433018856	0.000110396519258	-0.0192012459637	1.39743320694e-05	0.000110796008006	-0.0192012458943	1.40750156788e-05	-0.0283828243588
0.747	-5.32306790439	6.46136738214e-05	9.70138384153	0.000104186333234	-0.0174453400926	6.56810491552e-06	0.00010437510487	-0.0174453400606	6.65520318181e-06	-0.028364515666
0.748	-3.61575824608	0.0044859112289	10.209555114	0.000113438658804	-0.0189752757323	4.00028444195e-06	0.000113554655074	-0.0189752757131	4.09186985733e-06	-0.0283463188989
0.749	-3.76854557357	0.00520339733971	10.2910415307	0.000106746000291	-0.017018021348	-3.73254734265e-06	0.000106642446995	-0.0170180213651	-3.65504085155e-06	-0.0283316636784
0.75	-5.28229487214	-0.000741796191554	9.61737981858	0.00011117404457	-0.0185346617197	-6.38509086439e-06	0.000110995564486	-0.0185346617484	-6.30363223052e-06	-0.0283138442085
0.751	-3.5618018513	0.00421019617906	10.1365589462	0.000121971001201	-0.0201281217568	-8.72427413644e-06	0.000121726558631	-0.0201281217952	-8.6387088013e-06	-0.0282945278148
0.752	-3.70754333124	0.00497892837727	10.2271011762	0.000113379349504	-0.0182903274859	-1.62191484957e-05	0.000112922744096	-0.0182903275557	-1.61466586661e-05	-0.0282786563789
0.753	-5.22488910317	-0.00091321889709	9.56288650373	0.000116541764112	-0.0199296590791	-1.86164691117e-05	0.000116017828901	-0.0199296591571	-1.85401413471e-05	-0.0282595039091
0.754	-5.28613971137	-0.000102486313981	9.66411973028	0.0001094572087	-0.0182779628295	-2.5700490847e-05	0.000108733237414	-0.0182779629344	-2.56360044421e-05	-0.028240409289
0.755	-3.58006491646	0.00431368977893	10.1746368903	0.000117973274842	-0.0198965427582	-2.79569015847e-05	0.000117186171141	-0.0198965428694	-2.78887386185e-05	-0.0282213317781
0.756	-3.73489257996	0.00503834185916	10.2603614117	0.000110751734006	-0.0180219447874	-3.53758535854e-05	0.000109755510719	-0.0180219449246	-3.53199536655e-05	-0.0282057043632
0.757	-5.24924501461	-0.000881478884188	9.59334102416	0.000114688012991	-0.0195954275954	-3.77533125482e-05	0.00011362552558	-0.0195954277375	-3.76944279657e-05	-0.0281868530687
0.758	-5.31381992277	-9.16835677195e-05	9.69166174757	0.000108155989161	-0.0178681204859	-4.48186989791e-05	0.000106894870366	-0.0178681206497	-4.47711111912e-05	-0.0281681345243
0.759	-3.61392657334	0.00430568586221	10.1986838946	0.000117007394535	-0.0194026754961	-4.70580889189e-05	0.000115684072032	-0.0194026756633	-4.70077252884e-05	-0.028149511534
0.76	-3.76757301329	0.00501870604892	10.2816074956	0.00010999185867	-0.0174560648504	-5.44336457867e-05	0.000108461492423	-0.0174560650383	-5.43948751416e-05	-0.0281344079483
0.761	-5.27741254673	-0.000899728991054	9.61337774198	0.000114025785779	-0.0189571773182	-5.67612081683e-05	0.000112431030162	-0.0189571775079	-5.67202462559e-05	-0.0281161585184
0.762	-3.56476076554	0.00402644416157	10.1312758817	0.000124409669288	-0.0205276268656	-5.8751469548e-05	0.000122760079342	-0.0205276270555	-5.87082642213e-05	-0.028096430341
0.763	-3.71121844374	0.00479073722565	10.2230632989	0.000115501458037	-0.0186738946316	-6.58693378552e-05	0.000113652749091	-0.0186738948374	-6.5836916021e-05	-0.0280801516689
0.764	-5.22411115071	-0.00107535152751	9.56402156289	0.000118277030532	-0.020272331357	-6.79206672847e-05	0.000116372096032	-0.0202723315614	-6.78863601872e-05	-0.0280606363583
0.765	-5.28612497958	-0.00026973882515	9.66621785938	0.000110866252084	-0.0185885293462	-7.46162803986e-05	0.000108774608373	-0.0185885295622	-7.4591763772e-05	-0.0280412145481
0.766	-3.58770921398	0.00412360960251	10.175105021	0.000118980554606	-0.0201529160682	-7.649810361e-05	0.000116837545566	-0.0201529162818	-7.64718355415e-05	-0.0280218530345
0.767	-3.74271715582	0.00484427422859	10.261664424	0.000111433689497	-0.0182337170359	-8.35154793738e-05	0.000109095216224	-0.0182337172606	-8.34991566015e-05	-0.028005975746
0.768	-5.25190383882	-0.00105006184118	9.59936326989	0.00011498295487	-0.0197398545834	-8.55194063449e-05	0.000112590015645	-0.019739854804	-8.55019675695e-05	-0.0279869465563
0.769	-5.31669037507	-0.000265187469854	9.69814822338	0.00010812208256	-0.0179560216694	-9.2171222691e-05	0.000105544459175	-0.0179560218969	-9.21629331696e-05	-0.0279681113186
0.77	-3.62398399736	0.00410977547458	10.2029908751	0.000116572739675	-0.0194140321723	-9.40101741298e-05	0.000113945312043	-0.019414032395	-9.40009022188e-05	-0.027949438178
0.771	-3.77721238781	0.00481888665148	10.2862087919	0.00010923280218	-0.0174028276736	-0.000100958210743	0.000106412606657	-0.0174028279027	-0.000100958106615	-0.0279343395976
0.772	-5.28121196804	-0.00107495628464	9.62216547163	0.000112885703968	-0.018818865656	-0.000102883247185	0.000110013611807	-0.0188188658783	-0.000102882673384	-0.0279161860438
0.773	-3.57542765154	0.00382666288841	10.1373800335	0.000122864656849	-0.0203014918225	-0.00010445294645	0.000119950627518	-0.020301492037	-0.00010445190224	-0.0278966395172
0.774	-3.72105925154	0.00458660865051	10.2290010732	0.000113643087752	-0.0183733971723	-0.000111122192696	0.000110544730388	-0.0183733973888	-0.00011112957471	-0.0278806080989
0.775	-5.22762304691	-0.00125589696204	9.57371677086	0.000116048375674	-0.0198786297101	-0.000112747532787	0.000112906865047	-0.0198786299172	-0.00011275478233	-0.0278614398874
0.776	-5.28889340158	-0.000455586931987	9.67540421368	0.000108317312283	-0.0181161863865	-0.000118979967626	0.000105004204928	-0.0181161865919	-0.000118994815993	-0.0278424505203
0.777	-3.59690963454	0.0039154747874	10.181140202	0.000116041241949	-0.0195856066882	-0.000120410104024	0.000112690389689	-0.0195856068841	-0.000120424855589	-0.0278236082356
0.778	-3.75057157921	0.00463184928702	10.267072952	0.000108177002802	-0.0175874383466	-0.000126947550048	0.000104646190265	-0.0175874385408	-0.00012696975199	-0.0278083215183
0.779	-5.25292530814	-0.00123973481366	9.60809596515	0.000111357988921	-0.0189979066385	-0.000128491156043	0.000107786592982	-0.0189979068213	-0.000128513759349	-0.0277899863169
0.78	-5.31654999498	-0.000460212539383	9.70595512743	0.000104176357518	-0.0171349263454	-0.000134647273591	0.000100436126453	-0.0171349265228	-0.000134676650556	-0.0277719319396
0.781	-3.62998738039	0.00389273308449	10.2072626183	0.000112238210097	-0.0184992397459	-0.000136001853576	0.000108462546977	-0.0184992399121	-0.000136031650218	-0.0277541260672
0.782	-3.78151805507	0.00459747762318	10.2894927941	0.0001045815215	-0.016412160934	-0.000142437089396	0.000100629318129	-0.0164121610947	-0.000142473397632	-0.02773996384
0.783	-5.27831364703	-0.00127448634434	9.62844596437	0.000107869871213	-0.0177372725696	-0.000143866760958	0.000103880445706	-0.0177372727171	-0.000143903878501	-0.0277228461725
0.784	-3.57863543911	0.00360321379284	10.13986042	0.000117454787379	-0.0191309440099	-0.00014492822447	0.000113438344729	-0.019130944144	-0.000144966182153	-0.0277044249863
0.785	-3.72242910396	0.00435835328686	10.2302570546	0.000107924204302	-0.0171325661614	-0.000151060250537	0.00010374020071	-0.0171325662863	-0.000151104021991	-0.0276895827629
0.786	-5.22155409981	-0.001463107993	9.5777613709	0.000109971542271	-0.0185534023163	-0.000152164382593	0.000105759653118	-0.0185534024261	-0.000152209279883	-0.0276716972435
0.787	-5.28129138613	-0.000668517980916	9.6780596604	0.000101922714464	-0.0167253637859	-0.00015784405212	9.75563008038e-05	-0.0167253638835	-0.000157894093909	-0.0276540651795
0.788	-3.59535735929	0.00368077757008	10.1798938988	0.00010926130494	-0.018116733161	-0.000158733117428	0.000104872780281	-0.0181167332446	-0.000158784230347	-0.0276366520033
0.789	-3.74702076034	0.00439253423905	10.2644876942	0.000101080190213	-0.0160606293366	-0.000164701266718	9.65291336066e-05	-0.0160606294086	-0.000164757121198	-0.0276228465108
0.79	-5.24177493699	-0.00145851164945	9.6081963139	0.000103900057063	-0.01740008969	-0.000165690135769	9.9324421275e-05	-0.017400089746	-0.000165747418739	-0.0276060731929
0.791	-5.30380363985	-0.000684566616288	9.70460541367	9.63958248856e-05	-0.0154857243389	-0.000171262709743	9.16690515101e-05	-0.0154857243802	-0.000171324190604	-0.0275896415518
0.792	-3.62336635978	0.00364719716593	10.2020089395	0.000104069601586	-0.016786830208	-0.000172046460936	9.93236616079e-05	-0.0167868302347	-0.000172109300916	-0.0275735157044
0.793	-3.77289587644	0.004347506848	10.2828897441	9.60923438911e-05	-0.0146572930033	-0.000177883643353	9.11878500892e-05	-0.0146572930158	-0.000177950207019	-0.027561070406
0.794	-5.26203631251	-0.00150445676112	9.62452333261	9.90182152525e-05	-0.015927361964	-0.000178729207125	9.40931087069e-05	-0.0159273619599	-0.000178797410589	-0.0275457346297
0.795	-3.63174096071	0.00378065282419	10.1410932973	0.000110655013069	-0.017220695465	-0.000179208336615	0.000105719631497	-0.017220695443	-0.000179278397406	-0.0275291727143
0.796	-5.13006872329	-0.00193075506559	9.50247375668	0.000109427223979	-0.0187522055881	-0.000179580932251	0.000104484759243	-0.0187522055471	-0.000179653211312	-0.0275111440522
0.797	-5.18651473387	-0.00108427197364	9.61054796334	9.90245150037e-05	-0.0170612037005	-0.00018448837943	9.39502602526e-05	-0.0170612036398	-0.000184563756857	-0.0274932369958
0.798	-5.24787355871	-0.000784150909704	9.70219024347	8.80741422213e-05	-0.0152653079949	-0.00018955084684	8.28636960564e-05	-0.0152653079158	-0.000189628808813	-0.0274770759774
0.799	-5.3218399719	-0.000576377510685	9.78273509831	7.93918672194e-05	-0.0132963673936	-0.000194802588331	7.40398391934e-05	-0.0132963672971	-0.000194882675872	-0.0274628108402
0.8	-3.67818308872	0.00366958095174	10.270111608	8.89743183836e-05	-0.014426790037	-0.000195363545482	8.36092257606e-05	-0.0144267899267	-0.000195445338734	-0.0274489746278
0.801	-3.83114571733	0.00431953960548	10.3417947926	8.22608722094e-05	-0.0121293381834	-0.000200991210542	7.67435988983e-05	-0.012129338056	-0.000201074608397	-0.0274389605733
0.802	-5.30866414978	-0.00155668497361	9.67737813158	8.59325880952e-05	-0.0132248599832	-0.000201635205392	8.04001518503e-05	-0.0132248598394	-0.00020172051625	-0.0274262390992
0.803	-3.62426046992	0.00326656197354	10.1756057077	9.56325557695e-05	-0.0143939232053	-0.000201889286488	9.00955550854e-05	-0.0143939230457	-0.000201976574877	-0.0274124461522
0.804	-3.76104082223	0.00399803081902	10.2569230598	8.61164347458e-05	-0.0122276911817	-0.000207129123275	8.04381835489e-05	-0.0122276910025	-0.000207217516126	-0.0274023951918
0.805	-5.24096857	-0.00180411118099	9.60271245002	8.79774750001e-05	-0.0134780396928	-0.000207323910861	8.22964960124e-05	-0.0134780394965	-0.000207414489275	-0.027389498211
0.806	-5.29405171108	-0.00102750306855	9.69460937223	7.97386003904e-05	-0.0115304322475	-0.000212011269056	7.39318669766e-05	-0.0115304320298	-0.000212102607171	-0.0273770006386
0.807	-3.61477093793	0.00328219837936	10.1841133529	8.67356614353e-05	-0.0128003606231	-0.000211886865023	8.09345105634e-05	-0.0128003603912	-0.000211980269538	-0.0273648417033
0.808	-3.75802744655	0.00398111889329	10.2611781012	7.82755159558e-05	-0.0106775145111	-0.000216759245537	7.23432189249e-05	-0.0106775142595	-0.000216852797036	-0.0273563560655
0.809	-5.23541041077	-0.00184356500116	9.60500656215	8.07235427945e-05	-0.011944598912	-0.000216638610998	7.4796939883e-05	-0.0119445986445	-0.000216734406145	-0.0273450003719
0.81	-5.29053544533	-0.00108250653695	9.69473589837	7.28974877304e-05	-0.0100082044072	-0.000221025431383	6.68533550365e-05	-0.0100082041183	-0.000221121133688	-0.0273340326396
0.811	-3.61634054588	0.00321417580511	10.1816921794	8.0142689845e-05	-0.0112819413759	-0.000220611258371	7.41118098449e-05	-0.0112819410741	-0.000220709105482	-0.0273233952367
0.812	-3.75869521394	0.00390476991612	10.2569887529	7.18270726786e-05	-0.00917375096381	-0.000225182556358	6.56732440994e-05	-0.00917375064235	-0.000225279717474	-0.0273164141987
0.813	-5.23216774566	-0.00191960991907	9.60064312583	7.43412083264e-05	-0.0104540969764	-0.00022475941236	6.82010861186e-05	-0.0104540966404	-0.000224858888427	-0.0273065551625
0.814	-5.28636129135	-0.00116357842481	9.6889400676	6.65601689376e-05	-0.00854089857783	-0.000228831285193	6.03110532433e-05	-0.00854089822069	-0.000228929921787	-0.0272970662503
0.815	-3.61420494188	0.0031251600824	10.173768793	7.38059382649e-05	-0.00983676452096	-0.000228100076013	6.757844762e-05	-0.00983676415253	-0.000228200952172	-0.0272878847962
0.816	-3.75512293458	0.00381260317405	10.2478960817	6.54866191874e-05	-0.00776177770271	-0.000232340587575	5.91451194996e-05	-0.00776177731515	-0.000232440055647	-0.027282325875
0.817	-5.22518664608	-0.00200757552844	9.59200714209	6.79706659941e-05	-0.0090733043824	-0.000231585382518	6.16516589644e-05	-0.009073303982	-0.000231687256984	-0.0272738627941
0.818	-5.27829894754	-0.00125423749964	9.67939941076	6.01640368922e-05	-0.00720106913004	-0.000235314195617	5.37452848468e-05	-0.00720106870926	-0.000235414594038	-0.0272657335684
0.819	-3.60790881515	0.00302813022776	10.1626170746	6.7360436365e-05	-0.00853571559815	-0.000234240329391	6.09723639786e-05	-0.00853571516807	-0.000234343084914	-0.0272578718924
0.82	-3.74768268074	0.00371376078454	10.2361093164	5.90034719282e-05	-0.00650860970311	-0.000238128565392	5.25108753943e-05	-0.00650860925488	-0.000238229305801	-0.0272535836755
0.821	-5.21479335095	-0.00210129450977	9.58118129849	6.14330970406e-05	-0.00786423817855	-0.00023702320782	5.49722653704e-05	-0.00786423771955	-0.000237126469998	-0.0272463513483
0.822	-5.26712736168	-0.00134981847787	9.6681537695	5.35810351298e-05	-0.00604448847212	-0.00024039482374	4.70300646281e-05	-0.00604448799397	-0.000240496084942	-0.027239404244
0.823	-3.59879391088	0.00292693286208	10.1502371435	6.07122728574e-05	-0.00742790478847	-0.000238967760061	5.42013306303e-05	-0.00742790430332	-0.000239071516756	-0.0272326740797
0.824	-3.73780501641	0.00361135295205	10.2235314285	5.23045317844e-05	-0.00545705436152	-0.000242496941849	4.56987201763e-05	-0.00545705385963	-0.000242598188835	-0.0272294592134
0.825	-5.20229250487	-0.00219814036261	9.56994587	5.46689675845e-05	-0.00686370129751	-0.000241037615362	4.81043105849e-05	-0.00686370078722	-0.000241141518042	-0.0272232526443
0.826	-5.25417954347	-0.0014480223888	9.65686816055	4.6761369062e-05	-0.0051020199528	-0.000244051842654	4.01161801269e-05	-0.005102019425	-0.000244153325157	-0.0272172764042
0.827	-5.30569424185	-0.00121419256658	9.72901158608	3.74472578599e-05	-0.00328438646893	-0.000247141198936	3.07190927363e-05	-0.00328438592575	-0.000247239981484	-0.0272130880257
0.828	-3.65905266469	0.00299378032369	10.2014142995	4.62448244035e-05	-0.00459533134253	-0.000245464344498	3.95627976975e-05	-0.00459533079673	-0.000245565490551	-0.0272091637344
0.829	-3.79754060171	0.00363835307949	10.265845285	3.90363650806e-05	-0.00256156623056	-0.000248739662169	3.22657989398e-05	-0.00256156567116	-0.000248837549409	-0.0272088042138
0.83	-5.25248971102	-0.00219566295799	9.60591736326	4.21993067219e-05	-0.0039080375214	-0.000247016489987	3.54763620329e-05	-0.00390803695738	-0.00024711688067	-0.0272055222079
0.831	-5.30127794199	-0.00146497505267	9.68561837423	3.49214858442e-05	-0.00210475350848	-0.000249733348716	2.81254602059e-05	-0.00210475292994	-0.000249830676269	-0.0272025242419
0.832	-3.63553471692	0.00279033209002	10.159015367	4.24476082577e-05	-0.00351018834001	-0.000247625805076	3.57091406374e-05	-0.00351018776077	-0.00024772568046	-0.0271997226998
0.833	-3.76798648246	0.00346248683058	10.2259736979	3.43429581718e-05	-0.0015964356748	-0.000250425437373	2.75286728894e-05	-0.00159643508372	-0.000250521898071	-0.0272003820002
0.834	-5.22190101981	-0.00234357259652	9.57017479285	3.69102212866e-05	-0.00306418571471	-0.000248213411296	3.015661387e-05	-0.00306418512156	-0.000248312592821	-0.0271980042963
0.835	-5.26819314485	-0.00160250697383	9.65186406977	2.91987482651e-05	-0.00139518457146	-0.00025042916677	2.2385519944e-05	-0.00139518396607	-0.000250525202161	-0.0271957790629
0.836	-3.60224012847	0.00265439100787	10.1264229599	3.63906969354e-05	-0.00292848062041	-0.000247830291793	2.9648209255e-05	-0.00292848001717	-0.000247929118456	-0.0271936202133
0.837	-3.7350876923	0.0033318658878	10.1956542968	2.80606625419e-05	-0.00114155801193	-0.000250149316929	2.12553170506e-05	-0.00114155739931	-0.000250244664641	-0.0271947916479
0.838	-5.18865710986	-0.00246366762058	9.5435913409	3.04408077265e-05	-0.00272311330388	-0.000247476839785	2.37085436696e-05	-0.00272311269211	-0.000247575122795	-0.0271928118782
0.839	-5.23589467253	-0.00172031110648	9.62752494893	2.25769981537e-05	-0.00116886616512	-0.000249245366221	1.57972138318e-05	-0.00116886554368	-0.00024934047166	-0.0271908691692
0.84	-5.28323557107	-0.00149068480533	9.69728458491	1.32968260328e-05	0.000431336068051	-0.000251076852114	6.46742318985e-06	0.000431336696788	-0.000251168636609	-0.027190501972
0.841	-3.64081671542	0.00270135651935	10.1649990426	2.20588495093e-05	-0.00108776942924	-0.000248148018921	1.53086918188e-05	-0.00108776880747	-0.000248242535844	-0.0271901860915
0.842	-3.77554776395	0.00334232764372	10.2280062162	1.48508178906e-05	0.000712965808871	-0.000250154854096	8.04584583175e-06	0.00071296643597	-0.000250245608297	-0.0271931968015
0.843	-5.221657516	-0.00247499761383	9.57194270715	1.79658916155e-05	-0.000849119388867	-0.000247178694419	1.12417960681e-05	-0.000849118766721	-0.000247272272986	-0.0271930806671
0.844	-5.26798499459	-0.00174838845386	9.65094086103	1.06717725972e-05	0.000714004942955	-0.000248632195266	3.90826018919e-06	0.000714005571022	-0.000248722368793	-0.0271930186466
0.845	-3.60854249451	0.00249238847366	10.121322143	1.81258407943e-05	-0.000915673515647	-0.000245282142007	1.14529806483e-05	-0.000915672896453	-0.000245375202921	-0.0271929210314
0.846	-3.7388767245	0.00316227868267	10.1882977508	9.98579294291e-06	0.000754485070389	-0.000246835747949	3.27041367508e-06	0.000754485692743	-0.000246925178282	-0.0271960325575
0.847	-5.18502471937	-0.00262565277753	9.5375518214	1.24713009521e-05	-0.000934431039661	-0.000243404002968	5.84919751537e-06	-0.000934430424728	-0.000243496427365	-0.0271958946688
0.848	-5.23020887979	-0.00188733078225	9.61968657593	4.70805299703e-06	0.000493851411946	-0.000244402681304	-1.94106867504e-06	0.000493852030247	-0.000244491862337	-0.0271956764804
0.849	-5.27549859437	-0.00166044988785	9.68792627138	-4.49620903375e-06	0.00196360974322	-0.000245462952926	-1.11743786722e-05	0.00196361036253	-0.000245548828164	-0.0271969054267
0.85	-3.63692201558	0.0025213023157	10.1524243011	4.28400316395e-06	0.000322832917646	-0.000241772820111	-2.2945452414e-06	0.000322833523753	-0.000241861494455	-0.0271980594756
0.851	-3.76935459915	0.00316031208187	10.2143411462	-2.88915041027e-06	0.00198605653228	-0.000243011076131	-9.5019411099e-06	0.00198605713752	-0.000243096088072	-0.0272023979136
0.852	-5.20929012748	-0.00264475259701	9.56074560797	2.24647983575e-07	0.000300049107644	-0.000239279741625	-6.28698680731e-06	0.000300049701824	-0.000239367582544	-0.027203492667
0.853	-5.25402564129	-0.00192018180111	9.63898612007	-7.05008747928e-06	0.00172357380741	-0.000239974662901	-1.35807814914e-05	0.0017235744013	-0.000240059245983	-0.0272045084027
0.854	-5.2977348243	-0.00170222471712	9.70357988344	-1.58944161422e-05	0.00318132218729	-0.000240720541852	-2.24459047703e-05	0.00318132277864	-0.000240801866169	-0.0272069619234
0.855	-3.66090219461	0.00246982764388	10.1635561856	-6.8543544172e-06	0.00152773477182	-0.000236707461037	-1.32976660807e-05	0.00152773534686	-0.000236791430093	-0.0272093274087
0.856	-3.79007593388	0.00310349659103	10.2221962238	-1.38169831919e-05	0.00316120375148	-0.00023760241669	-2.02854803367e-05	0.00316120432223	-0.000237682858855	-0.0272148477678
0.857	-5.224470456	-0.0026985104459	9.56755617416	-1.05453333732e-05	0.00144595573216	-0.000233519961866	-1.6903332122e-05	0.00144595628887	-0.000233603053854	-0.0272171027334
0.858	-5.26640694924	-0.00197762956987	9.64300902826	-1.76636519516e-05	0.00282479325959	-0.000233844652536	-2.4030903349e-05	0.00282479381265	-0.000233924643534	-0.0272192410261
0.859	-3.61154475557	0.00224756675031	10.1072649659	-1.01026195558e-05	0.00102290912126	-0.000229373376431	-1.63490437532e-05	0.00102290965697	-0.000229456025524	-0.0272211653883
0.86	-5.36317674044	-0.00143677569488	9.75997328385	-3.62557011688e-05	0.00564722374077	-0.000234592892845	-4.26451368418e-05	0.00564722427949	-0.000234666925159	-0.0272276699988
0.861	-3.7348190863	0.00260053340719	10.2102147532	-2.55147352551e-05	0.00407322036134	-0.000230317413228	-3.17893073835e-05	0.00407322087945	-0.000230393707257	-0.0272325461049
0.862	-3.85830640591	0.00318497303247	10.2599957744	-3.08099449908e-05	0.00575143418527	-0.000230900171926	-3.71017937014e-05	0.00575143469433	-0.000230973204277	-0.027240623999
0.863	-5.28174782406	-0.00264950729213	9.59940581347	-2.63846968572e-05	0.00406847030316	-0.000226483084118	-3.25573896067e-05	0.00406847079471	-0.000226558358484	-0.0272454844961
0.864	-3.61397694618	0.00206859631951	10.0665908216	-1.61976551816e-05	0.00224040030368	-0.000221584569476	-2.22379970371e-05	0.00224040077684	-0.000221662100967	-0.0272486422275
0.865	-5.35828976498	-0.00157295959918	9.72323862735	-4.3286248159e-05	0.00675991537111	-0.000226341007702	-4.94573762398e-05	0.00675991584412	-0.00022641099696	-0.0272563038243
0.866	-3.71747784066	0.00247265205473	10.1723583534	-3.32000115603e-05	0.00504946638435	-0.000221535262378	-3.92418694896e-05	0.00504946683536	-0.000221607359526	-0.0272622165546
0.867	-3.83630347699	0.00307004084883	10.2230203042	-3.88354582578e-05	0.00657681045464	-0.000221565467947	-4.48796986287e-05	0.00657681089409	-0.000221634855284	-0.027271187208
0.868	-5.25801724264	-0.00274668860896	9.56564889525	-3.46169362276e-05	0.00474994488251	-0.000216598762899	-4.05270052081e-05	0.00474994530297	-0.000216670161014	-0.0272768010192
0.869	-5.29202115515	-0.00204599409518	9.63443587318	-4.09124275716e-05	0.00597640318115	-0.000215991538646	-4.6807028294e-05	0.00597640359134	-0.000216060612273	-0.027282163229
0.87	-3.63557528578	0.00215829620648	10.0902353725	-3.27016316605e-05	0.00401856006959	-0.000210568600967	-3.8449720281e-05	0.00401856045855	-0.000210639621413	-0.0272871572865
0.871	-3.75434455587	0.00281316792684	10.1493955866	-4.01616410644e-05	0.00530485858385	-0.000210005602576	-4.58956093847e-05	0.00530485896073	-0.000210074350745	-0.027294970895
0.872	-5.18085417856	-0.0029489671102	9.50177996474	-3.71702356607e-05	0.00326077945338	-0.000204472744772	-4.27541038919e-05	0.00326077981138	-0.000204543267415	-0.0272992048105
0.873	-5.21751759782	-0.00222228180559	9.57815210397	-4.43939842921e-05	0.00427765742376	-0.000203330332212	-4.99473767419e-05	0.00427765777064	-0.000203398860555	-0.0273029695094
0.874	-5.25531962388	-0.00200131116156	9.64180424134	-5.31027134329e-05	0.00532580598129	-0.000202246729865	-5.86274403907e-05	0.0053258063153	-0.000202313382017	-0.0273077651431
0.875	-5.30384305088	-0.00185099032374	9.6976154762	-6.02287043071e-05	0.00646984082783	-0.000201253928109	-6.5727459156e-05	0.00646984114765	-0.000201318755944	-0.0273136670578
0.876	-3.6848076409	0.0022790460919	10.1465902446	-4.9835282443e-05	0.00454998158508	-0.000195566011097	-5.51801008747e-05	0.00454998188222	-0.000195632123659	-0.0273191885888
0.877	-3.80933398669	0.00288890456278	10.1991202007	-5.57770077244e-05	0.00588372005252	-0.000194785167787	-6.11017594081e-05	0.00588372033513	-0.000194849400718	-0.027327547673
0.878	-5.22739111636	-0.00289888107908	9.54721649956	-5.1771128991e-05	0.00390141437545	-0.000189061589188	-5.69404172414e-05	0.00390141463869	-0.000189126814602	-0.0273323911611
0.879	-5.26526386226	-0.00219105614174	9.6182796229	-5.81969385976e-05	0.00497504329872	-0.000187732583783	-6.33306893298e-05	0.00497504354911	-0.000187796131334	-0.027336829579
0.88	-3.62045976464	0.00200892561665	10.0744836738	-5.01081570622e-05	0.00289327771088	-0.000181636323418	-5.50762747358e-05	0.00289327794071	-0.000181700595084	-0.0273407611443
0.881	-5.35373452637	-0.00166113963267	9.72877191844	-7.565962681e-05	0.00717355677948	-0.000185201107624	-8.07263426163e-05	0.00717355699947	-0.000185261883995	-0.0273489308488
0.882	-3.73519579165	0.00235516091248	10.1722573498	-6.45390644967e-05	0.00531176254135	-0.000179327927689	-6.94465707509e-05	0.00531176273918	-0.000179389207028	-0.0273551857679
0.883	-3.85436319447	0.0029365660553	10.220263884	-6.94217327263e-05	0.0066716836566	-0.000178312554783	-7.43027699703e-05	0.00667168383865	-0.000178372538682	-0.0273643100096
0.884	-5.26448056252	-0.00286514505605	9.56634180647	-6.46752198975e-05	0.00470997325757	-0.000172345303315	-6.93939479515e-05	0.00470997342123	-0.000172405418338	-0.0273699515953
0.885	-3.60791681423	0.00182944099263	10.0281057217	-5.41951799923e-05	0.00260142461599	-0.000165923987782	-5.8739018117e-05	0.00260142476167	-0.000165983909581	-0.0273736070774
0.886	-5.33618588378	-0.00179111249727	9.68878064782	-8.08224118328e-05	0.00678638352803	-0.000169144860949	-8.54554296822e-05	0.00678638366272	-0.000169202898167	-0.0273814296776
0.887	-3.70735984543	0.00223627508044	10.1334693886	-7.0484630429e-05	0.00480587095931	-0.000162882312295	-7.49473617162e-05	0.00480587107439	-0.000162940042756	-0.0273872306285
0.888	-3.82403114599	0.00283402718416	10.1844173316	-7.58057339465e-05	0.00604056743567	-0.000161471194238	-8.02309178328e-05	0.00604056753556	-0.00016152808455	-0.027395778824
0.889	-5.23387442923	-0.00294502465769	9.53539213946	-7.13477234603e-05	0.0039674364239	-0.00015512643786	-7.55998392774e-05	0.00396743650785	-0.000155182557231	-0.0274007339968
0.89	-5.26703770518	-0.00224446006823	9.60478393237	-7.73404076801e-05	0.00492256629008	-0.000153162486064	-8.1539366603e-05	0.00492256636118	-0.000153217748461	-0.0274051753378
0.891	-5.24860050584	-0.0024901992229	9.65538696532	-8.76457849192e-05	0.00585601828514	-0.00015124490058	-9.17929930941e-05	0.00585601834245	-0.000151299531035	-0.0274105581871
0.892	-3.73653388664	0.0024894066989	10.1161553315	-7.19620657981e-05	0.00384946646379	-0.000144628819687	-7.59285872565e-05	0.0038494665065	-0.000144682065112	-0.0274154563737
0.893	-5.15334133792	-0.00320105078654	9.47680757899	-7.01260927174e-05	0.0015810736127	-0.000137884569776	-7.39080407572e-05	0.00158107364314	-0.000137936077441	-0.0274181238199
0.894	-5.19074100235	-0.0024481996007	9.55408295005	-7.79481695883e-05	0.00236095887752	-0.000135553006694	-8.16664332306e-05	0.0023609588971	-0.000135603652783	-0.0274200881396
0.895	-5.22917182691	-0.00220481754227	9.61907500035	-8.69556226705e-05	0.00319013568457	-0.000133323770917	-9.06131118705e-05	0.00319013569232	-0.000133373744397	-0.0274228557251
0.896	-5.27822126039	-0.00203657935178	9.67643884361	-9.41971768889e-05	0.00413060134702	-0.000131229586866	-9.77977068652e-05	0.00413060134225	-0.000131279121168	-0.0274265184635
0.897	-3.67455922427	0.00208347817662	10.1226933876	-8.39038019836e-05	0.00205234124826	-0.000124512080249	-8.73206082755e-05	0.00205234123106	-0.000124559236072	-0.0274296199802
0.898	-3.79910407188	0.00270341853673	10.1768337385	-8.97445878486e-05	0.00321124369163	-0.000122721949282	-9.31127949987e-05	0.00321124366234	-0.000122768928267	-0.0274353622561
0.899	-5.20585770762	-0.0030349882928	9.53407256346	-8.56426082582e-05	0.00110528573536	-0.000116061029763	-8.88282389088e-05	0.00110528569717	-0.00011610510459	-0.0274374729425
0.9	-5.24443841113	-0.00232108601907	9.60638720667	-9.18643850503e-05	0.00203567879536	-0.000113820737409	-9.49887167427e-05	0.00203567874762	-0.000113864463726	-0.0274390425732
0.901	-5.28203996829	-0.00210281856944	9.66619786187	-9.97239575201e-05	0.00300255059455	-0.000111674923889	-0.000102789688977	0.00300255053665	-0.000111718552925	-0.0274415576604
0.902	-3.67117462396	0.00202553924269	10.1122585652	-8.99773165404e-05	0.000928784747965	-0.000104870283293	-9.28565904544e-05	0.000928784682358	-0.000104910382735	-0.0274435287642
0.903	-3.79284017796	0.00265859421515	10.1675950953	-9.60976509097e-05	0.00207904787385	-0.000102973668562	-9.89251908459e-05	0.00207904779849	-0.000103014002556	-0.0274481358639
0.904	-5.1972882159	-0.00305835711114	9.52780125079	-9.2164118684e-05	-2.75998034847e-05	-9.62137972203e-05	-9.48060969799e-05	-2.75998831629e-05	-9.62500411774e-05	-0.0274491145711
0.905	-5.23465331858	-0.00233848440944	9.60079628977	-9.84684792268e-05	0.000893531706824	-9.38714382438e-05	-0.00010104620127	0.000893531620038	-9.39076496394e-05	-0.0274495450515
0.906	-5.27170079465	-0.00211474937523	9.66127925641	-0.000106353622222	0.0018546200397	-9.16326860433e-05	-0.000108870024156	0.00185461994535	-9.16691409004e-05	-0.0274509140031
0.907	-3.66380817755	0.00201169189319	10.106898373	-9.66268980872e-05	-0.000213899591167	-8.47526123218e-05	-9.89545064783e-05	-0.00021389968802	-8.47843241537e-05	-0.0274517390753
0.908	-3.78569308901	0.00264811724195	10.1628709855	-0.000102712608436	0.000939142377199	-8.27846006498e-05	-0.000104986363562	0.000939142273303	-8.28169983353e-05	-0.0274551975746
0.909	-5.18770803518	-0.00305462292583	9.52540817333	-9.87447740384e-05	-0.00115179130191	-7.59718034553e-05	-0.000100831326823	-0.00115179140503	-7.59988885816e-05	-0.0274550447788
0.91	-5.22547259831	-0.0023323161249	9.59882598729	-0.00010498158382	-0.000218859839868	-7.35795802925e-05	-0.000107002416667	-0.000218859947279	-7.36070063615e-05	-0.0274543569584
0.911	-5.26297237741	-0.00210532776705	9.65969596652	-0.000112785098309	0.000757938816078	-7.13003515147e-05	-0.000114743393509	0.000757938704076	-7.13284293025e-05	-0.027454621498
0.912	-3.71890691549	0.00243519808647	10.1130673046	-0.000100635141461	-0.00123742888568	-6.44073323434e-05	-0.000102404013438	-0.00123742899393	-6.44295388393e-05	-0.0274543866491
0.913	-5.1254582769	-0.00320479966811	9.48327893214	-9.84362504697e-05	-0.00342929383109	-5.74130723356e-05	-0.000100012780855	-0.00342929393337	-5.74286066594e-05	-0.0274520077955
0.914	-5.16599385936	-0.00244633881852	9.5625117806	-0.000105877476742	-0.00258497914049	-5.48591697566e-05	-0.000107383739566	-0.00258497924383	-5.48749770404e-05	-0.0274489957758
0.915	-5.2071962193	-0.00219264733642	9.62911199461	-0.000114509974761	-0.00167500920523	-5.24527183376e-05	-0.000115950088058	-0.0016750093099	-5.24691427742e-05	-0.0274468596855
0.916	-5.25856806607	-0.00201296847682	9.68770721573	-0.000121389117832	-0.000639485768417	-5.02214841074e-05	-0.000122767964523	-0.00063948587464	-5.0239056797e-05	-0.0274457065826
0.917	-3.73247362262	0.00251053209736	10.139171335	-0.000108484182981	-0.00253263280911	-4.34463734821e-05	-0.000109676824036	-0.0025326329061	-4.34570877116e-05	-0.0274441322388
0.918	-5.13479073909	-0.00313127816938	9.50896634252	-0.000105791669482	-0.00461700568692	-3.65887825605e-05	-0.000106795765968	-0.00461700577254	-3.65917558508e-05	-0.0274405124551
0.919	-5.17815820562	-0.00237808382921	9.58663132407	-0.000112820392857	-0.00366247511666	-3.41810440386e-05	-0.000113758303579	-0.00366247520037	-3.41849427214e-05	-0.0274363717419
0.92	-5.22076791574	-0.00212597602412	9.65154820707	-0.000121118227896	-0.00264157266002	-3.1922484588e-05	-0.000121994108023	-0.00264157274197	-3.19277193099e-05	-0.0274332165769
0.921	-5.27256266933	-0.0019462621672	9.70833804533	-0.000127714012347	-0.00149697779083	-2.98351122037e-05	-0.000128532621552	-0.00149697787116	-2.98423110559e-05	-0.0274311536507
0.922	-3.69197277857	0.00215605440969	10.148450514	-0.00011694011518	-0.00332177727611	-2.31950081142e-05	-0.000117576343072	-0.00332177734162	-2.31943518479e-05	-0.0274287576223
0.923	-3.81618610075	0.00278458565084	10.2010151599	-0.000122167438194	-0.00194209822903	-2.14610302372e-05	-0.000122756160657	-0.00194209829244	-2.14633663256e-05	-0.0274291995761
0.924	-5.20539074727	-0.00288831525236	9.56493239531	-0.000117534565098	-0.00378039822127	-1.49144792081e-05	-0.000117943448949	-0.00378039826712	-1.49084619606e-05	-0.0274262931894
0.925	-5.24373278215	-0.00216626484886	9.63458713014	-0.000123089933165	-0.00261387610701	-1.27655768922e-05	-0.000123439907458	-0.00261387614777	-1.27620269459e-05	-0.0274230975307
0.926	-5.28063953595	-0.00193467931097	9.6915763632	-0.000130239069065	-0.00140747150279	-1.07187130833e-05	-0.000130532970167	-0.00140747153839	-1.07180685496e-05	-0.0274210849359
0.927	-3.68900916645	0.00217597001492	10.12941609	-0.000119905136599	-0.00320123727765	-4.05730968332e-06	-0.00012001612771	-0.00320123729165	-4.04776859565e-06	-0.0274187877891
0.928	-3.80823209505	0.0028175479648	10.1815450843	-0.000125270753754	-0.00180985824442	-2.26221868481e-06	-0.000125332627437	-0.00180985825253	-2.25657203151e-06	-0.0274193484007
0.929	-5.19407895084	-0.0028331202236	9.5471415333	-0.000120653797996	-0.00363469086397	4.35223127022e-06	-0.000120534059868	-0.0036346908478	4.36736192335e-06	-0.0274165811018
0.93	-5.22963861487	-0.00210613244113	9.6163186369	-0.000126122787802	-0.00246973637088	6.59531454854e-06	-0.000125941659405	-0.00246973634558	6.60726383934e-06	-0.0274135278917
0.931	-5.26469792462	-0.00187022516085	9.67303435081	-0.000133121633897	-0.00126693601729	8.74320412065e-06	-0.000132881740418	-0.00126693598263	8.7515127952e-06	-0.0274116558262
0.932	-3.73376122528	0.00265018511657	10.1180802571	-0.000120288771503	-0.00301261959257	1.54916172549e-05	-0.000119863656584	-0.00301261952918	1.55097661512e-05	-0.0274095219093
0.933	-5.12396586555	-0.0029378450747	9.49125111752	-0.000117329642073	-0.00495979426739	2.23518577649e-05	-0.000116716276148	-0.00495979417329	2.23811345556e-05	-0.0274054913134
0.934	-5.16178580922	-0.00217576278686	9.56623703508	-0.000123889179996	-0.00390754555743	2.48286154178e-05	-0.000123208130904	-0.00390754544997	2.48548534892e-05	-0.0274010536424
0.935	-5.20022041616	-0.00191421747172	9.62879340413	-0.000131604370343	-0.00279761574617	2.7179229719e-05	-0.000130859100898	-0.0027976156251	2.72019004623e-05	-0.0273976957332
0.936	-5.24871141911	-0.0017263890291	9.68352541552	-0.000137556761541	-0.00157099900208	2.93764334257e-05	-0.000136751479134	-0.00157099886729	2.93946731773e-05	-0.0273955161234
0.937	-5.30124955839	-0.0015736606347	9.73138030642	-0.000142153562569	-0.00021719404237	3.1400828953e-05	-0.000141292997016	-0.000217193893944	3.14136452289e-05	-0.0273946335464
0.938	-3.73443919825	0.00249676680731	10.1602368233	-0.000129790273023	-0.00181634198881	3.7970230819e-05	-0.000128749439561	-0.00181634180384	3.79933375175e-05	-0.0273936333517
0.939	-3.85296096052	0.00310997225321	10.2049612242	-0.000133602002541	-0.000257167894912	3.96985262664e-05	-0.000132513993042	-0.000257167695955	3.9714721238e-05	-0.0273956451183
0.94	-5.22512278108	-0.00253600505583	9.56729033428	-0.000127764101936	-0.00191017397294	4.62435158435e-05	-0.000126496538452	-0.00191017373519	4.62707007249e-05	-0.0273945160471
0.941	-5.25835751329	-0.00182203724596	9.63005411249	-0.000132090067848	-0.000601175344635	4.8463879978e-05	-0.000130761898965	-0.000601175089335	4.84852416309e-05	-0.0273932621512
0.942	-5.28995722877	-0.00159317271579	9.68071360992	-0.000138051091727	0.000727016394444	5.06236128731e-05	-0.000136663929604	0.000727016667878	5.06386889389e-05	-0.0273933229338
0.943	-3.70592314243	0.00249486024479	10.1094215665	-0.000126667129898	-0.000940521475219	5.7409477357e-05	-0.00012509367872	-0.000940521157071	5.74362454302e-05	-0.0273932226936
0.944	-3.81899592395	0.00313156749786	10.1562079028	-0.000130920349661	0.000532262546858	5.93931444895e-05	-0.000129292684797	0.00053226288413	5.94124218545e-05	-0.0273960590744
0.945	-5.18961866736	-0.00248269205691	9.52276253125	-0.000125283790535	-0.00120253733522	6.61908790871e-05	-0.000123469574409	-0.00120253695098	6.62227149201e-05	-0.0273956784466
0.946	-5.22050272094	-0.00175998941969	9.58746633587	-0.00012965553686	1.13609878484e-05	6.86777508314e-05	-0.000127773399944	1.13613950205e-05	6.87034689569e-05	-0.0273950807142
0.947	-5.25116625235	-0.00152458430997	9.64027832293	-0.000135554722103	0.00124696786995	7.10935673722e-05	-0.00013360653933	0.00124696830072	7.11127022315e-05	-0.0273957049366
0.948	-5.2584141991	-0.00154259536327	9.64171428059	-0.000140751684897	0.00253038958187	7.3462829942e-05	-0.000138738652421	0.00253039003695	7.34747344442e-05	-0.0273975975626
0.949	-3.7799449525	0.00310799013819	10.1182292138	-0.0001247617163	0.000942900620732	8.02926040342e-05	-0.000122561088775	0.00094290112871	8.03167920012e-05	-0.0273993681274
0.95	-5.15032430155	-0.0024640252709	9.48855075413	-0.000120092553828	-0.000879450022205	8.72918332547e-05	-0.00011769976041	-0.000879449459455	8.73302893239e-05	-0.027399354369
0.951	-5.18316759479	-0.00171974185784	9.55560445285	-0.000124991557724	0.000250841654022	8.99715714825e-05	-0.000122525542824	0.000250842244695	9.00037142209e-05	-0.0273990372924
0.952	-5.21575640279	-0.00146844070889	9.6109320291	-0.000131162468436	0.00141192804665	9.25611201497e-05	-0.000128625612564	0.00141192866593	9.25864343637e-05	-0.0273998634364
0.953	-5.22308265156	-0.00148955920629	9.61248289621	-0.000136548276306	0.00262487233336	9.50915713676e-05	-0.000133942098187	0.002624872982	9.51093787295e-05	-0.0274018856987
0.954	-5.30518975021	-0.00115564064501	9.7009752554	-0.000138728510075	0.00399519057356	9.73664680622e-05	-0.000136059917978	0.00399519125078	9.7375249385e-05	-0.027405232222
0.955	-3.74521159778	0.00289138733842	10.1213723956	-0.000125201930627	0.00240116831088	0.000104218653691	-0.000122344695331	0.00240116905021	0.000104240784047	-0.02740844511
0.956	-3.85656324789	0.00349682117475	10.161587704	-0.000127802825974	0.00391412056232	0.000106288557123	-0.00012488864797	0.0039141213305	0.000106300217784	-0.0274146231839
0.957	-5.21248124893	-0.00210821475751	9.52617174539	-0.000120842601693	0.00222254937261	0.000113153219158	-0.000117739488133	0.00222255020413	0.000113179433456	-0.0274176450117
0.958	-5.24045426411	-0.00140224697697	9.58545554445	-0.000123974939244	0.00344755631344	0.000115732534823	-0.00012080101024	0.0034475571775	0.000115750316088	-0.0274204795358
0.959	-5.23816209572	-0.00140469428569	9.58549380353	-0.000129816551666	0.00465617914325	0.000118276942609	-0.000126572610459	0.00465618004083	0.000118286092385	-0.02742452694
0.96	-3.75057381465	0.0032766862969	10.0645658573	-0.000113754633711	0.00295147487285	0.000125343799299	-0.000110315993614	0.00295147583904	0.000125368213154	-0.0274283475955
0.961	-5.11337381029	-0.00224521820383	9.44070676535	-0.000108993576819	0.00101010015972	0.000132559871403	-0.000105356270427	0.00101010119585	0.000132601871506	-0.0274302824762
0.962	-5.14291032426	-0.00149520437788	9.50919760131	-0.00011362334104	0.0019938903146	0.000135461698016	-0.0001099064209	0.00199389138775	0.000135496891559	-0.0274317778766
0.963	-5.17345669332	-0.00123915333493	9.56622203198	-0.000119418399741	0.003005806369	0.000138246460139	-0.000115624943712	0.0030058074798	0.000138274351847	-0.0274342695139
0.964	-5.17873806098	-0.00126144806915	9.56765798758	-0.000124404222469	0.004067445864	0.000140950608581	-0.000120536297734	0.00406744701308	0.000140970519077	-0.0274378076154
0.965	-5.26086810256	-0.000922673230827	9.66032777259	-0.000126098494919	0.00529192351096	0.000143350775163	-0.00012216430662	0.0052919246969	0.000143360980665	-0.0274425246006
0.966	-5.28060680622	-0.000915725646656	9.66328540317	-0.000128445579225	0.00657013901054	0.000145675682305	-0.000124447010695	0.00657014023359	0.000145675398169	-0.0274484681925
0.967	-3.75940302247	0.00321090957691	10.1136497032	-0.000113357994765	0.00493069166933	0.000152384020322	-0.000109173754333	0.0049306929679	0.000152399448335	-0.0274542438544
0.968	-3.86676113764	0.00380017550712	10.1512040063	-0.000115044267203	0.00637883140641	0.000154340729304	-0.000110805542091	0.00637883274012	0.000154343812893	-0.0274628993049
0.969	-5.21060488993	-0.00177719291667	9.51751208387	-0.000107313498715	0.00462773524451	0.000161057562683	-0.000102888954951	0.00462773665345	0.000161077852691	-0.0274683554262
0.97	-5.23541786656	-0.00108224064191	9.57443522801	-0.00010967931938	0.00576270203704	0.000163489803923	-0.000105187380284	0.00576270348397	0.000163500510731	-0.0274735493681
0.971	-5.23286795641	-0.00108454715889	9.5744144504	-0.000114773197601	0.00687468338543	0.000165868941358	-0.000110215111948	0.00687468487116	0.000165869991405	-0.0274798625221
0.972	-5.29219626799	-0.000726873054622	9.65950582168	-0.000116219290774	0.00805637849622	0.000168107599228	-0.000111598721919	0.00805638002051	0.00016809804899	-0.027487338411
0.973	-3.73200769458	0.00328162674873	10.0733398019	-0.000102207530594	0.00627736913271	0.000174831806453	-9.74001208474e-05	0.00627737073788	0.000174840267968	-0.027494513238
0.974	-3.83549373103	0.00388078331092	10.1117119537	-0.000104063541871	0.00756139550017	0.000176808669552	-9.92006178581e-05	0.00756139714257	0.000176805305429	-0.0275044234117
0.975	-5.17688741515	-0.00166687172214	9.48167481967	-9.64039763144e-05	0.0056592030824	0.000183512127701	-9.13549271351e-05	0.00565920480455	0.00018352847709	-0.0275109863098
0.976	-5.19958387245	-0.000970307405972	9.53993315894	-9.87461801396e-05	0.00663145360685	0.000185922689147	-9.3629914409e-05	0.00663145536849	0.000185930250505	-0.0275171266836
0.977	-5.19416973297	-0.000974715012936	9.53974085246	-0.000103784950334	0.00758028054846	0.000188263403616	-9.86031786291e-05	0.00758028235024	0.000188262168195	-0.027524224194
0.978	-5.25464195732	-0.000613733638925	9.62859981389	-0.000105096294485	0.00861309325079	0.000190421583046	-9.985384892e-05	0.00861309509197	0.000190410467236	-0.0275323345973
0.979	-5.26748959175	-0.000610900516775	9.6307049409	-0.000107198801451	0.00968449960045	0.000192474373077	-0.000101898364243	0.00968450148079	0.000192452743657	-0.0275414890677
0.98	-3.74161593476	0.00348597929384	10.0743000166	-9.17578345198e-05	0.00783379435188	0.00019888428854	-8.62782738908e-05	0.00783379631535	0.000198882434696	-0.0275502664363
0.981	-3.84330644796	0.00406747609759	10.1103339727	-9.30146816032e-05	0.00903795628297	0.000200552583587	-8.74875037644e-05	0.00903795828227	0.000200538647975	-0.0275616814114
0.982	-5.1773513509	-0.00146598411135	9.4806174262	-8.4903693791e-05	0.00705985224876	0.000206923636117	-7.91986634004e-05	0.00705985432882	0.000206931313905	-0.027569682506
0.983	-5.17624903187	-0.000930713260096	9.48056147579	-8.74787242375e-05	0.00795146225328	0.00020900539427	-8.17149753144e-05	0.00795146437064	0.000209004314259	-0.027577183047
0.984	-5.19847396099	-0.000779899483739	9.53690470104	-9.12225120809e-05	0.00880774919115	0.000211028217906	-8.54014492725e-05	0.00880775134642	0.000211018547162	-0.0275855469423
0.985	-5.24949578565	-0.000437235120113	9.62258879478	-9.24323046307e-05	0.00972399315645	0.000212844077415	-8.65594380769e-05	0.00972399534843	0.000212824956691	-0.0275948165854
0.986	-5.26164445284	-0.000436881163117	9.6246232258	-9.42807764454e-05	0.0106841048672	0.000214538759573	-8.83592336142e-05	0.0106841070953	0.000214509518673	-0.0276050252927
0.987	-3.79474519323	0.00403314769476	10.0726235005	-7.64098930074e-05	0.00877072540591	0.000220555411659	-7.0319524029e-05	0.00877072771429	0.000220547704043	-0.0276147689798
0.988	-5.12915690548	-0.00144352759743	9.44816827992	-6.9593546229e-05	0.00661260861605	0.000226681347476	-6.33315957709e-05	0.00661261100373	0.000226698186197	-0.0276224131192
0.989	-5.12568369846	-0.000921469068885	9.44801239173	-7.31947270965e-05	0.00732000334193	0.000228509751014	-6.68808795085e-05	0.00732000576326	0.000228519414047	-0.0276293724072
0.99	-5.15193278602	-0.000735429193668	9.50772976424	-7.72814428767e-05	0.00802112234611	0.000230247922225	-7.09180049263e-05	0.00802112480148	0.000230250319061	-0.0276370364984
0.991	-5.20688094332	-0.000369147930296	9.60042608878	-7.87815099546e-05	0.00879533765489	0.000231719130718	-7.23756908108e-05	0.0087953401424	0.000231713256154	-0.0276454543626
0.992	-5.21819449202	-0.00037194811238	9.60251242844	-8.09750365326e-05	0.00961090339672	0.000233052472941	-7.45304545964e-05	0.00961090591555	0.000233037703466	-0.0276546616967
0.993	-5.28295048206	-0.000129127154438	9.67179898787	-8.10933876476e-05	0.0105349940143	0.000234102343298	-7.46176952103e-05	0.0105349965618	0.000234077264102	-0.0276647572649
0.994	-3.74454822085	0.00379187768273	10.0771190995	-6.58772051149e-05	0.0085391051284	0.000239468140208	-5.92497878209e-05	0.00853910775257	0.000239466274905	-0.0276743055722
0.995	-3.84405665671	0.00435588443506	10.110926747	-6.66263191608e-05	0.00956173808605	0.000240130931278	-5.99783559589e-05	0.00956174073408	0.000240117512858	-0.027686312678
0.996	-5.16663150777	-0.00113099549315	9.48430447712	-5.81890284337e-05	0.00742412632377	0.000245430959574	-5.13915496567e-05	0.00742412904394	0.000245442807825	-0.0276947578896
0.997	-5.1647051476	-0.000602443613789	9.48416251282	-6.03831813911e-05	0.00813201752129	0.000246448247553	-5.35558313496e-05	0.00813202026516	0.000246452277441	-0.0277025300344
0.998	-5.18581229489	-0.000457845714682	9.53886944169	-6.37886868147e-05	0.00880446345778	0.000247411305354	-5.69327731376e-05	0.00880446622581	0.000247407792015	-0.0277109822343
0.999	-5.20404144784	-0.000262704892664	9.58341591157	-6.52150190988e-05	0.00950785411342	0.000248213003256	-5.83348370222e-05	0.00950785690451	0.000248201445068	-0.0277201409253
1	-5.26567187724	-1.36901177011e-05	9.65579438829	-6.57425565848e-05	0.0103092656856	0.000248688218774	-5.88469937484e-05	0.0103092684965	0.000248667292422	-0.0277300701873
1.001	-5.28073831673	-1.25678951626e-05	9.65812793498	-6.65820602008e-05	0.0111496073992	0.000249031645333	-5.96745762424e-05	0.0111496102286	0.000249000761824	-0.0277408064717
1.002	-3.76344788131	0.00397066992894	10.0849052548	-5.06424052471e-05	0.00907922196546	0.000253666442901	-4.36027181355e-05	0.00907922486296	0.000253660417382	-0.027750933166
1.003	-3.85838615221	0.00452371911294	10.1156012635	-5.11577494362e-05	0.0100217115749	0.000253597711233	-4.41174932768e-05	0.0100217144852	0.000253580427169	-0.0277634273754
1.004	-5.17333014953	-0.000935207607502	9.4892169519	-4.25640636831e-05	0.00780952069873	0.000258152188734	-3.53943179653e-05	0.00780952367153	0.00025816182017	-0.0277722952782
1.005	-5.16950182725	-0.000410208648367	9.48885151952	-4.45468824018e-05	0.00842320218468	0.000258455764643	-3.73668107843e-05	0.00842320516986	0.000258458209495	-0.0277804040065
1.006	-5.18911659718	-0.000270655647996	9.54112963642	-4.7767435558e-05	0.00899816939199	0.000258723181191	-4.05778732735e-05	0.00899817239011	0.000258718802954	-0.0277890969311
1.007	-5.20414243076	-8.08557846237e-05	9.583420383	-4.90297523808e-05	0.00959662212239	0.000258838582906	-4.18347749861e-05	0.00959662513231	0.000258826987903	-0.0277983937631
1.008	-5.26030898698	0.000158627872548	9.65218172152	-4.94199622802e-05	0.0102873267384	0.000258639082707	-4.22281919333e-05	0.0102873297568	0.000258619014893	-0.0278083540622
1.009	-5.27348559383	0.000159395380576	9.65433624136	-5.01173526795e-05	0.0110127791044	0.000258308666393	-4.29322676376e-05	0.0110127821299	0.000258279608481	-0.0278190093824
1.01	-3.75916864523	0.00411126610113	10.0771115245	-3.41676578674e-05	0.00884193717608	0.000262249286176	-2.68692173533e-05	0.00884194025917	0.000262246895583	-0.0278289498606
1.011	-3.85238199349	0.00465743188216	10.1069053857	-3.4573221953e-05	0.0096680192011	0.000261519296488	-2.72925861449e-05	0.00966802228518	0.000261506627776	-0.0278411359384
1.012	-5.1619376743	-0.000770103320943	9.48282685216	-2.59388918037e-05	0.00735487435325	0.000265383478611	-1.85476226321e-05	0.00735487748901	0.000265399501181	-0.0278495999999
1.013	-5.15653310212	-0.000248445407525	9.48234505934	-2.78167346651e-05	0.00785294487409	0.000265027188277	-2.04335460562e-05	0.00785294801029	0.000265037101522	-0.0278571951113
1.014	-5.17666021492	-0.000111621406734	9.53420021042	-3.0941439264e-05	0.0083197269217	0.000264632942801	-2.35672567796e-05	0.00831973005883	0.000264637058753	-0.0278652659354
1.015	-5.19073180057	7.51235908599e-05	9.57623112831	-3.21220338858e-05	0.00880945789899	0.000264090181817	-2.47608829007e-05	0.00880946103586	0.000264088133917	-0.0278738307256
1.016	-5.21560171726	0.000200321282252	9.61274371606	-3.28015867054e-05	0.00936484343249	0.000263331546468	-2.5459379697e-05	0.00936484656681	0.000263322438365	-0.0278829373976
1.017	-5.27765098308	0.000400381747739	9.67321454371	-3.26230820911e-05	0.0100177176939	0.000262271905498	-2.5308108408e-05	0.0100177208222	0.000262254427866	-0.0278926548682
1.018	-3.74915741193	0.00423444078345	10.0689392518	-1.72224997702e-05	0.00776452851415	0.000265492075365	-9.8141764221e-06	0.00776453168795	0.000265502616244	-0.027901553508
1.019	-5.34338631613	0.00072443911068	9.72021793295	-3.44461671803e-05	0.011397025039	0.000259694536519	-2.71980265688e-05	0.0113970281503	0.000259659138142	-0.0279140525188
1.02	-3.81425902864	0.00443637348119	10.1091438553	-1.80629396249e-05	0.00926482669706	0.000262565772733	-1.07308147977e-05	0.00926482985026	0.000262556884106	-0.027924393227
1.021	-3.90151144022	0.00493961626097	10.1325528987	-1.7195209441e-05	0.0100793653177	0.000260909402751	-9.9067375277e-06	0.0100793684561	0.000260889959871	-0.0279369801653
1.022	-5.19943080173	-0.000478210956144	9.50637133313	-7.73726784218e-06	0.00775642473059	0.00026384085669	-3.63740704398e-07	0.0077564279057	0.000263850547685	-0.0279458507241
1.023	-5.19288595893	4.42367741704e-05	9.50564370491	-8.75736606268e-06	0.00821984917888	0.000262617777057	-1.41609255854e-06	0.008219852339	0.000262621475916	-0.0279538290632
1.024	-5.20917092814	0.000155324130942	9.55213927499	-1.14107339337e-05	0.00863642985626	0.000261392074021	-4.10167639397e-06	0.00863643300215	0.000261390321248	-0.0279622360761
1.025	-5.2182016997	0.000328190483669	9.58909188912	-1.21401689346e-05	0.009063250695	0.00026006402647	-4.86610148836e-06	0.00906325382589	0.000260056643552	-0.0279710799249
1.026	-5.23812581628	0.000440181852688	9.62101636149	-1.24574539695e-05	0.00954533232331	0.000258557134046	-5.22330409943e-06	0.00954533543722	0.000258543376835	-0.0279803981466
1.027	-5.2634908151	0.000539764847148	9.64905602613	-1.22063719653e-05	0.0100852448394	0.000256882405083	-5.01675468312e-06	0.0100852479343	0.000256861507361	-0.0279902347196
1.028	-3.82192867487	0.00480342495568	10.0718534398	5.87929848466e-06	0.00780848657614	0.000259382739388	1.31420165324e-05	0.00780848970059	0.000259390358544	-0.0279992045607
1.029	-5.1237171869	-0.000527824892086	9.45472815146	1.33867152149e-05	0.00527489547302	0.000262035752553	2.07263102726e-05	0.00527489862508	0.000262075087909	-0.0280057000321
1.03	-5.11411086384	-2.07032175826e-05	9.45397050236	1.07591654053e-05	0.0055282594033	0.000260547833868	1.80583984996e-05	0.0055282625319	0.000260583693051	-0.0280110900297
1.031	-5.13828601955	0.000141024400836	9.50714491568	7.43937609508e-06	0.00578666781504	0.000258996945002	1.46965328931e-05	0.00578667092054	0.000259029231587	-0.0280167438023
1.032	-5.15235845523	0.000334882085863	9.55086412574	6.06650491533e-06	0.00607387869342	0.00025731061637	1.32778352629e-05	0.0060738817749	0.000257338927279	-0.028022680856
1.033	-5.17766148906	0.000467100803942	9.5893071205	5.29684668634e-06	0.00643866850917	0.000255411917988	1.24564363988e-05	0.00643867156448	0.000255435242756	-0.0280289635599
1.034	-5.20853563017	0.000580461711006	9.6235559166	5.1752353732e-06	0.00688268753977	0.000253309849522	1.22774338225e-05	0.00688269056669	0.00025332716865	-0.0280356576511
1.035	-5.27497837368	0.000752389510539	9.68108599012	5.66616208376e-06	0.0074361706348	0.000250923604963	1.27030546038e-05	0.00743617363	0.00025093351254	-0.0280428511795
1.036	-3.76179689857	0.00452495747074	10.0721139823	2.12002367864e-05	0.0051120335219	0.000252786591704	2.82921277565e-05	0.00511203653648	0.000252825106832	-0.0280491337512
1.037	-5.34073429733	0.00105526401193	9.72602275744	4.48337560153e-06	0.00862116873765	0.000245767955503	1.13791860608e-05	0.00862117166554	0.00024576199144	-0.0280588908214
1.038	-3.82520548996	0.00470964036891	10.11042608	2.08764741717e-05	0.00642517470514	0.00024732546121	2.78189610217e-05	0.00642517764906	0.000247346419899	-0.0280664238374
1.039	-3.91094068963	0.00519962468661	10.1330405326	2.19270768616e-05	0.00715232540082	0.000244432801738	2.87901099225e-05	0.00715232830566	0.000244444151222	-0.0280760997439
1.04	-5.19665487555	-0.000147705209252	9.51267845766	3.14099915138e-05	0.00477908188609	0.000246068222295	3.83212181772e-05	0.00477908480216	0.000246108640173	-0.0280820196471
1.041	-5.18825083283	0.000368338044222	9.51174315721	3.05734951823e-05	0.00516394076911	0.00024363758401	3.74175245662e-05	0.00516394364669	0.000243672718379	-0.028086981031
1.042	-5.2055731004	0.000473429249583	9.55764489889	2.8067431145e-05	0.00551669861201	0.00024119175431	3.48439131526e-05	0.00551670145182	0.000241221993793	-0.0280923058271
1.043	-5.21369099077	0.00064082901024	9.59400908476	2.74680526138e-05	0.00588252550341	0.000238670596451	3.41749296535e-05	0.00588252830513	0.000238695775823	-0.0280980030736
1.044	-5.23268240681	0.000747654483532	9.62545327183	2.72599779272e-05	0.00630874625651	0.00023598685367	3.38927276073e-05	0.00630874901859	0.000236006224578	-0.0281041163889
1.045	-5.257137785	0.000842310274879	9.653112072	2.76029834512e-05	0.00679819600466	0.000233151014863	3.41573836067e-05	0.00679819872551	0.000233163809663	-0.0281106950362
1.046	-5.2839179001	0.000919631971501	9.6774789223	2.82741591717e-05	0.0073476183719	0.000230170303278	3.47461983109e-05	0.00734762104995	0.000230175804931	-0.0281177943874
1.047	-3.80043634803	0.00471390793221	10.0819855693	4.42470997663e-05	0.00506638483975	0.000231360120346	5.07551318066e-05	0.00506638752384	0.000231392874794	-0.0281240265955
1.048	-3.88630681429	0.00522507599012	10.1062864523	4.44678852447e-05	0.005703487174	0.000228116091679	5.08859923497e-05	0.00570348981096	0.000228140447021	-0.0281322848205
1.049	-5.16832254987	-6.48106276158e-05	9.49104069289	5.33509529662e-05	0.00326683005447	0.000229362874409	5.98059700296e-05	0.00326683269322	0.000229416117002	-0.0281367249902
1.05	-5.15799681485	0.000444133185899	9.49000762312	5.2040553978e-05	0.00357560787757	0.000226582006023	5.84179753435e-05	0.00357561047051	0.000226630832644	-0.0281401350149
1.051	-5.17792153541	0.000562701984683	9.53777907319	4.9349753242e-05	0.00387135836959	0.00022376201921	5.56485325803e-05	0.00387136091732	0.000223806589466	-0.0281438494044
1.052	-5.18694063524	0.000733887492787	9.57604900091	4.85649897343e-05	0.00418515568004	0.000220866547259	5.4783046262e-05	0.00418515818246	0.00022090665438	-0.0281478795408
1.053	-5.20707559801	0.000844215717035	9.6093769813	4.8221956268e-05	0.00456695166203	0.000217802260512	5.43545703151e-05	0.00456695411773	0.000217837103096	-0.0281522776776
1.054	-5.23282213626	0.000940303003618	9.63888302216	4.84454055829e-05	0.00501949489368	0.000214578048871	5.44881146887e-05	0.00501949730127	0.000214606811822	-0.0281571005145
1.055	-5.26097435667	0.00101810176919	9.66504392471	4.90091037834e-05	0.00553936203602	0.000211200773157	5.49576474294e-05	0.00553936439408	0.000211222696413	-0.0281624107879
1.056	-5.28959496134	0.00108486689467	9.68807252329	4.98508053567e-05	0.00612011288872	0.000207687501753	5.57014118537e-05	0.00612011519599	0.000207701917278	-0.0281682694802
1.057	-3.81592311547	0.00483338077566	10.0880176552	6.57928477063e-05	0.00388593659568	0.000208327508009	7.16635387884e-05	0.00388593889866	0.000208367265017	-0.0281732986348
1.058	-3.90049729825	0.00533370058815	10.1110160856	6.60967902951e-05	0.0045524580764	0.000204577996466	7.18627502491e-05	0.00455246032512	0.000204609209235	-0.0281803755239
1.059	-5.17430667016	7.83409821437e-05	9.49807111526	7.49582520519e-05	0.00216036450705	0.000205291131561	8.0745746502e-05	0.00216036674799	0.000205349120422	-0.0281836876162
1.06	-5.1638563512	0.000582708321814	9.49695336056	7.36937727771e-05	0.00249724826071	0.000202019315774	7.93893897799e-05	0.00249725044939	0.000202072542963	-0.0281860056414
1.061	-5.18291670533	0.00069610402154	9.54343851611	7.1020841157e-05	0.00281924628969	0.000198712272048	7.66236446679e-05	0.00281924842689	0.00019876093141	-0.0281886545886
1.062	-5.19083198729	0.000861169264199	9.58041615088	7.02274899426e-05	0.00315763653665	0.000195341322745	7.57357239831e-05	0.00315763862258	0.000195385259913	-0.0281916445577
1.063	-5.2097296426	0.000965806937148	9.61254110292	6.98569419444e-05	0.00356216562448	0.000191810558113	7.52661340799e-05	0.00356216765814	0.000191849058231	-0.0281950260672
1.064	-5.23417542641	0.0010563837776	9.64092913399	7.00354843846e-05	0.00403565772864	0.000188128271829	7.53414009974e-05	0.00403565970901	0.000188160610214	-0.0281988540962
1.065	-5.26100875024	0.00112878979042	9.66605617973	7.05386845834e-05	0.00457480966323	0.000184300626312	7.57372722801e-05	0.00457481158932	0.000184326132693	-0.0282031897061
1.066	-5.2883223597	0.00119021567608	9.68813469494	7.13052109379e-05	0.00517332066214	0.000180343939087	7.63928822561e-05	0.0051733225331	0.000180362032023	-0.0282080923079
1.067	-3.82009326305	0.00489888096185	10.0843061093	8.70371348761e-05	0.00297053751443	0.00018051738371	9.21313469291e-05	0.00297053937358	0.000180558664824	-0.028212190008
1.068	-3.90324342507	0.00539048780687	10.1065539488	8.72416665575e-05	0.00365134989437	0.000176338830362	9.22185815586e-05	0.00365135169583	0.000176371758551	-0.0282183429586
1.069	-5.16947694353	0.000171042619562	9.49653976097	9.59268234812e-05	0.00129051942551	0.000176589303772	0.000100911925652	0.00129052121252	0.000176646599438	-0.0282207701616
1.07	-5.15840566371	0.000669781368772	9.49531777195	9.45508704453e-05	0.00164195945975	0.000172890266003	9.94316977506e-05	0.0016419611917	0.000172942704332	-0.0282222254997
1.071	-5.177115653	0.000779799538116	9.54114688617	9.17722977176e-05	0.00197960392025	0.000169155148802	9.65478857471e-05	0.00197960559808	0.000169202918834	-0.0282240275254
1.072	-5.18407977623	0.000938788971952	9.57747088109	9.08428171986e-05	0.00233206249851	0.000165359970187	9.55115137238e-05	0.00233206412269	0.000165402965666	-0.0282261847586
1.073	-5.202031177	0.00103786295689	9.60901760021	9.03221595031e-05	0.00274964373324	0.000161407573599	9.48795566545e-05	0.00274964530317	0.000161445164739	-0.0282287470522
1.074	-5.22555594377	0.00112288212344	9.63689525277	9.03342264347e-05	0.00323523051878	0.000157305848783	9.47761419827e-05	0.00323523203383	0.000157337400554	-0.0282317684415
1.075	-5.25150480123	0.00118981261188	9.66157451779	9.0656623161e-05	0.00378559481422	0.000153060674211	9.49790448403e-05	0.0037855962738	0.00015308560517	-0.0282353090879
1.076	-5.27797371766	0.00124578410134	9.68326355192	9.12283943825e-05	0.00439451433821	0.000148688051459	9.54277648978e-05	0.0043945157419	0.000148705865131	-0.0282394275674
1.077	-3.81639542668	0.00491421509095	10.0767387039	0.000106631214431	0.00221692874255	0.000148414015412	0.000110824132998	0.00221693012965	0.000148452518745	-0.0282427589792
1.078	-3.89857564209	0.0053972354026	10.0987095063	0.000106613798659	0.00290627504437	0.000143821316048	0.000110677343841	0.00290627637392	0.000143851851928	-0.0282481468663
1.079	-5.15737680095	0.000213410402859	9.49200591062	0.000115005880355	0.000571120496746	0.000143623297082	0.000119064687692	0.000571121807997	0.000143675424537	-0.0282498423582
1.08	-5.14598771792	0.00070587222212	9.49072202321	0.000113394845982	0.000932241803911	0.000139505604608	0.000117337296369	0.000932243060823	0.000139552904441	-0.0282505831984
1.081	-5.16444763404	0.000813137831584	9.53625284918	0.000110400213038	0.00128023121611	0.000135354018229	0.000114225396917	0.00128023241985	0.000135396677074	-0.028251681105
1.082	-5.17085777258	0.000965788921279	9.57228548563	0.000109219528452	0.0016421358139	0.000131142167638	0.00011292578062	0.00164213696519	0.000131180117693	-0.028253143713
1.083	-5.18822735901	0.00105921963053	9.60358870503	0.000108436211321	0.00206839920428	0.000126774292232	0.000112019147412	0.00206840030291	0.000126806994269	-0.0282550203543
1.084	-5.21116660897	0.00113860288935	9.63126263759	0.000108170442383	0.00256189853934	0.000122258337157	0.000111625903219	0.00256189958511	0.000122285252119	-0.0282573643539
1.085	-5.23653709543	0.00120003220914	9.65577325359	0.000108202579176	0.00311942538201	0.000117600417312	0.000111526579693	0.00311942637478	0.000117621058504	-0.0282602351411
1.086	-5.26244471105	0.00125056055552	9.67732530213	0.000108472141545	0.00373478769736	0.000112816703831	0.00011166115404	0.00373478863712	0.00011283066461	-0.02826369057
1.087	-5.28772829478	0.00129212915511	9.69603244678	0.000108913262908	0.00440045199421	0.000107925115742	0.000111964264753	0.00440045288112	0.000107932078744	-0.028267783223
1.088	-3.83159774593	0.00490577962961	10.081621634	0.000123991670756	0.00228473589126	0.000107127764073	0.000127021133364	0.00228473675975	0.000107152073765	-0.0282711474576
1.089	-3.91055932999	0.00537545231685	10.1009741692	0.000123763651413	0.00301357958344	0.000102059433626	0.000126650016853	0.00301358039881	0.000102076171239	-0.0282766052232
1.09	-5.15905061354	0.000226576259001	9.49579921437	0.00013184844561	0.000728322484063	0.000101369375476	0.000134715997092	0.000728323280699	0.00010140420464	-0.0282784331722
1.091	-5.14737153722	0.000712197662215	9.49439245131	0.000129990354805	0.00111792084061	9.68045568002e-05	0.000132728774769	0.00111792158825	9.68346505805e-05	-0.0282793452371
1.092	-5.16358427861	0.000813528087613	9.53758884914	0.000126747181014	0.00148404829278	9.22335878703e-05	0.000129356330282	0.00148404899296	9.22592227384e-05	-0.0282806343188
1.093	-5.1674763532	0.000956990868468	9.57137838075	0.000125281658976	0.0018567824901	8.76221094221e-05	0.000127760414456	0.00185678314395	8.76433122058e-05	-0.0282823024737
1.094	-5.18233572604	0.00104213796909	9.60065032151	0.000124198271838	0.00228690980637	8.28740189301e-05	0.000126542777704	0.00228691041422	8.28904069672e-05	-0.028284392084
1.095	-5.20283533544	0.0011135506418	9.62649758016	0.000123616064441	0.00277775031083	7.79964818235e-05	0.000125822664663	0.00277775087302	7.80076727398e-05	-0.0282869498285
1.096	-5.22587854511	0.00116736445002	9.64938138286	0.000123318516792	0.00332658000346	7.29948661905e-05	0.000125383704641	0.0033265805204	7.30005217788e-05	-0.0282900289037
1.097	-5.24959633728	0.00121054050333	9.66950163005	0.000123246220801	0.00392770587164	6.78845022933e-05	0.00012516691984	0.00392770634386	6.78843518789e-05	-0.0282936813973
1.098	-5.27283878455	0.00124499507027	9.6869662591	0.000123334418684	0.00457409274967	6.26824669069e-05	0.000125108030832	0.00457409317784	6.26763144865e-05	-0.02829795461
1.099	-5.29489469112	0.00127284887146	9.70186404314	0.00012354620154	0.00525821426203	5.74073207807e-05	0.000125170647649	0.00525821464696	5.7395045524e-05	-0.0283028893729
1.1	-3.84150396056	0.00483010620152	10.0781329123	0.000138214272389	0.00316213686677	5.62416920475e-05	0.000139806439714	0.00316213723693	5.62434167912e-05	-0.0283071147732
1.101	-3.91635197472	0.00528605963255	10.0944839625	0.00013769949542	0.00388544925527	5.0860812841e-05	0.00013913940573	0.00388544958337	5.08561308824e-05	-0.0283134275461
1.102	-5.15365918994	0.00017339651923	9.4910108829	0.000145402446421	0.00160541190231	4.98475633001e-05	0.000146814215513	0.00160541221677	4.98574267349e-05	-0.028316129914
1.103	-5.14122617701	0.000652187651454	9.48947200631	0.000143233818355	0.00197550145708	4.50148401629e-05	0.000144508710712	0.0019755017344	4.50207226313e-05	-0.0283179083879
1.104	-5.15505705023	0.000746683988696	9.53021572426	0.000139676688411	0.00231125847964	4.02078905395e-05	0.000140815440003	0.00231125872158	4.02101085831e-05	-0.0283200357139
1.105	-5.15593462036	0.000880491141895	9.56177513671	0.000137867139128	0.00264447266605	3.53903540881e-05	0.000138869444767	0.00264447287403	3.53890068042e-05	-0.0283225066736
1.106	-5.16792049379	0.000956851304202	9.58911579873	0.000136425310821	0.00302734232264	3.04620861175e-05	0.000137288014589	0.00302734249743	3.04569312511e-05	-0.028325356018
1.107	-5.18573299735	0.00101989078765	9.61331789954	0.000135469705758	0.00346395240035	2.54286326081e-05	0.000136189803452	0.00346395254276	2.5419427363e-05	-0.0283286231275
1.108	-5.20630037157	0.00106576675862	9.63483044817	0.000134786379413	0.00395235287589	2.02937919242e-05	0.00013536096908	0.00395235298677	2.02803272837e-05	-0.0283323546365
1.109	-5.22776509293	0.00110136177723	9.65384024569	0.000134316903844	0.00448761093409	1.50713011526e-05	0.000134743466714	0.00448761101438	1.50534205356e-05	-0.0283365968187
1.11	-5.24898345073	0.00112856404822	9.67044086868	0.000133997490171	0.00506342617957	9.77669329434e-06	0.000134273940632	0.00506342623031	9.7542976258e-06	-0.0283413918978
1.111	-5.26923995278	0.00114946587112	9.68470579481	0.000133791896028	0.00567297490984	4.42704425155e-06	0.00013391662448	0.00567297493218	4.40009179574e-06	-0.028346776341
1.112	-5.28809595252	0.00116529334586	9.69671686554	0.0001336733224	0.00630935689824	-9.60404823943e-07	0.000133645199224	0.00630935689343	-9.91901684038e-07	-0.0283527801728
1.113	-3.8387032126	0.00466857597648	10.065438097	0.000147844055047	0.0041711601744	-2.22245419647e-06	0.000147780434613	0.0041711601637	-2.24336201943e-06	-0.0283580300451
1.114	-3.91004484447	0.00511191848192	10.0797608674	0.00014696050085	0.00482679229674	-7.64365945661e-06	0.000146742961083	0.00482679226108	-7.66922794941e-06	-0.0283652967124
1.115	-5.13624691523	3.67874503376e-05	9.47929046441	0.00015420138252	0.00249441897213	-8.71128444485e-06	0.00015395383432	0.00249441893285	-8.72603903697e-06	-0.0283689141949
1.116	-5.12287997649	0.000509066242992	9.47765618562	0.000151649293556	0.00278678359465	-1.35411706819e-05	0.000151264610775	0.00278678353568	-1.35587591298e-05	-0.0283715416863
1.117	-5.13513864647	0.000596948712145	9.51687172727	0.000147701954216	0.00303869918293	-1.83219839795e-05	0.000147181506404	0.00303869910589	-1.83421407423e-05	-0.0283744357617
1.118	-5.13363211647	0.000721917210227	9.54716857572	0.000145477558751	0.00328113041162	-2.30839062023e-05	0.000144821851329	0.00328113031796	-2.31065214247e-05	-0.0283775854128
1.119	-5.1433935683	0.000790220216834	9.57351594146	0.000143607176653	0.0035681210046	-2.7933229489e-05	0.000142813686988	0.00356812089529	-2.79584512886e-05	-0.0283810205091
1.12	-5.15917190104	0.000845651021388	9.59697893703	0.000142209460671	0.00390455353203	-3.28662270835e-05	0.000141275765766	0.00390455340809	-3.2894201331e-05	-0.028384775765
1.121	-5.17791110677	0.000884367945873	9.61799109318	0.000141072659894	0.00428926425935	-3.78808578725e-05	0.000139996388107	0.00428926412184	-3.79117047357e-05	-0.028388893917
1.122	-5.19776032181	0.000913186332055	9.63672286335	0.000140139345235	0.00471807611271	-4.29651052157e-05	0.00013891845889	0.00471807596275	-4.29989057551e-05	-0.0283934180974
1.123	-5.21757436776	0.000933963530393	9.65325067799	0.000139346660083	0.00518540552795	-4.81050680956e-05	0.000137979508394	0.00518540536672	-4.81418614491e-05	-0.0283983881173
1.124	-5.23662912269	0.000948761919422	9.66763035074	0.000138659044357	0.00568510249214	-5.3285205624e-05	0.000137144409558	0.00568510232088	-5.33249898508e-05	-0.0284038387221
1.125	-5.25447921485	0.000958785135563	9.67992561436	0.000138050276284	0.0062108953806	-5.84897028226e-05	0.000136387381158	0.00621089520061	-5.85324379581e-05	-0.0284097988634
1.126	-5.27084952561	0.000964949288131	9.69021755139	0.00013750296714	0.00675663058461	-6.37029069507e-05	0.000135691470371	0.00675663039725	-6.37485189477e-05	-0.0284162915009
1.127	-5.28559273488	0.000967892073017	9.69860459578	0.000137004917016	0.00731640364182	-6.89096980052e-05	0.000135044898216	0.00731640344849	-6.89580830463e-05	-0.0284233336838
1.128	-3.83962014829	0.00441457894564	10.0579932996	0.000150623091898	0.00510776231444	-6.99622729327e-05	0.000148632807524	0.00510776212753	-7.00042159092e-05	-0.0284295489095
1.129	-5.32340491365	0.00111899576253	9.71468897575	0.000133734302697	0.00840062479357	-7.92114568196e-05	0.000131480085713	0.00840062459239	-7.92648501746e-05	-0.0284390457524
1.13	-3.86013328161	0.00446685761578	10.0644686575	0.000147660024727	0.00621984842168	-8.0230641923e-05	0.000145376294437	0.00621984822837	-8.02781168676e-05	-0.0284463601698
1.131	-3.92349879747	0.00487160376326	10.0733541427	0.0001470840974	0.00677337386442	-8.52752707111e-05	0.000144656119183	0.00677337367056	-8.53252188919e-05	-0.0284555962204
1.132	-5.13334975901	-0.000180130559252	9.47447428384	0.000154265021294	0.00435145752721	-8.59711690864e-05	0.000151816931736	0.00435145734456	-8.60152580359e-05	-0.0284611151489
1.133	-5.11751876279	0.00028844249915	9.47255354165	0.000151721105194	0.0045149977927	-9.03440534077e-05	0.000149148118511	0.00451499761451	-9.03895864564e-05	-0.0284655325011
1.134	-5.12620721072	0.000352393549873	9.50757399464	0.000147492317228	0.00462429442091	-9.46360670548e-05	0.000144796688899	0.00462429424821	-9.46828855381e-05	-0.0284700775281
1.135	-5.11896525484	0.000460426128706	9.53412603988	0.000144962720785	0.00470800684481	-9.88524735833e-05	0.00014214655619	0.00470800667866	-9.89004897052e-05	-0.0284747256732
1.136	-5.12345444817	0.000512729303514	9.55729634852	0.000142712977269	0.00482494345798	-0.00010311635897	0.000139774871244	0.00482494329922	-0.000103165633616	-0.0284794959142
1.137	-5.13444994651	0.000554682811594	9.57813511195	0.000140895445217	0.00498178282034	-0.000107427285531	0.000137834000144	0.00498178266988	-0.000107477873331	-0.0284844124831
1.138	-5.14891218253	0.000581362392684	9.59705246584	0.000139302448868	0.00517908396831	-0.000111787444758	0.000136116198612	0.00517908382707	-0.000111839384772	-0.0284895094014
1.139	-5.16499035183	0.000599445594833	9.61418991077	0.000137884958133	0.00541430392553	-0.000116188724301	0.000134572660988	0.00541430379446	-0.000116242032875	-0.0284948227616
1.14	-5.18152683641	0.000610504958773	9.62959119507	0.000136584381454	0.00568339991414	-0.00012062107792	0.000133145074994	0.00568339979423	-0.000120675748389	-0.0285003869195
1.141	-5.1977797721	0.000616448295095	9.64327695307	0.00013536862645	0.00598166660249	-0.000125072633812	0.000131801679559	0.00598166649474	-0.000125128637796	-0.0285062326557
1.142	-5.21327505676	0.000618349059002	9.65527454331	0.000134213812223	0.00630417958553	-0.000129531058132	0.000130518938474	0.00630417949093	-0.000129588348014	-0.0285123863515
1.143	-5.22771074728	0.000617029792584	9.66562798296	0.000133104295978	0.00664603484075	-0.000133983962256	0.00012928155556	0.0066460347603	-0.000134042473993	-0.0285188696936
1.144	-5.24090699704	0.000613054731531	9.67439885331	0.000132029179069	0.00700248071614	-0.000138419260703	0.000128078970653	0.00700248065084	-0.00013847891674	-0.0285256996591
1.145	-5.25276258717	0.000606837462807	9.68166417622	0.000130980962024	0.00736899194461	-0.000142825361068	0.000126904009323	0.00736899189545	-0.000142886073175	-0.0285328886523
1.146	-5.26323956065	0.000598680810781	9.68751278948	0.000129954339322	0.00774131130885	-0.000147191294945	0.000125751674016	0.00774131127678	-0.000147252966904	-0.0285404447229
1.147	-5.27234118947	0.000588813229089	9.69204210903	0.000128945463325	0.00811547249241	-0.000151506799472	0.000124618405743	0.00811547247837	-0.000151569329569	-0.0285483718298
1.148	-5.28010187232	0.000577411007005	9.69535504556	0.000127951419219	0.00848781144668	-0.000155762369683	0.000123501557582	0.00848781145157	-0.000155825652983	-0.0285566701285
1.149	-3.83655137592	0.00395756880244	10.042082197	0.000140875354131	0.00610347776075	-0.000155828996408	0.000136422259062	0.00610347778467	-0.000155891674519	-0.0285639610849
1.15	-5.29990645529	0.000691021288819	9.70013290848	0.000123634399558	0.00914920096271	-0.000163984118517	0.000118946825832	0.0091492010075	-0.000164048605649	-0.028574295735
1.151	-3.8469666209	0.00398829211704	10.0428974593	0.000136843576071	0.00677520082835	-0.000163946027164	0.000132155566408	0.00677520089238	-0.000164010394847	-0.0285822589931
1.152	-5.3069410894	0.000697390001741	9.69991647406	0.000120250544054	0.00980109586017	-0.000171932087247	0.000115332577321	0.00980109594721	-0.000171997450282	-0.0285932518774
1.153	-3.85296458618	0.00397890252173	10.0407509123	0.000133927688165	0.00740559849672	-0.000171721378644	0.000129014026846	0.00740559860324	-0.00017178707222	-0.0286018553586
1.154	-5.31013742499	0.000677499259031	9.69698287053	0.000117625768881	0.0103992705405	-0.000179525867436	0.000112487026642	0.0103992706721	-0.000179591777988	-0.0286134589676
1.155	-3.85563309399	0.00394890915921	10.036226444	0.000131498752833	0.00797246431944	-0.000179132344288	0.000126369360466	0.0079724644707	-0.000179199039063	-0.0286226440714
1.156	-5.31036306352	0.000643766514006	9.69199371557	0.000115326454506	0.0109258644558	-0.000186744471143	0.000109977170521	0.010925864634	-0.000186810645387	-0.0286347908715
1.157	-3.85577428671	0.0039079370309	10.0300050273	0.000129269146384	0.00846118783576	-0.0001861590957	0.000123934532785	0.00846118803373	-0.000186226520404	-0.0286444828032
1.158	-5.30833476764	0.000602184154023	9.68561584537	0.000113149677611	0.0113688408638	-0.000193570525566	0.000107600611666	0.0113688410905	-0.000193636736764	-0.0286570919441
1.159	-3.85405995986	0.00386059796392	10.0227204193	0.000127101556815	0.00886196502724	-0.000192786735866	0.000121572692278	0.00886196527357	-0.000192854680982	-0.0286672050077
1.16	-5.3046755455	0.000555729493704	9.67844551676	0.000110996309299	0.0117203730868	-0.000199992202392	0.000105258600103	0.0117203733634	-0.000200058287613	-0.0286801868283
1.161	-3.85106540396	0.00380919828781	10.0149218304	0.000124926207484	0.00916877349999	-0.000199006556943	0.000119214356203	0.00916877379598	-0.000199074878662	-0.0286906284092
1.162	-5.29991942535	0.000505977647907	9.67098934425	0.0001088137349	0.011976098386	-0.000206004059996	0.000102898726823	0.0119760987136	-0.000206069922555	-0.0287038880593
1.163	-3.84727211668	0.00375498116505	10.0070663766	0.000122703605245	0.0093787721484	-0.000204816325023	0.000116820148392	0.00937877249499	-0.000204884945625	-0.0287145619396
1.164	-5.29451383127	0.000453843995746	9.66366198465	0.000106570247829	0.0121345855884	-0.000211606989604	0.000100489316869	0.0121345859677	-0.000211672598122	-0.0287280024345
1.165	-3.8430707697	0.00369869220005	9.99952090679	0.000120408004352	0.00949181064518	-0.000210219897836	0.00011436427175	0.00949181104297	-0.000210288803177	-0.0287388116006
1.166	-5.28881878709	0.000399924647376	9.65679009024	0.00010424377204	0.0121968668924	-0.00021680763206	9.80081660971e-05	0.0121968673239	-0.000216873016864	-0.0287523363971
1.167	-3.83877142609	0.00364083656353	9.99256754426	0.00011802019435	0.00950998111226	-0.000215226473707	0.000111827315304	0.0095099815615	-0.000215295708424	-0.0287631853901
1.168	-5.28311572453	0.00034465306388	9.65061883183	0.000101817004541	0.0121660042689	-0.00022161752375	9.54377058533e-05	0.0121660047527	-0.000221682771259	-0.028776700522
1.169	-3.8346090364	0.00358179643946	9.986411271	0.000115524448298	0.00943720108028	-0.000219849664312	0.000109193226793	0.00943720158094	-0.000219919325322	-0.0287874973651
1.17	-5.27761441882	0.000288373017374	9.64531996306	9.92754071786e-05	0.0120466879608	-0.000226052128294	9.27630203938e-05	0.0120466884966	-0.000226117373939	-0.0288009131687
1.171	-5.27841955324	0.000206723695796	9.64581193409	9.93577027574e-05	0.0120130973357	-0.000228203448876	9.27806148652e-05	0.0120130978976	-0.000228268635398	-0.0288129374682
1.172	-5.27230463797	0.000143921823741	9.64270077577	9.90977513235e-05	0.0119268449967	-0.000230228002171	9.24595774291e-05	0.0119268455849	-0.000230293219188	-0.0288248847212
1.173	-5.26811022503	8.13224725156e-05	9.64013548124	9.8457051336e-05	0.0118166218861	-0.000232153496091	9.17606204479e-05	0.0118166225006	-0.000232218787971	-0.0288367376176
1.174	-5.26438139201	2.96688948757e-05	9.63769510441	9.75809893641e-05	0.0116848795183	-0.000233989359905	9.08288679516e-05	0.011684880159	-0.000234054778042	-0.0288484716759
1.175	-5.26097516532	-1.53972707704e-05	9.63550706242	9.65199736355e-05	0.0115335947698	-0.0002357373898	8.97146850216e-05	0.0115335954365	-0.000235802988675	-0.0288600656338
1.176	-5.25781859674	-5.54263407811e-05	9.63362836021	9.5322964581e-05	0.0113643553296	-0.000237398950922	8.84670009108e-05	0.0113643560221	-0.000237464787452	-0.0288715003742
1.177	-5.25487876961	-9.19736147594e-05	9.63208096496	9.40199943136e-05	0.0111785600733	-0.000238975856828	8.71158032112e-05	0.0111785607914	-0.000239041989871	-0.028882758461
1.178	-5.25213798713	-0.000126009835815	9.63086826204	9.26329330013e-05	0.0109775062012	-0.00024047014524	8.56829107106e-05	0.0109775069446	-0.000240536634994	-0.0288938238969
1.179	-5.24958542477	-0.000158254979154	9.62998340369	9.11764880545e-05	0.0107624298329	-0.000241884102524	8.41829718657e-05	0.0107624306011	-0.000241951009967	-0.0289046819952
1.18	-5.24721296222	-0.000189202753356	9.62941368427	8.9660809708e-05	0.0105345239145	-0.000243220188261	8.26260725506e-05	0.0105345247073	-0.000243287574624	-0.0289153193039
1.181	-5.24501334277	-0.00021920058163	9.62914290569	8.80927769916e-05	0.0102949452575	-0.000244480984176	8.10190234919e-05	0.0102949460744	-0.000244548910457	-0.0289257235542
1.182	-5.24297973436	-0.000248488894414	9.62915271027	8.64770538477e-05	0.0100448164664	-0.000245669141214	7.93664179081e-05	0.0100448173069	-0.000245737667727	-0.0289358836208
1.183	-5.24109907929	-0.000277234137627	9.62942357337	8.4816781941e-05	0.00978522566858	-0.000246787335417	7.76713255921e-05	0.00978522653235	-0.000246856521381	-0.0289457894842
1.184	-5.23936259533	-0.000305550533169	9.62993503408	8.3114076216e-05	0.00951722539994	-0.000247838230054	7.59357895642e-05	0.00951722628641	-0.000247908133216	-0.0289554321948
1.185	-5.23776054314	-0.000333515876109	9.63066621918	8.13703660283e-05	0.0092418312859	-0.000248824444019	7.41611681229e-05	0.00924183219457	-0.000248895120303	-0.0289648038363
1.186	-5.23627937441	-0.000361182499533	9.63159621354	7.9586633141e-05	0.00896002086794	-0.000249748525394	7.23483736141e-05	0.00896002179828	-0.00024982002859	-0.0289738974878
1.187	-5.23490888782	-0.000388584916211	9.63270408471	7.77635765488e-05	0.00867273266738	-0.000250612929744	7.04980378937e-05	0.00867273361883	-0.000250685311213	-0.0289827071859
1.188	-5.23363889756	-0.000415745210349	9.63396916219	7.5901726598e-05	0.00838086553657	-0.000251420001972	6.86106269864e-05	0.00838086650857	-0.000251493310389	-0.0289912278849
1.189	-5.23245494789	-0.000442676781916	9.6353713227	7.400152408e-05	0.00808527829958	-0.000252171961559	6.66865206206e-05	0.00808527929154	-0.000252246242676	-0.0289994554173
1.19	-5.23134975601	-0.000469386903657	9.63689079047	7.20633744631e-05	0.00778678967662	-0.000252870890389	6.47260668293e-05	0.00778679068794	-0.000252946186821	-0.029007386454
1.191	-5.23031034564	-0.00049587856769	9.63850861826	7.00876855013e-05	0.00748617842197	-0.000253518723117	6.27296198539e-05	0.00748617945203	-0.000253595074157	-0.0290150184643
1.192	-5.22932758227	-0.000522151699947	9.64020650712	6.80748926263e-05	0.00718418371809	-0.000254117239354	6.06975657803e-05	0.00718418476626	-0.000254194680808	-0.0290223496763
1.193	-5.22839236184	-0.000548204037972	9.64196698808	6.60254762818e-05	0.00688150571881	-0.000254668057766	5.86303400619e-05	0.00688150678444	-0.000254746621808	-0.0290293790375
1.194	-5.22749513564	-0.000574031723235	9.64377350002	6.39399734479e-05	0.00657880627119	-0.000255172631754	5.65284391863e-05	0.00657880735363	-0.000255252346806	-0.0290361061766
1.195	-5.22662686463	-0.000599629710434	9.64561040609	6.18189850859e-05	0.00627670977146	-0.000255632246568	5.43924282217e-05	0.00627671087002	-0.000255713137194	-0.0290425313655
1.196	-5.22578235664	-0.000624992055789	9.64746293301	5.9663180597e-05	0.00597580410888	-0.000256048017576	5.22229453423e-05	0.00597580522287	-0.000256130104401	-0.0290486554824
1.197	-5.22495216383	-0.000650112127585	9.64931742499	5.7473300491e-05	0.00567664170416	-0.000256420889884	5.00207045248e-05	0.00567664283288	-0.000256504189528	-0.029054479976
1.198	-5.22413068581	-0.000674982742714	9.65116112758	5.52501571904e-05	0.00537974061922	-0.000256751638883	4.77864963527e-05	0.00537974176195	-0.000256836163912	-0.0290600068304
1.199	-5.22331521603	-0.00069959628088	9.65298221356	5.29946349021e-05	0.00508558570388	-0.000257040871777	4.55211878583e-05	0.00508558685989	-0.000257126630674	-0.0290652385315
1.2	-5.22249545557	-0.000723944779077	9.65477008772	5.0707688754e-05	0.00479462976102	-0.000257289030111	4.3225721601e-05	0.00479463092956	-0.000257376027259	-0.0290701780345
1.201	-5.22167210122	-0.00074801998798	9.65651483119	4.83903428563e-05	0.00450729475417	-0.00025749639285	4.09011136524e-05	0.00450729593448	-0.000257584628531	-0.0290748287323
1.202	-5.22083730273	-0.00077181345031	9.65820775374	4.60436883019e-05	0.00422397297925	-0.000257663080456	3.85484514918e-05	0.00422397417056	-0.000257752550868	-0.0290791944254
1.203	-5.2199903909	-0.000795316543684	9.65984091413	4.36688803981e-05	0.00394502826092	-0.000257789059396	3.61688911183e-05	0.00394502946244	-0.000257879756677	-0.0290832792928
1.204	-5.21912596048	-0.000818520542243	9.66140743359	4.12671358249e-05	0.00367079709849	-0.000257874147418	3.37636540674e-05	0.00367079830942	-0.00025796605969	-0.0290870878639
1.205	-5.21824435524	-0.000841416663692	9.6629011657	3.88397292453e-05	0.00340158980731	-0.000257918019103	3.13340238708e-05	0.00340159102684	-0.000258011130523	-0.0290906249921
1.206	-5.21734118047	-0.000863996116187	9.6643169586	3.63879899752e-05	0.0031376916025	-0.000257920212083	2.88813425548e-05	0.00313769282981	-0.000258014502911	-0.029093895829
1.207	-5.21641683451	-0.000886250145318	9.66565034323	3.39132983025e-05	0.00287936365947	-0.0002578801335	2.64070067811e-05	0.00287936489372	-0.000257975580173	-0.0290969057998
1.208	-5.21546745125	-0.00090817007115	9.66689775562	3.14170818151e-05	0.00262684412177	-0.000257797066893	2.3912463983e-05	0.00262684536211	-0.000257893642115	-0.0290996605797
1.209	-5.21449443137	-0.000929747334199	9.66805621574	2.89008115675e-05	0.00238034906311	-0.000257670179279	2.13992083334e-05	0.00238035030868	-0.000257767852115	-0.0291021660713
1.21	-5.2134953848	-0.000950973520861	9.66912354729	2.63659983181e-05	0.00214007338394	-0.000257498528545	1.88687767751e-05	0.00214007463386	-0.000257597264531	-0.0291044283834
1.211	-5.21247127878	-0.000971840403647	9.67009812607	2.38141886337e-05	0.00190619168558	-0.000257281070971	1.63227449131e-05	0.00190619293897	-0.00025738083223	-0.0291064538095
1.212	-5.21141976349	-0.000992339957759	9.67097903024	2.12469611108e-05	0.00167885906033	-0.000257016668976	1.37627230164e-05	0.0016788603163	-0.000257117414337	-0.0291082488085
1.213	-5.21034232003	-0.00101246439437	9.6717657854	1.86659225938e-05	0.00145821185658	-0.000256704098991	1.1190352014e-05	0.00145821311423	-0.00025680578413	-0.0291098199853
1.214	-5.20923901602	-0.00103220617532	9.67245847406	1.6072704486e-05	0.00124436836789	-0.000256342059422	8.60729957959e-06	0.0012443696263	-0.000256444636993	-0.0291111740726
1.215	-5.20810802749	-0.00105155802061	9.67305770547	1.34689590349e-05	0.0010374294959	-0.00025592917875	6.01525618604e-06	0.00103743075415	-0.000256032598539	-0.0291123179126
1.216	-5.20695088046	-0.00107051294687	9.67356442176	1.08563556284e-05	0.000837479358645	-0.000255464023628	3.41593117241e-06	0.000837480615821	-0.000255568232698	-0.0291132584407
1.217	-5.2057681598	-0.00108906425993	9.67397997712	8.23657729794e-06	0.000644585844956	-0.000254945107192	8.11049009155e-07	0.000644587100119	-0.000255050050048	-0.0291140026682
1.218	-5.20455760146	-0.0011072055643	9.67430615923	5.61131709773e-06	0.000458801143436	-0.000254370897259	-1.79765455542e-06	0.000458802395648	-0.000254476516006	-0.029114557667
1.219	-5.20332219381	-0.00112493080232	9.67454490771	2.98227452646e-06	0.000280162223671	-0.000253739824713	-4.40843631301e-06	0.000280163471991	-0.000253846059229	-0.0291149305535
1.22	-5.20206064387	-0.00114223423647	9.67469856021	3.5115201446e-07	0.000108691280468	-0.000253050291799	-7.01954934451e-06	0.000108692523952	-0.000253157079902	-0.0291151284741
1.221	-5.20077309567	-0.00115911047764	9.67476964864	-2.28034870344e-06	-5.56038378867e-05	-0.000252300680513	-9.62924688637e-06	-5.56026001844e-05	-0.00025240795814	-0.0291151585904
1.222	-5.1994582693	-0.00117555449466	9.67476094766	-4.9105300998e-06	-0.000212729239708	-0.000251489360973	-1.22357860813e-05	-0.000212728008733	-0.000251597062354	-0.0291150280651
1.223	-5.19811917949	-0.00119156165452	9.6746752781	-7.53770255761e-06	-0.000362704622302	-0.000250614699683	-1.48374319167e-05	-0.000362703398998	-0.000250722757524	-0.029114744048
1.224	-5.19675360195	-0.00120712769516	9.67451575494	-1.01601878884e-05	-0.000505562923618	-0.000249675067856	-1.743246098e-05	-0.000505561708926	-0.000249783413518	-0.0291143136631
1.225	-5.19536169851	-0.00122224877945	9.674285538	-1.27763230365e-05	-0.000641349983998	-0.000248668849572	-2.00191653954e-05	-0.000641348778856	-0.000248777413258	-0.0291137439949
1.226	-5.19394315651	-0.00123692149945	9.673987889	-1.5384463734e-05	-0.000770124220179	-0.000247594449895	-2.25958567092e-05	-0.000770123025517	-0.000247703160825	-0.0291130420761
1.227	-5.19249861779	-0.00125114290821	9.67362610532	-1.79829880774e-05	-0.000891956323584	-0.000246450302687	-2.5160869689e-05	-0.000891955140324	-0.000246559089285	-0.0291122148749
1.228	-5.1910263416	-0.00126491051093	9.67320359817	-2.05703001215e-05	-0.00100692893099	-0.00024523487844	-2.77125661401e-05	-0.00100692776005	-0.000245343668514	-0.0291112692833
1.229	-5.18952744682	-0.00127822231242	9.67272371921	-2.31448334492e-05	-0.00111513632739	-0.000243946691722	-3.02493386857e-05	-0.00111513516966	-0.000244055412642	-0.0291102121048
1.23	-5.18799923845	-0.00129107679119	9.67218993563	-2.57050544987e-05	-0.00121668413447	-0.000242584308465	-3.27696143016e-05	-0.00121668299085	-0.000242692887339	-0.0291090500431
1.231	-5.18644330981	-0.00130347295787	9.67160558077	-2.82494659218e-05	-0.00131168899151	-0.000241146352846	-3.52718578678e-05	-0.00131168786287	-0.000241254716694	-0.0291077896912
1.232	-5.18485743921	-0.0013154103075	9.67097407242	-3.07766096991e-05	-0.00140027824212	-0.000239631513954	-3.7754575473e-05	-0.00140027712931	-0.000239739589876	-0.0291064375202
1.233	-5.1832417858	-0.00132688886022	9.67029872455	-3.32850700207e-05	-0.00148258959427	-0.000238038552019	-4.02163174699e-05	-0.00148258849814	-0.000238146267358	-0.0291049998688
1.234	-5.18159507595	-0.00133790912898	9.66958284183	-3.57734760929e-05	-0.00155877078557	-0.000236366304358	-4.26556814498e-05	-0.00155876970693	-0.000236473586863	-0.0291034829333
1.235	-5.17991698615	-0.00134847213058	9.66882964547	-3.82405045165e-05	-0.00162897922896	-0.000234613690765	-4.50713147711e-05	-0.00162897816861	-0.00023472046874	-0.0291018927577
1.236	-5.17820528283	-0.00135857934398	9.6680423474	-4.06848815523e-05	-0.00169338163685	-0.000232779718691	-4.74619169707e-05	-0.00169338059555	-0.000232885921146	-0.0291002352241
1.237	-5.17646154164	-0.00136823273668	9.66722397262	-4.31053851066e-05	-0.00175215364892	-0.000230863487869	-4.98262418777e-05	-0.00175215262742	-0.000230969044657	-0.0290985160438
1.238	-5.17468256783	-0.00137743467176	9.66637760908	-4.55008463382e-05	-0.0018054794258	-0.000228864194625	-5.21630993408e-05	-0.00180547842481	-0.000228969036574	-0.0290967407484
1.239	-5.17286849889	-0.00138618794528	9.66550616664	-4.78701511337e-05	-0.00185355122807	-0.000226781135743	-5.44713568104e-05	-0.00185355024828	-0.000226885194782	-0.0290949146815
1.24	-5.17101708459	-0.00139449571122	9.66461253598	-5.02122412045e-05	-0.00189656898975	-0.000224613711905	-5.67499405311e-05	-0.00189656803182	-0.000224716921179	-0.029093042991
1.241	-5.16912892993	-0.00140236149047	9.66369943693	-5.25261150611e-05	-0.0019347398622	-0.000222361430824	-5.89978366014e-05	-0.00193473892674	-0.000222463724803	-0.0290911306216
1.242	-5.1672027287	-0.00140978909768	9.6627695561	-5.48108285933e-05	-0.0019682777402	-0.000220023909946	-6.12140916286e-05	-0.00196827682779	-0.00022012522452	-0.0290891823077
1.243	-5.16523669319	-0.00141678261832	9.66182550107	-5.70654955668e-05	-0.00199740279295	-0.000217600878841	-6.33978132908e-05	-0.00199740190415	-0.000217701151412	-0.0290872025671
1.244	-5.16323141403	-0.00142334640503	9.66086972094	-5.9289287858e-05	-0.00202234094206	-0.000215092181175	-6.55481706248e-05	-0.00202234007737	-0.000215191350734	-0.0290851956947
1.245	-5.16118366381	-0.00142948498655	9.65990468272	-6.1481435532e-05	-0.00204332335867	-0.000212497776405	-6.76643941497e-05	-0.00204332251856	-0.000212595783603	-0.0290831657575
1.246	-5.1590959299	-0.00143520312823	9.65893260046	-6.36412267535e-05	-0.00206058591527	-0.000209817741145	-6.97457758151e-05	-0.00206058510016	-0.000209914528354	-0.0290811165891
1.247	-5.15696402172	-0.00144050568479	9.65795579031	-6.57680075419e-05	-0.00207436865878	-0.000207052270101	-7.17916687801e-05	-0.00207436786906	-0.000207147781463	-0.0290790517856
1.248	-5.1547899401	-0.00144539770014	9.65697630374	-6.78611814139e-05	-0.00208491524123	-0.000204201676795	-7.38014870752e-05	-0.00208491447725	-0.000204295858265	-0.0290769747016
1.249	-5.15257139121	-0.00144988427711	9.65599623081	-6.99202088937e-05	-0.00209247234908	-0.00020126639397	-7.57747051221e-05	-0.00209247161113	-0.000201359193345	-0.029074888447
1.25	-5.15030893617	-0.00145397063998	9.65501749565	-7.1944606865e-05	-0.00209728913278	-0.000198246973369	-7.77108570784e-05	-0.00209728842112	-0.000198338340311	-0.029072795884
1.251	-5.14800074809	-0.00145766204756	9.65404201063	-7.39339478365e-05	-0.00209961662057	-0.000195144085516	-7.96095360959e-05	-0.00209961593539	-0.000195233971566	-0.0290706996254
1.252	-5.14564833185	-0.00146096383621	9.65307151585	-7.58878591435e-05	-0.00209970711661	-0.000191958519045	-8.14703935021e-05	-0.00209970645807	-0.000192046877627	-0.0290686020324
1.253	-5.14324985106	-0.00146388134752	9.65210776874	-7.78060218424e-05	-0.00209781362471	-0.000188691179335	-8.32931376558e-05	-0.00209781299292	-0.000188777965748	-0.0290665052142
1.254	-5.14080584798	-0.00146641994187	9.65115238801	-7.96881696701e-05	-0.00209418923881	-0.000185343087406	-8.50775328747e-05	-0.00209418863383	-0.000185428258813	-0.0290644110272
1.255	-5.13831590701	-0.00146858497458	9.65020694738	-8.15340877438e-05	-0.00208908654762	-0.000181915377811	-8.68233980754e-05	-0.00208908596946	-0.000181998893218	-0.0290623210755
1.256	-5.13578056139	-0.00147038177832	9.64927292621	-8.3343611121e-05	-0.00208275704228	-0.000178409296566	-8.8530605275e-05	-0.00208275649091	-0.000178491116792	-0.0290602367113
1.257	-5.13319891006	-0.0014718156363	9.64835177971	-8.51166231795e-05	-0.00207545052928	-0.000174826198357	-9.01990778918e-05	-0.0020754500046	-0.000174906285996	-0.029058159037
1.258	-5.13057243086	-0.00147289177959	9.64744483041	-8.68530539357e-05	-0.00206741454105	-0.000171167543876	-9.18287889893e-05	-0.00206741404292	-0.000171245863255	-0.0290560889063
1.259	-5.12790021423	-0.00147361532774	9.64655340806	-8.85528780583e-05	-0.00205889376495	-0.00016743489638	-9.34197591923e-05	-0.00205889329319	-0.000167511413509	-0.0290540269275
1.26	-5.12518325311	-0.00147399130883	9.64567873077	-9.02161128039e-05	-0.00205012946481	-0.000163629918166	-9.49720545244e-05	-0.00205012901918	-0.000163704600683	-0.029051973466
1.261	-5.12242396625	-0.00147402463917	9.64482191467	-9.18428157239e-05	-0.00204135894568	-0.000159754366519	-9.64857839999e-05	-0.0020413585259	-0.000159827183626	-0.0290499286485
1.262	-5.11961904895	-0.00147371999046	9.64398418978	-9.34330822748e-05	-0.00203281499823	-0.000155810089722	-9.79610971237e-05	-0.00203281460396	-0.000155881012121	-0.0290478923671
1.263	-5.11677329542	-0.00147308194912	9.64316649436	-9.49870433058e-05	-0.00202472537793	-0.000151799022583	-9.93981812521e-05	-0.00202472500879	-0.000151868022402	-0.0290458642837
1.264	-5.11388387001	-0.00147211479283	9.64236993822	-9.65048622979e-05	-0.00201731229604	-0.000147723181714	-0.0001007972587	-0.00201731195159	-0.000147790232438	-0.029043843836
1.265	-5.11095460633	-0.00147082264242	9.64159538486	-9.79867326087e-05	-0.00201079192986	-0.000143584660763	-0.000102158583854	-0.00201079160963	-0.000143649737151	-0.0290418302424
1.266	-5.10798504475	-0.00146920929772	9.64084377348	-9.94328746173e-05	-0.00200537395667	-0.000139385625419	-0.000103482440172	-0.00200537366013	-0.000139448703425	-0.0290398225089
1.267	-5.10497615206	-0.00146727828873	9.6401159509	-0.000100843532717	-0.00200126110546	-0.000135128308248	-0.000104769137039	-0.00200126083204	-0.000135189364938	-0.0290378194357
1.268	-5.10193032168	-0.00146503286102	9.63941267753	-0.000102218972407	-0.00199864872964	-0.000130815003449	-0.000106019006704	-0.00199864847875	-0.000130874016919	-0.0290358196241
1.269	-5.09884851376	-0.00146247591697	9.63873470301	-0.000103559477217	-0.00199772441203	-0.000126448061498	-0.000107232401061	-0.00199772418298	-0.000126505010784	-0.0290338214844
1.27	-5.09573263867	-0.00145961003416	9.63808270695	-0.000104865345724	-0.00199866759364	-0.000122029883697	-0.00010840968851	-0.00199866738575	-0.000122084748692	-0.0290318232434
1.271	-5.09258222043	-0.00145643740988	9.63745738689	-0.000106136888578	-0.00200164922143	-0.000117562916716	-0.000109551250827	-0.00200164903397	-0.000117615678085	-0.0290298229532
1.272	-5.08939963997	-0.00145295992648	9.63685931463	-0.000107374425576	-0.00200683142327	-0.00011304964706	-0.000110657480091	-0.00200683125545	-0.000113100286152	-0.0290278184995
1.273	-5.08618727529	-0.00144917910648	9.63628901274	-0.000108578282787	-0.00201436722909	-0.000108492595535	-0.000111728775643	-0.00201436708009	-0.000108541094302	-0.0290258076105
1.274	-5.08294702497	-0.00144509611518	9.63574697321	-0.000109748789674	-0.00202440029715	-0.000103894311545	-0.000112765541055	-0.00202440016613	-0.000103940652458	-0.0290237878666
1.275	-5.07967935497	-0.00144071173784	9.63523368112	-0.000110886276421	-0.00203706469617	-9.92573675846e-05	-0.000113768181302	-0.00203706458224	-9.9301533552e-05	-0.0290217567093
1.276	-5.07638663518	-0.00143602643038	9.63474952144	-0.000111991071336	-0.00205248468549	-9.45843537897e-05	-0.000114737100006	-0.00205248458773	-9.46263280809e-05	-0.029019711451
1.277	-5.07307027972	-0.00143104030355	9.63429485902	-0.00011306349819	-0.00207077454974	-8.98778721463e-05	-0.000115672696617	-0.00207077446719	-8.99176383156e-05	-0.0290176492851
1.278	-5.06973408347	-0.00142575316601	9.6338699444	-0.000114103873896	-0.00209203845371	-8.51405311667e-05	-0.00011657536394	-0.0020920383854	-8.51780729812e-05	-0.029015567296
1.279	-5.0663765959	-0.0014201644226	9.63347513009	-0.00011511250607	-0.00211637034413	-8.03749403805e-05	-0.000117445485538	-0.00211637028905	-8.0410241752e-05	-0.029013462469
1.28	-5.06300208397	-0.00141427325624	9.63311055852	-0.000116089690877	-0.0021438538441	-7.55837050016e-05	-0.000118283433431	-0.00214385380121	-7.56167499214e-05	-0.0290113317006
1.281	-5.05961052274	-0.00140807848477	9.63277644815	-0.000117035710852	-0.00217456222061	-7.07694206557e-05	-0.000119089565761	-0.00217456218886	-7.08001931343e-05	-0.0290091718093
1.282	-5.05620617494	-0.00140157871589	9.63247284528	-0.000117950832836	-0.00220855835619	-6.59346680831e-05	-0.000119864224585	-0.00220855833447	-6.59631520941e-05	-0.0290069795451
1.283	-5.05279044156	-0.00139477223417	9.63219983202	-0.00011883530614	-0.00224589475841	-6.10820083377e-05	-0.000120607733896	-0.00224589474564	-6.11081877661e-05	-0.0290047516007
1.284	-5.04936281514	-0.00138765703744	9.63195749665	-0.000119689360677	-0.00228661360274	-5.62139778202e-05	-0.000121320397615	-0.00228661359778	-5.62378364158e-05	-0.0290024846212
1.285	-5.04592802952	-0.00138023097684	9.63174572895	-0.00012051320525	-0.00233074678636	-5.13330834334e-05	-0.000122002497742	-0.00233074678808	-5.13546047692e-05	-0.0290001752149
1.286	-5.04248748044	-0.00137249161525	9.63156446835	-0.000121307026039	-0.00237831603097	-4.64417982773e-05	-0.000122654292718	-0.0023783160382	-4.64609657126e-05	-0.0289978199631
1.287	-5.03904113215	-0.00136443629091	9.63141364693	-0.000122070985049	-0.00242933300302	-4.15425571503e-05	-0.000123276015742	-0.0024293330146	-4.15593537997e-05	-0.0289954154304
1.288	-5.0355932372	-0.00135606220689	9.63129302535	-0.000122805218875	-0.00248379946068	-3.66377526515e-05	-0.000123867873425	-0.00248379947542	-3.66521613588e-05	-0.0289929581746
1.289	-5.03214471035	-0.00134736635222	9.63120241421	-0.000123509837417	-0.00254170742589	-3.17297310311e-05	-0.000124430044386	-0.0025417074426	-3.17417343487e-05	-0.0289904447566
1.29	-5.02869551181	-0.00133834553604	9.63114160372	-0.000124184922843	-0.00260303938843	-2.68207887318e-05	-0.000124962678113	-0.0026030394059	-2.68303689056e-05	-0.0289878717498
1.291	-5.02524989049	-0.00132899650001	9.63111021718	-0.000124830528718	-0.00266776850702	-2.19131689441e-05	-0.000125465893992	-0.00266776852403	-2.19203079041e-05	-0.0289852357499
1.292	-5.02180971097	-0.00131931583146	9.63110789679	-0.000125446679139	-0.00273585887751	-1.70090584314e-05	-0.000125939780348	-0.00273585889285	-1.70137377867e-05	-0.0289825333835
1.293	-5.01837445382	-0.00130929999038	9.63113431196	-0.000126033368158	-0.00280726578798	-1.21105845384e-05	-0.000126384393784	-0.00280726580043	-1.21127855792e-05	-0.0289797613177
1.294	-5.01494741188	-0.00129894541961	9.6311889773	-0.000126590559346	-0.00288193599377	-7.2198126919e-06	-0.000126799758662	-0.0028819360021	-7.21951639527e-06	-0.0289769162682
1.295	-5.01152901744	-0.00128824846078	9.63127144577	-0.000127118185507	-0.00295980803083	-2.33874406713e-06	-0.000127185866761	-0.00295980803382	-2.33593110897e-06	-0.0289739950081
1.296	-5.00812208544	-0.0012772054796	9.63138116137	-0.000127616148407	-0.00304081253132	2.53068673288e-06	-0.000127542676925	-0.00304081252775	2.53603596122e-06	-0.0289709943754
1.297	-5.0047256172	-0.00126581277282	9.63151763561	-0.000128084318945	-0.00312487256794	7.38661333035e-06	-0.000127870115188	-0.00312487255658	7.39451870034e-06	-0.0289679112813
1.298	-5.00134433333	-0.00125406674447	9.63168017568	-0.000128522537302	-0.00321190399326	1.22272390566e-05	-0.00012816807488	-0.0032119039729	1.2237720676e-05	-0.0289647427174
1.299	-4.99797675793	-0.00124196376103	9.63186823084	-0.000128930613185	-0.00330181581819	1.7050838422e-05	-0.000128436416819	-0.00330181578762	1.70639166036e-05	-0.0289614857624
1.3	-4.99462618125	-0.00122950031773	9.63208107339	-0.0001293083265	-0.00339451057973	2.18557577274e-05	-0.000128674969971	-0.00339451053772	2.18714529535e-05	-0.0289581375891
1.301	-4.9912916038	-0.00121667296614	9.63231806632	-0.000129655427853	-0.00348988473221	2.66404162025e-05	-0.000128883531909	-0.00348988467758	2.6658749085e-05	-0.0289546954707
1.302	-4.98797440938	-0.00120347839538	9.6325784707	-0.000129971639544	-0.00358782904551	3.14033058994e-05	-0.000129061869811	-0.00358782897706	3.14242971357e-05	-0.0289511567863
1.303	-4.98467788842	-0.00118991348007	9.63286145831	-0.000130256656456	-0.00368822901223	3.61429919623e-05	-0.000129209721333	-0.00368822892879	3.61666622876e-05	-0.0289475190269
1.304	-4.98140056531	-0.00117597519669	9.63316631091	-0.000130510147254	-0.00379096525407	4.0858112366e-05	-0.000129326795819	-0.00379096515446	4.0884482502e-05	-0.0289437797999
1.305	-4.97814382463	-0.00116166076511	9.6334921996	-0.000130731755662	-0.00389591394251	4.55473773742e-05	-0.000129412775582	-0.00389591382557	4.5576467974e-05	-0.0289399368343
1.306	-4.97490952806	-0.00114696763433	9.63383825477	-0.000130921101976	-0.00400294722323	5.02095686066e-05	-0.000129467317449	-0.00400294708783	5.02414001973e-05	-0.0289359879846
1.307	-4.97169715465	-0.00113189348011	9.63420365234	-0.000131077784607	-0.00411193363771	5.48435381561e-05	-0.000129490054318	-0.00411193348271	5.48781310777e-05	-0.0289319312345
1.308	-4.96850761408	-0.00111643625816	9.63458750545	-0.000131201381885	-0.00422273854692	5.94482068063e-05	-0.000129480597017	-0.00422273837121	5.9485581149e-05	-0.0289277647008
1.309	-4.96534086348	-0.00110059423003	9.6349889351	-0.000131291453933	-0.00433522455558	6.40225627213e-05	-0.000129438536205	-0.00433522435806	6.40627382596e-05	-0.0289234866357
1.31	-4.96219829075	-0.00108436599562	9.63540700345	-0.000131347544598	-0.00444925194198	6.85656592905e-05	-0.00012936344437	-0.00444925172157	6.86086554156e-05	-0.02891909543
1.311	-4.95907937818	-0.00106775048617	9.6358408127	-0.000131369183664	-0.00456467908239	7.30766131808e-05	-0.000129254878089	-0.00456467883803	7.31224488319e-05	-0.0289145896148
1.312	-4.95598456236	-0.00105074701072	9.6362894249	-0.000131355889013	-0.00468136285642	7.75546017244e-05	-0.000129112380262	-0.00468136258706	7.76032953179e-05	-0.0289099678631
1.313	-4.95291618756	-0.00103335532188	9.63675183675	-0.000131307168866	-0.00479915907364	8.19988607425e-05	-0.000128935482417	-0.00479915877828	8.20504301006e-05	-0.0289052289915
1.314	-4.94987135615	-0.00101557549339	9.63722718651	-0.000131222524141	-0.00491792288203	8.64086814527e-05	-0.000128723707145	-0.00491792255964	8.6463143731e-05	-0.028900371961
1.315	-4.94685050832	-0.000997408096147	9.63771451434	-0.000131101450909	-0.00503750915201	9.07834079101e-05	-0.00012847657064	-0.00503750880163	9.08407795249e-05	-0.0288953958769
1.316	-4.94385551545	-0.000978854163571	9.63821281254	-0.000130943442686	-0.00515777288801	9.51224338069e-05	-0.000128193585066	-0.00515777250868	9.51827303626e-05	-0.0288902999896
1.317	-4.94088491377	-0.000959915150569	9.63872116751	-0.000130747992872	-0.00527856960995	9.94251995639e-05	-0.000127874261089	-0.00527856920073	9.94884357804e-05	-0.0288850836939
1.318	-4.93793914765	-0.000940593005303	9.63923861499	-0.000130514597152	-0.00539975571671	0.000103691189026	-0.000127518110364	-0.00539975527669	0.000103757378666	-0.0288797465285
1.319	-4.93501627967	-0.000920890124145	9.63976426024	-0.000130242755854	-0.0055211888675	0.000107919926238	-0.000127124647984	-0.00552118839579	0.000107989082038	-0.0288742881747
1.32	-4.93211818713	-0.000900809439295	9.64029710562	-0.000129931976199	-0.00564272831852	0.000112110972181	-0.000126693394825	-0.00564272781427	0.00011218310578	-0.028868708455
1.321	-4.92924341244	-0.000880354316045	9.64083625707	-0.000129581774684	-0.00576423527611	0.000116263921307	-0.000126223880025	-0.00576423473847	0.000116339043178	-0.0288630073318
1.322	-4.92639288287	-0.000859528626733	9.64138076201	-0.000129191679139	-0.00588557321843	0.000120378398101	-0.000125715643134	-0.0058855726466	0.000120456517483	-0.0288571849045
1.323	-4.9235632376	-0.000838336673104	9.64192980222	-0.000128761230974	-0.00600660821373	0.000124454053824	-0.000125168236459	-0.00600660760693	0.000124535178662	-0.0288512414078
1.324	-4.92075588394	-0.000816783279036	9.64248243795	-0.000128289987203	-0.00612720921025	0.000128490562763	-0.000124581227191	-0.00612720856773	0.00012857469964	-0.0288451772085
1.325	-4.9179717543	-0.000794873729114	9.64303775755	-0.000127777522515	-0.006247248338	0.000132487618919	-0.00012395419957	-0.00624724765902	0.000132574773001	-0.0288389928029
1.326	-4.91520749309	-0.000772613691707	9.64359499182	-0.000127223431191	-0.00636660117598	0.000136444932283	-0.000123286756906	-0.00636660045985	0.000136535107262	-0.028832688813
1.327	-4.91246403626	-0.0007500093526	9.64415326654	-0.000126627328992	-0.00648514699904	0.000140362225563	-0.000122578523562	-0.0064851462451	0.000140455423599	-0.0288262659833
1.328	-4.90973898514	-0.000727067274404	9.64471182732	-0.000125988855196	-0.00660276902605	0.000144239230329	-0.000121829147101	-0.00660276823366	0.000144335452002	-0.0288197251769
1.329	-4.90703423252	-0.000703794507598	9.64526981556	-0.000125307674277	-0.00671935463264	0.000148075683639	-0.000121038300056	-0.00671935380119	0.000148174927904	-0.0288130673715
1.33	-4.90434643005	-0.00068019845961	9.64582655141	-0.000124583477748	-0.00683479557851	0.00015187132459	-0.000120205681878	-0.00683479470743	0.00015197358873	-0.0288062936548
1.331	-4.90167556762	-0.000656286981098	9.64638128326	-0.000123815986075	-0.00694898817795	0.000155625890572	-0.000119331020949	-0.00694898726669	0.000155731170158	-0.0287994052206
1.332	-4.89902116032	-0.000632068338201	9.64693330134	-0.000123004950238	-0.0070618334805	0.000159339114101	-0.000118414076241	-0.00706183252856	0.000159447402958	-0.0287924033638
1.333	-4.89638177166	-0.000607551180274	9.64748194942	-0.000122150153549	-0.00717323743624	0.000163010719326	-0.000117454639225	-0.00717323644314	0.0001631220095	-0.0287852894757
1.334	-4.89375739698	-0.000582744571314	9.64802656434	-0.000121251413317	-0.00728311102495	0.000166640418767	-0.000116452535635	-0.00728310999024	0.000166754700493	-0.028778065039
1.335	-4.89114660333	-0.000557657950196	9.64856655018	-0.000120308582405	-0.00739137038482	0.000170227910174	-0.000115407627112	-0.0073913693081	0.000170345171859	-0.0287707316226
1.336	-4.88854795954	-0.000532301146029	9.64910134464	-0.000119321550755	-0.00749793692231	0.000173772873577	-0.000114319812812	-0.00749793580321	0.000173893101774	-0.0287632908769
1.337	-4.88596098944	-0.000506684380417	9.64963039131	-0.00011829024683	-0.00760273738822	0.000177274968482	-0.00011318903093	-0.0076027362264	0.000177398147876	-0.0287557445277
1.338	-4.88338521851	-0.000480818241505	9.65015316606	-0.000117214638913	-0.00770570396838	0.000180733831165	-0.000112015260075	-0.00770570276354	0.000180859944562	-0.0287480943716
1.339	-4.88081922055	-0.000454713662344	9.65066920537	-0.000116094736271	-0.00780677433418	0.000184149072243	-0.0001107985205	-0.00780677308605	0.000184278100564	-0.02874034227
1.34	-4.87826014104	-0.000428381909222	9.65117812047	-0.000114930590142	-0.00790589168213	0.000187520274525	-0.000109538875154	-0.0079058903905	0.0001876521968	-0.0287324901439
1.341	-4.87571084678	-0.000401834641663	9.65167939703	-0.000113722294573	-0.00800300475245	0.000190846991101	-0.000108236430575	-0.00800300341712	0.000190981784474	-0.0287245399684
1.342	-4.8731670563	-0.000375083737809	9.65217275483	-0.000112469987121	-0.0080980678504	0.000194128743502	-0.000106891337637	-0.00809806647123	0.000194266383235	-0.028716493767
1.343	-4.87062925616	-0.000348141412444	9.65265781764	-0.000111173849148	-0.00819104083446	0.000197365020362	-0.000105503791889	-0.00819103941134	0.000197505479845	-0.0287083536058
1.344	-4.86809602762	-0.000321020124256	9.65313429526	-0.000109834106199	-0.00828188909143	0.000200555276302	-0.000104074033962	-0.00828188762429	0.000200698527069	-0.0287001215887
1.345	-4.86556643001	-0.000293732547546	9.65360192201	-0.000108451027891	-0.00837058351227	0.000203698930823	-0.000102602349488	-0.00837058200107	0.00020384494257	-0.0286917998513
1.346	-4.86304047714	-0.000266291568974	9.65406043637	-0.000107024927816	-0.00845710043064	0.000206795367753	-0.00010108906902	-0.00845709887541	0.00020694410836	-0.0286833905555
1.347	-4.8605162776	-0.000238710203594	9.65450967103	-0.000105556163125	-0.00854142156754	0.00020984393463	-9.95345676332e-05	-0.00854141996833	0.000209995370186	-0.0286748958842
1.348	-4.85799146438	-0.000211001600774	9.65494950292	-0.000104045133995	-0.00862353395438	0.000212843942716	-9.79392643914e-05	-0.00862353231129	0.000212998037554	-0.0286663180363
1.349	-4.85546748475	-0.000183179023871	9.65537973515	-0.000102492282872	-0.0087034298394	0.000215794666637	-9.63036215996e-05	-0.00870342815257	0.000215951383363	-0.0286576592205
1.35	-4.85294245052	-0.00015525577266	9.65580030075	-0.000100898093661	-0.00878110659377	0.000218695344847	-9.46281439799e-05	-0.00878110486339	0.000218854644379	-0.0286489216513
1.351	-4.85041638102	-0.000127245181758	9.65621111062	-9.92630907502e-05	-0.00885656659581	0.000221545179734	-9.29133776933e-05	-0.00885656482211	0.000221707021346	-0.028640107543
1.352	-4.84788643662	-9.91605626104e-05	9.65661219023	-9.75878379644e-05	-0.00892981711203	0.000224343338247	-9.11599092751e-05	-0.00892981529528	0.000224507679606	-0.0286312191054
1.353	-4.84535454496	-7.10152372663e-05	9.65700346039	-9.58729374292e-05	-0.00900087015719	0.000227088952463	-8.93683644831e-05	-0.00900086829771	0.000227255749682	-0.0286222585386
1.354	-4.84281786799	-4.28224356392e-05	9.65738500972	-9.41190284493e-05	-0.00906974235712	0.000229781120405	-8.7539407152e-05	-0.00906974045527	0.000229950328086	-0.0286132280284
1.355	-4.84027547492	-1.45953290346e-05	9.65775690185	-9.23267863081e-05	-0.00913645479052	0.000232418906909	-8.56737379682e-05	-0.00913645284671	0.000232590478198	-0.0286041297419
1.356	-4.8377278655	1.36529797342e-05	9.6581191889	-9.04969210752e-05	-0.00920103283921	0.000235001344793	-8.37720932455e-05	-0.00920103085388	0.000235175231433	-0.028594965823
1.357	-4.8351736334	4.19095039661e-05	9.65847200378	-8.86301764046e-05	-0.00926350601045	0.000237527435994	-8.18352436893e-05	-0.00926350398412	0.000237703588378	-0.0285857383885
1.358	-4.83261137287	7.01613693052e-05	9.65881551021	-8.67273283304e-05	-0.00932390776434	0.00023999615286	-7.98639931571e-05	-0.00932390569754	0.000240174520088	-0.0285764495235
1.359	-4.83004253833	9.83957894114e-05	9.65914981407	-8.47891841564e-05	-0.00938227532758	0.000242406439754	-7.78591775024e-05	-0.0093822732209	0.000242586969693	-0.028567101278
1.36	-4.82746572472	0.000126600125283	9.65947512834	-8.2816581059e-05	-0.00943864951898	0.000244757214605	-7.58216631337e-05	-0.00943864737307	0.000244939853943	-0.0285576956631
1.361	-4.8248785739	0.00015476186696	9.65979171574	-8.08103850965e-05	-0.0094930745419	0.000247047370762	-7.37523459716e-05	-0.00949307235743	0.000247232065073	-0.0285482346474
1.362	-4.82228301775	0.000182868603338	9.66009973993	-7.87714897481e-05	-0.00954559779281	0.000249275778965	-7.1652149932e-05	-0.00954559557051	0.000249462472766	-0.028538720154
1.363	-4.81967669847	0.000210908090634	9.66039950898	-7.67008146918e-05	-0.00959626966083	0.000251441289472	-6.95220256447e-05	-0.00959626740147	0.000251629926283	-0.0285291540571
1.364	-4.8170601182	0.000238868209162	9.66069126814	-7.45993044362e-05	-0.00964514331891	0.000253542734373	-6.73629490199e-05	-0.00964514102331	0.00025373325678	-0.0285195381793
1.365	-4.81443234911	0.000266736994307	9.66097532238	-7.24679268248e-05	-0.00969227451776	0.00025557893014	-6.517591968e-05	-0.0096922721868	0.000255771279855	-0.0285098742887
1.366	-4.81179484654	0.000294502637527	9.66125192643	-7.03076714665e-05	-0.00973772137746	0.00025754868016	-6.296195932e-05	-0.00973771901202	0.000257742798079	-0.0285001640968
1.367	-4.80914477588	0.000322153523954	9.66152147251	-6.81195481061e-05	-0.0097815441801	0.000259450777692	-6.07221099941e-05	-0.00978154178115	0.000259646603957	-0.028490409256
1.368	-4.80648216219	0.000349678217399	9.66178428555	-6.59045848153e-05	-0.00982380515098	0.000261284008688	-5.8457432228e-05	-0.00982380271951	0.000261481482749	-0.0284806113575
1.369	-4.80380893692	0.00037706548375	9.66204065207	-6.36638261286e-05	-0.00986456824361	0.00026304715491	-5.61690030672e-05	-0.00986456578066	0.000263246215577	-0.0284707719296
1.37	-4.80112226466	0.000404304342324	9.66229100191	-6.13983310379e-05	-0.00990389894237	0.000264738997094	-5.38579139828e-05	-0.00990389644901	0.0002649395826	-0.028460892436
1.371	-4.79842312292	0.000431384044265	9.6625356715	-5.91091709626e-05	-0.00994186403552	0.000266358318218	-5.15252687505e-05	-0.00994186151287	0.000266560366275	-0.0284509742744
1.372	-4.79571201205	0.00045829412093	9.66277501611	-5.67974275657e-05	-0.00997853141125	0.00026790390669	-4.91721811767e-05	-0.00997852886047	0.000268107354543	-0.0284410187752
1.373	-4.7929875254	0.00048502440069	9.66300945463	-5.44641905744e-05	-0.0100139698612	0.000269374559802	-4.6799772824e-05	-0.0100139672835	0.000269579344282	-0.0284310272007
1.374	-4.79025063905	0.000511565019418	9.66323934503	-5.21105556217e-05	-0.0100482488563	0.000270769086895	-4.44091707627e-05	-0.0100482462529	0.000270975144474	-0.0284210007443
1.375	-4.78750042192	0.000537906445563	9.66346510331	-4.97376220296e-05	-0.0100814383566	0.000272086312693	-4.20015052631e-05	-0.0100814357288	0.000272293579533	-0.0284109405296
1.376	-4.78473784896	0.00056403948507	9.66368709676	-4.73464906899e-05	-0.01011360861	0.000273325080502	-3.95779075858e-05	-0.0101136059591	0.000273533492503	-0.0284008476103
1.377	-4.7819615112	0.000589955299972	9.66390576073	-4.49382620688e-05	-0.0101448299601	0.000274484255332	-3.71395078999e-05	-0.0101448272874	0.000274693748181	-0.02839072297
1.378	-4.77917333559	0.000615645403851	9.66412143913	-4.25140341178e-05	-0.0101751726519	0.000275562726841	-3.4687433113e-05	-0.0101751699588	0.000275773236056	-0.0283805675221
1.379	-4.77637191177	0.000641101664901	9.66433456822	-4.00749006897e-05	-0.0102047066463	0.0002765594124	-3.22228052017e-05	-0.0102047039342	0.000276770873372	-0.02837038211
1.38	-4.7735572587	0.00066631630071	9.66454554559	-3.76219497116e-05	-0.0102335014445	0.00027747325977	-2.9746739311e-05	-0.0102334987148	0.000277685607803	-0.0283601675074
1.381	-4.77073225436	0.000691281862787	9.66475468249	-3.51562617699e-05	-0.0102616259022	0.000278303249792	-2.72603422651e-05	-0.0102616231565	0.000278516420142	-0.0283499244192
1.382	-4.76789310295	0.000715991236858	9.66496247767	-3.26789087957e-05	-0.0102891480774	0.000279048398965	-2.47647111819e-05	-0.010289145317	0.000279262326877	-0.0283396534817
1.383	-4.76504315752	0.000740437607545	9.66516922142	-3.01909528525e-05	-0.0103161350471	0.00027970776179	-2.22609321965e-05	-0.0103161322736	0.000279922382527	-0.0283293552638
1.384	-4.76218052725	0.000764614450896	9.66537534882	-2.76934452134e-05	-0.0103426527666	0.000280280433162	-1.9750079473e-05	-0.0103426499815	0.000280495682041	-0.028319030268
1.385	-4.75930665692	0.000788515509759	9.66558119113	-2.51874254332e-05	-0.010368765915	0.000280765550511	-1.7233214218e-05	-0.0103687631199	0.000280981362927	-0.0283086789318
1.386	-4.75642108392	0.00081213477293	9.66578712817	-2.26739206443e-05	-0.0103945377473	0.000281162295927	-1.47113839189e-05	-0.0103945349438	0.000281378607382	-0.0282983016285
1.387	-4.75352572797	0.000835466456411	9.66599346187	-2.01539449007e-05	-0.0104200299646	0.000281469898174	-1.21856216327e-05	-0.0104200271542	0.0002816866443	-0.0282878986691
1.388	-4.75061964808	0.000858504985933	9.66620056846	-1.76284985278e-05	-0.0104453025851	0.000281687634596	-9.65694528442e-06	-0.0104452997695	0.000281904751175	-0.028277470304
1.389	-4.74770380893	0.000881244979429	9.66640875721	-1.50985676399e-05	-0.0104704138217	0.00028181483302	-7.12635713308e-06	-0.0104704110025	0.000282032256006	-0.0282670167245
1.39	-4.74477679107	0.000903681234029	9.6666183951	-1.25651235836e-05	-0.0104954199695	0.000281850873534	-4.5948431671e-06	-0.0104954171482	0.000282068539068	-0.0282565380646
1.391	-4.74184146402	0.000925808726111	9.66682971573	-1.00291223477e-05	-0.0105203752981	0.000281795190165	-2.06337246876e-06	-0.0105203724765	0.000282013034591	-0.0282460344032
1.392	-4.73889688321	0.000947622595732	9.66704304846	-7.49150404792e-06	-0.0105453319594	0.000281647272589	4.67103346848e-07	-0.010545329139	0.000281865232468	-0.028235505766
1.393	-4.73594400981	0.000969118151815	9.66725865597	-4.95319232597e-06	-0.0105703398952	0.000281406667665	2.99565077374e-06	-0.0105703370777	0.000281624679785	-0.0282249521279
1.394	-4.73298332744	0.000990290871893	9.66747679978	-2.4150937073e-06	-0.0105954467553	0.000281072980897	5.52135509657e-06	-0.0105954439423	0.000281290982284	-0.0282143734148
1.395	-4.73001484222	0.00101113640515	9.66769774206	1.21903010136e-07	-0.0106206978243	0.000280645877801	8.04332103802e-06	-0.0106206950175	0.000280863805729	-0.0282037695064
1.396	-4.72703808278	0.00103165057132	9.66792174303	2.65692738373e-06	-0.0106461359595	0.000280125085208	1.0560673421e-05	-0.0106461331605	0.000280342877204	-0.0281931402382
1.397	-4.72405543673	0.00105182938728	9.66814896641	5.18912800674e-06	-0.0106718015301	0.000279510392189	1.30725578733e-05	-0.0106717987406	0.000279727986038	-0.0281824854044
1.398	-4.72106690772	0.00107166904565	9.66837962985	7.71767305051e-06	-0.0106977323719	0.000278801651141	1.55781413975e-05	-0.0106977295934	0.000279018984893	-0.0281718047599
1.399	-4.71807249853	0.00109116592893	9.66861393465	1.02417507935e-05	-0.0107239637431	0.000277998778438	1.80766129168e-05	-0.0107239609774	0.000278215790409	-0.0281610980231
1.4	-4.71507221114	0.00111031660441	9.6688520653	1.27605700217e-05	-0.0107505282949	0.000277101755038	2.05671836895e-05	-0.0107505255434	0.000277318383815	-0.0281503648785
1.401	-4.71206843006	0.00112911783682	9.66909412418	1.52733603893e-05	-0.0107774560407	0.000276110626744	2.30490876754e-05	-0.0107774533051	0.000276326811186	-0.0281396049796
1.402	-4.7090597258	0.00114756655367	9.66934030423	1.77793725176e-05	-0.0108047743447	0.000275025504334	2.55215816351e-05	-0.0108047716265	0.00027524118357	-0.0281288179507
1.403	-4.70604752808	0.00116565985687	9.66959070171	2.0277878048e-05	-0.0108325079152	0.000273846563504	2.79839451801e-05	-0.010832505216	0.000274061676937	-0.0281180033904
1.404	-4.70303231261	0.00118339499806	9.66984542288	2.27681693817e-05	-0.0108606787872	0.000272574044448	3.04354804977e-05	-0.0108606761085	0.000272788531751	-0.028107160874
1.405	-4.70001455444	0.00120076936123	9.67010455871	2.52495594198e-05	-0.0108893063416	0.00027120825133	3.28755120743e-05	-0.0108893036849	0.000271422052448	-0.0280962899559
1.406	-4.69699425132	0.00121778043853	9.67036819577	2.77213810309e-05	-0.010918407316	0.000269749551552	3.53033861397e-05	-0.0109184046828	0.000269962606699	-0.0280853901726
1.407	-4.69397235369	0.00123442581348	9.67063637832	3.01829862836e-05	-0.0109479958143	0.000268198374775	3.77184698702e-05	-0.010947993206	0.000268410624433	-0.028074461045
1.408	-4.69094885812	0.00125070312956	9.67090916213	3.26337457439e-05	-0.0109780833406	0.000266555211822	4.01201506532e-05	-0.0109780807587	0.000266766596736	-0.0280635020813
1.409	-4.68792423725	0.00126661006919	9.67118657194	3.50730474198e-05	-0.011008678829	0.000264820613427	4.25078349934e-05	-0.0110086762748	0.000265031074606	-0.0280525127796
1.41	-4.68490039316	0.00128214434249	9.67146857705	3.75002958812e-05	-0.0110397886815	0.000262995188823	4.48809475923e-05	-0.0110397861564	0.000263204667539	-0.0280414926301
1.411	-4.68187636756	0.00129730363515	9.67175521266	3.99149109836e-05	-0.0110714168149	0.000261079604306	4.72389300283e-05	-0.0110714143202	0.000261288042087	-0.0280304411179
1.412	-4.67885310829	0.00131208562067	9.67204644417	4.23163270005e-05	-0.0111035647081	0.000259074581654	4.95812398432e-05	-0.0111035622451	0.000259281920287	-0.0280193577254
1.413	-4.67583060946	0.00132648792583	9.67234224862	4.47039913217e-05	-0.0111362314543	0.000256980896578	5.19073491946e-05	-0.0111362290242	0.000257187078105	-0.0280082419347
1.414	-4.67281029475	0.00134050814271	9.67264254901	4.70773635194e-05	-0.0111694138298	0.000254799377015	5.42167438723e-05	-0.0111694114339	0.000255004343734	-0.0279970932298
1.415	-4.66979120426	0.00135414379135	9.67294732114	4.94359143097e-05	-0.0112031063575	0.000252530901479	5.65089222115e-05	-0.0112031039969	0.000252734595941	-0.0279859110993
1.416	-4.66677476099	0.0013673923449	9.67325645984	5.1779124583e-05	-0.0112373013697	0.00025017639752	5.87833940777e-05	-0.0112372990455	0.000250378762532	-0.027974695038
1.417	-4.6637600044	0.00138025120945	9.67356991336	5.41064845922e-05	-0.0112719890918	0.000247736839824	6.10396799999e-05	-0.0112719868051	0.000247937818448	-0.0279634445495
1.418	-4.66075074025	0.0013927177797	9.67388748423	5.64174932233e-05	-0.0113071577158	0.000245213248654	6.32773103955e-05	-0.0113071554677	0.00024541278421	-0.0279521591484
1.419	-4.65774314762	0.00140478933805	9.67420917568	5.87116571862e-05	-0.0113427934917	0.000242606688144	6.5495824711e-05	-0.0113427912831	0.000242804724214	-0.0279408383617
1.42	-4.65473960189	0.00141646318872	9.67453480571	6.09884905311e-05	-0.0113788807931	0.000239918264481	6.76947708858e-05	-0.011378878625	0.00024011474491	-0.0279294817311
1.421	-4.65174104834	0.00142773659756	9.67486422111	6.32475139547e-05	-0.0114154022331	0.000237149124226	6.98737046094e-05	-0.0114154001062	0.000237343993131	-0.0279180888149
1.422	-4.6487470022	0.00143860680578	9.67519729922	6.54882544031e-05	-0.0114523387327	0.000234300452429	7.20321888694e-05	-0.011452336648	0.000234493654203	-0.0279066591894
1.423	-4.64575602527	0.00144907103739	9.67553393108	6.77102444266e-05	-0.0114896696333	0.000231373470789	7.41697932526e-05	-0.0114896675915	0.000231564950107	-0.0278951924509
1.424	-4.64277144585	0.00145912656801	9.67587386808	6.99130217581e-05	-0.0115273727763	0.000228369435679	7.6286093467e-05	-0.0115273707783	0.00022855913751	-0.027883688217
1.425	-4.63979230235	0.00146877063503	9.6762169708	7.2096128728e-05	-0.0115654246149	0.000225289636241	7.83806707008e-05	-0.0115654226612	0.000225477505853	-0.027872146128
1.426	-4.63681810986	0.00147800049556	9.67656307939	7.42591116814e-05	-0.0116038003069	0.000222135392222	8.04531109774e-05	-0.0116037983982	0.000222321375198	-0.0278605658484
1.427	-4.63384981342	0.00148681342995	9.67691198493	7.64015204313e-05	-0.0116424738195	0.00021890805192	8.25030045493e-05	-0.0116424719564	0.000219092094167	-0.027848947068
1.428	-4.63088788155	0.00149520672647	9.67726348635	7.85229074678e-05	-0.0116814180258	0.000215608989922	8.45299450421e-05	-0.0116814162088	0.00021579103768	-0.0278372895032
1.429	-4.62793135289	0.00150317766336	9.67761741531	8.06228273875e-05	-0.0117206048179	0.000212239604947	8.65335288224e-05	-0.0117206030474	0.000212419604811	-0.0278255928981
1.43	-4.62498117279	0.00151072354625	9.67797354439	8.27008359825e-05	-0.0117600051951	0.000208801317429	8.85133540171e-05	-0.0117600034716	0.000208979216358	-0.0278138570249
1.431	-4.62203828681	0.001517841674	9.67833164192	8.47564895418e-05	-0.0117995893832	0.000205295567403	9.04690197539e-05	-0.0117995877069	0.000205471312737	-0.0278020816856
1.432	-4.61910268734	0.00152452932095	9.6786914975	8.67893440444e-05	-0.0118393269318	0.000201723812209	9.24001252892e-05	-0.0118393253031	0.000201897351687	-0.0277902667118
1.433	-4.61617198372	0.00153078372246	9.6790529631	8.87989542513e-05	-0.0118791868139	0.000198087524131	9.43062690324e-05	-0.0118791852332	0.000198258805908	-0.0277784119661
1.434	-4.61324807543	0.00153660214538	9.67941577033	9.07848729864e-05	-0.0119191375243	0.000194388188244	9.61870477652e-05	-0.0119191359915	0.00019455716091	-0.0277665173421
1.435	-4.61033190883	0.00154198181626	9.67977967094	9.27466503603e-05	-0.011959147189	0.000190627300355	9.80420558065e-05	-0.0119591457045	0.000190793912955	-0.0277545827652
1.436	-4.60742252401	0.00154691991588	9.68014447229	9.46838330702e-05	-0.0119991836616	0.000186806364948	9.98708842535e-05	-0.0119991822252	0.000186970566999	-0.0277426081927
1.437	-4.6045199146	0.00155141361175	9.6805099502	9.65959637877e-05	-0.0120392146233	0.000182926893251	0.000101673120315	-0.0120392132352	0.00018308863477	-0.0277305936138
1.438	-4.60162455124	0.00155546006378	9.68087586947	9.84825806177e-05	-0.0120792076745	0.000178990401357	0.000103448346715	-0.0120792063347	0.000179149632876	-0.0277185390505
1.439	-4.59873595155	0.0015590563952	9.68124201932	0.000100343216721	-0.0121191304329	0.000174998408739	0.000105196141275	-0.0121191291412	0.000175155081332	-0.0277064445566
1.44	-4.59585363349	0.00156219973643	9.6816081895	0.000102177399927	-0.0121589506243	0.000170952436461	0.000106916076472	-0.0121589493806	0.000171106501765	-0.0276943102187
1.441	-4.59297902206	0.00156488723865	9.6819741203	0.000103984652636	-0.0121986361727	0.000166854006044	0.000108607719314	-0.0121986349768	0.000167005416284	-0.027682136155
1.442	-4.59011115927	0.00156711605615	9.68233961719	0.000105764491622	-0.0122381552913	0.000162704637852	0.000110270631091	-0.0122381541429	0.00016285334587	-0.027669922516
1.443	-4.58725051752	0.00156888337974	9.68270444893	0.000107516428192	-0.012277476566	0.000158505850308	0.000111904367513	-0.0122774754649	0.00015865180958	-0.0276576694834
1.444	-4.58439613961	0.00157018645045	9.68306842626	0.000109239968134	-0.012316569034	0.00015425915839	0.000113508478616	-0.0123165679797	0.000154402323059	-0.0276453772704
1.445	-4.58154849878	0.00157102257495	9.68343132624	0.000110934612095	-0.0123554022612	0.000149966073136	0.000115082509125	-0.0123554012534	0.000150106398037	-0.0276330461204
1.446	-4.57870711529	0.00157138914455	9.68379295244	0.000112599855709	-0.0123939464229	0.000145628100368	0.000116625998546	-0.0123939454611	0.000145765541054	-0.0276206763074
1.447	-4.57587198646	0.00157128363777	9.68415310043	0.000114235190082	-0.0124321723755	0.000141246740276	0.000118138481637	-0.0124321714593	0.000141381253043	-0.0276082681343
1.448	-4.57304358678	0.00157070366737	9.68451155901	0.000115840102049	-0.0124700517207	0.000136823486326	0.000119619488634	-0.0124700508494	0.000136955028245	-0.0275958219332
1.449	-4.57022143779	0.00156964694399	9.68486814716	0.000117414074708	-0.0125075568748	0.000132359824901	0.000121068545774	-0.0125075560479	0.000132488353843	-0.0275833380639
1.45	-4.56740553806	0.00156811131925	9.68522267406	0.000118956587849	-0.0125446611333	0.000127857234634	0.000122485175708	-0.01254466035	0.000127982709298	-0.0275708169132
1.451	-4.56459398006	0.00156609477648	9.68557501109	0.000120467118374	-0.012581338722	0.000123317185632	0.000123868897893	-0.0125813379818	0.000123439565572	-0.0275582588943
1.452	-4.56178962323	0.00156359549693	9.68592490254	0.000121945140904	-0.0126175648488	0.000118741139466	0.000125219229202	-0.0126175641509	0.000118860385121	-0.0275456644457
1.453	-4.55898960753	0.00156061176734	9.68627225676	0.000123390128176	-0.0126533157677	0.00011413054817	0.00012653568429	-0.0126533151112	0.000114246620888	-0.0275330340299
1.454	-4.5561958399	0.00155714208675	9.68661685718	0.000124801551673	-0.01268856881	0.000109486854428	0.000127817776232	-0.0126885681942	0.000109599716496	-0.0275203681327
1.455	-4.55340593782	0.00155318508509	9.68695861317	0.000126178882021	-0.0127233024388	0.000104811490747	0.000129065016891	-0.0127233018627	0.000104921105417	-0.027507667262
1.456	-4.55062276243	0.00154873963319	9.68729729761	0.000127521589682	-0.0127574962725	0.000100105879666	0.000130276917622	-0.0127574957353	0.00010021221118	-0.0274949319466
1.457	-4.54784202536	0.00154380467657	9.68763288626	0.000128829145432	-0.0127911311391	9.53714334148e-05	0.000131452989736	-0.0127911306397	9.54744470319e-05	-0.027482162735
1.458	-4.54506706522	0.00153837947454	9.6879651539	0.00013010102096	-0.0128241890859	9.06095537507e-05	0.000132592745095	-0.0128241886234	9.0709215773e-05	-0.0274693601944
1.459	-4.54229645444	0.00153246338643	9.6882940149	0.000131336689498	-0.0128566534201	8.58216322325e-05	0.000133695696748	-0.0128566529934	8.59179100285e-05	-0.0274565249091
1.46	-4.53952876578	0.00152605597944	9.6886193898	0.000132535626456	-0.0128885087268	8.10090500802e-05	0.000134761359565	-0.012888508335	8.11019121096e-05	-0.0274436574795
1.461	-4.53676543238	0.00151915705072	9.68894113029	0.000133697310081	-0.0129197408801	7.6173178589e-05	0.000135789250905	-0.012919740522	7.6262594426e-05	-0.0274307585209
1.462	-4.53400598111	0.00151176658114	9.68925914877	0.00013482122211	-0.0129503370694	7.13153792015e-05	0.000136778891268	-0.0129503367438	7.14013195572e-05	-0.0274178286618
1.463	-4.53124898588	0.00150388472823	9.6895733923	0.000135906848627	-0.0129802858062	6.64370042093e-05	0.000137729805173	-0.0129802855121	6.6519440954e-05	-0.0274048685431
1.464	-4.52849635753	0.00149551192826	9.68988372408	0.000136953680628	-0.013009576924	6.1539396819e-05	0.000138641521727	-0.01300957666	6.16183030027e-05	-0.0273918788164
1.465	-4.52574524066	0.00148664874711	9.69019014653	0.000137961214916	-0.0130382015915	5.6623891962e-05	0.000139513575538	-0.0130382013565	5.66992418352e-05	-0.0273788601427
1.466	-4.52299754677	0.00147729604559	9.69049254096	0.000138928954875	-0.0130661523051	5.16918168528e-05	0.000140345507505	-0.0130661520978	5.17635858852e-05	-0.0273658131913
1.467	-4.52025185109	0.0014674548537	9.69079088866	0.000139856411238	-0.0130934228817	4.67444916164e-05	0.000141136865604	-0.0130934227008	4.68126565157e-05	-0.0273527386384
1.468	-4.51750815905	0.0014571264609	9.69108513845	0.000140743102912	-0.0131200084626	4.17832298897e-05	0.00014188720573	-0.0131200083068	4.18477686187e-05	-0.0273396371655
1.469	-4.51476599978	0.00144631237125	9.69137526337	0.000141588557878	-0.0131459054903	3.68093397272e-05	0.000142596092615	-0.0131459053583	3.68702315206e-05	-0.0273265094585
1.47	-4.51202680924	0.00143501435583	9.69166119037	0.000142392313915	-0.0131711117002	3.18241243053e-05	0.000143263100581	-0.0131711115906	3.18813496846e-05	-0.0273133562061
1.471	-4.50928868706	0.00142323437456	9.69194294715	0.000143153919541	-0.0131956261017	2.68288826396e-05	0.000143887814493	-0.0131956260131	2.68824234281e-05	-0.0273001780987
1.472	-4.50654973306	0.00141097461893	9.69222056898	0.000143872934807	-0.0132194489591	2.18249105919e-05	0.000144469830583	-0.0132194488902	2.18747499275e-05	-0.0272869758271
1.473	-4.50381376724	0.0013982376291	9.69249394383	0.000144548932118	-0.0132425817613	1.68135014081e-05	0.000145008757286	-0.0132425817106	1.68596237558e-05	-0.0272737500813
1.474	-4.50107793647	0.00138502607358	9.69276314701	0.000145181497122	-0.0132650272062	1.17959467839e-05	0.000145504216154	-0.0132650271724	1.18383379472e-05	-0.0272605015489
1.475	-4.49834320119	0.00137134294594	9.69302816162	0.000145770229495	-0.0132867891649	6.77353741154e-06	0.000145955842661	-0.0132867891464	6.81218454212e-06	-0.0272472309146
1.476	-4.49560909194	0.00135719145133	9.69328901373	0.000146314743822	-0.0133078726468	1.74756410511e-06	0.000146363287112	-0.0133078726422	1.78245571191e-06	-0.0272339388584
1.477	-4.49287418616	0.00134257504574	9.69354576566	0.000146814670398	-0.0133282837729	-3.2806816901e-06	0.000146726215456	-0.0133282837808	-3.24955573293e-06	-0.0272206260551
1.478	-4.49013944458	0.00132749747324	9.69379841781	0.000147269656038	-0.0133480297346	-8.3099069246e-06	0.000147044310124	-0.0133480297535	-8.28255537098e-06	-0.0272072931725
1.479	-4.48740487492	0.00131196271723	9.69404700921	0.000147679364924	-0.0133671187517	-1.33388162024e-05	0.000147317270897	-0.0133671187801	-1.33152464287e-05	-0.0271939408709
1.48	-4.48467000816	0.00129597502567	9.6942915928	0.000148043479279	-0.0133855600439	-1.83661112441e-05	0.000147544815594	-0.0133855600803	-1.83463292445e-05	-0.0271805698018
1.481	-4.48193437544	0.00127953889276	9.69453223156	0.000148361700257	-0.0134033637799	-2.33904899053e-05	0.000147726680982	-0.0134033638229	-2.33745002884e-05	-0.0271671806072
1.482	-4.4791989379	0.00126265910031	9.69476895339	0.000148633748573	-0.0134205410315	-2.84106456426e-05	0.000147862623434	-0.0134205410794	-2.83984516291e-05	-0.0271537739184
1.483	-4.47646132013	0.00124534062838	9.69500188387	0.000148859365279	-0.0134371037403	-3.3425266767e-05	0.00014795241971	-0.0134371037918	-3.34168701883e-05	-0.0271403503552
1.484	-4.47372343669	0.00122758878405	9.69523103813	0.000149038312295	-0.0134530646512	-3.84330359186e-05	0.000147995867511	-0.0134530647047	-3.84284372163e-05	-0.0271269105251
1.485	-4.47098529552	0.00120940909696	9.69545648763	0.00014917037306	-0.013468437285	-4.3432629493e-05	0.000147992786146	-0.0134684373391	-4.343182772e-05	-0.0271134550225
1.486	-4.46824404454	0.00119080728664	9.69567838561	0.000149255353047	-0.0134832358766	-4.84227170342e-05	0.000147943017057	-0.0134832359297	-4.84257098561e-05	-0.027099984428
1.487	-4.4655030283	0.00117178942259	9.69589672361	0.000149293080173	-0.013497475328	-5.34019609498e-05	0.000147846424241	-0.0134974753787	-5.34087446478e-05	-0.0270864993076
1.488	-4.46275939466	0.00115236170056	9.69611166356	0.000149283405218	-0.013511171161	-5.836901606e-05	0.000147702894679	-0.0135111712078	-5.83795855345e-05	-0.0270730002122
1.489	-4.46001601143	0.00113253062657	9.69632321808	0.000149226202093	-0.0135243394623	-6.33225291872e-05	0.000147512338616	-0.0135243395037	-6.33368779623e-05	-0.0270594876768
1.49	-4.45726954969	0.00111230281964	9.69653156977	0.000149121368077	-0.0135369968402	-6.82611390044e-05	0.000147274689803	-0.0135369968748	-6.82792592335e-05	-0.0270459622202
1.491	-4.45452097045	0.00109168517131	9.69673678975	0.000148968823931	-0.0135491603607	-7.31834758818e-05	0.000146989905611	-0.013549160387	-7.32053583538e-05	-0.0270324243443
1.492	-4.45177218793	0.00107068476923	9.6969389261	0.000148768514024	-0.0135608474972	-7.80881616906e-05	0.000146657967166	-0.0135608475139	-7.81137958372e-05	-0.0270188745338
1.493	-4.44902130295	0.00104930882029	9.69713813243	0.000148520406298	-0.013572076092	-8.2973809787e-05	0.000146278879312	-0.0135720760975	-8.30031836904e-05	-0.0270053132559
1.494	-4.44626784619	0.00102756471674	9.69733452577	0.000148224492298	-0.0135828642952	-8.78390250133e-05	0.000145852670642	-0.0135828642882	-8.78721254151e-05	-0.0269917409597
1.495	-4.44351325487	0.00100546003271	9.69752817461	0.000147880786981	-0.0135932305057	-9.26824037808e-05	0.000145379393303	-0.0135932304848	-9.27192160915e-05	-0.026978158076
1.496	-4.4407556294	0.000983002431178	9.6977192378	0.000147489328781	-0.0136031933369	-9.75025341336e-05	0.000144859123062	-0.0136031933007	-9.75430424422e-05	-0.0269645650173
1.497	-4.43799688339	0.00096019977102	9.69790777509	0.000147050179306	-0.0136127715521	-0.000102297995986	0.000144291958991	-0.0136127714994	-0.000102342183072	-0.0269509621773
1.498	-4.43523559363	0.000937059986439	9.69809393565	0.000146563423365	-0.01362198402	-0.000107067361298	0.000143678023497	-0.0136219839494	-0.00010711520864	-0.026937349931
1.499	-4.43247319669	0.000913591169364	9.69827779232	0.000146029168724	-0.0136308496719	-0.000111809194225	0.000143017462067	-0.0136308495821	-0.000111860682014	-0.0269237286345
1.5	-4.42970779234	0.000889801485532	9.6984595084	0.000145447546082	-0.0136393874422	-0.000116522051549	0.000142310443235	-0.0136393873321	-0.000116577158703	-0.026910098625
1.501	-4.42694224684	0.000865699283662	9.69863912055	0.000144818708942	-0.0136476162315	-0.000121204482903	0.000141557158445	-0.0136476160997	-0.000121263187074	-0.0268964602209
1.502	-4.42417322954	0.000841292930826	9.69881682952	0.000144142833465	-0.0136555548572	-0.000125855031113	0.000140757821902	-0.0136555547027	-0.000125917308707	-0.0268828137215
1.503	-4.42140312961	0.000816590991347	9.69899268314	0.000143420118549	-0.0136632220046	-0.000130472232559	0.000139912670632	-0.013663221826	-0.000130538058743	-0.0268691594077
1.504	-4.41863052274	0.000791602089532	9.69916683284	0.000142650785606	-0.0136706361871	-0.000135054617712	0.000139021964249	-0.0136706359834	-0.00013512396643	-0.0268554975417
1.505	-4.41585684431	0.000766335011609	9.69933934909	0.000141835078559	-0.0136778157063	-0.000139600711633	0.000138085984944	-0.0136778154765	-0.000139673555623	-0.0268418283673
1.506	-4.41308114623	0.000740798614951	9.69951036738	0.00014097326379	-0.0136847786132	-0.000144109034395	0.000137105037409	-0.0136847783561	-0.000144185345198	-0.0268281521101
1.507	-4.41030343345	0.000715001888756	9.69967999442	0.000140065630028	-0.0136915426628	-0.0001485781018	0.00013607944872	-0.0136915423775	-0.000148657849778	-0.026814468978
1.508	-4.40752466412	0.000688953950559	9.69984831214	0.000139112488164	-0.0136981252805	-0.000153006426063	0.000135009568121	-0.0136981249658	-0.00015308958041	-0.0268007791612
1.509	-4.40474388943	0.000662663995416	9.7000154495	0.000138114171063	-0.013704543529	-0.000157392516526	0.000133895766826	-0.0137045431842	-0.000157479045288	-0.0267870828327
1.51	-4.40196206704	0.000636141361969	9.7001814837	0.000137071033241	-0.0137108140653	-0.000161734880742	0.000132738437664	-0.0137108136894	-0.000161824750828	-0.0267733801486
1.511	-4.39917872434	0.000609395452091	9.70034652596	0.000135983450642	-0.0137169531243	-0.000166032025128	0.000131537994836	-0.0137169527165	-0.000166125202326	-0.0267596712488
1.512	-4.39639338853	0.000582435759394	9.7005106866	0.000134851820055	-0.0137229764758	-0.000170282456153	0.000130294873306	-0.0137229760352	-0.000170378905145	-0.0267459562569
1.513	-4.39360749325	0.000555271883142	9.70067402265	0.000133676558648	-0.0137288993971	-0.000174484681541	0.000129009528298	-0.0137288989231	-0.00017458436592	-0.0267322352812
1.514	-4.39082104186	0.000527913459447	9.7008366244	0.000132458103359	-0.0137347366578	-0.00017863721131	0.000127682434661	-0.0137347361495	-0.000178740093595	-0.0267185084151
1.515	-4.38803308423	0.000500370163436	9.70099860676	0.000131196910242	-0.0137405024814	-0.000182738559186	0.000126314086179	-0.0137405019383	-0.000182844600836	-0.0267047757372
1.516	-4.38524362329	0.000472651712009	9.70116005474	0.000129893453556	-0.0137462105341	-0.000186787243814	0.000124904994628	-0.0137462099555	-0.000186896405245	-0.0266910373125
1.517	-4.38245504507	0.000444767862769	9.70132098657	0.000128548225092	-0.0137518738923	-0.000190781790101	0.000123455689064	-0.0137518732777	-0.000190894030704	-0.0266772931924
1.518	-4.37966449207	0.000416728310125	9.70148155703	0.000127161733196	-0.013757505043	-0.000194720730633	0.000121966714815	-0.0137575043918	-0.00019483600879	-0.0266635434156
1.519	-4.37687434988	0.00038854280469	9.7016417768	0.000125734501922	-0.0137631158487	-0.00019860260715	0.00012043863259	-0.0137631151604	-0.000198720880245	-0.0266497880088
1.52	-4.37408223725	0.000360220997485	9.70180178146	0.000124267070186	-0.0137687175448	-0.000202425971676	0.000118872017604	-0.013768716819	-0.000202547196118	-0.026636026987
1.521	-4.37129149266	0.000331772582999	9.7019615488	0.000122759990806	-0.0137743207171	-0.00020618938814	0.000117267458579	-0.0137743199535	-0.000206313519377	-0.0266222603542
1.522	-4.36849973443	0.000303207130596	9.70212120608	0.000121213829774	-0.0137799353052	-0.000209891433408	0.000115625556986	-0.0137799345034	-0.000210018425942	-0.0266084881044
1.523	-4.36570791734	0.000274534204425	9.70228078794	0.00011962916537	-0.0137855705836	-0.000213530698732	0.000113946926125	-0.0137855697434	-0.000213660506139	-0.0265947102219
1.524	-4.3629160426	0.000245763302475	9.70244034917	0.000118006587619	-0.0137912351543	-0.000217105790888	0.000112232190546	-0.0137912342755	-0.000217238365832	-0.0265809266819
1.525	-4.36012554128	0.000216903887446	9.7025999042	0.000116346697563	-0.0137969369526	-0.000220615333321	0.0001104819853	-0.013796936035	-0.000220750627571	-0.0265671374516
1.526	-4.35733450754	0.000187965335587	9.70275954951	0.000114650106798	-0.0138026832405	-0.000224057967183	0.000108696955444	-0.013802682284	-0.000224195931627	-0.0265533424905
1.527	-4.35454437209	0.000158957021231	9.70291929241	0.000112917436983	-0.0138084805946	-0.000227432352488	0.000106877755519	-0.0138084795992	-0.000227572937157	-0.0265395417511
1.528	-4.35175370543	0.000129888256893	9.70307920924	0.000111149319574	-0.0138143349288	-0.000230737169089	0.000105025049267	-0.0138143338945	-0.000230880323166	-0.0265257351798
1.529	-4.34896536793	0.000100768370949	9.70323925995	0.000109346395409	-0.0138202514713	-0.000233971117589	0.000103139509185	-0.0138202503982	-0.000234116789426	-0.0265119227173
1.53	-4.3461769764	7.1606628221e-05	9.70339953832	0.000107509314595	-0.0138262347972	-0.000237132920365	0.000101221816389	-0.0138262336853	-0.000237281057506	-0.0264981042994
1.531	-4.34338996094	4.24123266654e-05	9.70356003508	0.000105638736231	-0.0138322888089	-0.000240221322552	9.92726603144e-05	-0.0138322876585	-0.000240371871742	-0.0264842798579
1.532	-4.34060336807	1.31947423648e-05	9.70372079746	0.000103735328246	-0.0138384167654	-0.000243235092935	9.7292738528e-05	-0.0138384155766	-0.000243388000141	-0.0264704493207
1.533	-4.33781958091	-1.60368115244e-05	9.70388178245	0.000101799767208	-0.0138446212735	-0.000246173024946	9.52827565138e-05	-0.0138446200466	-0.00024632823537	-0.026456612613
1.534	-4.33503478572	-4.52730590228e-05	9.70404310576	9.98327380694e-05	-0.0138509043198	-0.000249033937752	9.32434273932e-05	-0.0138509030553	-0.000249191395851	-0.0264427696574
1.535	-4.3322532721	-7.45046436121e-05	9.70420466679	9.78349339557e-05	-0.0138572672591	-0.000251816677231	9.1175471685e-05	-0.0138572659572	-0.000251976326733	-0.0264289203753
1.536	-4.32947170269	-0.000103722270085	9.70436655971	9.5807055792e-05	-0.0138637108426	-0.000254520116985	8.90796169103e-05	-0.0138637095038	-0.000254681900905	-0.0264150646865
1.537	-4.32669341357	-0.000132916573969	9.704528703	9.37498119632e-05	-0.013870235237	-0.000257143159539	8.69565972207e-05	-0.0138702338617	-0.000257307020197	-0.0264012025107
1.538	-4.32391554387	-0.000162078249974	9.70469117071	9.16639177747e-05	-0.0138768400301	-0.000259684737406	8.48071528341e-05	-0.013876838619	-0.000259850616443	-0.0263873337676
1.539	-4.32114142945	-0.000191197962193	9.70485387373	8.95500950353e-05	-0.0138835242518	-0.00026214381412	8.26320295908e-05	-0.0138835228053	-0.000262311652518	-0.0263734583777
1.54	-4.31836773267	-0.000220266450437	9.7050168935	8.74090712795e-05	-0.0138902863966	-0.000264519385415	8.04319781475e-05	-0.0138902849154	-0.000264689123514	-0.0263595762625
1.541	-4.31559683585	-0.000249274455031	9.70518015772	8.52415793243e-05	-0.0138971244376	-0.00026681048026	7.82077535083e-05	-0.0138971229225	-0.000266982057774	-0.0263456873453
1.542	-4.3128273079	-0.000278212800462	9.70534369119	8.3048356402e-05	-0.0139040358547	-0.000269016161892	7.59601141326e-05	-0.0139040343063	-0.000269189517934	-0.0263317915519
1.543	-4.31006153108	-0.000307072354673	9.70550741679	8.08301435946e-05	-0.0139110176454	-0.000271135528757	7.36898213466e-05	-0.0139110160645	-0.000271310601849	-0.0263178888106
1.544	-4.30729616751	-0.000335844107257	9.70567140365	7.85876850502e-05	-0.0139180663598	-0.000273167715348	7.13976385399e-05	-0.0139180647473	-0.000273344443449	-0.0263039790531
1.545	-4.30453455269	-0.000364519092156	9.70583554307	7.63217274077e-05	-0.0139251781104	-0.000275111893092	6.9084330569e-05	-0.013925176467	-0.000275290213611	-0.0262900622145
1.546	-4.30177477871	-0.000393088482818	9.70599986156	7.40330191393e-05	-0.013932348603	-0.000276967270857	6.67506630891e-05	-0.0139323469298	-0.000277147120676	-0.0262761382343
1.547	-4.29901875101	-0.000421543525748	9.70616428298	7.1722310097e-05	-0.0139395731692	-0.000278733095635	6.43974020846e-05	-0.013939571467	-0.00027891441113	-0.0262622070562
1.548	-4.29626408494	-0.000449875597797	9.70632884114	6.93903510405e-05	-0.0139468467692	-0.000280408652927	6.20253133894e-05	-0.013946845039	-0.000280591369984	-0.0262482686288
1.549	-4.29351220932	-0.000478076151282	9.70649346939	6.70378933625e-05	-0.0139541640388	-0.000281993267065	5.96351624067e-05	-0.0139541622818	-0.000282177321106	-0.026234322906
1.55	-4.29076407617	-0.000506136738138	9.70665810874	6.46656888842e-05	-0.013961519302	-0.00028348630138	5.72277139017e-05	-0.0139615175191	-0.000283671627377	-0.0262203698472
1.551	-4.2880177776	-0.00053404900174	9.70682277614	6.22744898287e-05	-0.0139689065997	-0.000284887158368	5.48037319736e-05	-0.013968904792	-0.000285073690872	-0.0262064094174
1.552	-4.28527521903	-0.000561804637967	9.70698738454	5.98650487884e-05	-0.0139763197171	-0.000286195279693	5.23639800258e-05	-0.0139763178857	-0.000286382952848	-0.026192441588
1.553	-4.2825344926	-0.000589395415109	9.70715194751	5.74381189587e-05	-0.0139837522094	-0.000287410146101	4.99092210036e-05	-0.0139837503555	-0.000287598893669	-0.0261784663363
1.554	-4.27979798049	-0.000616813123673	9.70731636367	5.49944542878e-05	-0.0139911974206	-0.000288531277364	4.74402175488e-05	-0.0139911955455	-0.000288721032746	-0.0261644836465
1.555	-4.27706329819	-0.000644049599852	9.70748065501	5.25348098268e-05	-0.0139986485254	-0.000289558232043	4.49577323581e-05	-0.0139986466303	-0.0002897489283	-0.0261504935094
1.556	-4.27433235131	-0.000671096674949	9.70764473076	5.00599420239e-05	-0.014006098535	-0.000290490607446	4.24625284813e-05	-0.014006096621	-0.000290682177319	-0.0261364959226
1.557	-4.27160418544	-0.00069794619029	9.70780857378	4.75706091037e-05	-0.0140135403393	-0.000291328039399	3.99553697087e-05	-0.0140135384078	-0.000291520415336	-0.0261224908908
1.558	-4.2688787996	-0.000724589981276	9.70797214193	4.50675713021e-05	-0.0140209667218	-0.000292070202044	3.74370208145e-05	-0.0140209647741	-0.000292263316216	-0.026108478426
1.559	-4.2661571462	-0.00075101986419	9.70813536634	4.25515912675e-05	-0.0140283703912	-0.000292716807799	3.49082479612e-05	-0.0140283684286	-0.000292910592127	-0.0260944585472
1.56	-4.26343827099	-0.000777227649935	9.70829822786	4.00234341753e-05	-0.0140357440048	-0.000293267607157	3.23698188221e-05	-0.0140357420286	-0.000293461993335	-0.0260804312807
1.561	-4.26072217319	-0.00080320513456	9.70846068313	3.74838679185e-05	-0.0140430801868	-0.000293722388645	2.98225027756e-05	-0.0140430781984	-0.00029391730816	-0.0260663966605
1.562	-4.25800980543	-0.000828944111461	9.70862266341	3.49336631285e-05	-0.0140503715575	-0.000294080978722	2.72670709313e-05	-0.0140503695583	-0.000294276362879	-0.0260523547274
1.563	-4.255299737	-0.000854436382743	9.70878416141	3.23735931434e-05	-0.0140576107532	-0.000294343241746	2.4704296102e-05	-0.0140576087445	-0.000294539021691	-0.0260383055302
1.564	-4.25259244401	-0.000879673769401	9.70894512098	2.98044338194e-05	-0.0140647904574	-0.000294509079832	2.2134952621e-05	-0.0140647884407	-0.000294705186578	-0.0260242491244
1.565	-4.24988935599	-0.000904648124992	9.70910546119	2.72269633844e-05	-0.0140719034057	-0.000294578432939	1.95598161968e-05	-0.0140719013825	-0.000294774797388	-0.0260101855732
1.566	-4.2471885658	-0.00092935135753	9.70926518792	2.46419620452e-05	-0.0140789424296	-0.000294551278596	1.69796635298e-05	-0.0140789404011	-0.000294747831566	-0.025996114947
1.567	-4.2444905498	-0.000953775439879	9.70942424637	2.20502116921e-05	-0.0140859004556	-0.000294427631902	1.43952720192e-05	-0.0140858984233	-0.000294624304148	-0.0259820373229
1.568	-4.24179673779	-0.000977912430866	9.7095825579	1.94524954822e-05	-0.0140927705387	-0.000294207545272	1.18074193569e-05	-0.0140927685041	-0.000294404267515	-0.0259679527855
1.569	-4.23910522287	-0.00100175448335	9.70974012916	1.68495974792e-05	-0.0140995458791	-0.00029389110821	9.21688317415e-06	-0.0140995438436	-0.00029408781116	-0.0259538614259
1.57	-4.23641600506	-0.00102529385715	9.70989692206	1.42423022772e-05	-0.0141062198329	-0.00029347844698	6.6244406783e-06	-0.014106217798	-0.000293675061363	-0.0259397633422
1.571	-4.23373003769	-0.00104852293195	9.710052871	1.16313946919e-05	-0.0141127859365	-0.000292969724217	4.03086835596e-06	-0.0141127839035	-0.000293166180797	-0.0259256586388
1.572	-4.23104779758	-0.00107143420563	9.71020792598	9.01765949669e-06	-0.0141192379203	-0.00029236513841	1.43694172547e-06	-0.0141192358907	-0.000292561368021	-0.0259115474265
1.573	-4.22836690156	-0.00109402029217	9.7103621109	6.40188125718e-06	-0.014125569729	-0.000291664923342	-1.15656481148e-06	-0.0141255677042	-0.000291860856908	-0.0258974298224
1.574	-4.22569021003	-0.00111627393308	9.71051531744	3.78484430386e-06	-0.0141317755253	-0.000290869347483	-3.74887797868e-06	-0.0141317735067	-0.000291064916047	-0.0258833059494
1.575	-4.22301534001	-0.0011381879692	9.71066757242	1.16733269733e-06	-0.0141378497142	-0.000289978713241	-6.33922563803e-06	-0.0141378477033	-0.000290173847986	-0.0258691759361
1.576	-4.22034276868	-0.00115975534708	9.71081883062	-1.44986959339e-06	-0.0141437869545	-0.000288993356254	-8.92683659048e-06	-0.0141437849527	-0.000289187988535	-0.0258550399167
1.577	-4.21767392667	-0.00118096911057	9.71096902358	-4.06597849154e-06	-0.0141495821591	-0.00028791364456	-1.15109403525e-05	-0.0141495801677	-0.000288107705923	-0.0258408980305
1.578	-4.21500738465	-0.00120182237186	9.71111815913	-6.68020953704e-06	-0.014155230521	-0.000286739977762	-1.40907668565e-05	-0.0141552285414	-0.000286933399975	-0.0258267504216
1.579	-4.21234409673	-0.00122230831324	9.71126618414	-9.29177751346e-06	-0.014160727516	-0.000285472786272	-1.66655460558e-05	-0.0141607255495	-0.000285665501347	-0.0258125972391
1.58	-4.20968168043	-0.00124242015892	9.71141313467	-1.18998961396e-05	-0.0141660689065	-0.000284112530474	-1.92345075918e-05	-0.0141660669544	-0.00028430447069	-0.0257984386362
1.581	-4.20702299677	-0.00126215119868	9.71155891277	-1.45037776328e-05	-0.0141712507531	-0.000282659699972	-2.17968803363e-05	-0.0141712488168	-0.000282850797903	-0.0257842747703
1.582	-4.20436661674	-0.00128149473989	9.71170353171	-1.71026324139e-05	-0.0141762694276	-0.000281114812817	-2.43518920732e-05	-0.0141762675084	-0.000281305001357	-0.0257701058025
1.583	-4.20171158814	-0.00130044412462	9.71184699633	-1.96956687836e-05	-0.0141811216048	-0.000279478414882	-2.68987691572e-05	-0.0141811197039	-0.000279667627268	-0.0257559318974
1.584	-4.19905838886	-0.00131899273172	9.71198927599	-2.2282092732e-05	-0.0141858042807	-0.00027775107921	-2.94367363038e-05	-0.0141858023994	-0.000277939249045	-0.0257417532229
1.585	-4.19640940357	-0.00133713398889	9.71213029144	-2.48611078121e-05	-0.0141903147658	-0.000275933405496	-3.19650164476e-05	-0.0141903129053	-0.000276120466776	-0.0257275699496
1.586	-4.1937612969	-0.00135486133646	9.7122701142	-2.74319151455e-05	-0.0141946506983	-0.000274026019537	-3.44828307315e-05	-0.0141946488597	-0.000274211906672	-0.0257133822506
1.587	-4.19111550032	-0.00137216829296	9.71240869514	-2.99937134598e-05	-0.0141988100319	-0.000272029572893	-3.69893985332e-05	-0.0141988082164	-0.000272214220734	-0.0256991903012
1.588	-4.18847153867	-0.00138904843825	9.71254603535	-3.25456993863e-05	-0.0142027910491	-0.000269944742445	-3.94839377497e-05	-0.0142027892579	-0.000270128086307	-0.0256849942788
1.589	-4.18582989021	-0.00140549543748	9.71268211398	-3.50870677757e-05	-0.0142065923514	-0.000267772230129	-4.19656651036e-05	-0.0142065905855	-0.000267954205812	-0.025670794362
1.59	-4.18319055658	-0.00142150306261	9.71281692383	-3.76170120642e-05	-0.014210212868	-0.000265512762532	-4.44337964971e-05	-0.0142102111284	-0.000265693306347	-0.025656590731
1.591	-4.18055306278	-0.00143706519486	9.71295047179	-4.01347248364e-05	-0.0142136518503	-0.000263167090764	-4.68875475697e-05	-0.0142136501382	-0.000263346139556	-0.0256423835666
1.592	-4.17791598058	-0.00145217585291	9.71308279333	-4.26393983897e-05	-0.0142169088603	-0.000260735990037	-4.93261342491e-05	-0.0142169071765	-0.000260913481206	-0.0256281730504
1.593	-4.17528217185	-0.00146682923791	9.71321381326	-4.51302252713e-05	-0.0142199837745	-0.000258220259525	-5.17487732836e-05	-0.01421998212	-0.00025839613105	-0.0256139593643
1.594	-4.17264925503	-0.00148101968075	9.71334359266	-4.760639899e-05	-0.0142228767824	-0.000255620721994	-5.41546829419e-05	-0.0142228751581	-0.000255794912457	-0.0255997426899
1.595	-4.17001818542	-0.00149474171847	9.71347211151	-5.00671144393e-05	-0.0142255883772	-0.000252938223483	-5.65430834258e-05	-0.014225586784	-0.000253110672089	-0.0255855232088
1.596	-4.16738848827	-0.00150799005856	9.7135993862	-5.25115685784e-05	-0.0142281193491	-0.000250173633074	-5.89131975443e-05	-0.0142281177878	-0.000250344279672	-0.0255713011017
1.597	-4.16475968889	-0.00152075960688	9.71372543564	-5.49389608792e-05	-0.0142304707791	-0.000247327842354	-6.12642511438e-05	-0.0142304692503	-0.000247496627461	-0.0255570765485
1.598	-4.16213274267	-0.00153304546519	9.71385024384	-5.73484937221e-05	-0.014232644033	-0.000244401765193	-6.35954734976e-05	-0.0142326425376	-0.000244568630013	-0.0255428497279
1.599	-4.15950860502	-0.00154484293214	9.71397379694	-5.97393727833e-05	-0.0142346407507	-0.000241396337163	-6.59060976755e-05	-0.0142346392893	-0.00024156122361	-0.0255286208171
1.6	-4.15688346455	-0.00155614744122	9.71409620306	-6.21108072024e-05	-0.0142364628473	-0.00023831251514	-6.81953607005e-05	-0.0142364614206	-0.000238475365855	-0.0255143899914
1.601	-4.15426113682	-0.00156695467725	9.71421737927	-6.44620098508e-05	-0.0142381124873	-0.000235151276836	-7.04625038025e-05	-0.0142381110958	-0.000235312035209	-0.0255001574241
1.602	-4.15164019389	-0.00157726043862	9.71433737702	-6.67921974461e-05	-0.0142395920887	-0.000231913620346	-7.27067725202e-05	-0.014239590733	-0.000232072230536	-0.0254859232864
1.603	-4.1490201612	-0.00158706069398	9.71445622433	-6.91005905221e-05	-0.014240904308	-0.00022860056363	-7.4927416656e-05	-0.0142409029885	-0.000228756970578	-0.0254716877467
1.604	-4.14640056423	-0.00159635155922	9.7145739527	-7.1386413612e-05	-0.0142420520286	-0.000225213144069	-7.71236904465e-05	-0.0142420507458	-0.000225367293523	-0.0254574509709
1.605	-4.14378283515	-0.00160512931228	9.71469054461	-7.36488951133e-05	-0.0142430383468	-0.000221752418059	-7.92948524152e-05	-0.014243037101	-0.000221904256589	-0.0254432131218
1.606	-4.14116554604	-0.00161339033654	9.71480605634	-7.58872674901e-05	-0.0142438665709	-0.000218219460587	-8.14401655629e-05	-0.0142438653625	-0.000218368935602	-0.0254289743588
1.607	-4.13855060578	-0.00162113117495	9.71492046229	-7.81007671954e-05	-0.0142445402022	-0.000214615364995	-8.35588972821e-05	-0.0142445390314	-0.000214762424761	-0.0254147348383
1.608	-4.13593610978	-0.00162834847207	9.7150338341	-8.02886348479e-05	-0.0142450629235	-0.000210941242466	-8.56503195201e-05	-0.0142450617907	-0.00021108583612	-0.0254004947128
1.609	-4.13332206017	-0.00163503901013	9.71514619632	-8.24501154586e-05	-0.0142454385838	-0.000207198222079	-8.77137090047e-05	-0.014245437489	-0.000207340299648	-0.0253862541312
1.61	-4.13070893571	-0.00164119972457	9.7152575614	-8.45844586473e-05	-0.0142456711921	-0.000203387450387	-8.97483474491e-05	-0.0142456701355	-0.000203526962801	-0.0253720132384
1.611	-4.12809673854	-0.00164682768383	9.71536795719	-8.66909189861e-05	-0.0142457648995	-0.000199510091417	-9.17535218941e-05	-0.0142457638811	-0.000199646990525	-0.0253577721752
1.612	-4.12548594737	-0.00165192011719	9.71547739692	-8.87687564578e-05	-0.0142457239944	-0.000195567326559	-9.37285251626e-05	-0.0142457230143	-0.000195701565144	-0.0253435310784
1.613	-4.12287608759	-0.00165647440443	9.71558592221	-9.08172369817e-05	-0.0142455528755	-0.000191560354581	-9.56726563838e-05	-0.0142455519337	-0.000191691886374	-0.0253292900802
1.614	-4.1202676379	-0.00166048811769	9.71569354913	-9.28356329672e-05	-0.014245256055	-0.000187490391562	-9.75852215446e-05	-0.0142452551512	-0.000187619171257	-0.0253150493085
1.615	-4.11765869354	-0.00166395898481	9.71580035505	-9.48232239578e-05	-0.0142448381348	-0.000183358671013	-9.94655341348e-05	-0.0142448372691	-0.000183484654278	-0.0253008088866
1.616	-4.11505068655	-0.00166688498217	9.71590633471	-9.67792973245e-05	-0.0142443037976	-0.000179166443804	-0.000101312915838	-0.0142443029696	-0.000179289587299	-0.0252865689332
1.617	-4.11244457221	-0.00166926428972	9.71601149384	-9.8703148988e-05	-0.0142436577893	-0.000174914978349	-0.000103126697256	-0.0142436569989	-0.000175035239733	-0.0252723295623
1.618	-4.10983844566	-0.00167109527347	9.71611591168	-0.00010059408407	-0.0142429049184	-0.000170605560557	-0.000104906218561	-0.0142429041651	-0.000170722898505	-0.025258090883
1.619	-4.10723326211	-0.00167237656531	9.71621959469	-0.000102451417632	-0.014242050031	-0.000166239493938	-0.00010665083023	-0.0142420493147	-0.000166353868151	-0.0252438529997
1.62	-4.1046285467	-0.00167310701592	9.71632258782	-0.0001042744753	-0.0142410979985	-0.000161818099528	-0.000108359893672	-0.0142410973186	-0.000161929470746	-0.0252296160121
1.621	-4.10202668457	-0.00167328575209	9.71642486062	-0.000106062593862	-0.0142400537162	-0.000157342715893	-0.000110032781822	-0.0142400530723	-0.000157451045906	-0.0252153800147
1.622	-4.0994233873	-0.00167291204366	9.71652655475	-0.00010781512183	-0.0142389220818	-0.000152814699105	-0.000111668879701	-0.0142389214733	-0.000152919950763	-0.0252011450973
1.623	-4.09682103995	-0.00167198548893	9.71662764117	-0.000109531419884	-0.0142377079796	-0.000148235422589	-0.000113267584855	-0.0142377074061	-0.000148337559815	-0.0251869113448
1.624	-4.09421964416	-0.00167050588893	9.71672815197	-0.000111210861312	-0.0142364162809	-0.000143606276956	-0.000114828307791	-0.0142364157417	-0.000143705264754	-0.0251726788373
1.625	-4.09162015483	-0.00166847327532	9.71682809431	-0.000112852832314	-0.0142350518225	-0.000138928669929	-0.000116350472278	-0.0142350513169	-0.000139024474393	-0.0251584476498
1.626	-4.08901971336	-0.0016658878473	9.71692757207	-0.000114456732318	-0.0142336194082	-0.000134204026035	-0.000117833515649	-0.0142336189354	-0.000134296614362	-0.0251442178529
1.627	-4.0864211813	-0.00166275009453	9.71702654399	-0.000116021974188	-0.0142321237781	-0.000129433786448	-0.000119276889012	-0.0142321233375	-0.000129523126945	-0.0251299895119
1.628	-4.08382313	-0.00165906065188	9.71712507728	-0.000117547984382	-0.0142305696206	-0.000124619408616	-0.000120680057391	-0.0142305692114	-0.000124705470706	-0.0251157626879
1.629	-4.08122603746	-0.00165482036948	9.71722318979	-0.000119034203184	-0.0142289615468	-0.000119762366162	-0.000122042499962	-0.014228961168	-0.000119845120398	-0.0251015374371
1.63	-4.07863038167	-0.00165003029614	9.71732090059	-0.000120480084764	-0.0142273040859	-0.000114864148408	-0.000123363710088	-0.0142273037367	-0.000114943566476	-0.0250873138111
1.631	-4.07603473376	-0.00164469163332	9.71741827383	-0.000121885097391	-0.0142256016748	-0.000109926260196	-0.000124643195538	-0.0142256013542	-0.000110002314922	-0.0250730918572
1.632	-4.07344052501	-0.00163880580516	9.71751530516	-0.000123248723554	-0.0142238586498	-0.000104950221596	-0.000125880478596	-0.0142238583569	-0.000105022886959	-0.0250588716181
1.633	-4.07084680306	-0.00163237438233	9.7176120435	-0.000124570460137	-0.0142220792434	-9.99375675799e-05	-0.000127075096223	-0.0142220789772	-0.000100006818711	-0.0250446531325
1.634	-4.06825452237	-0.00162539913899	9.71770849469	-0.000125849818625	-0.0142202675721	-9.48898478113e-05	-0.000128226600262	-0.0142202673314	-9.49556610046e-05	-0.0250304364347
1.635	-4.06566273055	-0.00161788200801	9.71780470883	-0.000127086325288	-0.0142184276245	-8.98086262579e-05	-0.00012933455761	-0.0142184274083	-8.98709789757e-05	-0.025016221555
1.636	-4.0630719052	-0.00160982511278	9.71790070023	-0.000128279521528	-0.0142165632647	-8.46954811629e-05	-0.000130398550561	-0.0142165630718	-8.47543520412e-05	-0.0250020085199
1.637	-4.06048300057	-0.00160123078284	9.71799647131	-0.000129428964059	-0.014214678214	-7.95520045082e-05	-0.000131418176973	-0.0142146780432	-7.96073733619e-05	-0.0249877973519
1.638	-4.05789363402	-0.00159210147241	9.71809210516	-0.000130534225242	-0.0142127760593	-7.43798020171e-05	-0.000132393050605	-0.0142127759094	-7.44316498451e-05	-0.02497358807
1.639	-4.05530571305	-0.00158243989421	9.71818757877	-0.000131594893418	-0.0142108602305	-6.91804928055e-05	-0.000133322801437	-0.0142108601003	-6.92288017959e-05	-0.0249593806897
1.64	-4.05271923837	-0.00157224892511	9.71828291475	-0.000132610573201	-0.0142089340135	-6.39557091573e-05	-0.000134207075957	-0.0142089339017	-6.40004626915e-05	-0.0249451752231
1.641	-4.05013421058	-0.00156153163579	9.71837813408	-0.000133580885783	-0.0142070005329	-5.87070962726e-05	-0.000135045537461	-0.0142070004381	-5.87482789299e-05	-0.024930971679
1.642	-4.04754967691	-0.00155029128055	9.71847328245	-0.000134505469257	-0.0142050627532	-5.34363119459e-05	-0.000135837866365	-0.0142050626742	-5.34739095071e-05	-0.0249167700635
1.643	-4.04496659126	-0.00153853133307	9.7185683557	-0.000135383978889	-0.014203123477	-4.81450264109e-05	-0.000136583760471	-0.0142031234124	-4.81790258626e-05	-0.0249025703793
1.644	-4.04238495412	-0.00152625546057	9.71866337344	-0.000136216087325	-0.0142011853383	-4.2834921794e-05	-0.000137282935166	-0.0142011852867	-4.28653113313e-05	-0.0248883726269
1.645	-4.0398038125	-0.00151346749689	9.71875837626	-0.000137001484915	-0.0141992507999	-3.75076920398e-05	-0.000137935123736	-0.0141992507598	-3.75344610699e-05	-0.0248741768039
1.646	-4.03722507354	-0.0015001715158	9.71885333353	-0.000137739879816	-0.01419732216	-3.2165042411e-05	-0.000138540077459	-0.0141973221302	-3.2188181556e-05	-0.0248599829057
1.647	-4.03464730749	-0.00148637173524	9.71894829678	-0.000138430998185	-0.0141954015408	-2.68086889962e-05	-0.000139097565787	-0.0141954015197	-2.68281900954e-05	-0.0248457909254
1.648	-4.03207003796	-0.00147207256817	9.71904329377	-0.000139074584282	-0.0141934908893	-2.144035837e-05	-0.000139607376435	-0.0141934908753	-2.14562144826e-05	-0.0248316008541
1.649	-4.02949469522	-0.001457278645	9.71913830095	-0.000139670400611	-0.0141915919833	-1.60617870514e-05	-0.000140069315516	-0.014191591975	-1.60739924579e-05	-0.0248174126811
1.65	-4.02692080278	-0.00144199473825	9.71923334378	-0.000140218227928	-0.0141897064239	-1.0674721063e-05	-0.000140483207524	-0.0141897064199	-1.06832712671e-05	-0.0248032263939
1.651	-4.02434740742	-0.00142622579785	9.71932845791	-0.000140717865325	-0.0141878356377	-5.28091519003e-06	-0.000140848895415	-0.0141878356365	-5.28580692003e-06	-0.0247890419785
1.652	-4.021776416	-0.00140997698214	9.71942360597	-0.00014116913026	-0.0141859808806	1.17867378525e-07	-0.000141166240615	-0.0141859808806	1.16636169035e-07	-0.0247748594196
1.653	-4.01920687516	-0.00139325358674	9.71951881989	-0.000141571858513	-0.0141841432455	5.51985600106e-06	-0.00014143512296	-0.0141841432452	5.5222861325e-06	-0.0247606787008
1.654	-4.01663878499	-0.00137606107785	9.71961411029	-0.000141925904235	-0.0141823236475	1.09232729644e-05	-0.000141655440731	-0.0141823236454	1.09293640309e-05	-0.0247464998046
1.655	-4.01407119207	-0.00135840506779	9.71970950649	-0.000142231139972	-0.0141805228396	1.63263341946e-05	-0.000141827110657	-0.0141805228341	1.63360845642e-05	-0.0247323227126
1.656	-4.01150743321	-0.00134029141348	9.71980493286	-0.000142487456538	-0.0141787414068	2.17272501896e-05	-0.000141950067774	-0.0141787413965	2.17406570045e-05	-0.0247181474059
1.657	-4.00894226473	-0.00132172597828	9.71990052434	-0.000142694763065	-0.0141769797814	2.71242265129e-05	-0.000142024265453	-0.0141769797646	2.71412856906e-05	-0.024703973865
1.658	-4.00638093017	-0.00130271495925	9.71999615588	-0.000142852986888	-0.0141752382308	3.25154647084e-05	-0.000142049675267	-0.014175238206	3.25361709427e-05	-0.02468980207
1.659	-4.0038205692	-0.00128326457175	9.72009190044	-0.00014296207356	-0.0141735168754	3.78991629823e-05	-0.00014202628699	-0.0141735168411	3.79235097448e-05	-0.0246756320008
1.66	-4.00126213511	-0.00126338124291	9.72018773789	-0.000143021986695	-0.014171815683	4.32735170221e-05	-0.000141954108412	-0.0141718156378	4.33014965645e-05	-0.0246614636375
1.661	-3.9987061044	-0.00124307153664	9.72028365781	-0.000143032707902	-0.0141701344738	4.86367207608e-05	-0.000141833165265	-0.0141701344161	4.8668324117e-05	-0.0246472969599
1.662	-3.99615009344	-0.00122234210853	9.72037971959	-0.000142994236661	-0.014168472932	5.39869671537e-05	-0.000141663501071	-0.0141684728602	5.40221841423e-05	-0.0246331319484
1.663	-3.99359648546	-0.00120119982518	9.7204758637	-0.00014290659015	-0.0141668306034	5.9322448978e-05	-0.000141445176954	-0.0141668305162	5.9361268206e-05	-0.0246189685836
1.664	-3.99104480357	-0.00117965164128	9.72057210136	-0.000142769803086	-0.0141652069034	6.46413596894e-05	-0.000141178271454	-0.0141652067992	6.46837685551e-05	-0.0246048068467
1.665	-3.98849457083	-0.00115770463079	9.72066844213	-0.000142583927546	-0.0141636011251	6.99418941698e-05	-0.000140862880342	-0.0141636010025	6.99878788671e-05	-0.0245906467194
1.666	-3.98594769375	-0.00113536601736	9.7207648358	-0.000142349032755	-0.0141620124388	7.52222494121e-05	-0.000140499116377	-0.0141620122964	7.52717949347e-05	-0.0245764881843
1.667	-3.98340035857	-0.00111264306352	9.72086137394	-0.000142065204857	-0.014160439904	8.04806256284e-05	-0.000140087109056	-0.0141604397403	8.05337157744e-05	-0.0245623312249
1.668	-3.98085637853	-0.00108954323658	9.72095795716	-0.000141732546746	-0.0141588824726	8.57152265559e-05	-0.00013962700444	-0.0141588822863	8.57718439329e-05	-0.0245481758256
1.669	-3.97831432332	-0.00106607403863	9.72105461704	-0.000141351177832	-0.0141573389938	9.09242605807e-05	-0.000139118964892	-0.0141573387835	9.09843866111e-05	-0.0245340219719
1.67	-3.97577371595	-0.00104224307419	9.72115135959	-0.000140921233882	-0.0141558082192	9.61059412167e-05	-0.000138563168901	-0.0141558079836	9.61695561439e-05	-0.0245198696506
1.671	-3.97323503284	-0.00101805808206	9.72124816627	-0.000140442866728	-0.0141542888159	0.000101258488249	-0.000137959810769	-0.0141542885536	0.000101325571143	-0.0245057188497
1.672	-3.97069779703	-0.000993526864516	9.72134504237	-0.000139916244306	-0.0141527793646	0.000106380128003	-0.000137309100642	-0.0141527790745	0.000106450656768	-0.0244915695586
1.673	-3.96816391503	-0.000968657367855	9.72144193503	-0.000139341550381	-0.0141512783723	0.00011146909438	-0.000136611264205	-0.0141512780529	0.00011154304576	-0.024477421768
1.674	-3.9656300497	-0.000943457559871	9.72153891701	-0.000138718984568	-0.0141497842792	0.000116523629489	-0.000135866542697	-0.0141497839295	0.000116600979076	-0.0244632754705
1.675	-3.96309906094	-0.000917935590421	9.72163591049	-0.00013804876225	-0.0141482954581	0.000121541984116	-0.000135075192811	-0.0141482950769	0.000121622706359	-0.0244491306599
1.676	-3.96056951843	-0.000892099686348	9.72173294265	-0.00013733111453	-0.0141468102262	0.00012652241909	-0.000134237486617	-0.0141468098124	0.000126606487301	-0.0244349873319
1.677	-3.95804380539	-0.000865958210297	9.72182994652	-0.000136566288242	-0.014145326851	0.000131463205294	-0.000133353711569	-0.0141453264034	0.000131550591657	-0.0244208454837
1.678	-3.95551810799	-0.000839519564079	9.72192700442	-0.000135754545941	-0.0141438435655	0.00013636262484	-0.000132424170475	-0.0141438430831	0.000136453300421	-0.0244067051144
1.679	-3.95299480952	-0.000812792352211	9.7220240503	-0.000134896165978	-0.0141423585519	0.000141218971627	-0.000131449181551	-0.0141423580336	0.000141312906383	-0.0243925662249
1.68	-3.95047390974	-0.000785785270836	9.72212107379	-0.000133991442414	-0.0141408699709	0.000146030552257	-0.000130429078315	-0.0141408694159	0.000146127715045	-0.0243784288178
1.681	-3.94795493177	-0.000758507122086	9.72221807729	-0.00013304068502	-0.0141393759602	0.000150795686721	-0.000129364209574	-0.0141393753675	0.00015089604531	-0.0243642928976
1.682	-3.94543787543	-0.000730966831084	9.72231505016	-0.000132044219253	-0.0141378746377	0.000155512709156	-0.000128254939386	-0.0141378740065	0.000155616230238	-0.0243501584708
1.683	-3.94292178712	-0.000703173433565	9.72241200495	-0.000131002385994	-0.0141363641143	0.000160179968878	-0.000127101646762	-0.0141363634436	0.000160286618076	-0.0243360255456
1.684	-3.94040905023	-0.000675136108974	9.72250887509	-0.000129915541607	-0.0141348424881	0.000164795830971	-0.000125904725721	-0.0141348417772	0.000164905572853	-0.0243218941321
1.685	-3.93789871116	-0.00064686409728	9.72260567129	-0.000128784057572	-0.0141333078671	0.000169358677361	-0.000124664584901	-0.0141333071154	0.000169471475455	-0.0243077642424
1.686	-3.93538886307	-0.000618366710161	9.72270243132	-0.00012760832019	-0.0141317583612	0.000173866907489	-0.000123381647234	-0.0141317575679	0.00017398272429	-0.0242936358904
1.687	-3.9328828427	-0.000589653410795	9.72279906226	-0.000126388730373	-0.0141301920969	0.000178318939242	-0.000122056349733	-0.0141301912614	0.000178437736228	-0.024279509092
1.688	-3.93037731312	-0.000560733650857	9.72289563635	-0.000125125703066	-0.0141286072141	0.000182713209916	-0.000120689142878	-0.0141286063358	0.000182834947562	-0.0242653838648
1.689	-3.92787370435	-0.000531616987035	9.72299210745	-0.000123819667045	-0.0141270018793	0.000187048176821	-0.000119280490409	-0.0141270009577	0.000187172814612	-0.0242512602284
1.69	-3.92537249307	-0.000502313015204	9.72308845516	-0.000122471064376	-0.014125374287	0.000191322318218	-0.000117830868758	-0.0141253733216	0.000191449814665	-0.0242371382041
1.691	-3.92287272584	-0.000472831347596	9.72318469121	-0.000121080349943	-0.0141237226656	0.000195534134059	-0.000116340766563	-0.0141237216562	0.000195664446714	-0.024223017815
1.692	-3.92037535611	-0.000443181639621	9.72328078434	-0.00011964799113	-0.0141220452809	0.000199682146603	-0.00011481068434	-0.0141220442269	0.000199815232071	-0.0242088990861
1.693	-3.91788133729	-0.000413373570981	9.7233767017	-0.000118174467359	-0.01412034044	0.000203764901184	-0.000113241133996	-0.0141203393413	0.000203900715144	-0.0241947820438
1.694	-3.91538733252	-0.000383416786152	9.72347251312	-0.000116660269696	-0.0141186065079	0.000207780966824	-0.000111632638431	-0.0141186053642	0.00020791946404	-0.0241806667164
1.695	-3.91289524872	-0.000353321001178	9.72356816563	-0.000115105900759	-0.0141168418856	0.000211728936634	-0.000109985731429	-0.0141168406967	0.000211870070974	-0.0241665531339
1.696	-3.91040556265	-0.000323095929116	9.72366363723	-0.000113511874324	-0.0141150450357	0.000215607428343	-0.000108300957263	-0.0141150438015	0.000215751152797	-0.0241524413276
1.697	-3.90791827445	-0.000292751298359	9.72375892067	-0.000111878715267	-0.0141132144804	0.000219415084788	-0.000106578870616	-0.0141132132007	0.000219561351483	-0.0241383313304
1.698	-3.90543243086	-0.000262296854095	9.72385403034	-0.000110206959569	-0.0141113488032	0.000223150574268	-0.000104820036587	-0.0141113474782	0.000223299334486	-0.0241242231768
1.699	-3.90294850877	-0.000231742383263	9.7239489477	-0.000108497154175	-0.0141094466527	0.000226812590755	-0.000103025030544	-0.0141094452824	0.000226963794952	-0.0241101169024
1.7	-3.90046555494	-0.000201097708924	9.72404368705	-0.000106749857302	-0.0141075067454	0.000230399854392	-0.000101194438423	-0.0141075053299	0.000230553452213	-0.0240960125445
1.701	-3.89798595308	-0.000170372725474	9.7241381846	-0.000104965638459	-0.0141055278648	0.000233911111508	-9.93288567484e-05	-0.0141055264043	0.000234067051809	-0.0240819101412
1.702	-3.89550684329	-0.000139577345306	9.7242325041	-0.000103145078467	-0.0141035088733	0.000237345135158	-9.74288926405e-05	-0.014103507368	0.000237503366022	-0.0240678097322
1.703	-3.89303060924	-0.000108721599253	9.72432657968	-0.000101288769992	-0.014101448704	0.000240700725328	-9.54951643501e-05	-0.0141014471542	0.000240861194084	-0.0240537113579
1.704	-3.89055629786	-7.78155502021e-05	9.7244204303	-9.93973172852e-05	-0.0140993463653	0.000243976709075	-9.35283009915e-05	-0.0140993447713	0.000244139362318	-0.0240396150601
1.705	-3.88808247931	-4.68693379515e-05	9.72451408373	-9.74713366966e-05	-0.0140972009488	0.000247171941062	-9.15289430506e-05	-0.014097199311	0.000247336724671	-0.0240255208813
1.706	-3.88561153745	-1.5893212871e-05	9.72460747911	-9.55114565147e-05	-0.0140950116176	0.000250285303816	-8.94977422167e-05	-0.0140950099366	0.000250452162973	-0.0240114288649
1.707	-3.88314204248	1.51025414773e-05	9.7247006456	-9.35183169695e-05	-0.0140927776225	0.000253315708058	-8.74353613806e-05	-0.0140927758988	0.000253484587272	-0.0239973390552
1.708	-3.88067399477	4.61075604388e-05	9.72479357962	-9.14925703438e-05	-0.0140904982928	0.000256262093259	-8.53424747355e-05	-0.0140904965268	0.000256432936381	-0.0239832514972
1.709	-3.8782073947	7.71114232801e-05	9.7248862778	-8.94348806014e-05	-0.0140881730334	0.000259123428	-8.32197673975e-05	-0.0140881712259	0.000259296178248	-0.0239691662364
1.71	-3.87574367276	0.000108103658948	9.72497870345	-8.73459231956e-05	-0.0140858013385	0.000261898710438	-8.1067935206e-05	-0.0140857994901	0.000262073310413	-0.0239550833189
1.711	-3.87328044582	0.000139073792711	9.72507090988	-8.52263848047e-05	-0.014083382783	0.000264586968924	-7.88876844456e-05	-0.0140833808945	0.000264763360634	-0.0239410027914
1.712	-3.87081962116	0.000170011305706	9.72516285108	-8.30769628189e-05	-0.0140809170235	0.000267187262414	-7.66797313263e-05	-0.0140809150957	0.000267365387296	-0.0239269247009
1.713	-3.86836024576	0.000200905706571	9.72525454677	-8.08983649236e-05	-0.0140784037952	0.0002696986809	-7.44448015581e-05	-0.0140784018288	0.00026987847984	-0.0239128490946
1.714	-3.86590232009	0.000231746513328	9.72534599683	-7.86913085147e-05	-0.0140758429173	0.000272120345996	-7.21836297549e-05	-0.0140758409133	0.00027230175935	-0.02389877602
1.715	-3.86344584461	0.000262523279337	9.72543720046	-7.64565202384e-05	-0.0140732342856	0.00027445141126	-6.98969589686e-05	-0.0140732322449	0.000274634378879	-0.0238847055248
1.716	-3.8609912965	0.000293225605532	9.72552814618	-7.41947354578e-05	-0.0140705778781	0.000276691062574	-6.75855401493e-05	-0.0140705758018	0.000276875523824	-0.0238706376567
1.717	-3.85853819956	0.000323843149899	9.72561884644	-7.19066977094e-05	-0.0140678737458	0.000278838518529	-6.52501315947e-05	-0.0140678716348	0.000279024412313	-0.0238565724634
1.718	-3.85608655424	0.000354365640808	9.72570930067	-6.95931583212e-05	-0.0140651220199	0.000280893030488	-6.28914985692e-05	-0.0140651198754	0.000281080295269	-0.0238425099926
1.719	-3.85363683777	0.000384782863177	9.7257994995	-6.72548759951e-05	-0.0140623229043	0.000282853882905	-6.05104128812e-05	-0.0140623207273	0.00028304245673	-0.0238284502916
1.72	-3.85118905065	0.000415084681761	9.72588944424	-6.48926165419e-05	-0.014059476677	0.00028472039326	-5.81076526217e-05	-0.0140594744688	0.000284910213782	-0.0238143934077
1.721	-3.84874224002	0.000445261028423	9.72597916078	-6.25071526925e-05	-0.0140565836876	0.000286491912099	-5.56840019775e-05	-0.0140565814494	0.000286682916597	-0.0238003393877
1.722	-3.84629640637	0.000475301885795	9.72606865015	-6.0099264003e-05	-0.0140536443503	0.000288167823029	-5.32402511383e-05	-0.0140536420833	0.000288359948436	-0.0237862882782
1.723	-3.84385298037	0.000505197285028	9.7261578829	-5.7669736879e-05	-0.0140506591433	0.000289747542511	-5.07771963286e-05	-0.0140506568488	0.00028994072543	-0.0237722401253
1.724	-3.84141005571	0.000534937313558	9.72624690567	-5.52193645197e-05	-0.0140476286192	0.000291230519708	-4.8295639758e-05	-0.0140476262986	0.000291424696441	-0.0237581949744
1.725	-3.83897001646	0.00056451206898	9.72633566732	-5.27489471877e-05	-0.0140445533794	0.000292616236351	-4.57963898959e-05	-0.0140445510339	0.000292811342917	-0.0237441528706
1.726	-3.83653047964	0.000593911687228	9.72642422788	-5.02592923179e-05	-0.0140414340924	0.000293904206529	-4.32802615887e-05	-0.0140414317235	0.00029410017869	-0.0237301138582
1.727	-3.83409144579	0.000623126308349	9.72651259142	-4.77512146787e-05	-0.0140382714813	0.000295093976497	-4.07480762268e-05	-0.0140382690904	0.000295290749776	-0.0237160779809
1.728	-3.83165625236	0.000652146062538	9.72660068382	-4.52255366239e-05	-0.0140350663179	0.000296185124532	-3.82006620033e-05	-0.0140350639064	0.000296382634241	-0.0237020452816
1.729	-3.82922013286	0.000680961100569	9.72668862272	-4.26830881921e-05	-0.0140318194288	0.000297177260909	-3.56388540158e-05	-0.0140318169983	0.000297375442167	-0.0236880158023
1.73	-3.82678642476	0.000709561551592	9.72677633474	-4.01247071835e-05	-0.0140285316872	0.000298070027756	-3.30634943487e-05	-0.0140285292391	0.000298268815513	-0.0236739895844
1.731	-3.8243546519	0.000737937549728	9.72686383718	-3.75512392208e-05	-0.0140252040057	0.000298863099111	-3.04754321356e-05	-0.0140252015417	0.000299062428171	-0.0236599666681
1.732	-3.82192290797	0.000766079238517	9.72695118022	-3.49635376103e-05	-0.0140218373456	0.000299556180993	-2.78755234208e-05	-0.0140218348671	0.000299755986036	-0.023645947093
1.733	-3.81949357702	0.000793976763352	9.72703831367	-3.23624632451e-05	-0.0140184326956	0.000300149011553	-2.52646310611e-05	-0.0140184302043	0.000300349227156	-0.0236319308975
1.734	-3.81706570617	0.000821620304574	9.72712526632	-2.97488842237e-05	-0.0140149910889	0.000300641361219	-2.26436243432e-05	-0.0140149885862	0.000300841921882	-0.023617918119
1.735	-3.81463834253	0.000849000079722	9.72721206762	-2.71236755343e-05	-0.0140115135834	0.000301033032955	-2.00133786649e-05	-0.014011511071	0.000301233873119	-0.0236039087939
1.736	-3.81221387012	0.000876106361897	9.72729866729	-2.4487718561e-05	-0.0140080012648	0.00030132386249	-1.73747750373e-05	-0.0140079987444	0.000301524916563	-0.0235899029576
1.737	-3.80978990593	0.000902929502842	9.72738512876	-2.18419004858e-05	-0.0140044552484	0.000301513718581	-1.47286994838e-05	-0.0140044527216	0.000301714920959	-0.0235759006443
1.738	-3.80736645045	0.000929459942739	9.72747145917	-1.91871137692e-05	-0.0140008766653	0.000301602503286	-1.20760425159e-05	-0.0140008741337	0.000301803788376	-0.0235619018872
1.739	-3.80494493427	0.000955688235126	9.7275576315	-1.6524255382e-05	-0.0139972666681	0.000301590152133	-9.41769836369e-06	-0.0139972641333	0.000301791454376	-0.0235479067182
1.74	-3.80252440446	0.000981605056351	9.72764367541	-1.3854226253e-05	-0.0139936264197	0.000301476634351	-6.75456442083e-06	-0.0139936238834	0.000301677888242	-0.0235339151681
1.741	-3.80010629161	0.00100720122523	9.72772956512	-1.11779305125e-05	-0.0139899570995	0.000301261952938	-4.08754048823e-06	-0.0139899545634	0.000301463093053	-0.0235199272665
1.742	-3.79768964273	0.00103246770208	9.72781532888	-8.49627504197e-06	-0.013986259893	0.000300946144822	-1.41752832284e-06	-0.0139862573587	0.000301147105836	-0.0235059430421
1.743	-3.79527255149	0.0010573956045	9.72790102056	-5.81016876339e-06	-0.0139825359912	0.000300529280737	1.2545690679e-06	-0.0139825334604	0.00030072999745	-0.0234919625219
1.744	-3.79285787853	0.00108197621351	9.72798657941	-3.12052227155e-06	-0.0139787865834	0.000300011465173	3.92784779022e-06	-0.0139787840578	0.00030021187253	-0.0234779857322
1.745	-3.79044467084	0.00110620096062	9.72807203482	-4.28247398494e-07	-0.01397501286	0.00029939283623	6.6014034937e-06	-0.0139750103411	0.000299592869342	-0.0234640126979
1.746	-3.78803245216	0.00113006143305	9.72815740683	2.26574309592e-06	-0.0139712160129	0.0002986735654	9.27433167328e-06	-0.0139712135025	0.000298873159568	-0.0234500434426
1.747	-3.78562217625	0.00115354936938	9.72824267818	4.9605357386e-06	-0.0139673972177	0.000297853857229	1.19457278735e-05	-0.0139673947173	0.000298052947964	-0.0234360779888
1.748	-3.78321241342	0.00117665663948	9.72832789171	7.65521640644e-06	-0.0139635576491	0.000296933949082	1.46146877439e-05	-0.0139635551604	0.000297132472129	-0.0234221163581
1.749	-3.78080411741	0.00119937525057	9.72841303066	1.03488704624e-05	-0.0139596984623	0.000295914110749	1.72803071637e-05	-0.0139596959868	0.000296112002105	-0.0234081585705
1.75	-3.77839776531	0.00122169732705	9.72849809227	1.30405827782e-05	-0.0139558208016	0.00029479464412	1.99416822544e-05	-0.0139558183411	0.000294991840056	-0.0233942046451
1.751	-3.77599288075	0.00124361509904	9.72858309471	1.57294376315e-05	-0.0139519257876	0.000293575882875	2.25979092677e-05	-0.0139519233435	0.000293772319957	-0.0233802545999
1.752	-3.77358851062	0.00126512089806	9.72866806588	1.84145187572e-05	-0.0139480145291	0.000292258192138	2.52480846264e-05	-0.0139480121029	0.000292453807249	-0.0233663084516
1.753	-3.77118560867	0.00128620715494	9.72875299116	2.10949093076e-05	-0.0139440881063	0.000290841968251	2.78913048768e-05	-0.0139440856996	0.000291036698608	-0.0233523662159
1.754	-3.76878465189	0.00130686638942	9.72883786576	2.37696918324e-05	-0.0139401475786	0.000289327638599	3.05266666632e-05	-0.0139401451929	0.000289521421776	-0.0233384279076
1.755	-3.76638468715	0.00132709120573	9.72892271849	2.64379484032e-05	-0.0139361939744	0.000287715661385	3.31532668442e-05	-0.0139361916112	0.000287908435332	-0.0233244935402
1.756	-3.76398619143	0.00134687430453	9.72900754455	2.90987607189e-05	-0.0139322282966	0.000286006525643	3.57702025966e-05	-0.0139322259572	0.000286198228705	-0.0233105631263
1.757	-3.761589165	0.00136620848345	9.72909235025	3.17512103729e-05	-0.0139282515152	0.000284200751103	3.83765716775e-05	-0.0139282492011	0.000284391322042	-0.0232966366775
1.758	-3.75919313137	0.0013850866365	9.72917715234	3.43943791043e-05	-0.0139242645666	0.00028229888838	4.09714726775e-05	-0.0139242622792	0.000282488266394	-0.0232827142044
1.759	-3.75679809076	0.00140350178468	9.7292619562	3.7027349274e-05	-0.0139202683566	0.000280301518857	4.35540054921e-05	-0.0139202660972	0.000280489643597	-0.0232687957169
1.76	-3.75440499684	0.00142144707679	9.7293467462	3.96492042667e-05	-0.0139162637514	0.000278209254948	4.61232717278e-05	-0.0139162615214	0.000278396066541	-0.0232548812237
1.761	-3.75201337306	0.00143891580289	9.72943153748	4.22590291128e-05	-0.0139122515852	0.000276022740097	4.86783753214e-05	-0.0139122493858	0.000276208179162	-0.0232409707328
1.762	-3.74962369634	0.00145590141112	9.72951632505	4.48559110835e-05	-0.0139082326452	0.000273742648983	5.12184231383e-05	-0.0139082304777	0.000273926656654	-0.0232270642515
1.763	-3.74723406	0.00147239751049	9.72960115724	4.74389403419e-05	-0.0139042076906	0.000271369687568	5.37425256222e-05	-0.0139042055561	0.00027155220551	-0.0232131617861
1.764	-3.74484637105	0.00148839792469	9.72968599471	5.0007210632e-05	-0.0139001774285	0.000268904593116	5.62497974827e-05	-0.0139001753282	0.000269085563548	-0.0231992633424
1.765	-3.74246015289	0.00150389665766	9.72977085184	5.25598199326e-05	-0.0138961425344	0.000266348134306	5.87393583495e-05	-0.0138961404693	0.000266527500014	-0.0231853689252
1.766	-3.74007635912	0.00151888793698	9.72985571243	5.50958712151e-05	-0.0138921036353	0.000263701111121	6.12103335252e-05	-0.0138921016065	0.000263878815482	-0.0231714785391
1.767	-3.73769212957	0.00153336617336	9.72994064519	5.76144729527e-05	-0.01388806132	0.000260964354778	6.36618544915e-05	-0.0138880593287	0.000261140341776	-0.0231575921877
1.768	-3.73531032462	0.00154732605159	9.73002558738	6.01147397569e-05	-0.0138840161309	0.000258138727507	6.60930595377e-05	-0.0138840141778	0.000258312941752	-0.0231437098741
1.769	-3.73292999095	0.00156076244768	9.73011056514	6.2595792892e-05	-0.0138799685682	0.000255225122341	6.85030942687e-05	-0.0138799666544	0.000255397509087	-0.0231298316011
1.77	-3.73055112864	0.00157367046321	9.73019558064	6.5056760699e-05	-0.0138759190894	0.000252224462916	7.08911120219e-05	-0.0138759172157	0.000252394968081	-0.0231159573708
1.771	-3.72817326106	0.00158604542045	9.73028064801	6.74967789588e-05	-0.0138718681048	0.000249137702961	7.32562742167e-05	-0.0138718662719	0.00024930627314	-0.0231020871849
1.772	-3.72579734169	0.0015978828676	9.73036574762	6.99149911721e-05	-0.0138678159829	0.000245965826024	7.55977506261e-05	-0.0138678141917	0.00024613240851	-0.0230882210448
1.773	-3.72342194047	0.00160917853513	9.73045091468	7.23105488036e-05	-0.0138637630515	0.000242709845001	7.79147196079e-05	-0.0138637613026	0.000242874387803	-0.0230743589515
1.774	-3.72104944098	0.00161992838896	9.73053609588	7.46826114095e-05	-0.0138597095885	0.000239370801728	8.02063682207e-05	-0.0138597078825	0.000239533253584	-0.0230605009057
1.775	-3.71867793642	0.00163012853713	9.73062133719	7.70303468202e-05	-0.0138556558343	0.0002359497666	8.24718923961e-05	-0.0138556541719	0.000236110076995	-0.0230466469079
1.776	-3.71630742683	0.00163977528944	9.73070663984	7.93529311102e-05	-0.0138516019884	0.000232447838077	8.47104968951e-05	-0.0138516003701	0.000232605957262	-0.0230327969581
1.777	-3.71393934234	0.0016488651434	9.73079197098	8.16495487654e-05	-0.0138475482012	0.000228866142276	8.69213954641e-05	-0.0138475466275	0.000229022021279	-0.0230189510566
1.778	-3.71157177615	0.00165739472675	9.73087737716	8.39193926848e-05	-0.0138434945857	0.000225205832613	8.91038108268e-05	-0.013843493057	0.00022535942326	-0.0230051092032
1.779	-3.70920520495	0.00166536084826	9.73096284631	8.61616643138e-05	-0.0138394412118	0.00022146808955	9.12569748096e-05	-0.0138394397285	0.000221619344476	-0.0229912713976
1.78	-3.70684153563	0.00167276049831	9.73104833701	8.8375573738e-05	-0.0138353881129	0.000217654120159	9.33801284234e-05	-0.0138353866752	0.000217802992825	-0.0229774376398
1.781	-3.70447886127	0.00167959077955	9.73113389064	9.05603398437e-05	-0.0138313352833	0.000213765157945	9.54725220186e-05	-0.0138313338915	0.000213911602655	-0.0229636079294
1.782	-3.70211813535	0.00168584899304	9.73121948701	9.27151905066e-05	-0.0138272826796	0.0002098024625	9.7533415464e-05	-0.0138272813338	0.000209946434412	-0.0229497822663
1.783	-3.69975840438	0.00169153257826	9.73130514601	9.48393628944e-05	-0.0138232302224	0.000205767319385	9.95620784445e-05	-0.0138232289228	0.000205908774527	-0.0229359606502
1.784	-3.69739966836	0.00169663916023	9.73139086794	9.69321037237e-05	-0.0138191777948	0.000201661039868	0.000101557790711	-0.0138191765414	0.000201799935155	-0.0229221430811
1.785	-3.69504335742	0.00170116655883	9.7314766201	9.89926696722e-05	-0.0138151252455	0.000197484960766	0.000103519842487	-0.0138151240383	0.000197621254009	-0.022908329559
1.786	-3.6926894715	0.00170511276986	9.73156239936	0.000101020327742	-0.013811072393	0.000193240444146	0.000105447534823	-0.0138110712319	0.00019337409407	-0.0228945200843
1.787	-3.69033562703	0.00170847594803	9.73164826039	0.000103014355791	-0.0138070190224	0.000188928877262	0.000107340180123	-0.0138070179074	0.00018905984352	-0.0228807146573
1.788	-3.68798373083	0.00171125451905	9.73173415798	0.000104974042875	-0.0138029648877	0.00018455167211	0.000109197102483	-0.0138029638185	0.000184679915291	-0.0228669132787
1.789	-3.68563235273	0.00171344707146	9.73182012306	0.000106898689851	-0.0137989097171	0.000180110265315	0.000111017638275	-0.0137989086934	0.000180235746964	-0.0228531159494
1.79	-3.68328435295	0.0017150524801	9.73190608801	0.000108787609802	-0.0137948532103	0.000175606117695	0.000112801136575	-0.0137948522319	0.000175728800321	-0.0228393226707
1.791	-3.68093687121	0.00171606976635	9.73199211665	0.000110640128512	-0.0137907950412	0.00017104071398	0.000114546959623	-0.0137907941077	0.000171160561071	-0.0228255334439
1.792	-3.67859038415	0.0017164982348	9.7320781956	0.000112455584923	-0.0137867348632	0.000166415562324	0.000116254483267	-0.0137867339741	0.000166532538358	-0.0228117482711
1.793	-3.67624727533	0.00171633744267	9.73216426847	0.000114233331556	-0.0137826723018	0.00016173219398	0.000117923097376	-0.0137826714567	0.000161846264437	-0.0227979671544
1.794	-3.67390468444	0.0017155871206	9.73225039826	0.000115972734852	-0.0137786069659	0.000156992162642	0.000119552206168	-0.0137786061641	0.000157103294018	-0.0227841900964
1.795	-3.67156356484	0.00171424727866	9.73233655959	0.000117673175538	-0.0137745384472	0.000152197044081	0.000121141228557	-0.0137745376883	0.000152305203896	-0.0227704171001
1.796	-3.66922439324	0.0017123181588	9.7324227398	0.000119334048836	-0.013770466318	0.000147348435426	0.000122689598356	-0.0137704656012	0.000147453592235	-0.022756648169
1.797	-3.66688669289	0.00170980021183	9.73250894706	0.000120954764744	-0.0137663901325	0.00014244795468	0.000124196764535	-0.0137663894572	0.000142550078088	-0.0227428833068
1.798	-3.66455046374	0.00170669411871	9.73259517723	0.00012253474818	-0.0137623094383	0.000137497240124	0.000125662191359	-0.0137623088036	0.000137596300789	-0.0227291225178
1.799	-3.6622157058	0.00170300077161	9.73268142876	0.000124073439133	-0.0137582237608	0.000132497949682	0.000127085358514	-0.0137582231659	0.000132593919333	-0.0227153658069
1.8	-3.65988337245	0.00169872129151	9.73276767588	0.000125570292723	-0.0137541326234	0.000127451760273	0.000128465761161	-0.0137541320675	0.00012754461171	-0.0227016131792
1.801	-3.65755155682	0.00169385695503	9.73285395894	0.000127024779295	-0.0137500355396	0.000122360367236	0.000129802910007	-0.0137500350216	0.000122450074347	-0.0226878646405
1.802	-3.65522264247	0.00168840930318	9.73294022065	0.000128436384426	-0.0137459320133	0.000117225483635	0.0001310963313	-0.0137459315324	0.000117312021401	-0.0226741201969
1.803	-3.6528937691	0.00168237998716	9.73302652317	0.000129804608967	-0.0137418215436	0.000112048839673	0.000132345566854	-0.0137418210987	0.000112132184176	-0.0226603798552
1.804	-3.65056684355	0.00167577091197	9.7331128189	0.00013112896911	-0.0137377036288	0.000106832182173	0.000133550174107	-0.0137377032188	0.000106912310604	-0.0226466436226
1.805	-3.64824186584	0.00166858413957	9.73319910557	0.000132408996332	-0.0137335777586	0.000101577273834	0.000134709726042	-0.0137335773824	0.000101654164502	-0.0226329115068
1.806	-3.64591835925	0.0016608219058	9.73328539033	0.0001336442375	-0.01372944343	9.6285892691e-05	0.00013582381128	-0.0137294430864	9.63595250277e-05	-0.0226191835159
1.807	-3.64359727718	0.00165248664547	9.73337164679	0.000134834254876	-0.0137253001365	9.09598314854e-05	0.000136892034074	-0.0137252998244	9.10301860534e-05	-0.0226054596588
1.808	-3.64127671282	0.00164358092227	9.73345791626	0.000135978626232	-0.0137211473755	8.56008971443e-05	0.000137914014408	-0.0137211470935	8.56679556429e-05	-0.0225917399446
1.809	-3.6389571429	0.00163410752478	9.73354418452	0.000137076944862	-0.0137169846463	8.02109100014e-05	0.000138889387987	-0.0137169843931	8.0274655272e-05	-0.0225780243831
1.81	-3.63664095103	0.00162406944601	9.73363039499	0.000138128819776	-0.0137128114514	7.47917033463e-05	0.000139817806426	-0.0137128112257	7.48521193785e-05	-0.0225643129844
1.811	-3.63432480018	0.00161346977149	9.73371661702	0.000139133875773	-0.0137086273113	6.93451227152e-05	0.000140698937303	-0.0137086271118	6.94021946513e-05	-0.0225506057593
1.812	-3.63201059729	0.00160231185825	9.73380280693	0.000140091753583	-0.0137044317409	6.38730252366e-05	0.00014153246429	-0.0137044315662	6.39267393764e-05	-0.0225369027189
1.813	-3.62969834238	0.00159059921752	9.73388896011	0.000141002110058	-0.0137002242727	5.83772790267e-05	0.000142318087319	-0.0137002241213	5.8427622832e-05	-0.022523203875
1.814	-3.62738755879	0.0015783355369	9.73397508527	0.000141864618344	-0.0136960044479	5.28597626309e-05	0.000143055522753	-0.0136960043183	5.29067247289e-05	-0.0225095092397
1.815	-3.62507872327	0.00156552472119	9.73406116684	0.000142678967997	-0.0136917718192	4.73223641493e-05	0.000143744503474	-0.01369177171	4.73659343363e-05	-0.0224958188255
1.816	-3.62277088246	0.00155217083735	9.73414722422	0.000143444865244	-0.0136875259526	4.17669807537e-05	0.000144384779136	-0.0136875258623	4.18071499979e-05	-0.0224821326455
1.817	-3.62046355969	0.00153827815709	9.73423326513	0.00014416203311	-0.0136832664262	3.61955179497e-05	0.000144976116272	-0.0136832663531	3.62322783939e-05	-0.022468450713
1.818	-3.61816056879	0.00152385121867	9.73431920111	0.000144830211604	-0.0136789928299	3.06098888781e-05	0.000145518298465	-0.0136789927725	3.06432338415e-05	-0.0224547730421
1.819	-3.61585761935	0.00150889462102	9.73440512443	0.000145449157895	-0.0136747047831	2.50120137231e-05	0.000146011126514	-0.0136747047399	2.50419377035e-05	-0.0224410996468
1.82	-3.61355566489	0.0014934132466	9.73449101182	0.000146018646447	-0.0136704019065	1.94038189254e-05	0.000146454418546	-0.0136704018758	1.94303175999e-05	-0.0224274305419
1.821	-3.61125565895	0.00147741217149	9.73457683959	0.000146538469159	-0.0136660838434	1.37872365435e-05	0.00014684801014	-0.0136660838236	1.38103067698e-05	-0.0224137657424
1.822	-3.60895760162	0.00146089665229	9.734662605	0.000147008435472	-0.013661750254	8.16420352542e-06	0.000147191754425	-0.0136617502435	8.18384334197e-06	-0.0224001052636
1.823	-3.60666053953	0.00144387211038	9.73474832573	0.000147428372584	-0.0136574008229	2.53666121465e-06	0.000147485522275	-0.01365740082	2.55286984065e-06	-0.0223864491212
1.824	-3.60436399609	0.00142634417751	9.73483401152	0.000147798125357	-0.0136530352469	-3.09344564796e-06	0.0001477292022	-0.01365303525	-3.08066781309e-06	-0.0223727973312
1.825	-3.60207130844	0.00140831872868	9.73491958494	0.000148117556505	-0.0136486532449	-8.72416942064e-06	0.000147922700521	-0.0136486532523	-8.71482079812e-06	-0.0223591499098
1.826	-3.59977818622	0.00138980169186	9.73500513946	0.000148386546637	-0.0136442545582	-1.43535602665e-05	0.000148065941391	-0.0136442545681	-1.43476380996e-05	-0.0223455068737
1.827	-3.59748748987	0.00137079929894	9.7350906102	0.000148604994237	-0.0136398389477	-1.9979666945e-05	0.000148158866769	-0.0136398389586	-1.99771673008e-05	-0.0223318682395
1.828	-3.59519778933	0.00135131789323	9.73517602567	0.000148772815623	-0.0136354061918	-2.56005376968e-05	0.000148201436349	-0.0136354062021	-2.56014554686e-05	-0.0223182340245
1.829	-3.59291099163	0.00133136403463	9.73526134239	0.000148889945041	-0.0136309560942	-3.12142206817e-05	0.000148193627647	-0.0136309561021	-3.12185495916e-05	-0.0223046042456
1.83	-3.59062423659	0.00131094437766	9.73534662261	0.000148956334539	-0.0136264884795	-3.68187649654e-05	0.000148135435857	-0.0136264884833	-3.68264975674e-05	-0.0222909789205
1.831	-3.58833895448	0.00129006581	9.73543183231	0.000148971953945	-0.0136220031915	-4.24122212134e-05	0.000148026873811	-0.0136220031896	-4.24233488973e-05	-0.0222773580667
1.832	-3.58605657563	0.00126873538782	9.73551693899	0.000148936790729	-0.0136175000979	-4.79926426742e-05	0.000147867971815	-0.0136175000887	-4.80071556695e-05	-0.0222637417019
1.833	-3.58377471656	0.0012469602452	9.73560199322	0.000148850849961	-0.0136129790897	-5.35580856743e-05	0.000147658777604	-0.0136129790715	-5.35759730547e-05	-0.0222501298439
1.834	-3.58149337745	0.00122474771867	9.7356869952	0.000148714154172	-0.0136084400761	-5.91066107726e-05	0.000147399356172	-0.0136084400473	-5.9127860461e-05	-0.0222365225108
1.835	-3.57921494201	0.00120210531977	9.7357718894	0.000148526743198	-0.0136038829863	-6.46362833634e-05	0.000147089789605	-0.0136038829453	-6.46608821375e-05	-0.0222229197206
1.836	-3.57693750357	0.0011790406314	9.73585671917	0.000148288674126	-0.013599307774	-7.0145174525e-05	0.00014673017701	-0.0135993077192	-7.01731080228e-05	-0.0222093214913
1.837	-3.57466153896	0.0011555614173	9.73594147093	0.000148000021068	-0.0135947144134	-7.56313619699e-05	0.000146320634264	-0.0135947143432	-7.56626146966e-05	-0.0221957278411
1.838	-3.57238657169	0.00113167554535	9.73602615759	0.000147660875113	-0.0135901028957	-8.10929305851e-05	0.000145861293961	-0.0135901028086	-8.11274859192e-05	-0.0221821387881
1.839	-3.57011403202	0.00110739104967	9.73611074396	0.000147271344156	-0.0135854732359	-8.65279733914e-05	0.000145352305212	-0.0135854731304	-8.65658135924e-05	-0.0221685543505
1.84	-3.56784248998	0.00108271603918	9.73619526272	0.000146831552831	-0.0135808254707	-9.19345921727e-05	0.000144793833574	-0.0135808253452	-9.19756983884e-05	-0.0221549745463
1.841	-3.56557242246	0.0010576587778	9.73627970264	0.000146341642387	-0.0135761596552	-9.73108982523e-05	0.000144186060902	-0.0135761595083	-9.73552505266e-05	-0.0221413993938
1.842	-3.56330287618	0.00103222762327	9.73636408366	0.000145801770628	-0.0135714758628	-0.000102655013058	0.000143529185279	-0.0135714756931	-0.000102702590339	-0.0221278289107
1.843	-3.56103575823	0.00100643109759	9.73644836617	0.000145212111979	-0.0135667741795	-0.000107965068806	0.000142823421074	-0.0135667739856	-0.000108015848957	-0.0221142631152
1.844	-3.55877011531	0.000980277804271	9.7365325685	0.000144572857295	-0.0135620547215	-0.000113239209122	0.000142068998726	-0.013562054502	-0.000113293168927	-0.0221007020251
1.845	-3.55650547089	0.00095377647204	9.73661670286	0.00014388421408	-0.013557317613	-0.000118475589579	0.000141266164964	-0.0135573173665	-0.000118532704753	-0.0220871456579
1.846	-3.5542427786	0.000926935971169	9.73670074819	0.000143146406412	-0.0135525629987	-0.000123672378165	0.000140415182714	-0.013552562724	-0.000123732623366	-0.0220735940313
1.847	-3.55198108514	0.00089976527946	9.73678472488	0.000142359674987	-0.0135477910415	-0.000128827756004	0.000139516331135	-0.0135477907373	-0.000128891104842	-0.0220600471628
1.848	-3.54972086745	0.000872273521602	9.73686862453	0.000141524277338	-0.0135430019125	-0.000133939917794	0.000138569905821	-0.0135430015777	-0.000134006342841	-0.0220465050696
1.849	-3.54746260241	0.000844469941577	9.73695243596	0.000140640487829	-0.0135381958038	-0.000139007072113	0.000137576218796	-0.0135381954371	-0.000139076544913	-0.0220329677687
1.85	-3.54520438331	0.000816363901982	9.73703620192	0.000139708597737	-0.0135333729196	-0.000144027442391	0.000136535598577	-0.0135333725198	-0.000144099933472	-0.022019435277
1.851	-3.54294907067	0.000787964954006	9.73711986036	0.000138728915402	-0.0135285334752	-0.00014899926705	0.000135448390315	-0.0135285330414	-0.000149074745936	-0.0220059076112
1.852	-3.54069428105	0.000759282715394	9.73720346449	0.000137701766233	-0.0135236777016	-0.000153920800321	0.000134314955787	-0.0135236772328	-0.000153999235543	-0.0219923847877
1.853	-3.53844144479	0.000730326995512	9.73728698381	0.00013662749271	-0.0135188058398	-0.000158790312845	0.00013313567339	-0.0135188053349	-0.000158871671953	-0.0219788668228
1.854	-3.53618913191	0.000701107681027	9.73737045025	0.00013550645447	-0.0135139181418	-0.000163606092098	0.000131910938212	-0.0135139175998	-0.000163690341675	-0.0219653537324
1.855	-3.53393924948	0.000671634845971	9.73745382333	0.000134339028115	-0.0135090148698	-0.000168366443342	0.000130641161827	-0.01350901429	-0.000168453549013	-0.0219518455322
1.856	-3.53168989076	0.000641918627214	9.73753714545	0.000133125607239	-0.0135040962942	-0.000173069690212	0.000129326772306	-0.0135040956757	-0.000173159616663	-0.0219383422376
1.857	-3.5294424861	0.000611969318017	9.73762038663	0.000131866602092	-0.0134991626936	-0.000177714175394	0.000127968213869	-0.0134991620356	-0.00017780688638	-0.0219248438638
1.858	-3.52719560551	0.000581797274475	9.7377035792	0.000130562439493	-0.013494214357	-0.000182298261385	0.000126565946783	-0.0134942136589	-0.000182393719747	-0.0219113504257
1.859	-3.5249521095	0.000551413002626	9.73778666239	0.000129213562532	-0.0134892515736	-0.000186820331283	0.000125120447047	-0.0134892508347	-0.000186918498961	-0.0218978619379
1.86	-3.52270723098	0.000520826990107	9.73786974066	0.000127820430159	-0.0134842746455	-0.000191278789513	0.000123632205968	-0.0134842738651	-0.000191379627562	-0.0218843784147
1.861	-3.52046478392	0.00049004990229	9.73795273213	0.000126383516931	-0.0134792838753	-0.00019567206251	0.000122101729892	-0.0134792830529	-0.000195775531114	-0.02187089987
1.862	-3.5182247685	0.000459092415365	9.73803563946	0.000124903312552	-0.0134742795663	-0.000199998599539	0.000120529539732	-0.0134742787015	-0.000200104658025	-0.0218574263176
1.863	-3.51598527794	0.000427965224586	9.73811850344	0.000123380321574	-0.0134692620334	-0.000204256873222	0.000118916170656	-0.0134692611258	-0.000204365480077	-0.0218439577708
1.864	-3.51374821932	0.00039667911019	9.73820128502	0.000121815062948	-0.0134642315876	-0.00020844538026	0.000117262171625	-0.0134642306367	-0.000208556493148	-0.0218304942427
1.865	-3.51151073246	0.000365244828385	9.73828404833	0.000120208069658	-0.0134591885429	-0.000212562642044	0.00011556810501	-0.0134591875485	-0.00021267621782	-0.0218170357461
1.866	-3.50927520109	0.000333673212283	9.73836674134	0.000118559888491	-0.0134541332166	-0.000216607204977	0.000113834546371	-0.0134541321785	-0.000216723199703	-0.0218035822935
1.867	-3.50704210213	0.000301975098028	9.73844935655	0.000116871079622	-0.0134490659179	-0.000220577641154	0.00011206208401	-0.0134490648358	-0.000220696010118	-0.0217901338969
1.868	-3.5048095288	0.000270161312147	9.73853193556	0.000115142216514	-0.0134439869658	-0.000224472548636	0.000110251318883	-0.0134439858396	-0.000224593246366	-0.0217766905681
1.869	-3.50257795796	0.000238242727209	9.73861446987	0.000113373885659	-0.013438896673	-0.000228290551806	0.000108402864326	-0.0134388955027	-0.00022841353209	-0.0217632523187
1.87	-3.50034786648	0.000206230241303	9.73869695032	0.000111566686564	-0.0134337953447	-0.00023203030176	0.000106517346038	-0.0134337941303	-0.00023215551766	-0.0217498191599
1.871	-3.49811973124	0.000174134773576	9.73877936846	0.000109721231663	-0.0134286832915	-0.000235690476404	0.000104595401987	-0.0134286820331	-0.000235817880275	-0.0217363911025
1.872	-3.49589259889	0.000141967272597	9.73886174576	0.000107838146343	-0.0134235608143	-0.000239269780914	0.000102637682441	-0.013423559512	-0.000239399324421	-0.0217229681572
1.873	-3.49366742303	0.000109738741191	9.7389440632	0.000105918069078	-0.013418428211	-0.000242766947801	0.000100644850087	-0.0134184268649	-0.000242898581938	-0.0217095503341
1.874	-3.49144229687	7.74602042855e-05	9.7390263627	0.000103961651395	-0.013413285776	-0.000246180737206	9.8617580001e-05	-0.0134132843865	-0.000246314412311	-0.0216961376434
1.875	-3.4892200809	4.51427879198e-05	9.73910858454	0.000101969558073	-0.0134081337955	-0.000249509937139	9.65565598448e-05	-0.0134081323629	-0.000249645602915	-0.0216827300947
1.876	-3.48699886832	1.27976303254e-05	9.73919077019	9.99424671821e-05	-0.0134029725534	-0.000252753363747	9.44624898966e-05	-0.013402971078	-0.000252890969277	-0.0216693276973
1.877	-3.48477770578	-1.95640537071e-05	9.73927294172	9.78810702746e-05	-0.0133978023217	-0.000255909861668	9.23360832383e-05	-0.013397800804	-0.000256049355436	-0.0216559304605
1.878	-3.48255897707	-5.19309583648e-05	9.73935504988	9.57860722424e-05	-0.0133926233652	-0.000258978304357	9.01780656089e-05	-0.0133926218057	-0.000259119634263	-0.0216425383931
1.879	-3.48034172878	-8.42917540822e-05	9.73943711445	9.36581914053e-05	-0.0133874359469	-0.000261957594334	8.79891754883e-05	-0.013387434346	-0.000262100707719	-0.0216291515037
1.88	-3.4781250076	-0.000116635046734	9.73951915797	9.1498159348e-05	-0.0133822403188	-0.000264846663854	8.5770163922e-05	-0.0133822386773	-0.00026499150751	-0.0216157698006
1.881	-3.47591072053	-0.000148949377098	9.7396011409	8.93067208232e-05	-0.0133770367228	-0.000267644475231	8.35217944194e-05	-0.0133770350413	-0.000267790995428	-0.021602393292
1.882	-3.47369791419	-0.000181223273995	9.73968308323	8.70846333151e-05	-0.0133718253936	-0.000270350021396	8.12448425072e-05	-0.0133718236729	-0.000270498163895	-0.0215890219857
1.883	-3.47148515852	-0.000213445243038	9.73976501775	8.48326668092e-05	-0.0133666065537	-0.000272962326473	7.89400954889e-05	-0.0133666047945	-0.00027311203655	-0.0215756558893
1.884	-3.46927531397	-0.000245603757831	9.73984688394	8.25516033143e-05	-0.0133613804199	-0.000275480446225	7.66083519594e-05	-0.013361378623	-0.000275631668689	-0.0215622950102
1.885	-3.46706552023	-0.00027768734322	9.73992874265	8.02422362827e-05	-0.0133561471963	-0.000277903468677	7.42504212139e-05	-0.0133561453626	-0.000278056147889	-0.0215489393557
1.886	-3.46485768435	-0.000309684512622	9.74001055561	7.79053701162e-05	-0.0133509070751	-0.000280230514677	7.1867122744e-05	-0.0133509052056	-0.000280384594571	-0.0215355889328
1.887	-3.46265132963	-0.00034158384522	9.74009233246	7.55418195011e-05	-0.0133456602401	-0.000282460738347	6.94592855652e-05	-0.0133456583358	-0.000282616162451	-0.0215222437482
1.888	-3.46044597944	-0.00037337397479	9.74017408424	7.31524088216e-05	-0.0133404068644	-0.00028459332761	6.70277476214e-05	-0.0133404049263	-0.000284750039063	-0.0215089038086
1.889	-3.45824163385	-0.000405043608845	9.74025581122	7.07379715029e-05	-0.0133351471112	-0.000286627504508	6.45733551234e-05	-0.0133351451403	-0.000286785446084	-0.0214955691205
1.89	-3.45604019985	-0.000436581519484	9.74033747388	6.82993494548e-05	-0.0133298811298	-0.000288562525748	6.20969619828e-05	-0.0133298791274	-0.000288721639875	-0.0214822396902
1.891	-3.45383881714	-0.000467976602389	9.74041913306	6.58373925305e-05	-0.0133246090617	-0.000290397682787	5.95994292718e-05	-0.0133246070289	-0.000290557911569	-0.0214689155238
1.892	-3.45163891594	-0.000499217818916	9.74050075833	6.33529581039e-05	-0.0133193310397	-0.000292132302202	5.70816247946e-05	-0.0133193289777	-0.000292293587436	-0.0214555966274
1.893	-3.44944097309	-0.000530294234466	9.74058234093	6.08469104754e-05	-0.0133140471771	-0.000293765745738	5.45444224948e-05	-0.0133140450872	-0.000293928028941	-0.0214422830069
1.894	-3.44724355843	-0.000561195009846	9.74066391066	5.83201208954e-05	-0.013308757583	-0.000295297410525	5.19887024761e-05	-0.0133087554664	-0.000295460632948	-0.0214289746681
1.895	-3.44504857894	-0.000591909381465	9.74074542696	5.57734670701e-05	-0.0133034623523	-0.000296726728996	4.94153505131e-05	-0.0133034602104	-0.000296890831651	-0.0214156716166
1.896	-3.44285365103	-0.000622426678356	9.74082694096	5.3207833225e-05	-0.0132981615714	-0.000298053168982	4.68252581143e-05	-0.0132981594056	-0.000298218092657	-0.0214023738581
1.897	-3.44066115841	-0.000652736281642	9.7409084019	5.06241099545e-05	-0.0132928553146	-0.000299276233609	4.42193223769e-05	-0.0132928531263	-0.000299441918893	-0.0213890813982
1.898	-3.43847110112	-0.000682827641391	9.74098981014	4.80231942794e-05	-0.0132875436462	-0.000300395461258	4.15984460472e-05	-0.0132875414368	-0.00030056184856	-0.0213757942421
1.899	-3.43628109555	-0.000712690262931	9.74107121509	4.540598969e-05	-0.0132822266207	-0.000301410425508	3.89635375673e-05	-0.0132822243917	-0.000301577455079	-0.0213625123955
1.9	-3.43409257196	-0.000742313678756	9.74115258716	4.27734062319e-05	-0.0132769042781	-0.000302320735132	3.63155111637e-05	-0.013276902031	-0.000302488347083	-0.0213492358635
1.901	-3.43190505366	-0.000771687459762	9.74123393612	4.01263605336e-05	-0.0132715766535	-0.000303126034029	3.36552868782e-05	-0.0132715743898	-0.000303294168356	-0.0213359646515
1.902	-3.42971901743	-0.000800801204654	9.74131525186	3.74657759168e-05	-0.0132662437664	-0.000303826001271	3.09837906798e-05	-0.0132662414877	-0.000303994597872	-0.0213226987649
1.903	-3.4275344633	-0.000829644540184	9.74139653353	3.47925822987e-05	-0.0132609056307	-0.000304420351155	2.83019543686e-05	-0.0132609033384	-0.000304589349853	-0.0213094382087
1.904	-3.42535282151	-0.000858207120723	9.74147775027	3.21077161817e-05	-0.013255562248	-0.000304908833341	2.56107155641e-05	-0.0132555599439	-0.000305078173903	-0.0212961829884
1.905	-3.42317027825	-0.000886478646378	9.74155898247	2.94121203696e-05	-0.0132502136185	-0.000305291232942	2.29110174226e-05	-0.0132502113041	-0.000305460855101	-0.0212829331092
1.906	-3.42099064741	-0.000914448848814	9.7416401492	2.67067437999e-05	-0.0132448597245	-0.000305567370842	2.02038084648e-05	-0.0132448574014	-0.000305737214318	-0.0212696885762
1.907	-3.41881106864	-0.000942107529883	9.74172131002	2.39925410717e-05	-0.013239500542	-0.000305737103877	1.74900421021e-05	-0.0132394982119	-0.000305907108397	-0.0212564493949
1.908	-3.41663440238	-0.000969444558519	9.74180240438	2.12704719982e-05	-0.0132341360392	-0.000305800325124	1.47706761857e-05	-0.0132341337036	-0.000305970430444	-0.0212432155705
1.909	-3.414458265	-0.000996449898883	9.74188348164	1.85415010065e-05	-0.0132287661794	-0.000305756964208	1.20466724019e-05	-0.0132287638401	-0.000305927110133	-0.0212299871084
1.91	-3.41228456345	-0.00102311362096	9.74196450045	1.58065965255e-05	-0.0132233909159	-0.000305606987639	9.31899565555e-06	-0.0132233885744	-0.000305777114046	-0.0212167640139
1.911	-3.41010996067	-0.00104942592283	9.74204553121	1.30667302276e-05	-0.0132180101967	-0.000305350399078	6.58861330844e-06	-0.0132180078548	-0.000305520445934	-0.0212035462926
1.912	-3.40793827054	-0.00107537715047	9.74212649284	1.03228762773e-05	-0.0132126239567	-0.000304987239629	3.85649442449e-06	-0.013212621616	-0.000305157147015	-0.0211903339498
1.913	-3.40576853962	-0.00110095780738	9.7422074031	7.57601062075e-06	-0.0132072321336	-0.000304517588054	1.12360905642e-06	-0.0132072297958	-0.000304687296185	-0.0211771269912
1.914	-3.40359886104	-0.00112615856705	9.74228830246	4.8271102482e-06	-0.0132018346572	-0.000303941560999	-1.60907249314e-06	-0.0132018323238	-0.000304111010244	-0.0211639254223
1.915	-3.4014316185	-0.00115097029528	9.74236914096	2.07715238823e-06	-0.0131964314448	-0.000303259313032	-4.34058047636e-06	-0.0131964291175	-0.000303428443937	-0.021150729249
1.916	-3.39926490507	-0.00117538403556	9.74244995484	-6.72885954561e-07	-0.0131910224197	-0.000302471036801	-7.06994616308e-06	-0.0131910201003	-0.000302639790109	-0.0211375384769
1.917	-3.39710062776	-0.00119939103498	9.74253070595	-3.42202865205e-06	-0.01318560749	-0.000301576962929	-9.79620248864e-06	-0.0131856051799	-0.000301745279601	-0.0211243531119
1.918	-3.39493640292	-0.00122298272059	9.74261144145	-6.16930095996e-06	-0.0131801865675	-0.000300577359902	-1.25183845564e-05	-0.0131801842684	-0.000300745181137	-0.02111117316
1.919	-3.39277556772	-0.00124615071914	9.74269209095	-8.91372974563e-06	-0.0131747595572	-0.00029947253398	-1.52355298613e-05	-0.0131747572708	-0.000299639801238	-0.0210979986272
1.92	-3.39061478508	-0.00126888682002	9.74277272358	-1.16543438358e-05	-0.0131693263642	-0.000298262828896	-1.79466786282e-05	-0.013169324092	-0.000298429483914	-0.0210848295197
1.921	-3.38845548521	-0.00129118299436	9.74285330756	-1.43901741326e-05	-0.0131638868859	-0.000296948625617	-2.06508739214e-05	-0.0131638846294	-0.000297114610434	-0.0210716658437
1.922	-3.3862981449	-0.00131303137182	9.74293383224	-1.71202537655e-05	-0.0131584410219	-0.000295530342001	-2.3347161786e-05	-0.0131584387826	-0.000295695598976	-0.0210585076055
1.923	-3.38414085729	-0.00133442421587	9.74301433784	-1.98436180125e-05	-0.0131529886681	-0.000294008432491	-2.60345911604e-05	-0.0131529864476	-0.000294172904323	-0.0210453548117
1.924	-3.38198648276	-0.00135535395462	9.74309476095	-2.25593044339e-05	-0.0131475297135	-0.000292383387688	-2.87122139994e-05	-0.0131475275133	-0.000292547017435	-0.0210322074686
1.925	-3.37983359118	-0.00137581311807	9.74317513152	-2.52663526506e-05	-0.0131420640589	-0.000290655734098	-3.13790850438e-05	-0.0131420618805	-0.000290818465198	-0.0210190655831
1.926	-3.37768075241	-0.00139579435865	9.74325547921	-2.79638044683e-05	-0.0131365915918	-0.000288826033774	-3.40342619356e-05	-0.0131365894366	-0.000288987810064	-0.0210059291618
1.927	-3.37552939667	-0.00141529046059	9.74333577143	-3.06507038594e-05	-0.0131311122051	-0.000286894883968	-3.66768051896e-05	-0.0131311100743	-0.000287055649702	-0.0209927982116
1.928	-3.3733804775	-0.0014342943206	9.74341598872	-3.33260969542e-05	-0.0131256257893	-0.000284862916969	-3.93057781793e-05	-0.0131256236845	-0.000285022616839	-0.0209796727396
1.929	-3.37123256471	-0.00145279893915	9.74349615814	-3.59890322967e-05	-0.0131201322435	-0.000282730799822	-4.19202473847e-05	-0.013120130166	-0.000282889378976	-0.0209665527527
1.93	-3.36908565837	-0.00147079744419	9.74357627998	-3.8638560928e-05	-0.0131146314562	-0.000280499234263	-4.45192824713e-05	-0.0131146294071	-0.000280656638323	-0.0209534382582
1.931	-3.36694023527	-0.00148828310409	9.7436563429	-4.12737368596e-05	-0.0131091233234	-0.000278168956503	-4.71019567577e-05	-0.0131091213041	-0.000278325131584	-0.0209403292633
1.932	-3.36479677218	-0.00150524932734	9.7437363356	-4.38936173615e-05	-0.013103607743	-0.000275740737204	-4.96673475001e-05	-0.0131036057547	-0.000275895629933	-0.0209272257756
1.933	-3.36265383896	-0.00152168966387	9.74381628714	-4.64972634972e-05	-0.0130980846149	-0.000273215381462	-5.22145364251e-05	-0.0130980826587	-0.000273368938996	-0.0209141278024
1.934	-3.36051238911	-0.0015375978535	9.7438961753	-4.9083740708e-05	-0.0130925538405	-0.000270593728763	-5.47426103107e-05	-0.0130925519176	-0.000270745898808	-0.0209010353514
1.935	-3.35837385291	-0.00155296782817	9.74397597119	-5.16521194527e-05	-0.0130870153227	-0.000267876652931	-5.72506616231e-05	-0.0130870134341	-0.000268027383758	-0.0208879484302
1.936	-3.35623489326	-0.00156779367866	9.74405574158	-5.42014758539e-05	-0.0130814689705	-0.000265065062209	-5.97377891617e-05	-0.0130814671172	-0.000265214302675	-0.0208748670467
1.937	-3.35409837065	-0.00158206976412	9.74413542771	-5.67308924127e-05	-0.0130759146925	-0.000262159899093	-6.22030987689e-05	-0.0130759128755	-0.000262307598654	-0.0208617912088
1.938	-3.35196285489	-0.00159579063583	9.74421505625	-5.9239458667e-05	-0.0130703524055	-0.000259162140308	-6.46457039852e-05	-0.0130703506257	-0.000259308249044	-0.0208487209243
1.939	-3.34982929954	-0.00160895109525	9.7442946076	-6.17262719231e-05	-0.0130647820284	-0.000256072796729	-6.70647267774e-05	-0.0130647802867	-0.000256217265354	-0.0208356562015
1.94	-3.34769579772	-0.00162154616973	9.74437412064	-6.41904378002e-05	-0.0130592034796	-0.000252892913044	-6.94592980733e-05	-0.0130592017768	-0.000253035692926	-0.0208225970483
1.941	-3.34556473317	-0.00163357116614	9.74445354459	-6.66310708031e-05	-0.013053616689	-0.000249623567606	-7.18285583298e-05	-0.0130536150258	-0.000249764610786	-0.020809543473
1.942	-3.34343467574	-0.00164502160447	9.74453290815	-6.90472948021e-05	-0.0130480215844	-0.000246265872095	-7.41716580029e-05	-0.0130480199616	-0.000246405131299	-0.020796495484
1.943	-3.34130562549	-0.00165589325563	9.74461221041	-7.14382434354e-05	-0.0130424180998	-0.000242820971155	-7.64877579411e-05	-0.013042416518	-0.000242958399815	-0.0207834530894
1.944	-3.33917853597	-0.00166618215141	9.7446914314	-7.38030603524e-05	-0.0130368061788	-0.000239290041738	-7.87760296128e-05	-0.0130368046385	-0.000239425594007	-0.0207704162978
1.945	-3.3370529305	-0.00167588452796	9.74477057876	-7.61408995126e-05	-0.0130311857655	-0.000235674292868	-8.10356553977e-05	-0.0130311842673	-0.000235807923631	-0.0207573851176
1.946	-3.33492880915	-0.00168499685297	9.74484965325	-7.8450925286e-05	-0.0130255568126	-0.000231974964879	-8.32658286702e-05	-0.013025555357	-0.000232106629776	-0.0207443595574
1.947	-3.3328047418	-0.00169351579481	9.74492868297	-8.07323125274e-05	-0.0130199192762	-0.000228193328849	-8.54657538594e-05	-0.0130199178636	-0.000228322984284	-0.0207313396256
1.948	-3.3306835889	-0.00170143826818	9.7450076077	-8.29842466543e-05	-0.0130142731151	-0.000224330686022	-8.76346465133e-05	-0.0130142717458	-0.000224458289182	-0.020718325331
1.949	-3.32856296689	-0.00170876133001	9.74508647765	-8.52059236178e-05	-0.013008618296	-0.000220388367078	-8.97717332525e-05	-0.0130086169703	-0.000220513875943	-0.020705316682
1.95	-3.32644382927	-0.00171548225199	9.74516527007	-8.73965499393e-05	-0.0130029547941	-0.000216367731656	-9.18762517954e-05	-0.0130029535123	-0.000216491105018	-0.0206923136875
1.951	-3.32432665288	-0.0017215984989	9.74524397656	-8.95553426748e-05	-0.012997282583	-0.00021227016748	-9.39474509025e-05	-0.0129972813452	-0.000212391364953	-0.0206793163562
1.952	-3.32221000757	-0.00172710767188	9.74532262491	-9.1681529535e-05	-0.0129916016526	-0.000208097090096	-9.59845904891e-05	-0.0129916004588	-0.000208216072129	-0.0206663246966
1.953	-3.32009484689	-0.001732007593	9.74540119521	-9.37743488979e-05	-0.0129859119897	-0.000203849942022	-9.79869416192e-05	-0.01298591084	-0.000203966669916	-0.0206533387176
1.954	-3.31798117093	-0.00173629624718	9.74547968729	-9.58330500157e-05	-0.0129802135884	-0.000199530192344	-9.99537867016e-05	-0.0129802124829	-0.00019964462826	-0.0206403584279
1.955	-3.31586850301	-0.00173997179117	9.74555810965	-9.78568931329e-05	-0.012974506449	-0.000195139336293	-0.000101884419598	-0.0129745053875	-0.000195251443269	-0.0206273838362
1.956	-3.3137577967	-0.00174303259351	9.74563644338	-9.98451497971e-05	-0.0129687905781	-0.000190678894654	-0.000103778145921	-0.0129687895605	-0.000190788636614	-0.0206144149513
1.957	-3.3116480986	-0.00174547719366	9.74571470704	-0.000101797103156	-0.012963065988	-0.000186150413397	-0.000105634283319	-0.0129630650141	-0.000186257755163	-0.0206014517819
1.958	-3.30953988552	-0.00174730434086	9.74579289016	-0.000103712048368	-0.0129573326983	-0.000181555463429	-0.000107452161882	-0.0129573317677	-0.000181660370733	-0.0205884943367
1.959	-3.30743268081	-0.00174851299487	9.74587100286	-0.000105589292955	-0.0129515907267	-0.000176895640009	-0.000109231124485	-0.0129515898392	-0.000176998079505	-0.0205755426244
1.96	-3.30532791477	-0.00174910235651	9.74594901575	-0.000107428157273	-0.0129458401039	-0.000172172562459	-0.000110970527241	-0.012945839259	-0.000172272501733	-0.0205625966537
1.961	-3.30322320376	-0.00174907180532	9.74602697607	-0.000109227974963	-0.0129400808664	-0.000167387873756	-0.000112669739953	-0.0129400800637	-0.000167485281338	-0.0205496564332
1.962	-3.30111997809	-0.00174842099922	9.74610485468	-0.000110988093428	-0.0129343130507	-0.000162543240237	-0.000114328146574	-0.0129343122897	-0.000162638085609	-0.0205367219715
1.963	-3.29901823787	-0.00174714983063	9.74618265305	-0.000112707874224	-0.0129285366989	-0.000157640350934	-0.000115945145593	-0.012928535979	-0.000157732604541	-0.0205237932772
1.964	-3.29691845988	-0.00174525842892	9.74626035913	-0.000114386693551	-0.0129227518632	-0.000152680917391	-0.00011752015051	-0.0129227511838	-0.000152770550652	-0.0205108703587
1.965	-3.29482016748	-0.00174274716179	9.74633798371	-0.000116023942578	-0.0129169585962	-0.000147666672981	-0.000119052590155	-0.0129169579566	-0.000147753658296	-0.0204979532246
1.966	-3.29272240727	-0.0017396166421	9.74641554569	-0.000117619027779	-0.0129111569553	-0.000142599372317	-0.000120541909003	-0.0129111563547	-0.000142683683078	-0.0204850418833
1.967	-3.29062660956	-0.00173586774792	9.74649301627	-0.000119171371274	-0.0129053470019	-0.000137480790865	-0.000121987567512	-0.0129053464395	-0.000137562401462	-0.020472136343
1.968	-3.28853134421	-0.00173150157304	9.74657042459	-0.000120680410983	-0.0128995288047	-0.000132312724006	-0.000123389042254	-0.0128995282797	-0.000132391609838	-0.0204592366121
1.969	-3.28643661129	-0.00172651946406	9.74664776996	-0.000122145600865	-0.0128937024348	-0.00012709698651	-0.00012474582614	-0.0128937019463	-0.00012717312399	-0.0204463426988
1.97	-3.28434574808	-0.00172092304706	9.74672498561	-0.000123566411063	-0.012887867964	-0.000121835411817	-0.000126057428553	-0.012887867511	-0.000121908778382	-0.0204334546113
1.971	-3.28225398723	-0.00171471406043	9.74680216673	-0.000124942327986	-0.0128820254762	-0.000116529851195	-0.000127323375409	-0.0128820250577	-0.000116600425311	-0.0204205723575
1.972	-3.28016466602	-0.00170789458436	9.74687924683	-0.000126272854383	-0.0128761750503	-0.000111182172985	-0.000128543209214	-0.0128761746652	-0.000111249934155	-0.0204076959455
1.973	-3.27807683105	-0.00170046685185	9.74695624568	-0.000127557509444	-0.0128703167729	-0.000105794261837	-0.000129716489152	-0.0128703164201	-0.000105859190605	-0.0203948253832
1.974	-3.27598905218	-0.00169243330003	9.74703319133	-0.000128795828798	-0.012864450731	-0.00010036801787	-0.000130842791062	-0.0128644504094	-0.000100430095829	-0.0203819606783
1.975	-3.27390418993	-0.00168379664354	9.74711002694	-0.00012998736457	-0.012858577017	-9.49053558703e-05	-0.00013192170748	-0.0128585767254	-9.49645656656e-05	-0.0203691018387
1.976	-3.27181986067	-0.00167455971009	9.74718679974	-0.00013113168552	-0.0128526957272	-8.94082046806e-05	-0.000132952847758	-0.0128526954642	-8.94645300157e-05	-0.0203562488719
1.977	-3.26973606449	-0.00166472559174	9.74726351094	-0.000132228376888	-0.0128468069554	-8.38785059805e-05	-0.000133935837895	-0.01284680672	-8.39319316215e-05	-0.0203434017855
1.978	-3.26765423169	-0.00165429757753	9.74734013242	-0.000133277040794	-0.0128409108	-7.83182141285e-05	-0.000134870320924	-0.0128409105907	-7.83687259078e-05	-0.0203305605869
1.979	-3.26557483906	-0.00164327915678	9.74741665224	-0.000134277296055	-0.0128350073646	-7.27292950355e-05	-0.000135755956707	-0.01283500718	-7.27768798557e-05	-0.0203177252835
1.98	-3.26349550299	-0.00163167397674	9.74749312033	-0.00013522877847	-0.0128290967506	-6.71137255258e-05	-0.000136592422208	-0.0128290965894	-6.71583713629e-05	-0.0203048958824
1.981	-3.2614176538	-0.00161948594074	9.74756950906	-0.000136131140856	-0.0128231790636	-6.14734927212e-05	-0.000137379411517	-0.0128231789244	-6.15151886274e-05	-0.0202920723908
1.982	-3.25934081479	-0.00160671912892	9.74764582653	-0.000136984053254	-0.0128172544083	-5.58105933198e-05	-0.000138116636037	-0.0128172542896	-5.5849329426e-05	-0.0202792548158
1.983	-3.25726641627	-0.00159337784639	9.74772204499	-0.00013778720308	-0.0128113228917	-5.01270330155e-05	-0.000138803824626	-0.012811322792	-5.01628005335e-05	-0.0202664431643
1.984	-3.25519255135	-0.00157946656251	9.74779820292	-0.000138540295182	-0.0128053846217	-4.44248256199e-05	-0.000139440723636	-0.0128053845395	-4.44576168438e-05	-0.020253637443
1.985	-3.2531192201	-0.00156498996379	9.74787430084	-0.000139243052103	-0.0127994397039	-3.8705992727e-05	-0.000140027097164	-0.0127994396378	-3.8735801035e-05	-0.0202408376587
1.986	-3.25104880629	-0.0015499529945	9.74795029054	-0.000139895214113	-0.0127934882456	-3.29725626956e-05	-0.000140562727069	-0.0127934881938	-3.29993825507e-05	-0.020228043818
1.987	-3.24897844957	-0.00153436069719	9.74802623093	-0.000140496539459	-0.0127875303592	-2.72265703714e-05	-0.000141047413215	-0.0127875303204	-2.7250397322e-05	-0.0202152559274
1.988	-3.24691005693	-0.00151821840894	9.74810208231	-0.000141046804304	-0.0127815661503	-2.14700560333e-05	-0.000141480973384	-0.0127815661226	-2.14908867136e-05	-0.0202024739932
1.989	-3.24484362847	-0.00150153162064	9.74817784641	-0.00014154580299	-0.0127755957276	-1.57050650275e-05	-0.000141863243535	-0.0127755957096	-1.57228971569e-05	-0.0201896980218
1.99	-3.24277582707	-0.00148430597874	9.74825359044	-0.000141993348035	-0.0127696192019	-9.93364676287e-06	-0.000142194077783	-0.012769619192	-9.94847914596e-06	-0.0201769280192
1.991	-3.24071237366	-0.00146654745975	9.74832919804	-0.000142389270222	-0.0127636366784	-4.15785426111e-06	-0.00014247334847	-0.0127636366748	-4.16968678633e-06	-0.0201641639916
1.992	-3.23864802418	-0.00144826206165	9.74840477697	-0.000142733418656	-0.0127576482655	1.6202567456e-06	-0.000142700946215	-0.0127576482667	1.61142310717e-06	-0.020151405945
1.993	-3.23658706935	-0.00142945612864	9.74848024007	-0.000143025660838	-0.0127516540699	7.39862855745e-06	-0.000142876779963	-0.0127516540742	7.3927917538e-06	-0.020138653885
1.994	-3.2345256953	-0.00141013605584	9.7485556645	-0.000143265882786	-0.0127456541945	1.31752020749e-05	-0.000143000777104	-0.0127456542002	1.31723589752e-05	-0.0201259078176
1.995	-3.23246533233	-0.00139030851374	9.74863102243	-0.000143453988986	-0.0127396487448	1.89479177266e-05	-0.000143072883394	-0.0127396487502	1.89480641237e-05	-0.0201131677483
1.996	-3.23040741071	-0.00136998036261	9.74870628468	-0.000143589902539	-0.0127336378185	2.4714716128e-05	-0.0001430930631	-0.0127336378221	2.47178467412e-05	-0.0201004336826
1.997	-3.22835002354	-0.00134915859956	9.74878148968	-0.000143673565263	-0.0127276215189	3.04735390017e-05	-0.000143061299077	-0.012727621519	3.04796474804e-05	-0.0200877056261
1.998	-3.22629555457	-0.00132785046646	9.74885659031	-0.000143704937676	-0.0127215999428	3.62223296672e-05	-0.000142977592743	-0.0127215999377	3.62314085939e-05	-0.0200749835839
1.999	-3.22424114344	-0.00130606331395	9.74893164456	-0.000143683999211	-0.012715573189	4.19590339735e-05	-0.000142841964277	-0.0127155731771	4.19710748685e-05	-0.0200622675614
[truncated: 33,001 more rows]
