# Supplementary material for: Roll Angle Estimation of a Motorcycle through Inertial Measurements
Source: Sensors (Basel). 2021 Oct 5;21(19):6626. doi: 10.3390/s21196626 (PMC8512544; doi:10.3390/s21196626)
Supplement: Supplementary file 1 [file sensors-21-06626-s001.zip › supplementary_material/readme.md]

# Supplementary material

Data extracted from the multibody simulations is provided. Each maneuver has three archives: *Results*, *IMU* and *WheelSensor*. The values are obtained for each simulation time step. 
All the values provided here are as obtained from the simulation, without adding noise to the sensors. 

# Units
- Time: s
- Positions: m
- Velocities: m/s 
- Accelerations: m/s^2
- Angular positions: rad
- Angular rates: rad/s
- Angular accelerations: rad/s^2

# Files

## Results 
This file has data from each model's DOF, where the elements, by raws, are: 

time; chassis x position; chassis x velocity; chassis x acceleration; chassis y position; chassis y velocity; chassis y acceleration; chassis z position; chassis z velocity; chassis z acceleration; chassis roll; chassis roll rate; chassis roll acceleration; chassis pitch; chassis pitch rate; chassis pitch acceleration; chassis yaw; chassis yaw rate; chassis yaw acceleration; torso angular position; torso angular rate; torso angular acceleration; swingarm angular position; swingarm angular rate; swingarm angular acceleration; rear wheel angular position; rear wheel angular rate; rear wheel angular acceleration; fork-bottles-steer angular position; fork-bottles-steer angular rate; fork-bottles-steer angular acceleration; fork-bars position; fork-bars velocity; fork-bars acceleration; front wheel angular position; front wheel angular rate; front wheel angular acceleration;

## IMU
This file has data from the IMU sensor, which is attached to the chassis element, where the elements, by raws, are: 

time; acceleration x axis; acceleration y axis; acceleration z axis; x angular rate; y angular rate; z angular rate; component (1,3) of the rotation matrix (used for verification purposes);

## WheelSensor
This file has data from wheel sensor, where the elements, by raws, are: 

time; rear wheel angular rate; front wheel angular rate; rear wheel angular acceleration; front wheel angular acceleration;
