# Supplementary material for: Roll Angle Estimation of a Motorcycle through Inertial Measurements
Source: Sensors (Basel). 2021 Oct 5;21(19):6626. doi: 10.3390/s21196626 (PMC8512544; doi:10.3390/s21196626)
Supplement: Supplementary file 1 [file sensors-21-06626-s001.zip › supplementary_material/Results_bend.csv]

0	0	15	1.43512308442	0	0	-0.00040510344361	0.28	0	-2.42428806828	0	0	0.0417768913705	0.05	0	-18.9641215863	0	0	0.150331614676	0	0	0.00274149079312	0	0	-64.489030677	0	0	83.4531522633	0	0	-2.46953313086	-0.18	0	-155.672574599	0	0	18.9641215863
0.001	0.0150003099268	15.0006198536	-0.195415922433	-4.21204783093e-10	-8.42409566186e-07	-0.00127971568876	0.279998418933	-0.00316213436258	-3.89998065727	1.3797448219e-08	2.75948964379e-05	0.0134129015053	0.0499940019386	-0.0119961228659	-5.02812414561	6.78544179596e-08	0.000135708835919	0.121086057162	9.42042589878e-09	1.88408517976e-05	0.034940212802	-3.44301594583e-05	-0.0688603189167	-73.2316071563	4.65740514546e-05	0.0931481029091	102.843053555	-1.19850570985e-06	-0.00239701141971	-2.32448970855	-0.180058310584	-0.116621167912	-77.5697612236	5.99806136837e-06	0.0119961227367	5.0281238872
0.002	0.0300006598445	15.0000799817	-0.884327741238	-4.11422515527e-09	-6.54363117816e-06	-0.0101227275352	0.279993030067	-0.00761559650994	-5.00694363774	3.62001127967e-08	1.72104327175e-05	-0.034181828946	0.0499810731114	-0.0138615314446	1.29730698827	2.89125205985e-07	0.000306832740131	0.221161751261	7.27532417265e-08	0.000107824779858	0.143027643319	-0.000139186110659	-0.140651583486	-70.3509219814	0.000188843868431	0.191391531043	93.6438027137	-5.32151308215e-06	-0.00584900332489	-4.5794941018	-0.180203952736	-0.174663136641	-38.5141762344	1.8926888072e-05	0.0138615306706	-1.29730801947
0.003	0.0450002355695	14.9990714684	-1.13269898057	-1.75020233172e-08	-2.02319651456e-05	-0.0172539403998	0.279982717536	-0.0130094653343	-5.7807940112	2.9845630762e-08	-2.99193967869e-05	-0.0600778300628	0.0499685352818	-0.0112141277573	3.99750038641	7.3191647598e-07	0.000578749799861	0.322672368199	2.68186684609e-07	0.000283042105907	0.20740700878	-0.000313670043826	-0.208316282848	-64.9784767425	0.00042504374035	0.281008212794	85.5895607871	-1.39925014363e-05	-0.0114929733835	-6.7084460154	-0.18039299055	-0.203412491227	-18.9845329382	3.14647158676e-05	0.0112141249204	-3.99750348091
0.004	0.0599987310462	14.997919485	-1.17126788563	-4.78065528344e-08	-4.03770938889e-05	-0.0230363170868	0.279966671629	-0.0190823494463	-6.36497421283	-3.28048000454e-08	-9.53814648281e-05	-0.0708463060197	0.0499595544977	-0.0067474403652	4.93587439772	1.49694466401e-06	0.000951306576206	0.422441184491	6.62945136298e-07	0.00050647479747	0.239458374345	-0.000552924887081	-0.270193403662	-58.7757648863	0.000747066079636	0.363036465778	78.466945182	-2.93414324922e-05	-0.0192048887282	-8.71538467408	-0.180603451171	-0.217508750091	-9.20798479009	4.04454943477e-05	0.00674743203994	-4.93588228004
0.005	0.0749960791697	14.9967767621	-1.11417776905	-1.00922789647e-07	-6.5855379737e-05	-0.0279202546093	0.279944289662	-0.0256815842062	-6.83349530678	-1.64137381672e-07	-0.000167283698425	-0.0729581611737	0.0499553004817	-0.00176059179954	5.03782273358	2.68357423274e-06	0.00142195256125	0.518850785595	1.29242095469e-06	0.000752476839305	0.252545709325	-0.000850944804905	-0.325846431987	-52.5302917639	0.00114775351569	0.438338406333	72.1369359277	-5.33779054687e-05	-0.0288680572248	-10.6109523191	-0.180824338126	-0.224265160383	-4.30483579449	4.46994957195e-05	0.00176057070358	-5.03784039268
0.006	0.0899923230236	14.9957109456	-1.01745520759	-1.81803979678e-07	-9.59070003244e-05	-0.0321829865655	0.279915093324	-0.0327110919764	-7.22552023362	-3.6721019509e-07	-0.000238861928412	-0.0701982988003	0.0499559895868	0.00313880198146	4.7609648284	4.38803365017e-06	0.00198696627361	0.611176639133	2.17170427851e-06	0.00100608980835	0.254680228757	-0.00120157295935	-0.375409876907	-46.5965980767	0.0016207501574	0.507654877088	66.4960055815	-8.79995882493e-05	-0.0403753083363	-12.4035499037	-0.181050138906	-0.227336399235	-1.83764190914	4.40103562591e-05	-0.00313884962444	-4.76100026337
0.007	0.104987552554	14.9947481161	-0.908203839674	-2.94754518986e-07	-0.000129994078291	-0.0359911693675	0.279878685208	-0.0401051412169	-7.56257824739	-6.39801798608e-07	-0.000306321278624	-0.064720401625	0.049961401069	0.00768416248117	4.32975617101	6.70258214755e-06	0.00264213072115	0.699152255937	3.30408967155e-06	0.00125868097772	0.25050211	-0.00159891122397	-0.419266652337	-41.1169527821	0.00216039449775	0.571633803617	61.4618474772	-0.000135000748315	-0.0536270117952	-14.0998570142	-0.181278081914	-0.228549616343	-0.588792306837	3.85988013203e-05	-0.007684260253	-4.32982099374
0.008	0.119981873825	14.9938944259	-0.799176631146	-4.43608316469e-07	-0.000167713516676	-0.0394477074027	0.279834725126	-0.0478150218956	-7.8571831102	-9.7674421886e-07	-0.000367563561879	-0.057764164884	0.0499711308234	0.0117753462502	3.85261136707	9.71518609311e-06	0.00338307716997	0.782740641718	4.68607824473e-06	0.00150529616864	0.242728271821	-0.00203748991065	-0.457890721016	-36.1311845755	0.00276163524038	0.630847681624	56.9659085366	-0.000196079082273	-0.0685296561211	-15.7054316376	-0.181506766241	-0.228819038161	0.0499486719491	2.88689055027e-05	-0.0117755313823	-3.85272126493
0.009	0.134975394446	14.9931468149	-0.696045283112	-6.31838371889e-07	-0.000208746594164	-0.0426184475733	0.279782916518	-0.0558021935984	-8.11716029537	-1.37126221731e-06	-0.00042147243502	-0.0500535813989	0.0499847144158	0.0153918385453	3.38037322316	1.35094529104e-05	0.00420545646469	0.862017947706	6.3102994637e-06	0.00174314626931	0.232971929517	-0.00251232122555	-0.491771908788	-31.6311909691	0.00341996173482	0.685805307267	52.9493427495	-0.000272841367234	-0.0849949138004	-17.2250837211	-0.181735477186	-0.228602851505	0.38242464012	1.52850567294e-05	-0.0153921661641	-3.38054829866
0.01	0.149968216994	14.9924982814	-0.601021813694	-8.62626390123e-07	-0.000252829442305	-0.045547248709	0.279722998077	-0.0640346879563	-8.34782842081	-1.81575223814e-06	-0.000467507606636	-0.0420167618327	0.0500016852182	0.0185497662896	2.93548226528	1.81646924475e-05	0.00510502260937	0.937114341658	8.16723928886e-06	0.00197073338103	0.222202293931	-0.00301889789249	-0.521381425078	-27.5878416116	0.00413134455349	0.736960330068	49.3607028515	-0.000366808327456	-0.102939006644	-18.6631019666	-0.181963844316	-0.228131409666	0.560459036846	-1.6861833272e-06	-0.0185503139491	-2.93574727135
0.011	0.164960436355	14.9919404412	-0.514658634784	-1.13890880017e-06	-0.000299735377778	-0.048264622237	0.279654738156	-0.0724851553269	-8.55310632056	-2.30224129664e-06	-0.000505470510371	-0.0339090456376	0.0500216004825	0.021280762435	2.52651002564	2.37560396212e-05	0.00607767173816	1.00818391593	1.02462748254e-05	0.00218733769201	0.211006328031	-0.00355316730788	-0.547157405707	-23.9641196453	0.00489218369135	0.784717945655	46.154528324	-0.000479418958082	-0.122282254607	-20.0233939588	-0.182191670619	-0.227521196176	0.659967942978	-2.16021577224e-05	-0.0212816348413	-2.52689451288
0.012	0.179952138947	14.991464742	-0.436739712371	-1.46340852867e-06	-0.000349264079229	-0.0507927806651	0.279577930704	-0.0811297492011	-8.73608142789	-2.82265986198e-06	-0.000535366620297	-0.0258831742147	0.0500440517184	0.0236217092266	2.15538355761	3.0354604681e-05	0.00711945838131	1.07538937035	1.25362992211e-05	0.00239271109944	0.199740486832	-0.00411149609763	-0.569500173788	-20.7214165181	0.00569926287072	0.829440413079	43.2904065236	-0.000612034454872	-0.142948738972	-21.309574772	-0.182418847081	-0.22683172723	0.718969949055	-4.40544966788e-05	-0.0236230430716	-2.15592194775
0.013	0.194943402824	14.9910630128	-0.366718691308	-1.83865796412e-06	-0.000401234791683	-0.0531486442431	0.279492392107	-0.089947443621	-8.8993074121	-3.36900478029e-06	-0.000557323216327	-0.0180300178437	0.0500686675141	0.0256098823297	1.82096264858	3.8027633966e-05	0.00822660018886	1.13889424475	1.50261005088e-05	0.00258689147594	0.188620266171	-0.0046906322339	-0.588772098756	-17.822433417	0.0065497089587	0.871451762884	40.7322930854	-0.000765941843649	-0.164866038582	-22.5250244467	-0.182645309925	-0.226093961101	0.756562309107	-6.86719437988e-05	-0.0256118511683	-1.82169424578
0.014	0.209934298174	14.9907276876	-0.303931622067	-2.2670163333e-06	-0.000455481946669	-0.0553456657291	0.279397958595	-0.0989195799048	-9.04496515542	-3.9334361595e-06	-0.000571539542103	-0.0104026337084	0.0500951128368	0.0272807630704	1.52079883273	4.68386724731e-05	0.00939547682532	1.19885902818	1.77045905399e-05	0.0027700885862	0.177773954343	-0.00528766804406	-0.605299521569	-15.2324122087	0.00744095579051	0.911041900735	38.4479826176	-0.000942357369928	-0.187965013976	-23.6729263421	-0.182871019148	-0.225324483941	0.782392010558	-9.51196604742e-05	-0.0272835821826	-1.52176778274
0.015	0.224924887955	14.9904518729	-0.247697872692	-2.75068343601e-06	-0.000511852258757	-0.0573949584473	0.279294484036	-0.108029539592	-9.17495421972	-4.50833403908e-06	-0.000578256217049	-0.00303071618431	0.050123086797	0.0286671572559	1.25198953832	5.68477238729e-05	0.0106226259741	1.25543926942	2.05609414653e-05	0.00294261326474	0.167275402736	-0.00590000555724	-0.619375504789	-12.9195542321	0.00837071185523	0.94847022871	36.4086733315	-0.00114242968888	-0.212179623923	-24.7562935513	-0.183095947688	-0.224532597051	0.80138176959	-0.000123096995789	-0.028671088446	-1.25324474403
0.016	0.239915228562	14.990229341	-0.197365850676	-3.29171093596e-06	-0.000570202741143	-0.0593060063244	0.27918183802	-0.117262490933	-9.29094846174	-5.08633028749e-06	-0.000577736279766	0.00407059075133	0.0501523198474	0.0297989436017	1.01158315325	6.81114058457e-05	0.0119047379716	1.30878472559	2.35846646514e-05	0.00310483310742	0.157164282621	-0.00652532471396	-0.631262808657	-10.8550535043	0.0093369314012	0.983968863229	34.5885957061	-0.00136724288312	-0.237446764572	-25.7779877468	-0.183320075918	-0.223723862161	0.816088011721	-0.000152334689959	-0.0298042998953	-1.01317815453
0.017	0.254905370478	14.9900544922	-0.15233172127	-3.89201195841e-06	-0.000630399303744	-0.0610871188778	0.279059904184	-0.126605181529	-9.39443273074	-5.66032510787e-06	-0.000570253360996	0.0108952467885	0.0501825708774	0.0307031163132	0.796762269689	8.06830997615e-05	0.0132386498599	1.35903905105	2.67656535184e-05	0.00325714462651	0.147458755572	-0.00716155452484	-0.641196813107	-9.01295539459	0.0103377885855	1.01774550541	32.9646886554	-0.00161781932792	-0.26370612502	-26.7407331497	-0.183543388789	-0.222901879412	0.827877485426	-0.000182591973166	-0.0307102665191	-0.798755093112
0.018	0.269895358876	14.9899223038	-0.112045120681	-4.55336947391e-06	-0.000692315727257	-0.0627457281467	0.278928578712	-0.136045762492	-9.48672919604	-6.22349392965e-06	-0.000556084282578	0.0174429100473	0.0502136244138	0.0314039565875	0.604918278928	9.46130943261e-05	0.0146213392692	1.40633976747	3.00942037029e-05	0.00339995574249	0.138163476382	-0.00780684706289	-0.649388262987	-7.3699443659	0.0113716543415	1.04998600647	31.5163134671	-0.00189512241805	-0.290900055248	-27.6471273062	-0.18376587432	-0.222069183333	0.837514672079	-0.000213653771275	-0.0314133296974	-0.607371263532
0.019	0.284885234167	14.9898282768	-0.0760087941308	-5.27744377977e-06	-0.000755832884457	-0.0642885862545	0.278787769013	-0.145573635925	-9.56901766965	-6.76928828773e-06	-0.000535504433573	0.0237167879619	0.0502452880184	0.0319232525096	0.433673565218	0.000109948723132	0.0160499183422	1.45081837857	3.35610189862e-05	0.00353367482413	0.129274686888	-0.00845955408969	-0.656025790617	-5.90511089342	0.0124370756761	1.08085666285	30.2249993007	-0.00220005916756	-0.318973443768	-28.4996497332	-0.183987522761	-0.221227698301	0.845455392729	-0.00024532810708	-0.0319353419136	-0.436653168794
0.02	0.299875032489	14.9897683689	-0.0438071237877	-6.06578429931e-06	-0.000820848154624	-0.065741954079	0.278637392533	-0.155179322951	-9.64235638292	-7.29134503721e-06	-0.000508609065389	0.030073948406	0.0502773899157	0.0322805420747	0.280905564985	0.000126734766963	0.017522169321	1.49368357891	3.71570314907e-05	0.00365835018482	0.120076034504	-0.00911820599909	-0.661278028184	-4.59936424051	0.0135327565329	1.11050505072	29.0717764296	-0.00253348774902	-0.347883719151	-29.3209010325	-0.184208326094	-0.220378969206	0.852002797532	-0.000277443731651	-0.032295907229	-0.284477462092
0.021	0.314864786163	14.9897389784	-0.0149739142507	-6.91983728863e-06	-0.000887257824015	-0.0670773847032	0.278477375703	-0.164854337476	-9.70767266629	-7.78351968463e-06	-0.00047574022945	0.0356637234718	0.0503097768423	0.0324933111187	0.14463252289	0.000145013541539	0.0190353798301	1.5327374393	4.08734816427e-05	0.00377455011932	0.112323834491	-0.00978149307123	-0.6652961161	-3.43681159171	0.0146575414163	1.13906471606	28.0475542566	-0.00289621923159	-0.377579245989	-30.0701526445	-0.184428277728	-0.219524297469	0.857340676477	-0.000309847977152	-0.032512583772	-0.14887562383
0.022	0.329854524102	14.9897369	0.0108171110041	-7.84094081754e-06	-0.000954949233813	-0.0683054348936	0.278307652992	-0.174591085522	-9.76582342549	-8.24006078379e-06	-0.000437341968865	0.0411327976983	0.0503423120959	0.0325771961797	0.0231375992298	0.000164824450089	0.0205864372697	1.56937743998	4.47022694242e-05	0.00388302544354	0.104626813953	-0.0104482488485	-0.668215438421	-2.40183305055	0.0158104018882	1.16665622774	27.1354691021	-0.00328900923445	-0.408000759732	-30.7728748417	-0.184647372279	-0.21866480575	0.861642761854	-0.000342404812209	-0.032601086343	-0.0281295183067
0.023	0.344844272178	14.9897592522	0.0338873972651	-8.83032695295e-06	-0.00102382303702	-0.0694421715109	0.27812816606	-0.184382777146	-9.8175598227	-8.65553620451e-06	-0.000393608872579	0.0463333948738	0.0503748737935	0.0325461990052	-0.0851319482899	0.00018620414934	0.0221729612317	1.60367048399	4.86357868296e-05	0.00398400936723	0.0973410334226	-0.0111174350072	-0.670156878986	-1.48104807932	0.0169904229787	1.19338595327	26.3239819528	-0.00371256090289	-0.439102577144	-31.4307599821	-0.184865605416	-0.217801467516	0.865033705719	-0.000374993103313	-0.0325754958641	0.0793104762447
0.024	0.359834053534	14.9898034584	0.0545249537099	-9.88913281101e-06	-0.00109378867909	-0.0704891126418	0.277938863004	-0.194223335106	-9.86355609726	-9.0247333211e-06	-0.000344785360591	0.0513136291019	0.0504073533173	0.032412848605	-0.18156885216	0.000209186959207	0.0237926585032	1.63572405889	5.26667202363e-05	0.00407785744616	0.0903551244347	-0.0117881277561	-0.671228618785	-0.662431519908	0.0181967905524	1.21934919405	25.6024996073	-0.00416753260162	-0.470840820311	-32.0457263518	-0.18508297372	-0.216935141148	0.867619030178	-0.000407505063052	-0.0324484236132	0.174834025568
0.025	0.37482388887	14.9898672146	0.0729875471443	-1.10184067476e-05	-0.00116475919411	-0.0714519173996	0.277739697676	-0.204107320908	-9.90441550687	-9.34267367398e-06	-0.000291095345175	0.0560664017301	0.0504396539187	0.032188354225	-0.267419907876	0.000233804957917	0.0254433389173	1.66563676941	5.67880891205e-05	0.00416488032243	0.0836906281	-0.0124595057883	-0.671527445719	0.0647776521073	0.019428780757	1.24463121526	24.9615428083	-0.00465453977529	-0.503173527036	-32.6196870986	-0.185299474584	-0.216066586719	0.869489827892	-0.000439844856856	-0.0322311639959	0.259685209068
0.026	0.389813796708	14.9899484614	0.0895058827009	-1.22191125742e-05	-0.00123665245902	-0.0723346124214	0.277530629082	-0.214029867579	-9.94067783491	-9.60460198014e-06	-0.000232761267145	0.0606017543307	0.0504716894677	0.0318827437352	-0.343801071605	0.000260088081988	0.0271229092233	1.69350384247	6.09932240708e-05	0.00424538957809	0.0773278832364	-0.0131308394874	-0.671139952456	0.710208875098	0.0206857505153	1.26930830133	24.3926293377	-0.00517415683516	-0.536060592693	-33.1544442147	-0.185515106117	-0.215196478851	0.870725908433	-0.000471927355184	-0.0319338326589	0.334977464751
0.027	0.404803793618	14.9900453575	0.104286450893	-1.3492134024e-05	-0.00130939044068	-0.0731413508997	0.277311620839	-0.223986619543	-9.9728260939	-9.80598150959e-06	-0.000169997791757	0.0649251964452	0.0505033833334	0.0315049876514	-0.411711096007	0.000288064221171	0.0288293691443	1.71941599958	6.52757601693e-05	0.00431968261897	0.0712581985071	-0.0138014812679	-0.670143608549	1.28247893762	0.0219671290163	1.29344870055	23.8881691106	-0.00572691897136	-0.569463679707	-33.6517298133	-0.185729867065	-0.214325416993	0.871397806448	-0.000503677016657	-0.0315654902888	0.401707275573
0.028	0.419793894425	14.9901562578	0.117514081998	-1.48382787859e-05	-0.00138289908305	-0.0738759338278	0.277082640689	-0.233973678848	-10.001292516	-9.94248704585e-06	-0.000103013280757	0.0690438255545	0.0505346673823	0.0310631101969	-0.472043813032	0.000317759309322	0.0305608071569	1.74346002561	6.96296246131e-05	0.00438804626865	0.0654691008562	-0.0144708569321	-0.668607719831	1.78929849849	0.0232724101017	1.31711347025	23.4413702868	-0.0063133238832	-0.603346143979	-34.1131987305	-0.185943756741	-0.213453934008	0.87156816374	-0.00053502688852	-0.0311342534355	0.460766430975
0.029	0.4347841124	14.990279692	0.129354231525	-1.62582823479e-05	-0.00145710804098	-0.0745419820455	0.276843660071	-0.243987557062	-10.0264639121	-1.00099982837e-05	-3.20091949717e-05	0.0729643460167	0.0505654810818	0.0305642887123	-0.525599156157	0.000349197411194	0.0323153965875	1.76571883573	7.40490254303e-05	0.00445075536565	0.0599490931402	-0.0151384579355	-0.666594286847	2.23756746925	0.0246011454533	1.34035723301	23.0461552207	-0.00693383343567	-0.637672960966	-34.5404352436	-0.186156774959	-0.212582503544	0.871292765602	-0.000565917712085	-0.0306473936949	0.512953050284
0.03	0.449774459419	14.9904143466	0.139955018647	-1.77528116121e-05	-0.00153195048745	-0.0751429108864	0.276594653727	-0.254025132248	-10.0486864594	-1.00045930092e-05	4.28197440588e-05	0.0766935320444	0.0505957706975	0.0300149426154	-0.573093037674	0.000382400805411	0.0340913918458	1.78627168079	7.85284397005e-05	0.00450807317487	0.0546865253118	-0.0158038344653	-0.664158772919	2.63346038772	0.0259529384964	1.36322885324	22.697085244	-0.00758887524428	-0.672410656256	-34.9349553374	-0.186368921984	-0.211711546479	0.870621365029	-0.000596297122154	-0.0301114264434	0.558981452717
0.031	0.464764946117	14.9905590486	0.149449050892	-1.9322468317e-05	-0.00160736292221	-0.0756819586294	0.276335599355	-0.264083610472	-10.0682699876	-9.92254037937e-06	0.00012128551553	0.0802380108981	0.0506254885753	0.0294208130007	-0.615166191856	0.000417390063752	0.0358871248375	1.80519430253	8.30626020326e-05	0.0045602514892	0.0496701033376	-0.0164665892475	-0.661350791316	2.98250281872	0.0273274389443	1.38577204254	22.389293357	-0.00827884419188	-0.707527238941	-35.2982100313	-0.186580198476	-0.21084143661	0.86959837249	-0.000626118930485	-0.0295321902196	0.599490994915
0.032	0.479755582017	14.9907127507	0.157955053961	-2.09677922778e-05	-0.00168328499949	-0.0761621959312	0.276066477304	-0.27416049137	-10.0854918081	-9.76029429268e-06	0.000203206657858	0.0836042737571	0.0506545924987	0.0287870338605	-0.652392088523	0.000454184126939	0.0377010015357	1.82255909393	8.76464932602e-05	0.00460753096598	0.0448888502216	-0.0171263720031	-0.658214720049	3.28963971401	0.0287243379162	1.40802590122	22.1184240049	-0.00900410388037	-0.742992138043	-35.6315881731	-0.186790605447	-0.2099725057	0.86826344626	-0.000655342484462	-0.0289149177334	0.635053977398
0.033	0.494746375651	14.9908745179	0.165579329012	-2.26892644609e-05	-0.00175965936667	-0.0765865384412	0.27578727029	-0.284253537344	-10.1006001413	-9.51448690676e-06	0.000288408113977	0.0867986384806	0.0506830451135	0.02811819581	-0.685284012492	0.00049280037706	0.039531498707	1.83843524874	9.22753294846e-05	0.00465014148292	0.040332183667	-0.0177828744891	-0.654790251907	3.55929657117	0.0301433635682	1.43002540282	21.8805791982	-0.00976498802026	-0.778776141726	-35.9364191936	-0.187000144224	-0.209105047973	0.866652009659	-0.000683932093022	-0.0282642993862	0.666182717012
0.034	0.509737334668	14.991043516	0.172417053254	-2.44873099013e-05	-0.0018364315142	-0.0769577566159	0.275497963148	-0.294360746005	-10.11381718	-9.18192232328e-06	0.000376721052995	0.0898272395572	0.050710813413	0.0274184031055	-0.714301396394	0.000533254706806	0.0413771607839	1.8528889051	9.69445514957e-05	0.00468830253929	0.0359899290788	-0.0184358260583	-0.651112886548	3.79543414556	0.0315842771834	1.45180182758	21.6722703116	-0.0105618017607	-0.81485133917	-36.2139756932	-0.18720881641	-0.208239324115	0.864795705304	-0.000711856512761	-0.0275845400917	0.693335872079
0.035	0.524728465927	14.9912190013	0.178553445265	-2.63623004759e-05	-0.00191354963495	-0.0772784848865	0.275198542613	-0.304480325511	-10.1253418322	-8.75957045564e-06	0.00046798268228	0.0926960190125	0.0507378682769	0.0266913246648	-0.739855485095	0.000575561585637	0.0432365968775	1.8659832821	0.0001016498146	0.00472222366943	0.0318523311851	-0.019084989687	-0.647214370779	4.00159739234	0.0330468696723	1.47338315022	21.4903749663	-0.0113948229628	-0.851191064973	-36.4654759141	-0.187416623854	-0.207375564862	0.862722801161	-0.000739088487859	-0.0268794101062	0.716924098919
0.036	0.539719775582	14.9914003104	0.184064804111	-2.83145575395e-05	-0.00199096449231	-0.0775512298288	0.274888997114	-0.314610672512	-10.1353521685	-8.24456108781e-06	0.000562036053384	0.095410723195	0.0507641840591	0.0259402397212	-0.762314402033	0.000619734123037	0.0451084779237	1.87777881013	0.000106386978865	0.00475210486124	0.0279100524486	-0.0197301584186	-0.643123092461	4.18095924513	0.0345309584409	1.49479438693	21.332098461	-0.0122643034183	-0.887769845977	-36.6920860936	-0.187623568624	-0.206513974186	0.860458549811	-0.000765604338163	-0.0261522905016	0.737315110299
0.037	0.554711269164	14.9915868525	0.189019443002	-3.03443544337e-05	-0.00206862929605	-0.0777783776481	0.274569316601	-0.324750352404	-10.1440076174	-7.63417812811e-06	0.000658729866012	0.0979769020616	0.0507897382183	0.0251680786797	-0.782007681031	0.000665784128977	0.0469915339562	1.88833325497	0.000111152099781	0.00477813697068	0.0241541664267	-0.0203711521813	-0.63886443295	4.33635977544	0.0360363845872	1.5160579058	21.1949392722	-0.0131704700164	-0.924563350379	-36.8949227098	-0.187829652977	-0.205654732157	0.858025509748	-0.000791383590338	-0.0254062138469	0.754838199047
0.038	0.569702951641	14.9917781015	0.193478520028	-3.24519188744e-05	-0.0021464995854	-0.0779622010415	0.274239492384	-0.334898081675	-10.1514509241	-6.92585405892e-06	0.000757918272356	0.100399910626	0.0508145109874	0.0243774596794	-0.79923031971	0.000713722171706	0.0488845515018	1.89770183627	0.00011594141933	0.00480050212733	0.0205761468765	-0.021007814939	-0.634461082453	4.47034121941	0.0375630103924	1.53719370453	21.0766581957	-0.0141135258611	-0.961548339047	-37.0750546254	-0.188034879342	-0.204797997486	0.8554438313	-0.000816408647564	-0.0246439006057	0.769788283369
0.039	0.584694827486	14.9919735892	0.19749678392	-3.46374352265e-05	-0.00222453311868	-0.0781048655375	0.273899516987	-0.34505271209	-10.1578099062	-6.11716458098e-06	0.000859460683542	0.102684911745	0.0508384850779	0.0235707213169	-0.814246405236	0.000763557633002	0.0507863710901	1.90593734035	0.000120751357458	0.00481937412805	0.0171678545652	-0.0216400121414	-0.629933322189	4.58517930839	0.0391107170742	1.558219659	20.975250744	-0.0150936513401	-0.998702618927	-37.2335051354	-0.188239250296	-0.203943909813	0.852731514373	-0.000840664493718	-0.0238677917017	0.782429524512
0.04	0.59968690073	14.9921728992	0.201123242266	-3.69010466704e-05	-0.00230268976914	-0.0782084353719	0.273549384023	-0.355213216553	-10.1631990196	-5.20582344953e-06	0.000963221579339	0.10483687985	0.0508616454146	0.0227499519353	-0.827292358008	0.000815298760984	0.0526958848743	1.91309022789	0.00012557850393	0.00483491881668	0.0139215227	-0.0222676284409	-0.625299276888	4.68291129326	0.0406794027765	1.5791517456	20.8889224584	-0.0161110051488	-1.03600499846	-37.3712539231	-0.188442768546	-0.203092591739	0.849904635223	-0.000864138428398	-0.0230800776583	0.792998562301
0.041	0.614679175011	14.9923756617	0.204401755705	-3.92428572681e-05	-0.0023809314263	-0.0782748789571	0.273189088076	-0.365378676445	-10.1677207642	-4.18967749891e-06	0.00106907032191	0.106860605293	0.0508839788985	0.0219170158397	-0.838579833042	0.0008689527206	0.0546120343565	1.91920873664	0.000130419610563	0.00484729444889	0.0108297417165	-0.0228905656497	-0.620575140736	4.76536101203	0.0422689807694	1.60000424024	20.8160668249	-0.0171657252705	-1.07343524488	-37.4892389309	-0.188645436918	-0.202244150645	0.846977552166	-0.000886819829563	-0.0222827246728	0.801707408725
0.042	0.629671653616	14.9925815484	0.207371575758	-4.16629339327e-05	-0.00245922190277	-0.0783060739833	0.272818624603	-0.375548270296	-10.1714669373	-3.0667018509e-06	0.00117688097411	0.1087606991	0.0509054741948	0.0210735767653	-0.848298315832	0.000924525641885	0.0565338082146	1.9243389794	0.000135271583809	0.0048566520417	0.00788544388809	-0.0235087409099	-0.615775379573	4.8341613129	0.0438793778377	1.62078989642	20.7552455206	-0.0182579299146	-1.11097404342	-37.5883581475	-0.188847258333	-0.201398680325	0.843963087187	-0.000908699940875	-0.0214774979504	0.808746036019
0.043	0.644664339524	14.9927902681	0.21006782027	-4.4161308307e-05	-0.00253752684586	-0.0783038121879	0.272437989836	-0.385721263643	-10.1745197577	-1.83499530253e-06	0.00128653212264	0.110541597971	0.0509261215426	0.0202211188849	-0.85661744501	0.000982022666104	0.0584602402231	1.9285250376	0.000140131477683	0.00486313570767	0.00508188807066	-0.0241220850556	-0.61091291186	4.8907741126	0.0455105328382	1.64152010455	20.7051707447	-0.0193877184154	-1.14860295816	-37.669471318	-0.189048235804	-0.200556262437	0.840872689732	-0.000929771681143	-0.0206659825866	0.814284691573
0.044	0.65965723544	14.9930015629	0.212521904148	-4.67379785568e-05	-0.00261581365387	-0.0782698038232	0.272047180704	-0.395896999957	-10.1769528689	-4.92775888032e-07	0.00139790670634	0.11220756943	0.0509459125848	0.0193609656173	-0.863689090154	0.00104144798985	0.0603904072672	1.93180905061	0.000144996487024	0.0048668829741	0.0024126447837	-0.0247305411468	-0.605999270634	4.93650833982	0.0471623954078	1.66220503463	20.6646894114	-0.0205551720918	-1.1863043946	-37.7334015788	-0.18924837242	-0.199716967801	0.83771658258	-0.000950029473565	-0.0198496022566	0.818475968487
0.045	0.674650343823	14.9932152048	0.214761922136	-4.93929110821e-05	-0.0026940513967	-0.078205681846	0.271646194758	-0.406074892511	-10.178832239	9.61623389929e-07	0.00151089184958	0.113762717037	0.0509648402159	0.0184942964666	-0.869649211294	0.0011028049072	0.062323427443	1.93423130103	0.000149863941055	0.00486802508737	-0.000128418249346	-0.0253340631564	-0.601044748471	4.97253598743	0.048834924807	1.68285376384	20.6327690112	-0.0217603550711	-1.2240615639	-37.7809370219	-0.189447671332	-0.198880857564	0.834503891296	-0.000969469092665	-0.0190296359435	0.821456657839
0.046	0.689643666922	14.9934309923	0.216812991071	-5.21260421507e-05	-0.00277221074055	-0.0781130058524	0.271235030103	-0.416254417112	-10.1802169632	2.52975866517e-06	0.00162537870091	0.115210985626	0.0509828984452	0.0176221620994	-0.874619523005	0.00116609585005	0.0642584582416	1.93583029618	0.00015473129725	0.00486668730323	-0.00254715002256	-0.0259326147942	-0.59605852724	4.9999064734	0.0505280888843	1.70347439082	20.6084849609	-0.0230033150773	-1.26185844851	-37.8128321915	-0.189646135753	-0.198047984238	0.831242761225	-0.000988087527093	-0.0182072329117	0.823349405659
0.047	0.704637206792	14.9936487476	0.218697560951	-5.49372794592e-05	-0.00285026387636	-0.0779932657767	0.270813685342	-0.426435105586	-10.1811599857	4.21307915411e-06	0.00174126227697	0.116556166505	0.0510000822751	0.0167454978464	-0.878708983044	0.00123132242657	0.0661946948126	1.93664284596	0.000159596135483	0.00486298916343	-0.00484912959337	-0.026526168455	-0.591048794259	5.01955948913	0.0522418631487	1.72407413795	20.5910092871	-0.0242840841862	-1.29967976936	-37.8298095152	-0.189843768942	-0.197218392626	0.827940461691	-0.0010058828566	-0.0173834261113	0.824264195197
0.048	0.719630965323	14.9938683142	0.220435688738	-5.78265036234e-05	-0.00292818445194	-0.0778478853709	0.270382159519	-0.436616539949	-10.1817087398	6.01293094837e-06	0.00185844131154	0.117801902621	0.051016387592	0.0158651357922	-0.882015125448	0.00129848545813	0.0681313683043	1.93670413725	0.000164456152445	0.00485704475921	-0.00703967884124	-0.0271147042752	-0.586022846267	5.03233649525	0.0539762299391	1.74465944284	20.5796005015	-0.0256026795481	-1.33751095446	-37.8325606744	-0.190040574198	-0.196392120656	0.824603478308	-0.00102285414175	-0.0165591441771	0.824299673196
0.049	0.734624944257	14.9940895547	0.222045286559	-6.0793569603e-05	-0.00300594750736	-0.0776782254819	0.269940452076	-0.446798347183	-10.1819057278	7.93056065897e-06	0.00197681810967	0.118951693643	0.0510318110677	0.014981815603	-0.884625253035	0.00136758501442	0.0700677442754	1.936047805	0.000169309156316	0.00484896298247	-0.0091238746287	-0.0276982092896	-0.580987182515	5.03899100768	0.0557311776807	1.76523604036	20.5735945415	-0.0269591040797	-1.37533810875	-37.821747915	-0.190236554859	-0.195569200119	0.821237596683	-0.00103900132492	-0.0157352221723	0.823544336458
0.05	0.749619012605	14.9940471418	-0.306871095672	-6.3903027466e-05	-0.00321296821868	-0.336363197149	0.26948859867	-0.456908463099	-10.0383261044	9.51157989731e-06	0.001185220367	-1.70214717898	0.0510464730097	0.014342068489	-0.39486897504	0.00143817187208	0.0711059710353	0.140405714831	0.000174577917254	0.00568855889345	1.68831569658	-0.0282768421484	-0.576278534964	4.37830409467	0.0575067422815	1.78589316108	20.7406468868	-0.0283509832159	-1.40842016363	-28.3423618283	-0.190428947618	-0.189216317822	11.8845269963	-0.00103553050068	0.0226768706561	76.0006413203
0.051	0.764612838138	14.9936039236	-0.579565233551	-6.73307823681e-05	-0.00364254158546	-0.522783536405	0.269026720724	-0.466847430477	-9.83960865159	9.53587766826e-06	-0.00113662482509	-2.94154320521	0.0510604441457	0.0136002035628	-1.08886087724	0.00150900746356	0.0705652119365	-1.22192391235	0.000181336856792	0.00782932018407	2.59320688465	-0.0288508404468	-0.57171806186	4.74264211416	0.0593030905426	1.80680336122	21.0797533935	-0.0297717152147	-1.433043834	-20.9049789307	-0.190611528801	-0.175946048996	14.6560106566	-0.000960262339511	0.127859451683	134.364520734
0.052	0.779606093686	14.9929071719	-0.813938198611	-7.12779742556e-05	-0.00425184218953	-0.695817671749	0.268555009356	-0.476575304459	-9.61613931274	6.65920481174e-06	-0.00461672088795	-4.01864892052	0.0510732584294	0.0120283637602	-2.05481872818	0.00157862763268	0.0686751263007	-2.55824735926	0.000190593301451	0.0106835691335	3.11529101415	-0.0294200541388	-0.566709322162	5.27483728158	0.061120544597	1.82810474767	21.5230195129	-0.031213323235	-1.45017220649	-13.3517660463	-0.190779843936	-0.160684221111	15.8676451129	-0.000750785876656	0.291093474027	192.103523953
0.053	0.794598540508	14.9919864721	-1.02746137651	-7.59192109352e-05	-0.00503063116977	-0.861760288732	0.268073684995	-0.486073417132	-9.38008603267	-2.16436543771e-07	-0.00913456182307	-5.01703294971	0.0510839872856	0.00942934867331	-3.14321144554	0.00164569571368	0.065461035694	-3.86993385418	0.000202921713963	0.0139732558906	3.46408250013	-0.0299839836574	-0.561149714946	5.84437715072	0.062959543643	1.8498933442	22.0541735505	-0.0326682964993	-1.4597743222	-5.85246535936	-0.190932488427	-0.144604760341	16.291276428	-0.000349434545185	0.511609188915	248.927905824
0.054	0.809589962973	14.9908584587	-1.22856551316	-8.1420727424e-05	-0.00597240180776	-1.02178098725	0.267582982056	-0.495332461673	-9.13800304872	-1.20939833841e-05	-0.0146205318575	-5.95490711921	0.0510915610281	0.00571813639127	-4.27921311857	0.00170890059756	0.0609487320703	-5.15467339321	0.000218683621762	0.0175505597075	3.69052513363	-0.0305420745498	-0.555032070008	6.39091272431	0.0648206151531	1.87224967602	22.658490081	-0.0341291487653	-1.46193020976	1.54069022788	-0.191068942895	-0.128304176823	16.3098906062	0.000300568032384	0.788395966223	304.645648792
0.055	0.82457990558	14.9890267543	-2.43484320911	-8.8069110473e-05	-0.00732436429028	-1.68214397778	0.26708322345	-0.504184749601	-8.56657280773	-3.01797389641e-05	-0.0215509793025	-7.90598777066	0.0510951746521	0.00150911161874	-4.13883642651	0.00176720158422	0.0556532412486	-5.43630825023	0.000238448156749	0.021978510266	5.16537598345	-0.0310899970225	-0.540812875281	22.0474767305	0.066716089324	1.91869866588	70.2394896462	-0.0355890526909	-1.45787764143	6.56444643199	-0.191189074167	-0.111958367182	16.3817286757	0.00125459694314	1.11966185529	357.886129345
0.056	0.839567447996	14.9860580788	-3.50250779791	-9.63770989426e-05	-0.00929161264887	-2.2523527394	0.266574856748	-0.512548654851	-8.16123769223	-5.60768343025e-05	-0.0302432113744	-9.47847637322	0.0510946073055	-0.00264380488126	-4.16699657353	0.00182003923434	0.0500220589867	-5.82605627346	0.000263198866944	0.0275229101244	5.92342373341	-0.0316155398942	-0.51027286819	39.032537451	0.0686730581019	1.99523888976	82.8409581142	-0.0370422022503	-1.44842147731	12.3478818034	-0.191292868045	-0.0956293877304	16.2762302286	0.00256624061824	1.5036254949	410.041149875
0.057	0.854551477258	14.9820004437	-4.61276248656	-0.000106931624656	-0.0118174387787	-2.79929952034	0.26605840625	-0.520352341237	-7.44613507995	-9.14138009567e-05	-0.040430721934	-10.8965447461	0.0510899663386	-0.00663812887582	-3.82165141561	0.00186705165335	0.0440027790375	-6.21250362494	0.000293795247651	0.03366985129	6.37045859772	-0.0321038868302	-0.466421003885	48.6711911587	0.0707203968831	2.09943867263	125.558607625	-0.038482938381	-1.43305078416	18.3935045032	-0.191380426198	-0.0794869186871	16.0087078579	0.00428751403146	1.93892133155	460.550523418
0.058	0.869530894634	14.9768343084	-5.71950799366	-0.000120280555958	-0.0148804238239	-3.32667056996	0.265534521903	-0.527416352824	-6.68188809371	-0.000137619550054	-0.0519807762612	-12.2035639082	0.0510815322584	-0.0102300315024	-3.36215383763	0.0019078523685	0.0375986512538	-6.59575194259	0.000330710576166	0.0401608057384	6.61145029915	-0.0325439187249	-0.413642785482	56.8852456472	0.0728932228354	2.24621323208	167.990511263	-0.0399052368083	-1.4115460704	24.6159230094	-0.191451988671	-0.063638028097	15.6890733222	0.00646898684223	2.42402428998	509.655393445
0.059	0.884504595763	14.9705679505	-6.81320790853	-0.000136950922856	-0.0184603099732	-3.83310172861	0.26500396528	-0.533696892877	-5.87919201376	-0.000196005811892	-0.0647917474144	-13.4183783982	0.051069759257	-0.0133159713774	-2.80972591226	0.00194205652375	0.0308096592584	-6.98223204821	0.000374199963689	0.0468179693075	6.70287683885	-0.0329274141886	-0.353348141783	63.7040417524	0.0752338662586	2.43507361423	209.730253039	-0.0413028862095	-1.38375273198	30.9707538391	-0.191507870392	-0.0481254138413	15.3361551893	0.00915976640563	2.95753483683	557.365700246
0.06	0.899471488667	14.9632178566	-7.88697976014	-0.000157448959943	-0.0225357642	-4.31780672513	0.264467536708	-0.539160250813	-5.04752385686	-0.000267790853534	-0.0787783358685	-14.5547985101	0.0510551949721	-0.0158125983502	-2.18352803346	0.00196927672619	0.0236307456173	-7.37559523401	0.000424365230953	0.0535125652224	6.68631499094	-0.0332475374761	-0.28689843324	69.1953753333	0.0777839973324	2.66518853346	250.499585432	-0.0426695412559	-1.34955736092	37.4199882855	-0.191548421643	-0.0329770880747	14.9604963438	0.0124075655969	3.5380635457	603.691717503
0.061	0.914430501113	14.9548070364	-8.93466078769	-0.000182259134517	-0.0270845849485	-4.77983477185	0.263926065659	-0.543781848628	-4.19567177398	-0.000354113261719	-0.0938664805025	-15.6214907578	0.0510384609757	-0.0176553946211	-1.5020645083	0.00198911892658	0.0160536551636	-7.77858567331	0.000481196921733	0.0601508163367	6.59018723766	-0.0334987792463	-0.215585107207	73.4312767324	0.080584325484	2.93546776969	290.058887016	-0.0439987601926	-1.30888051237	43.9337088168	-0.191574016577	-0.0182127787282	14.5681223494	0.0162587133838	4.16423202807	648.64524723
0.062	0.929380586796	14.9453643292	-9.95075345784	-0.000211843230039	-0.0320836060954	-5.21820752188	0.263380401944	-0.547545580884	-3.33179273899	-0.000456041063587	-0.109989123233	-16.6237947025	0.0510202343531	-0.0187978504898	-0.782847229071	0.00200117964503	0.00806778174062	-8.19316117268	0.000544603828291	0.0666629967797	6.43417364841	-0.0336768846997	-0.14062579952	76.4873386412	0.0836743581529	3.24459756814	328.200709891	-0.0452840355353	-1.26167017303	50.4869698635	-0.191585046648	-0.00384736484745	14.1627054121	0.0207581663757	4.83467395577	692.23860817
0.063	0.944320730842	14.9349237625	-10.9303799686	-0.000246639389228	-0.0375087122815	-5.63200485024	0.262831407554	-0.550443199625	-2.46344474237	-0.0005745773625	-0.127083474594	-17.5649080202	0.0510012302331	-0.0192103894772	-0.0422307456902	0.00200504399226	-0.000339087277103	-8.62057686276	0.000614433394649	0.0729961359366	6.23210466541	-0.0337787781416	-0.0631610842831	78.4420918329	0.0870921922854	3.59107069684	364.745547511	-0.0465188195201	-1.20789779658	57.0577830229	-0.191581916673	0.0101073166631	13.7466576089	0.0259495209771	5.54803524705	734.483974392
0.064	0.959249954698	14.9235239493	-11.8692464046	-0.000287061207082	-0.0433349234275	-6.0204174418	0.262279949091	-0.552473724711	-1.59760542889	-0.000710663730788	-0.145089261983	-18.4466667584	0.0509821854534	-0.0188791699735	0.704669752915	0.00200028439937	-0.00918009851921	-9.06144562145	0.000690486027542	0.0791091298484	5.99388315825	-0.0338024846074	0.0157481526686	79.3763820705	0.090874334126	3.97321298438	399.539027562	-0.0476965464199	-1.14755600302	63.6258041081	-0.191565042269	0.023641489745	13.3216885552	0.031875025446	6.30297369081	775.392913139
0.065	0.974167320432	14.9112075188	-12.7636146569	-0.000333496929093	-0.0495365205945	-6.38277689229	0.261726890794	-0.553642869352	-0.740683854208	-0.000865182173143	-0.163947622726	-19.2700547271	0.0509638434556	-0.0178048255149	1.44401916428	0.00198645999364	-0.018468712934	-9.51578320821	0.000772525317918	0.0849694509048	5.72675895451	-0.0337470491754	0.095122711271	79.3727351343	0.0950555443651	4.38920749373	432.449991141	-0.0488106531007	-1.08065735862	70.1714846803	-0.191534848084	0.0367468812424	12.8890944395	0.0385755913766	7.09815817036	814.976045958
0.066	0.989071934477	14.8980205715	-13.6102798539	-0.000386308786551	-0.0560871943221	-6.71857056283	0.261173088122	-0.553962475835	0.101470887894	-0.00103895619251	-0.183600416009	-20.0355318394	0.0509469404552	-0.0160011753162	2.16328123314	0.00196311657407	-0.028218126203	-9.98304332974	0.000860285501618	0.0905509164937	5.43617222326	-0.0336124546026	0.17406643431	78.514710943	0.0996687066335	4.83711704309	463.369107574	-0.0498545987059	-1.00723385177	76.6755290297	-0.191491766451	0.0494163843803	12.4499118364	0.0460908042572	7.93226759086	853.242795031
0.067	1.00396295084	14.884012156	-14.4065512684	-0.000445832485033	-0.0629602026405	-7.02744607397	0.260619381904	-0.553449959376	0.923562030541	-0.00123275130184	-0.20398980265	-20.743241443	0.0509321929062	-0.0134939226402	2.85122411879	0.00192978715054	-0.0384407208691	-10.4621460024	0.000953477038697	0.0958321576643	5.12631011797	-0.0333995379272	0.251766916476	76.8862533896	0.104744717904	5.3149054971	492.207800461	-0.0508218840379	-0.927336812151	83.1185502058	-0.191436236338	0.0616438418652	12.0050031336	0.0544589328457	8.80398958618	890.201195615
0.068	1.0188395738	14.8692337628	-15.1502351346	-0.000512376851377	-0.0701285300476	-7.30920874028	0.260066593045	-0.552127759735	1.72083725058	-0.00144727519905	-0.225057991759	-21.3931367748	0.0509202862688	-0.0103193522816	3.49791659846	0.00188599301783	-0.049147544541	-10.9515013416	0.00105179089214	0.100795549226	4.80047300529	-0.0331099066862	0.327495565468	74.5710445955	0.110312399686	5.8204580686	518.897342542	-0.051706070999	-0.841037110141	89.4808538141	-0.191368702468	0.0734238970037	11.5551071435	0.0637169371721	9.71201906646	925.857764953
0.069	1.0337010601	14.8537388361	-15.8396181585	-0.000586223637155	-0.0775650415085	-7.56381418148	0.259515517764	-0.550022801212	2.48907979683	-0.00168317773834	-0.246747086827	-21.9850533597	0.0509118650748	-0.00652303574756	4.09471646964	0.00183124534043	-0.0603478102544	-11.4490300851	0.00115490188824	0.105426442977	4.46131449696	-0.0327458553914	0.400607024189	71.6518728465	0.116398429098	6.35160075459	543.388029434	-0.0525008023203	-0.748425532374	95.742301721	-0.191289614577	0.0847518864883	11.1008718256	0.0739004750354	10.6550566603	960.217422706
0.07	1.04854672067	14.8375823016	-16.4734508423	-0.000667627471616	-0.0852426274138	-7.79135762917	0.258966923382	-0.54716596222	3.22459818691	-0.00194105077482	-0.268998986145	-22.518745277	0.0509075242811	-0.00215855165104	4.63425172342	0.00176504722726	-0.072048416098	-11.9521816021	0.00126247140936	0.109712599257	4.11099806297	-0.0323102828932	0.470537972288	68.2100233497	0.123027288954	6.90611895727	565.64837591	-0.0531998217213	-0.649613269798	101.882223431	-0.191199426753	0.0956237612399	10.6428776777	0.0850439069164	11.6318071017	993.283460024
0.071	1.06337592187	14.8208201112	-17.0509299822	-0.000756815953678	-0.0931343367113	-7.99206096585	0.258421544623	-0.543591556028	3.92421419709	-0.0022214279216	-0.291755307416	-22.9938972641	0.050907801891	0.00271377154529	5.1103946692	0.00168689627832	-0.0842534817802	-12.4579497623	0.0013741495828	0.113643747632	3.75129868713	-0.0318066112399	0.536805334194	64.3247004632	0.13022123608	7.48177529519	585.664299934	-0.053796994597	-0.544732481432	107.879353302	-0.191098596858	0.106036028152	10.1816561471	0.0971802992719	12.6409776093	1025.05755527
0.072	1.07818808633	14.8035088063	-17.5716798985	-0.000853989870183	-0.101213496298	-8.16625820666	0.257880080433	-0.539336824435	4.58524898835	-0.00252478423349	-0.314957316364	-23.4101206332	0.0509131728185	0.00802808342112	5.51822908243	0.0015962875874	-0.0969639000486	-12.9628867745	0.00148957707222	0.117211231206	3.38366846078	-0.0312387066083	0.599003929094	60.0724893368	0.138000287019	8.076326582	603.438273687	-0.0542863292954	-0.433936915439	113.711778683	-0.19098758599	0.115985708871	9.71770529018	0.110341426229	13.6812763042	1055.53983445
0.073	1.09298269329	14.7857051003	-18.0357321193	-0.00095932352601	-0.109453815357	-8.31437991225	0.257343191298	-0.534441446295	5.20550729136	-0.00285153581459	-0.338545845824	-23.7669382871	0.0509240439618	0.0137142031955	5.85401046625	0.00149271718693	-0.110176900887	-13.4631149029	0.0016083865402	0.120407704743	3.00927861247	-0.0306108028409	0.656803605765	55.5268640062	0.146382220277	8.68753993386	618.988430033	-0.054661999044	-0.317402581803	119.356888589	-0.190866857979	0.125470313425	9.25150381902	0.124557769735	14.7514107085	1084.72897428
0.074	1.10775927858	14.7674654825	-18.4435033426	-0.00107296517056	-0.117829473747	-8.43693686787	0.256811497043	-0.528947062834	5.7832596302	-0.00320203933556	-0.362461196116	-24.063762296	0.0509407504475	0.0196987682252	6.11511959313	0.00137568592337	-0.123885626248	-13.9543358194	0.00173020382614	0.123226867141	2.62904618371	-0.0299274280821	0.70994591174	50.7577479425	0.155382594223	9.31320795841	632.347619062	-0.0549183645748	-0.195328479764	124.79131549	-0.190736878908	0.134487827403	8.78352413652	0.139858518273	15.8500863682	1112.62234501
0.075	1.12251743424	14.7488458451	-18.7957716221	-0.00119503750434	-0.126315193809	-8.53450325566	0.256285575101	-0.522896821708	6.31722262211	-0.00357659143881	-0.386643010382	-24.2998662369	0.050963552998	0.0259063328164	6.30000958941	0.00124470375386	-0.138078712761	-14.4318372065	0.0018546488675	0.125663215572	2.24365067873	-0.0291933349504	0.758240351661	45.8311319003	0.165014779689	9.95116297475	643.562413618	-0.0550499975095	-0.0679373896987	129.99086464	-0.190598116639	0.143036711807	8.31424467103	0.156271564275	16.9760056357	1139.21618998
0.076	1.13725680773	14.7299011339	-19.0936508002	-0.00132563824883	-0.13488629517	-8.60769946759	0.255765959219	-0.51633494168	6.80653743329	-0.00397542800415	-0.411030120309	-24.4743536172	0.05099263637	0.0322604110716	6.40814692096	0.00109929445777	-0.152739879413	-14.8904960975	0.00198133638175	0.127711812945	1.85354406735	-0.0284134346276	0.801560293945	40.8087526664	0.175290006284	10.5992902144	652.692065692	-0.0550517045765	0.0645232558157	134.930426389	-0.190451040325	0.151115914985	7.84416168521	0.173823500418	18.1278666494	1164.50583754
0.077	1.15197710081	14.7106850268	-19.3385632597	-0.00146484076253	-0.143518732227	-8.65717464491	0.255253138599	-0.509306299706	7.25074651476	-0.00439872324363	-0.435560358645	-24.5861230532	0.0510281088045	0.0386844578954	6.43994672658	0.000939000759763	-0.167847516611	-15.3247782972	0.00210987631976	0.129368063074	1.45895619119	-0.0275927351867	0.839838587791	35.7478350264	0.186217421369	11.2555399561	659.807417746	-0.0549185527472	0.201780402722	139.583867423	-0.19029611992	0.158724896152	7.37380064942	0.192539615012	19.3043625383	1188.48594027
0.078	1.16667806815	14.6912496396	-19.5322111519	-0.00161269468566	-0.152189114038	-8.68358897815	0.254747557428	-0.501856042063	7.64976877102	-0.00484658859063	-0.46017033536	-24.6338303778	0.0510700024248	0.0451027827663	6.39670301514	0.00076338986531	-0.183374272295	-15.7287330708	0.00223987409606	0.130627489521	1.05989670291	-0.0267362844157	0.873062954296	30.700897984	0.197804160623	11.9179385523	664.989774624	-0.0546458954034	0.343534284864	143.923896862	-0.190133825641	0.165863660095	6.90372723632	0.212443886719	20.5041808761	1211.15073522
0.079	1.1813595156	14.6716452609	-19.6765462263	-0.00176922659588	-0.160874706404	-8.68759575377	0.254249614796	-0.494029220998	8.00387335953	-0.00531907134545	-0.484795174267	-24.6158474354	0.0511182745119	0.0514413914181	6.28051428858	0.000572059414222	-0.199286629881	-16.0959821013	0.00237093059826	0.13148551488	0.656154014723	-0.0258491173307	0.901271215798	25.7156250192	0.210055429055	12.5845983111	668.329742925	-0.0542293996687	0.489457184656	147.921902722	-0.18996462741	0.172532802689	6.43455795187	0.233558978858	21.7260034023	1232.49431714
0.08	1.19602129829	14.6519201186	-19.7737384634	-0.001934440657	-0.169553415824	-8.66982308605	0.253759664957	-0.485870458155	8.31365232682	-0.00581615303581	-0.50936820646	-24.5302169508	0.0511728095832	0.0576287511462	6.09420516749	0.000364643863443	-0.215544471676	-16.41970149	0.00250264197446	0.131937237513	0.247291250049	-0.0249362085093	0.924546426814	20.8347970134	0.222974591313	13.2537262054	669.926045627	-0.0536650750699	0.639192012763	151.547753492	-0.189788994225	0.178733566862	5.96697039343	0.255906233568	22.9685060181	1252.51091449
0.081	1.21066331843	14.6321201775	-19.826143642	-0.0021083192424	-0.178203754978	-8.63085522112	0.25327801791	-0.477423635832	8.57999231771	-0.00633774744713	-0.533820616179	-24.3746024879	0.0512334221968	0.0635964760173	5.84124457469	0.000140821317568	-0.232100620074	-16.6925953054	0.00263459919449	0.131977202546	-0.167361184009	-0.0240024293119	0.943011968031	16.0962854211	0.23656327011	13.9236313884	669.884320469	-0.0529493037292	0.792350668677	154.769558335	-0.189607393488	0.184467908596	5.50171307439	0.279505666104	24.2303590527	1271.19515479
0.082	1.22528552301	14.6122889707	-19.8362699524	-0.00229082351449	-0.186804789209	-8.57121324229	0.252804940283	-0.468731616877	8.80404559325	-0.00688369827196	-0.55808103349	-24.1462321337	0.0512998603992	0.0692799287835	5.52566095773	-9.96791660438e-05	-0.24890034715	-16.9068588453	0.00276638737746	0.131599163404	-0.588717099869	-0.0230525099969	0.956826661933	11.5331023834	0.250821451557	14.5927315042	668.315911088	-0.0520788723265	0.948512136736	157.553377782	-0.189420290247	0.189738572471	5.03961467661	0.30437595952	25.5102277808	1288.54230144
0.083	1.23988790122	14.5924674639	-19.8067436628	-0.00248189394075	-0.1953360633	-8.49133493904	0.252340656478	-0.459835993782	8.98720059649	-0.00745377632202	-0.582075066616	-23.8418341187	0.0513718097319	0.0746187367114	5.15195489803	-0.000357069760247	-0.265880841257	-17.0541293696	0.00289758487382	0.130795829311	-1.01795108621	-0.0220910066835	0.966179965014	7.17350377758	0.265747596204	15.2595577899	665.336660334	-0.0510510061267	1.10722026293	159.862874599	-0.189228146373	0.194549176044	4.58159246785	0.330534459986	26.8067731499	1304.5484367
0.084	1.25447048193	14.5726939552	-19.7402736964	-0.00268145072616	-0.203777507532	-8.39155352455	0.251885350047	-0.450776867343	9.13105228113	-0.00804767623769	-0.605724764734	-23.457562116	0.0514488977096	0.0795572187741	4.72500922746	-0.000631495489237	-0.282970616724	-17.1254215636	0.00302776208502	0.129558593088	-1.45652135955	-0.0211222730573	0.971287287263	3.04114072114	0.281338754587	15.9227589778	661.065715396	-0.0498634054222	1.26798114604	161.658891622	-0.189031419634	0.198904301973	4.12865939026	0.357997172884	28.1186526459	1319.21055526
0.085	1.26903333092	14.553004011	-19.6396147842	-0.00288939414077	-0.212109321694	-8.2720747987	0.251439165286	-0.441592655011	9.23737238301	-0.00866501261982	-0.628947999513	-22.9889074421	0.0515306986798	0.0840447215987	4.24999642163	-0.00092302522245	-0.300088849703	-17.1110443945	0.00315647999767	0.127877232209	-1.90620039776	-0.0201504366712	0.972385485047	-0.844745153096	0.297590686083	16.5811040127	655.624354535	-0.0485142848183	1.43026006171	162.898939724	-0.188830562685	0.202809596139	3.68192894279	0.386778759797	29.4445211812	1332.52651546
0.086	1.28357654814	14.5334304394	-19.5075283898	-0.00310560471923	-0.220311835221	-8.13295225663	0.251002208994	-0.432319928941	9.30807975715	-0.0093053154949	-0.65165775065	-22.4305948326	0.0516167389712	0.0880358610539	3.73228248884	-0.00123164195709	-0.317144619573	-17.0004953458	0.00328328840102	0.125739574488	-2.36911504449	-0.0191793796442	0.969728568868	-4.46908720607	0.314497979895	17.2334836126	649.134845263	-0.0470024158781	1.59347781878	163.536574411	-0.188626021952	0.206271868765	3.24261631002	0.416892536299	30.7830318232	1344.49476845
0.087	1.29810026501	14.5140033051	-19.346740149	-0.0033299433074	-0.228365341123	-7.97405954718	0.250574552388	-0.422993283668	9.34521078912	-0.00996802500874	-0.673761277044	-21.7764579543	0.0517065022343	0.0914906651505	3.17732570434	-0.00155723228232	-0.334036030883	-16.7823272746	0.00340772374728	0.123131118035	-2.8477978608	-0.0182127235282	0.963583663232	-7.82072406626	0.332054177055	17.8789107071	641.719343755	-0.0453271737573	1.75700642284	163.520633714	-0.188418236421	0.209299193418	2.81203299505	0.44835047025	32.1328360779	1355.11374098
0.088	1.31260464166	14.4947499893	-19.1598914787	-0.00356225092832	-0.236249900703	-7.7950596129	0.250156233129	-0.413645233409	9.35088972782	-0.0106524852229	-0.695159151272	-21.0192905026	0.0517994348726	0.0943746115702	2.59056713499	-0.00189957489063	-0.350649185752	-16.4439824634	0.00352930660302	0.120034593452	-3.34525130525	-0.0172538180703	0.954227252481	-10.8920974341	0.35025189231	18.5165198016	633.498845177	-0.0434885886003	1.92016389111	162.794302838	-0.188207636327	0.211900994961	2.39157009206	0.481163179931	33.4925832852	1364.3806736
0.089	1.32708986431	14.4756953029	-18.9494814584	-0.00380234843638	-0.243945115433	-7.59536984591	0.249747257443	-0.404306139295	9.32729850127	-0.011357936864	-0.715744131021	-20.1506689945	0.0518949514529	0.0966585489055	1.97730753571	-0.00225832796903	-0.366856971032	-15.9715880971	0.00364753862728	0.116429455058	-3.8650254842	-0.0163057335717	0.941941744788	-13.6789179531	0.369082934871	19.1455653214	624.592194465	-0.0414874026429	2.08220802372	161.29396238	-0.187994641774	0.214088110717	1.98266141862	0.515339930782	34.8609184157	1372.28958741
0.09	1.34155614279	14.456861666	-18.7177922158	-0.00405003592498	-0.25142986175	-7.37412278937	0.24934760229	-0.395004167498	9.27664509148	-0.0120835088486	-0.73539983803	-19.1607450239	0.0519924399689	0.0983184832097	1.34256107255	-0.00263301526409	-0.382517619096	-15.3497080304	0.00376189899898	0.112291288347	-4.41130793665	-0.0153712565053	0.927012387966	-16.1797956896	0.388538427033	19.7654190021	615.115166967	-0.0393251341868	2.24232888852	158.947767223	-0.18777966132	0.215872796602	1.58671035117	0.550888628551	36.2364771218	1378.82782479
0.091	1.35600370831	14.438269377	-18.4667858239	-0.00430509184806	-0.258681984427	-7.13012256438	0.248957217565	-0.385765280622	9.2011286607	-0.0128282083753	-0.753999215373	-18.0380096628	0.0520912668096	0.0993351981284	0.690868764999	-0.00302301057239	-0.397472997505	-14.5610487885	0.00387184020573	0.107591125155	-4.98901844685	-0.0144528880224	0.90972457789	-18.3958244634	0.408608919734	20.3755663998	605.179628348	-0.037004149883	2.399639719	155.673893734	-0.187563090609	0.217268626676	1.20494979736	0.587815805176	37.6178761279	1383.97018747
0.092	1.37043281151	14.4199370087	-18.1979507487	-0.00456727181286	-0.265677945164	-6.86179890995	0.248576028292	-0.376613267309	9.10289796512	-0.0135909093543	-0.771402742761	-16.7690451123	0.0521907812349	0.0996936524964	0.0260399708932	-0.00342752036376	-0.411546585241	-13.5861266825	0.00397678310398	0.102294671336	-5.6038891926	-0.0135528449244	0.890361618005	-20.3300953061	0.429284504237	20.9756026057	594.892783545	-0.0345277470936	2.55316585978	151.378387825	-0.187345311201	0.218290189289	0.838175429031	0.62612659107	39.0036956618	1387.6688803
0.093	1.38484372101	14.4018820055	-17.9120556265	-0.00483630699898	-0.272392427083	-6.5671649279	0.248203936748	-0.367569820204	8.9839962445	-0.0143703389356	-0.787456419721	-15.3383088083	0.0522903190875	0.0993820527381	-0.649239487451	-0.00384556421215	-0.424541111534	-12.4029259031	0.00407611118276	0.0963614862331	-6.26248101237	-0.0126730626017	0.86920302734	-21.9870860234	0.45055491917	21.5652272604	584.356525718	-0.0319002484977	2.70183133212	145.952556848	-0.18712668991	0.218952391861	0.486229714123	0.665824662906	40.3924480086	1389.83581318
0.094	1.39923672282	14.3841216154	-17.6087246519	-0.00511190216603	-0.278797907014	-6.24379493378	0.247840824496	-0.358654682751	8.84627866209	-0.0151650619496	-0.801989608388	-13.7280685267	0.0523892053157	0.0983904037156	-1.3340585577	-0.00427595271394	-0.436235892054	-10.9866351374	0.00416916404478	0.089744237809	-6.97201583583	-0.011815199299	0.846523578087	-23.3718124844	0.472409652286	22.1442389728	573.666899162	-0.0291271115502	2.84444256283	139.269904564	-0.186907579218	0.21926899312	0.146972805378	0.706912147428	41.7825210362	1390.31024213
0.095	1.41361212085	14.3666744288	-17.2856484512	-0.005393733238	-0.284864236929	-5.88886489697	0.247486554201	-0.349885907363	8.69127211301	-0.0159734632732	-0.814813038794	-11.9187922837	0.0524867545878	0.0967081403707	-2.03046813217	-0.00471726268928	-0.44638405861	-9.3096979738	0.00425523034679	0.082388366201	-7.73972738036	-0.0109806407951	0.822593429711	-24.4884842666	0.494838036408	22.7125292709	562.913697114	-0.0262150558119	2.97966891369	131.182797158	-0.186688319948	0.219249547039	-0.185864968225	0.749389445149	43.172074406	1388.7964975
0.096	1.42797023961	14.3495631069	-16.9369955119	-0.00568144453306	-0.290558353189	-5.49936762212	0.247140971089	-0.341280317673	8.5199072666	-0.0167937287081	-0.825717830986	-9.89079210006	0.0525822686465	0.0943199770617	-2.74585848578	-0.00516780987478	-0.454710312406	-7.342809619	0.00433354104239	0.0742330250101	-8.57095500131	-0.0101705039985	0.797680163575	-25.3380480063	0.517829339161	23.2700762354	552.180231701	-0.0231722112902	3.10602012977	121.519635012	-0.186469248726	0.21889289596	-0.527437188313	0.793254902714	44.5588407238	1384.73613813
0.097	1.44231143099	14.3328196436	-16.54993104	-0.00597464593153	-0.295844443736	-5.07281347184	0.246803903735	-0.332854390055	8.33194796962	-0.017623826571	-0.834477894814	-7.62933555787	0.0526750276114	0.0911979527649	-3.49819010781	-0.0056256205473	-0.460911032631	-5.05863083023	0.00440326536996	0.0652156301249	-9.46383476917	-0.00938563660721	0.772054618994	-25.9130411551	0.541372846293	23.8169380274	541.543352289	-0.0200082899546	3.22182254133	110.085188102	-0.186250715953	0.218172650359	-0.913054015604	0.838504183697	45.9397212415	1377.02489718
0.098	1.45663615738	14.3166331325	-15.823091222	-0.00627292282873	-0.300709350673	-4.65700040208	0.246475153656	-0.324645766862	8.08529841586	-0.0184615849218	-0.841038806849	-5.49248851085	0.0527641525851	0.087051994504	-4.79372641406	-0.00608846837442	-0.464784621601	-2.68854711082	0.00446361370751	0.0554810449683	-10.0053355439	-0.00862649140553	0.746235784359	-25.7246281158	0.565457938759	24.3532469057	531.074404317	-0.0167348228131	3.32511174169	96.4932126177	-0.186033430145	0.216398966237	-2.63431422738	0.885123641898	47.2991951607	1341.92294131
0.099	1.47094514971	14.3013515355	-14.7401027298	-0.00657586409127	-0.305173174404	-4.27064706077	0.246154471533	-0.316718480747	7.7692738144	-0.0193048962538	-0.845583857036	-3.59761186324	0.0528483677381	0.0813783115219	-6.55363955008	-0.00655401414854	-0.466306926634	-0.356062955307	0.00451405977806	0.0454110961486	-10.1345620955	-0.00789290882633	0.720929374052	-24.8881924963	0.590074169455	24.879214486	520.860756391	-0.0133652865574	3.41396076983	81.2048436622	-0.1858189833	0.212494723083	-5.17417208105	0.93307743176	48.6083845635	1276.45586427
0.1	1.48523943874	14.2872265202	-13.5099277962	-0.00688307662332	-0.309251889704	-3.88678353859	0.245841547888	-0.309128808342	7.41007099662	-0.0201518100966	-0.848243828528	-1.72233112047	0.0529260187307	0.0739236736949	-8.35563610407	-0.00701989744097	-0.465459658234	2.05059975531	0.00455439399106	0.0352573298458	-10.1729705101	-0.00718416635799	0.69655556263	-23.8594303492	0.615211346116	25.3951388355	510.987942513	-0.00991483643763	3.48693946966	64.7525560015	-0.185609592522	0.206286832079	-7.24160992552	0.982303908622	49.8445691597	1195.91332798
0.101	1.49952024671	14.2743894293	-12.1642539836	-0.00719417700529	-0.312948874233	-3.50718551945	0.245536026213	-0.301914541914	7.01846185874	-0.0210004535524	-0.849043083186	0.123821804067	0.0529953085645	0.0646559939939	-10.179723298	-0.00748371564794	-0.462176755703	4.51520530663	0.00458457651698	0.0251077219887	-10.1262452041	-0.00649924558016	0.673285993012	-22.6797088857	0.640859612802	25.9013945364	501.523459421	-0.00639986333665	3.54300673229	47.381969257	-0.185407345457	0.198207299708	-8.91745481826	1.03272322972	50.9940730295	1103.09441176
0.102	1.51378891124	14.2629396277	-10.7353492361	-0.00750878604173	-0.316269198642	-3.13346329954	0.245237517343	-0.295103197339	6.60422729142	-0.0218489825469	-0.848014905773	1.93253302189	0.0530544197941	0.0535664652224	-11.999334245	-0.00794300842375	-0.456408795928	7.02071424312	0.00460465199145	0.0150432269595	-10.0027448544	-0.00583697743298	0.65125030135	-21.3916744386	0.66700951965	26.3984191601	492.525787865	-0.00283767615512	3.58136763077	29.3398276986	-0.185213929074	0.188625465193	-10.2462142109	1.08424326972	52.0460069798	1000.77348882
0.103	1.52804685334	14.2529445648	-9.25477662776	-0.00782653039948	-0.319219516866	-2.7671731474	0.244945609285	-0.288712919297	6.17632879328	-0.0226955904806	-0.845200961553	3.69535541865	0.0531015398619	0.0406736704028	-13.7862553942	-0.00839527471236	-0.448123781291	9.54931503179	0.00461474199537	0.00513678086537	-9.81014733381	-0.00519608381344	0.630536937739	-20.0350527833	0.693652081524	26.8867045875	484.045067073	0.000753743372948	3.60147142537	10.8677615013	-0.185030679582	0.177873518894	-11.257678388	1.13676237979	52.9922131545	891.63886051
0.104	1.54229554608	14.2444409195	-7.75251402147	-0.00814704415983	-0.321808003833	-2.40980078765	0.244659876184	-0.282753281915	5.74294597027	-0.0235385166223	-0.840651321879	5.40392392979	0.0531348886686	0.0260239429607	-15.5131994899	-0.00883799051665	-0.437307827286	12.0825929772	0.00461503729308	-0.00454618543903	-9.55578527499	-0.00457521682609	0.611197036968	-18.6447487589	0.720778828273	27.3667889107	476.123579327	0.00435598155775	3.60300494424	-7.80072375437	-0.184858614723	0.166256199036	-11.9769613261	1.19017206273	53.8271527317	778.240293875
0.105	1.55653648479	14.2374364903	-6.2563443156	-0.00846997030106	-0.324044278624	-2.06274879443	0.244379886505	-0.277226076737	5.31146438513	-0.0243760544358	-0.834424305122	7.05010958372	0.0531527455258	0.00968977148655	-17.1551434585	-0.00926862726277	-0.423965664958	14.6017316803	0.0046057904624	-0.0139474759188	-9.24679568449	-0.00397299351504	0.593249585127	-17.2501549237	0.748381847111	27.8392487651	468.796129402	0.00795042557748	3.58588309521	-26.4429743167	-0.184698459966	0.154053314456	-12.4288078339	1.24435951229	54.5477463883	662.947019401
0.106	1.57077116676	14.2319274528	-4.76173070911	-0.00879496787911	-0.32595087748	-1.75044891704	0.244105209388	-0.272128157616	4.88437385694	-0.0252066017704	-0.826670364132	8.45777239664	0.0531534610469	-0.0082587293312	-18.741858177	-0.00968470509428	-0.408189998046	16.9496021423	0.0045873516113	-0.0229302262786	-8.71870503515	-0.00338801304885	0.576711347252	-15.8263208261	0.776453817416	28.3046918461	462.090032541	0.0115185873753	3.55044050046	-44.4422151762	-0.184550717381	0.141431856982	-12.8141071153	1.29920935372	55.1519364719	545.433147812
0.107	1.58500108082	14.2279006748	-3.29182532988	-0.00912172982776	-0.327573019818	-1.49383575877	0.243835418897	-0.267452823176	4.46629502368	-0.0260287868143	-0.817699723618	9.48350863	0.0531354564791	-0.0277504063751	-20.2414959109	-0.0100839137349	-0.390227283244	18.975827462	0.00456027507286	-0.031222850603	-7.86654361377	-0.00281886037751	0.56159399542	-14.4083828383	0.804988038406	28.7637501325	456.026540355	0.0150426503143	3.49768537759	-61.0680305566	-0.184415770933	0.128461037563	-13.1275317211	1.35460448275	55.6383215779	427.337064132
0.108	1.5992276788	14.2252952728	-1.91897852905	-0.00944999040962	-0.328948143899	-1.25641240318	0.243570099702	-0.263185568647	4.06821403385	-0.0268415119467	-0.807750541147	10.4148563133	0.0530972616642	-0.0486392233915	-21.5361381219	-0.0104641809589	-0.370307164673	20.8644096794	0.00452531992895	-0.0386874372265	-7.0626296331	-0.00226414537955	0.547836000496	-13.1076070096	0.833978450501	29.217074059	450.621312533	0.0185059209204	3.42885583456	-76.5910555112	-0.184293850943	0.115378942269	-13.0366588674	1.41042828259	56.0092781098	314.575999616
0.109	1.61345232118	14.2239895011	-0.6925648693	-0.00977950871443	-0.330088465711	-1.02423122037	0.243308931469	-0.259150897096	4.00112906704	-0.0276438374941	-0.796900553803	11.2851183746	0.0530376424328	-0.0705992394418	-22.3838939785	-0.0108236140317	-0.348558980918	22.6319578325	0.00448328288552	-0.0453866496184	-6.33579515078	-0.00172438593258	0.531682893461	-19.1986070609	0.863430333576	29.6866920895	488.614748511	0.0218928767437	3.3450558121	-91.0089894097	-0.184184912785	0.102497374416	-12.7264768383	1.46656839412	56.270944952	208.757684842
0.11	1.62767625093	14.223869995	0.45355263073	-0.0101100563859	-0.331006877225	-0.812591808084	0.243051684443	-0.255343153881	3.61435736413	-0.0284348867052	-0.785197868292	12.1202526461	0.0529556064382	-0.0934727497939	-23.3631267258	-0.0111604348886	-0.32508273297	24.3205380621	0.00443488572691	-0.0514076676128	-5.70624083792	-0.00120179569497	0.513497581746	-17.1720163687	0.893360194324	30.1730294064	484.059885384	0.025189084638	3.24735997637	-104.382682051	-0.184088624814	0.0900785676328	-12.1111367282	1.5229194397	56.4311461977	111.64480664
0.111	1.6419006002	14.2248285352	1.46352774464	-0.0104414184093	-0.331717169598	-0.607992937221	0.242798061465	-0.251902802388	3.26634562062	-0.0292138189164	-0.772666554143	12.942375652	0.0528502585241	-0.117223078212	-24.1375301107	-0.0114729518672	-0.299951224254	25.9424793705	0.00438075588776	-0.0568520106746	-5.18244528581	-0.000696411813478	0.497270181247	-15.2827846296	0.92377432421	30.6552303669	480.342035585	0.028381153777	3.13677830168	-116.780667325	-0.184004415024	0.0783410134799	-11.3639715775	1.57938438529	56.4987449846	23.5527670719
0.112	1.65612637884	14.2267287445	2.33689094707	-0.0107733893284	-0.332224668523	-0.407004912769	0.242547714681	-0.248790765635	2.95772788592	-0.0299798077128	-0.759311038704	13.7686552268	0.0527208217543	-0.141650461563	-24.7172365916	-0.0117595384114	-0.273221864103	27.5162409308	0.00432141666706	-0.0618264307362	-4.76639483737	-0.000206342056042	0.482869333625	-13.5189106134	0.954669000288	31.1341217881	477.440806811	0.0314566637723	3.01424168899	-128.292558057	-0.183931549961	0.0673891116238	-10.5398321347	1.63587520253	56.4828894941	-55.2637481028
0.113	1.6703544609	14.2294353833	3.07638654113	-0.0111057674302	-0.332531535112	-0.206728265119	0.242300335386	-0.245967823632	2.68815612001	-0.0307320236564	-0.745120848442	14.6117252965	0.0525667135944	-0.166565858072	-25.1135564264	-0.0120186168813	-0.244935075696	29.0573358838	0.00425728502082	-0.0664368617326	-4.45446715546	0.000270180590522	0.470175959503	-11.8678376305	0.986041313738	31.6105051131	475.325843208	0.0344040785561	2.88058787855	-139.015062825	-0.183869216153	0.0572785049009	-9.68138131092	1.69231306477	56.3928349904	-124.845259318
0.114	1.68458558746	14.2328177399	3.68832664751	-0.0114383517943	-0.332637193193	-0.00458789770346	0.24205565363	-0.243395688804	2.45611353603	-0.0314696213046	-0.730074447932	15.4810757242	0.0523875343285	-0.191792673823	-25.3400750751	-0.0122486432024	-0.21511756646	30.5776825886	0.00418867447522	-0.0707842294787	-4.2402683367	0.000734798371506	0.459059602465	-10.3648764467	1.01788913271	32.0851328324	473.929595309	0.03721265208	2.73655916921	-149.042355861	-0.183816563122	0.0480275555667	-8.82051735732	1.7486283298	56.2376950729	-185.434575536
0.115	1.6988203786	14.2367645304	4.20525435917	-0.0117709425553	-0.332544328795	0.190316694119	0.241813361219	-0.241189134083	1.95699590584	-0.0321917307658	-0.714144474576	16.378870988	0.052182995521	-0.217284941081	-25.6444594398	-0.0124480921155	-0.183780259778	32.0969307743	0.00411580265648	-0.0749594079932	-4.11008869232	0.00119087188135	0.45308741723	-1.57949402318	1.05020039901	32.5373997735	430.604286892	0.0398723296558	2.58279598239	-158.484017779	-0.183772715628	0.0396674335634	-7.89972664928	1.80476037348	56.0263922878	-237.170994714
0.116	1.71305933508	14.2411484327	4.56255019922	-0.0121033387144	-0.33224798942	0.402362055334	0.241573121851	-0.239289601414	1.84206943167	-0.0328974528401	-0.697299673962	17.3107302401	0.0519529315833	-0.242842934463	-25.4715273245	-0.0126154484707	-0.150932450655	33.5986874734	0.00403880191111	-0.0790420827541	-4.05526082935	0.00164327568397	0.451720188008	-1.15496441956	1.08295325171	32.9683056129	431.207391946	0.042373656862	2.41985843007	-167.391086856	-0.183736800396	0.0321630312196	-7.10907803825	1.86065720487	55.7672704859	-281.072609095
0.117	1.72730282821	14.2458378411	4.81626669969	-0.0124353307137	-0.331736009201	0.621598382131	0.241334731087	-0.237491926333	1.75328073092	-0.0335858554779	-0.67950560166	18.2774143629	0.0516974272203	-0.268165791462	-25.1741866744	-0.0127492070098	-0.116584627529	35.0969587772	0.00395772982557	-0.0831020883215	-4.06475030555	0.00209451931722	0.450767078482	-0.751254631921	1.11613742127	33.4000335054	432.24839307	0.0447077064086	2.24824066314	-175.844447011	-0.183708003454	0.0254308520089	-6.35528038314	1.91627488697	55.4680937126	-317.280937621
0.118	1.74155111119	14.2507281174	4.96428592131	-0.0127667029784	-0.331008520139	0.833379743002	0.241098100098	-0.23577005134	1.69046925532	-0.0342560007676	-0.660784977708	19.1638335419	0.0514167807314	-0.293127186345	-24.7486030906	-0.0128478939622	-0.0807892772912	36.4937416989	0.00387260888117	-0.0871398004818	-4.01067401512	0.00254500434666	0.450202980407	-0.376941518727	1.14975393717	33.8329983047	433.681205598	0.0468661100227	2.06856656513	-183.503748998	-0.18368557312	0.0194298161193	-5.64679139596	1.97157723872	55.1366097988	-345.686889851
0.119	1.75580432606	14.255701609	4.98269720003	-0.0130972552953	-0.330096113572	0.991433391267	0.240863166865	-0.234096414563	1.65680429875	-0.0349070862715	-0.641386029965	19.6340619449	0.0511114267662	-0.317580744105	-24.1585124299	-0.0129101909576	-0.0438047134081	37.4753860674	0.00378357239105	-0.0909331797626	-3.57608454639	0.00299509346817	0.449975262613	-0.0784940697104	1.18380422008	34.2675675106	435.457206065	0.0488415282333	1.88226985592	-189.089669427	-0.183668801304	0.0141138157593	-4.98520932382	2.02653624511	54.781402978	-364.726751741
0.12	1.77006249746	14.2606411888	4.89646244515	-0.0134268208996	-0.329035095085	1.13060358279	0.24062989643	-0.232444455661	1.64711350412	-0.035538573132	-0.621587691061	19.9626158618	0.0507819462506	-0.341380287021	-23.4405734027	-0.0129350679038	-0.00594917904223	38.2356826643	0.00369096750527	-0.0942765917924	-3.11073951317	0.00344509554775	0.450028896536	0.185761916255	1.21829003405	34.7040604352	437.528643098	0.0506282007017	1.69107508092	-193.299880567	-0.183657026245	0.00943630255216	-4.36981709057	2.08113245749	54.4110217756	-376.035653122
0.121	1.78432554115	14.2654461912	4.71354223788	-0.0137552603839	-0.327843873528	1.2518395303	0.240398278595	-0.2307912157	1.65936641768	-0.0361501313657	-0.601528776475	20.1552133109	0.0504290543011	-0.364403612045	-22.6060766455	-0.0129217650302	0.0325549262199	38.7725278599	0.00359525681827	-0.0971447822148	-2.6256413318	0.00389527655914	0.450333126258	0.422697527138	1.25321343883	35.1427491123	439.848711256	0.0522219127273	1.49634897021	-196.152340862	-0.183649634069	0.00534804904703	-3.80668991955	2.1353544287	54.0329206479	-380.166602321
0.122	1.79859327638	14.2700242805	4.44263653457	-0.0140824522291	-0.326539816869	1.35627378902	0.240168325067	-0.229115839012	1.6913869587	-0.036741566705	-0.581341902003	20.2185356333	0.0500535824307	-0.386540128754	-21.6669567722	-0.0128697455818	0.071483970596	39.0855608924	0.00349692271147	-0.0995234313745	-2.13165698751	0.00434587501263	0.450863780717	0.638611391001	1.28857674251	35.5838582506	442.369565227	0.0536198046091	1.29943479341	-197.676012723	-0.183646062841	0.00179440596258	-3.30059624917	2.18919787414	53.653970243	-377.734207423
0.123	1.81286543457	14.2742921061	4.09301467706	-0.0144082916935	-0.32513911193	1.44513608887	0.239940067299	-0.227399698311	1.74089444301	-0.0373128142056	-0.561153099229	20.1590699138	0.0496564666634	-0.40769140581	-20.6355973388	-0.0127786962141	0.11061476491	39.176027736	0.00339645717666	-0.101407638254	-1.63675677118	0.00479710824971	0.451602693447	0.839214069012	1.32438245367	36.0275640748	445.042083207	0.0548203423881	1.10164076462	-197.912044872	-0.183645807326	-0.00128337526166	-2.85496619926	2.24266506061	53.2804026949	-369.400888698
0.124	1.82714166852	14.2781757911	3.67435525823	-0.0147326895722	-0.323656645464	1.51979684133	0.239713554209	-0.225626481553	1.80553907249	-0.0378639316498	-0.54108178913	19.9835502835	0.0492387351952	-0.427771530641	-19.5246523248	-0.0126485257616	0.149726140085	39.0467226134	0.0032943535699	-0.102799575265	-1.14711725139	0.00524917815331	0.452537113739	1.02962651413	1.3606332322	36.4739929843	447.815735859	0.0558232771675	0.904228794232	-196.911895898	-0.183648422427	-0.00394682687886	-2.47193703509	2.29576414719	52.9177704509	-355.863599475
0.125	1.84142156205	14.2816112653	3.19659314305	-0.0150555708193	-0.322105848718	1.58179665253	0.239488849846	-0.22378224381	1.88293641491	-0.0383950927436	-0.521240398468	19.6992310419	0.0488014957817	-0.446707296385	-18.3468791634	-0.0124793624631	0.188600456779	38.7019107746	0.00319110025824	-0.103707048041	-0.667828299467	0.00570227627201	0.453659123676	1.21439336075	1.39733183874	36.9232201013	450.638497991	0.0566295940412	0.70840495319	-194.735786186	-0.183653525345	-0.00625900938621	-2.15242797951	2.34850849145	52.5709180811	-337.841140008
0.126	1.85570463991	14.284544449	2.669774157	-0.015376873002	-0.320498516728	1.63286732717	0.239266031011	-0.221855425561	1.97070008225	-0.0389065798196	-0.501733753584	19.3140587249	0.0483459230201	-0.464438226804	-17.1149816733	-0.0122715497195	0.227025030482	38.1472366315	0.00308717541138	-0.104142645679	-0.203366977657	0.00615658837156	0.454965075412	1.39751011131	1.43448108265	37.3752677229	453.456745324	0.0572414522095	0.515311383348	-191.451353498	-0.183660796518	-0.00828333641323	-1.89622607443	2.40091593373	52.2439664793	-316.06206353
0.127	1.86999037077	14.286917283	2.07589398324	-0.0156965414134	-0.318838306025	1.68755407732	0.23904525974	-0.219687116231	2.36591857858	-0.0393987755462	-0.482657699632	18.8380491789	0.0478733042125	-0.480799388291	-15.6073413005	-0.0120256431855	0.26478803755	37.3787775047	0.00298304210807	-0.104123960945	0.240736445863	0.00661048977259	0.452837726657	-5.65220762214	1.47209431791	37.8512027878	498.4133845	0.0576621217072	0.32602761208	-187.116189038	-0.183669999136	-0.010121898192	-1.780897483	2.45300801292	51.9401918918	-291.487111516
0.128	1.88427818122	14.2887036162	1.49677225575	-0.0160145263775	-0.317131622162	1.7258136497	0.238826769545	-0.217293273662	2.42176655901	-0.0398721507177	-0.464092643306	18.2920634741	0.0473850046335	-0.495799769805	-14.3934217274	-0.0117424044887	0.301689355921	36.4238592367	0.00287914001455	-0.103680226098	0.646733249061	0.00706080237523	0.44778747862	-4.44828845046	1.51019519924	38.3505598715	500.300782908	0.0578959131519	0.141555277254	-181.828480614	-0.183680973754	-0.0118273379989	-1.62998213083	2.50480926518	51.6623126412	-264.271389753
0.129	1.89856748281	14.2898995531	0.895101585425	-0.0163307866224	-0.315388867668	1.75969533905	0.238610703582	-0.214838653929	2.48747290589	-0.0403272522778	-0.446110477015	17.6722691075	0.0468823191746	-0.509571148042	-13.1493347468	-0.0114227884719	0.337542677709	35.2827843405	0.00277587895567	-0.102841891666	1.02993561387	0.00750664141357	0.443890598064	-3.34547266134	1.54879636965	38.8517809471	502.141368258	0.0579480928773	-0.0371958264259	-175.673726747	-0.183693594015	-0.0134131838119	-1.54170949513	2.55634664934	51.4124556645	-235.442563558
0.13	1.91285767606	14.2904869456	0.27968355082	-0.0166452873287	-0.313612544868	1.79295025923	0.238397126888	-0.212314733813	2.56036732648	-0.0407646963276	-0.42877762253	16.9934398638	0.0463664891563	-0.522088888539	-11.8861462483	-0.0110679340614	0.372166143252	33.9641467458	0.00267363988534	-0.101636248997	1.38134972416	0.00794912445505	0.441075484885	-2.2847536974	1.58789964474	39.3547692309	503.835199241	0.0578247949761	-0.209399975972	-168.734572345	-0.183707770059	-0.0149389051141	-1.50973310939	2.60764882949	51.1919046417	-205.659482051
0.131	1.92714814785	14.2904566433	-0.340288216248	-0.0169579944367	-0.311801671252	1.8287969729	0.238186111747	-0.209715548413	2.6380034741	-0.0411851585017	-0.412146725708	16.2683537798	0.045838774955	-0.533339513936	-10.6151045454	-0.0106791573969	0.405387185912	32.477938574	0.00257277295172	-0.100097618231	1.6959118085	0.00838931260937	0.439300823762	-1.26456854862	1.62750669662	39.8593345336	505.295406306	0.0575329366819	-0.374316612468	-161.098700646	-0.183723468459	-0.0164578953893	-1.52824744082	2.6587454342	51.0013047741	-175.540253179
0.132	1.9414382804	14.2898084592	-0.956080064178	-0.0172688712352	-0.309951925694	1.87069414437	0.237977735211	-0.207037523499	2.7180463539	-0.0415893605266	-0.396257324031	15.5104495746	0.0453004449265	-0.543320543082	-9.3469537459	-0.0102579420504	0.437043507083	30.8347037675	0.002473591481	-0.0982653232181	1.96867821672	0.00882822667547	0.438527308441	-0.282462092895	1.66761896124	40.3651947139	506.424954171	0.0570801314859	-0.531293779504	-152.855633426	-0.183740706285	-0.0180177562815	-1.59147434356	2.70966644021	50.8407072565	-145.6547821
0.133	1.95572745997	14.2885506775	-1.55948330555	-0.0175778749099	-0.30805542371	1.92230982316	0.237772076769	-0.204279359077	2.79828248953	-0.041978056819	-0.381135260822	14.7336768415	0.0447527646915	-0.552039926913	-8.09181391608	-0.00980592851285	0.466983567945	29.0454179562	0.00237636706064	-0.0961835174981	2.19493322327	0.00926684957926	0.438718499133	0.664843476581	1.70823754099	40.8719647757	507.115169563	0.0564745997757	-0.679769640813	-144.096089191	-0.183759545275	-0.0196602233224	-1.69345973816	2.7604416042	50.7096207163	-116.518298198
0.134	1.97001508507	14.2866995147	-2.14284221921	-0.0178849528868	-0.306100530159	1.98747727806	0.237569216137	-0.201441906609	2.87662244658	-0.042352020581	-0.366792263197	13.9523184088	0.0441969870281	-0.559515399904	-6.8591320652	-0.00932490324551	0.49506696674	27.1213796345	0.00228132485234	-0.0939008991007	2.37030357155	0.00970612965246	0.439841647272	1.58145280177	1.7493630953	41.3791438562	507.242991418	0.0557250782708	-0.819273368988	-134.91136716	-0.183780085872	-0.0214209711311	-1.82803587918	2.81109994884	50.6070685655	-88.5860033985
0.135	1.98430058118	14.2842927009	-2.67078546435	-0.0181900424092	-0.304078514585	2.05655387102	0.237369155957	-0.198678452776	2.65028521989	-0.0427120299674	-0.353226509591	13.1791888036	0.0436342839252	-0.565890805858	-5.89167984406	-0.00881678452593	0.521170472406	25.0856316963	0.00218863981239	-0.091469180802	2.49313302598	0.0101488048436	0.445508734932	9.75272251719	1.79098509534	41.8648562198	464.181735672	0.0548407248715	-0.949433429632	-125.408754129	-0.183802441155	-0.0232895947889	-1.9092114364	2.86166936713	50.531768007	-62.015113689
0.136	1.99858340281	14.2813505681	-3.21348016709	-0.018493068867	-0.301974400992	2.15167331368	0.237171831615	-0.195970231728	2.76615687634	-0.0430588612041	-0.340435963774	12.4019028309	0.0430657614918	-0.57115406104	-4.63483051921	-0.00828360794627	0.545182686913	22.9387973191	0.00209844187003	-0.0889267039241	2.59182072973	0.0105991467764	0.455175130748	9.58006911443	1.83308193544	42.328823973	463.753770709	0.0538310177376	-1.06998083814	-115.686062889	-0.183826734479	-0.0252970525925	-2.10570417065	2.91217620772	50.4819131746	-37.6945510171
0.137	2.01286302143	14.2778866726	-3.71431082673	-0.0187939375258	-0.299762916686	2.2712952985	0.236977270017	-0.193152962526	2.86838152783	-0.0433932804129	-0.328402453743	11.6651172311	0.0424925896135	-0.575189695492	-3.4364383847	-0.00772751693536	0.566999334906	20.694498667	0.00201081848882	-0.0863200584928	2.62147013293	0.0110590919169	0.464715150241	9.49996987262	1.87564225035	42.7918058533	462.209990019	0.0527056652798	-1.18072407748	-105.800415786	-0.183853135461	-0.0275049110459	-2.31001273589	2.96264481249	50.4552963732	-15.5390518978
0.138	2.02713894307	14.2739566085	-4.14581724349	-0.0190925325085	-0.297427048603	2.40044086895	0.236785571444	-0.190244184379	2.94917476445	-0.0437160332746	-0.317103269781	10.9332506926	0.0419159585399	-0.57807245165	-2.32907393097	-0.00715074604632	0.586542443177	18.3917178748	0.00192581428703	-0.0836883450902	2.64195667229	0.0115285570438	0.474215103662	9.49993696999	1.91866408763	43.2518686989	457.915701195	0.0514745148357	-1.28157681073	-95.9050507185	-0.18388184862	-0.0299214081444	-2.52298146114	3.01309729634	50.4496713318	4.28896915354
0.139	2.04141076759	14.2696924235	-4.38255279046	-0.0193887485846	-0.295005103557	2.44344922293	0.236596807038	-0.187284628543	2.96993690787	-0.0440279094782	-0.306649137432	9.97501400672	0.0413369385003	-0.579967627679	-1.46127812771	-0.00655555802634	0.603833596797	16.1905893641	0.00184352224498	-0.0808957390021	2.9432555039	0.0120075951416	0.483861091812	9.79203932916	1.96214103665	43.7020293395	442.40557996	0.0501473602802	-1.37273230019	-86.405928205	-0.183913091759	-0.0325648700684	-2.76394238672	3.06355349406	50.4627240971	21.8165614381
0.14	2.05567823237	14.2652371487	-4.52799695544	-0.019682525566	-0.29254885923	2.46903943046	0.236411006266	-0.18431691414	2.96549189813	-0.0443298135682	-0.297159042428	9.00517600056	0.0407564299579	-0.581049457009	-0.702380531729	-0.00594417302272	0.618936410431	14.0150379037	0.00176416658611	-0.0778155787326	3.21706503514	0.0124964275797	0.493803784466	10.0933459786	2.00605938224	44.134661839	422.859419095	0.0487337682626	-1.45445173507	-77.0329415425	-0.183947095068	-0.0354417473042	-2.98981208482	3.11403089022	50.4920682294	36.8717031479
0.141	2.06994118938	14.260676864	-4.59257241245	-0.0199738371265	-0.290074261852	2.48015532468	0.236228165681	-0.181364256537	2.93982330814	-0.0446227119646	-0.288637750382	8.03740809046	0.0401751949287	-0.58142060151	-0.0399084718374	-0.0053187634261	0.631882782804	11.8777068422	0.00168801909443	-0.0744794046304	3.45528316917	0.0129953443034	0.504029662849	10.3584107875	2.05039977032	44.546114337	400.045576796	0.0472430992293	-1.52688633162	-67.8362515663	-0.183984083868	-0.0385358522142	-3.19839773525	3.16454453835	50.5352280193	49.4478767589
0.142	2.08419957143	14.2560872256	-4.58670430351	-0.0202626714679	-0.287594421022	2.47952633534	0.236048260513	-0.178446079079	2.89653160679	-0.0449075692831	-0.281076886679	7.08431931637	0.0395938989153	-0.58117142531	0.538260872971	-0.00468146359248	0.642716884453	9.7904964569	0.0016153162316	-0.0709263210282	3.65088403529	0.0135046010734	0.514483877111	10.5500177363	2.09513956787	44.9334807517	374.687252639	0.04568453832	-1.59023548685	-58.8620588859	-0.184024266093	-0.0418285983121	-3.38709446043	3.21510702612	50.589747529	59.5911426395
0.143	2.09845338181	14.2515335395	-4.52066799067	-0.0205490286139	-0.285119870827	2.46957405582	0.23587124828	-0.175578387692	2.83885116701	-0.0451853359919	-0.274456530924	6.15639219337	0.0390131229808	-0.580380443554	1.04370263772	-0.00403435798958	0.651494321338	7.76437731339	0.00154625270243	-0.0672007373128	3.80028339553	0.0140243821848	0.525078345744	10.63891953	2.14025358479	45.294553088	347.4574199	0.0440670487899	-1.6447435735	-50.1541144161	-0.184067829816	-0.0452988486277	-3.55340617069	3.2657285198	50.6532398301	67.3934594914
0.144	2.11270268407	14.2470709801	-4.40445069596	-0.0208329179819	-0.282658865164	2.45243726981	0.23569707202	-0.172774131167	2.76966188371	-0.0454569378421	-0.268747169427	5.26233080114	0.0384333752899	-0.57911493831	1.48730785062	-0.00337947024922	0.658281159377	5.80929876382	0.00148097761901	-0.0633494295377	3.90233215464	0.0145547711172	0.535699519041	10.6034270636	2.18571474597	45.6277692681	318.97494027	0.0423993285198	-1.69069696663	-41.7526718511	-0.184114940822	-0.048923163221	-3.69522301585	3.31641685439	50.7234293464	72.9855730645
0.145	2.12694759203	14.2427449405	-4.24762864038	-0.0211143562405	-0.280217652075	2.42998890788	0.23552566318	-0.17004354894	2.69150257029	-0.0457232671084	-0.263911363251	4.40928155024	0.037855101975	-0.57743169139	1.87918599031	-0.00271875323717	0.66315286473	3.93411194195	0.00141959318536	-0.059419437762	3.95765139673	0.0150957287164	0.546215679302	10.4288934596	2.23149470942	45.9321576448	289.801813267	0.0406897699318	-1.72842020934	-33.6938135688	-0.184165740532	-0.0526762553225	-3.810961187	3.36717766254	50.7981869496	76.5296333078
0.146	2.14118826025	14.2385914961	-4.05926003307	-0.0213933654328	-0.277800732529	2.40385018429	0.235356944153	-0.167394504463	2.60658638272	-0.0459851754037	-0.25990522735	3.60299025188	0.0372786972292	-0.57537780036	2.22859606895	-0.00205408021664	0.666193176326	2.14651125018	0.00136215520004	-0.055456532873	3.96815838126	0.0156470783996	0.55648368712	10.1071221768	2.2775644279	46.2072793004	260.441497901	0.0389464240131	-1.75827162815	-26.0090240466	-0.184220344433	-0.0565315476863	-3.89962354058	3.41801453484	50.8755576571	78.2117817625
0.147	2.15542487498	14.2346379688	-3.84779451415	-0.0216699713517	-0.275411105388	2.37540409851	0.2351908305	-0.164832802152	2.51681824005	-0.0462434679027	-0.25667977055	2.8479233481	0.0367045125531	-0.572991551833	2.54390098591	-0.00138723716356	0.667492929833	0.452995762913	0.00130867488615	-0.051504094903	3.93671755874	0.0162084977978	0.566355109332	9.63572224666	2.32389465213	46.4531691653	231.33823188	0.0371769688913	-1.78063861537	-18.7249503927	-0.184278841089	-0.0604617649954	-3.96081107762	3.46892920417	50.953781012	78.2349281088
0.148	2.16965764575	14.2309035717	-3.62099978887	-0.0219442021537	-0.273050498569	2.34580953972	0.235027232856	-0.162362486005	2.42381405388	-0.0464988988496	-0.254182123427	2.14737089726	0.0361328651121	-0.570303330206	2.83254226812	-0.000719916272075	0.667148853141	-1.14114914689	0.00125912168912	-0.0476022991672	3.86687391282	0.0167795161951	0.575681685297	9.0174296836	2.37045637517	46.6702769142	202.877265943	0.0353886832116	-1.79593274399	-11.8633068425	-0.184341291733	-0.0644395213633	-3.99470165826	3.5199217469	51.03130443	76.811907744
0.149	2.18388679759	14.2274001189	-3.38590576872	-0.0222160871958	-0.270719585514	2.31601656909	0.234866058554	-0.159986118225	2.3289215056	-0.0467521682449	-0.252356667075	1.50354180767	0.0355640451757	-0.567336542431	3.10103328089	-5.37106688511e-05	0.665262353307	-2.6318505201	0.00121342676885	-0.0437875413621	3.76264169738	0.0173595170907	0.584320105804	8.2594113298	2.41722121788	46.8594085105	175.385926569	0.033588424418	-1.80458484326	-5.44089170714	-0.184407730431	-0.0684378750984	-4.00200581178	3.5709907941	51.106789974	74.1591803171
0.15	2.19811256404	14.2241327829	-3.14876630343	-0.0224856560814	-0.268418185726	2.2867830067	0.234707212977	-0.157705036432	2.23324208159	-0.0470039196123	-0.25114606764	0.917657062702	0.034998322634	-0.564108541147	3.35496928703	0.000609889664806	0.661938314007	-4.01622808059	0.0011714869709	-0.0400920545485	3.62833192977	0.0179477451906	0.592136094087	7.37256523631	2.46416175673	47.0216691825	149.13541753	0.0317826119286	-1.80704013559	0.530307052977	-0.184478164784	-0.0724308312177	-3.98390642658	3.62213374667	51.179115161	70.4911936745
0.151	2.21233518088	14.2211008807	-2.91503813863	-0.0227529378983	-0.266145448143	2.25869216032	0.234550600664	-0.155519588364	2.1376540534	-0.0472547387547	-0.250492217325	0.390043566615	0.0344359525983	-0.560631530144	3.59905271872	0.00126950078236	0.657283921092	-5.29255774906	0.00113316910148	-0.0365436842807	3.46840860594	0.0185433171335	0.599007791637	6.37082986308	2.51125179558	47.1584085261	124.343269657	0.0299772151038	-1.80375351392	6.04293627794	-0.184552577089	-0.0763937782307	-3.94198759925	3.6733469885	51.2473685084	66.0155011229
0.152	2.22655488065	14.2182986734	-2.68937632255	-0.0230179606306	-0.263900016384	2.23217135719	0.234396126198	-0.153429343295	2.04283608415	-0.0475051534039	-0.25033708091	-0.0797707356687	0.0338771801143	-0.556913437838	3.8371318944	0.00192384650891	0.651407532019	-6.460220397	0.00109831436128	-0.0331657961149	3.28736772573	0.0191452352608	0.604828462953	5.27051276904	2.55846658401	47.2711683346	101.176347392	0.0281777458358	-1.79518502222	11.0940471306	-0.184630925903	-0.0803038505761	-3.87815709144	3.72462609305	51.3108406009	60.9286838248
0.153	2.24077188807	14.2157161628	-2.47564500012	-0.0232807507264	-0.26168017528	2.20751085121	0.234243694887	-0.151433279687	1.94929113134	-0.0477556336677	-0.25062344677	-0.49296098444	0.0333222440223	-0.55295874626	4.07225126188	0.00257175907633	0.644417602819	-7.51963800243	0.00106674281602	-0.0299772944117	3.0896356806	0.0197524037639	0.609508543333	4.08964799071	2.60578298501	47.3616336687	79.7543207128	0.0263892555308	-1.78179558759	15.6848221293	-0.184713147935	-0.0841402122529	-3.79456626228	3.7759660191	51.3690114911	55.4130965769
0.154	2.25498641609	14.2133398692	-2.27694211714	-0.0235413328033	-0.259483978529	2.18488265155	0.234093213273	-0.149529948968	1.85737030674	-0.0480065931822	-0.251295582219	-0.851309913502	0.0327713800166	-0.548769265067	4.30671112388	0.00321217871979	0.636421684109	-8.47219941841	0.00103825780176	-0.0269927341056	2.87948493162	0.0203636465667	0.6129770623	2.84738994463	2.65317959564	47.4315875847	60.1535112448	0.0246163362163	-1.76404304146	19.820270131	-0.184799160171	-0.0878842607864	-3.69353080459	3.82736129247	51.421535252	49.6344252378
0.155	2.26919866281	14.21115358	-2.09563636035	-0.0237997294715	-0.257309357784	2.16435883658	0.23394458949	-0.147717615634	1.76729636127	-0.0482583908704	-0.252299794236	-1.15711412104	0.032224822963	-0.544344842142	4.54213472491	0.00384415230957	0.627525495438	-9.32017792289	0.00101265018029	-0.0242225088462	2.66096558707	0.0209777263391	0.615182482478	1.56345041127	2.70063682436	47.4828698514	42.4110221267	0.0228631254669	-1.74237845734	23.5088981	-0.184888862178	-0.0915197537303	-3.57745508326	3.87880617134	51.4682224741	43.740018934
0.156	2.28340880913	14.2091390546	-1.93341445923	-0.0240559612573	-0.255154213882	2.14592896841	0.233797733495	-0.145994374223	1.67918646091	-0.0485113332166	-0.253584898032	-1.41309347123	0.0316828085397	-0.539684004498	4.77954056331	0.00446683109987	0.617832085171	-10.0666426105	0.000989702375775	-0.0216731001779	2.43785174961	0.0215933640802	0.616092999663	0.257583958068	2.74813692923	47.5173398937	26.5290625542	0.0211333148259	-1.71724282471	26.7623671584	-0.184982138486	-0.0950328624244	-3.44876230473	3.9302947933	51.5090214535	37.8579398673
0.157	2.29761701807	14.2072788319	-1.78703090176	-0.02431004675	-0.253016771471	2.12895585338	0.233652556809	-0.144358998717	1.59156455158	-0.0487656771844	-0.255103037716	-1.62318589565	0.0311455730026	-0.534787069561	5.01432931189	0.00507946796023	0.607441635542	-10.7142566479	0.000969192489709	-0.0193466719548	2.21500469653	0.0222092764845	0.615731808915	-0.979965454186	2.79566392441	47.5366504631	12.0920762029	0.0194301607538	-1.68906531939	29.5926434834	-0.185078861235	-0.0984126338276	-3.31078050181	3.98182130482	51.5440015789	32.102311004
0.158	2.31182342644	14.2055379095	-1.69481394999	-0.0245619987599	-0.250887248322	2.130090445	0.233509050121	-0.142654377699	1.81767748471	-0.0490216325052	-0.256807603912	-1.78594649752	0.0306134131213	-0.529532693137	5.49442353555	0.00568141048539	0.596443414783	-11.2821848697	0.000950896528501	-0.0172452504603	1.98783829251	0.0228223072844	0.610329790972	-9.82407043135	2.84321457896	47.5646586364	43.9242703337	0.0177565011898	-1.65825380874	32.0303778281	-0.185178913283	-0.101691462748	-3.24687733967	4.03337991035	51.573209501	26.3135330994
0.159	2.32602815156	14.2039123288	-1.55634730309	-0.0248118247472	-0.248764726379	2.11495344082	0.233367270553	-0.140904757952	1.68156200834	-0.049279364439	-0.258656263532	-1.91137274288	0.0300866593342	-0.523974881089	5.62120056122	0.00627209737349	0.584930361418	-11.7439218611	0.000934590849364	-0.0153661078143	1.7704469995	0.0234276766747	0.600408989658	-10.0175321971	2.89079802437	47.6022321773	31.2228115443	0.0161147738286	-1.62520091356	34.075412519	-0.185282186568	-0.104855107217	-3.0804115975	4.08496498909	51.5969479785	21.1634220574
0.16	2.34023131545	14.2024154527	-1.4374049902	-0.0250595354143	-0.246656607798	2.10128372177	0.233227174308	-0.139287731246	1.55249140481	-0.0495389987963	-0.260612451154	-2.00100250117	0.0295655293468	-0.518285093591	5.75837443395	0.00685106117427	0.572997240139	-12.1223206964	0.000920057450241	-0.0137006904312	1.56038776666	0.0240230295969	0.590296854684	-10.2067377507	2.93841303643	47.6277919536	19.8967410158	0.0145070307006	-1.59028534248	35.7557296477	-0.185388540616	-0.107852988698	-2.91535136511	4.13657131333	51.6157005004	16.3416217417
0.161	2.35443299219	14.2009380212	-1.51745800674	-0.025305121152	-0.24451486763	2.18219661353	0.233088644751	-0.137771382458	1.4802061714	-0.0498004541345	-0.262298225202	-1.37054559455	0.0290502237107	-0.512326178697	6.15945535466	0.00741805690191	0.560994215142	-11.8837292983	0.000906888056676	-0.0126380966982	0.564799699351	0.0246080233359	0.579690623239	-11.0057251385	2.98605079543	47.6477260469	19.9714456201	0.0129344943531	-1.5547873525	35.2402503079	-0.185497707065	-0.110479908861	-2.33848895924	4.18819494127	51.6315553786	15.368134575
0.162	2.36863323977	14.1995571327	-1.24431893788	-0.0255485736526	-0.242390133611	2.06727142395	0.232951571714	-0.136374693004	1.31317273597	-0.050063648564	-0.264090633749	-2.21427149946	0.0285409389649	-0.506243312901	6.00627623593	0.00797291380873	0.548719598492	-12.6655040009	0.000894756403851	-0.011625208952	1.46097579301	0.0251823576254	0.568977955865	-10.4196096104	3.03370371168	47.658106442	0.789344584569	0.0113979890828	-1.51822318809	37.8880785084	-0.185609474411	-0.113054783116	-2.81125955202	4.23983226723	51.6430965296	7.71416738257
0.163	2.38283215402	14.1982713786	-1.32718928158	-0.0257899111991	-0.24028495934	2.14307711883	0.232815835678	-0.135097378234	1.24145680305	-0.050328693193	-0.2659986244	-1.60170980141	0.028037796362	-0.50004189288	6.39656380608	0.00851536215367	0.536177091399	-12.4195101859	0.000883620933591	-0.0106457315691	0.497978972822	0.0257459679148	0.558242622933	-11.0510562544	3.08136228004	47.6590302775	1.05832645111	0.00989856649725	-1.48062198304	37.3143316	-0.185723782252	-0.115560900177	-2.20097457012	4.29147903158	51.6504321768	6.95712700486
0.164	2.39702981141	14.1970433947	-1.12877860107	-0.0260291490006	-0.238190643711	2.04555413857	0.232681323211	-0.133927556329	1.09818700829	-0.050595651356	-0.267917701454	-2.23644430758	0.027540936842	-0.493677147176	6.33292760205	0.00904519750525	0.52349361176	-12.9474490913	0.000873398611734	-0.0097989121439	1.19565987761	0.0262987950347	0.547411616852	-10.6109559061	3.12901818888	47.6527874167	-13.544048164	0.00843702905386	-1.44245290373	39.0238270198	-0.1858405194	-0.117913396142	-2.50401735934	4.34313135742	51.6542194971	0.61751363799
0.165	2.41122627012	14.1958740271	-1.20995653234	-0.026266300032	-0.236111419048	2.11289518875	0.232547927333	-0.132864199538	1.02852657367	-0.05086454851	-0.269876606618	-1.68136601886	0.0270505154412	-0.487165654471	6.69005780833	0.00956227962891	0.510670635547	-12.6985033345	0.000863986938599	-0.00902443412651	0.35329615718	0.026840791293	0.536580899787	-11.0504782245	3.17666429486	47.6394245293	-13.1817265768	0.00701391537855	-1.40377444689	38.333086658	-0.185959550411	-0.120148624532	-1.96643941966	4.39478574452	51.6545547135	0.0529190972447
0.166	2.42542157183	14.1947293927	-1.07931230403	-0.026501375429	-0.234039374911	2.03119308408	0.232415547252	-0.131895962922	0.90794665704	-0.0511353812514	-0.271788876251	-2.14317324854	0.0265666969516	-0.480471324601	6.69860193091	0.010066521476	0.497813058659	-13.0166504419	0.000855274226331	-0.00840099040996	0.893591275915	0.0273719308924	0.525698299006	-10.7147233369	3.22429450412	47.6209940063	-23.6793193482	0.00562953751506	-1.36498128009	39.2532469454	-0.186080730444	-0.122211442841	-2.15919719834	4.44643908048	51.6521172047	-4.92793657631
0.167	2.43961574226	14.1936114608	-1.15655146539	-0.0267343847563	-0.231979279595	2.08899754916	0.232284088481	-0.131021578419	0.840822348837	-0.0514081202999	-0.273689220759	-1.65751576691	0.0260896545153	-0.473613548101	7.01695107037	0.0105578882248	0.484920439016	-12.7685888451	0.000847145073595	-0.00785731506035	0.193759423311	0.0278922098471	0.514859610331	-10.962654014	3.27190375265	47.5975030473	-23.3025987316	0.00428397955327	-1.32613464349	38.4400262473	-0.186203910438	-0.12414854518	-1.71500748012	4.49808863183	51.6469854948	-5.33548323438
0.168	2.45380879349	14.1924910029	-1.08436430991	-0.0269653365208	-0.229924249457	2.02106272582	0.232153462287	-0.130230809898	0.740714692976	-0.051682718933	-0.275508045426	-1.9801335668	0.0256195660952	-0.466563292029	7.08356107253	0.0110363866768	0.472076464825	-12.9193595366	0.000839488780952	-0.00745527022685	0.610330243687	0.0284016544667	0.504029628932	-10.6973087844	3.31948786022	47.5707120924	-30.2793111205	0.00297713458913	-1.2875552848	38.7186911434	-0.186328943524	-0.125917626868	-1.82315589651	4.54973202056	51.6397919543	-9.05159769952
0.169	2.46800072433	14.1913706859	-1.15626963042	-0.027194238223	-0.227879154997	2.06912619325	0.232023585776	-0.129522212145	0.676480814582	-0.051959113503	-0.277281094573	-1.56596472836	0.0251566143423	-0.459340213863	7.36259526009	0.0115020643482	0.459278878012	-12.6758140898	0.000832199048233	-0.00712419521069	0.0518197886286	0.028900318092	0.493297621561	-10.7667059576	3.36704351642	47.5406002992	-29.9442751259	0.0017087083476	-1.24929719825	37.797481957	-0.18645568397	-0.127563263305	-1.46811697725	4.60136721518	51.6305972848	-9.33774147928
0.17	2.48219152299	14.1902266308	-1.13184063695	-0.0274210969214	-0.225838241698	2.01270040574	0.231894381255	-0.128886828582	0.594286310486	-0.0522372310203	-0.278953940015	-1.77972615516	0.0247009830274	-0.451922415842	7.47300078114	0.0119549997336	0.446591892901	-12.6981561307	0.000825180643334	-0.00691261458756	0.371341457622	0.0293882880019	0.482642198309	-10.5441405452	3.41456812574	47.5086183472	-34.0196290016	0.000478254313177	-1.2116108706	37.5751733287	-0.186583991627	-0.129052051687	-1.50945978693	4.65299248701	51.6199463886	-11.9640507996
0.171	2.49638116729	14.1890619749	-1.19747110642	-0.0276459191632	-0.22380624191	2.05129916989	0.231765776335	-0.128323011538	0.533347777789	-0.0525169884261	-0.280560871439	-1.43413669226	0.0242528573574	-0.444328924171	7.71398256136	0.0123953014379	0.434011515699	-12.4625982744	0.000818346304872	-0.00675606233611	-0.0582369547096	0.0298656801519	0.472142101625	-10.4560528223	3.46205979889	47.4747279466	-33.7611722387	-0.000714820037702	-1.17453783115	36.5709055747	-0.186713728866	-0.130422426952	-1.23129074287	4.70460640228	51.6078841417	-12.1604430377
0.172	2.51056962267	14.1878487825	-1.22891378775	-0.0278687030919	-0.221761615606	2.03795343745	0.231637704074	-0.127821510521	0.469654254965	-0.0527982617139	-0.281985704213	-1.41552885587	0.0238124273625	-0.436531065532	7.88173471748	0.0128231159884	0.42161758512	-12.3252628825	0.000811583785197	-0.00676897701314	0.0324076006386	0.0303326450564	0.461787707424	-10.2527355811	3.50951738176	47.4404377925	-34.8191359118	-0.00187129798402	-1.13841806148	35.6686337619	-0.186844746105	-0.131612050464	-1.14795628027	4.75620794375	51.5951987928	-13.2102547549
0.173	2.52475684745	14.1866007758	-1.26709965616	-0.028089447686	-0.219727572624	2.03013252837	0.231510102484	-0.127381670067	0.410026654135	-0.0530809327725	-0.283356412962	-1.32588864287	0.0233798794787	-0.428564702262	8.05099182307	0.0132386100776	0.409370593397	-12.1687205651	0.000804814614333	-0.00676936471552	-0.0331830053969	0.0307893619985	0.451646176701	-10.0303258634	3.55694026703	47.4053327467	-35.3909556437	-0.00299209351854	-1.10317300755	34.8214741017	-0.186976906227	-0.132708193661	-1.04433011485	4.80779632616	51.5815660336	-14.0552636348
0.174	2.53894280389	14.1853120923	-1.31026725657	-0.02830816258	-0.217702215336	2.02058204607	0.231382912	-0.126999298302	0.354716875474	-0.0533649337891	-0.284645620258	-1.25252594822	0.0229553819481	-0.420430358772	8.21769515541	0.0136419383479	0.397285947169	-12.0005718902	0.000798024558774	-0.00681074640365	-0.0495803708527	0.0312360537746	0.441737375523	-9.78727649387	3.60432786475	47.3698627108	-35.5491162241	-0.0040780930718	-1.06882609898	33.8723430541	-0.18711010885	-0.133697052931	-0.933388424688	4.85937069705	51.5671757431	-14.7253174633
0.175	2.55312744914	14.183978415	-1.35708729923	-0.0285248568764	-0.21568637737	2.0110938869	0.231256077253	-0.126670195969	0.303487789817	-0.053650185937	-0.285858675494	-1.17358452396	0.0225391008858	-0.412131765852	8.37949068517	0.0140332683712	0.38537409938	-11.8231236873	0.000791182879636	-0.00687261187235	-0.0741505665619	0.0316729630554	0.432081186108	-9.52510233621	3.65168000187	47.3344115111	-35.3532830551	-0.00513023036954	-1.0354484965	32.882861897	-0.187244244405	-0.134574055505	-0.820616724086	4.91093038018	51.5521905291	-15.2451105677
0.176	2.5673107367	14.1825967001	-1.40634256601	-0.0287395402639	-0.213680397785	2.0008652837	0.23112954698	-0.126390348847	0.256206455291	-0.0539366126052	-0.286994660942	-1.09838637218	0.0221311976378	-0.403674730142	8.53458073521	0.0144127767312	0.373642620696	-11.6398336817	0.000784269617452	-0.00695391249466	-0.088450678043	0.0321003514949	0.422695692963	-9.24588395309	3.69899686024	47.2993052479	-34.8592433371	-0.00614949499148	-1.00308074738	31.852636352	-0.18737920075	-0.135338635755	-0.708543774555	4.96247484986	51.5367488283	-15.6382908374
0.177	2.58149261758	14.1811650571	-1.45694339834	-0.0289522229716	-0.211685017582	1.98989512176	0.231003273856	-0.126155900703	0.212689832901	-0.0542241384944	-0.288057117611	-1.02652696648	0.0217318269388	-0.395066667852	8.68154384392	0.0147806460489	0.36209601462	-11.4533784703	0.000777269308357	-0.00704670569461	-0.0971357218618	0.0325184976507	0.413596618582	-8.95226480825	3.74627892119	47.2648166399	-34.1179727819	-0.00713691298785	-0.971755245377	30.7983676443	-0.187514866092	-0.135992048648	-0.598282011109	5.01400370746	51.5209663742	-15.9266175553
0.178	2.59567304142	14.1796826345	-1.50790191256	-0.02916291602	-0.209701079109	1.97798182335	0.230877214319	-0.125963172076	0.172767420183	-0.0545126922396	-0.289050372706	-0.959983223613	0.0213411354501	-0.386316309528	8.8191728048	0.0151370621615	0.350736210567	-11.2662296355	0.00077017364715	-0.00714461672093	-0.0986863307762	0.0329276944118	0.404796903538	-8.64716528109	3.79352691441	47.2311698002	-33.1757065803	-0.00809353600088	-0.941490780665	29.7305617788	-0.187651130267	-0.136536301038	-0.490222770139	5.06551665977	51.5049382465	-16.1296377853
0.179	2.6098519575	14.1781495189	-1.55832912959	-0.0293716313504	-0.207729581746	1.96501290333	0.230751328406	-0.125808653361	0.136270009913	-0.0548022075197	-0.289980187415	-0.899646192876	0.0209592605374	-0.377433515898	8.94641445461	0.01548221169	0.339562846534	-11.0804984295	0.000762980908686	-0.0072408602057	-0.093800638766	0.0333282461086	0.3963064902	-8.33366139387	3.84074177179	47.1985449553	-32.0739832614	-0.00902042908153	-0.91229538065	28.6602382515	-0.187787885228	-0.136973620678	-0.384416508721	5.11701349948	51.4887411689	-16.2645172998
0.18	2.62402931558	14.1765666398	-1.60742909275	-0.0295783819598	-0.205771637039	1.9508765099	0.230625579579	-0.125689000504	0.103035703534	-0.0550926242191	-0.290853211462	-0.84640190113	0.0205863292083	-0.368429142293	9.06233275527	0.0158162799118	0.32857359714	-10.8980003583	0.000755695899425	-0.0073291583169	-0.0827955836376	0.0337204654653	0.388132223169	-8.01487266875	3.8879245858	47.1670830629	-30.8498014789	-0.00991866017673	-0.884166809747	27.596903555	-0.187925025143	-0.137306208928	-0.280759991496	5.16849408802	51.472435901	-16.3460185751
0.181	2.63820506674	14.1749356777	-1.65449516848	-0.0297831820066	-0.203828456562	1.93548444578	0.230499934565	-0.125601028354	0.0729085959028	-0.0553838892474	-0.291676845144	-0.800865463127	0.0202224571721	-0.35931493021	9.16609141062	0.016139448944	0.317764467165	-10.7202595924	0.000748329474914	-0.00740369070498	-0.0662691925268	0.0341046705001	0.38027784639	-7.69388088852	3.93507657245	47.136890251	-29.5358223803	-0.0107892904778	-0.857093792353	26.5491312337	-0.188062446316	-0.137536136616	-0.17909538385	5.21995834077	51.4560696031	-16.3865772672
0.182	2.65237916406	14.1732589773	-1.69890570641	-0.0299860469013	-0.201901332886	1.91876290616	0.230374363198	-0.125541704774	0.0457385643385	-0.0556759571841	-0.292459028197	-0.763500644331	0.0198677480007	-0.3501034126	9.25694381016	0.0164518962128	0.307130070528	-10.5485336823	0.000740898008337	-0.00745924244838	-0.0448342942645	0.0344811814608	0.372744074962	-7.37366196897	3.98219903859	47.1080420326	-28.1606143508	-0.0116333658844	-0.83105702098	25.5244115108	-0.188200047041	-0.137665314908	-0.0792612003861	5.27140621461	51.4396780904	-16.3964480273
0.183	2.66655156329	14.1715394646	-1.74011961184	-0.0301869933802	-0.199991624939	1.9006529867	0.230248838273	-0.125508145336	0.0213803112274	-0.0559687907423	-0.293208088254	-0.734619469498	0.0195222923809	-0.340807826994	9.3342274008	0.0167537931915	0.296663886695	-10.3838339832	0.000733422771167	-0.00749123189155	-0.0191445920777	0.0348503178625	0.365528728613	-7.05703072753	4.02929335324	47.0805872643	-26.7489223499	-0.0124519094925	-0.806030195197	24.5292400556	-0.188337727451	-0.137695504881	0.0188812530832	5.32283769762	51.4232879184	-16.3838960044
0.184	2.6807222233	14.169780569	-1.77767163701	-0.0303860395648	-0.198100744163	1.8811085653	0.230123335396	-0.125497608907	-0.000307453330606	-0.0562623610883	-0.293932603809	-0.714411640656	0.0191861674508	-0.331442033208	9.39736017218	0.0170453043826	0.286358495666	-10.2269480747	0.000725929290656	-0.00749572913042	0.0101501143267	0.0352123956845	0.358626915291	-6.74659591677	4.07636092279	47.0545518272	-25.3219517525	-0.0132459150891	-0.781980997944	23.5691544504	-0.188475389377	-0.137628346764	0.115434981883	5.37425280071	51.4069182632	-16.3554145172
0.185	2.69489110666	14.1679861494	-1.81116755679	-0.030583205008	-0.196230142299	1.86009516256	0.229997832845	-0.125507494019	-0.0194627703167	-0.0565566480353	-0.294641290079	-0.702960897936	0.0188594362172	-0.322020433924	9.44583839551	0.0173265865259	0.276205790841	-10.0784615765	0.000718446703259	-0.00746944566545	0.0424168156287	0.0355677247696	0.352031254926	-6.44472481313	4.12340316971	47.0299420226	-23.8976575434	-0.0140163415989	-0.758872021725	22.6487979878	-0.18861293625	-0.137465398274	0.210461997311	5.42565155113	51.3905825792	-16.3159533367
0.186	2.70905817995	14.1661604259	-1.84027936496	-0.0307785107293	-0.194381300362	1.83758871119	0.22987231143	-0.125535335911	-0.0362210139865	-0.056851640131	-0.29534290132	-0.700261585356	0.0185421470517	-0.312557897175	9.47923510274	0.0175977880065	0.266197170309	-9.93877948685	0.000711007125081	-0.00740971068995	0.0770531353728	0.0359166064642	0.34573213424	-6.15351655931	4.17042151456	47.0067476778	-22.4910320789	-0.0147641084255	-0.736661631374	21.7719827138	-0.188750273037	-0.13720817602	0.303982511861	5.47703398744	51.3742900299	-16.2691452466
0.187	2.72322341412	14.1643079159	-1.86474058405	-0.0309719792389	-0.192555718735	1.81357454331	0.22974675436	-0.125578804063	-0.0507152897771	-0.0571473346557	-0.296046148128	-0.706232030294	0.018234333263	-0.303069680098	9.49719905165	0.0178590484453	0.256323707315	-9.80814650196	0.000703645051308	-0.00731443685566	0.113494533206	0.0362593315234	0.339717984148	-5.87478362542	4.21741736089	46.9849449686	-21.1143862829	-0.0154900916222	-0.71530476196	20.9417561153	-0.188887306223	-0.136858196331	0.395976866595	5.5284001558	51.3580466964	-16.217521809
0.188	2.73738678477	14.1624333748	-1.88434175216	-0.0311636345524	-0.190754908213	1.78804650094	0.229621147108	-0.125635700029	-0.0630766422255	-0.0574437375434	-0.2967596272	-0.720726114116	0.0179360127462	-0.293571353568	9.4994540083	0.0181104984494	0.246576301017	-9.68666609333	0.000696396792748	-0.00718208026376	0.151218650585	0.0365961783015	0.333975571981	-5.61004070836	4.26439208285	46.9644989651	-19.7776207179	-0.0161951208283	-0.694753650342	20.1604671204	-0.189023943828	-0.136417013331	0.48638913373	5.57975010744	51.3418565796	-16.1627119295
0.189	2.75154827232	14.1605417408	-1.89892619289	-0.0313535021974	-0.188980381867	1.76100619136	0.22949547728	-0.125703955394	-0.073434087215	-0.0577408632378	-0.297491761736	-0.743542957091	0.0176471877057	-0.284078727452	9.48579822356	0.0183522595044	0.236945808896	-9.57431814852	0.000689299953874	-0.00701159748502	0.18974690689	0.0369274112382	0.328490301445	-5.36050036276	4.31134701529	46.9453659128	-18.4884838127	-0.0168799769043	-0.674958501612	19.4298303394	-0.189160095461	-0.135886252916	0.575131695718	5.63108389693	51.3257224139	-16.1056193635
0.19	2.76570786224	14.1586380847	-1.9083859995	-0.0315416092121	-0.187233647586	1.73246237003	0.229369734488	-0.12578162968	-0.0819144861307	-0.0580387344941	-0.298250750734	-0.774435037805	0.0173678444538	-0.274607776342	9.45610399677	0.01858444399	0.227423162281	-9.47097508132	0.000682392954186	-0.00680240189084	0.22864428147	0.0372532796459	0.323246513951	-5.12707462505	4.35828344588	46.927495263	-17.2528158948	-0.0175453902015	-0.655868092874	18.7509871372	-0.189295672408	-0.135267641909	0.662090317695	5.6824015813	51.3096463155	-16.0465773903
0.191	2.77986554506	14.1567275625	-1.91265833192	-0.0317279841365	-0.185516201181	1.70243044065	0.229243910219	-0.125866908068	-0.088642289862	-0.0583373821323	-0.299044525721	-0.813114937395	0.0170979532828	-0.265174565727	9.41031723257	0.0188071553044	0.217999466549	-9.37641638344	0.000675714592811	-0.00655432085865	0.267517782909	0.0375740167957	0.318227785698	-4.91038188231	4.40520260924	46.910831466	-16.0747779384	-0.0181920394069	-0.637430317917	18.1245627771	-0.189430587745	-0.134563032067	0.747129365802	5.7337032196	51.2936302866	-15.9854804203
0.192	2.79402131653	14.1548153724	-1.91172193922	-0.0319126569971	-0.183829519933	1.6709320558	0.229117997715	-0.125958098803	-0.0937391798943	-0.058636844752	-0.299880713653	-0.859260926372	0.0168374684106	-0.255795178658	9.34845690503	0.0190204880814	0.208666087532	-9.29034165078	0.000669303654918	-0.00626755492708	0.306014080237	0.0378898392964	0.313417215637	-4.71075824014	4.45210568275	46.8953155446	-14.9570648894	-0.0188205509044	-0.619592676954	17.5507191474	-0.189564756471	-0.133774418925	0.830096918042	5.78498887304	51.2776765997	-15.9218934812
0.193	2.80817517757	14.1529067145	-1.90559392609	-0.0320956592853	-0.182175056504	1.63799480051	0.228991991851	-0.126053630212	-0.0973236374557	-0.0589371684113	-0.300766604911	-0.912521590333	0.0165863279997	-0.246485643028	9.27061435491	0.019224528488	0.199414725626	-9.21238216053	0.000663198557674	-0.00594263956197	0.343816649993	0.0382009467543	0.308797700183	-4.52827266668	4.49899378375	46.8808864605	-13.9011034295	-0.0194314986008	-0.602302715932	17.0292028968	-0.189698095658	-0.132903955671	0.910829590168	5.83625860538	51.2617880821	-15.8551416844
0.194	2.8223271343	14.1510067542	-1.8943267148	-0.0322770239301	-0.180554233134	1.60365193999	0.228865889012	-0.126152047263	-0.0995104657486	-0.0592384062765	-0.301709125547	-0.972519681702	0.0163444542484	-0.237261859672	9.17695235762	0.0194193545903	0.190237478992	-9.14211110772	0.000657437032954	-0.00558040987735	0.380642719245	0.0385075217	0.304352191239	-4.36274522176	4.54586796813	46.8674822914	-12.9072346054	-0.0200254041688	-0.585508419974	16.5593890189	-0.189830524617	-0.131953962397	0.989156958763	5.88751248358	51.2459683204	-15.78438171
0.195	2.83647719798	14.1491205882	-1.87800518796	-0.0324567852647	-0.178968436058	1.56794221314	0.228739686985	-0.126252007643	-0.100410293206	-0.0595406182458	-0.302714813071	-1.03885536556	0.0161117535528	-0.228139531536	9.06770391354	0.0196050367784	0.181126897123	-9.07905262888	0.00065205584381	-0.00518196841166	0.416240212136	0.038809729763	0.300063934766	-4.21376772353	4.59272922989	46.8550412333	-11.9748817831	-0.0206027376615	-0.569158565413	16.1403201045	-0.189961965064	-0.13092693116	1.06490551517	5.93875057865	51.2302218005	-15.7086581215
0.196	2.85062538488	14.1472532136	-1.85674397089	-0.0326349789878	-0.177419010124	1.53090965375	0.228613384842	-0.12635227733	-0.100129081751	-0.05984387055	-0.303789795259	-1.1111090093	0.0158881167399	-0.219134094217	8.94317072487	0.0197816382399	0.172076025934	-9.02268975024	0.000647090531663	-0.00474865588124	0.4503848487	0.0391077200742	0.295916687778	-4.08072625211	4.63957850173	46.8435024402	-11.1027044021	-0.0211639184614	-0.553203034564	15.7707415933	-0.190092341293	-0.129825527341	1.13790212199	5.98997296654	51.214553998	-15.6269469149
0.197	2.86477171623	14.1454094992	-1.83068483882	-0.0328116421197	-0.175907253586	1.49260342334	0.228486982841	-0.1264517257	-0.0987676578807	-0.0601482353334	-0.304939771585	-1.18884364338	0.0156734193687	-0.210260648186	8.80372133634	0.0199492154756	0.16307844536	-8.97247139811	0.000642575191368	-0.00428202470971	0.482877494348	0.0394016258742	0.291894912181	-3.96282494214	4.68641665631	46.8328067188	-10.2887382694	-0.0217093165272	-0.537593097049	15.4491334355	-0.190221580351	-0.128652587795	1.20797697129	6.04117972926	51.1989714301	-15.5381888896
0.198	2.87891621806	14.1435941597	-1.79999421909	-0.032986812953	-0.174434413053	1.45307764196	0.228360482318	-0.126549320172	-0.0964212856488	-0.0604537902177	-0.306169997007	-1.27160720105	0.0154675220981	-0.201533893054	8.64978892959	0.0201078188484	0.154128300358	-8.92781860507	0.000638542271486	-0.00378381505365	0.513541817772	0.0396915653025	0.287983944426	-3.85911056763	4.73324450821	46.8228970882	-9.53052294999	-0.0222392539063	-0.522281661026	15.1737386102	-0.190349612203	-0.127411116275	1.27496606845	6.09237095581	51.1834816782	-15.441314932
0.199	2.89305892101	14.1418117322	-1.76486078836	-0.0331605309988	-0.17300167863	1.41239120462	0.228233885597	-0.126644120462	-0.0931792948395	-0.0607606178502	-0.307485267919	-1.35893462255	0.0152702711194	-0.192968064203	8.48186877084	0.0202574931616	0.145220326038	-8.8881300354	0.000635022397458	-0.00325593300347	0.542222282587	0.0399776423449	0.284170140405	-3.7684974756	4.78006281636	46.8137192183	-8.82521682978	-0.0227540064854	-0.507223497244	14.9425889551	-0.190476369899	-0.126104276601	1.33871327899	6.14354674335	51.1680933881	-15.335265208
0.2	2.90719986015	14.1400665552	-1.7254931163	-0.0333328369278	-0.17161017924	1.37060757412	0.228107195901	-0.126735272495	-0.0891247717664	-0.0610688054392	-0.308889910176	-1.45034989133	0.0150814986513	-0.184576872158	8.30051532069	0.0203982782584	0.136349867549	-8.8527869415	0.000632044215643	-0.00270043062543	0.568782473494	0.0402599479129	0.28044099543	-3.68979247415	4.82687228685	46.8052217597	-8.16970049217	-0.0232538059532	-0.492375438391	14.7535287497	-0.19060178973	-0.124735383972	1.39907198015	6.19470719817	51.1528162535	-15.2190038674
0.201	2.9213390748	14.13836275	-1.68211739697	-0.0335037725065	-0.170260978182	1.32779454318	0.227980417264	-0.126822002043	-0.0843343230663	-0.0613784442789	-0.310387769148	-1.5453680525	0.0149010234927	-0.176373444986	8.10633902265	0.0205302096398	0.127512895254	-8.82115764929	0.000629634256571	-0.00211948751882	0.593103739744	0.0405385610303	0.276785239528	-3.6217193304	4.87367357602	46.797356575	-7.56066894904	-0.0237388419503	-0.477696555785	14.6042364624	-0.190725811369	-0.123307894798	1.45590636751	6.24585243679	51.1376609864	-15.0915305205
0.202	2.93547660828	14.1367042037	-1.63497522846	-0.03367338053	-0.16895506893	1.28402396082	0.227853554458	-0.126903608163	-0.0788779169088	-0.0616896292643	-0.311982201798	-1.64349724812	0.0147286516332	-0.168370274078	7.90000279267	0.0206533190952	0.118706015601	-8.79260165765	0.000627816816019	-0.00151539358566	0.615084126568	0.0408135501044	0.273192908573	-3.5629425786	4.92046729375	46.7900788839	-6.99471320584	-0.0242092643857	-0.463148315036	14.4922450362	-0.190848378014	-0.121825395383	1.50909246213	6.29698258692	51.1226392763	-14.9518896453
0.203	2.94961250766	14.1350945553	-1.58432144299	-0.0338417047501	-0.167693371239	1.23937142026	0.227726612926	-0.12697945652	-0.0728187984787	-0.0620024584006	-0.313676070818	-1.74424079203	0.0145641769143	-0.160579163564	7.68221823653	0.0207676353421	0.109926478061	-8.76647342234	0.000626613852854	-0.000890532743555	0.634637557641	0.0410849742547	0.269655392094	-3.51209038077	4.96725400686	46.7833473314	-6.46839173511	-0.0246651858993	-0.448694712	14.4149610368	-0.190969436507	-0.120291589719	1.55851886561	6.34809778843	51.1077637422	-14.7991785817
0.204	2.96374682353	14.1335371836	-1.53042201139	-0.0340087897995	-0.166476727576	1.19391590692	0.227599598712	-0.127048972663	-0.0662134874146	-0.0623170323065	-0.315471740862	-1.8470992959	0.0144073817407	-0.153011183632	7.4537416258	0.0208731846703	0.101172178408	-8.74212588358	0.000626044902807	-0.000247367350819	0.65169322783	0.0413528846802	0.266165458791	-3.46777622384	5.01403424252	46.7771239894	-5.97829229012	-0.0251066844503	-0.434302390009	14.3696829438	-0.191088937445	-0.118710286636	1.60408730176	6.39919819424	51.0930478755	-14.6325547956
0.205	2.97787960972	14.1320351966	-1.47355199605	-0.0341746811133	-0.165305899918	1.14773940769	0.227472518408	-0.12711163533	-0.0591118474258	-0.0626334537154	-0.317371076935	-1.95157284933	0.0142580378349	-0.145676627987	7.21536966477	0.0209699915888	0.0924416585736	-8.71891378451	0.000626127007554	0.000411576845309	0.666195164427	0.0416173260401	0.262717261043	-3.42861927289	5.06080849166	46.771374301	-5.52108456567	-0.0255338060148	-0.41994073913	14.3536188146	-0.191206835281	-0.117085386494	1.64571298123	6.45028397116	51.0785059767	-14.4512427039
0.206	2.99201092303	14.1305914238	-1.41399357468	-0.0343394248467	-0.164181566973	1.10092648325	0.227345379105	-0.12716696987	-0.0515572306467	-0.0629518269763	-0.319375444985	-2.05716325072	0.0141159070331	-0.138584975613	6.96793508286	0.0210580794697	0.0837341032725	-8.69619681778	0.00062687465867	0.00108372538557	0.678101916087	0.0418783378305	0.25930631979	-3.3932632338	5.1075772123	46.7660669766	-5.0935642384	-0.0259465673734	-0.40558197797	14.3639035062	-0.191323088408	-0.115420867591	1.68332482444	6.50135530069	51.0641530852	-14.2545404248
0.207	3.00614082295	14.12920841	-1.35203413479	-0.0345030677911	-0.163104321828	1.05356380611	0.227218188349	-0.127214541828	-0.0435866873013	-0.0632722575562	-0.321485714749	-2.16337627856	0.0139807421168	-0.131744857028	6.71230208719	0.0211374711881	0.0750493335491	-8.67334262899	0.000628299756117	0.00176646950913	0.687386331043	0.0421359557361	0.255929491367	-3.3603936116	5.15434083271	46.7611738501	-4.69268874824	-0.0263449589716	-0.391201218418	14.3976155972	-0.191437659228	-0.113720772398	1.7168655626	6.55241237969	51.0500049018	-14.041826386
0.208	3.02026937136	14.1278884107	-1.28796443716	-0.0346656572871	-0.16207467009	1.00573966966	0.227090954103	-0.127253950792	-0.0352312398609	-0.063594851546	-0.323702264884	-2.26972399151	0.0138522876757	-0.12516402513	6.44936171042	0.0212081897536	0.0663877973856	-8.64972969808	0.000630411581056	0.00245718036948	0.694035389652	0.0423902129407	0.252584917922	-3.32875327792	5.20109975449	46.7566697029	-4.31560555473	-0.0267289478376	-0.376776513564	14.4517941108	-0.191550514211	-0.111989193745	1.74629174394	6.60345542099	51.0360777055	-13.812566068
0.209	3.03439663226	14.12663339	-1.22207687423	-0.0348272411364	-0.161093028519	0.957543472701	0.226963684715	-0.127284824517	-0.0265162102878	-0.0639197151737	-0.3260249904	-2.37572703909	0.0137302809978	-0.11884933073	6.18002708823	0.021270258931	0.0577505574798	-8.62475011341	0.000633216782788	0.00315322309427	0.698050059926	0.0426411413813	0.249271963139	-3.2971562887	5.24785435537	46.7525320636	-3.95967319235	-0.0270984805388	-0.362288888955	14.5234551078	-0.191661623939	-0.110230261042	1.77157366183	6.65448465397	51.0223882632	-13.5663185902
0.21	3.04852267146	14.1254450197	-1.15466381609	-0.0349878675127	-0.16015972419	0.909065185231	0.226836388896	-0.127306813421	-0.0174615985015	-0.0642469543251	-0.328453312402	-2.48091696555	0.013614452981	-0.112806702836	5.9052287001	0.0213237038479	0.0491392762991	-8.59781224807	0.000636719379685	0.00385197069877	0.699445149082	0.0428887729303	0.245991135036	-3.26449991675	5.2946049919	46.7487409891	-3.62247577682	-0.027453486162	-0.34772235731	14.609608182	-0.191770963133	-0.108448126603	1.79269521683	6.70550032497	51.0089537323	-13.3027432524
0.211	3.06264755631	14.1243246798	-1.08601601236	-0.0351475848719	-0.159274994196	0.860394802206	0.226709075697	-0.127319585472	-0.0080825019395	-0.0645766740763	-0.330986190128	-2.58483848631	0.0135045290627	-0.107041133683	5.62590960586	0.0213685515853	0.0405561985033	-8.56834334352	0.000640920773953	0.00455081783736	0.698249128103	0.0431331404967	0.242743997635	-3.2297748859	5.34135200181	46.7452788354	-3.30183152109	-0.027793879299	-0.333063916784	14.707272869	-0.191878510672	-0.106646952131	1.80965372687	6.75650269762	50.9957915578	-13.0216057561
0.212	3.07677135538	14.1232734612	-1.01642114855	-0.035306441862	-0.1584389859	0.811621791072	0.226581754493	-0.127322821508	0.00161042949185	-0.064908978239	-0.33362213523	-2.6870517169	0.0134002301616	-0.101556668526	5.34302070867	0.02140483175	0.0320041308307	-8.53579200176	0.00064581978005	0.00524719435662	0.694503910411	0.0433742790321	0.239533073285	-3.1920738144	5.38809570624	46.7421300217	-2.99579589069	-0.0281195630238	-0.318303532876	14.8134949478	-0.191984249596	-0.104830895421	1.82245969283	6.80749205308	50.9829193629	-12.7227840684
0.213	3.0908941382	14.1222921694	-0.946162441745	-0.0354644872338	-0.157651757734	0.762834540976	0.226454434977	-0.127316211037	0.0116105114575	-0.0652439689208	-0.336359228255	-2.7871343329	0.0133012736273	-0.0963564001344	5.05751607404	0.0214325770252	0.0234864195374	-8.49963058485	0.000651412666526	0.00593857859662	0.68826456959	0.0436122264375	0.236361737431	-3.15059789314	5.43483641165	46.7392807938	-2.70265994966	-0.0284304318423	-0.303434104101	14.9253626023	-0.192088167092	-0.103004097311	1.83113652677	6.85846869018	50.970354834	-12.4062736854
0.214	3.10501597495	14.1213813295	-0.875517372042	-0.0356217697529	-0.156913280553	0.71411981975	0.226327127147	-0.127299448522	0.0219145196024	-0.0655817461035	-0.339195137241	-2.88468364027	0.0132073741933	-0.0914424679314	4.77034833194	0.0214518236977	0.0150069254864	-8.45935751706	0.000657693211012	0.00662251037383	0.679598984821	0.04384702436	0.233234107564	-3.10466184054	5.48157441154	46.7367189916	-2.42094448954	-0.0287263746002	-0.288451411608	15.0400223841	-0.192190254475	-0.101170668925	1.83572024631	6.90943292539	50.958115601	-12.0721922368
0.215	3.11913693621	14.1205411925	-0.804756503552	-0.035778338113	-0.156223439521	0.665562245151	0.226199841308	-0.127272230175	0.0325221737148	-0.0659224072413	-0.34212713833	-2.97931853641	0.0131182449285	-0.0868160616715	4.48246418786	0.0214626121589	0.00656999698589	-8.41449948405	0.000664652767983	0.00729660356919	0.668587405915	0.0440787188778	0.230154928048	-3.05369719173	5.52830998795	46.734433824	-2.14939066768	-0.0290072773325	-0.273354052961	15.1546949095	-0.192290507149	-0.0993346792303	1.8362591425	6.96038509275	50.9462191133	-11.7207831666
0.216	3.13325709268	14.1197717431	-0.734142407775	-0.035934240851	-0.155582036509	0.61724377799	0.226072588067	-0.127234251283	0.0434356107144	-0.0662660468796	-0.345152138269	-3.07068134152	0.0130335981829	-0.0824774295446	4.19480006605	0.0214649873777	-0.0018195595166	-8.36461352091	0.000672280348887	0.00795855823867	0.655321933033	0.0443073610681	0.227129452456	-2.99725399289	5.57504341269	46.7324156548	-1.88694767654	-0.0292730260391	-0.258143360402	15.2666902095	-0.19238892456	-0.0975001429493	1.83281341952	7.01132554356	50.9346825125	-11.3524184525
0.217	3.1473765149	14.1190727075	-0.663928687572	-0.0360895262657	-0.154988792999	0.569243242237	0.225945378339	-0.127185204048	0.0546588581055	-0.0666127562981	-0.348266698681	-3.15843948425	0.0129531465228	-0.0784258905581	3.90827790678	0.0214589993425	-0.0101565107671	-8.30928898006	0.000680562714086	0.00860617215966	0.639905908957	0.0445330074568	0.224163324968	-2.93500098327	5.62177494842	46.730655802	-1.632757999	-0.0295235093713	-0.242823303977	15.3734226404	-0.192485510136	-0.095671008834	1.8254548111	7.06225464607	50.9235225032	-10.9676001668
0.218	3.16149527304	14.1184435636	-0.594359099865	-0.036244242339	-0.154443353439	0.521635878016	0.225818223349	-0.127124775964	0.0661973113893	-0.0669626231784	-0.351467061935	-3.24228702369	0.012876603652	-0.0746598510362	3.62380113715	0.0214447034722	-0.0184352299414	-8.24814936855	0.000689484476029	0.00923735172627	0.622453224266	0.0447557203504	0.221262462297	-2.8667243587	5.6685048495	46.7291463525	-1.3861409761	-0.0297586212133	-0.227400380027	15.4724252594	-0.192580271215	-0.0938511483414	1.81426617422	7.11317278493	50.9127552227	-10.5669608675
0.219	3.1756134366	14.1178835507	-0.52566678822	-0.0363984366602	-0.153945289034	0.474492933485	0.225691134637	-0.127052648697	0.0780572219519	-0.0673157312986	-0.354749178444	-3.32194599317	0.012803685314	-0.0711768250512	3.34225083272	0.0214221609914	-0.0266497316476	-8.18085404397	0.000699028212946	0.00985012210743	0.60308753804	0.0449755680503	0.218432937509	-2.79232521731	5.71523336267	46.7278799945	-1.14657510445	-0.0299782631462	-0.211883485617	15.5613635609	-0.192673218961	-0.0920443447243	1.7993410601	7.1640803606	50.9023961109	-10.1512626223
0.22	3.18973107421	14.1173916805	-0.458073586226	-0.0365521563557	-0.153494101917	0.42788129879	0.225564124064	-0.126968497486	0.0902451993898	-0.0676721602554	-0.358108735217	-3.39716755348	0.0127341101722	-0.0679734585917	3.06448208636	0.0213914392713	-0.0347937085481	-8.10709975693	0.000709174592293	0.0104426365858	0.581941418691	0.0451926249526	0.215680867	-2.71181579962	5.7619607276	46.7268498671	-0.913679536432	-0.0301823467788	-0.196283779601	15.6380484693	-0.192764368275	-0.0902542825618	1.78078326478	7.21497778855	50.8924597823	-9.72139471024
0.221	3.20384825343	14.116966749	-0.391789449379	-0.0367054480215	-0.153089229675	0.381863186572	0.22543720382	-0.126871991019	0.102767734323	-0.0680319852157	-0.361541185466	-3.46773294441	0.0126676006642	-0.0650455572499	2.79132059727	0.0213526121323	-0.0428605694407	-8.02662202838	0.000719902503086	0.0110131850008	0.559155411225	0.0454069715369	0.213012301782	-2.62531463607	5.80868717725	46.7260494297	-0.687195438892	-0.0303707959341	-0.180614531126	15.7004484817	-0.192853737685	-0.0884845377503	1.75870635826	7.26586549839	50.8829599	-9.27836992592
0.222	3.21796504047	14.1166073483	-0.327011946589	-0.0368583576614	-0.15273005015	0.336495862866	0.225310386428	-0.126762791779	0.115630745422	-0.068395276698	-0.365041779051	-3.53345422575	0.012603883827	-0.062388117205	2.5235594926	0.0213057601082	-0.0508434786295	-7.93919634924	0.000731189196199	0.0115602012257	0.534877038618	0.0456186942499	0.210433124102	-2.53304072437	5.85541293814	46.7254723482	-0.466967407614	-0.0305435486779	-0.164890956457	15.7467008556	-0.192941349238	-0.0867385679748	1.7332331927	7.31674393287	50.8739090552	-8.8233195059
0.223	3.23208150009	14.1163118794	-0.263925857842	-0.0370109306297	-0.152415886504	0.291831428767	0.225183684754	-0.12664055683	0.128839153331	-0.0687621003843	-0.368605593565	-3.59417480085	0.0125426920888	-0.0599953592627	2.26195639186	0.0212509706707	-0.0587353963993	-7.84463919024	0.000743010431621	0.0120822696181	0.509259746243	0.0458278852871	0.20794895031	-2.43530685912	5.90213823051	46.7251124018	-0.25292544812	-0.0307005591787	-0.14913004516	15.7751217397	-0.193027228374	-0.0850197036825	1.70449539204	7.36761354672	50.8653186522	-8.35748665407
0.224	3.24619769531	14.116078565	-0.202702846378	-0.0371632115792	-0.152146012462	0.247916656255	0.225057112006	-0.12650493901	0.142396487179	-0.069132516964	-0.372227565824	-3.64976971876	0.0124837640263	-0.0578607657059	2.00723072185	0.0211883384123	-0.0665291203996	-7.74280881048	0.000755340631625	0.0125781303908	0.482461799186	0.0460346422826	0.205565040761	-2.33251223891	5.94886326842	46.7249634052	-0.0450677387416	-0.0308417993897	-0.133350376715	15.7842151506	-0.193111403796	-0.083331139577	1.67263281904	7.41847480545	50.8571987995	-7.88221875206
0.225	3.26031368732	14.115905463	-0.143501218408	-0.0373152444143	-0.151919657695	0.204792877776	0.224930681742	-0.126355588504	0.156304524397	-0.0695065820087	-0.37590252356	-3.70014575281	0.0124268450836	-0.0559771197	1.76006128978	0.0211179651883	-0.0742173277312	-7.63360585275	0.000768153038752	0.0130466838619	0.454645142946	0.0462390679117	0.203286217403	-2.22513447687	5.99558825969	46.7250191491	0.156555466354	-0.0309672605424	-0.117571928787	15.7726807044	-0.193193907329	-0.081675926654	1.63779302675	7.46932818395	50.8495582109	-7.39895833284
0.226	3.2744295353	14.1157904795	-0.086465748027	-0.0374670722498	-0.151736013291	0.162495929922	0.224804407871	-0.126192154758	0.170562967425	-0.069884345879	-0.379625217064	-3.74524125492	0.0123716882502	-0.054336546996	1.52108411834	0.0210399602156	-0.0817926175154	-7.51697371568	0.000781419877459	0.0134869935526	0.425974238551	0.0464412694152	0.201116789596	-2.11372113816	6.04231340594	46.7252733552	0.351856678724	-0.031076954446	-0.101815878425	15.7394200206	-0.193274773774	-0.0800569647968	1.60013068793	7.52017416511	50.8424041153	-6.90923285484
0.227	3.28854529623	14.1157313829	-0.0317275803536	-0.037618737375	-0.151594237251	0.121056150092	0.224678304649	-0.126014288695	0.185169158969	-0.0702658536628	-0.383390350586	-3.78502578806	0.0123180546969	-0.0529305596631	1.29089054735	0.02095444013	-0.0892475537198	-7.39289869297	0.000795112518292	0.0138982881136	0.396614883312	0.0466413580543	0.199060488563	-1.99888092681	6.08903890244	46.7257196458	0.54072458297	-0.031170914584	-0.086104397552	15.6835417248	-0.193354040755	-0.0784769959483	1.55980700906	7.57101323826	50.8357421772	-6.41464342922
0.228	3.30266102483	14.115725817	0.0205957889557	-0.0377702812236	-0.151493459963	0.0804984251736	0.224552386682	-0.125821645197	0.200117836939	-0.0706511451447	-0.38719261325	-3.81949954142	0.0122657143663	-0.0517501015881	1.07002560268	0.0208615289992	-0.0965747080019	-7.26140987122	0.000809201643384	0.0142799620695	0.366733028547	0.046839448504	0.19712041078	-1.88127463995	6.13576493803	46.726351526	0.723035927862	-0.0312491970049	-0.0704604441957	15.6043649877	-0.193431748552	-0.0769385978804	1.51698912657	7.62184589756	50.8295764292	-5.91685263067
0.229	3.31677677339	14.1157713151	0.0704004839063	-0.0379217443484	-0.151432789606	0.0408422897162	0.224426668917	-0.125613885813	0.215400930378	-0.071040254806	-0.391026709288	-3.84869253408	0.0122144465178	-0.05078559547	0.858986633648	0.020761358294	-0.103766702328	-7.12257878044	0.000823657412112	0.0146315753865	0.336493605468	0.0470356581946	0.195298970459	-1.76160600269	6.18249169498	46.7271623769	0.898665789515	-0.0313118810024	-0.0549075509273	15.5014215491	-0.19350793994	-0.0754441785735	1.47184948728	7.67267264039	50.8239092171	-5.41757149622
0.23	3.33089259171	14.1158653134	0.117596164346	-0.0380731664019	-0.151411317426	0.00210207080818	0.224301166633	-0.125390681649	0.231007397291	-0.0714332118543	-0.394887387363	-3.87266361492	0.0121640402245	-0.0500269910446	0.65822221704	0.0206540668173	-0.110816251114	-6.97651879136	0.000838449625742	0.0149528518743	0.306059370135	0.0472301066104	0.193597861212	-1.64061249146	6.2292193489	46.7281454579	1.06749629974	-0.0313590695839	-0.0394696120578	15.3744561899	-0.193582660015	-0.073995971222	1.42456521583	7.72349396557	50.8187411584	-4.91854593158
0.231	3.34500852695	14.1160051644	0.162105858326	-0.0382245861221	-0.151428122852	-0.0357129228069	0.224175895434	-0.125151716398	0.246923104278	-0.0718300402824	-0.398769468804	-3.89149926882	0.0121142948218	-0.0494638142734	0.468131325448	0.0205398005904	-0.117716202638	-6.82338425754	0.000853547889903	0.0152436764484	0.275589778019	0.0474229145544	0.192018026843	-1.51905624627	6.27594806859	46.729293918	1.22942376137	-0.0313908897255	-0.0241706711487	15.2234256283	-0.193655956015	-0.0725960298799	1.37531746842	7.77431037171	50.8140711141	-4.42154260725
0.232	3.3591246236	14.1161881503	0.203865773976	-0.0383760413227	-0.151482278399	-0.0725981717405	0.224050871231	-0.124896689473	0.263130746083	-0.0722307589541	-0.402667874559	-3.90531224071	0.0120650203061	-0.0490852172326	0.289062756005	0.0204187126993	-0.124459579467	-6.66336940053	0.000868921773771	0.0155040912865	0.245239898156	0.0476142033884	0.190559641137	-1.39771516467	6.32267801595	46.730600812	1.384364333	-0.0314074924163	-0.00903471041912	15.0484958309	-0.193727877143	-0.0712462257574	1.32429077686	7.82512235536	50.8098961755	-3.92833460122
0.233	3.37324092343	14.1164114957	0.242825040594	-0.0385275688891	-0.151572854325	-0.108553680446	0.223926110227	-0.124625319196	0.279609808116	-0.0726353817167	-0.406577650675	-3.91423999064	0.0120160376832	-0.0488800284476	0.12131481406	0.0202909631008	-0.131039617638	-6.49670694055	0.000884540964876	0.0157342909237	0.215159376289	0.0478040942572	0.189222096423	-1.27737426394	6.36940934592	46.7320591233	1.53225822747	-0.0314090524933	0.00591455636832	14.850037744	-0.193798474378	-0.0699482441773	1.2716723833	7.87593040928	50.8062116648	-3.44068689272
0.234	3.38735746536	14.1166723809	0.278945427388	-0.0386792047777	-0.151698923005	-0.143583679688	0.223801628894	-0.124337346009	0.296336565167	-0.0730439175381	-0.410493992167	-3.91844299308	0.0119671792673	-0.0488368034179	-0.0348647545397	0.0201567183898	-0.137449804346	-6.32366647608	0.000900375418508	0.0159346163396	0.185491455612	0.0479927073057	0.188004000598	-1.1588173857	6.41614220638	46.7336617888	1.67307265848	-0.0313957682722	0.0206538859743	14.6286214681	-0.193867800291	-0.0687035822007	1.21765156987	7.92673502068	50.8030111503	-2.96034196764
0.235	3.40147428553	14.1169679541	0.312200995162	-0.0388309840207	-0.151859562995	-0.177696301049	0.223677443953	-0.124032535666	0.313284121919	-0.0734563706668	-0.414412265112	-3.91810289724	0.0119182889281	-0.0489438750903	-0.17927859036	0.0200161515307	-0.143683913894	-6.1445526192	0.000916395500727	0.016105548099	0.156372063163	0.0481801608971	0.186903182249	-1.04281931181	6.46287673813	46.7354017269	1.80680362508	-0.0313678609786	0.0351607011641	14.3850089113	-0.193935908856	-0.0675135469247	1.16241898213	7.9775366695	50.8002864765	-2.4890056178
0.236	3.41559141718	14.1172953435	0.342577749863	-0.0389829407336	-0.15205386276	-0.210903227999	0.223553572344	-0.123710682362	0.330422485829	-0.0738727408128	-0.418328026843	-3.91342056444	0.0118692222885	-0.0491894040431	-0.31177931514	0.0198694415529	-0.149736041651	-5.95970289588	0.000932572124084	0.0162476986151	0.127928968883	0.04836657084	0.185916703419	-0.930138348922	6.50961307493	46.737271867	1.93347660825	-0.031325573989	0.0494132781074	14.1201449754	-0.194002855257	-0.0663792544562	1.10616595484	8.02833582664	50.7980278071	-2.02833316475
0.237	3.42970889069	14.117651669	0.370073217899	-0.039135108127	-0.152280924038	-0.243219328462	0.223430031197	-0.12337161178	0.3477186776	-0.0742930233482	-0.422237044125	-3.90461399994	0.0118198468724	-0.0495614281527	-0.432268904078	0.0197167732142	-0.155600635811	-5.76948542308	0.000948876875197	0.0163618036114	0.100281023737	0.0485520496315	0.185040879529	-0.821509430942	6.55635134345	46.7392651785	2.05314641073	-0.0312691718878	0.0633909242656	13.8351473411	-0.194068695699	-0.0653016295614	1.04908383498	8.07913295238	50.7962236824	-1.57991625741
0.238	3.44382673355	14.1180340536	0.39469602704	-0.0392875185214	-0.152539864839	-0.27466227251	0.223306837799	-0.123015184006	0.365136870067	-0.0747172095249	-0.426135309224	-3.89191619842	0.0117700422026	-0.0500479115279	-0.540697846423	0.0195583366329	-0.161272526711	-5.57429637694	0.000965282133435	0.0164487128644	0.073537482383	0.0487367057242	0.184271305925	-0.717637778318	6.60309166339	46.7413746998	2.1658962369	-0.0311989393529	0.077074145405	13.5312949375	-0.194133487216	-0.0642814059876	0.991363312583	8.12992849477	50.7948610891	-1.145270437
0.239	3.45794497039	14.1184396343	0.416465461254	-0.0394402033649	-0.152829822045	-0.305252140621	0.223184009559	-0.122641296292	0.382638559211	-0.0751452867064	-0.430019053784	-3.87557292049	0.0117196998505	-0.0506367925039	-0.637064105606	0.0193943268928	-0.166746953534	-5.37455726974	0.000981761180024	0.0165093803131	0.0477974149348	0.0489206428224	0.183602890463	-0.619193145685	6.64983414753	46.743593566	2.27183615044	-0.03111517988	0.0904448004688	13.2100151902	-0.194197287483	-0.0633191274531	0.9331937565	8.18072288808	50.7939255421	-0.725823499262
0.24	3.472063623	14.1188655726	0.435410974547	-0.0395931932527	-0.153149953629	-0.335011026124	0.223061563968	-0.122249885633	0.400182758574	-0.0755772386135	-0.433884760455	-3.85584042204	0.011668723439	-0.0513160305023	-0.721411891187	0.0192249436219	-0.172019588196	-5.17071205389	0.000998288296994	0.0165448536264	0.0231492117346	0.0491039592134	0.18302989155	-0.526804679306	6.69657890183	46.7459150347	2.37110106274	-0.0310182143582	0.103486243144	12.87287016	-0.194260154622	-0.0624151492937	0.874762562453	8.23151655144	50.7934011779	-0.322904922068
0.241	3.48618271031	14.1193090639	0.451571688056	-0.0397465179498	-0.15349944046	-0.363962636504	0.22293951856	-0.121840931143	0.417726220679	-0.0760130455799	-0.437729172243	-3.83298315335	0.011617028598	-0.0520736515756	-0.79383025533	0.0190503905497	-0.177086556261	-4.96322407616	0.00101483885547	0.0165562633242	-0.000329816072735	0.0492867471397	0.182545961011	-0.441056398151	6.7433260256	46.7483325094	2.46384837851	-0.0309083795121	0.116183449072	12.5215416954	-0.194322147017	-0.0615696407569	0.816254511126	8.28230988746	50.7932708573	0.0622636340559
0.242	3.50030224852	14.1197673477	0.464995905757	-0.0399002064139	-0.153877487727	-0.392131897213	0.222817890866	-0.121414456195	0.4352236751	-0.0764526848158	-0.441549299545	-3.8072714507	0.011564542876	-0.0528977924667	-0.85445152683	0.0188708750442	-0.181944454751	-4.75257290452	0.0010313893929	0.0165448115473	-0.0225737379096	0.0494690922157	0.18214419116	-0.362483305216	6.79007561163	46.7508395613	2.55025540292	-0.0307860262237	0.128523127784	12.1578157301	-0.194383323131	-0.0607825879286	0.757851145696	8.33310328103	50.7935162774	0.428576610982
0.243	3.51442225105	14.1202377159	0.475740572438	-0.0400542868207	-0.154283325956	-0.419544562203	0.222696698373	-0.120970530314	0.452628087136	-0.076896130678	-0.445342424889	-3.77897923818	0.0115112056082	-0.0537767430284	-0.90344959659	0.0186866076335	-0.18659036673	-4.53925105426	0.00104791767897	0.0165117605753	-0.0435282059761	0.0496510728941	0.181817165443	-0.29156812749	6.83682774639	46.7534299473	2.63051661476	-0.0306515177505	0.140493818585	11.7835658714	-0.194443741323	-0.0600537972722	0.699730167165	8.38389709821	50.7941180915	0.775051549077
0.244	3.52854272867	14.1207175216	0.483870752156	-0.0402087865895	-0.154716211655	-0.446226834552	0.222575958472	-0.120509270806	0.469890928711	-0.0773433549431	-0.449106105388	-3.74838176055	0.0114569677433	-0.0546989868608	-0.94103806826	0.0184978015138	-0.191021872578	-4.32376064004	0.00106440276985	0.0164584211934	-0.063150557773	0.0498327599828	0.181557012041	-0.228738676524	6.88358251017	46.7560976261	2.70484093577	-0.0305052278563	0.152085969736	11.4007364312	-0.194503459672	-0.0593828997635	0.642064850312	8.43469168528	50.7950560346	1.10083475709
0.245	3.54266368952	14.1212041865	0.489459088072	-0.0403637324091	-0.155175427572	-0.472205000668	0.222455688415	-0.12003084411	0.486962462426	-0.0777943270823	-0.452838172952	-3.71575336577	0.0114017916298	-0.0556532400389	-0.967468288007	0.0183046720486	-0.195237057889	-4.10660998228	0.00108082505095	0.0163861410049	-0.0814098193732	0.0500142162187	0.181355459794	-0.174365817307	6.93033997737	46.758836771	2.7734490186	-0.0303475388712	0.16329200048	11.0113250556	-0.1945625358	-0.058769355595	0.585023486638	8.48548736782	50.7963090548	1.40520558506
0.246	3.55678513922	14.1216952087	0.492585269734	-0.0405191502642	-0.155660282613	-0.497505080973	0.222335905259	-0.119535466863	0.503792031319	-0.0782490145349	-0.456536732313	-3.68136535678	0.0113456507659	-0.0566284878168	-0.983027267786	0.0181074362606	-0.199234517979	-3.88831019755	0.00109716626785	0.0162962927899	-0.0982866106388	0.0501954958965	0.181203895873	-0.128762025415	6.97710021665	46.7616417809	2.83657066524	-0.0301788396982	0.174106345567	10.6173651198	-0.194621026707	-0.058212459425	0.528768853284	8.53628445007	50.7978554473	1.68757937849
0.247	3.57090708091	14.1221881691	0.493335476145	-0.0406750654612	-0.156170111404	-0.522152500431	0.222216625822	-0.119023406669	0.520328357234	-0.0787073829796	-0.460200156956	-3.64548392937	0.0112885295124	-0.0576140192088	-0.988035516282	0.0179063123222	-0.203013358979	-3.66937180243	0.00111340954575	0.0161902630073	-0.113772954462	0.0503766445568	0.181093424606	-0.0921805094695	7.02386329118	46.7645072874	2.8944423981	-0.0299995237843	0.184525482153	10.2209080521	-0.19467898861	-0.0577113461424	0.473457712098	8.58708321429	50.7996729915	1.94750893861
0.248	3.58502951536	14.1226807377	0.491801863536	-0.0408315026537	-0.156704273544	-0.546171780501	0.222097866628	-0.118494982571	0.536519838846	-0.0791693965996	-0.463827083028	-3.60836821405	0.0112304227731	-0.0585994593626	-0.982844791215	0.0177015190449	-0.20657319556	-3.45030136112	0.00112953939752	0.0160694405337	-0.127871992822	0.0505576987325	0.181014926915	-0.0648148712644	7.07062925891	46.7674281612	2.94730527326	-0.0298099870737	0.194547939057	9.82400575549	-0.194736476782	-0.0572649971158	0.419240341173	8.63788392033	50.8017390883	2.18468473107
0.249	3.59915244107	14.1231706797	0.488081995398	-0.0409884858667	-0.157262152563	-0.569586256024	0.221979643854	-0.117950565226	0.552314850618	-0.0796350183418	-0.467416401353	-3.57026843727	0.0111713356436	-0.0595747996519	-0.967835787313	0.0174932753744	-0.209914145344	-3.23159820682	0.00114554172065	0.0159352057306	-0.140597613294	0.0507386857559	0.180959119843	-0.0467992740159	7.11739817275	46.7703995153	2.99540289119	-0.0296106259599	0.204174288582	9.42869329327	-0.194793545404	-0.0568722468954	0.366260099807	8.68868680532	50.8040308975	2.39893367887
0.25	3.61327585434	14.1236558598	0.482278324664	-0.0411460385203	-0.1578431546	-0.592417817825	0.221861973283	-0.117390576781	0.567662039655	-0.0801042101663	-0.470967247681	-3.53142421739	0.0111112830311	-0.0605304254322	-0.943415773429	0.0172817998917	-0.213036820081	-3.01375126564	0.00116140378348	0.0157889199287	-0.15197399047	0.0509196236237	0.180916615664	-0.038209083461	7.16417008086	46.7734167066	3.0389797017	-0.029401835255	0.21340712123	9.03697200333	-0.194850247422	-0.0565317903302	0.31465303048	8.73949208351	50.8065254727	2.59021671861
0.251	3.6273997494	14.1241342478	0.474497675896	-0.041304183451	-0.15844670685	-0.614686683519	0.221744870249	-0.116815490453	0.582510615699	-0.0805769332858	-0.474478991293	-3.49206300726	0.0110502892476	-0.0614571414149	-0.910016191869	0.0170673103248	-0.215942313719	-2.79723601193	0.00117711420115	0.0156319154098	-0.16203504746	0.0511005209216	0.180877980148	-0.0390619487443	7.21094502688	46.7764753362	3.07827953622	-0.0291840061925	0.222251003831	8.65079319918	-0.194906634412	-0.056242190066	0.264547498198	8.79029994619	50.8091998937	2.75862523913
0.252	3.64152411848	14.124603922	0.464850705117	-0.0414629429324	-0.159072255791	-0.636411197338	0.221628349589	-0.116225829828	0.596810635529	-0.0810531483925	-0.477951222145	-3.45239869674	0.0109883875796	-0.0623461946275	-0.868090233358	0.0168500230742	-0.218632187516	-2.58251158163	0.00119266290183	0.0154654859644	-0.170823843359	0.0512813768064	0.180833789531	-0.0493192842696	7.25772305017	46.7795712482	3.11354443431	-0.0289575244797	0.230712421736	8.27204261035	-0.19496275645	-0.0560018843826	0.216063868604	8.84111056184	50.8120313944	2.90437627584
0.253	3.65564895198	14.1250630731	0.453451408073	-0.0416223386929	-0.15971926522	-0.657607660163	0.22151242559	-0.115622167872	0.610513276653	-0.0815328158719	-0.481383736685	-3.41263038263	0.0109256198348	-0.0631892949439	-0.818110399508	0.0166301527543	-0.221108452341	-2.37001806883	0.00120804108386	0.015290878096	-0.178391893422	0.0514621810441	0.180774685831	-0.0688881159876	7.30450418606	46.7827005273	3.14501372352	-0.0287227684159	0.238799705894	7.90252570668	-0.19501866199	-0.055809195335	0.169314226718	8.89192407628	50.814997486	3.02780681849
0.254	3.66977423852	14.1255100071	0.44041660428	-0.0417823919326	-0.160387214145	-0.678290190845	0.221397111944	-0.115005125683	0.623571100412	-0.0820158960015	-0.484776522535	-3.37294131709	0.0108620358708	-0.0639786331763	-0.760566065321	0.0164079117539	-0.22337354839	-2.16017402886	0.00122324116438	0.0151092829347	-0.184798429112	0.0516429141021	0.180691430146	-0.0976232536195	7.35128846607	46.7858594958	3.17292330414	-0.02848010709	0.246522945767	7.54395403815	-0.195074397756	-0.0556623371536	0.12440213596	8.94274061306	50.818076073	3.12936715782
0.255	3.6838999651	14.1259431481	0.42586546205	-0.0419431233369	-0.16107559455	-0.698470618197	0.221282421695	-0.114375370982	0.635938302265	-0.0825023491339	-0.488129742212	-3.33349803672	0.0107976931058	-0.0647068967353	-0.695961052661	0.0161835098185	-0.225430322509	-1.95337420858	0.00123825672031	0.0149218289171	-0.190109606113	0.051823547294	0.180574953645	-0.135329749552	7.39807591817	46.7890447101	3.19750523567	-0.0282298986726	0.253893889142	7.19793271266	-0.195130008637	-0.0555594248655	0.0814224404749	8.99356027388	50.8212455633	3.20961347967
0.256	3.69802611719	14.1263610404	0.409919004887	-0.0421045530887	-0.161783909061	-0.718158404721	0.221168367202	-0.113733616357	0.647570947185	-0.082992135863	-0.49144371607	-3.29444967938	0.010732656016	-0.0653672828747	-0.624811226175	0.0159571536555	-0.227282003374	-1.74998752189	0.0012530824224	0.0147295752797	-0.194397668617	0.0520040429738	0.180416405966	-0.1817656075	7.44486656701	46.7922529564	3.2189874202	-0.027972488813	0.260925830057	6.86594911778	-0.195185537591	-0.0554984830916	0.0404611072736	9.04438313914	50.8244849699	3.26919979602
0.257	3.71215267889	14.1267623497	0.392699660733	-0.0422667008775	-0.162511668564	-0.737360601546	0.221054960085	-0.113080617288	0.658427190501	-0.0834852171734	-0.494718904654	-3.25592748931	0.0106669956198	-0.0659535095485	-0.547642121324	0.0157290465664	-0.228932174778	-1.55035528557	0.00126771396325	0.0145335064059	-0.197740078995	0.0521843547772	0.180207200811	-0.236644702905	7.49166043411	46.7954812469	3.23759353906	-0.0277082091549	0.267633486106	6.54936297897	-0.19524102556	-0.0554774549819	0.00159511226229	9.09520926863	50.8277740045	3.30886930972
0.258	3.72627963299	14.1271458649	0.374330798164	-0.0424295859067	-0.163258389782	-0.756081833475	0.220942211191	-0.112417169952	0.668467481271	-0.083981554571	-0.497955890653	-3.21804450871	0.0106007889531	-0.0664598239164	-0.464986614512	0.0154993881054	-0.230384747285	-1.35478972769	0.00128214797998	0.0143345270554	-0.200218622133	0.0523644279068	0.17993905852	-0.29963987862	7.53845753814	46.7987268152	3.25354311615	-0.0274373759786	0.27403286651	6.24939782973	-0.195296511393	-0.0554942112432	-0.0351076346124	9.14603870221	50.8310931619	3.3294454515
0.259	3.74040696118	14.1275104985	0.354936292395	-0.042593226898	-0.164023592855	-0.774324313679	0.220830130552	-0.111744108837	0.677654749248	-0.0844811101967	-0.501155360635	-3.18089545582	0.0105341185368	-0.0668810085458	-0.377382644292	0.0152683737675	-0.231643928537	-1.16357277686	0.00129638197275	0.0141334584973	-0.201918494056	0.0525441994589	0.179604045491	-0.370386180992	7.5852578951	46.8019871126	3.26705166325	-0.0271602889791	0.280141132401	5.96713395123	-0.195352031778	-0.0555465592202	-0.0695883193985	9.19687146069	50.8344237959	3.33182255179
0.26	3.75453464407	14.1278552867	0.334640093148	-0.0427576420939	-0.164806798956	-0.792087887094	0.220718727345	-0.111062304176	0.685954572866	-0.0849838469204	-0.504318086755	-3.14455678285	0.0104670718399	-0.0672123853639	-0.2853709919	0.015036194707	-0.232714192494	-0.976955137885	0.00131041421978	0.0139310355578	-0.202927384778	0.0527235987867	0.179194610299	-0.448484202207	7.63206151856	46.8052598039	3.2783309333	-0.0268772301875	0.285976450787	5.70350282139	-0.195407621184	-0.0556322519882	-0.101797216688	9.24770754668	50.8377481853	3.31695640087
0.261	3.76866266141	14.1281793896	0.313565827906	-0.0429228492574	-0.165607527949	-0.80937010044	0.220608009863	-0.110372659224	0.693335329765	-0.085489728418	-0.5074449086	-3.10908690753	0.0103997407385	-0.0674498174242	-0.189493128746	0.0148030374868	-0.233600247891	-0.795155655527	0.00132424368985	0.0137279045829	-0.20333456519	0.0529025479001	0.178703616449	-0.53350349734	7.67886841984	46.808542764	3.2875892818	-0.0265884630403	0.291557843745	5.45928309529	-0.195463311808	-0.0557489974173	-0.131693641306	9.29854694557	50.8410495909	3.28585478663
0.262	3.78279099215	14.1284820907	0.291836382821	-0.0430888656694	-0.166425296148	-0.826166297309	0.22049798548	-0.109676107395	0.699768327991	-0.08599871923	-0.510536715359	-3.07452661003	0.0103322209755	-0.0675897085576	-0.0902891380319	0.0145690838597	-0.234307006201	-0.61836096453	0.0013378699533	0.0135246223063	-0.203229987911	0.0530809618942	0.178124371678	-0.624986045004	7.72567860826	46.8118340746	3.2950319387	-0.0262942316012	0.296905034352	5.23509811802	-0.195519133541	-0.0558944671689	-0.159245861694	9.34938962652	50.8443123024	3.23956808448
0.263	3.79691961459	14.1287627957	0.269573543221	-0.0432557081246	-0.167259614165	-0.842469736876	0.220388660622	-0.108973609272	0.705227918108	-0.0865107848019	-0.513594428455	-3.04089958349	0.0102646116207	-0.0676290009849	0.011704283439	0.0143345105819	-0.234839549394	-0.446725420938	0.00135129309225	0.0133216556065	-0.202703411719	0.0532587494069	0.177450653794	-0.72244972398	7.77249209131	46.8151320213	3.30086142197	-0.0259947599386	0.302038290888	5.0314149547	-0.195575113927	-0.0560663055881	-0.184430976748	9.40023554351	50.8475216764	3.17918001115
0.264	3.8110485065	14.1290210313	0.24689761363	-0.0434233929241	-0.1681099849	-0.858271732752	0.220280040742	-0.10826614952	0.709691587253	-0.0870258915086	-0.516618984811	-3.00821312744	0.0101970145347	-0.0675651709744	0.115955737543	0.0140994892584	-0.235203097757	-0.280371306057	0.00136451361112	0.0131193821212	-0.201843558932	0.0534358131003	0.176676733042	-0.825391779043	7.81930887487	46.8184350909	3.30527782813	-0.0256902516578	0.306978270817	4.84854490183	-0.195631278149	-0.0562621384545	-0.20723475609	9.45108463643	50.8506641658	3.10579867661
0.265	3.82517764524	14.1292564436	0.22392706573	-0.0435919358674	-0.168975901672	-0.873561811401	0.220172130301	-0.107554733709	0.713140033185	-0.0875440066614	-0.519611320859	-2.97645896947	0.0101295338379	-0.0673962226325	0.221940946234	0.0138641862205	-0.235402978056	-0.119389291656	0.00137753234802	0.0129180916844	-0.200737314574	0.0536120501624	0.175797391027	-0.933292251255	7.8661289634	46.8217419694	3.3084791638	-0.0253808895894	0.311745865982	4.6866454284	-0.195687649009	-0.056479581557	-0.227651448688	9.50193683218	50.8537273391	3.02054801583
0.266	3.83930700786	14.1294687962	0.200778212398	-0.0437613522415	-0.169856846521	-0.888327885361	0.220064932741	-0.106840385082	0.715557221556	-0.0880650985006	-0.522572357444	-2.94561419979	0.0100622753867	-0.0671206799205	0.329144477735	0.0136287624353	-0.235444592278	0.0361608484382	0.00139035038813	0.0127179885393	-0.199468975659	0.053787352826	0.174807936226	-1.04561735145	7.91295236015	46.8250515398	3.31066155434	-0.0250668356312	0.316362050434	4.54572347709	-0.195744246924	-0.0567162490598	-0.245683556888	9.5527920458	50.8566998929	2.9245595783
0.267	3.85343657124	14.1296579678	0.177564878017	-0.0439316568091	-0.170752288684	-0.902556440327	0.219958450478	-0.10612414126	0.716930423048	-0.0885891361721	-0.525502985696	-2.91564230417	0.0099953462582	-0.0667375769946	0.437061374156	0.0133933734456	-0.235333387205	0.186249297309	0.00140296897954	0.0125191942724	-0.198119558052	0.0539616089022	0.173704216172	-1.16182275565	7.95977906736	46.8283628803	3.31201943755	-0.0247482307398	0.320847732193	4.42564004104	-0.19580108993	-0.0569697616299	-0.261341583449	9.60365018157	50.8595716552	2.81896492839
0.268	3.8675663122	14.1298239493	0.154398102313	-0.0441028637951	-0.17166168327	-0.916232732678	0.219852684882	-0.105407050931	0.717250234564	-0.089116089692	-0.528404053987	-2.88649427716	0.00992885424622	-0.0662464469689	0.545198677195	0.0131581693394	-0.235074825034	0.330875044339	0.00141538945238	0.0123217514096	-0.196766167641	0.0541347023235	0.172482626392	-1.28135680506	8.00660908643	46.8316752628	3.31274563074	-0.0244251950687	0.325223610173	4.32611591789	-0.195858193688	-0.0572377542963	-0.274643749231	9.65451113419	50.8623335818	2.70488842577
0.269	3.8816962076	14.1299668413	0.131385857239	-0.0442749868718	-0.172584470133	-0.929340993956	0.219747636271	-0.104690170522	0.716510582366	-0.089645929897	-0.531276356025	-2.85810979869	0.00986290736814	-0.0656473092053	0.653076849987	0.0129232947493	-0.234674355239	0.470064546316	0.00142761314189	0.012125627605	-0.195481441559	0.0543065136948	0.171140116192	-1.40366359465	8.05344241814	46.8349881513	3.31303135306	-0.0240978282449	0.329510037397	4.246738531	-0.195915571507	-0.0575178840139	-0.285615686094	9.70537478985	50.8649777464	2.58344078809
0.27	3.89582623444	14.1300868506	0.108632767573	-0.0444480391433	-0.173520072951	-0.941864640481	0.219643303906	-0.103974560877	0.714708709274	-0.0901786283851	-0.534120620152	-2.8304184571	0.00979761338592	-0.0649406552338	0.76023109298	0.0126888888778	-0.234137387854	0.603870223684	0.00143964131586	0.0119307203522	-0.194333064012	0.0544769208486	0.169674191426	-1.52818593619	8.10027906282	46.8383012001	3.31306613609	-0.0237662097804	0.333726891511	4.18696969593	-0.195973234367	-0.05780783691	-0.294290105929	9.75624102739	50.8674973234	2.45571309328
0.271	3.90995637001	14.1301842869	0.086239868775	-0.044622033129	-0.174467898513	-0.953786484577	0.219539685983	-0.103261283949	0.711845145444	-0.0907141574451	-0.536937499882	-2.80334100116	0.00973307934159	-0.0641274334109	0.866212552886	0.0124550855497	-0.233469268334	0.732368816243	0.00145147510711	0.01173686214	-0.193383360313	0.0546457994015	0.168082914367	-1.65436818358	8.14711902054	46.8416142519	3.31303761154	-0.0234303996079	0.337893453461	4.14615420462	-0.196031190953	-0.0581053351891	-0.300706452108	9.80710971933	50.8698865657	2.32277150452
0.272	3.92408659193	14.130259559	0.0643043741584	-0.0447969807464	-0.175427336228	-0.965088944504	0.219436779642	-0.102551399544	0.707923665061	-0.0912524899779	-0.539727565684	-2.77679060359	0.00966941110868	-0.0632090324223	0.970589424258	0.0122220132884	-0.232675254114	0.855659623499	0.00146311545117	0.0115438259742	-0.19268897141	0.0548130233091	0.166364900819	-1.78165891161	8.19396229134	46.8449273364	3.31313124672	-0.0230904387336	0.34202829511	4.12352909267	-0.196089447693	-0.0584081436793	-0.304910528357	9.857980733	50.8721407777	2.18565259874
0.273	3.9382168783	14.1303131709	0.0429194569588	-0.0449728932934	-0.176397757826	-0.975754251296	0.219334580961	-0.101845962097	0.702951228712	-0.0917935994097	-0.542491298046	-2.75067412021	0.0096067129606	-0.0621872637385	1.07294794336	0.0119897954149	-0.231760492974	0.973862655075	0.00147456302975	0.0113513311835	-0.192300609941	0.0549784654168	0.164519314644	-1.90951343862	8.24080887534	46.848240667	3.31352997571	-0.0227463499979	0.346149176382	4.11823345127	-0.196148008803	-0.0587140760012	-0.306954115513	9.90885393153	50.8742562837	2.04535930604
0.274	3.95234720774	14.1303457177	0.0221740547568	-0.045149781431	-0.177378517275	-0.985764648562	0.219233084971	-0.101146017527	0.696937911445	-0.0923374595996	-0.545229081771	-2.72489332908	0.00954508715716	-0.0610643431293	1.172893275	0.0117585501668	-0.230730003289	1.08711671682	0.00148581822005	0.0111590494297	-0.192262897671	0.055141998004	0.162545859831	-2.03739618775	8.28765877299	46.8515546388	3.31441373751	-0.0223981389335	0.35027295243	4.1293186448	-0.196206876341	-0.0590210003463	-0.306894574547	9.95972917487	50.8762303921	1.90285754204
0.275	3.96647755954	14.1303578811	0.00215269438922	-0.0453276551651	-0.178368950892	-0.995102584537	0.219132285662	-0.100452600161	0.689896819997	-0.0928840447413	-0.547941201503	-2.69934613566	0.00948463354993	-0.0598428713452	1.27005029323	0.011528390837	-0.229588656201	1.1955774574	0.00149688105019	0.0109666108394	-0.192614282875	0.0553034933191	0.160444770296	-2.16478288159	8.33451198522	46.8548698252	3.31595890224	-0.0220457947117	0.35441549115	4.15575879649	-0.196266050263	-0.0593268448526	-0.3047944383	10.0106063207	50.8780613576	1.7590733096
0.276	3.9806079137	14.1303504251	-0.0170646645129	-0.0455065238293	-0.179368377631	-1.00375089279	0.219032175997	-0.099766729752	0.681843998143	-0.0934333292612	-0.550627838436	-2.67392773053	0.00942544920722	-0.0585258140698	1.36406425754	0.011299425929	-0.228341159773	1.29941539932	0.0015077511607	0.0107736101804	-0.193387035115	0.055462824103	0.158216797571	-2.29116256794	8.38136851362	46.8581869735	3.31833772361	-0.0216892911655	0.358591601252	4.19646140748	-0.196325528487	-0.0596296025699	-0.300720995991	10.0614852256	50.8797483394	1.61489046365
0.277	3.994738251	14.1303241914	-0.0354027692229	-0.0456863960679	-0.180376099557	-1.01169296069	0.218932747928	-0.0990894085928	0.672798320069	-0.0939852877145	-0.553289068146	-2.64853168849	0.00936762805956	-0.0571164812481	1.45460138594	0.0110717593266	-0.226992045085	1.39881397736	0.00151842777229	0.0105796130061	-0.194607313614	0.0556198641001	0.15586319655	-2.41603947396	8.42822836061	46.8615070012	3.32171764225	-0.0213285878794	0.362814970946	4.25027798035	-0.196385306956	-0.0599273360041	-0.294745872379	10.1123657454	50.8812913592	1.47114902735
0.278	4.00886855315	14.1302800944	-0.0527911987156	-0.045867279819	-0.18139140248	-1.01891288356	0.218833992414	-0.0984216187443	0.662781376857	-0.0945398946783	-0.555924859489	-2.62305099861	0.00931126056599	-0.0556185058913	1.54134932764	0.0108454904769	-0.225545654293	1.49396760546	0.00152890965964	0.010384161697	-0.196295304476	0.0557744885531	0.153385709469	-2.53893468945	8.47509152961	46.8648309903	3.32626058161	-0.0209636313353	0.367098117199	4.31601452538	-0.196445379715	-0.0602181812421	-0.286944603547	10.1632477368	50.8826912557	1.32864389569
0.279	4.02299880275	14.1302191165	-0.0691644512117	-0.0460491822986	-0.182413556723	-1.02539560344	0.218735899445	-0.0977643193797	0.651817352511	-0.0950971246453	-0.558535074498	-2.59737901815	0.00925643340181	-0.0540358224586	1.62401753778	0.0106207145845	-0.224006130595	1.58507979127	0.00153919513116	0.0101867813342	-0.198465421088	0.055926574682	0.150786548284	-2.65938768015	8.52195802519	46.8681601817	3.33212221414	-0.020594356104	0.37145234538	4.39244183707	-0.196505738982	-0.0605003516504	-0.277396212798	10.2141310572	50.8839496397	1.18812414259
0.28	4.03712898346	14.1301423033	-0.0844620261341	-0.0462321099859	-0.18344181804	-1.03112703125	0.218638458063	-0.097118444257	0.639932892635	-0.0956569519172	-0.561119469178	-2.57141034253	0.00920322916813	-0.0523726449112	1.70233755706	0.0103975228141	-0.222377410041	1.6723613158	0.0015492820145	0.00998698534312	-0.201126561163	0.0560760021439	0.148068375627	-2.77695763303	8.56882785327	46.8714959684	3.33945117891	-0.0202206860718	0.375887719019	4.47830543968	-0.196566375228	-0.0607721411507	-0.266182787949	10.2650155664	50.8850688481	1.05029264838
0.281	4.05125907999	14.130050758	-0.0986284948885	-0.0464160686093	-0.184475428632	-1.0360941515	0.218541656392	-0.096484899327	0.627156967181	-0.0962193504993	-0.563677695144	-2.54504158878	0.00915172612341	-0.0506334445329	1.77606319949	0.0101760025016	-0.220663215137	1.75602849273	0.0015591676476	0.00978428085588	-0.204282413314	0.056222653474	0.145234284492	-2.89122463699	8.6157010212	46.8748398881	3.3483883664	-0.0198425356927	0.380413039294	4.5723351106	-0.196627277262	-0.061031927076	-0.253389062593	10.3159011268	50.8860518974	0.915806084871
0.282	4.06538907819	14.129945637	-0.111613523215	-0.0466010631327	-0.185513618262	-1.04028510986	0.218445481662	-0.0958645604798	0.61352072726	-0.0967842939979	-0.566209301982	-2.51817208703	0.00910199793734	-0.0488229276072	1.84497065193	0.00995623736893	-0.218867050131	1.83630152023	0.0015688488749	0.00957817374647	-0.207931805518	0.0563664145047	0.142287776822	-3.00179070319	8.66257753795	46.8781936154	3.35906612128	-0.0194598112561	0.385035833802	4.67325390554	-0.196688432312	-0.0612781726095	-0.239102004212	10.366787604	50.8869024382	0.785275369883
0.283	4.07951896508	14.1298281443	-0.123371912166	-0.0467870977446	-0.186555605459	-1.04368928241	0.218349920246	-0.0952582714377	0.599057356943	-0.097351755519	-0.568713740266	-2.49070448172	0.00905411346702	-0.0469460130368	1.9088584889	0.00973830774491	-0.216992197903	1.91340293502	0.00157832204842	0.00936817329996	-0.212069087504	0.0565071747636	0.139232741156	-3.10828062968	8.70945741423	46.8815589522	3.37160752714	-0.0190724121622	0.389762354065	4.77978662006	-0.196749826113	-0.0615094288164	-0.223410409293	10.4176748676	50.887624709	0.659266233444
0.284	4.09364872892	14.1296995266	-0.133863583207	-0.0469741758467	-0.187600598764	-1.04629732779	0.218254957689	-0.0946668417981	0.583801921923	-0.0979217075717	-0.571190365127	-2.4625452414	0.0090081365555	-0.045007809989	1.9675476066	0.00952229078678	-0.215041718347	1.98755617648	0.00158758303331	0.00915379648672	-0.216684538977	0.056644827849	0.136073429483	-3.21034271622	8.75634066262	46.8849378188	3.38612571359	-0.0186802321946	0.394597581194	4.89066763748	-0.196811442995	-0.0617243362757	-0.206404509488	10.4685627917	50.8882234922	0.538300156593
0.285	4.10777835921	14.129561068	-0.143053581938	-0.0471623000451	-0.188647798038	-1.04810122171	0.218160578746	-0.0940910452301	0.567791214096	-0.0984941219744	-0.573638440288	-2.43360507971	0.00896412585268	-0.0430135956456	2.02088108025	0.00930826070355	-0.213018448126	2.05898426563	0.00159662721747	0.00893457181942	-0.221764795605	0.0567792717804	0.132814433457	-3.30764933577	8.80322729765	46.8883322433	3.40272318572	-0.0182831607844	0.399545239075	5.0046481262	-0.196873265976	-0.0619216263247	-0.188175588381	10.5194512554	50.88870407	0.422855444252
0.286	4.12190784679	14.1294140852	-0.150912020355	-0.047351472142	-0.189696395787	-1.04909427537	0.218066767414	-0.093531617825	0.551063596038	-0.0990689697658	-0.576057142474	-2.40379929135	0.0089221346583	-0.0409687931311	2.06872394864	0.00909628897864	-0.210925001692	2.12790860218	0.00160544952477	0.00871004277924	-0.227293284766	0.0569104093272	0.129460660105	-3.39989736793	8.85011733595	46.8917443505	3.4214912653	-0.0178810842577	0.404607814419	5.12050256132	-0.196935276851	-0.0621001219257	-0.168815613375	10.5703401436	50.889072182	0.313368543983
0.287	4.13603718379	14.1292599222	-0.157414052635	-0.0475416931291	-0.190745578494	-1.04927113827	0.217973506977	-0.092989256606	0.533658842091	-0.0996462211201	-0.578445566123	-2.37304800702	0.00888221078689	-0.0388789496916	2.11096293042	0.00888644459107	-0.208763773451	2.19454787979	0.00161404443156	0.00847977080504	-0.233250663639	0.0570381483109	0.126017307169	-3.48680850351	8.8970107963	46.8951763509	3.44250952452	-0.017473887059	0.40978658298	5.23703456082	-0.196997456281	-0.0622587381719	-0.148416879005	10.6212293466	50.8893339839	0.210235394537
0.288	4.15016636373	14.1290999452	-0.162539802492	-0.0477329631824	-0.191794527956	-1.04862778634	0.217880780039	-0.0924646181945	0.515617980855	-0.100225845267	-0.580802728313	-2.3412763736	0.00884439645445	-0.0367497151883	2.14750607613	0.00867879423386	-0.206536940952	2.25911711853	0.00162240598588	0.00824333784704	-0.239615252347	0.0571624018835	0.122489838205	-3.56812942517	8.94390769974	46.8986305284	3.46584536135	-0.0170614529469	0.415081641278	5.35308203445	-0.197059783891	-0.0623964824462	-0.127071669558	10.6721187616	50.8894960081	0.113812968135
0.289	4.16429538147	14.1289355382	-0.166274266317	-0.0479252816576	-0.192842422598	-1.04716149706	0.217788568572	-0.0919583176354	0.496983137215	-0.100807810418	-0.583127573833	-2.3084146661	0.00880872818637	-0.0345868209701	2.17828236036	0.00847340252889	-0.204246468987	2.32182681116	0.00163052782905	0.008000348493	-0.246363455743	0.0572830887814	0.118883957556	-3.64363187319	8.99080806961	46.9021092279	3.49155362695	-0.0166436661547	0.420491943124	5.46752165815	-0.197122238359	-0.0625124542485	-0.104871934862	10.7230082922	50.889565125	0.0244208723307
0.29	4.17842423329	14.1287680974	-0.16860723868	-0.0481186470883	-0.193888438753	-1.04487081271	0.217696853949	-0.0914709273791	0.477797375293	-0.101392083695	-0.585418980335	-2.27439833694	0.00877523674629	-0.0323960591808	2.20324121812	0.00827033223715	-0.201894114492	2.38288217853	0.00163840321914	0.00775043168113	-0.253470168001	0.0574001335529	0.115205585318	-3.71311260291	9.03771193165	46.9056148428	3.51967635751	-0.016220412513	0.4260153403	5.57927269404	-0.197184797509	-0.0626058447097	-0.0819089874858	10.773897849	50.8895485069	-0.0576570853591
0.291	4.19255291685	14.1285990272	-0.169533198699	-0.0483130571837	-0.194931751906	-1.04175549309	0.217605616997	-0.0910029764195	0.45810454397	-0.101978631067	-0.587675763509	-2.23916801292	0.00874394708542	-0.0301832625567	2.22235203018	0.00806964446384	-0.199481432139	2.442482528	0.00164602505599	0.0074932420197	-0.260909154861	0.0575134667617	0.111460832395	-3.7763932418	9.08461931397	46.9091498023	3.55024253577	-0.0157915805294	0.431648626739	5.68730018389	-0.197247438399	-0.0626759358101	-0.0582732133335	10.8247873501	50.8894535928	-0.132171191275
0.292	4.20668143123	14.128429735	-0.169051174074	-0.0485085088285	-0.195971537882	-1.03781645975	0.217514838034	-0.0905549495857	0.437949123443	-0.10256741729	-0.589896682238	-2.20266944455	0.00871487831176	-0.0279542847613	2.23560356064	0.00787139885751	-0.197009780521	2.50082070797	0.00165338590737	0.00722846073758	-0.268653409376	0.0576230251658	0.107655975748	-3.83332005315	9.13153024715	46.9127165576	3.58326806128	-0.0153570624233	0.437387585608	5.7906175532	-0.197310137417	-0.0627220993194	-0.0340538054006	10.8756767209	50.8892880551	-0.198904208839
0.293	4.22080977691	14.1282616271	-0.167164623737	-0.0487049980845	-0.197006973978	-1.0330557322	0.217424496916	-0.0901272869859	0.417376076221	-0.103158405853	-0.592080443669	-2.16485341714	0.00868804367873	-0.0257149813051	2.24300335177	0.00767565380283	-0.194480328842	2.55808265048	0.00166047803589	0.00695579629402	-0.276675477744	0.0577287518706	0.103797433914	-3.88376361382	9.17844476421	46.9163175695	3.61875573546	-0.0149167551111	0.443227038718	5.88828866663	-0.197372870364	-0.0627437954786	-0.00933851278387	10.9265658948	50.8890597681	-0.257669717073
0.294	4.23493795578	14.1280961042	-0.163881298155	-0.0489025201915	-0.198037240024	-1.02747635922	0.217334573081	-0.0897203835974	0.396430700552	-0.103751558929	-0.594225708193	-2.12567563064	0.00866345059253	-0.0234711910894	2.24457707954	0.0074824666064	-0.19189406402	2.61444699353	0.00166729342637	0.00667498467884	-0.284947752614	0.057830596459	0.0998917429009	-3.92761841329	9.22536290065	46.919955295	3.6566953212	-0.0144705611429	0.449160897741	5.97942937943	-0.197435612547	-0.0627405714411	0.0157865878427	10.9774548131	50.888776778	-0.308310486376
0.295	4.24906597111	14.127934557	-0.159213062376	-0.0491010695712	-0.199061519376	-1.02108234516	0.217245045594	-0.0893345890032	0.375158487819	-0.10434683733	-0.596331094286	-2.08509655605	0.00864110063768	-0.0212287186127	2.24036787394	0.00729189367532	-0.189251798136	2.67008477466	0.00167382381343	0.00638578943638	-0.29344273231	0.0579285150967	0.095945532504	-3.96480238048	9.27228469438	46.9236321746	3.69706378132	-0.0140183895856	0.455182216747	6.06320863372	-0.197498338863	-0.0627120594941	0.0412373060826	11.0283434251	50.8884472743	-0.350696958601
0.296	4.26319382757	14.1277783626	-0.153175763786	-0.0493006398308	-0.200078999835	-1.01387857358	0.217155893196	-0.0889702072667	0.353604985168	-0.104944200469	-0.598395183201	-2.04308127414	0.00862098961994	-0.0189933168718	2.23043560788	0.00710399068817	-0.186554176155	2.72515918684	0.00168006070887	0.00608800144772	-0.302133245003	0.0580224706145	0.0919655031412	-3.99525634514	9.31921018578	46.9273506192	3.73982552439	-0.0135601568544	0.461283245639	6.13884914899	-0.19756102388	-0.0626579750763	0.0669315294363	11.0792316885	50.888079563	-0.384725682437
0.297	4.27732153119	14.1276288802	-0.145789042115	-0.0495012237679	-0.201088874487	-1.00587072971	0.217067094344	-0.0886274969432	0.331815661746	-0.105543606322	-0.600416523491	-1.99959930417	0.00860310762601	-0.0167706709887	2.21485615825	0.00691881275816	-0.183801683868	2.7798253883	0.00168599542885	0.00578143850635	-0.310992637754	0.0581124325677	0.0879584032485	-4.01894344029	9.36613941759	46.9311129984	3.78493283689	-0.0130957874896	0.467455484091	6.20562775597	-0.197623641925	-0.0625781146124	0.0927893982735	11.1301195693	50.8876820412	-0.410317860544
0.298	4.29144908935	14.1274874476	-0.137076150626	-0.0497028133764	-0.202090342463	-0.997065222356	0.21697862726	-0.0883066712221	0.309835780296	-0.106145011402	-0.602393635356	-1.95462442702	0.00858743909922	-0.0145663825881	2.19372064283	0.00673641458823	-0.180994655994	2.83423035805	0.00169161912046	0.00546594472194	-0.319994931048	0.058198377273	0.0839310073028	-4.03584845114	9.4130724349	46.934921628	3.83232623339	-0.0126252148797	0.473689735681	6.26287542342	-0.197686167159	-0.0624723531825	0.118733461597	11.1810070419	50.8872631733	-0.427417963743
0.299	4.30557651077	14.1273553776	-0.127063792199	-0.0499053998525	-0.203082609628	-0.987469106592	0.216890469975	-0.0880078981945	0.287710275152	-0.106748370727	-0.604325014824	-1.90813450888	0.00857396293045	-0.0123859549485	2.16713463645	0.00655685061802	-0.178133284421	2.88851278936	0.00169692278772	0.00514138978641	-0.329114940021	0.0582802878239	0.0798900945187	-4.04597711717	9.46000928509	46.9387787586	3.88193506002	-0.0121483819309	0.479976161905	6.30997702456	-0.197748573657	-0.062340642043	0.14468881744	11.2318940893	50.8868314681	-0.435992442071
0.3	4.31970380543	14.1272339548	-0.115781925619	-0.0501089736019	-0.204064889185	-0.97709000879	0.216802600376	-0.08773130124	0.265483633615	-0.107353637803	-0.606209137743	-1.86011132877	0.00856265256351	-0.0102347789455	2.13521736958	0.00638017516255	-0.175217626519	2.94280301412	0.00170189731668	0.00480766813434	-0.338328364125	0.0583581540853	0.0758424282643	-4.04935539167	9.50695001776	46.9426865652	3.93367808312	-0.011665241682	0.486304335861	6.34637088777	-0.197810835481	-0.0621830060172	0.170583234285	11.2827807027	50.8863954577	-0.436028391123
0.301	4.33383098462	14.127124432	-0.103263568133	-0.0503135242476	-0.205036402217	-0.965936054243	0.216714996245	-0.0874769595304	0.243199785473	-0.107960764604	-0.608044463615	-1.81054041506	0.00855347611413	-0.00811811980448	2.09810091244	0.00620644254253	-0.172247613536	2.99722295164	0.00170653349976	0.00446469802856	-0.347611847428	0.0584319726676	0.0717947362362	-4.04602866454	9.55389468461	46.9466471363	3.98746410757	-0.0111757578664	0.492663295391	6.37154817257	-0.197872926754	-0.0619995407718	0.196347256657	11.3336668823	50.8859636773	-0.427532441914
0.302	4.34795806085	14.1270280279	-0.0895445905626	-0.0505190406378	-0.205996378143	-0.954015798401	0.216627635311	-0.0872449086391	0.220901997061	-0.108569701555	-0.609829439268	-1.75941089197	0.00854639650189	-0.00604110467418	2.05592934817	0.00603570720625	-0.169223059022	3.05188607636	0.00171082205907	0.00411242059874	-0.356943012209	0.0585017468814	0.0677536914275	-4.03606095296	9.60084333941	46.9506624647	4.04319272935	-0.0106799054209	0.499041595532	6.38505210925	-0.197934821729	-0.0617904099952	0.221914296621	11.3845526365	50.8855446463	-0.410529635847
0.303	4.36208504783	14.1269459239	-0.0746635608375	-0.0507255108544	-0.206944055124	-0.941338162287	0.216540495286	-0.0870351412552	0.198632770684	-0.109180397526	-0.611562502384	-1.70671533956	0.00854137159404	-0.0040087110314	2.00885793741	0.00586802384309	-0.166143667284	3.10689739945	0.0017147536688	0.00375079885836	-0.366300468561	0.0585674866741	0.0637258939187	-4.01953406452	9.64779603786	46.9547344386	4.10075505078	-0.0101776709431	0.505427360154	6.3864771349	-0.197996494856	-0.0615558424926	0.247220708756	11.4354379822	50.8851468502	-0.385062426329
0.304	4.37621196042	14.1268792613	-0.0586615018547	-0.0509329222221	-0.207878680391	-0.927912372776	0.216453553911	-0.0868476079937	0.176433752407	-0.10979279982	-0.613242084889	-1.65244966914	0.00853835436056	-0.00202575592406	1.95705227726	0.00570344748852	-0.163009041854	3.16235346062	0.00171831897659	0.00337981672253	-0.375663803088	0.0586292085478	0.0597178535183	-3.99654673642	9.69475283749	46.9588648334	4.16003450006	-0.00966905309665	0.511808332699	6.37546795548	-0.198057920841	-0.0612961292121	0.272205852321	11.486322945	50.8847787242	-0.351189658046
0.305	4.39033881462	14.1268291397	-0.0415817163885	-0.0511412613176	-0.208799510531	-0.91374790782	0.216366788998	-0.0866822182956	0.154345643823	-0.11040685417	-0.61486661623	-1.59661301301	0.00853729303957	-9.68860565465e-05	1.90068745777	0.00554203362062	-0.159818693961	3.21834232654	0.00172150862398	0.00299947804607	-0.385013549832	0.0586869354612	0.0557359732721	-3.96721375591	9.74171379756	46.9630553044	4.22090765834	-0.00915406296732	0.518171925957	6.35171855926	-0.198119074716	-0.0610116202163	0.296812139102	11.5372075587	50.8844486365	-0.308985777199
0.306	4.4044656275	14.1267966141	-0.0234695896506	-0.0513505139787	-0.209705811709	-0.898854447121	0.216280178468	-0.0865388414132	0.132408120786	-0.111022504742	-0.616434526552	-1.53920763114	0.00853813131218	0.00177343128124	1.83994721781	0.00538383824814	-0.156572051	3.27494359394	0.00172431326585	0.00260980569792	-0.394331146472	0.0587406967148	0.051786533862	-3.93166506427	9.78867897891	46.9673073808	4.28324507922	-0.00863272436892	0.524505270837	6.31497120105	-0.198179931887	-0.0607027216114	0.320985070895	11.5880918654	50.8841648736	-0.258539937437
0.307	4.41859241715	14.1267826931	-0.00437236577272	-0.0515606653145	-0.210596859847	-0.88324182824	0.216193700394	-0.0864173074735	0.11065975856	-0.11163969413	-0.617944249784	-1.48023883358	0.00854080848604	0.00358091644183	1.77502310336	0.00522891799013	-0.153268465006	3.33222839548	0.00172672358904	0.00221084068518	-0.403598879004	0.0587905278211	0.0478756789055	-3.89004484884	9.83564844383	46.9716224594	4.34691212326	-0.00810507410144	0.530795264125	6.26501537529	-0.198240468194	-0.0603698924451	0.344673261978	11.6389759157	50.883935626	-0.199955314398
0.308	4.43271920267	14.1267883374	0.0156610123813	-0.0517716997148	-0.211471940765	-0.866920008149	0.216107333036	-0.0863174086127	0.0891379629029	-0.112258363368	-0.61939422666	-1.41971491708	0.00854525968667	0.00532148480881	1.70611363061	0.00507733014708	-0.149907221104	3.39025940744	0.00172873033005	0.00180264133678	-0.412799817803	0.0588364703612	0.0440094011681	-3.84251062595	9.88262225596	46.9760018004	4.41176986694	-0.00757116216177	0.537028615207	6.20168678917	-0.198300659961	-0.0600136415871	0.367828454124	11.689859768	50.8837689741	-0.133348427713
0.309	4.44684600407	14.126814458	0.0365801341832	-0.0519836008603	-0.212330350284	-0.849899030436	0.216021054882	-0.086238900178	0.0678789064987	-0.112878451935	-0.620782907677	-1.35764711717	0.00855141605575	0.0069912533521	1.63342345596	0.00492913276354	-0.146487545971	3.44909085911	0.001730324292	0.00138528255392	-0.42191774791	0.0588785718266	0.0401935296961	-3.78923231797	9.92960048012	46.9804465233	4.47767589986	-0.00703105190828	0.543191891774	6.1248663447	-0.198360484044	-0.0596345246008	0.390405518818	11.7407434889	50.8836728757	-0.0588484406471
0.31	4.46097284225	14.1268619147	0.0583332851529	-0.0521963517326	-0.213171394298	-0.832188997709	0.215934844681	-0.0861815019882	0.0469174731988	-0.113499897767	-0.622108756021	-1.29404957185	0.0085592049556	0.0085865463577	1.55716255522	0.00478438468242	-0.143008616269	3.50876854408	0.00173149636084	0.000958855131865	-0.430937096207	0.0589168854504	0.0364337178737	-3.73039132691	9.97658318218	46.9849576039	4.54448521882	-0.00648482018014	0.549271564514	6.03447913577	-0.198419917877	-0.0592331406156	0.412362451549	11.7916271529	50.8836551531	0.0234032943845
0.311	4.47509973897	14.1269315152	0.0808676667511	-0.0524099346242	-0.213994388822	-0.813800049131	0.21584868148	-0.0861448996487	0.0262872058665	-0.11412263727	-0.623370250456	-1.22893929662	0.00856855017895	0.0101039003424	1.47754541426	0.00464314559075	-0.13946956708	3.56932983401	0.00173223752098	0.000523465154846	-0.439842857831	0.0589514700255	0.032735432406	-3.66617960838	10.0235704289	46.989535872	4.61205095798	-0.00593255737248	0.555254050813	5.930493461	-0.198478939512	-0.0588101292117	0.433660356211	11.8425108422	50.8837234817	0.113253846765
0.312	4.48922671673	14.1270240138	0.104129564017	-0.0526243311486	-0.214798660017	-0.794742342725	0.215762544657	-0.086128745915	0.00602026155684	-0.11474660534	-0.624565888189	-1.16233616957	0.00857937216321	0.0115400681662	1.39479023319	0.00450547605705	-0.135869500315	3.63080369629	0.00173253887029	7.92334639024e-05	-0.448620524057	0.0589823897134	0.0291039432282	-3.59679874731	10.0705622879	46.9941820101	4.68022532016	-0.00537436746833	0.56112575747	5.81291985372	-0.19853752766	-0.0583661673226	0.454263422173	11.8933946467	50.8838853781	0.210539095104
0.313	4.5033537988	14.1271401108	0.128064535558	-0.0528395222507	-0.21558354421	-0.775026042538	0.215676413953	-0.0861326620982	-0.0138526279479	-0.115371735378	-0.625694187735	-1.0942629223	0.00859158820847	0.0128920223557	1.30911814585	0.00437143756034	-0.132207493109	3.69321071681	0.00173239163462	-0.000373704804857	-0.457256013463	0.0590097138421	0.0255443143352	-3.52245903859	10.1175588271	46.9988965529	4.74886019528	-0.00481036802837	0.56687312246	5.68181012516	-0.198595661727	-0.0579019661652	0.474138892605	11.9442786634	50.8841481898	0.315084241331
0.314	4.51748100908	14.1272804519	0.152617588639	-0.0530554882168	-0.216348387886	-0.754661309591	0.215590269502	-0.086156239507	-0.0333021896658	-0.115997959317	-0.626753691765	-1.02474513761	0.00860511269848	0.014156957657	1.22075245674	0.00424109251069	-0.128482606185	3.75656312981	0.00173178718191	-0.000835200615604	-0.465735608032	0.0590335166971	0.0220613955285	-3.44337857494	10.1645601154	47.0036798869	4.81780798733	-0.00424069013927	0.57248265573	5.5372564165	-0.198653321844	-0.0574182682054	0.493257027236	11.9951629971	50.884519084	0.426704153419
0.315	4.53160837212	14.1274456274	0.177733372897	-0.0532722086845	-0.217092547689	-0.733658296958	0.215504091862	-0.0861990409214	-0.0523006393341	-0.116625207648	-0.627742969958	-0.953811249288	0.00861985732372	0.0153322928339	1.12991789709	0.0041145042615	-0.124693892192	3.82086485647	0.00173071703592	-0.00130509136739	-0.474045895542	0.0590538773024	0.0186598150689	-3.35978234417	10.2115662214	47.0085322521	4.88692228496	-0.00366547832188	0.577940979066	5.37939025429	-0.1987104889	-0.0569158441633	0.511591056827	12.0460477591	50.885005038	0.545203737915
0.316	4.54573591302	14.1276361722	0.203356329352	-0.0534896626536	-0.217815390412	-0.712027147994	0.21541786204	-0.0862606020929	-0.0708217034116	-0.117253409444	-0.628660621854	-0.881492543209	0.00863573130601	0.0164156717334	1.03683990189	0.00399173711341	-0.120840403987	3.88611155435	0.00172917288965	-0.00178320117481	-0.482173719303	0.0590708791965	0.015343973228	-3.27190133775	10.2585772144	47.0134537425	4.95605847985	-0.00308489039985	0.583234864994	5.20838160161	-0.198767144567	-0.0563954900681	0.529117133701	12.0969330681	50.885612829	0.670378305018
0.317	4.55986365739	14.1278525658	0.229430872947	-0.0537078284953	-0.218516292985	-0.689777997643	0.215331561523	-0.0863404332636	-0.0888406380545	-0.117882492395	-0.629505279705	-0.807823157636	0.00865264162369	0.017404963639	0.94174390933	0.00387285630998	-0.11692120287	3.9522906798	0.00172714661851	-0.00226934110249	-0.490106136049	0.0590846102015	0.0121180367225	-3.17997167329	10.3055931635	47.0184443089	5.02507441491	-0.00249909732998	0.588351274743	5.02443789724	-0.198823271324	-0.0558580243641	0.545814274461	12.147819049	50.8863490251	0.802013866603
0.318	4.57399163128	14.128095232	0.255901530385	-0.053926683963	-0.219194642472	-0.66692097651	0.215245172296	-0.0864380207034	-0.106334241689	-0.118512382841	-0.630275611324	-0.732840080571	0.00867049323698	0.018298262936	0.844854684561	0.00375792802517	-0.112935366747	4.0193815651	0.00172463029328	-0.00276330936181	-0.497830382584	0.0590951621869	0.00898593401973	-3.0842337322	10.3526141375	47.0235037616	5.0938308686	-0.00190828299499	0.593277395229	4.82780307461	-0.198878852479	-0.0553042850772	0.561664299341	12.1987058335	50.8872199757	0.939887464046
0.319	4.58811986117	14.1283645394	0.282713126391	-0.0541462062023	-0.219849836068	-0.64346621657	0.215158676871	-0.0865528282566	-0.123280864675	-0.119143005808	-0.630970322935	-0.656583141652	0.0086891893125	0.0190938881126	0.746395668801	0.0036470193427	-0.108881998208	4.08735551257	0.00172161619286	-0.00326489147885	-0.50533385151	0.0591026308296	0.00595135149612	-2.98493131503	10.3996402053	47.0286317731	5.16219212115	-0.00131264395986	0.598000675042	4.61875655198	-0.198933872185	-0.0547351270443	0.576651766547	12.2495935594	50.8882318032	1.0837674588
0.32	4.60224837384	14.1286608014	0.309810902923	-0.0543663717609	-0.220481281106	-0.619423859229	0.215072058308	-0.0866842988949	-0.139660412096	-0.11977428505	-0.631588162005	-0.579094998597	0.00870863144662	0.0197903801248	0.646588355492	0.00354019822734	-0.104760232498	4.15617590721	0.0017180968169	-0.00377386044267	-0.512604076122	0.0591071153706	0.00301773043057	-2.88231081606	10.4466714351	47.0338278823	5.23002637178	-0.00071238919263	0.602508859411	4.39761218562	-0.198988315458	-0.0541514192103	0.590763901477	12.3004823705	50.8893903938	1.23341383785
0.321	4.61637719638	14.1289842772	0.337140664458	-0.054587156599	-0.221088395068	-0.594804064138	0.21498530023	-0.0868318562726	-0.155454343534	-0.120406143091	-0.632127920062	-0.500421114382	0.00872871988676	0.0203865001499	0.545651694665	0.00343753348841	-0.10056924537	4.22579834967	0.00171406489825	-0.00428997684298	-0.519628724507	0.0591087183682	0.000188264813303	-2.7766204185	10.4937078948	47.0390914986	5.29720614105	-0.000107739750878	0.606790024093	4.16471717825	-0.199042168189	-0.0535540419981	0.603990523028	12.3513724164	50.89070139	1.38857852668
0.322	4.6305063561	14.129335172	0.364648934454	-0.0548085360993	-0.22167060561	-0.569617019413	0.214898386849	-0.0869949062786	-0.170645668637	-0.121038501269	-0.632588435482	-0.420609726105	0.00874935375021	0.0208812267605	0.44380152654	0.00333909473533	-0.0963082607897	4.29617081094	0.00170951341533	-0.00481298900647	-0.526395602464	0.0591075454506	-0.00253410005215	-2.66810931239	10.5407496515	47.0444219059	5.36360859126	0.000501071565243	0.61083260815	3.92045093465	-0.199095417152	-0.0529438847539	0.616323965485	12.4022638522	50.8921701821	1.54900565743
0.323	4.64463588051	14.129713638	0.392283044755	-0.0550304850774	-0.222227350596	-0.543872952112	0.214811302976	-0.0871728385819	-0.185218938044	-0.121671279785	-0.632968596246	-0.339711802022	0.00877043123987	0.0212737525465	0.341250045582	0.00324495232569	-0.0919765584792	4.36723381006	0.00170443560426	-0.00534263314021	-0.532892665013	0.0591037050665	-0.00514666817678	-2.55702693688	10.5877967716	47.0498182682	5.42911587656	0.00111380059209	0.614625445546	3.66522385914	-0.199148050016	-0.052321843272	0.62775899854	12.4531568382	50.8938019009	1.71443191171
0.324	4.65876579722	14.1301197751	0.419991303235	-0.0552529777918	-0.222758078141	-0.517582139291	0.214724034043	-0.0873650281662	-0.199160230462	-0.122304397754	-0.633267342641	-0.257780987769	0.00879184985625	0.0215634802172	0.238205295806	0.00315517730582	-0.0875734812663	4.43892061573	0.00169882497094	-0.00587863349063	-0.539108035839	0.059097308236	-0.0076469927689	-2.4436222474	10.6348493205	47.0552796338	5.49361532182	0.00173019221262	0.61815779552	3.39947608785	-0.199200055347	-0.0516888174013	0.638292742893	12.5040515399	50.8956014103	1.88458686322
0.325	4.67289613392	14.1305536323	0.447723064572	-0.0554759879542	-0.22326224667	-0.490754918661	0.214636566111	-0.0875708368495	-0.212457136135	-0.122937773261	-0.633483669905	-0.174873539829	0.00881350660547	0.0217500182142	0.134870698195	0.00306984134408	-0.0830984422221	4.51115747265	0.00169267530293	-0.00642070252561	-0.545030034123	0.0590884683019	-0.0100328753977	-2.32814301029	10.6819073628	47.0608049412	5.55699963868	0.0023499807962	0.62141937164	3.12367615206	-0.19925142261	-0.0510457087379	0.647924583987	12.5549481272	50.8975733004	2.05919328332
0.326	4.68702691834	14.1310152083	0.475428849459	-0.05569948874	-0.223739324979	-0.46340169906	0.214548885885	-0.0877896147863	-0.225098737748	-0.123571323411	-0.633616630797	-0.0910482456093	0.00883529820251	0.0218331758688	0.0314446108532	0.00298901665719	-0.0785509315593	4.58386385296	0.0016859806811	-0.00696854114669	-0.550647208024	0.059077300682	-0.0123023644655	-2.21083512527	10.7289709618	47.0663930246	5.61916708201	0.00297289066677	0.6244003695	2.83831956854	-0.199302142173	-0.0503934184042	0.656656083651	12.6058467748	50.8997218808	2.23796752095
0.327	4.70115817817	14.1315044529	0.50306045264	-0.0559234527987	-0.224188792314	-0.435532970558	0.214460980726	-0.0880207019479	-0.237075585523	-0.124204964395	-0.633665338086	-0.0063663306646	0.00885712126951	0.0218129581355	-0.0718800774266	0.00291277592977	-0.0739305232663	4.65695273303	0.00167873549105	-0.00752183893768	-0.55594837397	0.0590639226232	-0.0144537530168	-2.09194197739	10.7760401796	47.0720426189	5.68002149463	0.00359863659801	0.627091492962	2.54392735464	-0.199352205305	-0.0497328449173	0.664490889991	12.6567476613	50.9020511745	2.42061991245
0.328	4.71528994103	14.1320212687	0.530571024865	-0.056147852264	-0.224610138456	-0.407159313472	0.214372838661	-0.0882634295767	-0.248379672295	-0.124838611548	-0.633628966927	0.0791086484678	0.00887887252855	0.0216895599367	-0.174916320037	0.00284119222742	-0.0692368814521	4.73033089541	0.00167093443436	-0.00808027445517	-0.560922660999	0.0590484529588	-0.0164855759152	-1.97170381941	10.8231150771	47.0777523659	5.73947247118	0.00422692433392	0.629483978872	2.24104446667	-0.199401604169	-0.0490648821502	0.671434644377	12.7076509694	50.904564912	2.60685517639
0.329	4.72942223442	14.1325655118	0.557915151119	-0.0563726587652	-0.225002863816	-0.378291406378	0.214284448385	-0.0885171216145	-0.259004403371	-0.12547217941	-0.63350675714	0.165310924756	0.00890044898859	0.0214633601511	-0.277483251237	0.0027743389035	-0.0644697663766	4.80389925566	0.00166257253935	-0.00864351556525	-0.565559559163	0.0590310118676	-0.0183966064175	-1.85035718523	10.8701957137	47.0835208197	5.79743520916	0.00485745113345	0.631569620186	1.93023816142	-0.199450331818	-0.0483904173836	0.67749488866	12.7585568851	50.907266526	2.79637282342
0.33	4.74355508567	14.1331369938	0.585048917681	-0.0565978434369	-0.225366479536	-0.348940033291	0.214195799276	-0.0887810960984	-0.268944564392	-0.126105581796	-0.633298015351	0.252172654495	0.00892174812631	0.0211349152801	-0.3794064908	0.00271228950024	-0.0596290401421	4.87755321329	0.00165364517165	-0.00921121983043	-0.569848971207	0.0590117206383	-0.0201858521781	-1.72813433604	10.9172821473	47.0893464526	5.85383062065	0.00548990633725	0.633340787408	1.61209628246	-0.199498382192	-0.0477103294544	0.682680969941	12.8094655979	50.9101591463	2.98886767775
0.331	4.75768852191	14.1337354833	0.611930008978	-0.0568233769304	-0.225700507597	-0.319116089231	0.214106881395	-0.0890546665238	-0.278196286527	-0.126738731862	-0.633002116991	0.339624064974	0.00894266806036	0.0207049528275	-0.480518414442	0.00265511764416	-0.0547146720224	4.95118302597	0.00164414804426	-0.00978303494927	-0.573781266478	0.0589907014369	-0.0218525507156	-1.605262739	10.9643744344	47.0952276606	5.90858523548	0.0061239719551	0.634790448286	1.28722547253	-0.1995457501	-0.0470254869969	0.687003945117	12.8603773003	50.9132455953	3.18403028697
0.332	4.77182257001	14.1343607071	0.638517733663	-0.0570492294247	-0.226004480934	-0.28883058473	0.21401768549	-0.0893371431716	-0.286757009104	-0.127371542175	-0.632618508151	0.427593614149	0.00896310771899	0.0201743644252	-0.580658390114	0.00260289693644	-0.0497267434065	5.02467420585	0.00163407722716	-0.0103585992507	-0.577347336285	0.0589680770793	-0.0233961643752	-1.48196458005	11.0114726296	47.1011627687	5.96163104475	0.00675932327208	0.63591218568	0.956249316325	-0.199592431217	-0.0463367467817	0.690476485179	12.9112921873	50.9165283842	3.38154751807
0.333	4.78595725654	14.1350123525	0.664773084223	-0.0572753706369	-0.226277943551	-0.25809464854	0.213928203001	-0.0896278343967	-0.294625441078	-0.128003924783	-0.632146707263	0.516008162289	0.00898296700057	0.0195441987398	-0.679672980667	0.00255570083857	-0.0446654523353	5.09790793655	0.00162342915641	-0.0109375422437	-0.58053864974	0.0589439708097	-0.0248163748203	-1.35845631032	11.058576786	47.107150037	6.01290547103	0.00739562947169	0.636700213547	0.619806417853	-0.199638422066	-0.0456449521504	0.693112777546	12.9622104563	50.9200097095	3.58110304177
0.334	4.80009260775	14.1356900685	0.690658789128	-0.057501769834	-0.226520450639	-0.226919529203	0.21383842606	-0.0899260478767	-0.301801519003	-0.12863579129	-0.631586306604	0.604793155624	0.00900214692703	0.0188156541931	-0.77741611284	0.0025136025536	-0.0395311176125	5.17076150923	0.00161220064268	-0.0115194852231	-0.583347309197	0.0589185060838	-0.0261130770893	-1.23494822771	11.1056869549	47.1131876653	6.06235114485	0.00803255427395	0.637149390965	0.278548416936	-0.199683720008	-0.0449509315461	0.694928431069	13.0131323069	50.9236914499	3.78237789869
0.335	4.81422864952	14.1363934675	0.716139338911	-0.0577283958437	-0.226731568702	-0.195316594938	0.21374834749	-0.0902310918178	-0.308286363259	-0.12926705293	-0.630936973617	0.69387281948	0.0090205497899	0.0179900715298	-0.873749213672	0.00247667490356	-0.0343241824699	5.24310877592	0.0016003888791	-0.01210404193	-0.585766104608	0.0588918063586	-0.0272863732496	-1.11164409277	11.1528031856	47.1192737988	6.10991579294	0.00866975658651	0.63725523415	-0.0668620469442	-0.199728323222	-0.0442554971416	0.695940377889	13.0640579402	50.9275751645	3.98505114764
0.336	4.82836540731	14.1371221277	0.741181015968	-0.0579552170659	-0.226910875665	-0.163297332154	0.213657960806	-0.0905422761167	-0.314082234632	-0.129897620642	-0.630198452027	0.783170360082	0.00903807928879	0.0170689262658	-0.968541314316	0.00244499020344	-0.0290452177729	5.31482061812	0.0015879914485	-0.0126908192652	-0.587788565766	0.0588639948891	-0.028336565686	-0.988740780187	11.1999255258	47.1254065326	6.15555199236	0.00930689116679	0.637013926417	-0.415753418856	-0.199772230693	-0.0435594435635	0.696166778333	13.1149875589	50.9316620902	4.18880037963
0.337	4.84250290617	14.1378755942	0.765751928091	-0.0581822014842	-0.227057961002	-0.130873342307	0.213567260211	-0.0908589134775	-0.319192486932	-0.13052740515	-0.629370562759	0.872608176258	0.00905464066245	0.0160538210474	-1.06166912253	0.00241862013218	-0.0236949247495	5.38576542857	0.00157500632984	-0.0132794180541	-0.589409012018	0.0588351945313	-0.0292641500587	-0.866427965055	11.247054021	47.1315839171	6.19921702147	0.00994360929302	0.636422326033	-0.767447349477	-0.199815442188	-0.0428635467119	0.695626924979	13.1659213665	50.9359531416	4.39330244064
0.338	4.85664117066	14.1386533812	0.78982199356	-0.0584093166776	-0.227172425842	-0.0980563377379	0.213476240594	-0.0911803204805	-0.323621519259	-0.131156317034	-0.628453204633	0.962108075852	0.00907014081195	0.0149464779539	-1.1530170645	0.00239763560118	-0.0182741372333	5.45580960379	0.00156143190389	-0.0138694338594	-0.590622598465	0.0588055275522	-0.0300698079633	-0.744887844165	11.2941887149	47.137803962	6.24087258428	0.010579559442	0.635477971934	-1.12126084808	-0.199857958243	-0.0421685626753	0.694341148366	13.2168595675	50.9404489099	4.59823399037
0.339	4.87078022484	14.1394549736	0.813362974674	-0.0586365298321	-0.227253883079	-0.0648581355636	0.213384897525	-0.0915058186044	-0.327374728629	-0.131784266813	-0.627446354845	1.05159149889	0.00908448841631	0.0137487307731	-1.24247729711	0.00238210662086	-0.0127838234088	5.52481804521	0.00154726695804	-0.0144604578377	-0.591425358299	0.0587751154486	-0.0307543993316	-0.624294892506	11.3413296492	47.1440646406	6.28048461676	0.0112143879716	0.634179087282	-1.47650845526	-0.199899780137	-0.0414752267396	0.69233072293	13.2678023668	50.945149663	4.80327224731
0.34	4.88492009224	14.1402798294	0.83634846285	-0.0588638077524	-0.227301957472	-0.0312906509789	0.213293227248	-0.0918347351982	-0.330458458979	-0.132411165025	-0.626350069224	1.14097974403	0.00909759404034	0.0124625172788	-1.32994969149	0.00237210216563	-0.00722508705314	5.59265466616	0.0015325106903	-0.0150520776372	-0.59181424056	0.0587440787716	-0.0313189546048	-0.504815653956	11.3884768635	47.1503638944	6.31802304089	0.0118477398057	0.632524580841	-1.83250442762	-0.199940909877	-0.0407842524908	0.689617774682	13.3187499693	50.9500553469	5.00809556991
0.341	4.89906079585	14.1411273805	0.858753878623	-0.059091116874	-0.227316285742	0.00263411100605	0.213201226678	-0.0921664044033	-0.33287995134	-0.133036922301	-0.625164482252	1.23019419925	0.00910937023475	0.0110898715383	-1.41534178938	0.00236769003797	-0.00159916826885	5.65918290242	0.00151716271232	-0.0156438783289	-0.591787142959	0.058712536961	-0.0317646667149	-0.386608566303	11.4356303953	47.1566996367	6.35346153378	0.0124792591192	0.630514046165	-2.18856492381	-0.199981350169	-0.0400963310081	0.686225190759	13.3697025798	50.9551655868	5.21238420904
0.342	4.91320235805	14.1419970357	0.880556467921	-0.0593184232752	-0.227296516654	0.0369040650257	0.213108893392	-0.0925001680256	-0.334647293319	-0.133661449446	-0.623889806867	1.31915657129	0.00911973162866	0.00963291627702	-1.49856873328	0.00236893673198	0.00409255629415	5.72426622358	0.00150122305147	-0.01623544337	-0.591342939254	0.0586806081862	-0.0320928829081	-0.269823820126	11.4827902799	47.1630697561	6.38677722216	0.0131085900216	0.628147758612	-2.54401018253	-0.200021104399	-0.0394121301478	0.682176529896	13.4206604024	50.9604796894	5.41582094133
0.343	4.92734480066	14.1428881816	0.901735257357	-0.0595456926891	-0.227242311094	0.0715070551087	0.21301622562	-0.0928353763559	-0.335769367404	-0.134284657516	-0.622526334022	1.40778911789	0.00912859501446	0.00809385532438	-1.57955317201	0.002375907297	0.00984857372734	5.78776864279	0.00148469215199	-0.0168263555902	-0.590481501017	0.0586484091965	-0.0323050964433	-0.15460325015	11.5299565509	47.1694721199	6.41795051843	0.013735377236	0.62542667018	-2.89816668066	-0.200060176611	-0.0387322939154	0.677495934768	13.4716236406	50.9659966457	5.61809173971
0.344	4.94148814485	14.1438001847	0.922271069139	-0.0597728905157	-0.227153342134	0.106430866115	0.212923222237	-0.0931713889395	-0.336255799746	-0.134906457899	-0.621074432025	1.49601487664	0.0091358794252	0.00647496616689	-1.65822514296	0.00238866520169	0.0156672356598	5.84955522211	0.0014675708751	-0.0174161981973	-0.589203713281	0.0586160551792	-0.0324029381981	-0.0410802595143	11.5771292392	47.1759045776	6.44696485996	0.0143592667722	0.622352402208	-3.25036926398	-0.200098571479	-0.0380574419243	0.672208047472	13.5225924965	50.9717151348	5.81888649613
0.345	4.95563241114	14.1447323935	0.942146454006	-0.0599999818343	-0.227029295083	0.141663235088	0.212829882755	-0.0935075752936	-0.336116908467	-0.135526762388	-0.619534545641	1.58375789074	0.0091415062046	0.00477859262919	-1.73452193244	0.0024072721993	0.0215467595564	5.90949257113	0.0014498604981	-0.0180045557961	-0.587511484208	0.058583659626	-0.0323881682152	0.0706202251895	11.624308374	47.1823649633	6.47380641103	0.0149799065912	0.618927235957	-3.5999632372	-0.200136294285	-0.0373881689375	0.66633792629	13.5735671708	50.9776335279	6.01789966971
0.346	4.9697776194	14.1456841396	0.961345683783	-0.0602269314156	-0.226869867534	0.17719186371	0.21273620731	-0.093843315574	-0.335363652324	-0.136145483258	-0.61790719498	1.67094343202	0.00914539906977	0.00300713770494	-1.80838791604	0.00243178819433	0.0274852305101	5.96744933616	0.00143156271249	-0.0185910154123	-0.58540774835	0.0585513342082	-0.0322626672187	0.18038176783	11.671493982	47.1888510984	6.49846389145	0.0155969472598	0.615154101136	-3.94630640565	-0.200173350891	-0.0367250444922	0.659910964197	13.6245478625	50.9837498932	6.21483089775
0.347	4.98392378884	14.1466547398	0.9798547104	-0.060453703734	-0.226674769386	0.213004430814	0.212642196651	-0.0941780011898	-0.334007579368	-0.136762533343	-0.616192974156	1.75749821728	0.0091474841669	0.00116305655686	-1.87977438013	0.00246227111134	0.033480603517	6.02329667774	0.00141267962103	-0.0191751675184	-0.582896463689	0.0585191886606	-0.032028428131	0.288096407661	11.718686088	47.1953607945	6.52092834562	0.0162100425916	0.611036562404	-4.28877105786	-0.20020974772	-0.0360686126043	0.652952811681	13.6755347684	50.9900620015	6.40938571841
0.348	4.99807093796	14.1476434977	0.997661113739	-0.0606802629802	-0.226443722868	0.249088605546	0.212547852133	-0.0945110353675	-0.332060776185	-0.137377826105	-0.614392549738	1.84335061698	0.00914769012003	-0.00075115029642	-1.94863932645	0.00249877676621	0.0395307062229	6.07690873399	0.00139321373374	-0.0197566070514	-0.579982602339	0.0584873306727	-0.0316875476194	0.393664615462	11.7658847143	47.2018918552	6.54119291157	0.0168188502747	0.606578803935	-4.62674588006	-0.200245491722	-0.0354193915479	0.645489301183	13.7265280831	50.9965673324	6.60127612948
0.349	5.01221908456	14.1486497053	1.01475406438	-0.0609065730729	-0.226176462535	0.28543206022	0.212453175698	-0.0948418336646	-0.32953581796	-0.137991275709	-0.612506659001	1.9284308583	0.00914594807309	-0.00273294359035	-2.0149472614	0.00254135874039	0.0456332421237	6.12816306758	0.00137316796301	-0.0203349344201	-0.576672135116	0.05845586579	-0.0312422177002	0.496995223046	11.8130898813	47.2084420779	6.55925258994	0.0174230324827	0.601785612099	-4.95963779237	-0.200280590355	-0.0347778737103	0.637546373997	13.7775279983	51.0032630811	6.7902212441
0.35	5.02636824574	14.1496726444	1.03112427518	-0.0611325976718	-0.225872735263	0.322022483859	0.212358169869	-0.0951698244329	-0.326445718645	-0.138602797093	-0.610536107964	2.01267121581	0.00914219172544	-0.00477975170686	-2.07866897163	0.00259006825855	0.0517857942046	6.17694109435	0.00135254561755	-0.0209097564926	-0.572972009923	0.0584248973225	-0.0306947174254	0.598005326552	11.8603016069	47.2150092563	6.57510411739	0.018022256467	0.596662356352	-5.2868737011	-0.200315051554	-0.0341445255177	0.629150011227	13.8285347029	51.0101461657	6.97594781965
0.351	5.04051843785	14.1507115886	1.04676395655	-0.0613583001895	-0.225532300224	0.358847594995	0.212262837733	-0.0954944492334	-0.322803882416	-0.139212306031	-0.608481769258	2.09600619506	0.00913635736117	-0.00688897683647	-2.13978128761	0.00264495407015	0.0579858289975	6.22312849139	0.00133135039553	-0.0214806875598	-0.568890124463	0.0583945262614	-0.0300474046795	0.696620165138	11.9075199072	47.2215911812	6.58874572068	0.0186161951294	0.591214968424	-5.6079021553	-0.200348883711	-0.0335197874288	0.62032616674	13.8795483826	51.017213235	7.15819084644
0.352	5.05466967655	14.1517658039	1.06166673824	-0.061583643804	-0.225154928849	0.395895154681	0.212167182926	-0.0958151632025	-0.318624055828	-0.139819719206	-0.60634457981	2.17837270233	0.0091283838723	-0.00905800089872	-2.19826683689	0.00270606233517	0.0642307010347	6.26661558295	0.00130958637661	-0.0220473502686	-0.564435293154	0.058364851205	-0.0293027081085	0.792772976914	11.9547447956	47.2281856426	6.60017699748	0.0192045275735	0.585449919895	-5.92219490389	-0.200382095641	-0.0329040739938	0.611100703361	13.9305692196	51.0244606775	7.33669407666
0.353	5.06882197673	14.1528345511	1.07582765073	-0.0618085914709	-0.224740404782	0.433152979182	0.212071209627	-0.0961314353706	-0.313920280663	-0.140424954265	-0.604125538356	2.25971020409	0.00911821277624	-0.0112841912115	-2.2541137887	0.00277343651452	0.0705176576774	6.3072977024	0.00128725801322	-0.0226093765196	-0.559617208876	0.0583359682914	-0.0284631192036	0.886404832767	12.0019762836	47.2347904304	6.6093987152	0.0197869396326	0.57937419827	-6.22924834446	-0.200414696565	-0.0322977739751	0.601499334094	13.9815973923	51.0318846297	7.51121050119
0.354	5.08297535255	14.1539170864	1.08924302831	-0.0620331059352	-0.224288523817	0.470608951902	0.211974922535	-0.0964427489354	-0.308706849115	-0.141027929885	-0.601825702818	2.33996087313	0.00910578822769	-0.0135649059017	-2.30731559162	0.00284711726551	0.0768438442929	6.34507552878	0.0012643701208	-0.0231664083239	-0.554446399689	0.0583079711395	-0.0275311845621	0.977464450232	12.0492143805	47.2414033361	6.61641273648	0.0203631243726	0.572995281669	-6.52858485882	-0.200446696078	-0.0317012505263	0.591547563439	14.0326330751	51.0394809864	7.68150276691
0.355	5.09712981742	14.1550126632	1.10191048309	-0.062257149744	-0.223799093823	0.508251035557	0.21187832686	-0.0967486014894	-0.302998259082	-0.141628565831	-0.599446187521	2.4190697202	0.00909105702521	-0.0158974990503	-2.3578707057	0.00292714234253	0.0832063097557	6.3798553967	0.00124092786733	-0.0237180986142	-0.548934180943	0.058280950798	-0.0265094983428	1.06590798846	12.0964590932	47.2480221534	6.62122178823	0.0209327825695	0.566321112224	-6.81975402984	-0.200478104124	-0.0311148414271	0.581270634895	14.0836764383	51.0472454096	7.84734366834
0.356	5.11128538402	14.1561205329	1.11382883415	-0.0624806852582	-0.223271934664	0.546067282761	0.211781428306	-0.0970485052046	-0.296809171443	-0.142226783004	-0.596988160304	2.49698471348	0.0090739686129	-0.0182793255686	-2.40578233077	0.00301354650353	0.0896020122432	6.41154957827	0.00121693676202	-0.0242641120064	-0.543092603303	0.0582549957014	-0.0254006949355	1.15169882614	12.1437104267	47.254644679	6.62382946908	0.0214956231598	0.559360068342	-7.10233373445	-0.200508930974	-0.0305388593695	0.570693480317	14.1347276476	51.0551733397	8.00851651281
0.357	5.12544206426	14.1572399463	1.12499803677	-0.0627036746646	-0.222706878099	0.584045846888	0.21168423306	-0.0973419869744	-0.290154368035	-0.142822503504	-0.594452839506	2.57365688286	0.00905447507722	-0.0207077458002	-2.45105813247	0.0031063614223	0.0960278253005	6.44007653638	0.00119240264326	-0.0248041255064	-0.536934396854	0.058230191633	-0.0242074418605	1.23480732384	12.1909683833	47.2612687138	6.62424007803	0.0220513636619	0.552120935919	-7.37593111122	-0.2005391872	-0.0299735922924	0.559840673814	14.1857868643	51.0632600057	8.16481541842
0.358	5.13959986931	14.1583701549	1.13541912287	-0.0629260799875	-0.22210376768	0.622174991644	0.211586747772	-0.0976285885146	-0.283048712532	-0.14341565067	-0.591841490861	2.64904040797	0.00903253113939	-0.0231801298501	-2.49370996741	0.00320561560703	0.102480544143	6.4653611484	0.00116733166593	-0.0253378291609	-0.530472912063	0.0582066216956	-0.0229324329124	1.3152105723	12.2382329637	47.2678920631	6.62245854735	0.0225997305692	0.544612878665	-7.64018339732	-0.200568883648	-0.029419303762	0.548736387165	14.2368542445	51.0715004362	8.31604567915
0.359	5.15375880959	14.1595104115	1.14509416372	-0.0631478631007	-0.221462458634	0.660443100089	0.211488979545	-0.0979078664267	-0.275507111917	-0.144006149127	-0.58915542431	2.72309269407	0.00900809414365	-0.0256938616383	-2.53375360883	0.00331133432518	0.108956892167	6.48733489978	0.00114173028802	-0.0258649266458	-0.52372205781	0.0581843662884	-0.0215783815623	1.39289212797	12.285504166	47.2745125376	6.61849036813	0.0231404597124	0.536845407649	-7.89475863418	-0.200598031417	-0.0288762333928	0.537404351169	14.2879299395	51.0798894711	8.46202399582
0.36	5.16791889478	14.1606599717	1.15402618051	-0.0633689857388	-0.220782817742	0.698838682903	0.211390935916	-0.0981793922222	-0.267544479226	-0.144593924835	-0.586395990748	2.79577442945	0.00898112404149	-0.0282463426797	-2.5712084741	0.00342353953509	0.11545352764	6.50593604722	0.0011156052568	-0.0263851357933	-0.516696237121	0.0581635030903	-0.0201480146291	1.46784173843	12.3327819863	47.2811279535	6.61234156787	0.0236732965913	0.528828350212	-8.1393562403	-0.200626641832	-0.0283445973077	0.525867819088	14.3390140951	51.0884217724	8.60257869214
0.361	5.18208013382	14.1618180943	1.16221909225	-0.0635894095093	-0.220064723208	0.737350385374	0.211292624843	-0.0984427523113	-0.259175698971	-0.145178905119	-0.583564578718	2.86704963143	0.00895158337235	-0.0308349955945	-2.60609735549	0.00354224982418	0.12196705054	6.52110975121	0.00108896359438	-0.0268981890524	-0.50941028103	0.0581441070498	-0.018644066231	1.54005505762	12.3800664183	47.2877361336	6.6040186137	0.0241979966756	0.520571818367	-8.37370745024	-0.200654726425	-0.0278245886317	0.514149533003	14.3901068519	51.0970918367	8.73754992336
0.362	5.19624253488	14.1629840427	1.16967766359	-0.0638090959032	-0.219308064518	0.775966994202	0.211194054693	-0.0986975479582	-0.250415594783	-0.145761018714	-0.580662611065	2.93688567332	0.00891943724088	-0.0334572673498	-2.63844615516	0.0036674803542	0.128494009504	6.53280817798	0.00106181258291	-0.0274038338834	-0.501879380983	0.0581262503807	-0.0170692720253	1.60953335385	12.4273574538	47.2943349071	6.59352841973	0.0247143256732	0.512086176831	-8.59757562191	-0.200682296908	-0.0273163780179	0.502271694597	14.4412083448	51.1058940066	8.86678982526
0.363	5.21040610545	14.1641570853	1.17640745267	-0.0640280063066	-0.2185127423	0.814677442744	0.211095234222	-0.0989433952037	-0.241278896458	-0.146340195791	-0.577691541579	3.00525329972	0.00888465329108	-0.0361106322402	-2.6682836256	0.00379924281339	0.135030908879	6.54099057095	0.00103415974943	-0.0279018330841	-0.494119020491	0.0581100025628	-0.0154263637426	1.67628321159	12.4746550824	47.3009221105	6.58087833971	0.025222059767	0.503382010815	-8.81075640983	-0.200709365154	-0.0268201142016	0.490255938028	14.4923187031	51.1148224828	8.9901625663
0.364	5.22457085224	14.1653364963	1.1824147217	-0.0642461020118	-0.217678668171	0.853470815578	0.210996172562	-0.0991799247577	-0.231780211674	-0.146916367987	-0.574652851616	3.07212662557	0.00884720167766	-0.0387925946112	-2.69564111641	0.00393754537573	0.14157421581	6.5456232922	0.00100601285036	-0.0283919650475	-0.486144906184	0.0580954303489	-0.0137180640228	1.74031622798	12.5219592912	47.3074955878	6.56607611477	0.0257209858193	0.494470093705	-9.01307781009	-0.200735943174	-0.0263359245783	0.478123308741	14.54343805	51.1238713363	9.10754445195
0.365	5.23873678127	14.1665215569	1.18770641834	-0.0644633442282	-0.216805764587	0.892336352495	0.210896879208	-0.0994067818625	-0.221933997818	-0.147489468436	-0.571548046743	3.13748312101	0.00880705503469	-0.0415006913338	-2.72055232878	0.00408239266733	0.148120367374	6.54667983434	0.000977379855865	-0.02887402395	-0.477972898999	0.0580825977762	-0.0119470815553	1.80164870684	12.5692700656	47.3140531908	6.54912990332	0.0262109015435	0.485361354762	-9.20440007679	-0.200762043094	-0.0258639158037	0.465894240537	14.5945665029	51.1330345205	9.21882394701
0.366	5.25290389782	14.1677115552	1.19229009748	-0.0646796940928	-0.215893964685	0.931263450766	0.210797364004	-0.0996236261296	-0.211754536373	-0.148059431786	-0.568378653391	3.20130358229	0.008764188442	-0.044232494037	-2.74305307765	0.00423378573986	0.154665777693	6.54414080345	0.000948268933953	-0.0293478198725	-0.469618945857	0.0580715661821	-0.010116106527	1.86030134992	12.6165873886	47.3205927799	6.53004830331	0.0266916156444	0.476066846967	-9.38461551303	-0.200787677139	-0.0254041744125	0.453588541946	14.6457041731	51.1423058833	9.32390165329
0.367	5.26707220649	14.1689057872	1.19617388025	-0.0648951126812	-0.214943212126	0.970241667441	0.210697637126	-0.0998301313522	-0.201255908934	-0.148626194221	-0.565146215555	3.26357209042	0.00871857938943	-0.0469856111076	-2.76318106346	0.00439172205122	0.161206845031	6.53799387412	0.000918688434591	-0.0298131788515	-0.461099012164	0.0580623942257	-0.00822780637777	1.91629894843	12.6639112411	47.3271122242	6.5088403523	0.0271629479254	0.466597715139	-9.55364814226	-0.20081285761	-0.0249567674521	0.441225379007	14.6968511656	51.1516791793	9.42269025743
0.368	5.28124171117	14.1701035573	1.19936641306	-0.0651095610178	-0.213953460932	1.00926072008	0.210597709067	-0.100025985294	-0.190451974631	-0.149189693474	-0.561852291532	3.32427595544	0.00867020773914	-0.0497576894658	-2.7809756529	0.00455619545315	0.167739958827	6.52823371734	0.000888646873733	-0.0302699428654	-0.452429015667	0.0580551379115	-0.00628482186607	1.96967007496	12.7112416019	47.3336094022	6.48551557213	0.0276247293652	0.456965164437	-9.71145326205	-0.200837596865	-0.0245217431292	0.428823266877	14.7480075793	51.1611480816	9.51511442661
0.369	5.29541241503	14.1713041789	1.20187678561	-0.0653230000859	-0.212924675329	1.04831048686	0.21049759063	-0.100210889457	-0.17935635068	-0.149749868846	-0.55849845073	3.38340564922	0.00861905568634	-0.0525464161273	-2.79647767022	0.00472719618588	0.174261506637	6.51486190225	0.000858152917423	-0.0307179697543	-0.443624762045	0.0580498506189	-0.0042897634401	2.02044677697	12.7585784477	47.340082202	6.46008401364	0.0280768021621	0.447180429363	-9.85801688577	-0.200861907302	-0.0240991314656	0.416400060407	14.7991735064	51.1707061942	9.60111074895
0.37	5.30958432061	14.1725069746	1.20371451229	-0.0655353908384	-0.211856829582	1.08738100581	0.210397292906	-0.100384558829	-0.167982393643	-0.150306661206	-0.555086270542	3.44095472724	0.0085651077185	-0.055349519562	-2.80972919916	0.00490471087969	0.180767880975	6.49788677338	0.000827215366008	-0.0311571330765	-0.434701882428	0.0580465831332	-0.00224520791417	2.06866427491	12.8059217531	47.3465285221	6.4325562492	0.0285190197485	0.437254743381	-9.99335507803	-0.200885801341	-0.0236889449616	0.403972947737	14.850349033	51.1803470633	9.6806275323
0.371	5.32375742974	14.1737112766	1.2048895061	-0.0657466942071	-0.210749907843	1.12646247353	0.210296827266	-0.100546721617	-0.156343183015	-0.150860013008	-0.551617333309	3.49691973848	0.00850835057329	-0.0581647708595	-2.82077339571	0.00508872256318	0.187255486013	6.47732330409	0.000795843138517	-0.0315873219044	-0.425675773363	0.0580453836815	-0.000153695445135	2.11436066314	12.8532714905	47.352946272	6.40294347703	0.0289512467748	0.427199309248	-10.1175131888	-0.200909291403	-0.023291179264	0.391558447736	14.9015342387	51.1900641894	9.75362461805
0.372	5.33793174359	14.1749164273	1.20541197434	-0.065956871113	-0.209603903985	1.16554524243	0.210196205345	-0.100697118961	-0.144451505854	-0.151409868287	-0.548093223376	3.55130012636	0.0084487731955	-0.0609899847135	-2.82965431228	0.00527921067825	0.193720744129	6.45319292808	0.000764045257285	-0.0320084405608	-0.416561539455	0.0580462979704	0.00198227319501	2.15757661714	12.9006276303	47.3593333725	6.37125756592	0.0293733590645	0.417025270157	-10.2305649919	-0.200932389899	-0.0229058138356	0.37917240907	14.9527291963	51.1998510383	9.82007323205
0.373	5.35210726269	14.1761217795	1.20529245585	-0.0661658824757	-0.208418821455	1.20461981819	0.210095439034	-0.100835504637	-0.132319845026	-0.15195617266	-0.544515524253	3.60409811942	0.00838636669303	-0.0638230202363	-2.8364167335	0.00547615110145	0.200160102269	6.42552335016	0.000731830832854	-0.0324204083	-0.407373938853	0.0580493692265	0.00416023905726	2.19835510734	12.9479901408	47.3656877568	6.33751109242	0.0297852435405	0.406743681793	-10.3326117359	-0.200955109213	-0.0225328126254	0.36683001148	15.0039339723	51.2097010528	9.87995569408
0.374	5.36628398693	14.1773266966	1.20454171672	-0.066373689223	-0.207194673118	1.24367685552	0.209994540459	-0.100961644742	-0.119960366283	-0.15249887333	-0.540885815887	3.65531861433	0.0083211242921	-0.0666617816148	-2.84110602348	0.00567951617164	0.206570038113	6.39434833792	0.000699209049237	-0.0328231589354	-0.398127332006	0.0580546382396	0.00637778717075	2.23674111959	12.9953589884	47.3720073711	6.30171738565	0.0301867981241	0.39636548537	-10.423781111	-0.200977461681	-0.0221721247357	0.354545768001	15.0551486267	51.2196076633	9.9332651794
0.375	5.38046191555	14.1785305529	1.20317077637	-0.0665802523001	-0.205931481113	1.28270715434	0.209893521978	-0.10107531738	-0.107384909643	-0.153037919074	-0.537205672054	3.70496905094	0.00825304129198	-0.069504218619	-2.84376798485	0.00588927472371	0.212947066029	6.35970749577	0.00066618914956	-0.0332166404182	-0.388835633702	0.0580621434074	0.00863254842282	2.27278138456	13.0427341372	47.3782901751	6.2638906464	0.0305779316076	0.385901481743	-10.5042261422	-0.200999459586	-0.021823685086	0.342333531356	15.1063732127	51.2295642986	9.98000545055
0.376	5.3946410472	14.1797327337	1.201190833	-0.066785532679	-0.204629276708	1.32170165429	0.209792396163	-0.101176312326	-0.0946049813647	-0.153573260239	-0.533476657888	3.7530592808	0.00818211501919	-0.0723483269761	-2.84444872933	0.00610539212812	0.219287742789	6.32164602313	0.000632780422166	-0.0336008143694	-0.379512268702	0.0580719207822	0.0109222011729	2.30652411556	13.0901155493	47.3845341434	6.22404592484	0.0309585635018	0.375362306666	-10.5741240124	-0.201021115136	-0.0214874150706	0.330206499319	15.157607777	51.2395643966	10.0201905593
0.377	5.40882137988	14.1809326357	1.19861324131	-0.0669894913675	-0.203288100166	1.36065142968	0.209691175791	-0.10126443069	-0.0816317466088	-0.154104848732	-0.529700327533	3.79960142961	0.00810834478139	-0.0751921486207	-2.84319455996	0.00632783033603	0.22558867303	6.28021445823	0.000598992187197	-0.0339756555693	-0.370170131021	0.0580840041191	0.013244472609	2.33801875674	13.137503185	47.390737266	6.18219927698	0.0313286238588	0.364758407247	-10.6336748254	-0.201042440455	-0.0211632232089	0.318177224137	15.2088523599	51.2496014141	10.0538444892
0.378	5.42300291103	14.1821296671	1.19544950873	-0.0671920894178	-0.20190800061	1.39954768325	0.209589873834	-0.101339484576	-0.0684760254808	-0.154632638007	-0.525878221941	3.84460975404	0.00803173182116	-0.078033771833	-2.84005186452	0.00655654792978	0.231846514463	6.23546840931	0.000564833783708	-0.0343411514083	-0.360821547014	0.0580984249254	0.0155971398578	2.36731574073	13.1848970025	47.3968975495	6.13836774975	0.0316880530722	0.354100019678	-10.6831003138	-0.20106344757	-0.0208510057859	0.306257621734	15.260106995	51.2596688368	10.0810009018
0.379	5.43718563749	14.1833232475	1.19171123952	-0.0673932879361	-0.200489035898	1.43838173978	0.209488503443	-0.101401296733	-0.055148288724	-0.155156583051	-0.522011866816	3.88810049603	0.00795227926961	-0.0808713312753	-2.83506702017	0.00679150017841	0.238057982805	6.18746827475	0.000530314557352	-0.034697301303	-0.351478242376	0.0581152125107	0.0179780308572	2.39446625821	13.2322969577	47.4030130181	6.09256947786	0.0320368016562	0.343397148271	-10.7226424989	-0.201084148397	-0.020550647484	0.294458982185	15.3113717096	51.2697601886	10.1017027125
0.38	5.45136955552	14.1845128082	1.187410146	-0.0675930480903	-0.199031272509	1.47714503913	0.209387077945	-0.101449700205	-0.0416586550418	-0.15567664037	-0.518102770702	3.9300917316	0.0078699921	-0.0837030079398	-2.82828630881	0.00703263909803	0.24421985642	6.13627895396	0.00049544384866	-0.0350441160807	-0.342151312959	0.0581343940387	0.0203850250054	2.41952203808	13.2797030051	47.4090817147	6.0448237434	0.0323748300033	0.332659545866	-10.7525623125	-0.201104554731	-0.020262022002	0.282791981939	15.3626465242	51.2798690409	10.1160017624
0.381	5.46555466082	14.1856977922	1.18255799636	-0.0677913311193	-0.197534785425	1.51582912949	0.209285610826	-0.101484537978	-0.0280168914469	-0.156192767967	-0.514152423227	3.97060321853	0.00778487708152	-0.0865270290156	-2.81975584275	0.00727991351657	0.250328980672	6.08196955047	0.000460230981951	-0.035381617337	-0.332851199722	0.058155994578	0.0228160535942	2.44253513959	13.3271150968	47.4151017021	5.99515102059	0.032702108124	0.321896695618	-10.7731381835	-0.201124678239	-0.0199849926627	0.271266696625	15.4139314532	51.289989021	10.123958461
0.382	5.47974094854	14.1868776545	1.17716662213	-0.067988098341	-0.19599965803	1.55442565924	0.209184115725	-0.10150566263	-0.0142324122135	-0.156704925325	-0.510162293497	4.00965624221	0.00769694273317	-0.0893416676872	-2.80952150059	0.0075332691429	0.256382271982	6.02461306894	0.000424685254898	-0.0357098367706	-0.323587667452	0.0581800371548	0.0252691000425	2.46355775688	13.3745331832	47.4210710641	5.9435730204	0.0330186153689	0.311117794226	-10.7846645998	-0.201144530441	-0.0197194130071	0.259892614675	15.4652265046	51.3001138209	10.1256413832
0.383	5.4939284133	14.1880518618	1.17124788463	-0.068183311161	-0.194425982016	1.59292636986	0.209082606426	-0.101512935976	-0.000314280972816	-0.157213073386	-0.506133828646	4.04727345938	0.00760619927789	-0.0921452428738	-2.79762887252	0.00779264863967	0.26237672157	5.96428610774	0.000388815928763	-0.0360288154981	-0.314369787566	0.0582065428048	0.0277421999387	2.48264203555	13.4219572127	47.426987907	5.89011278749	0.0333243401344	0.300331736601	-10.78745065	-0.201164122712	-0.0194651273742	0.248678651056	15.5165316801	51.310237205	10.1211269349
0.384	5.50811704918	14.1892198926	1.16481366381	-0.0683769310807	-0.192813857287	1.63132308779	0.208981096844	-0.101506228723	0.0137287873076	-0.157717174527	-0.502068452545	4.08347874356	0.007512658597	-0.0949361189174	-2.78412321476	0.00805799169991	0.268309398898	5.90106854839	0.000352632219337	-0.0363386033542	-0.30520592469	0.0582355306252	0.0302334409076	2.49983990213	13.4693871318	47.4328503608	5.83479470015	0.0336192795537	0.289547102	-10.7818185529	-0.201183466261	-0.0192219714679	0.237633161829	15.5678469752	51.320353018	10.1104988828
0.385	5.52230684974	14.1903812373	1.15787586942	-0.0685689197053	-0.191163391885	1.66960771615	0.208879601019	-0.101485420118	0.0278884223662	-0.158217192536	-0.497967564658	4.11829702894	0.00741633418492	-0.097712705231	-2.76904941235	0.00832923512675	0.274177454794	5.83504324366	0.00031614328857	-0.0366392581801	-0.296103727098	0.0582670178268	0.0327409623115	2.51520290575	13.5168228853	47.4386565804	5.77764452249	0.0339034391755	0.278772141633	-10.7681021811	-0.201202572133	-0.0189897729072	0.226763959508	15.6191723794	51.3304551914	10.0938480273
0.386	5.53649780806	14.1915353985	1.15044640005	-0.0687592387522	-0.189474701914	1.70777222683	0.20877813311	-0.10145039761	0.042156594689	-0.158713092587	-0.493832539065	4.15175415692	0.00731724110435	-0.100473455912	-2.75245195017	0.00860631291629	0.279978124269	5.76629570546	0.000279358236928	-0.0369308451042	-0.28707012094	0.0583010197853	0.0352629548011	2.52878207323	13.5642644159	47.4444047474	5.71868944168	0.0341768326302	0.26801476775	-10.7466455837	-0.201221451196	-0.0187683517637	0.216078327736	15.6705078758	51.3405377513	10.0712717846
0.387	5.5506899167	14.1926818902	1.14253714681	-0.0689478500588	-0.187747911474	1.74580865254	0.208676707383	-0.101401056507	0.0565256107366	-0.159204841219	-0.489664723625	4.1838767241	0.00721539594173	-0.103216869333	-2.73437489105	0.00888915634293	0.285708729018	5.6949137941	0.000242286096466	-0.0372134358186	-0.278111307981	0.0583375500926	0.0377976597258	2.54062777621	13.6117116649	47.4500930711	5.65795813501	0.0344394812861	0.2572825442	-10.7178015164	-0.201240114132	-0.0185575210817	0.205583036295	15.7218534421	51.3505948241	10.0428737998
0.388	5.56488316777	14.1938202388	1.13415998966	-0.0691347155909	-0.185983152609	1.7837090778	0.208575338205	-0.101337299649	0.0709881058428	-0.1596924063	-0.485465439297	4.21469193266	0.00711081676321	-0.105941487709	-2.71486186093	0.00917769404725	0.291366679621	5.62098741022	0.000204935824629	-0.0374871078561	-0.269232766952	0.0583766206067	0.0403433684197	2.55078961153	13.6591645713	47.4557197906	5.59548074007	0.0346914138975	0.246582678451	-10.6819299814	-0.201258571436	-0.0183570873851	0.195284356712	15.7732090498	51.3606206428	10.0087635368
0.389	5.57907755288	14.1949499822	1.12532678619	-0.0693197974498	-0.184180565254	1.82146563171	0.208474040037	-0.101259037076	0.0855370389763	-0.16017575701	-0.481235979608	4.24422744382	0.00700352307102	-0.108645896659	-2.69395604002	0.00947185212577	0.296949477421	5.5446081904	0.000167316298767	-0.0377519438686	-0.26043925816	0.0584182415016	0.0428984213723	2.5593162938	13.7066230728	47.4612831754	5.53128889948	0.0349326662442	0.235922015067	-10.6393967876	-0.201276833405	-0.0181668511686	0.185188076459	15.8245746649	51.3706095525	9.96905589104
0.39	5.59327306321	14.1960706703	1.11604936793	-0.069503057881	-0.182340297199	1.85907047917	0.208372827425	-0.101166185714	0.10016568494	-0.160654863805	-0.476977610269	4.27251123486	0.00689353576031	-0.111328724759	-2.67170015948	0.00977155422254	0.30245471612	5.4658692079	0.000129436311376	-0.0380080309135	-0.251734831473	0.0584624213159	0.0454612072994	2.56625556032	13.7540871051	47.4667815278	5.46541583538	0.0351632807671	0.225307030608	-10.5905721298	-0.201294910135	-0.0179866073733	0.175299514318	15.8759502477	51.3805560158	9.92387080193
0.391	5.60746968947	14.1971818647	1.10633954033	-0.0696844592817	-0.180462504052	1.89651581337	0.208271714998	-0.101058669059	0.114867625991	-0.161129698394	-0.472691568921	4.29957146116	0.00678087707639	-0.11398864309	-2.64813650324	0.0100767216221	0.307880083064	5.38486467936	9.13045660451e-05	-0.0382554597478	-0.243122837214	0.0585091670006	0.0480301621238	2.57165408845	13.8015566025	47.4722131838	5.39789621532	0.0353833061973	0.214743829944	-10.5358291978	-0.201312811511	-0.0178161458491	0.165623534238	15.927335753	51.3904546177	9.87333285064
0.392	5.62166742198	14.198283139	1.09620908648	-0.0698639642083	-0.178547349222	1.93379384768	0.208170717455	-0.100936416874	0.129636744619	-0.161600233711	-0.46837906503	4.32543632085	0.00666557057244	-0.116624364799	-2.6233069138	0.0103872733438	0.313223360243	5.30168967879	5.2929674103e-05	-0.0384943241364	-0.234605940026	0.0585584839656	0.0506037678801	2.5755574241	13.8490314973	47.4775765151	5.32876633853	0.0355927971843	0.204238143937	-10.4755428168	-0.20133054721	-0.0176552518023	0.156164559536	15.9787311304	51.4003000695	9.81757088751
0.393	5.63586625058	14.1993740785	1.08566972986	-0.0700415353849	-0.176595003894	1.97089680826	0.208069849564	-0.100799364894	0.144467214355	-0.162066443884	-0.464041279906	4.35013392707	0.00654764106772	-0.119234644657	-2.59725280194	0.0107031262364	0.318482425012	5.21643985925	1.43201519477e-05	-0.0387247201742	-0.226186135497	0.0586103761253	0.0531805515535	2.57800992261	13.8965117205	47.4828699302	5.25806396455	0.0357918139205	0.193795328467	-10.4100881224	-0.201348126689	-0.0175037062292	0.146926586633	16.030136324	51.4100872138	9.75671768188
0.394	5.65006616476	14.2004542799	1.07473319396	-0.0702171357103	-0.174605647026	2.00781692658	0.207969126154	-0.100647454541	0.159353490919	-0.162528304207	-0.459679366851	4.37369218317	0.00642711460607	-0.121818278637	-2.5700151594	0.0110241950742	0.323655250533	5.12921118372	-2.45155809527e-05	-0.0389467456265	-0.217864769204	0.0586648459431	0.0557590838647	2.57905469989	13.9439972015	47.4880918764	5.18582841009	0.0359804217671	0.183420364767	-10.3398392784	-0.201365559185	-0.0173612863371	0.137913197745	16.0815512731	51.4198110274	9.69090948999
0.395	5.66426715358	14.2015233521	1.0634111464	-0.0703907282665	-0.172579465347	2.04454643239	0.207868562111	-0.100480632644	0.174290303024	-0.162985791116	-0.455294451426	4.3961386662	0.006304018415	-0.124374103504	-2.54163457398	0.0113503926524	0.328739905958	5.04009966533	-6.35692034111e-05	-0.0391604992903	-0.209642558267	0.058721894474	0.058337978012	2.57873359462	13.9914878678	47.4932408409	5.11210051179	0.03615869088	0.17311786101	-10.2651682355	-0.201382853712	-0.0172277659518	0.129127572873	16.132975912	51.429466625	9.62028574944
0.396	5.67846920571	14.2025809153	1.05171522498	-0.0705622763259	-0.170516653357	2.08107754705	0.207768172369	-0.100298851172	0.189272642485	-0.163438882158	-0.450887631837	4.41750051372	0.00617838086504	-0.126900996414	-2.51215124658	0.0116816298836	0.333734556349	4.94920111799	-0.000102832493245	-0.0393660803769	-0.201519614908	0.0587815214072	0.0609158883796	2.57708714064	14.0389836459	47.4983153524	5.03692255914	0.0363266958381	0.162892055123	-10.186443539	-0.201400019053	-0.0171029159142	0.120572502492	16.1844101699	51.4390492623	9.54498869926
0.397	5.69267230947	14.2036266014	1.03965704143	-0.0707317433592	-0.168417413345	2.1174024769	0.20766797191	-0.100102066973	0.204295755364	-0.163887555963	-0.44645997942	4.4378043192	0.00605023142956	-0.129397874543	-2.48160500955	0.0120178158929	0.338637462367	4.85661091795	-0.000142297327393	-0.0395635879203	-0.193495472082	0.058843725106	0.0634915092244	2.57415454884	14.0864844606	47.5033139829	4.96033833176	0.036484515275	0.152746818761	-10.1040291851	-0.201417063763	-0.0169865044637	0.112250398612	16.2358539717	51.4485543381	9.46516299248
0.398	5.7068764528	14.204660054	1.02724816278	-0.0708990930436	-0.166281955403	2.15351340763	0.207567975756	-0.0998902415292	0.219355131267	-0.164331792223	-0.442012539244	4.45707603323	0.00591960064493	-0.13186369472	-2.45003534573	0.012358858114	0.343446979715	4.76242377668	-0.000181955681459	-0.0397531202118	-0.185569110863	0.0589085026473	0.0660635733481	2.56997369853	14.1339902352	47.5082353485	4.88239299506	0.0366322315156	0.142685662403	-10.0182835302	-0.201433996164	-0.0168782976122	0.104163304437	16.2873072376	51.4579773973	9.38095546514
0.399	5.72108162329	14.2056809282	1.01450012997	-0.07106428927	-0.16411049745	2.18940249778	0.207468198965	-0.0996633407166	0.234446494025	-0.164771571658	-0.437546330792	4.47534087067	0.00578652007102	-0.134297453097	-2.41748140788	0.012704662383	0.348161558366	4.66673352569	-0.000221799628696	-0.0399347742619	-0.177738989353	0.0589758498593	0.0686308507659	2.56458113706	14.181500892	47.5130781116	4.80313313752	0.0367699302175	0.132711741511	-9.92955825516	-0.201450824342	-0.0167780595075	0.0963129049633	16.3387698834	51.4673141324	9.29251466691
0.4	5.7352878082	14.2066888904	1.0014244467	-0.0712272961514	-0.161903265264	2.22506187466	0.207368656627	-0.0994213345736	0.249565791921	-0.165206875998	-0.433062348743	4.49262322683	0.00565102225206	-0.13669818482	-2.38398203771	0.013055133033	0.352779741586	4.56963291348	-0.000261821338474	-0.0401086452932	-0.170003073107	0.0590457613584	0.0711921473783	2.55801208774	14.2290163515	47.5178409815	4.72260665148	0.0368977000201	0.122827863691	-9.83819738496	-0.201467556149	-0.0166855527866	0.0887005367549	16.3902418206	51.4765603851	9.1999906674
0.401	5.74949499445	14.207683619	0.988032598048	-0.0713880780303	-0.159660492512	2.26048362878	0.207269363861	-0.0991641970838	0.264709187439	-0.165637687954	-0.428561563831	4.50894659746	0.00551314067779	-0.139064963731	-2.34957578447	0.0134101729862	0.35730016475	4.47121341521	-0.000302013074252	-0.040274826263	-0.162358866535	0.0591182305839	0.0737463036549	2.55030046546	14.2765365334	47.5225227162	4.64086271077	0.0370156322004	0.113036496813	-9.74453636957	-0.201484199194	-0.0166005389207	0.0813271951629	16.4417229569	51.4857121477	9.10353462398
0.402	5.76370316867	14.2086648033	0.974336024374	-0.0715465994869	-0.157382420793	2.29565980972	0.20717033581	-0.098891905966	0.279873048072	-0.166063991198	-0.424044923778	4.52433350915	0.00537290974488	-0.141396902084	-2.31430092206	0.0137696838455	0.361721553985	4.37156505482	-0.000342367191093	-0.040433407419	-0.154803445586	0.0591932498324	0.0762921933367	2.54147889809	14.3240613558	47.5271221234	4.55795173347	0.0371238203378	0.103339778018	-9.64890122134	-0.201500760853	-0.0165227785514	0.0741935434053	16.4932131957	51.4947655643	9.003298603
0.403	5.77791231714	14.2096321444	0.960346143693	-0.0717028253472	-0.155069299677	2.33058242261	0.207071587635	-0.0986044424741	0.295053935726	-0.166485770337	-0.419513354296	4.53880545485	0.0052303647187	-0.143693150278	-2.27819546506	0.0141335659848	0.366042724632	4.2707762403	-0.000382876132746	-0.0405844758873	-0.147333490994	0.0592708102902	0.0788287221636	2.53157875568	14.3715907359	47.5316380619	4.47392526269	0.0372223599886	0.0937395235493	-9.55160771575	-0.201517248258	-0.0164520318198	0.0672999199014	16.544712437	51.5037169312	8.8994351998
0.404	5.79212242589	14.2105853546	0.946074329317	-0.0718567206904	-0.152721386754	2.36524342437	0.206973134518	-0.0983017912072	0.310248597991	-0.166903010894	-0.41496776015	4.5523828374	0.00508554169526	-0.145952896601	-2.24129718259	0.0145017186369	0.370262579559	4.16893361184	-0.000423532428337	-0.040728115294	-0.139945322331	0.0593509020646	0.0813548266334	2.52063018395	14.4191245896	47.5360694425	4.38883597404	0.03731134837	0.0842372393651	-9.45296065274	-0.201533668304	-0.0163880586878	0.0606463440927	16.5962205768	51.5125626975	8.79209729284
0.405	5.80633348064	14.2115241577	0.931531950831	-0.0720082508576	-0.150338947681	2.39963472146	0.206874991653	-0.097983939929	0.325453958358	-0.167315699287	-0.410409026272	4.56508491922	0.00493847756346	-0.148175366998	-2.20364361013	0.0148740399804	0.374380107316	4.06612190299	-0.000464328688694	-0.0408644054214	-0.132634932399	0.0594335142143	0.083869472797	2.50866214334	14.466662832	47.5404152293	4.30273754895	0.037390884056	0.0748341324484	-9.35325318066	-0.201550027643	-0.0163306192538	0.054232523893	16.6477375079	51.521299465	8.68143776059
0.406	5.82054546687	14.2124482889	0.916730310768	-0.0721573814595	-0.147922256236	2.43374816736	0.206777174243	-0.0976508793963	0.340667107026	-0.16772382281	-0.405838018922	4.57692978042	0.00478920996754	-0.150359824832	-2.1652720588	0.0152504272241	0.378394380175	3.96242381478	-0.000505257602354	-0.0409934218986	-0.125398022041	0.0595186347782	0.086371655095	2.49570245243	14.5142053768	47.5446744404	4.21568455547	0.0374610666836	0.0655311227669	-9.25276618221	-0.201566332689	-0.0162794740615	0.0480578608112	16.6992631196	51.5299239885	8.567609258
0.407	5.83475836976	14.2133574944	0.901680711657	-0.0723040783848	-0.145471594372	2.46757556091	0.206679697502	-0.0973026031971	0.355885291472	-0.168127369613	-0.40125558689	4.58793428272	0.00463777726979	-0.152505570673	-2.1262196221	0.0156307766902	0.382304552034	3.85791990282	-0.000546311931267	-0.041115235927	-0.118230034906	0.0596062508034	0.0888603952386	2.48177783482	14.5617521371	47.5488461489	4.12773249298	0.0375219966729	0.0563288558139	-9.1517677239	-0.201582589618	-0.0162343844034	0.042121455539	16.7507972982	51.5384331751	8.45076390356
0.408	5.84897217427	14.2142515319	0.886394392699	-0.0724483078082	-0.142987252269	2.5011086454	0.206582576647	-0.0969391075973	0.371105908067	-0.168526328687	-0.396662562728	4.59811404138	0.00448421851342	-0.154611942074	-2.08652317947	0.0160149838944	0.386109856224	3.75268847707	-0.000587484506251	-0.0412299140407	-0.111126192352	0.0596963483716	0.0913347411406	2.46691396911	14.6093030249	47.5529294839	4.03893761337	0.0375737749586	0.0472277156688	-9.05051256638	-0.201598804367	-0.0161951126195	0.036422112491	16.8023399268	51.5468240836	8.33105310798
0.409	5.86318686512	14.2151301704	0.870882574469	-0.0725900361985	-0.140469528392	2.53433910781	0.206485826897	-0.0965603913963	0.386326493695	-0.168920689851	-0.392059764006	4.60748340294	0.0043285733857	-0.156678313362	-2.04621939703	0.0164029436241	0.389809603219	3.64680551413	-0.000628768222222	-0.0413375179008	-0.104081527964	0.0597889126251	0.0937937658961	2.45113554192	14.6568579515	47.5569236311	3.94935680181	0.0376165027357	0.0382278385164	-8.9492417383	-0.201614982634	-0.0161614223909	0.0309583446942	16.8538908858	51.5550939238	8.20862729847
0.41	5.8774024268	14.2159931899	0.855156429112	-0.0727292303275	-0.137918729549	2.56725857902	0.206389463473	-0.0961664557915	0.401544715976	-0.16931044373	-0.38744799459	4.61605542933	0.00417088218131	-0.158704095423	-2.00534472489	0.0167945500148	0.393403178267	3.54034458204	-0.000670156033235	-0.0414381041258	-0.0970909219027	0.0598839277915	0.096236566818	2.43446630184	14.7044168272	47.5608278334	3.85904761404	0.0376502812182	0.0293291265623	-8.84818217004	-0.201631129885	-0.0161330790293	0.0257283784449	16.9054500528	51.5632400554	8.08363573253
0.411	5.89161884359	14.2168403817	0.83922707662	-0.0728658572777	-0.135335170942	2.59985863406	0.206293501593	-0.09575730425	0.41675836686	-0.16969558175	-0.38282804593	4.6238418906	0.00401118576586	-0.160688735481	-1.96393539134	0.0171896966234	0.396890038947	3.43337677691	-0.000711640947375	-0.041531724154	-0.0901491346376	0.0599813772071	0.0986622645268	2.41692911575	14.7519795618	47.5646413912	3.76806804538	0.0376752114126	0.0205312622831	-8.7475463883	-0.20164725135	-0.0161098497619	0.0207301564515	16.9570173028	51.5712599863	7.95622624457
0.412	5.90583609956	14.217671548	0.823105599731	-0.0729998844513	-0.132719176229	2.63213079376	0.20619795647	-0.0953329423898	0.431965353433	-0.170076096122	-0.378200698355	4.6308532604	0.00384952553968	-0.162631716873	-1.92202739346	0.0175882764992	0.400269712671	3.32597067146	-0.000753216021523	-0.0416184241414	-0.0832508401522	0.0600812433404	0.101070002097	2.39854602478	14.7995460643	47.5683636635	3.67647652328	0.0376913939053	0.0118337229538	-8.64753227038	-0.201663352026	-0.0160915040126	0.0159613422584	17.0085925085	51.5791513721	7.82654517889
0.413	5.92005417858	14.2184865023	0.806803014129	-0.0731312795782	-0.130071077569	2.66406652599	0.20610284331	-0.0948933778676	0.447163690929	-0.170451979833	-0.373566722364	4.63709872065	0.00368594340184	-0.164532558812	-1.87965648454	0.0179901822526	0.403541794144	3.21819227484	-0.000794874356039	-0.0416982448907	-0.0763906583702	0.0601835078136	0.10345894426	2.37933830183	14.8471162432	47.5719940676	3.58433177322	0.0376989286644	0.00323579539064	-8.5483228559	-0.201679436685	-0.0160778136796	0.0114193238551	17.0601755402	51.5869120132	7.69473700225
0.414	5.93427306437	14.219285069	0.79033029452	-0.0732600107248	-0.127391215681	2.69565724832	0.206008177311	-0.0944386202748	0.462351494585	-0.170823226634	-0.368926879919	4.64258617011	0.00352048171436	-0.166390816134	-1.83685815793	0.0183953061211	0.406705942783	3.11010500361	-0.000836609089391	-0.0417712218132	-0.0695631867316	0.0602881514241	0.105828276665	2.35932650749	14.8946900063	47.5755320799	3.49169271439	0.0376979148576	-0.00526340914494	-8.45008621528	-0.201695509869	-0.0160685534088	0.00710121798329	17.1117662661	51.5945398538	7.56094428897
0.415	5.94849274044	14.2200670833	0.7736983262	-0.0733860463026	-0.124679939892	2.72689433052	0.20591397366	-0.0939686810409	0.477526973351	-0.171189831037	-0.364281925714	4.64732223924	0.00335318326678	-0.168206079026	-1.79366762764	0.0188035400326	0.409761880117	3.00176966308	-0.000878413392758	-0.041837384922	-0.0627630308527	0.060395154165	0.108177205192	2.33853054585	14.9422672609	47.5789772354	3.3986184001	0.037688450683	-0.0136649399395	-8.35297537385	-0.201711575896	-0.0160635008634	0.00300387281459	17.1633645526	51.6020329797	7.42530754209
0.416	5.96271319018	14.2208323914	0.756917934865	-0.0735093550766	-0.121937608178	2.75776909798	0.205820247533	-0.0934835733433	0.492688421858	-0.171551788304	-0.359632608439	4.65131231025	0.0031840912409	-0.169977972743	-1.75011980565	0.0192147756662	0.412709387168	2.89324443924	-0.000920280464647	-0.0418967588545	-0.0559848340226	0.0605044952453	0.110504955324	2.31696971925	14.9898479141	47.5823291286	3.30516786128	0.0376706332172	-0.0219699917712	-8.25712828949	-0.201727638865	-0.0160624369907	-0.00087612727657	17.2149702638	51.609389616	7.28796491027
0.417	5.9769343968	14.2215808503	0.73999986425	-0.0736299061743	-0.119164587211	2.78827283561	0.20572701409	-0.092983312025	0.507834214717	-0.171909094444	-0.354979672013	4.65456054173	0.00301324917589	-0.171706157284	-1.7062492761	0.0196289045107	0.415548301837	2.78458490003	-0.000962203525536	-0.0419493629243	-0.0492233057025	0.0606161531087	0.112810771574	2.29466278091	15.0374318724	47.5855874125	3.2114000544	0.0376445582764	-0.0301798898563	-8.16266788085	-0.201743702657	-0.0160651462835	-0.00454245810397	17.2665832627	51.6166081245	7.14905224741
0.418	5.99115634339	14.2223123276	0.722954768687	-0.0737476690941	-0.116361252397	2.81839679205	0.205634288478	-0.092467913518	0.522962799179	-0.172261746208	-0.350323856793	4.65706989833	0.00284070093372	-0.173390327055	-1.66209026633	0.0200458179198	0.418278516291	2.67584400615	-0.0010041758126	-0.0419952112015	-0.042473248674	0.060730105453	0.115093916958	2.27162798573	15.085019042	47.5887517994	3.11737371236	0.037610320294	-0.0382960748503	-8.06970210705	-0.201759770938	-0.0160714170387	-0.00799905206077	17.3182034103	51.623687002	7.00870275497
0.419	6.0053790129	14.2230267016	0.705793201923	-0.0738626137143	-0.113527987909	2.84813218459	0.205542085823	-0.0919373957736	0.538072689669	-0.172609741087	-0.345665900752	4.6588421854	0.00266649066494	-0.175030210496	-1.61767661512	0.0204654071651	0.420899974359	2.56707213064	-0.00104619057451	-0.0420343126183	-0.0357295849681	0.0608463292477	0.11735367252	2.24788313874	15.1326093289	47.5918220599	3.02314732224	0.0375680122126	-0.0463200879506	-7.97832409351	-0.201775847167	-0.0160810416109	-0.0112500922987	17.3698305662	51.630624877	6.86704707146
0.42	6.01960238819	14.2237238611	0.688525620848	-0.0739747103016	-0.110665186714	2.87747020449	0.205450421236	-0.0913917781985	0.553162460448	-0.172953077308	-0.341006540616	4.65987808665	0.00249066277486	-0.176625569672	-1.5730417383	0.0208875634868	0.423412668968	2.45831708664	-0.00108824106637	-0.042066671101	-0.0289873803649	0.0609648007524	0.11958933691	2.22344564079	15.180202639	47.594798023	2.92877892405	0.0375177253905	-0.0542535561498	-7.88861230499	-0.201791934597	-0.0160938166621	-0.0143000099342	17.4214645889	51.637420507	6.72421297431
0.421	6.03382645197	14.224403705	0.671162351966	-0.0740839295203	-0.107773250601	2.90640202246	0.205359309806	-0.0908310815979	0.568230740726	-0.173291753835	-0.336346512969	4.66017720627	0.0023132618901	-0.178176199837	-1.52821859171	0.021312178141	0.425816639593	2.34962416322	-0.00113032054478	-0.042092285725	-0.0222418675457	0.0610854955339	0.121800225996	2.19833253106	15.2277988778	47.5976795756	2.83432611823	0.0374595495236	-0.0620981776827	-7.80063076087	-0.201808036277	-0.0161095434057	-0.0171534770634	17.4731053356	51.6440727762	6.58032537997
0.422	6.04805118689	14.225066143	0.653713610023	-0.0741902424407	-0.104852590192	2.93491879501	0.205268766601	-0.090255328123	0.583276208956	-0.173625770369	-0.331686555309	4.6597381148	0.00213433282571	-0.179681928949	-1.48323963215	0.0217391424457	0.428111969758	2.24103616839	-0.00117242226309	-0.0421111508926	-0.0154884677704	0.0612083884832	0.123985672525	2.1725605267	15.2753979509	47.6004666616	2.73984588683	0.0373935725809	-0.0698557077095	-7.71442929274	-0.201824155062	-0.0161280278456	-0.0198154026875	17.5247526623	51.650580692	6.43550623953
0.423	6.06227657551	14.2257110946	0.636189460754	-0.0742936205482	-0.101903624959	2.96301167062	0.205178806667	-0.0896645412254	0.598297586199	-0.17395512735	-0.327027407052	4.6585583979	0.00195392055266	-0.181142617153	-1.43813677599	0.0221683478229	0.430298784582	2.13259347891	-0.0012145394668	-0.042123256532	-0.00872281102966	0.0613334538323	0.126145025817	2.14614605851	15.3229997639	47.6031592818	2.64539457858	0.0373198807549	-0.0775279442759	-7.63004384012	-0.201840293617	-0.01614908101	-0.0222909260774	17.5764064243	51.6569433823	6.28987435997
0.424	6.0765026049	14.2263476825	0.636986359954	-0.0743940405695	-0.0989364176128	2.97140302235	0.20508936972	-0.0892093515662	0.312081732205	-0.174279810558	-0.32233900884	4.71823802602	0.0017720147149	-0.182669058365	-1.6147456476	0.0225996717166	0.432349002805	1.96784296623	-0.00125668703078	-0.0421718714223	-0.0885069696087	0.0614625478033	0.132042916225	9.64963475679	15.3705933258	47.5839646665	-41.0346251503	0.037238630914	-0.0849717375856	-7.25754277917	-0.201856437508	-0.0161387006385	0.0430516692577	17.6280665113	51.6632305793	6.2845197767
0.425	6.09072925713	14.2269567792	0.581207104027	-0.0744914827151	-0.0959478736262	3.00568495097	0.205000333558	-0.0888629732685	0.380674863118	-0.174599794279	-0.317628433611	4.70291243331	0.00158857928931	-0.184201792805	-1.45072323168	0.0230329730524	0.434253668805	1.84148903412	-0.00129889407373	-0.0422422144681	-0.0521791219307	0.0615991334372	0.141128351571	8.52123593591	15.4181572919	47.5439674234	-38.9598611668	0.0371500383958	-0.0922132989014	-7.22557985259	-0.20187255682	-0.0160999250777	0.0344994522166	17.6797328167	51.6693802723	6.01486615837
0.426	6.10495649046	14.2275098744	0.524983331561	-0.07458591929	-0.0929252760713	3.03951015876	0.204911676681	-0.0884507792657	0.44371314242	-0.174915074293	-0.312931594136	4.69076651626	0.00140369059484	-0.185575596142	-1.29688344319	0.0234681161492	0.436032524934	1.71622322444	-0.00134115508278	-0.0422798036452	-0.0229992321811	0.0617442539254	0.149112624805	7.44731053134	15.4656823524	47.5061535488	-36.6678880677	0.0370542213354	-0.099420821831	-7.18946600644	-0.20188864122	-0.0160688740722	0.0276025587227	17.7314051385	51.6752632799	5.75114899874
0.427	6.11918425308	14.2280153655	0.485998779535	-0.0746773232555	-0.0898826549537	3.04573207651	0.204823461969	-0.0879786456928	0.500554003404	-0.175225676499	-0.308272817584	4.62678658846	0.00121750065224	-0.186804289055	-1.16050238302	0.0239049970214	0.437729219416	1.67716573954	-0.00138341896376	-0.0422479583099	0.0866899027578	0.0618968208327	0.156021189745	6.36981934926	15.5131705464	47.4702345719	-35.1700657085	0.0369511424764	-0.106736896182	-7.44268269601	-0.201904693495	-0.0160356769372	0.0387917113258	17.7830832367	51.680933104	5.58849927783
0.428	6.1334124934	14.2284652889	0.413847997785	-0.0747656679281	-0.0868066901901	3.1061974506	0.204735746756	-0.0874517805498	0.553176282672	-0.175531621212	-0.303616607924	4.68563273142	0.00103015033231	-0.187896350811	-1.02362112838	0.0243435128552	0.439302448062	1.46929155216	-0.00142564832922	-0.0422107726091	-0.0123185012308	0.0620558084696	0.161954084049	5.49596925871	15.5606240757	47.4368239098	-31.6512583941	0.036840778482	-0.113991092537	-7.06571001335	-0.201920717488	-0.0160123083562	0.00794545060489	17.8347668774	51.6863483312	5.24195508659
0.429	6.14764115758	14.2288630623	0.381698794663	-0.0748509197486	-0.083696950778	3.11328137369	0.204648582611	-0.0868765084272	0.597367962473	-0.175832908463	-0.298957893755	4.63179560634	0.000841769367421	-0.18886557896	-0.914835170088	0.0247835399653	0.440751772122	1.42935656726	-0.00146784246989	-0.0421775087321	0.0788462552291	0.0622202827138	0.166994404319	4.58467128128	15.6080453962	47.4058171767	-30.3622078672	0.0367231957131	-0.121174445243	-7.30099539872	-0.201936721405	-0.0159955248239	0.0256216139533	17.8864558119	51.6915206788	5.10274019837
0.43	6.16187019294	14.2292076622	0.30750099197	-0.074933046309	-0.0805561701056	3.16827997123	0.204562016055	-0.0862566040358	0.642440820229	-0.176129539017	-0.294303215344	4.67756121478	0.000652477105284	-0.189718945313	-0.79189753444	0.0252249564393	0.442081175888	1.22945096558	-0.00151000020429	-0.0421379600717	0.000251065705015	0.0623893761217	0.171192411426	3.81134293275	15.6554370232	47.3774368405	-26.3984645754	0.0365984572394	-0.128302502324	-6.95511876279	-0.201952710689	-0.015983044708	-0.000661382218823	17.9381497959	51.6964472285	4.75035914779
0.431	6.17609954789	14.2295022295	0.281633783132	-0.0750120166341	-0.0773844800975	3.17510004493	0.204476089018	-0.0855974711684	0.675824914593	-0.176421515854	-0.289650458515	4.62795244448	0.000462383135909	-0.190468993437	-0.708198713564	0.0256676424222	0.443290790061	1.18977738099	-0.00155211715279	-0.0420959369335	0.083795210573	0.0625622873182	0.174629981746	3.06379770717	15.7028015293	47.3515754166	-25.3243832737	0.0364666203941	-0.135371188212	-7.18225301331	-0.201968688959	-0.0159734934048	0.019763988792	17.9898485889	51.7011387298	4.63264346123
0.432	6.19032917283	14.2297476625	0.209232170135	-0.0750878011	-0.0741844516939	3.22495676228	0.204390838851	-0.0849028621799	0.713393062353	-0.176708843468	-0.285004769967	4.66342465032	0.000271586576822	-0.191124124739	-0.602063891097	0.0261114802314	0.444384828221	0.998298937746	-0.0015941874152	-0.0420445878793	0.0189028978893	0.0627382854446	0.177366271013	2.40878082594	15.7501414649	47.3282957734	-21.2349030823	0.0363277382887	-0.142393022516	-6.86141559607	-0.201984658645	-0.0159658789075	-0.00453499413561	18.0415519547	51.705592869	4.27563495934
0.433	6.20455902002	14.2299467166	0.188875924796	-0.0751603715841	-0.0709565165142	3.23091359716	0.20430629879	-0.0841772602265	0.737810844555	-0.176991528235	-0.28036476424	4.61658680439	8.0176942903e-05	-0.191695143098	-0.539972827772	0.0265563545699	0.445363848795	0.959742210107	-0.0016362034117	-0.0419874051167	0.0954626273151	0.0629167077628	0.179478365257	1.81540766271	15.7974593594	47.3074931451	-20.370353438	0.0361818596395	-0.149364275952	-7.08109127494	-0.202000621178	-0.0159591885521	0.0179157048697	18.0932596607	51.7098192084	4.17704381049
0.434	6.21878904421	14.2301016502	0.120991390198	-0.0752297013571	-0.0677030294629	3.27606050542	0.204222498056	-0.0834242072722	0.76829506387	-0.177269577974	-0.275734713419	4.64351483749	-0.000111766132446	-0.1921910076	-0.45175617517	0.0270021524809	0.446231973245	0.776506690949	-0.00167815679041	-0.0419193523159	0.0406429741797	0.063096961645	0.181029399245	1.28666031413	15.8447576604	47.2891087567	-16.3984233439	0.0360290299068	-0.156295189397	-6.78073561596	-0.202016577216	-0.0159528872216	-0.00531304359902	18.1449714785	51.7138163947	3.81732884049
0.435	6.23301920243	14.2302147904	0.105289038271	-0.0752957651981	-0.0644246525233	3.28069337393	0.204139462318	-0.0826472686691	0.7855821423	-0.177543002326	-0.271113989281	4.59793343849	-0.00030417196692	-0.192620661347	-0.407551319105	0.0274487634871	0.446990039149	0.739625117712	-0.00172003808973	-0.0418432463137	0.111569030339	0.0632785209913	0.182089293368	0.833127930731	15.8920387372	47.2730448716	-15.7293469533	0.0358692910744	-0.163182475466	-6.99383652135	-0.202032526685	-0.0159460499435	0.0189875998767	18.196687183	51.7175927084	3.73529845476
0.436	6.24724945446	14.2302892735	0.0436770506203	-0.075358539255	-0.0611234613347	3.32168900309	0.204057213863	-0.0818496415923	0.809672011063	-0.177811812316	-0.26650599247	4.61806018406	-0.000496978798685	-0.192993002183	-0.337130353771	0.0278960794372	0.447641860983	0.564018549223	-0.00176183755827	-0.0417556907619	0.0635420731278	0.0634609262599	0.182721243803	0.430772939377	15.9393048374	47.2591555648	-12.0492665991	0.0357026829015	-0.17003387031	-6.70895316725	-0.202048468896	-0.0159383722664	-0.00363224546891	18.2484065535	51.7211481951	3.3756749928
0.437	6.26147976259	14.2303269892	0.0317544080317	-0.0754180011243	-0.0578002772518	3.32467916288	0.203975772034	-0.0810340164734	0.821578226634	-0.178076020695	-0.261910765001	4.5723947545	-0.000690132869491	-0.193315139428	-0.307144135987	0.0283439945891	0.44818844292	0.529145325345	-0.0018035447808	-0.0416587543039	0.130330842955	0.0636437801467	0.182986529756	0.0997989674797	15.9865580917	47.2473530674	-11.5557282567	0.0355292427188	-0.176846495014	-6.91629624026	-0.20206440259	-0.0159290164129	0.0223439524416	18.3001293725	51.7244898499	3.30763454735
0.438	6.27571009719	14.2303422074	-0.00131805986166	-0.0754741338492	-0.0544651724301	3.34553048038	0.20389515241	-0.0802052302014	0.835994317196	-0.178335646751	-0.257341347045	4.56644115562	-0.00088359191191	-0.193602945411	-0.268467830119	0.0287924220119	0.448666402592	0.426774017804	-0.00184514154751	-0.041534779124	0.117619516924	0.0638267463063	0.182945789372	-0.181279736425	16.0338001417	47.2367469304	-9.65654580295	0.035348955039	-0.183728864732	-6.84844319566	-0.202080321513	-0.0159088294001	0.0180300731445	18.3518554642	51.7276935188	3.09970320761
0.439	6.28994043107	14.230325563	-0.0319706983864	-0.07552692159	-0.0511103092458	3.36419588828	0.203815368299	-0.0793629936209	0.848478843691	-0.178590709359	-0.252783868788	4.54851535871	-0.00107732084587	-0.193854922499	-0.235486345343	0.0292412767057	0.449042984995	0.326390787566	-0.00188661427401	-0.0414106738759	0.130590979182	0.0640095442974	0.182650192984	-0.409913040174	16.0810324989	47.2279674788	-7.90235731751	0.0351618119038	-0.19055740556	-6.80863845986	-0.202096221438	-0.0158910206516	0.0175874239067	18.4035846563	51.7306906991	2.89465732872
0.44	6.30417073357	14.2302794267	-0.0603018626571	-0.0755763453806	-0.0477372718928	3.38187881769	0.203736432217	-0.0785091692407	0.859169916715	-0.178841223171	-0.248243755902	4.53171041387	-0.00127128660534	-0.194076596448	-0.207861551694	0.0296904582622	0.449320128066	0.227895355492	-0.00192795795353	-0.0412766851612	0.137386450235	0.0641919445448	0.182150301727	-0.589869473421	16.1282569174	47.2208695706	-6.29345907271	0.0349678613878	-0.197343626554	-6.76380352792	-0.202112103329	-0.0158727612744	0.0189313304145	18.455316744	51.733484645	2.69323456287
0.441	6.31840097633	14.2302060922	-0.0863671712577	-0.0756223875967	-0.0443471604388	3.39834409044	0.203658354942	-0.0776453813965	0.868405771675	-0.179087205883	-0.243721668017	4.51246535603	-0.00146546146177	-0.194273116412	-0.185178376252	0.0301398681326	0.449499612664	0.131073840894	-0.00196916360874	-0.0411346252495	0.146733373143	0.0643737661788	0.181492966353	-0.724801275006	16.1754750056	47.2153067314	-4.83221936971	0.0347671466353	-0.20408587841	-6.72070018458	-0.202127966045	-0.0158526702018	0.0212508148979	18.5070515259	51.7360790945	2.49566449225
0.442	6.33263113326	14.230107777	-0.110263235867	-0.0756650317307	-0.0409411074349	3.41376191727	0.20358114577	-0.0767729614063	0.876434208709	-0.179328676428	-0.239219420505	4.49202966795	-0.00165982260451	-0.194449169069	-0.16692693812	0.0305894094735	0.449583069259	0.0358393476636	-0.00201022262843	-0.0409834141414	0.155688843094	0.0645548733007	0.180721277311	-0.818576808466	16.2226882246	47.211131319	-3.51860549301	0.0345597114369	-0.210784518438	-6.67657987235	-0.202143807378	-0.0158299963576	0.0240968734724	18.5587888044	51.7384780706	2.30228772759
0.443	6.34686118045	14.2299865918	-0.132107254118	-0.0757042623524	-0.0375201360596	3.42818083341	0.203504812794	-0.0758929907431	0.883507117745	-0.179565655289	-0.234738302378	4.47020658664	-0.00185435164949	-0.194608920895	-0.152576714115	0.031038987014	0.449572011723	-0.0579544180509	-0.00205112591229	-0.040823153568	0.164832303746	0.0647351711502	0.179874421809	-0.875134195172	16.2698978886	47.2081967261	-2.35058031231	0.0343455998914	-0.217438572431	-6.63152811272	-0.202159624544	-0.0158043357146	0.02722441277	18.6105283864	51.740685888	2.11334703863
0.444	6.361091096	14.2298445213	-0.152033668011	-0.0757400650229	-0.0340852050205	3.44168124488	0.203429363144	-0.0750063107049	0.889852958382	-0.179798164242	-0.230279603661	4.44719084748	-0.00204903411265	-0.194756005419	-0.141592334036	0.0314885069258	0.449467811823	-0.150445382751	-0.00209186440759	-0.0406538370403	0.173800751549	0.0649146021827	0.178987643234	-0.898422954575	16.3171051666	47.2063592395	-1.32439274341	0.0341248572131	-0.224046784303	-6.58489563214	-0.202175414454	-0.015775482755	0.0304815063719	18.6622700829	51.7427070974	1.92907172441
0.445	6.37532085997	14.2296834104	-0.170188117772	-0.0757724262251	-0.0306371993813	3.45433003356	0.203354803217	-0.0741135421034	0.89568424446	-0.180026226288	-0.225844488294	4.42303988652	-0.00224385887876	-0.194893526813	-0.133450453199	0.0319378766822	0.449271700939	-0.24177638565	-0.00213242915226	-0.0404756523046	0.182568719989	0.0650931421342	0.178092259772	-0.892343970278	16.364311086	47.2054796062	-0.434873856604	0.0338975301236	-0.230607394528	-6.53632481676	-0.202191173875	-0.0157433593824	0.0337652389426	18.7140137097	51.7445464636	1.74966070056
0.446	6.38955045415	14.2295049546	-0.186723612249	-0.0758013332937	-0.0271769378016	3.46619312593	0.203281138895	-0.0732151026302	0.901194701903	-0.180249865558	-0.221434051745	4.39783321135	-0.00243881768009	-0.195024075848	-0.127647617546	0.0323870049174	0.448984769444	-0.332086603245	-0.00217281139777	-0.0402888387014	0.191058486334	0.0652707961317	0.177215735124	-0.860705325933	16.411516538	47.2054243159	0.324293166399	0.0336636672877	-0.237118277442	-6.48544101126	-0.202206899543	-0.0157079779751	0.0369975757785	18.7657590874	51.7462089379	1.57528786361
0.447	6.40377986198	14.2293106943	-0.20179694891	-0.0758267743505	-0.0237051756517	3.4773311739	0.203208375731	-0.0723112254765	0.906559605384	-0.180469107244	-0.217049320443	4.37162939284	-0.00263390459434	-0.195149752654	-0.123705994745	0.0328358012875	0.44860797089	-0.42151050485	-0.00221300266136	-0.0400936884774	0.1992419616	0.0654475948942	0.176381789962	-0.807184997393	16.4587222835	47.2060666238	0.960322618484	0.0334233196659	-0.243576966006	-6.43193611767	-0.202222588243	-0.0156694218812	0.0401146120857	18.8175060417	51.7476996308	1.40609791875
0.448	6.41800906833	14.2291020129	-0.215565852821	-0.0758487382433	-0.0202226099379	3.48780025361	0.203136519129	-0.0714019779469	0.911935453769	-0.180683977537	-0.212691265218	4.3444810576	-0.00282911556773	-0.195272194107	-0.121176911143	0.0332841763369	0.448142127927	-0.51017542067	-0.00225299476378	-0.0398905163758	0.207102241608	0.0656235910627	0.17561054701	-0.735300905828	16.5059289604	47.2072873345	1.4810988009	0.0331765408311	-0.249980703747	-6.3755393645	-0.202238236871	-0.015627833947	0.0430612565251	18.8692544034	51.749023782	1.24220435321
0.449	6.43223805941	14.2288801367	-0.228186447173	-0.0758672144903	-0.0167298842015	3.49765121931	0.2030655745	-0.0704872801537	0.91746013274	-0.180894503574	-0.208360808553	4.31643227127	-0.00302444796686	-0.195392604166	-0.119643206177	0.033732041371	0.447587940154	-0.5982001269	-0.00229277984502	-0.0396796461021	0.214638305799	0.0657988556878	0.174918703111	-0.648386893212	16.5531370918	47.2089753696	1.8949714154	0.032923387237	-0.256326484402	-6.31602194428	-0.202253842493	-0.0155834088984	0.0457888408564	18.9210040086	51.7501867275	1.08368662
0.45	6.44646682254	14.2286461379	-0.23981115967	-0.0758821932293	-0.0132275938015	3.50692958076	0.202995547398	-0.0695669234773	0.923253220157	-0.181100713394	-0.204058832109	4.28752061655	-0.00321990016199	-0.195511786088	-0.118720637596	0.0341793083377	0.446945993273	-0.685693635227	-0.00233235036688	-0.039461397603	0.221858692386	0.0659734749006	0.174319722592	-0.549574143777	16.6003470935	47.2110281421	2.21057354659	0.032663918449	-0.262611091514	-6.25319228094	-0.202269402391	-0.015536387463	0.0482540299417	18.9727546989	51.7511938651	0.930588617921
0.451	6.46069534608	14.2284009388	-0.250587005168	-0.0758936651719	-0.00971629133164	3.51567535894	0.202926443642	-0.068640588613	0.929416508414	-0.181302635902	-0.199786182992	4.25777761836	-0.00341547114288	-0.195630175693	-0.11805857366	0.034625889719	0.446216769281	-0.772754348145	-0.00237169910493	-0.0392360784969	0.228779519848	0.0661475467853	0.173824046785	-0.441777471278	16.6475592835	47.21335176	2.43666222692	0.0323981973359	-0.268831134796	-6.18689428239	-0.20228491411	-0.0154870512682	0.0504183598096	19.0245063212	51.7520506181	0.782917380333
0.452	6.47492361921	14.2281453182	-0.260654207319	-0.0759016215636	-0.00619649211598	3.5239230725	0.202858269416	-0.0677078630147	0.936034688028	-0.181500300833	-0.195543679445	4.22722947516	-0.00361116016824	-0.195747875029	-0.117340096944	0.0350716984323	0.445400657368	-0.859469477524	-0.00241081913302	-0.0390039777023	0.235422069349	0.0663211784662	0.173439315046	-0.327686006611	16.6947738899	47.2158610812	2.58198026568	0.0321262902263	-0.274983084348	-6.1170048214	-0.202300375495	-0.0154357180677	0.0522480411455	19.0762587277	51.7527623982	0.640642881393
0.453	6.48915163183	14.2278799186	-0.270145066082	-0.0759060541495	-0.00266867968057	3.53170179843	0.202791031356	-0.066768257584	0.943176173372	-0.181693738731	-0.191332115912	4.19589759072	-0.0038069664487	-0.195864685888	-0.11628162283	0.0355166477436	0.444497965274	-0.945914709999	-0.00244970380243	-0.0387653611096	0.24181111605	0.0664944834203	0.17317059313	-0.209757824952	16.7419910603	47.2184796406	2.65513849258	0.0318482670329	-0.281063302491	-6.04343146601	-0.202315784722	-0.0153827371138	0.0537138668587	19.1280117762	51.7533345688	0.503698274493
0.454	6.50337937441	14.2276052545	-0.279183201492	-0.0759069551449	0.000866688875107	3.53903531295	0.202724736616	-0.065821222478	0.950894038659	-0.181882980922	-0.187152267569	4.16379909555	-0.00400288886302	-0.195980142756	-0.114632113264	0.0359606511917	0.443508930878	-1.03215408314	-0.00248834671738	-0.0385204687932	0.247973516762	0.0666675790195	0.173020605179	-0.0902180768899	16.7892108698	47.2211394684	2.66451707482	0.031564201345	-0.287068073288	-5.96611012785	-0.202331140333	-0.015328484609	0.0547911429312	19.1797653297	51.7537724084	0.371980935335
0.455	6.5176068379	14.2273217214	-0.28788292408	-0.0759043172116	0.00440917767853	3.54594229395	0.202659392924	-0.064866161938	0.959227041341	-0.182068059503	-0.183004894357	4.13094732864	-0.00419892570679	-0.196093544792	-0.112171957724	0.036403622524	0.442433733814	-1.11824004492	-0.00252674170852	-0.0382695134872	0.253937095247	0.0668405843051	0.172989966042	0.028939802316	16.83643333	47.2237808192	2.6181845963	0.0312741704935	-0.292993629714	-5.88500272432	-0.202346441255	-0.0152733592339	0.0554596072761	19.2315192564	51.7540810759	0.245354101062
0.456	6.53183401357	14.2270296055	-0.296348944306	-0.0758981334393	0.0079583671149	3.55243657879	0.202595008619	-0.0639024480644	0.968200705596	-0.182249007323	-0.178890744543	4.09735230042	-0.00439507447247	-0.196203986563	-0.10871158462	0.0368454756444	0.441272506956	-1.20421367011	-0.0025648828053	-0.0380126800703	0.259729738615	0.0670136179936	0.173077411048	0.145950209233	16.8836583963	47.2263518281	2.52383311093	0.0309782555894	-0.298836178496	-5.80009483884	-0.202361686824	-0.0152177777688	0.0557033231016	19.2832734297	51.7542655775	0.123648926616
0.457	6.54606089291	14.2267290929	-0.304676160216	-0.0758883973311	0.0115138491365	3.55852746434	0.202531592678	-0.0629294334882	0.977828446776	-0.182425857974	-0.174810557823	4.06302113878	-0.0045913316594	-0.196310387286	-0.104089861554	0.0372861245717	0.440025347617	-1.29010500771	-0.00260276420827	-0.0377501258627	0.265378676497	0.0671867967095	0.173280020755	0.25926920597	16.9308859763	47.2288081087	2.38872808218	0.0306765415388	-0.304591922619	-5.71139340794	-0.202376876798	-0.0151621708357	0.0555105431704	19.3350277279	51.7543307355	0.00666718184948
0.458	6.5602874676	14.22642028	-0.312949731946	-0.0758751027951	0.0150752228887	3.56422004022	0.20246915473	-0.0619464629081	0.988112713443	-0.182598645787	-0.170765067995	4.02795851801	-0.00478769261223	-0.196411518385	-0.0981723367622	0.0377254834097	0.438692328345	-1.37593353723	-0.00264038026198	-0.0374819815695	0.270909909961	0.0673602334392	0.173593438575	0.367566433037	16.9781159365	47.2311123084	2.21967126429	0.0303691170367	-0.31025708155	-5.61892445282	-0.202392011373	-0.015106978792	0.0548735442571	19.3867820338	51.7542811612	-0.105815917253
0.459	6.57451372933	14.2261031825	-0.321245148778	-0.0758582441383	0.0186420906821	3.56951554649	0.202407705057	-0.060952883485	0.9990461329	-0.182767405824	-0.1667550052	3.99216707144	-0.00498415138604	-0.196506029238	-0.0908493692696	0.0381634663275	0.43727350722	-1.46170871195	-0.00267772542913	-0.0372083527303	0.276347768386	0.0675340361982	0.174012079515	0.469715447281	17.0253481095	47.2332336317	2.02297538519	0.0300560745414	-0.315827909215	-5.52273087676	-0.202407091186	-0.0150526478014	0.0537884370424	19.438536235	51.754121229	-0.214048475027
0.46	6.5887396698	14.2257777457	-0.329628553241	-0.0758378160658	0.0222140543287	3.57441174675	0.202347254588	-0.0599480540971	1.01061264263	-0.182932173875	-0.162781097771	3.95564778673	-0.00518070063617	-0.196592471018	-0.0820341897997	0.0385999875499	0.435768937579	-1.54743057003	-0.00271479426628	-0.0369293215586	0.281714575027	0.0677083069023	0.174529328639	0.564782800735	17.0725822999	47.2351473439	1.80444906652	0.0297375102318	-0.321300709826	-5.42287034696	-0.202422117323	-0.0149996261059	0.0522549540037	19.4902902232	51.7538550555	-0.318298533559
0.461	6.6029652806	14.2254438529	-0.338157072663	-0.0758138136827	0.0257907118568	3.57890330936	0.202287814884	-0.0589313534786	1.02278859448	-0.183092986461	-0.158844073688	3.91840037913	-0.00537733153097	-0.196669318578	-0.0716609302945	0.0390349613572	0.434178677096	-1.63309039577	-0.00275158140159	-0.036644949068	0.287030406214	0.0678831404307	0.175137728115	0.652016152046	17.1198182907	47.2368342637	1.56939058006	0.0294135239511	-0.326671851639	-5.31941327863	-0.202437091316	-0.0149483605179	0.0502762219403	19.5420438939	51.753486481	-0.418850451708
0.462	6.61719055319	14.2251013347	-0.34687922895	-0.0757862324995	0.029371654607	3.58298219118	0.202229398114	-0.05790218727	1.03554382245	-0.183249880828	-0.154944661676	3.88042364467	-0.00557403368545	-0.19673499037	-0.0596826544752	0.0394683020938	0.432502796191	-1.718671415	-0.00278808151483	-0.0363552773996	0.292312930545	0.0680586238708	0.17582915203	0.730831677385	17.167055848	47.2382802537	1.32258942723	0.0290842191359	-0.331937778746	-5.21244093386	-0.202452015143	-0.0148992931473	0.0478585194796	19.5937971467	51.7530190551	-0.516001418233
0.463	6.63141547885	14.2247499774	-0.355835486203	-0.0757550684398	0.0329564647112	3.58663801721	0.202172017023	-0.0568599940268	1.04884266388	-0.183402894955	-0.151083591959	3.84171578882	-0.00577079511383	-0.196787866406	-0.0460694169524	0.0398999241848	0.430741385728	-1.80414951153	-0.00282428931966	-0.036060332276	0.297577316631	0.068234835931	0.176594968378	0.800801019068	17.214294726	47.2394757155	1.06833411753	0.028749702736	-0.337095021035	-5.10204364511	-0.202466891219	-0.0148528583732	0.0450110287638	19.6455498842	51.7524560255	-0.610057801008
0.464	6.6456400486	14.2243895303	-0.36505869776	-0.075720317851	0.0365447129456	3.58985845163	0.202115684901	-0.0558042502325	1.0626449245	-0.18355206755	-0.1472615967	3.80227473029	-0.00596760219919	-0.196826304302	-0.0308063753182	0.0403297421597	0.428894563997	-1.88949395096	-0.00286019954856	-0.035760125518	0.302836199533	0.0684118465091	0.177426187881	0.861637985858	17.2615346714	47.2404150954	0.810425683856	0.0284100851243	-0.342140202445	-4.98831917497	-0.202481722388	-0.0148094800682	0.0417455813149	19.6973020124	51.7518003307	-0.701331630349
0.465	6.65986425322	14.2240197136	-0.37457472831	-0.0756819775161	0.0401359569497	3.59262955654	0.202060415539	-0.0547344743766	1.07690678746	-0.183697438053	-0.143479410145	3.76209837967	-0.00616443967808	-0.196848653477	-0.013891974002	0.0407576706832	0.42696248297	-1.97466810278	-0.0028958069401	-0.0354546575701	0.308099696214	0.0685897164028	0.178313599471	0.913185195241	17.3087754271	47.241096406	0.552195519209	0.0280654799992	-0.347070047639	-4.87137121236	-0.202496511913	-0.0147695690767	0.0380764018046	19.7490534399	51.7510545963	-0.790137186646
0.466	6.67408808319	14.2236402247	-0.384402986616	-0.0756400446677	0.0437297397953	3.59493613476	0.202006223186	-0.0536502301547	1.09158165613	-0.183839046642	-0.139737768509	3.72118489153	-0.0063612906386	-0.196853267572	0.00466378391866	0.0411836245916	0.424945333843	-2.05963015056	-0.00293110622888	-0.0351439199907	0.313375462454	0.0687684971488	0.17924789248	0.955400821462	17.3560167357	47.2415207671	0.296526581049	0.0277160042818	-0.351881387251	-4.7513080116	-0.202511263458	-0.0147335209483	0.0340198550839	19.8008040778	51.7502211339	-0.87678770721
0.467	6.68831152868	14.2232507447	-0.394557002932	-0.0755945170033	0.0473255888898	3.59676205431	0.201953122507	-0.052551128861	1.1066209313	-0.183976934231	-0.136037409619	3.67953288998	-0.00655813652999	-0.196838515198	0.0248409648993	0.0416075189344	0.422843351876	-2.1443337831	-0.00296609213781	-0.0348278978677	0.318668783577	0.0689482309778	0.180219765688	0.988345594029	17.4032583421	47.2416919693	0.0458777695894	0.0273617780072	-0.356571161843	-4.62824117257	-0.202525981075	-0.0147017139226	0.0295941961231	19.8525538393	51.7493019439	-0.961592376232
0.468	6.70253457952	14.2228509437	-0.405045025051	-0.0755453927013	0.0509230151931	3.59809055232	0.201901128527	-0.0514368310344	1.1219747219	-0.184111142472	-0.13237907234	3.637141668	-0.00675495718214	-0.196802789103	0.0466112238901	0.0420292690206	0.420656820555	-2.22872886015	-0.00300075937281	-0.0345065721296	0.323982692697	0.0691289508725	0.181220023568	1.01217016624	17.4504999961	47.2416160631	-0.19768999517	0.027002924214	-0.36113642471	-4.50228456157	-0.202540669186	-0.0146745071611	0.0248193270527	19.9043026396	51.7482987209	-1.04485344887
0.469	6.71675722523	14.2224404859	-0.415870532393	-0.0754926704373	0.0545215127276	3.59890451678	0.201850256588	-0.0503070474304	1.13759248611	-0.184241713756	-0.128763495825	3.59401136078	-0.00695173083363	-0.196744513887	0.0699392075694	0.0424487904685	0.418386075101	-2.31276204731	-0.00303510261974	-0.034179921728	0.329318110425	0.0693106807143	0.18223966013	1.02710295777	17.4977414546	47.2413009751	-0.432486057281	0.0266395688298	-0.365574343674	-4.37355336752	-0.202555332559	-0.0146522392169	0.0197165615391	19.9560503954	51.7472128624	-1.12686370313
0.47	6.73097945499	14.2220190343	-0.427032809705	-0.0754363494018	0.058120558359	3.599186746	0.201800522294	-0.0491615393843	1.15342360595	-0.184368691214	-0.125191418598	3.55014309357	-0.00714843416676	-0.196662152364	0.0947838385182	0.0428659992587	0.416031505369	-2.39637741624	-0.00306911654344	-0.0338479256723	0.334674001053	0.0694934355098	0.183269930885	1.03343855345	17.5449824832	47.2407561514	-0.657161444426	0.0262718405569	-0.369882202004	-4.24216329111	-0.202569976292	-0.0146352267361	0.0143084001029	20.0077970246	51.7460454786	-1.20790395141
0.471	6.74520125764	14.2215862541	-0.43852744624	-0.0753764293167	0.061719611824	3.59892018407	0.201751941465	-0.0480001186338	1.16941789503	-0.184492118712	-0.121663577499	3.50553910597	-0.00734504234829	-0.196554210706	0.121099477976	0.0432808117905	0.413593558157	-2.47951700739	-0.00310279578873	-0.0335105649015	0.340047540478	0.069677221682	0.184302413525	1.03152672551	17.5922228574	47.2399922307	-0.870679929852	0.0258998707566	-0.374057398578	-4.10822985749	-0.202584605787	-0.0146237633783	0.00861831544898	20.059542446	51.744797406	-1.2882411927
0.472	6.75942262167	14.221141817	-0.450346827507	-0.0753129104528	0.0653181159822	3.59808813222	0.201704530083	-0.0468226466651	1.18552604225	-0.184612040854	-0.11818070652	3.46020285052	-0.00754152907489	-0.196419242483	0.148836967976	0.043693144939	0.411072738977	-2.56212135285	-0.00313613498317	-0.0331678239853	0.34543429197	0.0698620374178	0.185329057952	1.02176212973	17.6394623639	47.2390207462	-1.07228897512	0.0255237933336	-0.378097447431	-3.97186784868	-0.202599226728	-0.0146181189459	0.00267054943834	20.1112865793	51.7434692221	-1.36812669039
0.473	6.77364353528	14.2206854033	-0.462480589747	-0.0752457936462	0.0689154972671	3.59667443763	0.201658304242	-0.0456290336469	1.20169999404	-0.184728502975	-0.114743535559	3.41413907171	-0.00773786662199	-0.196255851722	0.177944554474	0.0441029161152	0.408469613322	-2.64412995774	-0.00316912874149	-0.0328196926463	0.350828385957	0.0700478730599	0.186342226375	1.00457471528	17.6867008012	47.2378538562	-1.26149116457	0.0251437446215	-0.381999976777	-3.83319084351	-0.202613845057	-0.0146185387098	-0.00351007713471	20.1630293446	51.7420612614	-1.44779458642
0.474	6.78786398634	14.220216705	-0.474916044623	-0.0751750803144	0.0725111663148	3.59466365783	0.201613280107	-0.0444192370114	1.21789327683	-0.184841551137	-0.111352789092	3.3673538625	-0.0079340258954	-0.196062695097	0.208368694948	0.0445100433256	0.405784807473	-2.72548174034	-0.00320177167136	-0.0324661671028	0.356222701081	0.0702347115352	0.187334724167	0.980420868029	17.7339379802	47.2365041025	-1.43801617622	0.0247598632693	-0.385762727629	-3.69231085997	-0.202628466948	-0.0146252429192	-0.00989834149368	20.214770662	51.7405736338	-1.52746063471
0.475	6.80208396241	14.2197354276	-0.487638600171	-0.0751007724719	0.0761045187454	3.59204120323	0.201569473859	-0.0431932597403	1.23406126536	-0.184951232124	-0.10800918481	3.31985470105	-0.00812997648463	-0.195838483372	0.240054754446	0.0449144452338	0.403019008888	-2.80611543011	-0.00323405838053	-0.0321072512305	0.361609043657	0.0704225288084	0.188299822254	0.949775306915	17.7811737243	47.2349841976	-1.60179366171	0.0243722901295	-0.389383552103	-3.54933808871	-0.202643098782	-0.0146384264821	-0.0164687843062	20.266510452	51.7390062428	-1.60732133687
0.476	6.81630345076	14.2192412923	-0.50063207373	-0.0750228727445	0.0796949360759	3.58879345783	0.201526901655	-0.0419511484084	1.2501613982	-0.185057593433	-0.104713432225	3.27165046998	-0.00832568671742	-0.195581982197	0.272947596095	0.0453160412213	0.40017296621	-2.88596992457	-0.00326598348492	-0.031742957547	0.36697832334	0.0706112943554	0.189231271773	0.913123730686	17.8284078698	47.2333068371	-1.75292722881	0.0239811681477	-0.392860411502	-3.404380708	-0.202657747125	-0.0146582588042	-0.0231958598597	20.3182486345	51.7373588056	-1.68755322695
0.477	6.83052243843	14.2187340368	-0.513879045844	-0.074941384383	0.0832817867443	3.58490787901	0.201485579585	-0.0406929910368	1.26615334488	-0.185160683264	-0.101466231261	3.22275145794	-0.0085211237147	-0.195292012363	0.306992071361	0.0457147514489	0.397247488945	-2.96498460608	-0.0032975416177	-0.0313733080237	0.372320723098	0.0708009716472	0.190123311745	0.87095621397	17.8756402655	47.2314845386	-1.89166979492	0.0235866422548	-0.396191374242	-3.25754477228	-0.202672418696	-0.014684883772	-0.0300540757598	20.3699851293	51.7356308727	-1.76831251383
0.478	6.84474091216	14.2182134167	-0.527361158282	-0.0748563112761	0.0868644272225	3.58037307736	0.201445523632	-0.0394189147996	1.28199912969	-0.185260550515	-0.0982682708582	3.17316934757	-0.00871625344569	-0.194967449619	0.3421334175	0.0461104969168	0.394243446832	-3.04309961997	-0.00332872743908	-0.0309983347313	0.377625861856	0.0709915186383	0.190970670521	0.823761336913	17.9228707725	47.2295295037	-2.01840014756	0.0231888592608	-0.399374613709	-3.10893416173	-0.202687120348	-0.0147184198686	-0.0370181174949	20.4217198557	51.733821849	-1.84973496199
0.479	6.85895885847	14.2176792064	-0.541059341282	-0.0747676579608	0.0904422032006	3.57517887908	0.201406749633	-0.0381290836276	1.29766321415	-0.185357244765	-0.0951202275904	3.12291718775	-0.00891104078256	-0.194607224126	0.378317568589	0.0465031995247	0.391161768964	-3.12025611527	-0.00335953564661	-0.030618080326	0.382882948707	0.0711828882544	0.191768561704	0.772021030367	17.970099264	47.227453503	-2.13360120356	0.0227879677509	-0.402408406083	-2.9586505875	-0.202701859038	-0.0147589604087	-0.0440629625227	20.4734527321	51.7319310135	-1.93193584681
0.48	6.87317626367	14.2171311997	-0.554954070598	-0.0746754296338	0.0940144508253	3.56931637024	0.201369273243	-0.0368236957485	1.31311254401	-0.185450816261	-0.092022764319	3.07200935518	-0.00910544955445	-0.194210319648	0.415491388114	0.0468927821305	0.388003442681	-3.19639645083	-0.00338996098597	-0.030232598388	0.388080927347	0.0713750288729	0.192512675274	0.7162061095	18.0173256247	47.2252677826	-2.23783960938	0.0223841179838	-0.405291128197	-2.80679363897	-0.202716641805	-0.0148065738808	-0.0511639817851	20.5251836764	51.7299575405	-2.015010342
0.481	6.88739311388	14.2165692099	-0.569025538862	-0.0745796321594	0.0975804979733	3.56277792586	0.201333109905	-0.0355029811955	1.32831656211	-0.185541315907	-0.088976528889	3.02046150493	-0.00929944260054	-0.193775772539	0.453602830043	0.047279168608	0.384769512272	-3.27146436853	-0.00341999826197	-0.0298419536191	0.393208610289	0.0715678847928	0.193199164563	0.65677246725	18.0645497501	47.2229829892	-2.33174712956	0.021977461792	-0.40802125545	-2.65346086706	-0.202731475745	-0.0148613043862	-0.0582970287651	20.5769126054	51.7279005184	-2.09903384745
0.482	6.90160939502	14.2159930702	-0.583253853023	-0.0744802720777	0.101139665549	3.55555722478	0.201298274814	-0.0341671993169	1.34324719477	-0.185628795248	-0.0859821528808	2.9682905114	-0.00949298182212	-0.193302670605	0.492601036298	0.0476622839029	0.381461077519	-3.34540513583	-0.00344964234974	-0.0294462219129	0.398254802172	0.07176139669	0.193824629743	0.594157894026	18.1117715461	47.2206091139	-2.41600354016	0.0215681524843	-0.410597359831	-2.4987478957	-0.202746367983	-0.0149231721608	-0.0654385203961	20.6286394352	51.7257589701	-2.18406274915
0.483	6.91582509287	14.2154026337	-0.597619134933	-0.0743773566105	0.104691268787	3.54764925118	0.201264782897	-0.0328166363141	1.35787881096	-0.18571330645	-0.083040250424	2.91551440232	-0.00968602823337	-0.192790151898	0.532436377856	0.0480420540877	0.378079292121	-3.4181656607	-0.00347888820584	-0.029045490306	0.403208411668	0.0719555020541	0.194386098433	0.52877948567	18.1589909284	47.2181554516	-2.49132111669	0.0211563447504	-0.413018108054	-2.34274855025	-0.202761325656	-0.0149921741733	-0.072565504699	20.6803640806	51.7235318712	-2.27013500035
0.484	6.93004019307	14.2147977733	-0.61210167408	-0.0742708936668	0.108234618555	3.53905028489	0.201232648777	-0.0314516028284	1.3721881602	-0.185794902283	-0.0801514170801	2.86215228552	-0.00987854201106	-0.192237403486	0.573060447183	0.0484184064147	0.374625362	-3.48969458087	-0.00350773087941	-0.0286398568241	0.408058552079	0.0721501356053	0.194881003976	0.461031601008	18.2062078214	47.2156305756	-2.5584308058	0.0207421945664	-0.415282259829	-2.18555500012	-0.202776355885	-0.0150682847863	-0.0796557212016	20.7320864556	51.7212181681	-2.35727110505
0.485	6.94425468115	14.2141783815	-0.626681990921	-0.0741608918462	0.111769022638	3.52975788142	0.20120188676	-0.0300724316011	1.38615429425	-0.185873636106	-0.0773162288014	2.80822427198	-0.0100704825429	-0.191643660258	0.614426008477	0.0487912693675	0.371100543545	-3.55994233044	-0.00353616552294	-0.0282294302329	0.412794630365	0.0723452296882	0.195307161942	0.39128433069	18.2534221579	47.2130423252	-2.61806993186	0.0203258591034	-0.417388666282	-2.02725790573	-0.202791465756	-0.0151514564726	-0.0866876514629	20.7838064731	51.7188167951	-2.44547505677
0.486	6.95846854252	14.21354437	-0.641340930015	-0.0740473604414	0.115293787	3.51977084344	0.201172510806	-0.0286794752186	1.39975847083	-0.185949561841	-0.0745352409687	2.75375139352	-0.010261808475	-0.191008203797	0.656486913394	0.0491605727102	0.367506141787	-3.62886118566	-0.00356418740291	-0.0278143297053	0.41740642478	0.0725407146419	0.195662745324	0.319882431708	18.3006338779	47.2103978046	-2.67097128928	0.019907496636	-0.419336268517	-1.86794656518	-0.202806662295	-0.0152416205793	-0.0936405617977	20.8355240448	51.7163266899	-2.5347353667
0.487	6.97268176254	14.2128956697	-0.65605968982	-0.0739303094394	0.118808217014	3.50908918428	0.201144534517	-0.0272731039595	1.4129840472	-0.186022733956	-0.0718089875122	2.69875551958	-0.0104524777575	-0.190330361346	0.699197988179	0.0495262475353	0.363843508547	-3.69640529354	-0.00359179190997	-0.0273946844172	0.421884151416	0.072736519144	0.195946258884	0.247144689376	18.3478429285	47.2077033921	-2.71785378456	0.0194872664536	-0.421124096328	-1.70770905596	-0.202821952449	-0.0153386881295	-0.10049453855	20.8872390816	51.7137468091	-2.62502621114
0.488	6.98689432649	14.2122322299	-0.670819897205	-0.0738097495216	0.122311618649	3.49771408574	0.201117971113	-0.0258537037538	1.425816364	-0.186093207439	-0.0691379801166	2.64325927163	-0.0106424476907	-0.189609504903	0.742514898528	0.0498882263099	0.360114040558	-3.76253068433	-0.00361897456872	-0.0269706330816	0.426218519866	0.07293257053	0.196156513061	0.173363663547	18.3950492626	47.204964758	-2.75941446424	0.0190653287719	-0.422751267039	-1.54663236573	-0.202837343068	-0.0154425506566	-0.107230515685	20.9389514931	51.7110761417	-2.71630851924
0.489	7.00110621962	14.2115540182	-0.685603573918	-0.0736856920624	0.125803299617	3.4856478502	0.201092833424	-0.0244216742606	1.43824262219	-0.186161037783	-0.0665227075121	2.58728593751	-0.0108316749683	-0.188845050455	0.786393998089	0.050246442919	0.35631917758	-3.82719527103	-0.00364573104698	-0.0265423234323	0.430400778687	0.0731287950854	0.196292597781	0.0988057770883	18.4422528384	47.2021868898	-2.79632179439	0.0186418446461	-0.424216984478	-1.38480251163	-0.202852840884	-0.0155530810637	-0.113830298185	20.990661188	51.7083137219	-2.80853113532
0.49	7.01531742714	14.2108610198	-0.70039319247	-0.0735581491274	0.129282570467	3.47289384971	0.201069133873	-0.0229774270721	1.45025175484	-0.186226280954	-0.0639636348502	2.53085938632	-0.0110201157222	-0.188036457373	0.830792165914	0.050600832708	0.352460400526	-3.89035883828	-0.00367205716453	-0.0261099116676	0.434422750679	0.0733251183125	0.196353856523	0.0237117072102	18.4894536189	47.1993741239	-2.82921014726	0.0182169758849	-0.425520538054	-1.22230464051	-0.202868452492	-0.0156701345018	-0.120276578004	21.0423680742	51.7054586403	-2.90163202584
0.491	7.02952793427	14.2101532374	-0.715171642601	-0.0734271334694	0.132748745627	3.45945647068	0.201046884468	-0.0215213840458	1.46183429786	-0.186288993373	-0.0614612031646	2.47400398494	-0.0112077255649	-0.187183227971	0.875666637621	0.0509513325231	0.348539229596	-3.95198302154	-0.00369794890129	-0.0256735618627	0.438276859186	0.0735214651712	0.196339860897	-0.0517029598122	18.5366515711	47.1965301811	-2.85867545009	0.0177908849649	-0.42666130193	-1.05922311246	-0.202884184334	-0.0157935492637	-0.126552945701	21.0940720585	51.7025100546	-2.9955394417
0.492	7.04373772623	14.2094306904	-0.729922257364	-0.0732926585243	0.136201144391	3.44534105778	0.201026096788	-0.020053975767	1.47298225958	-0.186349231889	-0.0590158289138	2.4167445167	-0.0113944596325	-0.186284907235	0.920974835062	0.0512978807491	0.344557222445	-4.01203127974	-0.0037234024049	-0.0252334453604	0.441956145452	0.0737177602947	0.196250385993	-0.127246848715	18.5838466653	47.1936582074	-2.88527186215	0.0173637349468	-0.427638734268	-0.895641562864	-0.202900042682	-0.0159231476859	-0.1326438986	21.1457730471	51.6994671984	-3.09017302096
0.493	7.05794678828	14.2086934149	-0.744628753513	-0.0731547384062	0.139639091848	3.43055385625	0.20100678198	-0.0185756401418	1.48368899105	-0.186407053756	-0.0566279036044	2.35910610214	-0.0115802726275	-0.185341082718	0.966674198018	0.0516404173465	0.340515972374	-4.07046886248	-0.00374841399766	-0.0247897401486	0.445454278182	0.073913928181	0.196085386706	-0.20275172533	18.6310388748	47.1907608168	-2.90950940549	0.0169356893914	-0.428452376521	-0.731642944302	-0.202916033625	-0.0160587370572	-0.138534843922	21.1974709454	51.6963293894	-3.18544495106
0.494	7.07215510572	14.2079414629	-0.759275235236	-0.0730133879004	0.143061919753	3.41510195396	0.200988950749	-0.0170868211164	1.49394905975	-0.186462516604	-0.0542977934906	2.30111412564	-0.0117651188612	-0.184351384608	1.01272202215	0.051978883886	0.336417106556	-4.12726277305	-0.00377298018285	-0.0243426302317	0.448765555488	0.074109893362	0.195844975207	-0.278071271197	18.6782281753	47.1878401359	-2.93185243011	0.0165069122767	-0.429101852766	-0.567309545469	-0.202932163049	-0.0162001105288	-0.144212099141	21.2491656582	51.6930960364	-3.28126096725
0.495	7.0863626639	14.2071749022	-0.77384616062	-0.0728686224569	0.146468967342	3.39899322292	0.200972613355	-0.0155879675233	1.5037581264	-0.186515678421	-0.0520258393466	2.24279416248	-0.0119489522964	-0.183315485944	1.05907530565	0.0523132235814	0.332262284305	-4.18238172945	-0.00379709765046	-0.0238923050037	0.4518849005	0.0743055805494	0.195529399704	-0.353079735127	18.7254145443	47.1848978502	-2.95271892846	0.0160775679158	-0.429586869035	-0.402722991188	-0.202948436628	-0.0163470480235	-0.149662890122	21.3008570895	51.6897666452	-3.37752145529
0.496	7.10056944826	14.206393816	-0.788326311857	-0.0727204581822	0.149859582085	3.38223626337	0.200957779605	-0.0140795320463	1.51311282755	-0.186566597518	-0.0498123563085	2.18417191377	-0.0121317265909	-0.182233102987	1.10569060785	0.0526433813213	0.328053195379	-4.23579612383	-0.00382076328228	-0.0234389586281	0.45480785069	0.0745009147616	0.195139024591	-0.427670490171	18.7725979608	47.1819352505	-2.972480461	0.015647820875	-0.429907212639	-0.237964218431	-0.20296485981	-0.0164993171416	-0.154875345877	21.3525451432	51.6863408233	-3.47412233055
0.497	7.11477544432	14.2055983025	-0.802700761706	-0.0725689118309	0.15323312039	3.36484034749	0.200944458854	-0.012561970301	1.52201066306	-0.186615332513	-0.0476576337798	2.12527314364	-0.0123133951403	-0.181103995723	1.15252392161	0.0529693036981	0.323791558326	-4.28747798182	-0.00384397415631	-0.0229827894316	0.457530542297	0.0746958214299	0.194674312084	-0.501754525118	18.8197784051	47.178953279	-2.99146261811	0.0152178358929	-0.430062751467	-0.0731134366142	-0.202981437806	-0.0166566740602	-0.159838491352	21.4042297228	51.6828182842	-3.57095596194
0.498	7.12898063771	14.2047884747	-0.816954851151	-0.0724140007966	0.156588948247	3.3468153663	0.200932659999	-0.0110357400239	1.530449891	-0.186661942298	-0.0455619353963	2.06612362352	-0.0124939111224	-0.179927968481	1.19953056159	0.0532909390367	0.319479118874	-4.33740092255	-0.00386672755068	-0.0225239993155	0.460049689998	0.0748902264887	0.194135805374	-0.575258894241	18.866955858	47.1759525745	-3.00994621217	0.0147877778006	-0.430053433219	0.0917499322386	-0.202998175575	-0.016818864426	-0.164542239974	21.4559107314	51.6791988502	-3.66791206598
0.499	7.14318501418	14.2039644602	-0.831074152142	-0.0722557431016	0.159926441819	3.32817177795	0.200922391479	-0.00950130036415	1.53842942859	-0.186706486015	-0.0435254990451	2.00674907886	-0.0126732275419	-0.178704870665	1.2466650697	0.0536082374203	0.315117648352	-4.3855401199	-0.00388902094694	-0.0220627931891	0.462362562776	0.075084056448	0.193524113352	-0.648125149659	18.914130301	47.1729335171	-3.02816873789	0.0143578114417	-0.429879284589	0.256547328288	-0.20301507782	-0.0169856242375	-0.168977383059	21.507588072	51.675482455	-3.76487837732
0.5	7.15738855961	14.2031264009	-0.845044445246	-0.0720941573867	0.163244987988	3.30892055895	0.200913661273	-0.00795911126926	1.54594876117	-0.186749023033	-0.0415485369334	1.94717514445	-0.012851297276	-0.177434597561	1.29388113908	0.0539211507156	0.310708942159	-4.43187226585	-0.00391085203275	-0.0215993784294	0.464466956591	0.0752772384531	0.19283989689	-0.72030777554	18.9613017159	47.1698962696	-3.04632622004	0.0139281015942	-0.429540410353	0.421201142883	-0.203032148972	-0.017156680718	-0.173135577817	21.5592616478	51.6716691451	-3.86174140871
0.501	7.17159126004	14.2022744528	-0.858851682395	-0.0719292629003	0.166543984846	3.28907315817	0.200906476901	-0.00640963295922	1.55300785904	-0.18678961292	-0.0396312356999	1.88742732257	-0.0130280731204	-0.176117091213	1.34113155687	0.0542296325958	0.306254818259	-4.47637553586	-0.00393221870414	-0.0211339643689	0.466361164503	0.0754697003299	0.19208385668	-0.791772643162	19.0084700845	47.1668408188	-3.06457547843	0.0134988128929	-0.429036992373	0.585634817769	-0.203049393189	-0.0173317531757	-0.177009337698	21.6109313619	51.6677590808	-3.95838710666
0.502	7.18579310165	14.201408786	-0.872481983155	-0.0717610794868	0.169822842152	3.26864145347	0.200900845421	-0.00485332547902	1.55960710137	-0.186828315416	-0.0377737565653	1.82753094693	-0.0132035078367	-0.174752341351	1.38836816684	0.0545336385628	0.301757115712	-4.51902955701	-0.00395311906724	-0.0206667618143	0.468043944704	0.0756613706196	0.191256722607	-0.862495503156	19.0556353884	47.1637670128	-3.08303639293	0.0130701097524	-0.428369288487	0.749772954201	-0.203066814343	-0.0175105538533	-0.180592017598	21.6625971177	51.6637525366	-4.05470134318
0.503	7.19999407084	14.2005295842	-0.885921593755	-0.0715896275748	0.173080981735	3.24763771141	0.200896773434	-0.00329064832385	1.56574720889	-0.186865190412	-0.0359762355152	1.76751115336	-0.0133775542006	-0.173340386342	1.43554185126	0.0548331259672	0.297217693244	-4.55981537903	-0.00397355143944	-0.0201979825983	0.469514487202	0.0758521786032	0.190359244592	-0.932460527925	19.1027976092	47.1606745973	-3.10179464519	0.0126421562925	-0.427537631296	0.913541427864	-0.203084416014	-0.0176927887628	-0.18387780129	21.7142588189	51.6596499007	-4.15057043731
0.504	7.21419415415	14.1996370449	-0.89915689081	-0.071414928165	0.176317837866	3.22607455036	0.20089426708	-0.00172206012786	1.57142918301	-0.186900297921	-0.0342387835117	1.7073928538	-0.0135501650508	-0.17188131415	1.48260253257	0.0551280540278	0.292638427831	-4.59871544779	-0.00399351435032	-0.0197278391649	0.470772379613	0.0760420543179	0.189392184869	-1.00165891636	19.1499567281	47.1575632478	-3.12090440094	0.0122151162635	-0.426542426829	1.07686750608	-0.203102201487	-0.0178781585079	-0.186861688737	21.7659163697	51.6554516747	-4.24588160217
0.505	7.22839333837	14.1987313793	-0.912174351513	-0.0712370028173	0.179532857594	3.20396490605	0.200893332041	-0.000148018409163	1.57665425434	-0.186933698056	-0.0325614867268	1.64720071596	-0.0137212933395	-0.170375263287	1.52949919397	0.0554183838484	0.288021213316	-4.63571358175	-0.004013006542	-0.0192565441889	0.471817572439	0.0762309285661	0.188356311625	-1.07008757192	19.1971127261	47.1544326001	-3.14039096236	0.0117891529735	-0.425384153093	1.23967996667	-0.203120173746	-0.0180663590922	-0.189539479907	21.8175696748	51.6511584722	-4.34052336216
0.506	7.24259161046	14.1978128119	-0.924960575998	-0.071055873638	0.182725501047	3.18132200069	0.200893973542	0.00143102063618	1.58142383618	-0.186965451003	-0.0309444067946	1.58695914852	-0.013890892183	-0.168822423731	1.57617991853	0.0557040784345	0.28336795905	-4.67079495109	-0.00403202696921	-0.0187843102305	0.472650344291	0.0764187329189	0.18725239391	-1.13774785958	19.2442655835	47.1512822777	-3.1602538377	0.0113644292177	-0.424063358502	1.40190921516	-0.203138335467	-0.0182570827134	-0.191907762317	21.8692186396	51.6467710176	-4.43438579142
0.507	7.25678895766	14.1968815804	-0.937502235174	-0.0708715632666	0.185895241705	3.15815931506	0.200896196354	0.00301460229826	1.58573948801	-0.186995616997	-0.0293875810756	1.52669228939	-0.0140589149138	-0.167223037798	1.62259194585	0.0559851027083	0.278680588545	-4.7039460591	-0.00405057479904	-0.0183113494245	0.473271267734	0.0766053997147	0.186081197755	-1.20464445039	19.2914152806	47.1481119161	-3.18046933413	0.0109411072084	-0.422580660196	1.56348739554	-0.203156689018	-0.0184500185422	-0.193963895203	21.9208631701	51.6422901443	-4.52736082673
0.508	7.27098536742	14.1959379363	-0.949786119163	-0.0706840948624	0.189041566644	3.1344905626	0.200900004791	0.00460227348333	1.58960288204	-0.187024256299	-0.027891022931	1.46642399987	-0.0142253151332	-0.165577400953	1.66868174567	0.0562614235217	0.273961038152	-4.73515472573	-0.00406864941035	-0.0178378732029	0.473681175512	0.0767908620553	0.184843483401	-1.27078425669	19.3385617971	47.1449211847	-3.2009935081	0.0105193485071	-0.42093674225	1.72434849613	-0.203175236454	-0.0186448534871	-0.195705994614	21.9725031736	51.6377167927	-4.61934250593
0.509	7.28518082746	14.1949821436	-0.961799126118	-0.0704934920907	0.192163976759	3.11032966757	0.20090540272	0.00619358281426	1.59301577962	-0.187051429172	-0.0264547220002	1.40617786185	-0.0143900467649	-0.163885862526	1.71439510685	0.0565330096686	0.269211255753	-4.7644100732	-0.00408625039298	-0.0173640920511	0.473881128106	0.0769750537988	0.183540003542	-1.33617546107	19.3857051126	47.1417098056	-3.22176468372	0.0100993139591	-0.41913235378	1.88442844431	-0.203193979517	-0.0188412729439	-0.197132918867	22.024138558	51.6330520079	-4.71022708714
0.51	7.29937532577	14.19401448	-0.973528254777	-0.0702997791088	0.195261986965	3.08569074475	0.200912393551	0.00778808070953	1.59598001069	-0.187077195855	-0.02507864448	1.34597717854	-0.0145530641094	-0.162148826353	1.75967724068	0.0567998318962	0.26443319946	-4.79170251297	-0.00410337754665	-0.0168902152958	0.47387238243	0.0771579095518	0.182171502491	-1.40082664206	19.4328452063	47.1384775701	-3.24270629883	0.00968116362875	-0.417168306963	2.04366519095	-0.203212919634	-0.0190389615294	-0.198244252009	22.0757692325	51.6282969377	-4.79991327226
0.511	7.31356885063	14.1930352355	-0.984960656613	-0.0701029805522	0.198335126378	3.06058808154	0.200920980251	0.00938531944513	1.59849746048	-0.187101616544	-0.0237627334007	1.28584498004	-0.0147143218982	-0.160366751284	1.80447289749	0.0570618629141	0.259628836336	-4.81702373389	-0.00412003087976	-0.0164164509236	0.473656362035	0.0773393646611	0.180738716172	-1.4647459953	19.4799820573	47.1352243524	-3.26372924447	0.00926505673778	-0.415045474977	2.201998781	-0.203232057917	-0.0192376037996	-0.199040288455	22.1273951074	51.6234528299	-4.8883022517
0.512	7.3277613906	14.1920447134	-0.996083602309	-0.0699031215197	0.20138293848	3.03503612301	0.200931165338	0.0109848532049	1.60057005903	-0.187124751365	-0.0225069088955	1.22580403043	-0.0148737753496	-0.158540151587	1.84872649459	0.0573190774029	0.254800141124	-4.84036669112	-0.00413621060794	-0.015943005428	0.473234629131	0.0775193552057	0.179242372849	-1.52794065065	19.5271156445	47.1319501206	-3.28473421931	0.00885115160535	-0.412764789882	2.35937140884	-0.203251395161	-0.0194368849523	-0.199522016919	22.1790160943	51.6185210299	-4.97529780865
0.513	7.34195293457	14.1910432293	-1.00688453764	-0.0697002275599	0.204404981271	3.00904945831	0.200942950883	0.0125862381235	1.60219977819	-0.187146660354	-0.0213110684612	1.16587683826	-0.015031380224	-0.156669597213	1.89238225461	0.0575714520209	0.24994909498	-4.86172559549	-0.00415191715249	-0.0154700836843	0.472608858323	0.0776978179893	0.177683194482	-1.5904160834	19.5742459471	47.1286549465	-3.30561411381	0.00843960559019	-0.410327240448	2.51572745798	-0.20327093185	-0.0196364915122	-0.199691103073	22.2306321063	51.6135029778	-5.06080636382
0.514	7.35614347174	14.1900311115	-1.01735109836	-0.0694943246555	0.207400827405	2.9826428091	0.200956338519	0.014189032327	1.60338862869	-0.187167403431	-0.0201750872073	1.10608566948	-0.0151870928796	-0.154755713909	1.93538435251	0.0578189654105	0.245077684231	-4.8810959032	-0.00416715113876	-0.0149978888489	0.471780812328	0.0778746905359	0.176061898632	-1.65217561688	19.621372944	47.1253390114	-3.32625594735	0.00803057503499	-0.407733869958	2.67101352294	-0.203290668151	-0.0198361120001	-0.199549872545	22.2822430579	51.6084002061	-5.14473707974
0.515	7.37033299165	14.1890087004	-1.02747112513	-0.0692854392097	0.210370064319	2.95583101973	0.200971329433	0.0157927959733	1.60413866374	-0.187187040384	-0.0190988180912	1.04645256291	-0.0153408703281	-0.152799183198	1.97767706978	0.0580615982022	0.240187899127	-4.89847430459	-0.00418191339433	-0.0145266222829	0.470752319812	0.0780499110856	0.174379200817	-1.71322001319	19.6684966148	47.1220026121	-3.34654282033	0.00762421521301	-0.40498577399	2.82517841281	-0.203310603926	-0.0200354375834	-0.199101293809	22.3338488652	51.6032143367	-5.22700177133
0.516	7.38452148417	14.1879763485	-1.03723271564	-0.0690735980303	0.213312294353	2.92862904834	0.200987924376	0.0173970912972	1.60445198417	-0.187205630839	-0.0180820921364	0.986999346642	-0.0154926702908	-0.150800742186	2.01920495432	0.0582993330181	0.235281732619	-4.91385871277	-0.00419620494722	-0.0140564834953	0.469525255303	0.0782234185946	0.172635817236	-1.7735471481	19.7156169392	47.1186461628	-3.36635570228	0.00722068027691	-0.402084098216	2.97817313528	-0.203330738726	-0.0202341627096	-0.198348958627	22.3854494459	51.5979470783	-5.30751496553
0.517	7.39870893956	14.18693442	-1.04662420973	-0.0688588283157	0.216227134857	2.90105195995	0.201006123663	0.0190014826622	1.60433074587	-0.187223234245	-0.0171247186349	0.927747656475	-0.0156424512535	-0.148761183217	2.0599129846	0.058532154474	0.230361179137	-4.92724825122	-0.00421002702402	-0.0135876701071	0.468101521161	0.0783951527371	0.170832467779	-1.83315176598	19.7627338974	47.1152701974	-3.38557502627	0.00682012320969	-0.399030036217	3.12995086247	-0.2033510718	-0.020431985721	-0.197297064005	22.4370447195	51.5926002239	-5.38619397581
0.518	7.41289534841	14.1858832908	-1.05563427135	-0.0686411576392	0.219114218297	2.87311492005	0.201025927173	0.0206055366199	1.60377716948	-0.187239909847	-0.0162264853294	0.868718954735	-0.0157901725218	-0.146681353356	2.09974673671	0.0587600491802	0.225428233391	-4.93864324002	-0.00422338104799	-0.0131203778307	0.466483031694	0.0785650539106	0.168969879241	-1.89202531014	19.8098474702	47.1118753689	-3.40408197045	0.00642269577791	-0.395824827347	3.28046687703	-0.203371602098	-0.0206286094489	-0.195950391935	22.4886346074	51.5871756475	-5.46295876801
0.519	7.42708070173	14.1848233477	-1.06425187737	-0.0684206139338	0.221973192352	2.8448331891	0.201047334352	0.0222088219811	1.60279355256	-0.187255716668	-0.0153871585762	0.809934551711	-0.0159357942753	-0.144562153711	2.13865255252	0.0589830057415	0.220484889181	-4.94804518064	-0.00423626863713	-0.0126548004651	0.464671699472	0.0787330632446	0.167048788675	-1.95015582192	19.8569576391	47.108462448	-3.42175999284	0.00602854848691	-0.392469754659	3.4296784994	-0.203392328274	-0.0208237417896	-0.194314289256	22.5402190329	51.5816753021	-5.53773204982
0.52	7.4412649909	14.1837549886	-1.07246638089	-0.0681972254776	0.224803720005	2.81622211775	0.201070344218	0.023810909898	1.6013822814	-0.18727071349	-0.0146064834882	0.751415624283	-0.0160792776215	-0.142404538581	2.17657770818	0.0592010147552	0.215533138221	-4.95545673929	-0.00424869160232	-0.0121911299035	0.462669423603	0.0788991226123	0.165069946811	-2.00752790534	19.9040643865	47.1050323201	-3.43849569559	0.00563783053812	-0.388966142911	3.57754499577	-0.203413248693	-0.0210170962574	-0.19239464635	22.5917979212	51.5761012164	-5.61043922603
0.521	7.4554482077	14.1826786216	-1.08026752248	-0.0679710208778	0.227605479636	2.78729714267	0.20109495536	0.0254113739609	1.59954584425	-0.187284958823	-0.0138841840564	0.693183239433	-0.016220584648	-0.140209514436	2.21347058101	0.0594140688088	0.210574968987	-4.96088172792	-0.00426065194535	-0.0117295561517	0.460478080091	0.0790631746465	0.163034121484	-2.06412275019	19.9511676956	47.1015859823	-3.4541798979	0.00525068978833	-0.385315356679	3.72402746955	-0.203434361437	-0.021208392518	-0.190197874676	22.6433711995	51.5704554926	-5.68100841343
0.522	7.46963034435	14.1815946651	-1.08764547482	-0.0677420290555	0.230378165098	2.75807378261	0.201121165942	0.0270097903058	1.59728684579	-0.187298510897	-0.0132199632507	0.635258372175	-0.0163596784746	-0.137978138739	2.24928081407	0.0596221624761	0.205612365581	-4.96432508391	-0.0042721518571	-0.0112702673546	0.458099514177	0.0792251627577	0.160942101005	-2.11991820775	19.9982675509	47.0981245382	-3.46870841086	0.0048672727107	-0.381518798577	3.86908873467	-0.203455664312	-0.0213973568973	-0.187730883947	22.6949387974	51.5647403032	-5.74937039614
0.523	7.48381138857	14.180493777	-1.11413068697	-0.0675102732677	0.233133410433	2.75241688668	0.201149049105	0.0287565348313	1.8962022051	-0.187311459405	-0.0126770533233	0.450561482459	-0.0164964736018	-0.135612115803	2.48276505686	0.0598252753616	0.200613405418	-5.03359524321	-0.00428315510635	-0.0107362311461	0.609972902814	0.0793831425822	0.155017547911	-9.72918798047	20.0453749578	47.1166892119	40.5980558246	0.00448777002137	-0.377486580085	4.19534824923	-0.203477185593	-0.021645206377	-0.307968075271	22.7465005878	51.5588405134	-6.05020929873
0.524	7.49799133336	14.1793958135	-1.08179638162	-0.0672757725097	0.235868105619	2.71697348537	0.201178739425	0.0306241051939	1.83893851982	-0.187323916473	-0.0122370816184	0.429381927475	-0.0166308643447	-0.133169369895	2.40272676051	0.060023378388	0.195592647423	-5.00792074593	-0.00429360891462	-0.0101713853999	0.519718589447	0.0795335585929	0.145814473584	-8.67696067377	20.092511396	47.1561871851	38.3978905976	0.00411243560009	-0.373182262464	4.41328699122	-0.203498975051	-0.021933708114	-0.269035398727	22.7980564185	51.5528207722	-5.98927298188
0.525	7.51217019323	14.1783239115	-1.06200758368	-0.0670385484594	0.238579994983	2.70680524263	0.201210270001	0.0324370467775	1.78694464732	-0.187335921229	-0.0117724314842	0.499918340822	-0.0167628460981	-0.13079413688	2.34773926956	0.060216481855	0.190614286516	-4.94880106891	-0.0043035630795	-0.00973694436485	0.349163480729	0.0796752901026	0.137648545708	-7.65489507839	20.1396863886	47.1937980171	36.8237733543	0.00374145122956	-0.368786478598	4.37828074133	-0.203521029064	-0.0221743191929	-0.212186759105	22.8496062613	51.5468647751	-5.92272131145
0.526	7.52634799838	14.1772863921	-1.01303114742	-0.066798632078	0.24125276766	2.63874011236	0.20124358926	0.0342014706885	1.74190317455	-0.187347495228	-0.0113755663523	0.293811923126	-0.0168924885819	-0.128490830652	2.25887318628	0.0604046203291	0.185662661644	-4.9544486744	-0.00431307335555	-0.00928360772263	0.557509803712	0.0798093399684	0.130451185843	-6.73982465081	20.1868977305	47.2288858565	33.3519055396	0.00337492198538	-0.364272009769	4.65065691785	-0.203543319208	-0.0224059685746	-0.25111200416	22.9011501768	51.5409662829	-5.87426315248
0.527	7.54052478147	14.17627979	-1.00017305464	-0.0665560622314	0.243886925642	2.62957585149	0.201278651679	0.0359233675056	1.70189045963	-0.187358702087	-0.0110381521482	0.38101648516	-0.0170198568663	-0.126245738151	2.23131181538	0.0605878211509	0.180738981994	-4.89291062462	-0.00432213220744	-0.00883409606581	0.341513509928	0.0799366361363	0.12414114994	-5.88024715584	20.2341429503	47.2615536599	31.9837011248	0.0030129762691	-0.359619422795	4.65451702977	-0.20356583721	-0.0226300351117	-0.197021070053	22.9526882172	51.5351146135	-5.82907560468
0.528	7.55470057486	14.1753069902	-0.945426639169	-0.0663108770146	0.246483507995	2.56358885416	0.201315416414	0.0376061021033	1.66357873578	-0.187369600779	-0.0107592307755	0.176826260285	-0.0171450067212	-0.124053971743	2.15222100158	0.0607661125354	0.175843787076	-4.89747921142	-0.00433074307376	-0.00838763657892	0.551405463852	0.0800580424609	0.118671499356	-5.05905401072	20.2814194592	47.291464198	27.8373751342	0.00265575079475	-0.354831525908	4.92127674458	-0.203588575917	-0.0228473797462	-0.237668198883	23.0042204323	51.5293154557	-5.76924005151
0.529	7.56887541081	14.1743649144	-0.938724916428	-0.0660631139966	0.24904252794	2.55445103586	0.201353846964	0.0392549982192	1.63421349577	-0.187380250502	-0.0105402145837	0.261206123279	-0.0172679854649	-0.121903515626	2.14869123185	0.0609395230004	0.170977142862	-4.8358092164	-0.00433890787076	-0.0079419574195	0.339952855	0.0801743584378	0.113960454485	-4.36303573288	20.3287245545	47.3187264063	26.6870414615	0.00230338044335	-0.349909176884	4.92342130284	-0.203611529107	-0.0230590003139	-0.185572936432	23.0557468695	51.5235589288	-5.74381373823
0.53	7.58304932038	14.1734542231	-0.882657635957	-0.0658128101677	0.251565129878	2.49075283983	0.201393911202	0.0408734790906	1.6027482471	-0.187390709607	-0.0103779966171	0.0632298099808	-0.0173888311108	-0.119787776287	2.08278744615	0.0611080813385	0.166139533382	-4.83940974507	-0.00434662944757	-0.00750119618535	0.541569613291	0.0802863131694	0.109949008653	-3.65985593054	20.3760555115	47.3431875864	22.2353188545	0.00195599999767	-0.344851714482	5.19150350011	-0.203634691087	-0.0232649588027	-0.226344041177	23.1072675744	51.5178508605	-5.6723228693
0.531	7.59722233362	14.1725722507	-0.881287317723	-0.0655600017507	0.254051704101	2.48239560699	0.201435580917	0.0424659495349	1.58219264133	-0.187401035031	-0.0102728511208	0.147061182884	-0.0175075733409	-0.117696683812	2.099397503	0.0612718163425	0.161330474496	-4.77870802575	-0.00435391222107	-0.00706435082232	0.33212111277	0.080394567358	0.106559368636	-3.11942410265	20.4234095833	47.3649559322	21.3013727367	0.0016137451636	-0.339657953651	5.19601816188	-0.203658056748	-0.0234663633165	-0.176464986522	23.1587825912	51.5121828015	-5.66379500926
0.532	7.61139447875	14.1717180098	-0.827194340527	-0.0653047243132	0.256503170866	2.42053792186	0.201478831756	0.0440357285722	1.5573654332	-0.187411282627	-0.0102223412404	-0.0460414221743	-0.0176242330743	-0.115622782936	2.04840424882	0.0614307568939	0.156550628439	-4.78098408817	-0.00436076137938	-0.00663396580227	0.528648927339	0.0804997099882	0.103725891697	-2.54752977495	20.4707840737	47.3840249719	16.8367065787	0.0012767513903	-0.334329592945	5.46070325064	-0.203681621363	-0.0236628664176	-0.216541215661	23.2102919627	51.5065602445	-5.5813190937
0.533	7.6255657824	14.1708892969	-0.830231491476	-0.0650470126296	0.258920196387	2.41351312079	0.201523642763	0.0455862862497	1.54374992161	-0.187421506765	-0.0102259337465	0.0388564101886	-0.0177388234975	-0.113558063463	2.08103469835	0.0615849317601	0.151799103978	-4.72206483377	-0.00436718326195	-0.00620979933791	0.319684001392	0.080602261737	0.101377605996	-2.14904162876	20.5181763348	47.4004972823	16.1079142541	0.000945154554858	-0.328864077943	5.47032675409	-0.203705380663	-0.0238557342817	-0.169194512418	23.2617957309	51.5009762273	-5.58671528101
0.534	7.63973626904	14.1700839724	-0.780417542905	-0.0647869008169	0.261303428924	2.35295195426	0.201569996248	0.0471206826871	1.52504295344	-0.187431760663	-0.0102818627313	-0.150714379735	-0.0178513499541	-0.111494849734	2.04539275989	0.0617343697823	0.147076940391	-4.7222623406	-0.00437318466229	-0.00579300133243	0.51391200957	0.0807026738973	0.0994467144883	-1.71274138603	20.5655838221	47.4144772435	11.8520081192	0.000619089691397	-0.323265648978	5.72653117562	-0.203729330702	-0.0240443433991	-0.208023722284	23.3132939368	51.4954353963	-5.49494673312
0.535	7.65390596118	14.1693003095	-0.786908276379	-0.0645244222365	0.263653732062	2.34765432143	0.20161787733	0.048641481172	1.51655401604	-0.18744209606	-0.0103889321992	-0.0634245561669	-0.0179618109652	-0.10942717252	2.08996166637	0.0618790997332	0.142382961399	-4.66569564349	-0.00437877317839	-0.00538403087129	0.304028912709	0.0808013327206	0.0978709321502	-1.43882329011	20.6130040899	47.4260583515	11.3102079481	0.000298691567781	-0.317530598255	5.74357026965	-0.2037534679	-0.0242300516088	-0.163392696995	23.3647866206	51.4899322608	-5.51132428646
0.536	7.66807487905	14.1685354397	-0.742831371725	-0.0642596096348	0.26597147123	2.28782401432	0.201667273759	0.0501513772873	1.50323821465	-0.187452563528	-0.0105460026978	-0.250716440962	-0.0180701983658	-0.107347628795	2.06912578405	0.0620191505619	0.137718695894	-4.66283536653	-0.00438395661448	-0.0049828413196	0.498350190672	0.0808985601271	0.0965838808084	-1.13527939352	20.6604348312	47.435424231	7.42155086994	-1.5906595856e-05	-0.311665729018	5.9861682055	-0.203777788938	-0.0244120260317	-0.200556148542	23.4162738218	51.4844701907	-5.41281582415
0.537	7.68224304082	14.1677881035	-0.751840915531	-0.0639924950813	0.268257635712	2.28450494984	0.201718175493	0.0516520920035	1.49819121754	-0.187463212217	-0.0107513760744	-0.160030312138	-0.0181764982727	-0.105252184853	2.12176210094	0.0621545513007	0.133082781829	-4.60899276438	-0.00438874327587	-0.00459048144426	0.286369559995	0.0809946185707	0.0955330063488	-0.966469525592	20.7078738718	47.4426570501	7.04408730567	-0.000324572643239	-0.305666365749	6.01255833239	-0.203802290772	-0.0245916409983	-0.158673784812	23.4677555795	51.4790451044	-5.43735682964
0.538	7.6964104568	14.1670438507	-0.736664809287	-0.0637231036268	0.270525273344	2.25077031448	0.201770575169	0.0531472592617	1.49214329896	-0.187474064016	-0.0109522224259	-0.241662390647	-0.0182806844722	-0.103120214266	2.14217907349	0.0622853366039	0.12848782447	-4.58092195389	-0.00439317178574	-0.00426653830931	0.36151670992	0.0810897083649	0.0946465821729	-0.806378826208	20.7553195689	47.4487371926	5.11619783938	-0.000627218566771	-0.299625481314	6.06921053711	-0.203826963709	-0.0247542333879	-0.166510994197	23.5192319153	51.473626541	-5.39976993203
0.539	7.71057713555	14.1663136388	-0.723758943379	-0.0634514604696	0.272761041077	2.22076515105	0.201824467161	0.0546367240388	1.48678625526	-0.187485147678	-0.0112151007275	-0.284094212577	-0.018382727206	-0.100965253293	2.16774287226	0.062411541274	0.123921515895	-4.55169519634	-0.00439726178757	-0.00391346534687	0.344629214964	0.0811839791108	0.0938949096036	-0.696966312418	20.8027704218	47.4529684566	3.34633006155	-0.000923776098244	-0.293489581632	6.20258882703	-0.203851801811	-0.0249219698147	-0.168961859425	23.5707028511	51.4682450178	-5.36327651143
0.54	7.72474309007	14.1655954164	-0.712685804814	-0.0631775966328	0.274966632442	2.19041757859	0.201879846234	0.0561214234468	1.48261256074	-0.187496517428	-0.0115243999279	-0.334504188038	-0.0184826012752	-0.0987828850637	2.19699358571	0.0625331942779	0.11938449179	-4.52235301366	-0.00440100164765	-0.00356625480321	0.349791872348	0.0812775415773	0.0932300233367	-0.632806221314	20.8502246599	47.4555078157	1.73238824308	-0.00121413602611	-0.287230274099	6.31602623832	-0.203876808215	-0.0250908389444	-0.168776399805	23.6221684233	51.462899447	-5.32786510885
0.541	7.73890833147	14.1648873762	-0.703394621611	-0.0629015421963	0.277142240618	2.16079877401	0.201936708109	0.0576023251968	1.47919093911	-0.187508220414	-0.0118815718646	-0.37983968528	-0.0185802776201	-0.0965698047294	2.22916708297	0.0626503250939	0.114877140275	-4.49235001599	-0.00440439413533	-0.0032187205736	0.34527658689	0.0813704609554	0.0926087328817	-0.609774688666	20.89768067	47.4565123655	0.276711314917	-0.00149817859117	-0.280854856015	6.4348099313	-0.203901983078	-0.0252588870306	-0.167319772649	23.6736286674	51.4575888495	-5.29332980514
0.542	7.75307286906	14.1641878071	-0.695743702352	-0.0626233268802	0.27928839163	2.13150324867	0.201995049322	0.0590801021968	1.47636306088	-0.187520303037	-0.0122836736424	-0.42436387029	-0.0186757242452	-0.094323445432	2.26355151171	0.0627629637336	0.110400139173	-4.46165218684	-0.00440744118706	-0.00287538287891	0.341398802484	0.0814627613416	0.091992039598	-0.623611878837	20.9451369963	47.4561402049	-1.02103254199	-0.00177578715973	-0.274362281106	6.55033988604	-0.203927325095	-0.0254251460556	-0.165198277216	23.725083618	51.4523123404	-5.25968839228
0.543	7.76723671053	14.1634951306	-0.689609125257	-0.0623429799712	0.281405426361	2.1025662146	0.20205486699	0.060555233541	1.47389962734	-0.187532809593	-0.0127294375972	-0.467164039263	-0.0187689069171	-0.0920418984332	2.29954248588	0.0628711409365	0.105954266473	-4.43009321336	-0.00441014724677	-0.00253673653898	0.335893877382	0.0815544299369	0.0913451509409	-0.670165435295	20.9925923405	47.4545481564	-2.16306440532	-0.00204684582105	-0.267755041532	6.66413926088	-0.203952832215	-0.025589095311	-0.162700233748	23.7765333087	51.4470689903	-5.22701188922
0.544	7.78139986205	14.1628079005	-0.684851169586	-0.0620605304274	0.283493661286	2.0739036357	0.202116158601	0.0620279871986	1.47160768788	-0.187545783008	-0.0132173935193	-0.50874780491	-0.0188597897849	-0.0897238370828	2.33658021493	0.0629748882898	0.101540440117	-4.39755949946	-0.00441251752527	-0.00220382046099	0.329938278592	0.0816454212087	0.0906373926163	-0.745351213962	21.0400455595	47.4518899739	-3.15330074728	-0.00231124107707	-0.261035470513	6.77500277786	-0.203978501972	-0.0257504178063	-0.159944756771	23.8279777721	51.441857782	-5.19540469348
0.545	7.7955623284	14.1621248124	-0.681325111538	-0.0617760069215	0.285553350425	2.04547464132	0.202178921816	0.0634984425033	1.46930292156	-0.187559264875	-0.0137463406198	-0.549146396224	-0.0189483359401	-0.0873684734217	2.37414710726	0.0630742383564	0.0971596931519	-4.3639344305	-0.00441455797459	-0.00187707818039	0.323546282598	0.0817356609641	0.0898421181379	-0.845197742921	21.0874956619	47.44831478	-3.9970869571	-0.00256886212416	-0.254206623667	6.88269091343	-0.204004331619	-0.0259088772111	-0.156974052894	23.8794170398	51.4366775926	-5.16497418284
0.546	7.80972411316	14.1614447096	-0.678880371153	-0.061489437894	0.287584704525	2.01723355931	0.202243154289	0.0649665038031	1.46681967808	-0.187573295624	-0.0143151566258	-0.588485615561	-0.0190345079367	-0.0849755198529	2.41176003036	0.0631692247873	0.0928131686721	-4.32911452895	-0.00441627492647	-0.00155682558029	0.316958917618	0.081825050315	0.0889365838125	-0.965870907938	21.1349418022	47.4439657527	-4.70096768439	-0.00281960137097	-0.247271869952	6.98681651756	-0.204030318188	-0.026064260716	-0.153792956844	23.9308511422	51.4315271964	-5.13581812382
0.547	7.82388521881	14.1607665877	-0.677363447845	-0.0612008515953	0.289587893033	1.98914345639	0.2023088535	0.066431918162	1.46400903969	-0.18758791461	-0.0149228153086	-0.626831750153	-0.0191182682742	-0.0825451549693	2.44896973688	0.063259882426	0.0885021087731	-4.29300526922	-0.00441767494435	-0.00124321017966	0.310271883631	0.0819134695054	0.0879017969137	-1.10370288958	21.1823832746	47.438979037	-5.27246363461	-0.00306335475102	-0.240234890145	7.08714309718	-0.204056458495	-0.0262163522023	-0.150390015566	23.9822801084	51.4264052796	-5.10801538825
0.548	7.8380456469	14.160089596	-0.676619894803	-0.0609102761234	0.291563050692	1.96117186118	0.202376016605	0.0678942925522	1.46073974075	-0.187603160194	-0.0155683536692	-0.664244970889	-0.0191995798465	-0.080077989813	2.48536057564	0.0633462474028	0.0842278446829	-4.25552291103	-0.0044187646948	-0.00093629071095	0.303567053797	0.0820007815727	0.0867223376502	-1.2552156375	21.2298195055	47.433482873	-5.71986444294	-0.00330002198576	-0.233099579338	7.18347851517	-0.204082749131	-0.0263649209186	-0.146747417049	24.0337039663	51.4213104617	-5.08162045479
0.549	7.85220539822	14.1594130379	-0.676496375352	-0.0606177394568	0.293510282496	1.93329174654	0.202444640307	0.0693531113291	1.45689781301	-0.187619069802	-0.0162508609512	-0.700769593008	-0.0192784063585	-0.0775750340523	2.52055094586	0.0634283572181	0.0799917859972	-4.21659446054	-0.00441955087115	-0.000636062001664	0.296890364774	0.0820868358213	0.0853861595204	-1.41714062216	21.2772500454	47.4275969232	-6.05203521252	-0.00352950677263	-0.225869994398	7.27569136542	-0.204109186451	-0.0265097176586	-0.142846063012	24.0851227422	51.4162413217	-5.05665953457
0.55	7.86636447292	14.1587363685	-0.676842499524	-0.0603232694811	0.295429668871	1.90548100494	0.202514720739	0.0708077533714	1.45238627144	-0.187635679965	-0.0169694662137	-0.736440931796	-0.0193547127064	-0.0750376617608	2.55419363725	0.063506250816	0.0757954097809	-4.17615797193	-0.00442004014313	-0.000342481944408	0.290269749741	0.0821714710871	0.0838843721804	-1.5864340578	21.3246745598	47.4214317863	-6.27823859453	-0.00375171692049	-0.21855030132	7.36369479026	-0.204135766547	-0.0266504747218	-0.13866806333	24.136536461	51.4111964277	-5.033128649
0.551	7.8805228707	14.158059191	-0.677512466908	-0.0600268940114	0.297321270556	1.87772236473	0.20258625337	0.0722575087733	1.44712453254	-0.187653026363	-0.0177233297235	-0.771286087809	-0.0194284653257	-0.0724675769512	2.58597598183	0.0635799686456	0.071640249532	-4.13416252605	-0.00442023912811	-5.54880227668e-05	0.283718093542	0.0822545187788	0.0822110111856	-1.76028793183	21.37209282	47.4150886812	-6.40797166526	-0.00396656443762	-0.211144732945	7.44744195973	-0.204162485238	-0.026786907751	-0.134197995183	24.1879451464	51.4061743671	-5.0109924823
0.552	7.89468059092	14.1573812515	-0.678366463631	-0.0597286408095	0.29918513332	1.85000316228	0.202659232922	0.0737015948947	1.44104771013	-0.187671143846	-0.0185116356011	-0.805325667374	-0.0194996325038	-0.0698667791049	2.61561971072	0.0636495527125	0.0675278842252	-4.09056808738	-0.00442015437705	0.000224990145206	0.277238242405	0.0823358056837	0.0803627987004	-1.93613703846	21.419504694	47.4086592859	-6.45081885159	-0.00417396558017	-0.203657552153	7.52691962563	-0.204189338051	-0.0269187185087	-0.129423519946	24.2393488205	51.4011737787	-4.990184322
0.553	7.90883763277	14.1567024323	-0.679271884263	-0.0594285375966	0.301021292467	1.82231513195	0.202733653306	0.0751391716432	1.43410578684	-0.187690066457	-0.0193335857692	-0.838574668858	-0.0195681846578	-0.0672375289935	2.64288051229	0.0637150466184	0.0634599275805	-4.04534520209	-0.00441979237089	0.000499022162234	0.270825791657	0.0824151565326	0.0783388990052	-2.11166235211	21.4669101365	47.4022257166	-6.4163197279	-0.0043738408666	-0.196093020713	7.60214325263	-0.20421632021	-0.0270455981013	-0.124335665256	24.2907475041	51.396193383	-4.97060702741
0.554	7.92299399535	14.1560227443	-0.680104289204	-0.0591266120618	0.302829777114	1.79465416336	0.202809507569	0.0765693558855	1.42626269779	-0.187709827447	-0.0201883947227	-0.87104323809	-0.0196340945799	-0.0645823150857	2.66754730316	0.0637764955911	0.0594380176922	-3.99847457456	-0.00441915952444	0.000766670746108	0.264471376093	0.0824923963182	0.076140672288	-2.2847910822	21.5143091797	47.3958606303	-6.31385283172	-0.0045661150634	-0.188455372883	7.6731524086	-0.204243426624	-0.0271672303941	-0.118928920245	24.3421412168	51.3912320124	-4.9521343112
0.555	7.93714967789	14.155342318	-0.680748216808	-0.0588228918661	0.304610614217	1.76702004083	0.202886787865	0.0779912349068	1.41749534488	-0.187730459287	-0.0210752849488	-0.902737213997	-0.0196973376478	-0.061903820814	2.68944124032	0.0638339465035	0.0554638071363	-3.94994653729	-0.00441826219528	0.00102798758024	0.258162292161	0.0825673523693	0.0737714298619	-2.45369377011	21.5617019237	47.3896274369	-6.15253417194	-0.00475071714653	-0.180748793372	7.74000661336	-0.204270651887	-0.0272832954655	-0.113201222499	24.3935299771	51.3862886387	-4.93461298943
0.556	7.95130467974	14.154661395	-0.681097753346	-0.0585174046428	0.306363832319	1.73941616307	0.202965485422	0.0794038788619	1.4077925653	-0.187751993671	-0.0219934828428	-0.933658574009	-0.0197578920047	-0.0592048929406	2.70841450643	0.0638874478839	0.0515389536486	-3.8997604381	-0.00441710669619	0.00128301059279	0.251883732952	0.082639856181	0.0712361935852	-2.6167787835	21.6090885277	47.3835806043	-5.94113084674	-0.00492758024287	-0.172977399328	7.80278147521	-0.204297990271	-0.0273934730131	-0.10715387261	24.4449138026	51.3813623995	-4.91786548495
0.557	7.9654590006	14.1539803177	-0.681056965142	-0.0582101779942	0.308089465024	1.71184924766	0.203045590537	0.0808063521785	1.39715406764	-0.18777446152	-0.0229422150335	-0.963805807405	-0.0198157387068	-0.0564885112359	2.72434890296	0.0639370499164	0.0476651114486	-3.84792396193	-0.00441569930974	0.00153176231665	0.245619714773	0.0827097450088	0.0685414619121	-2.7726845626	21.656469201	47.3777660446	-5.68798866868	-0.00509664155556	-0.165145226038	7.86156510347	-0.20432543573	-0.0274974456491	-0.100791399367	24.4962927102	51.3764526204	-4.90169273317
0.558	7.97961264052	14.1532995191	-0.680540133268	-0.0579012394846	0.30978755416	1.68432902472	0.203127092575	0.082197723891	1.38558935747	-0.18779789298	-0.0239207050589	-0.993174243253	-0.0198708618422	-0.0537577596419	2.737154285	0.0639828044338	0.0438439232648	-3.79445240574	-0.00441404630404	0.00177424906648	0.239353784873	0.0827768632321	0.0656949846509	-2.92026995966	21.7038441948	47.3722215634	-5.40097370744	-0.00525784227663	-0.157256216101	7.91645477003	-0.204352981904	-0.0275949020429	-0.0941213882761	24.5476667159	51.3715588353	-4.88587750494
0.559	7.99376560003	14.1526195131	-0.67947184667	-0.0575906166312	0.311458152634	1.65686792322	0.203209979976	0.0835770769002	1.37311666086	-0.187822317417	-0.0249281703563	-1.02175635169	-0.0199232486216	-0.0510157990641	2.74676687062	0.064024764902	0.0400770131	-3.73936792376	-0.00441215394914	0.00201046074044	0.233069563059	0.0828410634985	0.0627055481716	-3.05860299908	21.7512137943	47.3669773633	-5.08742649853	-0.00541112749058	-0.149314211808	7.96755381763	-0.204380622125	-0.0276855398778	-0.0871542815585	24.5990358357	51.3666808027	-4.87018769979
0.56	8.00791788023	14.1519408837	-0.677786972374	-0.0572783368914	0.313101326973	1.6294807544	0.203294240272	0.084943516162	1.35976186278	-0.187847763412	-0.0259638195467	-1.04954202916	-0.019972889442	-0.0482658419006	2.7531474564	0.0640629863984	0.0363659797596	-3.68269875715	-0.00441002853322	0.00224037110073	0.226751157512	0.0829022076588	0.0595827724861	-3.18694837188	21.7985783113	47.3620565857	-4.75412859023	-0.00555644607173	-0.141322950492	8.01496881407	-0.204408349429	-0.0277690685971	-0.0799031569622	24.6504000854	51.3618185189	-4.85437993705
0.561	8.02206948281	14.151264275	-0.675430491567	-0.0569644276481	0.314717159548	1.60218439696	0.203379860118	0.0862961758284	1.34555746999	-0.187874258747	-0.027026849997	-1.07651887147	-0.0200197779272	-0.0455111283886	2.75627956771	0.0640975255838	0.0327123911499	-3.62447846227	-0.00440767637846	0.00246393842078	0.220383482596	0.0829601675057	0.0563369213209	-3.30475395854	21.8459380775	47.3574758813	-4.40728020668	-0.00569375057828	-0.133286062604	8.05880696061	-0.20443615657	-0.0278452119204	-0.0723834894598	24.7017594807	51.3569722274	-4.83820302784
0.562	8.03622041014	14.1505903811	-0.672357209027	-0.0566489161931	0.31630575049	1.57499748643	0.203466825319	0.0876342253669	1.33054160676	-0.187901830395	-0.0281164456536	-1.10267244163	-0.0200639109438	-0.0427549048188	2.7561675717	0.0641284406691	0.0291177793443	-3.56474514893	-0.00440510385604	0.00268110641174	0.213952499314	0.0830148253294	0.0529787260154	-3.41163665254	21.8932934385	47.3532459972	-4.05248814821	-0.00582299714571	-0.125207072246	8.09917375619	-0.204464036031	-0.0279137101153	-0.064612900489	24.7531140381	51.3521424252	-4.82140137255
0.563	8.0503706653	14.1499199368	-0.66853139177	-0.0563318297082	0.31786721929	1.54794011376	0.203555120869	0.0889568746976	1.31475705467	-0.187930504505	-0.029231775139	-1.12798652914	-0.020105288598	-0.0400004036445	2.7528347769	0.064155791377	0.0255836364	-3.5035407398	-0.00440231740016	0.00289180535789	0.207445393004	0.0830660743043	0.0495192238187	-3.50736774091	21.9406447476	47.3493723715	-3.694763273	-0.00594414538178	-0.117089399904	8.13617092703	-0.204491980047	-0.027974322016	-0.0566109009087	24.8044637742	51.3473298653	-4.80371846259
0.564	8.06452025212	14.149253708	-0.663926355541	-0.0560131952455	0.319401706114	1.52103353452	0.203644730995	0.0902633783949	1.29825033981	-0.187960306388	-0.0303719901063	-1.15244340547	-0.0201439142126	-0.0372508254847	2.74632154287	0.0641796389006	0.0221114109006	-3.44091025903	-0.00439932352078	0.00309595340429	0.200850699795	0.0831138187217	0.0459696109123	-3.5918580718	21.9879923617	47.3458557269	-3.33852598071	-0.0060571582653	-0.108936367131	8.16989462006	-0.204519980621	-0.02802682678	-0.0483986270847	24.8558087069	51.3425355561	-4.78489987552
0.565	8.07866917522	14.1485924828	-0.658523902297	-0.055693039706	0.320909372828	1.49429989237	0.203735639204	0.091553039003	1.2810708764	-0.187991260495	-0.031536223845	-1.17602407164	-0.0201797942868	-0.0345093230038	2.73668341892	0.0642000458587	0.0187025051919	-3.37690115834	-0.0043961288151	0.00329345794956	0.194158390732	0.0831579740823	0.0423411102682	-3.66514321649	22.0353366359	47.3426926543	-2.9876191169	-0.00616200205031	-0.10075120289	8.2004338615	-0.204548029547	-0.0280710253834	-0.0399985797703	24.9071488551	51.337760758	-4.76469630003
0.566	8.09281743999	14.147937064	-0.652313809842	-0.0553713898177	0.322390403753	1.46776195822	0.203827828328	0.0928252095251	1.26327016787	-0.188023390402	-0.0327235901302	-1.19870849873	-0.0202129384417	-0.0317789866291	2.72398933036	0.0642170762479	0.0153582732697	-3.31156268626	-0.00439273997757	0.00348421710492	0.187359919983	0.0831984670645	0.0386448542521	-3.72736881574	22.0826779203	47.3398761811	-2.64532724023	-0.00625864617741	-0.0925370513205	8.2278692777	-0.204576118431	-0.0281067418548	-0.0314343629871	24.9584842389	51.3330069767	-4.7428662926
0.567	8.10696505265	14.1472882605	-0.645293217152	-0.0550482721128	0.323845006176	1.44144288712	0.203921280581	0.0940792951444	1.24490107084	-0.188056718788	-0.0339331823091	-1.22047585913	-0.020243359351	-0.0290628320502	2.70831982748	0.0642307953942	0.0120800192739	-3.24494530534	-0.00438916380843	0.00366812118659	0.180448243362	0.0832352353825	0.0348917817091	-3.77877627034	22.1300165566	47.337396317	-2.31440111995	-0.0063470631934	-0.0842969806457	8.25227207186	-0.204604238714	-0.0281338242507	-0.0227304287255	25.0098148804	51.3282759543	-4.7191786468
0.568	8.12111202022	14.1466468809	-0.63746599108	-0.0547237129044	0.325273410616	1.4153659936	0.204015977605	0.0953147542413	1.22601712274	-0.188091267415	-0.0351640726134	-1.24130474939	-0.0202710726617	-0.0263637894317	2.68976540954	0.0642412699021	0.00886899654063	-3.17710016112	-0.00438540722073	0.0038450542141	0.173417811664	0.0832682275479	0.0310925491146	-3.81968891865	22.177352875	47.3352405731	-1.99708655477	-0.00642722868021	-0.0760339929862	8.27370324707	-0.204632381699	-0.0281521453805	-0.0139118306106	25.0611408032	51.3235696577	-4.6934145689
0.569	8.13525835053	14.1460137268	-0.6288420856	-0.0543977382636	0.326675870886	1.389554547	0.204111900532	0.0965310987706	1.20667193586	-0.188127057108	-0.0364153116881	-1.2611734001	-0.0202960969036	-0.0236846942594	2.66842493517	0.0642485676039	0.00572640715802	-3.10807860413	-0.00438147724592	0.00401489539147	0.166264543084	0.0832974025501	0.0272574552452	-3.85049882013	22.2246871925	47.3333944514	-1.69515685737	-0.00649912119412	-0.0677510348297	8.29221306606	-0.204660538573	-0.0281616032892	-0.00500398664735	25.1124620332	51.3188902656	-4.66536954045
0.57	8.14940405218	14.1453895873	-0.619436942041	-0.0540703739962	0.328052663953	1.36403158636	0.204209030028	0.0977278940659	1.18691865483	-0.188164107728	-0.0376859283261	-1.28005987604	-0.0203184533906	-0.0210282797281	2.64440412739	0.0642527575085	0.00265340197203	-3.03793176782	-0.00437738103795	0.00417752055216	0.158985778289	0.0833227294671	0.0233963787139	-3.87165424251	22.2720198107	47.3318418992	-1.40994749963	-0.0065627222155	-0.0594510079307	8.30784073198	-0.204688700435	-0.0281621215091	0.00396754674148	25.1637785984	51.3142401534	-4.63485488296
0.571	8.16354913459	14.1447752335	-0.609270785004	-0.0537416456194	0.329404089624	1.33881975579	0.204307346354	0.0989047581339	1.16680948087	-0.188202438156	-0.0389749293959	-1.29794226342	-0.0203381661157	-0.0183971705749	2.61781417893	0.06425390975	-0.000348919012481	-2.96671020123	-0.0043731258759	0.00433280355211	0.151580221616	0.0833441870202	0.0195187276277	-3.88364793005	22.3193510145	47.330565729	-1.14239306748	-0.00661801610968	-0.0511367804265	8.32061427631	-0.204716858321	-0.0281536490934	0.0129772847285	25.2150905294	51.3096218765	-4.60169886053
0.572	8.17769360792	14.144171414	-0.598368044943	-0.0534115783396	0.330730470082	1.31394115972	0.204406829414	0.100061360503	1.14639525814	-0.188242066271	-0.0402812999497	-1.31479884393	-0.0203552616401	-0.0157938782538	2.58877046334	0.0642520955375	-0.00327950589144	-2.8944635567	-0.00436871916533	0.00448061759838	0.144047870919	0.0833617630843	0.0156334005564	-3.88700621255	22.3666810714	47.329548	-0.893064886332	-0.00666499009888	-0.0428111979697	8.33055063725	-0.204745003226	-0.0281361604449	0.0220000121044	25.2663978594	51.3050381532	-4.5657478869
0.573	8.19183748305	14.1435788517	-0.58675673604	-0.0530801970299	0.332032149281	1.28941723745	0.204507458804	0.101197420693	1.12572512135	-0.188283008923	-0.0416040034998	-1.33060825616	-0.0203697689779	-0.0132207973454	2.55739135353	0.0642473871056	-0.00613735783494	-2.82124033035	-0.00436416843827	0.00462083650337	0.136389939056	0.0833754541636	0.0117487579522	-3.88227899576	22.4140102305	47.3287703629	-0.662209227681	-0.00670363424521	-0.034477094696	8.33765591028	-0.204773126133	-0.0281096549568	0.0310109641869	25.3177006244	51.3004918457	-4.52686704695
0.574	8.2059807716	14.1429982394	-0.574467860162	-0.0527475262091	0.333309492228	1.26526865669	0.204609213868	0.102312706355	1.10484620323	-0.188325281916	-0.0429419824497	-1.34534964385	-0.0203817194782	-0.0106802030941	2.52379714903	0.0642398576658	-0.0089215218274	-2.74708765457	-0.00435948135209	0.0047533358575	0.128608769206	0.0833852648441	0.00787260312543	-3.8700306578	22.4613387229	47.3282143657	-0.449785277247	-0.00673394144449	-0.0261373038644	8.34192575295	-0.204801218039	-0.0280741564788	0.039985991898	25.3689988633	51.2959859419	-4.48494054377
0.575	8.22012348583	14.142430238	-0.561534870416	-0.0524135900209	0.334562884168	1.24151522506	0.204712073736	0.103407031156	1.08380339702	-0.188368899986	-0.0442941586675	-1.35900279169	-0.0203911467047	-0.00817424996404	2.4881091111	0.0642295813593	-0.0116310912242	-2.67205113894	-0.00435466568711	0.00487799411506	0.120707745915	0.0833912072316	0.00401217186578	-3.85083186155	22.508666761	47.3278617218	-0.255502417684	-0.00675590743044	-0.0177946680252	8.3433459253	-0.204829269973	-0.0280297126282	0.0489017094951	25.420292618	51.2915235357	-4.43987189233
0.576	8.23426563869	14.141875474	-0.547993153334	-0.052078412214	0.33579272969	1.21817581859	0.204816017378	0.10448025244	1.06263917079	-0.188413876783	-0.0456594341871	-1.37154824741	-0.0203980863152	-0.00570497110649	2.45044860402	0.0642166332116	-0.014265204172	-2.59617475671	-0.00434972934325	0.00499469359008	0.112691204136	0.0833933003824	0.000174129795028	-3.82525227993	22.5559945391	47.3276945424	-0.0788563638926	-0.00676953078874	-0.00945204858895	8.34189294729	-0.204857273027	-0.0279763939601	0.0577356267022	25.4715819337	51.2871078078	-4.39158388972
0.577	8.2484072437	14.1413345376	-0.533879514784	-0.0517420161233	0.336999451762	1.19526832586	0.204921023639	0.105532268741	1.04139343172	-0.188460224846	-0.0470366920272	-1.38296743261	-0.0204025759401	-0.00327427863505	2.41093633887	0.0642010890885	-0.0168230419374	-2.51950077419	-0.00434468033578	0.00510332136081	0.104564337322	0.0833915697356	-0.00363542345454	-3.79385421926	22.6033222341	47.3276955324	0.0808362662792	-0.00677481298038	-0.00111233468783	8.33753485495	-0.20488521837	-0.0279142930154	0.0664662625641	25.5228668586	51.2827420067	-4.34001836181
0.578	8.26254831496	14.140807982	-0.519231770188	-0.051404424652	0.338183490729	1.17280960703	0.205027071282	0.106563017174	1.02010343468	-0.188507955591	-0.0484247971135	-1.39324274007	-0.0204046550617	-0.000883964607311	2.36969171659	0.064183025654	-0.0193038271838	-2.44206971847	-0.00433952679006	0.00520377008267	0.0963331064195	0.0833860465518	-0.00741094412103	-3.75718711375	22.650650006	47.3278481531	0.224405169487	-0.00677175837335	0.00722154875812	8.33023203695	-0.204913097278	-0.027843523262	0.075073244283	25.5741474443	51.2784294297	-4.2851357013
0.579	8.27668886711	14.140296322	-0.504088334739	-0.051065660255	0.339345303265	1.15081546616	0.205134139026	0.107572470757	0.998803730705	-0.188557079288	-0.0498225972945	-1.40235762182	-0.0204043648953	0.00146429738315	2.32683226433	0.0641625203293	-0.0217068222334	-2.36392038077	-0.00433427693566	0.00529593871116	0.0880041505479	0.0833767673652	-0.0111474291079	-3.71578285989	22.6979779984	47.3281367536	0.352795705199	-0.00676037428204	0.0155466338443	8.3199381355	-0.204940901149	-0.0277642179455	0.0835373887094	25.6254237458	51.2741734046	-4.22691436112
0.58	8.29082891529	14.1398000339	-0.488487839699	-0.0507257449228	0.340485361316	1.12930063566	0.205242205579	0.108560635699	0.977526153787	-0.188607605049	-0.0512289244378	-1.41029666481	-0.0204017482716	0.00376895009536	2.28247316008	0.0641396512545	-0.0240313273489	-2.28508985028	-0.00432893909974	0.00537973313669	0.0795847005174	0.0833637734524	-0.0148403965113	-3.67015194701	22.7453063401	47.3285466716	0.467040359974	-0.00674067101342	0.0238599034096	8.30660099491	-0.204968621522	-0.0276765288662	0.0918407698628	25.6766958211	51.2699772724	-4.16535013914
0.581	8.30496847508	14.1393195556	-0.472468793392	-0.0503847001666	0.34160415102	1.1082787716	0.205351249671	0.109527548696	0.956299839076	-0.188659540809	-0.0526425955985	-1.41704565648	-0.0203968495215	0.00602855009521	2.23672683962	0.0641144972513	-0.026276679062	-2.2056135759	-0.0043235216998	0.00545506673489	0.0710824958951	0.0833471103228	-0.018485862654	-3.62078033848	22.7926351456	47.3290643082	0.568232789636	-0.00671266191885	0.0321582857276	8.29016364123	-0.204996250099	-0.0275806250966	0.0999667694559	25.7279637319	51.2658443697	-4.10045522451
0.582	8.3191075625	14.1388552865	-0.456069361418	-0.0500425470053	0.342702171635	1.08776245845	0.205461250083	0.11047327425	0.935151270358	-0.188712893314	-0.0540624142475	-1.42259164143	-0.020389714364	0.00824176485447	2.18970267891	0.0640871377875	-0.0284422485755	-2.12552545121	-0.00431803323602	0.00552186083589	0.062505706097	0.0833268272333	-0.0220803163492	-3.56812705187	22.8399645164	47.3296771766	0.657504096627	-0.00667636345089	0.0404386501894	8.27056528223	-0.205023778758	-0.0274766916538	0.107900116127	25.7792275431	51.2617780134	-4.03225748241
0.583	8.33324619394	14.1384075883	-0.439327027649	-0.0496993059522	0.343779934475	1.06776322238	0.205572185671	0.111397902061	0.914104351774	-0.188767668106	-0.0554871715528	-1.42692296894	-0.0203803897968	0.0104073695667	2.14150674547	0.064057652943	-0.0305274402605	-2.04485791878	-0.00431248228304	0.00558004511702	0.0538628561735	0.0833029767296	-0.0256206910669	-3.51262238354	22.8872945419	47.3303739296	0.736001804471	-0.0066317952238	0.0486978039853	8.24774230958	-0.205051199568	-0.027364928141	0.115626909421	25.8304873229	51.2577814849	-3.96079933643
0.584	8.34738438613	14.1379767855	-0.422278441489	-0.049354997004	0.344837961862	1.04829155165	0.205684035394	0.112301544488	0.893180500716	-0.188823869516	-0.0569156477029	-1.43002933124	-0.0203689239902	0.0125242437455	2.09224161226	0.0640261233778	-0.0325316902655	-1.96364209132	-0.00430687748152	0.00562955792366	0.0451627570947	0.0832756142163	-0.0291043356195	-3.45466672158	22.9346253011	47.3311443661	0.804871141911	-0.00657898007692	0.056932489789	8.22162929798	-0.205078504805	-0.0272455473697	0.123134633293	25.8817431426	51.2538580169	-3.88613672554
0.585	8.3615221561	14.1375631667	-0.404959216714	-0.0490096396301	0.3458767861	1.02935692272	0.205796778333	0.113184334117	0.872398757492	-0.188881500647	-0.0583466132662	-1.43190179521	-0.0203553661844	0.0145913676651	2.04200622684	0.0639926303	-0.0344544652535	-1.88190788464	-0.0043012275293	0.00567034652293	0.0364144414416	0.0832447975565	-0.0325289839241	-3.39462988771	22.981956863	47.331979421	0.865238815546	-0.00651794413981	0.0651393844298	8.19215998355	-0.205105686966	-0.0271187739745	0.130412157159	25.932995077	51.2500107795	-3.80833810568
0.586	8.37565952118	14.1371669852	-0.387403812259	-0.0486632527628	0.346896948477	1.01096783209	0.205910393711	0.11404642145	0.851775909774	-0.188940563368	-0.0597788305773	-1.4325328269	-0.0203397665913	0.0166078186932	1.99089582951	0.0639572554367	-0.0362952612759	-1.7996841601	-0.00429554117239	0.00570236729546	0.02762710362	0.0832105867024	-0.0358927243446	-3.33285095316	23.0292892882	47.33287114	0.918199077249	-0.00644871689833	0.0733150985304	8.15926821773	-0.205132738775	-0.0269848430319	0.137449728209	25.9842432038	51.2462428688	-3.72748327255
0.587	8.3897964989	14.1367884606	-0.369645364583	-0.0483158547894	0.347898998309	0.993131831172	0.206024860908	0.114887972719	0.83132662659	-0.189001058311	-0.061211055145	-1.43191630824	-0.0203221762981	0.0185727675651	1.93900191422	0.0639200810047	-0.0380536027926	-1.71699887345	-0.0042898271958	0.00572558587001	0.0188100454834	0.0831730433557	-0.0391939690555	-3.2696384688	23.0766226301	47.3338126406	0.964802145958	-0.00637133126052	0.0814561770822	8.12288888575	-0.205159653195	-0.0268439986919	0.144238951849	26.0354876039	51.242557296	-3.64366231859
0.588	8.40393310702	14.1364277801	-0.351715639234	-0.0479674635442	0.348883492007	0.975855565135	0.206140159479	0.115709167832	0.811063600471	-0.189062984857	-0.062642037073	-1.43004754791	-0.020302647177	0.0204854746351	1.88641222569	0.0638811896824	-0.039729041843	-1.63387922724	-0.00428409441427	0.00573997720596	0.00997262641977	0.0831322306592	-0.0424314238184	-3.20527105703	23.1239569355	47.334798064	1.00604467094	-0.00628582362152	0.0895591009161	8.08295878215	-0.205186423441	-0.0266964928317	0.150772768771	26.0867283611	51.2389569776	-3.55697450042
0.589	8.41806936346	14.1360850998	-0.333644986153	-0.0476180963021	0.349850992196	0.959144813591	0.206256269162	0.11651019848	0.790997694945	-0.189126341137	-0.0640705224912	-1.42692328838	-0.0202812317966	0.0223452861415	1.83321078728	0.0638406645828	-0.0413211573682	-1.55035182321	-0.00427835166285	0.00574552562835	0.00112421836093	0.0830882129181	-0.0456040585011	-3.13999830832	23.1712922458	47.3358225174	1.04286216199	-0.00619223392655	0.097620289027	8.03941743971	-0.20521304298	-0.0265425837374	0.157045419677	26.1379655619	51.2354447268	-3.46752713621
0.59	8.43220528628	14.1357605462	-0.315462231636	-0.0472677697726	0.350802066869	0.943004532746	0.206373169894	0.117291266374	0.771138093784	-0.189191124026	-0.0654952549881	-1.42254170543	-0.0202579833383	0.0241516305122	1.77947795401	0.0637985892268	-0.042829554687	-1.46644281442	-0.00427260778762	0.00574222482015	-0.00772583476646	0.0830410553495	-0.0487110786223	-3.07404193404	23.218628598	47.3368820102	1.07612334192	-0.00609060573119	0.105636101698	7.99220790271	-0.205239505539	-0.0263825348242	0.163052406861	26.1891992959	51.2320232459	-3.37543463707
0.591	8.44634089367	14.1354542177	-0.297194711864	-0.0469165000949	0.351737288585	0.927438899031	0.206490841818	0.118052581647	0.751492451061	-0.189257329142	-0.0669149770428	-1.41690240405	-0.0202329555157	0.0259040147322	1.72529048595	0.0637550475169	-0.0442538651205	-1.3821780525	-0.00426687163633	0.00573007777589	-0.0165682537481	0.0829908238611	-0.0517518981532	-3.00759712781	23.2659660257	47.337973385	1.1066262126	-0.00598098625815	0.113602844373	7.94127744688	-0.205265805113	-0.0262166133962	0.168790449272	26.2404296551	51.2286951199	-3.28081731498
0.592	8.46047620387	14.1351661862	-0.278868272901	-0.0465643028337	0.352657233711	0.912451352371	0.20660926529	0.118794361392	0.732067039819	-0.189324950846	-0.0683284314494	-1.41000640905	-0.0202062024979	0.0276020207937	1.67072163719	0.0637101237114	-0.045593745762	-1.29758323068	-0.00426115204908	0.00570909672082	-0.0253938563983	0.0829375848552	-0.0547261137607	-2.9408340872	23.3133045595	47.3390942458	1.1350954324	-0.00586342644986	0.121516772214	7.88657823503	-0.205291935964	-0.0260450894544	0.17425743409	26.291656734	51.225462811	-3.18380057812
0.593	8.47461123521	14.1348964985	-0.260507233441	-0.046211192976	0.353562481707	0.898044639704	0.206728420885	0.119516828361	0.712866897462	-0.189393982243	-0.0697343627302	-1.40185615257	-0.0201777788364	0.0292453022405	1.61584125638	0.0636639023988	-0.0468488793868	-1.21268401889	-0.00425545784922	0.0056793029993	-0.0341935866272	0.082881405058	-0.0576334806339	-2.87389965914	23.3606442281	47.3402428842	1.16218133271	-0.00573798101611	0.129374095287	7.82806791191	-0.205317892626	-0.0258682345559	0.179452363052	26.3428806298	51.2223286538	-3.08451385796
0.594	8.48874600605	14.1346451776	-0.242134444416	-0.0458571849279	0.354453614456	0.884220857901	0.206848289404	0.120220209793	0.693895966164	-0.189464415184	-0.0711315185353	-1.39245545736	-0.0201477393949	0.0308335808163	1.56071589516	0.0636164684719	-0.0480189744917	-1.12750619094	-0.00424979783425	0.00564072693592	-0.0429585401325	0.0828223513726	-0.0604738899969	-2.80691906693	23.4079850587	47.3414182048	1.18845997751	-0.00560470847631	0.137170984311	7.76571013531	-0.205343669904	-0.0256863207261	0.18437529658	26.3941014415	51.219294852	-2.98308978975
0.595	8.50288053475	14.1344122248	-0.223771341145	-0.0455022925129	0.355331215633	0.870981495624	0.206968851877	0.12090473639	0.67515722767	-0.189536240269	-0.0725186510221	-1.38180951623	-0.0201161392829	0.0323666432245	1.50540892128	0.0635679071019	-0.0491037654585	-1.04207574273	-0.00424418076695	0.00559340767233	-0.0516799870529	0.0827604907535	-0.0632473483742	-2.73999768763	23.4553270776	47.342619652	1.21443431079	-0.0054636711957	0.144903576899	7.69947504143	-0.205369262874	-0.0254996194296	0.189027296496	26.4453192707	51.2163634754	-2.8796633184
0.596	8.51701483967	14.1341976201	-0.205437928438	-0.04514652897	0.356195870117	0.858327473979	0.207090089566	0.121570641419	0.656652831472	-0.189609446853	-0.0738945182142	-1.36992486822	-0.0200830337923	0.0338443380019	1.44998063361	0.0635183037128	-0.0501030128293	-0.95641899883	-0.00423861536662	0.00553739298285	-0.0603493918898	0.0826958901	-0.0659539586415	-2.67322284705	23.502670311	47.3438471372	1.24053621292	-0.00531493541513	0.152567984243	7.62933964506	-0.205394666884	-0.0253084005989	0.193410365144	26.4965342207	51.2135364583	-2.77437096834
0.597	8.53114893914	14.1340013247	-0.187152914703	-0.0447899069532	0.357048163447	0.846259185782	0.207211983966	0.122218159943	0.638384215534	-0.189684023055	-0.0752578853345	-1.35680937208	-0.020048478337	0.035266572507	1.39448837657	0.0634677439545	-0.0510165036834	-0.870562709344	-0.00423311030059	0.0054727390714	-0.0689584310239	0.0826286161692	-0.0685939028692	-2.60666560836	23.550014785	47.34510097	1.26712930202	-0.00515857127393	0.160160298152	7.55528817451	-0.20541987755	-0.0251129317238	0.197527385084	26.5477463967	51.2108155978	-2.66735000908
0.598	8.54528285145	14.1338232814	-0.168933674693	-0.0444324385308	0.357888681307	0.834776533215	0.20733451681	0.12284752816	0.62035221851	-0.189759955761	-0.076607526109	-1.342472177	-0.0200125283957	0.0366333100215	1.33898665235	0.0634163136766	-0.0518440521054	-0.784534134727	-0.00422767417588	0.00539951035184	-0.0774990080972	0.0825587355043	-0.0711674269371	-2.54038252746	23.5973605264	47.3463817908	1.29451233149	-0.00499465282565	0.167676598412	7.47731234432	-0.205444890755	-0.0249134770029	0.20138205681	26.5989559058	51.2082025538	-2.55873797834
0.599	8.5594165948	14.1336634164	-0.150796368718	-0.0440741351857	0.358718009055	0.823878963332	0.207457670066	0.123458982861	0.602557183942	-0.189837230636	-0.0779422240422	-1.32692368934	-0.0199752394572	0.0379445669622	1.28352722916	0.0633640989007	-0.052585499732	-0.698361118441	-0.0042223155311	0.0053177792141	-0.0859632673855	0.0824863143774	-0.0736748268801	-2.47441735846	23.6447075626	47.3476905085	1.32292306423	-0.00482325804626	0.175112960366	7.39541156361	-0.205469702641	-0.0247102965556	0.204978837981	26.6501628565	51.2056988489	-2.44867177308
0.6	8.57355018732	14.1335216402	-0.132756002247	-0.0437150078155	0.359536731288	0.813565502292	0.207581425938	0.124052760981	0.584999055951	-0.189915832135	-0.0792607736565	-1.31017553934	-0.0199366669687	0.0392004101988	1.22815924394	0.0633111857927	-0.0532407163652	-0.612072148011	-0.0042170428286	0.00522762577766	-0.0943436054804	0.0824114187455	-0.0761164369046	-2.40880269062	23.6920559219	47.3490282414	1.35254262388	-0.00464446883473	0.18246546269	7.30959308425	-0.205494309612	-0.0245036456961	0.208322881022	26.7013673588	51.2033058694	-2.33728735149
0.601	8.58768364707	14.133397849	-0.114826463163	-0.0433550667341	0.360345431433	0.803834787337	0.207705766868	0.124629099242	0.567677464918	-0.189995743512	-0.0805619816976	-1.29224054271	-0.0198968662863	0.0404009544704	1.1729292994	0.0632576606342	-0.0538096006412	-0.525696403958	-0.0042118644469	0.0051291376342	-0.102632681439	0.0823341142175	-0.0784926190018	-2.34356150375	23.7394056342	47.3503962626	1.38349989057	-0.00445837100575	0.189730195277	7.21987209063	-0.205518708322	-0.0242937742693	0.211419972708	26.7525695242	51.2010248662	-2.22471910715
0.602	8.60181699196	14.1332919255	-0.0970205813646	-0.0429943216727	0.361144691375	0.794685096684	0.207830675534	0.125188233877	0.550591806299	-0.190076946837	-0.0818446683001	-1.27313266217	-0.0198558926291	0.0415463598973	1.11788155432	0.0632036097935	-0.0542920807415	-0.439263796667	-0.00420678867329	0.00502240958067	-0.110823425624	0.082254466031	-0.0808037540696	-2.27870863187	23.7867567303	47.3517959507	1.41587632895	-0.00426505427452	0.196903267189	7.12627173288	-0.205542895673	-0.0240809260457	0.214276474551	26.8037694651	51.1988569569	-2.11109940708
0.603	8.61595023979	14.13320374	-0.0793502479792	-0.0426327817815	0.361935091112	0.786114377668	0.207956134852	0.125730400435	0.533741310122	-0.190159423006	-0.0831076681143	-1.2528669663	-0.0198138010344	0.0426368295778	1.06305780672	0.0631491196955	-0.0546881151355	-0.352804991475	-0.00420182369683	0.00490754334423	-0.118909047262	0.0821725390367	-0.0830502344485	-2.21425212605	23.8341092426	47.3532287442	1.44971060753	-0.00406461223362	0.203980814609	7.0288231062	-0.205566868805	-0.0238653381767	0.216899263323	26.8549672951	51.1968031281	-1.99655817449
0.604	8.63008340823	14.1331331517	-0.0618264004588	-0.0422704556317	0.362717208437	0.778120273142	0.208082127969	0.126255833641	0.517125100829	-0.190243151755	-0.0843498313905	-1.23145958618	-0.019770646316	0.0436726072661	1.00849756983	0.0630942767913	-0.0549976933427	-0.266351422848	-0.0041969776015	0.00478464730011	-0.126883040968	0.0820883976906	-0.0852324577675	-2.15019451192	23.8814632051	47.3546961013	1.48500350118	-0.00385714232194	0.210959008752	6.92756518003	-0.205590625094	-0.0236472407082	0.219295673771	26.9061631288	51.1948642377	-1.8812225908
0.605	8.64421651482	14.133080009	-0.0444591194391	-0.0419073512182	0.363491618647	0.770700145687	0.208208638269	0.126764767317	0.500742251636	-0.190328111684	-0.0855700250193	-1.20892767119	-0.0197264830248	0.0446539751217	0.954238141509	0.0630391675263	-0.0552208367026	-0.179935297027	-0.00419225835976	0.00465383618347	-0.134739192319	0.0820021060508	-0.0873508219923	-2.08653393772	23.9288186529	47.3561994642	1.52172242105	-0.00364274578572	0.217834063681	6.82254467878	-0.205614162143	-0.0234268561497	0.221473443089	26.9573570815	51.1930410181	-1.76521676779
0.606	8.65834957689	14.1330441506	-0.0272576734424	-0.0415434759617	0.364258894269	0.763851100084	0.20833564937	0.127257434358	0.484591829474	-0.190414280263	-0.0867671335261	-1.18528934231	-0.0196813654115	0.0455812515258	0.900314666695	0.0629838783083	-0.0553575991435	-0.0935895847797	-0.00418767382627	0.00451523079601	-0.142471582578	0.081913727779	-0.0894057215671	-2.02326521184	23.9761756227	47.3577402285	1.55980619788	-0.00342152763189	0.22460224398	6.71381591886	-0.20563747777	-0.0232043990995	0.223440657486	27.008549269	51.191334079	-1.64866140485
0.607	8.67248261167	14.1330254064	-0.0102305784822	-0.0411788367122	0.365019604822	0.757570004323	0.20846314512	0.127734066739	0.468672933173	-0.19050163386	-0.0879400600198	-1.1605636453	-0.0196353473912	0.0464547889559	0.846760193381	0.0629284954748	-0.0554080679379	-0.00734800388454	-0.00418323173202	0.0043689577085	-0.15007459246	0.0818233261459	-0.0913975445376	-1.96038072917	24.0235341527	47.3593197162	1.5991691798	-0.00319359657378	0.231259872241	6.60144060361	-0.205660570008	-0.0229800759217	0.225205698051	27.059739808	51.1897439114	-1.53167365491
0.608	8.68661563618	14.1330235983	0.00661434233189	-0.0408134397515	0.365774316578	0.751853508671	0.208591109602	0.128194895568	0.452984725707	-0.190590147753	-0.0890877270934	-1.13477050175	-0.0195884825108	0.0472749719143	0.793605723477	0.0628731052586	-0.0553723644362	0.0787550073292	-0.00417893967869	0.00421514895958	-0.157542905374	0.0817309640384	-0.0933266705469	-1.8978712894	24.0708942821	47.3609391537	1.63970564306	-0.00295906496949	0.237803336334	6.48548758144	-0.205683437088	-0.0227540844764	0.226777192671	27.1109288154	51.1882708912	-1.41436691582
0.609	8.70074866725	14.1330385405	0.0232699364424	-0.040447290797	0.366523592364	0.746698063187	0.208719527125	0.128640151161	0.437526459224	-0.190679796156	-0.0902090776739	-1.1079306592	-0.0195408239174	0.0480422149049	0.740880257828	0.062817793754	-0.0552506447701	0.164684324787	-0.00417480513333	0.00405394175203	-0.164871509711	0.0816367039683	-0.0951934695964	-1.83572680963	24.1182560515	47.3625996533	1.68129360676	-0.00271804875312	0.244229096409	6.36603256876	-0.205706077437	-0.022526613897	0.228163966211	27.1621164085	51.1869152824	-1.2968506813
0.61	8.71488172154	14.1330700403	0.0397296622396	-0.0400803950051	0.367267991363	0.742099934228	0.208848382232	0.129070063138	0.422297495184	-0.190770552232	-0.0913030758239	-1.08006564062	-0.0194924243297	0.0487569604526	0.688610837416	0.0627626468814	-0.0550431005166	0.250404182123	-0.00417083542338	0.00388547814687	-0.172055700612	0.0815406080828	-0.0969983014688	-1.77393693529	24.1656195024	47.3643021993	1.72379851341	-0.00247066735911	0.250533691614	6.24315784227	-0.205728489666	-0.0222978444164	0.229374994989	27.2133027047	51.1856772419	-1.17923034728
0.611	8.72901481551	14.1331178989	0.0559875816107	-0.039712756975	0.368008068939	0.738055218913	0.208977659694	0.129484860545	0.407297319034	-0.190862388124	-0.0923687074913	-1.05119769427	-0.0194433360109	0.0494196771616	0.636822580593	0.0627077503515	-0.0547499593154	0.33587822027	-0.00416703773193	0.00370990475608	-0.179091080961	0.0814427381742	-0.0987415157136	-1.71249155415	24.2129846774	47.3660476369	1.76707658172	-0.00221704364006	0.256713746487	6.11695190341	-0.205750672562	-0.0220679472378	0.230419362313	27.2644878218	51.1845568231	-1.06160727143
0.612	8.74314796541	14.1331819118	0.0720382556319	-0.0393443807523	0.368744376478	0.7345598588	0.20910734451	0.12988477198	0.392525551026	-0.190955274968	-0.0934049812087	-1.02134974033	-0.0193936107434	0.0500308578107	0.585538717613	0.0626531896291	-0.0543714854334	0.421069543809	-0.00416341909333	0.00352737243464	-0.185973561918	0.0813431556903	-0.100423452101	-1.65138122084	24.2603516195	47.3678366641	1.81097789109	-0.00195730377832	0.262765976999	5.98750912085	-0.205772625078	-0.0218370844481	0.231306217145	27.3156718772	51.1835539801	-0.944078579545
0.613	8.7572811873	14.1332618693	0.0878767743707	-0.0389752698334	0.369477461234	0.731609652285	0.209237421909	0.130270025731	0.377981951227	-0.191049182923	-0.0944109287393	-0.99054532079	-0.0193432998058	0.0505910174809	0.534780622795	0.0625990498962	-0.0539079802699	0.50594078307	-0.00415998638913	0.00333803597251	-0.192699362357	0.0812419217435	-0.102044441459	-1.59059749462	24.3077203727	47.3696698277	1.85534916818	-0.0016915771917	0.268687196234	5.85492934877	-0.205794346325	-0.0216054089731	0.232044732897	27.3668549885	51.1826685723	-0.82673715055
0.614	8.77141449701	14.1333575571	0.103498719633	-0.0386054271697	0.370207866193	0.729200265836	0.209367877347	0.130640849919	0.363666423596	-0.191144081191	-0.0953856056727	-0.958808546071	-0.0192924539512	0.051100691715	0.484567845444	0.0625454160147	-0.0533597827982	0.590454160498	-0.00415674634425	0.00314205378725	-0.199265008152	0.0811390971194	-0.103604806807	-1.53013320174	24.3550909814	47.3715475204	1.90003621578	-0.00141999643375	0.274474319674	5.71931753164	-0.205815835561	-0.0213730645713	0.232644070871	27.4180372729	51.1819003678	-0.709671750665
0.615	8.78554791017	14.1334687565	0.118900120258	-0.0382348551716	0.370936129948	0.727327244211	0.209498696508	0.130997472638	0.34957901435	-0.191239938039	-0.0963280919673	-0.92616404302	-0.019241123388	0.0515604347078	0.434918140236	0.0624923724883	-0.052727269937	0.674571561744	-0.00415370552355	0.00293958761791	-0.205667330527	0.0810347422836	-0.10510486472	-1.46998262499	24.4024634902	47.3734699816	1.94488616288	-0.00114269708887	0.280124370087	5.5807832934	-0.205837092187	-0.0211401858641	0.233113343595	27.4692188476	51.1812490486	-0.592966780066
0.616	8.79968144217	14.1335952452	0.134077399969	-0.0378635557134	0.37166278658	0.725986019941	0.209629865306	0.1313401221	0.335719909752	-0.191336720832	-0.0972374924409	-0.892636904144	-0.0191893577618	0.0519708175266	0.385847497397	0.0624400034249	-0.0520108568514	0.758254609507	-0.00415087032863	0.00273080222084	-0.211903463627	0.0809289173878	-0.106544926848	-1.41014162975	24.4498379438	47.3754372993	1.9897492528	-0.000859817662828	0.285634481991	5.4394405152	-0.205858115729	-0.0209068984017	0.233461581403	27.5203998293	51.1807142139	-0.476702585816
0.617	8.81381510819	14.1337367977	0.149027436972	-0.0374915301373	0.372388365551	0.725171921775	0.20976136988	0.13166902677	0.322089430992	-0.191434396046	-0.0981129372108	-0.858252635458	-0.0191372061399	0.0523324263622	0.3373701737	0.0623883924979	-0.0512109971766	0.841464740137	-0.00414824699498	0.00251586506818	-0.217970841677	0.0808216822736	-0.107925301529	-1.35060773353	24.4972143872	47.3774494142	2.03448049724	-0.000571499468981	0.291001905703	5.29540690779	-0.205878905837	-0.0206733187604	0.233697701246	27.5715803341	51.1802953849	-0.360955297947
0.618	8.82794892318	14.1338931851	0.163747444749	-0.0371187792587	0.373113391603	0.724880182417	0.209893196601	0.131984415499	0.308688026853	-0.191532929306	-0.0989535820813	-0.823037105496	-0.0190847169963	0.0526458608114	0.289498724727	0.0623376229078	-0.0503281831654	0.924163282121	-0.00414584158942	0.00229494604973	-0.223867195229	0.0807130964751	-0.109246295458	-1.2913801244	24.5445928649	47.3795061249	2.07894101739	-0.000277886510658	0.296224010945	5.14880357747	-0.205899462274	-0.0204395546722	0.233830475365	27.6227604778	51.1799920088	-0.245796978474
0.619	8.84208290187	14.1340641763	0.178235039115	-0.0367453033706	0.373838384667	0.72510594569	0.210025332068	0.132286517645	0.29551626544	-0.191632285402	-0.099758608882	-0.787016495946	-0.0190319381998	0.0529117321932	0.24224403892	0.0622877773433	-0.0493629457566	1.00631153554	-0.00414366000781	0.00206821717869	-0.229590546849	0.0806032192197	-0.110508215339	-1.23245963641	24.5919734215	47.381607095	2.12299916148	2.08746398299e-05	0.30129829003	4.99975459157	-0.205919784904	-0.0202057051818	0.23386850534	27.6739403755	51.1798034625	-0.131295636296
0.62	8.85621705872	14.1342495379	0.19248817116	-0.0363711022484	0.374563859776	0.725844272936	0.210157763108	0.132575563191	0.282574826037	-0.191732428319	-0.100527225756	-0.750217251829	-0.0189789170028	0.0531306618996	0.195615373799	0.0622389379431	-0.0483158545626	1.08787085232	-0.00414170797307	0.00183585230225	-0.235139206015	0.0804921094273	-0.111711369501	-1.17384868849	24.639356101	47.3837518602	2.16653127968	0.000324634965144	0.306222360598	4.84838654491	-0.205939873687	-0.0199718608316	0.233820195193	27.7251201418	51.179729057	-0.017515450716
0.621	8.87035140801	14.1344490346	0.206505119801	-0.035996175155	0.375290326987	0.727090148721	0.210290476781	0.132851782848	0.269864487578	-0.191833321265	-0.101258667399	-0.712666034	-0.0189257000319	0.053303279784	0.149620395023	0.062191186257	-0.0471875177785	1.16880271593	-0.00413999103351	0.00159802681756	-0.240511763375	0.0803798257079	-0.112856069441	-1.11555119191	24.6867409469	47.3859398371	2.20942251384	0.00063324312941	0.310993967935	4.69482812908	-0.205959728669	-0.0197381038705	0.233693727176	27.7762998903	51.179768041	0.095483392477
0.622	8.88448596374	14.1346624294	0.220284491777	-0.0356205208458	0.376018291304	0.728838486248	0.210423460377	0.133115408152	0.257386119338	-0.191934926697	-0.101952195252	-0.674389672582	-0.0188723332807	0.0534302225905	0.104265218077	0.0621446032071	-0.0459785820102	1.24906882065	-0.0041385145614	0.00135491739373	-0.245707084272	0.0802664263575	-0.113942631254	-1.05757243303	24.734128002	47.3881703319	2.25156706572	0.000946545606805	0.315610986854	4.5392097095	-0.205979349976	-0.0195045084872	0.233497039531	27.8274797341	51.1799196048	0.207644343376
0.623	8.8986207397	14.1348894842	0.233825191855	-0.0352441375739	0.376748252614	0.731084132276	0.210556701417	0.133366671546	0.2451406701	-0.192037206343	-0.102607097649	-0.635415120982	-0.0188188621032	0.0535121324263	0.0595544535317	0.06209926905	-0.0446897320251	1.3286311494	-0.00413728375186	0.00110670170077	-0.250724301648	0.0801519693534	-0.114971376938	-0.999918936577	24.7815173084	47.3904425498	2.2928685993	0.00126438681181	0.320071423164	4.38166290971	-0.2059987378	-0.0192711410639	0.233237807057	27.8786597854	51.1801828843	0.318914547563
0.624	8.91275574942	14.13512996	0.247126415372	-0.0348670230948	0.377480705616	0.733821871312	0.210690187656	0.13360580646	0.233129156986	-0.192140121237	-0.103222689916	-0.595769412466	-0.0187653312094	0.0535496552808	0.0154912553699	0.0620552633388	-0.0433216904255	1.4074520499	-0.00413630362193	0.000853558145797	-0.255562808296	0.0800365123472	-0.115942635564	-0.942598314548	24.8289089075	47.3927556043	2.33324036002	0.00158660923076	0.324373414722	4.22232020733	-0.206017892401	-0.0190380604502	0.232923420495	27.9298401553	51.1805569639	0.429244607687
0.625	8.92689100621	14.1353836171	0.260187625885	-0.0344891746721	0.378216139766	0.737046429713	0.210823907082	0.133833047366	0.221352656255	-0.192243631739	-0.103798314431	-0.555479618022	-0.0187117846619	0.053543439595	-0.0279226269195	0.062012664885	-0.0418752172465	1.485494308	-0.00413557901005	0.000595665617462	-0.260222248373	0.0799201126572	-0.116856744274	-0.885619104898	24.8763028395	47.395108527	2.37260505557	0.00191305355417	0.328515232097	4.061314542	-0.20603681409	-0.0188053182544	0.23256097117	27.9810209542	51.1810408805	0.538588628173
0.626	8.94102652312	14.1356502152	0.273008577526	-0.0341105890826	0.378955039221	0.740752479236	0.210957847921	0.134048629841	0.209812292131	-0.192347697567	-0.104333340643	-0.514572805725	-0.0186582658747	0.0534941348849	-0.0706867931585	0.0619715517216	-0.040351109483	1.56272121906	-0.00413511457562	0.000333203239068	-0.264702508419	0.0798028272605	-0.117714049128	-0.828990604554	24.9236991439	47.3975002769	2.41089478135	0.00224355880963	0.332495278837	3.89877893802	-0.206055503229	-0.0185729591515	0.232157234452	28.0322022915	51.1816336268	0.6469040066
0.627	8.95516231299	14.1359295141	0.285589247942	-0.0337312626216	0.37969788278	0.74493464033	0.211091998631	0.134252790601	0.198509228183	-0.19245227782	-0.104827165047	-0.473076003022	-0.018604817612	0.0534023904218	-0.112802133212	0.0619320010666	-0.0387502005457	1.63909665548	-0.00413491479894	6.63501309557e-05	-0.269003707806	0.0796847127831	-0.118514905781	-0.772722700727	24.971097859	47.3999297497	2.44805079699	0.00257796249474	0.336312091378	3.73484614342	-0.206073960219	-0.018341021206	0.231718656607	28.0833842754	51.1823341544	0.75415122509
0.628	8.96929838838	14.1362212736	0.297929883003	-0.0333511911083	0.380445143843	0.749587484985	0.21122634791	0.134445767544	0.187444657553	-0.192557331008	-0.105279211129	-0.431016159593	-0.0185514819898	0.0532688539727	-0.154270764891	0.0618940892865	-0.0370733596524	1.71458513115	-0.00413498398128	-0.000204714817221	-0.273126188542	0.0795658254902	-0.119259679983	-0.716825703217	25.0184990217	47.4023957866	2.48402309418	0.00291610070973	0.339964338592	3.56964828609	-0.206092185498	-0.0181095362067	0.231251341989	28.1345670131	51.183141377	0.860293909907
0.629	8.98343476165	14.1365252541	0.310030929744	-0.0329703698912	0.381197290355	0.754705539439	0.211360884694	0.13462779977	0.176619795151	-0.192662815078	-0.105688929265	-0.38842011313	-0.0184983004776	0.0530941706062	-0.195095968142	0.0618578918611	-0.035321491156	1.78915186171	-0.00413532624527	-0.00047981316389	-0.277070504795	0.0794462212762	-0.119948747925	-0.661310180963	25.0659026682	47.4048971832	2.51877003908	0.00325780828953	0.34345082101	3.40331654959	-0.206110179531	-0.0178785300145	0.230761042447	28.1857506109	51.1840541732	0.965298548341
0.63	8.99757144488	14.1368412161	0.321893066168	-0.0325887938536	0.381954784768	0.76028328645	0.211495598158	0.134799127603	0.166035869974	-0.192768687441	-0.1060557966	-0.345314557431	-0.0184453139015	0.0528789815639	-0.235282116366	0.0618234833486	-0.0334955338146	1.86276282097	-0.00413594553542	-0.000758767122116	-0.280837411661	0.0793259556541	-0.120582496418	-0.606186805351	25.1133088332	47.4074326972	2.55225795507	0.00360291893489	0.346770469719	3.23598086704	-0.206127942808	-0.0176480229189	0.230253148824	28.2369351737	51.1850713898	1.0691345036
0.631	9.01170844995	14.1371689212	0.333517156541	-0.0322064574192	0.382718083995	0.766315167552	0.211630477718	0.134959992597	0.155694118002	-0.192874904997	-0.106379316885	-0.301726011909	-0.0183925624491	0.0526239232033	-0.274834604832	0.0617909373517	-0.0315964600075	1.93538479321	-0.00413684561885	-0.00104139975493	-0.28442785396	0.0792050837444	-0.121161322922	-0.551466201665	25.16071755	47.4100010565	2.58446057141	0.00395126534224	0.349922344972	3.06776963879	-0.206145475834	-0.0174180300033	0.229732682346	28.2881208053	51.1861918439	1.17177377641
0.632	9.02584578848	14.1375081319	0.344904266298	-0.0318233545575	0.383487639371	0.772795584664	0.211765513033	0.135110637544	0.145595776266	-0.192981424166	-0.106659020288	-0.257680794457	-0.0183400856745	0.0523296260126	-0.313759776531	0.0617603264843	-0.0296252749008	2.00698542027	-0.00413803008631	-0.00132753515905	-0.287842954291	0.0790836602652	-0.121685635428	-0.497158811835	25.208128851	47.412600966	2.61535838246	0.00430267933199	0.352905634525	2.89880946872	-0.20616277913	-0.017188561518	0.229204288451	28.3393076084	51.1874143262	1.27319085598
0.633	9.03998347185	14.1378586118	0.356055639684	-0.0314394787895	0.384263896615	0.779718901977	0.211900694005	0.135251306471	0.135742077138	-0.193088200908	-0.106894463183	-0.213204994914	-0.0182879225046	0.0519967137015	-0.352064845632	0.061731722339	-0.0275830155683	2.07753324468	-0.00413950235321	-0.00161699863676	-0.291084001117	0.0789617395214	-0.122155852218	-0.443274767778	25.2555427671	47.4152311143	2.64493827522	0.00465699197511	0.355719651722	2.7292249239	-0.206179853222	-0.0169596232576	0.228672232246	28.3904956844	51.188737603	1.37336273491
0.634	9.05412151122	14.138220126	0.366972647607	-0.0310548231933	0.385047295789	0.787079447095	0.21203601078	0.135382244631	0.126134243445	-0.193195190753	-0.107085227907	-0.168324452941	-0.0182361112466	0.0516258023693	-0.389757818892	0.0617051954562	-0.0254707500721	2.14699774768	-0.00414126566095	-0.00190961685561	-0.294152436596	0.0788393753946	-0.122572401492	-0.389823778707	25.3029593277	47.4178901798	2.67319282889	0.00501403371764	0.358363833342	2.5591383178	-0.206196698642	-0.0167312169439	0.228140395251	28.4416851334	51.1901604187	1.472268641
0.635	9.0682599175	14.1385924407	0.377656839788	-0.0306693804098	0.385838271269	0.79487151248	0.212171453752	0.135503698496	0.116773485672	-0.193302348829	-0.107230922502	-0.12306473637	-0.0181846895955	0.0512174997518	-0.426847415962	0.0616808152929	-0.0232895765069	2.21534938266	-0.00414332307838	-0.00220521799593	-0.29704984403	0.0787166213334	-0.122935720896	-0.336815030372	25.3503785612	47.4205768361	2.70011977851	0.00537363450294	0.360837737258	2.38866951408	-0.206213315921	-0.0165033406103	0.227612272021	28.4928760543	51.1916814981	1.56989005208
0.636	9.08239870138	14.1389753241	0.388109870255	-0.0302831426483	0.386637251703	0.803089356283	0.212307013559	0.135615915737	0.107660996844	-0.19340962988	-0.107331180431	-0.0774511222262	-0.0181336946434	0.05077240455	-0.463342987743	0.0616586501937	-0.0210406220139	2.28255960334	-0.00414567750332	-0.00250363188576	-0.299777935634	0.0785935303444	-0.123246256961	-0.284257099906	25.3978004945	47.4232897568	2.72572144866	0.00573562389152	0.363141039893	2.21793575447	-0.206229705586	-0.0162759889889	0.227090970729	28.5440685448	51.1932995483	1.66621036828
0.637	9.09653787332	14.1393685458	0.398333512247	-0.0298961016925	0.387444659983	0.811727203356	0.21244268109	0.135719145211	0.0987979506608	-0.1935169883	-0.107385660283	-0.0315085811308	-0.0180831628882	0.0502911058389	-0.499254434384	0.0616387673618	-0.0187250417685	2.34860088749	-0.00414833166433	-0.00280469012355	-0.30233853995	0.0784701549837	-0.123504464453	-0.232157883409	25.4452251532	47.4260276195	2.75000411272	0.00609983117823	0.365273533525	2.04705150933	-0.206245868157	-0.0160491538973	0.226579212584	28.5952627012	51.195013261	1.76121500134
0.638	9.11067744353	14.1397718774	0.408329665661	-0.0295082489059	0.388260913208	0.820779245798	0.212578447481	0.135813636936	0.0901854995172	-0.193624378153	-0.107394045454	0.0147382378345	-0.018033130244	0.0497741825604	-0.534592122582	0.0616212328319	-0.0163440179468	2.41344675576	-0.00415128812248	-0.00310822618826	-0.304733589466	0.0783465473487	-0.123710805664	-0.180524538213	25.4926525616	47.4287891104	2.77297763526	0.00646608550671	0.367235123454	1.8761283496	-0.206261804147	-0.0158228246241	0.22607933369	28.6464586185	51.196821314	1.85489106178
0.639	9.12481742201	14.1401850923	0.418100267649	-0.029119575238	0.389086422652	0.830239643488	0.21271430412	0.135899642072	0.0818247722927	-0.193731753198	-0.107356043826	0.0612650194671	-0.0179836320511	0.0492222030978	-0.569366802752	0.0616061114436	-0.0138987586761	2.47707178572	-0.00415454927334	-0.00341407553723	-0.306965108466	0.078222759071	-0.123865749652	-0.12936343922	25.5400827426	47.4315729266	2.79465478659	0.00683421598097	0.36902582505	1.70527484207	-0.206277514053	-0.015596988313	0.225593288429	28.6976563904	51.1987223733	1.94722744823
0.64	9.13895781854	14.1406079661	0.427647344768	-0.0287300712298	0.389921593736	0.840102524584	0.212850242648	0.135977412894	0.0737168730702	-0.193839066914	-0.10727138742	0.108047791407	-0.0179347030871	0.048635724933	-0.603589526741	0.0615934668158	-0.0113904969726	2.53945162127	-0.00415811734896	-0.00372207569182	-0.309035200717	0.0780988413105	-0.123969771446	-0.0786801481154	25.587515718	47.4343777794	2.81505081058	0.00720405177384	0.370645760703	1.53459646477	-0.206292998362	-0.0153716303425	0.225122652715	28.7488561091	51.2007150942	2.03821447492
0.641	9.15309864267	14.1410402763	0.436972975731	-0.0283397270199	0.390766825991	0.850361985635	0.212986254955	0.136047202772	0.0658628809033	-0.193946272523	-0.107139832058	0.155062933918	-0.0178863775775	0.0480152943867	-0.637271566011	0.0615833613224	-0.00882048967314	2.60056297766	-0.00416199441996	-0.00403206631109	-0.310946037818	0.0779748447491	-0.124023351218	-0.028479396191	25.634951508	47.4372023963	2.83418297768	0.00757542223255	0.372095156708	1.36419554409	-0.206308257545	-0.0151467347014	0.224668629351	28.8000578657	51.2027981235	2.12784397602
0.642	9.1672399037	14.1414818024	0.446079261601	-0.0279485323504	0.39162251303	0.861012091817	0.21312233319	0.136109266136	0.0582638483029	-0.194053323018	-0.106961156998	0.202287184773	-0.0178386892071	0.0473614464382	-0.670424330907	0.0615758560694	-0.00619001636323	2.66038364216	-0.00416618239774	-0.00434388925377	-0.312699847549	0.0778508195868	-0.124026973456	0.0212349207723	25.682390132	47.4400455229	2.85207013786	0.00794815698095	0.373374340086	1.19417121201	-0.206323292054	-0.0149222843594	0.224232054781	28.8512617498	51.2049701	2.2161090523
0.643	9.18138161077	14.1419323262	0.454968340695	-0.0275564765726	0.392489042514	0.872046876844	0.213258469752	0.136163858461	0.0509208011208	-0.194160171179	-0.106735164584	0.249697644846	-0.0177916711315	0.046674704627	-0.703059291394	0.0615710108721	-0.00350037830691	2.7188924705	-0.00417068303668	-0.00465738862887	-0.314298902642	0.077726815537	-0.123981126127	0.0704597361037	25.7298316077	47.4429059241	2.86873230338	0.00832208601868	0.374483735382	1.02461938082	-0.206338102327	-0.0146982616292	0.223813405726	28.9024678497	51.2072296565	2.3030039221
0.644	9.19552377275	14.1423916316	0.463642328978	-0.0271635486533	0.393366796124	0.883460343044	0.2133946573	0.136211236231	0.0438347392483	-0.194266769601	-0.106461679871	0.29727178032	-0.0177453559887	0.0459555810315	-0.735187899569	0.0615688842342	-0.00075289738183	2.77606937964	-0.00417549793642	-0.00497241083524	-0.315745510103	0.077602881824	-0.123886299862	0.119192794897	25.7772759519	47.4457823854	2.88419035077	0.00869703981709	0.375423861442	0.855632738421	-0.206352688783	-0.0144746485223	0.223412808147	28.9536762523	51.2095754204	2.38852399588
0.645	9.20966639832	14.1428595044	0.472103357315	-0.0267697371805	0.394256149526	0.895246461048	0.213530888746	0.136251656918	0.0370066354517	-0.194373070716	-0.106140550269	0.344987423625	-0.01769977591	0.0452045763247	-0.766821514189	0.061569533328	0.00205108497632	2.8318953366	-0.00418062854413	-0.00528880459066	-0.31704200073	0.0774790671805	-0.123742987151	0.167432626768	25.8247231799	47.4486737134	2.89846557379	0.00907284941191	0.37619532819	0.687300758516	-0.20636705182	-0.0142514270953	0.223030045745	29.004887043	51.2120060152	2.47266551852
0.646	9.22380949593	14.1433357328	0.48035351187	-0.0263750303695	0.395157472342	0.907399169679	0.213667157264	0.136285378954	0.0304374358384	-0.194479026814	-0.105771645171	0.392822773661	-0.0176549625319	0.0444221799037	-0.797971327745	0.0615730139749	0.00491020881651	2.88635234378	-0.0041860761569	-0.00560642095071	-0.318190719372	0.0773554198461	-0.123551681583	0.21517850965	25.8721733062	47.4515787359	2.91157950461	0.00944934649272	0.376798833434	0.519709728404	-0.206381191824	-0.0140285797871	0.222664570669	29.056100306	51.2145200608	2.55542565882
0.647	9.23795307385	14.143820107	0.488394826651	-0.0259794160693	0.396071128114	0.919912375568	0.213803456284	0.136312661702	0.0241280604387	-0.194584590064	-0.105354855587	0.440756394179	-0.0176109470069	0.0436088700918	-0.828648296025	0.0615793806277	0.00782309669917	2.93942342151	-0.00419184192403	-0.00592511331818	-0.319194015578	0.0772319875668	-0.123312877115	0.262430425792	25.9196263437	47.4544963025	2.92355358601	0.00982636348928	0.377235159693	0.352942790814	-0.206395109159	-0.0138060897445	0.22231551446	29.1073161241	51.2171161747	2.63680222631
0.648	9.25209714012	14.1443124191	0.496229290962	-0.0255828817681	0.396997474279	0.932779952855	0.213939779498	0.136333765434	0.0180794028565	-0.194689712539	-0.104890093784	0.488767210161	-0.0175677600147	0.0427651144083	-0.858863070986	0.0615886863534	0.0107883547035	2.99109258712	-0.00419792684942	-0.00624473744337	-0.32005423481	0.0771088175945	-0.123027067397	0.309189010295	25.9670823045	47.4574252838	2.93440894783	0.0102037336547	0.377505171088	0.187079998781	-0.206408804174	-0.0135839411373	0.221981700044	29.1585345787	51.2197929727	2.71679368615
0.649	9.26624170256	14.1448124631	0.503858834505	-0.0251854145999	0.397936862126	0.945995742775	0.214076120856	0.1363489513	0.0122923296876	-0.194794346232	-0.104377292927	0.536834504805	-0.0175254317725	0.0418913699046	-0.888625936394	0.0616009828175	0.013804573413	3.04134483184	-0.00420433179385	-0.00656515141596	-0.320773710362	0.0769859566883	-0.122694745145	0.355455493613	26.0145411994	47.4603645713	2.94416616857	0.0105812911454	0.37760981028	0.0221983840311	-0.206422277204	-0.0133621194603	0.221661654068	29.2097557497	51.2225490691	2.79539899528
0.65	9.28038676881	14.1453200352	0.511285282671	-0.0247870013505	0.398889636774	0.959553553243	0.214212474573	0.136358481306	0.006767681567	-0.194898443082	-0.103816406718	0.584937913693	-0.0174839920458	0.0409880835628	-0.917946747213	0.0616163202686	0.0168703288764	3.09016609495	-0.00421105747738	-0.00688621564904	-0.321354755801	0.0768634511149	-0.122316401579	0.40123163932	26.0620030382	47.463313077	2.952845186	0.0109588710982	0.377550095489	-0.141627964535	-0.20643552857	-0.0131406118229	0.22135362064	29.2609797158	51.2253830773	2.87261749804
0.651	9.29453234629	14.145834933	0.518510386348	-0.0243876284635	0.39985613713	0.973447158438	0.214348835122	0.136362618283	0.00150627200492	-0.19500195499	-0.103207409051	0.633057419676	-0.0174434701576	0.0400556927529	-0.94683487255	0.0616347475248	0.019984183542	3.1375432362	-0.00421810448163	-0.00720779285596	-0.321799658035	0.0767413466511	-0.12189252592	0.446519677178	26.1094678296	47.4662697321	2.96046507359	0.0113363097048	0.377327117601	-0.304327813101	-0.206448558579	-0.012919407225	0.221055575297	29.3122065541	51.2282936105	2.9484488368
0.652	9.30867844224	14.1463569561	0.525535754859	-0.023987282047	0.400836695859	0.987670298302	0.214485197244	0.136361625863	-0.00349111261312	-0.195104833841	-0.102550293669	0.681173345307	-0.0174038949984	0.0390946257455	-0.975299142243	0.0616563119602	0.0231446871632	3.1834640062	-0.00422547325207	-0.00752974802055	-0.322110671143	0.0766196885857	-0.121423604965	0.491322233283	26.1569355812	47.4692334867	2.96704398096	0.0117134442823	0.376942037351	-0.465832685273	-0.206461367531	-0.0126984968176	0.220765239326	29.3634363406	51.2312792813	3.02289283276
0.653	9.32282506367	14.1468859054	0.532362893224	-0.0235859478794	0.401831639347	1.00221667817	0.214621555942	0.13635576845	-0.00822371384129	-0.195207031525	-0.101845073823	0.729266347131	-0.0173652950344	0.0381053022755	-1.0033477977	0.0616810594926	0.0263503776741	3.22791701567	-0.00423316410026	-0.00785194836147	-0.322290010696	0.0764985217219	-0.12091012272	0.535642257368	26.2044062996	47.4722033081	2.97259896994	0.0120901133423	0.376396082629	-0.626076759509	-0.206473955717	-0.0124778741503	0.220480095246	29.4146691496	51.2343387024	3.09594938159
0.654	9.33697221741	14.1474215835	0.538993224502	-0.0231836114159	0.40284128767	1.01707996817	0.214757906481	0.136345311192	-0.0126908019884	-0.195308499953	-0.101091781946	0.777317405911	-0.0173276983161	0.0370881341535	-1.03098844632	0.0617090345724	0.0295997820334	3.27089170291	-0.00424117720609	-0.00817426329126	-0.322339848884	0.0763778903804	-0.120352560117	0.57948294899	26.2518799904	47.4751781806	2.97714601457	0.0124661566565	0.375690545869	-0.784996759583	-0.206486323422	-0.0122575354013	0.220197402756	29.4659050542	51.2374704863	3.1676184088
0.655	9.3511199101	14.1479637941	0.545427955687	-0.0227802577948	0.403865954556	1.03225380302	0.214894244397	0.136330519952	-0.0168916772818	-0.195409191078	-0.100290469333	0.825307820691	-0.0172911324861	0.0360435259201	-1.05822802048	0.061740280172	0.0328914170354	3.31237830099	-0.00424951261992	-0.00849656437085	-0.322262310292	0.076257838403	-0.119751394801	0.622847682447	26.299356658	47.4781571036	2.98069991171	0.0128414153202	0.374826781569	-0.942531840803	-0.206498470929	-0.0120374795929	0.21991421422	29.517144126	51.2406732454	3.23789973557
0.656	9.36526814817	14.1485123422	0.551668196917	-0.0223758718438	0.404905947348	1.04773178142	0.215030565488	0.136311661278	-0.0208256710321	-0.195509056916	-0.0994412058229	0.873219198897	-0.0172556247854	0.0349718755396	-1.08507274058	0.0617748377755	0.0362237900879	3.35236780407	-0.00425817026473	-0.00881872526009	-0.322059468199	0.0761384091551	-0.119107100994	0.665739932272	26.3468363061	47.4811390907	2.98327426612	0.013215731813	0.373806203912	-1.0986234732	-0.206510398523	-0.0118177087899	0.219627391896	29.5683864355	51.2439455918	3.30679294467
0.657	9.37941693786	14.1490670337	0.557714886963	-0.0219704380867	0.405961566971	1.06350746582	0.215166865819	0.136289002369	-0.0244921470294	-0.195608049559	-0.0985440794992	0.92103344854	-0.01722120206	0.0338735751282	-1.11152808224	0.0618127473706	0.0395953999567	3.39085193345	-0.00426714993819	-0.00914062166504	-0.321733341687	0.0760196455299	-0.118420149428	0.708163198258	26.3943189372	47.4841231685	2.98488143086	0.0135889500572	0.372630284514	-1.25321532367	-0.206522106492	-0.0115982282819	0.219333624118	29.6196320513	51.2472861369	3.37429741025
0.658	9.39356628521	14.1496276755	0.563568815589	-0.0215639407492	0.407033107895	1.07957438203	0.215303141726	0.136262811043	-0.0278905044543	-0.195706121197	-0.0975991963903	0.968732769368	-0.0171878907666	0.032749011713	-1.13759874804	0.0618540474393	0.0430047374751	3.42782310327	-0.00427645131467	-0.00946213128251	-0.321285893249	0.0759015899515	-0.117691007363	0.750120932993	26.441804553	47.4871083755	2.985532552	0.0139609154746	0.371300550284	-1.4062531359	-0.206533595129	-0.0113790467485	0.219029442873	29.6708810411	51.2506934917	3.44041207433
0.659	9.40771619609	14.1501940753	0.569230593741	-0.0211563637663	0.408120858096	1.09592601893	0.21543938981	0.136233355702	-0.0310201782268	-0.195803224135	-0.0966066801832	1.01629964472	-0.0171557169768	0.0315985680174	-1.16328864316	0.0618987749511	0.0464502862201	3.46327438683	-0.00428607394718	-0.00978313374272	-0.320719027168	0.0757842843785	-0.116920138661	0.791616470611	26.4892931541	47.4900937606	2.98523758352	0.0143314750404	0.36981858141	-1.55768461162	-0.206544864741	-0.0111601764066	0.218711240916	29.722133471	51.2541662655	3.50513552129
0.66	9.42186667614	14.1507660409	0.574700683355	-0.0207476907877	0.409225099019	1.11255582822	0.21557560694	0.136200905291	-0.033880643663	-0.195899310811	-0.0955666719445	1.06371683266	-0.0171247063811	0.030422623268	-1.18860085566	0.0619469653558	0.0499305231551	3.49719948313	-0.00429601726933	-0.0101035105504	-0.320034588232	0.0756677703072	-0.116108003947	0.83265295747	26.5367847402	47.493078382	2.98400528729	0.0147004773359	0.368186009457	-1.70745929395	-0.206555915646	-0.0109416331414	0.218375289463	29.7733894057	51.2577030661	3.56846576929
0.661	9.43601773086	14.1513433809	0.579979345202	-0.0203379051854	0.410346105546	1.12945722438	0.215711790257	0.136165729261	-0.0364714164753	-0.195994333812	-0.0944793298492	1.11096735811	-0.0170948842925	0.0292215540198	-1.21353764081	0.061998652577	0.0534439192387	3.52959268412	-0.00430628059712	-0.0104231450252	-0.319234361355	0.0755520887748	-0.115255060825	0.873233286606	26.58427931	47.4960613063	2.98184330761	0.0150677725984	0.366404515585	-1.85552845152	-0.206566748181	-0.0107234366191	0.218017755426	29.8246489085	51.2613024992	3.63040030003
0.662	9.4501693655	14.1519259039	0.585066691041	-0.0199269900597	0.41148414595	1.1466235843	0.215847937171	0.136128097524	-0.0387920580106	-0.196088245891	-0.0933448289177	1.15803450486	-0.017066275648	0.0279957349946	-1.23810040951	0.0620538690066	0.0569889400022	3.56044884276	-0.00431686313075	-0.0107419222416	-0.318320071394	0.0754372803623	-0.114361764164	0.913360034872	26.6317768615	47.4990416071	2.9787581414	0.0154332127706	0.364475828875	-2.00184496785	-0.206577362704	-0.0105056103818	0.217634719331	29.8759120413	51.2649631673	3.69093595445
0.663	9.46432158516	14.1525134186	0.589962631464	-0.0195149282458	0.412639481866	1.16404824742	0.21598404536	0.136088280406	-0.0408421766479	-0.196180999986	-0.0921633607612	1.20490180829	-0.0170389050105	0.0267455399293	-1.26228972111	0.0621126454997	0.0605640460947	3.58976334234	-0.00432776395635	-0.0110597289691	-0.317293383738	0.075323385197	-0.113428566445	0.953035403742	26.6792773914	47.5020183638	2.97475524247	0.0157966515474	0.362401724774	-2.14636323356	-0.2065877596	-0.0102881819262	0.217222191859	29.9271788647	51.2686836697	3.75006884336
0.664	9.47847439473	14.1531057334	0.594666920602	-0.0191017023207	0.413812368247	1.1817245157	0.216120112774	0.136046548602	-0.0426214319887	-0.196272549233	-0.0909351333329	1.25155304815	-0.0170127965693	0.0254713424289	-1.28610527977	0.0621750113696	0.0641676937993	3.6175320668	-0.00433898204765	-0.0113764536136	-0.31615590517	0.0752104429547	-0.112455918161	0.992261164007	26.726780896	47.5049906609	2.96983912587	0.0161579444216	0.360184023635	-2.28903904528	-0.206597939283	-0.0100711827636	0.216776133399	29.9784494378	51.2724626013	3.80779436231
0.665	9.49262779893	14.1537026564	0.599179118872	-0.0186872946099	0.415003053332	1.1996456536	0.216256137635	0.136003173117	-0.044129538117	-0.196362846985	-0.0896603706878	1.29797224212	-0.0169879741397	0.0241735168214	-1.30954593519	0.0622409943843	0.0677983355192	3.6437513729	-0.00435051626753	-0.0116919861589	-0.314909185447	0.0750984928615	-0.111444268277	1.03103860456	26.7742873701	47.5079575872	2.96401327848	0.0165169487281	0.357824589358	-2.4298295078	-0.206607902198	-0.00985464846246	0.216292468947	30.0297238184	51.276298552	3.86410707235
0.666	9.50678180226	14.1543039953	0.603498630226	-0.0182716871939	0.416211778603	1.21780488828	0.216392118434	0.135958425215	-0.0453662669752	-0.196451846827	-0.0883393127472	1.3441436392	-0.0169644611618	0.0228524390104	-1.33260968678	0.0623106207622	0.0714544202375	3.66841806375	-0.00436236536967	-0.0120062181111	-0.313554718912	0.0749875736949	-0.110394064731	1.06936848623	26.821796808	47.510918234	2.95728045702	0.0168735236869	0.355325328131	-2.56869294604	-0.206617648832	-0.0096386186745	0.215767107089	30.0810020628	51.2801901059	3.91900075972
0.667	9.52093640903	14.1549095569	0.607624664903	-0.0178548619153	0.417438778752	1.23619540986	0.216528053935	0.135912576355	-0.0463314527879	-0.196539502591	-0.08697221507	1.39005171543	-0.0169422806986	0.0215084873211	-1.35529369178	0.0623839151692	0.0751343939514	3.69152936392	-0.00437452799994	-0.012319042444	-0.312093946839	0.0748777237851	-0.109305754988	1.10725099919	26.869309203	47.5138716955	2.94964243472	0.0172275304446	0.352688187248	-2.70558882094	-0.20662717971	-0.00942313714296	0.215195956058	30.1322842257	51.2841358404	3.97246821225
0.668	9.53509162338	14.1555191474	0.61155628413	-0.0174368003851	0.418684281643	1.25481037157	0.216663943172	0.135865898131	-0.0470249950886	-0.196625768373	-0.0855593486283	1.43568116799	-0.0169214554333	0.0201420433369	-1.37759427654	0.0624609007163	0.0788367000818	3.71308289687	-0.00438700269794	-0.0126303535473	-0.310528259914	0.0747689810143	-0.108179786626	1.14468572574	26.9168245473	47.5168170669	2.94110041857	0.0175788321152	0.34991515401	-2.8404776541	-0.206636495404	-0.00920825169453	0.214574940852	30.1835703608	51.2881343253	4.02450144291
0.669	9.54924744924	14.1561325717	0.615292355418	-0.0170174839901	0.419948508274	1.27364289017	0.216799785452	0.135818662202	-0.0474468636094	-0.196710598547	-0.0841009995887	1.48101691133	-0.0169020076653	0.0187534927229	-1.39950695154	0.0625415989562	0.0825597798623	3.73307666412	-0.0043997878983	-0.0129400471778	-0.308859001034	0.074661382817	-0.107016607959	1.1816716076	26.9643428326	47.5197534446	2.93165490031	0.0179272938196	0.347008254703	-2.97332096101	-0.206645596537	-0.00899401421469	0.213900018949	30.23486052	51.2921841217	4.07509145141
0.67	9.56340389035	14.1567496337	0.61883161962	-0.0165968938996	0.421231672742	1.29268604635	0.216935580354	0.135771140219	-0.0475971018896	-0.196793947781	-0.0825974690959	1.52604407421	-0.0168839593059	0.0173432260324	-1.4210264295	0.0626260298825	0.0863020727074	3.75150902622	-0.0044128819321	-0.0132480204125	-0.307087468344	0.0745549661787	-0.105816668696	1.21820691833	27.0118640493	47.5226799249	2.92130574584	0.0182727827237	0.343969553627	-3.10408119117	-0.206654483785	-0.00878048060696	0.213167196489	30.286154754	51.2962837816	4.12422828376
0.671	9.57756095023	14.1573701358	0.622172631323	-0.0161750110721	0.422533982208	1.31193288518	0.217071327726	0.135723603752	-0.0474758314667	-0.196875771052	-0.081049073061	1.57074799575	-0.0168673318731	0.0159116394945	-1.44214664631	0.0627142119272	0.0900620165637	3.76837868628	-0.00442628302811	-0.013554171606	-0.305214918721	0.074449767634	-0.104580420617	1.25428923999	27.059388187	47.5255956039	2.91005237401	0.0186151680766	0.340801152193	-3.23272167654	-0.20666315788	-0.00856771073632	0.212372544804	30.3374531118	51.3004318462	4.17190103233
0.672	9.59171863224	14.1579938791	0.625313825905	-0.0157518162626	0.423855636859	1.33137641664	0.21720702769	0.135676324209	-0.0470832561841	-0.19695602366	-0.079456141951	1.61511422414	-0.0168521464855	0.0144591357787	-1.46286078531	0.0628061619596	0.0938380482445	3.78368467541	-0.00443998931409	-0.0138584003509	-0.303242571055	0.0743458232646	-0.103308318275	1.28991544514	27.1069152346	47.528499577	2.89789369702	0.0189543212468	0.33750518806	-3.35920658951	-0.20667161962	-0.00835576835738	0.211512213107	30.3887556411	51.3046268457	4.21809782088
0.673	9.60587693951	14.1586206627	0.628253467381	-0.0153272900292	0.425196829875	1.35100961626	0.217342680638	0.135629572747	-0.046419666498	-0.197034661241	-0.0778190205815	1.65912851505	-0.0168384238552	0.0129861247341	-1.48316130381	0.0629018952856	0.0976286037525	3.79742634052	-0.00445399881798	-0.0141606074415	-0.301171610092	0.0742431686956	-0.10200081971	1.3250816834	27.1544451799	47.531390938	2.88482832909	0.0192901157579	0.334083834311	-3.48350090841	-0.206679869864	-0.00814472102797	0.210582445608	30.4400623882	51.3088672975	4.26280577481
0.674	9.62003587498	14.1592502843	0.630989722908	-0.0149014127406	0.426557747396	1.37082542573	0.217478287235	0.135583620193	-0.0454854430864	-0.197111639785	-0.0761380679089	1.70277683018	-0.0168261842808	0.011493024101	-1.50303996245	0.0630014256467	0.10143211859	3.80960333417	-0.00446830946912	-0.0144606948415	-0.29900318995	0.0741418390921	-0.100658387182	1.35978337296	27.2019780097	47.5342687794	2.87085449696	0.0196224273244	0.33053929866	-3.60557039331	-0.206687909545	-0.00793464000799	0.20957959455	30.4913733977	51.3131517059	4.30601106584
0.675	9.63419544139	14.1598825395	0.633520580828	-0.0144741645826	0.427938568486	1.39081675358	0.217613848413	0.13553873694	-0.0442810619716	-0.197186915647	-0.074413656825	1.74604533764	-0.0168154476387	0.00998026019132	-1.52248785688	0.0631047652201	0.10524702806	3.82021560689	-0.00448291909937	-0.0147585656556	-0.296738438239	0.0740418691546	-0.0992814878978	1.3940151959	27.2495137102	47.5371321918	2.85597020388	0.0199511338851	0.32687382268	-3.72538156708	-0.206695739665	-0.00772560014434	0.208500132896	30.5426887128	51.3174785609	4.34769888222
0.676	9.64835564128	14.1605172217	0.63584395498	-0.0140455255659	0.429339465101	1.41097647602	0.217749365378	0.13549519286	-0.0428070974303	-0.197260445563	-0.07264617395	1.78892041254	-0.0168062333743	0.00844826853708	-1.54149545157	0.0632119246179	0.109071767564	3.82926340128	-0.00449782544425	-0.0150541241046	-0.294378459639	0.0739432931133	-0.0978705947503	1.42777109909	27.2970522665	47.5399802635	2.84017328918	0.020276115637	0.323089681042	-3.84290170907	-0.206703361305	-0.00751767974367	0.207340668421	30.5940083753	51.3218463371	4.38785347342
0.677	9.66251647695	14.1611541225	0.637957647443	-0.0136154755323	0.430760602057	1.43129743771	0.217884839603	0.135453257198	-0.0410642268835	-0.19733218666	-0.070836019425	1.83138863754	-0.0167985604928	0.00689749450349	-1.56005261558	0.0633229128881	0.11290477289	3.83674724901	-0.00451302614406	-0.0153472755044	-0.29192434001	0.0738461447224	-0.0964261870515	1.46104429843	27.3445936626	47.5428120809	2.82346148789	0.0205972550679	0.319189180761	-3.95809885331	-0.206710775625	-0.00731096043177	0.20609795535	30.6453324252	51.3262534929	4.42645817995
0.678	9.67667795052	14.161793031	0.639859355986	-0.0131839941627	0.432202137003	1.45177245256	0.218020272831	0.135413198468	-0.0390532339225	-0.197402096473	-0.0689836067038	1.87343680474	-0.0167924475486	0.00532839386559	-1.57814866021	0.0634377375148	0.116744480499	3.84266796891	-0.00452851874493	-0.0156379262495	-0.289377150224	0.0737504572532	-0.0949487512584	1.49382728786	27.392137882	47.5456267279	2.80583240092	0.0209144369885	0.315174660436	-4.07094179608	-0.206717983869	-0.00710552700099	0.204768906231	30.6966609012	51.3306984697	4.46349537373
0.679	9.69084006391	14.1624337341	0.641546688974	-0.0127510609841	0.433664220381	1.47239430474	0.218155667072	0.135375284345	-0.036775012617	-0.197470132957	-0.0670893623423	1.91505191824	-0.016787912635	0.00374143334638	-1.59577237822	0.0635564044189	0.120589327817	3.84702666846	-0.00454430069996	-0.0159259837995	-0.286737949838	0.0736562634867	-0.0934387816885	1.52611185197	27.439684907	47.5484232859	2.78728373349	0.0212275485634	0.311048489482	-4.18140011249	-0.206724987366	-0.00690146724634	0.203350603115	30.7479938403	51.3351796907	4.49894668162
0.68	9.70500281878	14.163076016	0.643017195165	-0.0123166553762	0.435146995408	1.49315574954	0.218291024605	0.135339781553	-0.0342305708909	-0.197536254501	-0.0651537257851	1.9562211961	-0.0167849733727	0.00213709111485	-1.61291208483	0.0636789179596	0.124437753525	3.8498247462	-0.00456036937019	-0.01621135667	-0.284007791055	0.0735635957053	-0.0918967812212	1.55788908259	27.4872347191	47.5512008344	2.76781317592	0.0215364793418	0.306813067337	-4.28944417681	-0.206731787535	-0.0066988717914	0.201840306865	30.7993312779	51.3396955605	4.53279280663
0.681	9.71916621662	14.1637196588	0.644268326461	-0.0118807565794	0.43665059804	1.51404951435	0.218426347974	0.13530695575	-0.0314210341312	-0.197600419939	-0.06317714915	1.99693207419	-0.0167836468986	0.000515857242739	-1.62955565938	0.0638052809353	0.128288197846	3.85106389629	-0.00457672202574	-0.0164939544267	-0.281187722278	0.0734724856837	-0.0903232619802	1.58914939914	27.5347872987	47.5539584502	2.74741849303	0.0218411212868	0.302470822652	-4.39504519284	-0.206738385888	-0.00649783390389	0.200235468219	30.8506732479	51.3442444637	4.56501367688
0.682	9.73333025867	14.1643644417	0.645297512412	-0.0114433437019	0.438175156947	1.53506829972	0.218561639987	0.13527707141	-0.0283476473996	-0.197662588562	-0.061160097008	2.03717220982	-0.0167839498529	-0.00112176588139	-1.64569058886	0.0639354945857	0.132139102852	3.85074611552	-0.0045933558468	-0.0167736876835	-0.278278791513	0.0733829646797	-0.0887187459946	1.61988257209	27.5823426256	47.5566952083	2.72609764338	0.0221413688044	0.298024212441	-4.49817522975	-0.20674478403	-0.00629844930239	0.198533734772	30.9020197825	51.3488247648	4.59558854997
0.683	9.74749494596	14.1650101415	0.646102122962	-0.0110043957267	0.439720793487	1.5562047803	0.218696903719	0.135250391696	-0.0250117795076	-0.197722720133	-0.0591030461604	2.07692948543	-0.0167858983674	-0.00277526318165	-1.66130401166	0.0640695585935	0.135988912765	3.84887371125	-0.00461026792469	-0.0170504681043	-0.275282049959	0.0732950634238	-0.087083765834	1.65007774922	27.6299006783	47.5594101815	2.7038487345	0.0224371187712	0.293475721195	-4.59880726243	-0.206750983663	-0.00610081595437	0.19673296134	30.9533709123	51.3534348071	4.62449592352
0.684	9.7616602793	14.1656565323	0.646679513156	-0.0105638915191	0.44128762168	1.57745160601	0.218832142504	0.135227178344	-0.0214149252279	-0.197780774899	-0.0570064854114	2.11619201279	-0.0167895080523	-0.00444410656886	-1.67638276274	0.064207471087	0.139836074277	3.84544931143	-0.00462745526295	-0.0173242084068	-0.272198555042	0.0732088121082	-0.0854188652164	1.67972348601	27.6774614346	47.5621024409	2.68067014217	0.0227282705618	0.288827859954	-4.69691521913	-0.206756986587	-0.00590503386604	0.194831215311	31.0047266662	51.3580729119	4.65171374381
0.685	9.77582625926	14.1663033856	0.647027000785	-0.0101218098342	0.442875748185	1.59880140306	0.218967359939	0.135207691527	-0.0175587079721	-0.197836713599	-0.0548709153357	2.15494813875	-0.0167947939829	-0.00612775465971	-1.69091341896	0.0643492286426	0.14367903687	3.8404758762	-0.00464491477833	-0.0175948223711	-0.26902937354	0.0731242403758	-0.0837245995847	1.70880777732	27.7250248713	47.5647710562	2.65656046569	0.0230147260744	0.284083165328	-4.79247403199	-0.206762794707	-0.0057112048662	0.192826784332	31.0560870713	51.3627373785	4.67721934617
0.686	9.78999288618	14.16695047	0.647141911089	-0.00967812932398	0.444485272274	1.62024677508	0.21910255988	0.135192189733	-0.013444881537	-0.197890497481	-0.0526968480423	2.19318644807	-0.0168017706865	-0.00782565254167	-1.70488234494	0.0644948262876	0.147516253164	3.83395671041	-0.00466264330195	-0.01786222485	-0.265775584361	0.0730413773077	-0.0820015366496	1.73731809284	27.7725909644	47.5674150958	2.63151867688	0.0232963897563	0.279244198466	-4.88545969389	-0.206768410025	-0.00551943238293	0.190718182246	31.1074521532	51.3674264829	4.7009896338
0.687	9.8041601602	14.1675975518	0.647021569312	-0.00923282854493	0.446116285814	1.64178030421	0.219237746439	0.135180929625	-0.00907533278223	-0.197942088309	-0.0504848069328	2.23089577095	-0.0168104521286	-0.00953723158398	-1.71827573969	0.0646442575038	0.151346179258	3.8258954779	-0.00468063758026	-0.0181263317828	-0.262438281177	0.072960251411	-0.0802502568962	1.76524141378	27.8201596888	47.5700336272	2.60554401577	0.0235731686275	0.274313543961	-4.97584931616	-0.206773834652	-0.00532982121501	0.188504153513	31.1588219357	51.3721384783	4.72300104797
0.688	9.81832808117	14.1682443942	0.646663315594	-0.00878588596541	0.447768873242	1.66339455235	0.219372923987	0.135174165918	-0.00445208279416	-0.197991448375	-0.0482353264542	2.26806518622	-0.016820851699	-0.0112619092951	-1.73107968255	0.064797514231	0.155167275105	3.8162962166	-0.00469889427626	-0.0183870602108	-0.259018574769	0.0728808906055	-0.0784713540532	1.7925642723	27.8677310184	47.5726257173	2.57863616943	0.0238449723038	0.269293808706	-5.0636211923	-0.206779070801	-0.00514247729916	0.186183678336	31.2101964408	51.3768715936	4.74322965741
0.689	9.83249664874	14.1688907581	0.646064527333	-0.00833727997301	0.449443111549	1.68508206213	0.219508097146	0.135172151232	0.000422712066211	-0.198038540514	-0.0459489518473	2.3046840278	-0.0168329821983	-0.0129990892264	-1.74328018006	0.064954586871	0.158978004891	3.80516335453	-0.00471740997051	-0.0186443282958	-0.255517595215	0.0728033222107	-0.0766654355209	1.81927279226	27.9153049265	47.5751904329	2.55079512298	0.0241117130185	0.264187620679	-5.14875486138	-0.206784120794	-0.0049575074724	0.183755975217	31.2615756886	51.3816240342	4.76165135205
0.69	9.84666586232	14.1695364017	0.645222619176	-0.00788698888211	0.451139070259	1.70683535827	0.219643270789	0.135175135967	0.00554675760213	-0.19808332811	-0.0436262388887	2.34074188932	-0.0168468558233	-0.0147481609224	-1.75486321196	0.0651154642921	0.162776837431	3.7925017268	-0.00473618116233	-0.0188980553403	-0.251936493805	0.0727275729315	-0.0748331227588	1.84535273182	27.9628813852	47.5777268412	2.52202142775	0.0243733056427	0.258997627661	-5.23123117458	-0.206788987057	-0.00477501923194	0.181220505736	31.3129596976	51.3863939807	4.77824176848
0.691	9.86083572107	14.1701810806	0.644135057926	-0.00743499094127	0.452856811413	1.72864694862	0.219778450041	0.135183368157	0.0109176228289	-0.198125775106	-0.0412677536291	2.37622862984	-0.0168624841538	-0.0165084999172	-1.76581477748	0.0652801338341	0.166562246591	3.7783165935	-0.0047552042709	-0.0191481618095	-0.248276444643	0.0726536688444	-0.072975051629	1.87078952766	28.0104603656	47.5802340099	2.49231593311	0.0246296677045	0.253726495893	-5.31103236289	-0.206793672127	-0.00459512049196	0.178576974315	31.3643484844	51.3911795899	4.7929764986
0.692	9.87500622388	14.1708245478	0.642799369991	-0.00698126434079	0.45459638955	1.75050932541	0.219913640272	0.135197093338	0.0165327382274	-0.198165846019	-0.0388740721252	2.41113437817	-0.0168798781376	-0.0182794677764	-1.77612094092	0.0654485813133	0.170332711717	3.76261365748	-0.00477447563649	-0.0193945693549	-0.244538646133	0.0725816353822	-0.0710918726954	1.89556833962	28.0580418381	47.5827110079	2.46168009937	0.0248807194068	0.248376908659	-5.38814210397	-0.206798178647	-0.00441791933946	0.175825330778	31.4157420637	51.3959789936	4.80583104491
0.693	9.88917736943	14.1714665541	0.641213186085	-0.00652578722017	0.456357851696	1.77241496641	0.220048847096	0.135216554405	0.0223893959774	-0.198203505945	-0.0364457801664	2.44544953946	-0.0168990480776	-0.0200604121853	-1.78576787686	0.0656207910282	0.174086718087	3.74539908284	-0.00479399152158	-0.019637200839	-0.240724322073	0.0725114973201	-0.0691842514772	1.9196740968	28.105625772	47.5851569058	2.43011581898	0.0251263836435	0.242951564812	-5.46254559013	-0.206802509369	-0.00424352378849	0.172965771286	31.4671404483	51.4007902997	4.81678105891
0.694	9.90334915613	14.1721068477	0.639374174178	-0.00606853767565	0.458141237347	1.79435633613	0.220184076369	0.135241991478	0.0284847500734	-0.198238720572	-0.0339834729976	2.47916479828	-0.0169200036172	-0.0218506670811	-1.79474191474	0.0657967457659	0.177822757386	3.72667951422	-0.00481374811218	-0.0198759803613	-0.236834722564	0.07244327876	-0.0672528686566	1.94309154438	28.1532121359	47.5875707765	2.39762547612	0.0253665860145	0.23745317722	-5.53422959539	-0.206806667151	-0.00407204153396	0.169998737751	31.5185436493	51.4056115914	4.825802356
0.695	9.91752158214	14.1727451749	0.637280151248	-0.00560949376774	0.459946578459	1.81632588703	0.220319334185	0.135273641762	0.0348158166744	-0.198271456186	-0.0314877550363	2.5122711244	-0.0169427537272	-0.0236495528298	-1.80302958279	0.0659764268087	0.18153932819	3.70646209491	-0.00483374151901	-0.0201108332849	-0.232871124594	0.0723770031156	-0.065298420239	1.96580529067	28.2008008971	47.5899516953	2.36421203613	0.0256012548387	0.231884471152	-5.60318254038	-0.206810654962	-0.00390357970667	0.16692491679	31.5699516755	51.410440928	4.83287094533
0.696	9.93169464537	14.1733812795	0.634929016232	-0.0051486335288	0.461773899432	1.83831606073	0.220454626876	0.135311739407	0.0413794749184	-0.198301679683	-0.0289592395858	2.54475977679	-0.0169673066918	-0.0254563764467	-1.81061765099	0.0661598139411	0.185234936481	3.68475448602	-0.00485396777878	-0.0203416862635	-0.228834832677	0.0723126930966	-0.0633216176661	1.98779985512	28.2483920223	47.5922987408	2.32987898588	0.0258303211656	0.226248182604	-5.66939455445	-0.206814475874	-0.00373824462918	0.163745238329	31.6213645342	51.4152763452	4.83796326816
0.697	9.94586834346	14.1740149034	0.632318802178	-0.00468593497053	0.463623217107	1.8603192892	0.220589961003	0.135356515379	0.0481724678539	-0.198329358577	-0.0263985485438	2.5766223073	-0.016993670096	-0.0272704318588	-1.81749317322	0.0663468854574	0.188908096166	3.66156488488	-0.00487442285555	-0.0205684672691	-0.22472717856	0.0722503706939	-0.061323187881	2.00905971514	28.2959854772	47.5946109955	2.29463040829	0.0260537187852	0.220547056557	-5.73285753927	-0.206818133067	-0.00357614157303	0.160460873973	31.6727822303	51.4201158549	4.84105621278
0.698	9.96004267381	14.1746457866	0.62944765389	-0.0042213760916	0.46549454075	1.88232799595	0.22072534336	0.135408197315	0.0551914039534	-0.198354461007	-0.0238063121078	2.60785056488	-0.017021850812	-0.0290910002096	-1.82364352829	0.0665376181703	0.19255732963	3.63690204336	-0.00489510264199	-0.0207911056193	-0.220549521673	0.0721900571633	-0.0593038733461	2.02956935461	28.3435812265	47.5968875461	2.25847092271	0.026271384236	0.214783845176	-5.7935652226	-0.206821629825	-0.00341737451924	0.157073233509	31.7242047669	51.4249574466	4.84212712944
0.699	9.97421763353	14.1752736674	0.626313887537	-0.0037549348852	0.467387872047	1.90433459731	0.220860780963	0.135467009396	0.0624327580445	-0.198376955748	-0.021183168476	2.63843669859	-0.0170518549872	-0.0309173502038	-1.82905646008	0.0667319874192	0.196181168295	3.61077528552	-0.0049160029608	-0.0210095320042	-0.216303248286	0.0721317730106	-0.0572644320134	2.04931331082	28.391179234	47.5991274845	2.22140574455	0.0264832568116	0.208961305957	-5.85151321553	-0.206824969535	-0.00326204592176	0.153583961539	31.7756321452	51.4297990872	4.84115406871
0.7	9.98839321951	14.1758982823	0.622915938497	-0.00328658934663	0.469303205097	1.92633150359	0.220996281054	0.135533172212	0.0698928745696	-0.198396812214	-0.018529763547	2.6683731596	-0.0170836880316	-0.0327487384919	-1.83372011621	0.06692996708	0.1997781532	3.5831945244	-0.00493711956606	-0.021223678514	-0.211989771331	0.0720755379759	-0.0552056372472	2.06827622169	28.4387794627	47.6013299077	2.18344068527	0.0266892785645	0.203082199819	-5.9066990607	-0.206828155687	-0.0031102564742	0.149994933628	31.8270643641	51.4346387221	4.83811581135
0.701	10.0025694283	14.1765193665	0.619252406061	-0.00281631748087	0.471240526409	1.94831112032	0.221131851091	0.135606902634	0.0775679685175	-0.198414000471	-0.0158467506147	2.6976527049	-0.0171173546059	-0.0345844100929	-1.83762308565	0.0671315295744	0.203346835601	3.55417027866	-0.00495844814465	-0.0214334786645	-0.207610529513	0.0720213710185	-0.0531282777002	2.08644287213	28.4863818746	47.6034939191	2.14458219707	0.026889394309	0.197149289151	-5.95912227682	-0.206831191867	-0.00296210488193	0.146308250958	31.8785014206	51.439474276	4.83299197257
0.702	10.0167462563	14.1771366537	0.615322090685	-0.00234409731022	0.473199814894	1.97026584948	0.22126749875	0.135688413682	0.0854541286826	-0.198428491241	-0.013134790063	2.72626839858	-0.0171528586103	-0.0364235988532	-1.84075443502	0.067336645881	0.206885777585	3.52371368813	-0.0049799843177	-0.0216388674224	-0.203166986274	0.071969290301	-0.0510331571441	2.10379824013	28.5339864309	47.6056186289	2.10483729839	0.0270835516214	0.191165335812	-6.00878440065	-0.206834081764	-0.00281768763847	0.142526236014	31.9299433095	51.4443036535	4.82576306164
0.703	10.0309236996	14.1777498767	0.611123912036	-0.00186990688184	0.475181041864	1.99218809073	0.221403231914	0.135777914407	0.0935473197605	-0.198440255911	-0.0103945490579	2.75421361183	-0.0171902031737	-0.0382655279424	-1.84310374327	0.0675452855461	0.210393552693	3.49183652783	-0.00500172364202	-0.0218397812299	-0.198660628812	0.0719193131753	-0.0489210942534	2.12032754137	28.5815930918	47.6077031544	2.06421366334	0.0272717008389	0.185133099101	-6.05568902014	-0.206836829157	-0.00267709880802	0.138651425135	31.9813900237	51.4491247404	4.81641061604
0.704	10.0451017539	14.1783587672	0.606657028198	-0.0013937242754	0.477184171031	2.01407024268	0.221539058676	0.135875609759	0.101843385724	-0.198449266536	-0.00762670123891	2.7814820261	-0.0172293906429	-0.0401094103816	-1.84466113523	0.0677574166957	0.213868746567	3.45855122176	-0.00502366161165	-0.0220361580276	-0.194092966609	0.071871456167	-0.0467929223457	2.13601627393	28.6292018167	47.609746621	2.02271957695	0.0274537950553	0.179055333689	-6.09984180376	-0.206839437921	-0.00254042981368	0.13468656363	32.0328415538	51.4539354043	4.8049172312
0.705	10.0592804148	14.1789630561	0.601920746267	-0.000915527610629	0.479209158504	2.03590470408	0.221674987331	0.135981700479	0.110338053317	-0.19845549585	-0.00483192641036	2.80806763098	-0.0172704225729	-0.0419544496058	-1.84541731325	0.0679730060478	0.217309957606	3.42387085501	-0.0050457936593	-0.022227937276	-0.189465530057	0.0718257349613	-0.0446494890785	2.15085026034	28.676812564	47.6117481628	1.98036392033	0.0276297901159	0.172934787526	-6.14125052387	-0.206841912021	-0.00240776923278	0.130634598085	32.0842978883	51.4587334963	4.79126678407
0.706	10.0734596776	14.1795624738	0.596914611757	-0.000435295054981	0.481255952794	2.05768387512	0.221811026372	0.136096382973	0.119026935194	-0.198458917268	-0.00201091023212	2.83396472549	-0.0173132997177	-0.0437998400563	-1.84536358774	0.0681920189254	0.220715797626	3.38780918438	-0.00506811515793	-0.0224150599753	-0.184779868647	0.0717821643887	-0.0424916561032	2.16481569031	28.7244252916	47.6137069229	1.93715630472	0.0277996446095	0.166774199727	-6.17992507298	-0.206844255506	-0.00227920259937	0.126498668804	32.1357590134	51.4635168519	4.77544434369
[truncated: 46,552 more rows]
