# Supplementary material for: Roll Angle Estimation of a Motorcycle through Inertial Measurements
Source: Sensors (Basel). 2021 Oct 5;21(19):6626. doi: 10.3390/s21196626 (PMC8512544; doi:10.3390/s21196626)
Supplement: Supplementary file 1 [file sensors-21-06626-s001.zip › supplementary_material/Results_circular.csv]

0	-15	15	-8.79722539347	0	0	-0.0360945725607	0.22	0	0.517087573969	0	0	-0.216267897436	0.05	0	-7.37745517187	0	0	0.0462913508762	0	0	0.345397805713	0	0	373.791404409	0	0	277.055677829	0	0	-0.839772535642	-0.18	0	219.937697794	0	0	848.147919038
0.001	-14.9850039846	14.9920308366	-7.14110141248	-1.57630990124e-08	-3.15261980248e-05	-0.0269578234889	0.22000128118	0.00256236006527	4.60763255658	-8.24012563828e-08	-0.000164802512766	-0.113337128096	0.0499923993498	-0.0152013004174	-23.0251456629	2.96345310164e-08	5.92690620329e-05	0.0722467731895	1.26334580426e-07	0.000252669160852	0.159940515991	0.000178813907951	0.357627815902	341.464227395	0.000148517094468	0.297034188936	317.012700042	-3.90574693167e-07	-0.000781149386333	-0.722526237024	-0.179918149976	0.163700048629	107.462399464	0.000424360230303	0.848720460606	849.293002174
0.002	-14.970017614	14.9807103107	-15.4999502748	-5.96092430524e-08	-5.61660900551e-05	-0.0223219605716	0.220007397618	0.00967051529568	9.60867790424	-2.95932790589e-07	-0.000262260555646	-0.0815789576648	0.0499675979828	-0.0344014335859	-15.3751206741	1.28909709665e-07	0.000139281295265	0.0877776932743	4.43725402374e-07	0.000382112483044	0.0989461283939	0.000691233100288	0.667210568772	277.701278346	0.000682972735784	0.771877093696	632.673109479	-1.65714308942e-06	-0.00175198740618	-1.21914980267	-0.179709732003	0.253135897457	71.409298194	0.0017897199506	1.88199897998	1217.26403658
0.003	-14.9550461184	14.9622808482	-21.3589747474	-1.26186369837e-07	-7.69881635142e-05	-0.0193221863465	0.220022786554	0.0211073568913	13.2650052869	-5.94655866264e-07	-0.000335185595705	-0.0642711224528	0.049927062002	-0.0466705279336	-9.16306802121	3.159392649e-07	0.000234777815204	0.103215346604	8.68265109196e-07	0.0004669669306	0.0707627667178	0.00148367571666	0.917674663969	223.226912047	0.00182418732524	1.51055208522	844.676873574	-4.14241915525e-06	-0.00321856472548	-1.71400483594	-0.179427058393	0.312211321408	46.7415497067	0.00434543322002	3.22942755885	1477.59312115
0.004	-14.9400955201	14.9389157837	-25.3711542711	-2.12279330737e-07	-9.51977582859e-05	-0.0170970031969	0.220051188343	0.0356962206577	15.9127222458	-9.58903285119e-07	-0.000393309242006	-0.0519761701488	0.0498770405236	-0.0533724290124	-4.24073413634	6.06224559666e-07	0.000345792774329	0.118814571645	1.36619817955e-06	0.000528899210113	0.0531017923074	0.00250118074016	1.11733538304	176.0945261	0.00379158993356	2.42425313141	982.725218792	-8.33747066863e-06	-0.00517153830127	-2.19194231564	-0.179095782181	0.350341102841	29.5180131602	0.00835903843051	4.79778286213	1659.11748542
0.005	-14.9251699497	14.9122250861	-28.0102409646	-3.15619185901e-07	-0.000111481952043	-0.0154713843166	0.220095309656	0.0525464059355	17.7876483096	-1.37603150809e-06	-0.000440947203945	-0.0432997537306	0.0498225003281	-0.0557079618055	-0.430331449956	1.0152971753e-06	0.000472352456944	0.134304793586	1.91901212526e-06	0.000576728681299	0.042557150065	0.00369627072115	1.27284457894	134.923865693	0.00672835860416	3.44928420981	1067.33693801	-1.47197825117e-05	-0.00759308538486	-2.65115185154	-0.178733737705	0.37374784942	17.2954799976	0.0140173167608	6.51877379841	1782.86438713
0.006	-14.9102721324	14.883409455	-29.6210212335	-4.3455378573e-07	-0.000126387247615	-0.0143392068281	0.220157067637	0.0709695560911	19.0586520018	-1.83716503597e-06	-0.000481319851804	-0.0374455419861	0.0497672938379	-0.0547050187253	2.43621761029	1.55857457703e-06	0.000614202346512	0.14939498555	2.51562153871e-06	0.000616490145598	0.0369657785339	0.00502752933655	1.38967265186	98.7322801551	0.0107226896062	4.53937779429	1112.85023096	-2.37482598098e-05	-0.0104638692114	-3.09041580149	-0.178353539175	0.38664921014	8.50724144105	0.0214478476944	8.34228806885	1864.16415374
0.007	-14.8954037422	14.8533708616	-30.4561656192	-5.67936113245e-07	-0.000140377407414	-0.01364111277	0.220237764178	0.0904235268568	19.8492895295	-2.3363476096e-06	-0.000517045295466	-0.0340053453389	0.0497143242992	-0.0512340586015	4.50570263746	2.25107537932e-06	0.000770799258073	0.163798837571	3.15010396853e-06	0.000652474714044	0.0350033583579	0.00645858804042	1.47244475587	66.8119278555	0.0158226338986	5.66051079051	1129.41576147	-3.58619595648e-05	-0.0137635302987	-3.50890637317	-0.177964232844	0.391963453023	2.1212443267	0.0307347308386	10.2314782195	1914.21614748
0.008	-14.8805656611	14.8227914521	-30.7026532888	-7.15060554152e-07	-0.000153871474401	-0.0133470212032	0.220338213045	0.110474207229	20.2520712141	-2.87009257973e-06	-0.000550444644777	-0.032793353282	0.0496656923563	-0.0460298272433	5.90276007875	3.10713513846e-06	0.000941320260199	0.17724316668	3.8202884358e-06	0.00068789422049	0.0358356545335	0.00795739635377	1.52517187083	38.6423020654	0.0220465806649	6.78738274199	1124.32814149	-5.14792101029e-05	-0.0174709707775	-3.90597458438	-0.177572378673	0.391744888905	-2.55837256333	0.0419300688141	12.1591977316	1941.22287682
0.009	-14.8657581704	14.7921898323	-30.5005863756	-8.7563019667e-07	-0.000167267810635	-0.0134456512653	0.220458834768	0.130769236973	20.3379882755	-3.43717407035e-06	-0.000583718336468	-0.0337540301015	0.0496228214159	-0.0397120534643	6.73278747938	4.14013296069e-06	0.00112467538427	0.189467081462	4.52687180732e-06	0.000725272522551	0.0389209495887	0.0094956860224	1.55140746644	13.8288891545	0.0293907760408	7.90100800994	1102.92239441	-7.09969311704e-05	-0.0215644713574	-4.2810265755	-0.177182775884	0.387460687513	-6.01003022096	0.0550623747735	14.1054141871	1951.21003428
0.01	-14.8509810949	14.7619612736	-29.9565309882	-1.0497439554e-06	-0.000180959706821	-0.0139381411077	0.220599729236	0.151019700648	20.1629390727	-4.03855847136e-06	-0.000619050465565	-0.0369102280909	0.0495865639763	-0.032802825847	7.08566775519	5.36222956447e-06	0.00131951782328	0.200217796549	5.27284852595e-06	0.000766680914709	0.0438958347268	0.0110485658928	1.55435227426	-7.93927350667	0.0378348100379	8.98705998423	1069.18155415	-9.47900216173e-05	-0.0260217095365	-4.63344978264	-0.176798959698	0.380171685788	-8.56797322864	0.0701427463035	16.0553288729	1948.61933722
0.011	-14.836233911	14.73240653	-29.1529562175	-1.23789673117e-06	-0.000195345844729	-0.014834134708	0.220760732696	0.170987218288	19.7720962084	-4.67741997882e-06	-0.000658672549346	-0.0423339394722	0.0495572923574	-0.025740411919	7.03916010068	6.78411321968e-06	0.00152424948715	0.209245531193	6.0631305221e-06	0.000813883077596	0.050508491047	0.0125942037087	1.53692335767	-26.9185596852	0.0473457030658	10.0347260716	1026.15062065	-0.000123210735629	-0.0308197184872	-4.96256811877	-0.176423547206	0.370653297788	-10.4688027723	0.0871694143997	17.9980073196	1936.7375562
0.012	-14.8215158314	14.7037526004	-28.1549030691	-1.44098845368e-06	-0.000210837600288	-0.0161493764092	0.22094146366	0.190474710513	19.2028882416	-5.35920850981e-06	-0.000704904512626	-0.0501299870884	0.0495349771396	-0.0188900236443	6.66161644875	8.41474868161e-06	0.00173702143671	0.216298367933	6.90428556505e-06	0.000868427008309	0.0585793703788	0.0141135648814	1.50179898774	-43.330180176	0.0578810216394	11.0359110754	976.219386891	-0.000156587999554	-0.0359348093625	-5.26761363175	-0.176058481562	0.359477989839	-11.881813125	0.10613110802	19.9253799204	1918.00764534
0.013	-14.8068258712	14.6761678046	-27.0146883428	-1.66033945778e-06	-0.000227864407913	-0.0179042388412	0.221141360852	0.209319674049	18.4870388303	-6.09175233364e-06	-0.00076018313504	-0.0604272577397	0.0495192560222	-0.0125522112251	6.01400838955	1.02611240226e-05	0.00195572924532	0.22111724928	7.80435189149e-06	0.000931705644564	0.0679779021306	0.0155901881009	1.45144745117	-57.3728929581	0.0693913164222	11.9846784902	921.31544271	-0.000195226639055	-0.0413424696399	-5.54770692324	-0.17570520633	0.347072474962	-12.9292166295	0.127009553623	21.8315112867	1894.25508737
0.014	-14.7921629009	14.6497728547	-25.7752115279	-1.8977106357e-06	-0.000246877947913	-0.020122841159	0.221359715276	0.227389172666	17.6519584033	-6.88538590348e-06	-0.000827084004631	-0.073374481442	0.0495094951537	-0.0069695258139	5.15136243287	1.23279903267e-05	0.00217800336285	0.223430985785	8.77270419711e-06	0.00100499896668	0.0786087421056	0.0170099845795	1.38814550617	-69.2309970428	0.0818220824768	12.876853619	863.034814887	-0.000239406495773	-0.0470172437947	-5.80184138629	-0.175364791129	0.33375792688	-13.6998795331	0.149781342001	23.712065469	1866.85327718
0.015	-14.7775256899	14.6246491166	-24.4722647741	-2.15532743435e-06	-0.000268355649395	-0.0228325618039	0.22159569786	0.244575995666	16.7216875969	-7.75309826438e-06	-0.000908340717186	-0.0891389436666	0.0495048443998	-0.00233198187304	4.12372544888	1.46175891897e-05	0.00240119436325	0.222951015012	9.81995631984e-06	0.00108950527878	0.0904038820827	0.01836105258	1.31399049482	-79.0790256554	0.0951153769626	13.7097353527	802.728652497	-0.000289381416883	-0.0529325984266	-6.02886787746	-0.17503802287	0.319778591735	-14.2587907574	0.174419332059	25.5639146459	1836.84507656
0.016	-14.7629129429	14.6008449199	-23.1361285821	-2.43590718738e-06	-0.000292803856672	-0.0260638527515	0.22184838366	0.260795603971	15.7175290118	-8.7107005577e-06	-0.00100686386944	-0.10790736085	0.0495042875428	0.00121826780934	2.97677391584	1.71293627017e-05	0.00262235266068	0.219365579866	1.09578922173e-05	0.00118636651621	0.103318592793	0.0196335022811	1.23090890723	-87.0841495167	0.109211184104	14.4818789305	741.558503201	-0.000345378101587	-0.0590607709808	-6.22747723097	-0.174725472392	0.305322363699	-14.6536653141	0.200893716193	27.3848536228	1805.03287725
0.017	-14.7483233302	14.578380527	-21.7926571667	-2.74268959291e-06	-0.000320760954388	-0.0298503426791	0.222116773262	0.275983599939	14.6584629249	-9.77701344502e-06	-0.00112576190521	-0.12988871068	0.0495066880454	0.00358273740886	1.75216528322	1.985963999e-05	0.00283820191588	0.21233293053	1.21994209292e-05	0.00129669090746	0.117330189709	0.0208192883938	1.14066331829	-93.4070283604	0.124048584918	15.1929226969	680.52902956	-0.000407594786445	-0.065372598736	-6.39617827947	-0.174427543341	0.290535736965	-14.9195881552	0.229172839557	29.173393106	1772.04608921
0.018	-14.7337555138	14.5572521958	-20.4640052766	-3.07947045465e-06	-0.000352800769076	-0.0342292866983	0.222399811831	0.290093539502	13.5614162012	-1.09740773358e-05	-0.00126836587641	-0.155319231715	0.0495108307535	0.00470267869282	0.487717284675	2.28012934036e-05	0.00304510491131	0.201473060317	1.35585542024e-05	0.00142157563906	0.132439273484	0.021912049537	1.04485896808	-98.2016720629	0.139566766075	15.8434396177	620.504811978	-0.000476199746965	-0.0718373223037	-6.53326885586	-0.174144508075	0.275534795449	-15.0822948766	0.259223842322	30.9286124242	1738.39254707
0.019	-14.7192081699	14.5374356347	-19.1691168249	-3.45063916688e-06	-0.000389536655395	-0.039242485938	0.222696406084	0.30309496608	12.441436955	-1.23273905641e-05	-0.00143826058018	-0.184470175832	0.049515459735	0.00455528435072	-0.782505968877	2.59433559119e-05	0.00323902010536	0.18635732779	1.5050408051e-05	0.00156213205806	0.148673564517	0.0229069543966	0.944950751013	-101.614762076	0.155705886068	16.4348003675	562.21668771	-0.000551329585633	-0.0784223550322	-6.63679660124	-0.173876533975	0.260413404612	-15.1604867976	0.291013177541	32.6500580133	1704.49863129
0.02	-14.7046800076	14.5188890382	-17.9240763262	-3.86122090966e-06	-0.000431626830167	-0.0449378636059	0.223005439364	0.314971592991	11.3118168671	-1.38661835056e-05	-0.00163932530271	-0.21765926924	0.0495193123616	0.0031499688052	-2.02812512219	2.92705891126e-05	0.00341544629596	0.166495053401	1.66912322054e-05	0.00171951625068	0.16609482071	0.0238005552539	0.842250963747	-103.784812457	0.172407806225	16.9690399461	506.262469373	-0.000633087266114	-0.0850930059294	-6.70450519309	-0.173623702554	0.245249438097	-15.1674462308	0.324507045649	34.3376782022	1670.74174643
0.021	-14.6901697851	14.501555794	-16.7424120009	-4.31692519267e-06	-0.000479781735855	-0.0513719477712	0.22332578496	0.325719599183	10.184195517	-1.56237404432e-05	-0.00187578857257	-0.255267270475	0.0495211497191	0.000524746218375	-3.22232005151	3.27629881093e-05	0.00356935169742	0.141315749524	1.84984745799e-05	0.00189496849834	0.18480967461	0.0245906496415	0.737937811456	-104.841492124	0.189616688407	17.4487244182	453.106474901	-0.000721539838251	-0.0918121383438	-6.73375963574	-0.173386023009	0.230109651065	-15.1121278334	0.359671778805	35.9917881103	1637.47806976
0.022	-14.6756763238	14.485366874	-15.6354280263	-4.82420331136e-06	-0.000534774501529	-0.0586135835759	0.223656317777	0.335346034046	9.06867420941	-1.76377862319e-05	-0.00215230300484	-0.297761594056	0.0495197834905	-0.00325720340682	-4.3415791989	3.63952049845e-05	0.00369508205312	0.11014496187	2.04908919074e-05	0.00208986615673	0.204985642173	0.0252761507391	0.633064383767	-104.905363256	0.207279459871	17.8768185104	403.081709486	-0.000816715776801	-0.0985397387566	-6.72144118989	-0.17316344135	0.215053668223	-14.9998378508	0.396474203462	37.6130612032	1605.068116
0.023	-14.6611985189	14.4702428449	-14.6126301959	-5.39031853419e-06	-0.000597455944113	-0.0667493015924	0.223995924469	0.343867350615	7.97395892744	-1.99509620985e-05	-0.00247404872823	-0.345729852723	0.0495140995756	-0.00811062624022	-5.36526646791	4.01358659364e-05	0.00378623985064	0.0721706331803	2.26887230215e-05	0.0023057960715	0.226874187376	0.025856966732	0.528567601878	-104.088200521	0.225346148181	18.2565581093	356.397488263	-0.000918601825306	-0.105232358253	-6.66379780319	-0.172955845782	0.200137467472	-14.8325636522	0.434882007357	39.2025465864	1573.90265046
0.024	-14.6467353498	14.4560953836	-13.6822923943	-6.02343454162e-06	-0.000668776070749	-0.0758909516798	0.224343512195	0.351308101548	6.90754293941	-2.26114252003e-05	-0.0028468774754	-0.399927641625	0.0495030788918	-0.013930741378	-6.27496380763	4.39467472506e-05	0.00383552277781	0.026395221159	2.51139485963e-05	0.00254465507805	0.250843825714	0.026333888798	0.425276530216	-102.493942803	0.243770094088	18.591333705	313.153703167	-0.00102713919015	-0.111842371436	-6.55622856264	-0.172763068698	0.185416699864	-14.6089715637	0.474864137574	40.7617138487	1544.43187424
0.025	-14.6322858881	14.4428281385	-12.8521978185	-6.73272998948e-06	-0.000749814824986	-0.0861865567948	0.224698016165	0.35769983837	5.87593070453	-2.56736214459e-05	-0.00327751501579	-0.461347439159	0.0494858160196	-0.0205950030715	-7.0535595793	4.77817603601e-05	0.0038345034412	-0.028433894388	2.77906716903e-05	0.00280879110991	0.27742823802	0.0267084867889	0.323919451484	-100.220214662	0.262508056478	18.8845910749	273.361036706	-0.00114221886096	-0.118316970181	-6.39296892688	-0.172584885251	0.170950193595	-14.3240409741	0.516391259829	42.2925306598	1517.20174778
0.026	-14.6178493056	14.4303367459	-12.1305873692	-7.52855045064e-06	-0.000841826097322	-0.0978359878758	0.225058406211	0.363080253246	4.8848990465	-2.91993033202e-05	-0.00377384873281	-0.531319994878	0.0494615366149	-0.0279638063855	-7.68404704874	5.15856734124e-05	0.00377332266334	-0.0939276613222	3.07456693498e-05	0.00310120420917	0.307397960496	0.0269830111174	0.225129205622	-97.360277063	0.281520228983	19.1397539354	236.964684215	-0.00126367572935	-0.124596766611	-6.16662393304	-0.172421008126	0.156804056775	-13.9682326664	0.559436316703	43.7975830891	1492.90311095
0.027	-14.6034248834	14.4185077654	-11.5273736045	-8.42261410553e-06	-0.000946301212464	-0.111114242409	0.225423692637	0.367492599183	3.93979282794	-3.32588989436e-05	-0.00434534251397	-0.611667567442	0.0494296148081	-0.0358798070852	-8.14795435063	5.52924611731e-05	0.00364025285806	-0.172211949231	3.40091907215e-05	0.00342583853424	0.341870689639	0.0271602989366	0.129446432745	-94.0052686909	0.300770191114	19.3601703262	203.868097317	-0.00139128101764	-0.130613809954	-5.86746275357	-0.172271077622	0.143056951767	-13.525977348	0.603975236191	45.2802558868	1472.44248447
0.028	-14.589011961	14.4073369949	-10.8141673803	-9.42797393614e-06	-0.00106441844876	-0.12512023018	0.225792923892	0.370969910501	3.01482980745	-3.79308944854e-05	-0.00499864856963	-0.694944543885	0.0493894910925	-0.0443676242526	-8.82767998424	5.88251255284e-05	0.00342507585259	-0.258142061721	3.76134629289e-05	0.00378270588055	0.371864002991	0.0272437771642	0.0375100224356	-89.8675519279	0.320224823688	19.5490948224	173.980895271	-0.00152474001209	-0.136304178946	-5.51327522975	-0.172134891784	0.129314724894	-13.9584763979	0.649983156501	46.7355847328	1438.21520735
0.029	-14.574609708	14.3971690692	-9.52168393135	-1.05578683935e-05	-0.00119537046593	-0.136783804171	0.226165159016	0.37350033717	2.0460235303	-4.32927453865e-05	-0.0057250532326	-0.75786478205	0.0493403077578	-0.0539990450216	-10.4351615538	6.21024555988e-05	0.00312958428804	-0.332841067384	4.15824805487e-05	0.00415532935909	0.373382954077	0.0272377283311	-0.0496076886011	-84.3678701455	0.339854227851	19.7097135023	147.256464371	-0.00166371714901	-0.14165009491	-5.17855669826	-0.172013259235	0.113950372041	-16.7702293081	0.697416507397	48.1311170593	1352.84944575
0.03	-14.5602169487	14.3883495159	-8.11742261797	-1.1824461552e-05	-0.001337815851	-0.148106965955	0.226539440618	0.375062868219	1.07903856761	-4.94117668651e-05	-0.00651298972458	-0.8180082019	0.0492807004243	-0.0652156220927	-11.9979925885	6.50468910453e-05	0.00275928660515	-0.407754298387	4.59237852555e-05	0.00452728005446	0.370518436667	0.0271473936766	-0.131061620399	-78.5399934497	0.359631653337	19.8451374711	123.591473218	-0.00180786931322	-0.146654233496	-4.82972047393	-0.171908239145	0.0960898079534	-18.950898868	0.746198446394	49.4327609354	1250.43830645
0.031	-14.5458322894	14.3809690555	-6.6434981972	-1.32390468785e-05	-0.00149135480202	-0.15897093609	0.226914805045	0.375665985453	0.127195900888	-5.63479376295e-05	-0.0073593518043	-0.874715957548	0.0492091134559	-0.0779583146602	-13.4873925464	6.75837150254e-05	0.00231436135505	-0.482096201814	5.06345083229e-05	0.0048941660804	0.363253615212	0.0269785758114	-0.206574110015	-72.4849857829	0.379533414917	19.9583856874	102.904959517	-0.00195684880829	-0.151304756654	-4.47132584157	-0.171822033952	0.0763205787875	-20.5875594636	0.796227579164	50.6255046037	1135.04903015
0.032	-14.5314542669	14.3750758263	-5.14296017587	-1.48124619213e-05	-0.0016554752836	-0.169270027068	0.227290303437	0.37533079766	-0.797571488773	-6.41578373043e-05	-0.00826044754537	-0.927475524597	0.0491240663963	-0.092135804543	-14.8675872194	6.96387909243e-05	0.00179579044257	-0.555045623146	5.57074614763e-05	0.00525174022637	0.35189467673	0.0267373051387	-0.275967235361	-66.3012649084	0.39953880593	20.0523963398	85.1163452945	-0.00211029848641	-0.155594599582	-4.108360015	-0.171756292366	0.0551625932368	-21.7284116379	0.847389530627	51.698398322	1010.73840653
0.033	-14.5170814166	14.3706247638	-3.75916498899	-1.65549877702e-05	-0.00182957641417	-0.17893223407	0.227665023069	0.374108467362	-1.64708910626	-7.28942913474e-05	-0.00921246054078	-0.976550466215	0.0490242213719	-0.107554244173	-15.9692920414	7.11392821192e-05	0.00120519194723	-0.626151367533	6.11316285076e-05	0.00559659383617	0.337812542874	0.0264300820472	-0.338478947685	-58.7221597411	0.419631154211	20.1323002211	74.6914171684	-0.0022678564532	-0.159521333997	-3.7451088154	-0.171712157559	0.0331070210887	-22.3827326582	0.899560935279	52.6444109825	881.286914283
0.034	-14.5027144923	14.3632238711	-11.0426203832	-1.84787436001e-05	-0.00201793524582	-0.197785429233	0.228038906094	0.373657581647	0.745317676221	-8.26320457923e-05	-0.0102630483489	-1.12462515006	0.0489113342694	-0.11821996102	-5.36214165142	7.20065066367e-05	0.000529257087808	-0.725718351312	6.69292013497e-05	0.00599855184799	0.466103480769	0.0261097844133	-0.302116320036	131.447415041	0.439868905342	20.3432020411	347.112222988	-0.00242914979068	-0.163065340957	-3.34290510389	-0.17168971573	0.0117766365178	-20.2780364834	0.952610335288	53.454389036	738.669192791
0.035	-14.4883568602	14.3520403367	-11.32444828	-2.05961061976e-05	-0.00221678994904	-0.199923977203	0.228413145417	0.374821065345	1.5816497195	-9.34580221385e-05	-0.0113889043436	-1.12708683936	0.0487911664852	-0.122115607217	-2.42915074268	7.2154968034e-05	-0.000232334293199	-0.797464410703	7.31370417482e-05	0.00641712894902	0.371050721283	0.0258671596093	-0.183133288125	106.518648779	0.460410766911	20.7405210975	447.525889616	-0.0025937787894	-0.166192656497	-2.91172597588	-0.171688116191	-0.00857755888546	-20.4303543231	1.0064006681	54.126276594	605.105923194
0.036	-14.4740104205	14.3408391232	-11.0779788345	-2.29136711786e-05	-0.00241834001296	-0.203176150644	0.228788882601	0.37665330244	2.08282447001	-0.000105413137929	-0.0125213272371	-1.13775894757	0.0486683486772	-0.123520008928	-0.37965267949	7.15079439294e-05	-0.00106171391601	-0.861294834914	7.97231990983e-05	0.00675518575131	0.305062883307	0.0257320830202	-0.0870198900221	85.7081474271	0.481390467437	21.2188799534	509.191822371	-0.00276133318582	-0.168916136344	-2.53523371928	-0.171706868905	-0.0289278691652	-20.2702662363	1.06079753288	54.6674529694	477.246827642
0.037	-14.4596749768	14.330048299	-10.5036695898	-2.54344876793e-05	-0.00262329298852	-0.206729800472	0.229166641636	0.37886476708	2.34010480961	-0.000118506385306	-0.013665167517	-1.14992161215	0.0485450005306	-0.12317628411	1.06710231616	7.00016093023e-05	-0.0019509553381	-0.91718800927	8.6617894878e-05	0.00703420580799	0.252977230053	0.0256834501517	-0.0102458470309	67.8399385553	0.50287271662	21.7456184142	544.285099192	-0.00293143360645	-0.171284704898	-2.20190338887	-0.171745806293	-0.0489469074969	-19.7678104271	1.11567363474	55.0847507317	357.348696855
0.038	-14.4453499892	14.3199268046	-9.73931922764	-2.81620165609e-05	-0.00283176477465	-0.210213771795	0.229546695713	0.381243386881	2.41713479417	-0.00013274934806	-0.0148207579907	-1.16125933541	0.0484226152067	-0.121594363781	2.09673834193	6.75800653759e-05	-0.00289213251472	-0.965166343974	9.37678100984e-05	0.00726562463284	0.209860419643	0.025703226234	0.0497980117816	52.2477790697	0.524894606467	22.2981612789	560.800630132	-0.00310374601116	-0.173340104532	-1.90889587868	-0.171804433984	-0.0683084745245	-18.9553236279	1.17090953047	55.3870407354	247.231310608
0.039	-14.4310347174	14.3106169571	-8.88037560135	-3.10996813155e-05	-0.00304356473447	-0.21338614785	0.229929133276	0.383631739418	2.35957027914	-0.000148153007899	-0.0159865616869	-1.1703480569	0.0483022537451	-0.11912855951	2.83487019985	6.41953351774e-05	-0.00387732788232	-1.00522439122	0.000101129062541	0.00745688025295	0.172650820577	0.0257757092142	0.0951679486603	38.4920946877	0.547474011512	22.8606488121	564.174436239	-0.00327797699991	-0.175121872977	-1.65464101079	-0.1718819538	-0.0867311557857	-17.8900388944	1.22639543862	55.5847755688	148.238356139
0.04	-14.4167283187	14.3021803997	-7.99273920059	-3.42506157959e-05	-0.00325830422647	-0.216092836142	0.230313905086	0.385911880276	2.20071143622	-0.000164726249247	-0.0171599210092	-1.17637058767	0.0481846757835	-0.116027363582	3.36752165615	5.98073557124e-05	-0.00489863104769	-1.03738193953	0.000108663984981	0.007612964626	0.139517925527	0.025887069955	0.127553532933	26.2790738582	0.570615243586	23.4218153356	558.158610726	-0.00345387208309	-0.176668293369	-1.43819977448	-0.171977316614	-0.10399447239	-16.6365943147	1.28203258308	55.6895133416	61.2371896207
0.041	-14.4024299168	14.2946233877	-7.12128481269	-3.76175028168e-05	-0.00347546981538	-0.21823834167	0.230700858457	0.387994862423	1.96525285894	-0.000182474988923	-0.0183375583436	-1.1789040812	0.0480704288159	-0.112466571559	3.75406238885	5.43839511942e-05	-0.00594817798868	-1.06171194245	0.000116339176609	0.00773741862966	0.109390081792	0.0260250454208	0.14839739866	15.4086575947	0.59431294592	23.9735893311	545.389380432	-0.00363121463444	-0.178016809335	-1.25883215611	-0.172089284851	-0.119942002421	-15.2584657461	1.33773406688	55.7134542724	-13.3553281752
0.042	-14.3881386476	14.2879149018	-6.29568704963	-4.12024738539e-05	-0.00369447225865	-0.219766544887	0.231089762585	0.389813393652	1.67180959776	-0.000201401718358	-0.0195159005272	-1.17778028607	0.047959909667	-0.108571726355	4.03562802018	4.79007568423e-05	-0.00701821071515	-1.07835351049	0.000124124356027	0.00783294020625	0.0816530713825	0.0261787301785	0.158972116623	5.74077833172	0.618554822208	24.5101632453	527.758447956	-0.00380982508903	-0.179204099847	-1.11574886844	-0.172216494914	-0.134478123068	-13.8137755495	1.39342530004	55.6690120394	-75.5291378079
0.043	-14.3738536903	14.2819998026	-5.53451129794	-4.50070497558e-05	-0.00391467954531	-0.220648028432	0.231480327591	0.391316618203	1.33463950409	-0.000221505312357	-0.0206912874692	-1.1729935979	0.0478534070316	-0.104433544472	4.24073574538	4.03410789358e-05	-0.00810114509788	-1.08751525497	0.000131991699406	0.00790174655263	0.0559596213842	0.0263384308191	0.160429164532	-2.82668251453	0.643323589286	25.0273709107	506.656882739	-0.00398956012163	-0.180265965357	-1.00798215096	-0.17235751481	-0.147561669754	-12.3533178216	1.44904402324	55.5684343635	-125.626214007
0.044	-14.3595742861	14.2768084667	-4.84816061705	-4.90321092527e-05	-0.00413543944835	-0.220871777645	0.231872219077	0.392466354017	0.964832123718	-0.000242781008475	-0.0218601047665	-1.16464099671	0.047751130948	-0.100118622748	4.38910770247	3.16956868813e-05	-0.00918963901116	-1.08947257159	0.000139915463722	0.00794578207937	0.0321114320788	0.0264955602389	0.153829675226	-10.3722960957	0.668598408325	25.5222671679	483.135631782	-0.00417031166566	-0.181237122692	-0.934332518991	-0.172510894752	-0.159198213171	-10.919769012	1.504539981	55.423481158	-164.280196847
0.045	-14.3452997649	14.2722340835	-4.30060563982	-5.32774231104e-05	-0.00435518826709	-0.218625859839	0.23226525902	0.393613531388	1.32952261856	-0.00026521839708	-0.0230146724436	-1.14449435745	0.0476533783316	-0.0953866099897	5.07491781417	2.1962186795e-05	-0.0102773611614	-1.08597172894	0.000147868830488	0.00796095145193	-0.00177268694313	0.0266379868074	0.13102346171	-35.2401309363	0.694382897749	26.0467116798	565.753391979	-0.00435200454842	-0.182148642825	-0.888707747432	-0.172675261113	-0.169534509587	-9.75282382127	1.55987415871	55.2448742517	-192.933615735
0.046	-14.3310295417	14.2682123623	-3.74283690006	-5.77417157582e-05	-0.00457339702845	-0.217791662874	0.232659406928	0.394682284721	0.807984048035	-0.000288802161766	-0.0241528569298	-1.13187461484	0.0475604934713	-0.0903831106208	4.93208092352	1.1144750519e-05	-0.0113575113906	-1.07432872933	0.000155825063573	0.00795151471899	-0.0171007789531	0.0267505571773	0.0941172779752	-38.5722365341	0.720705749142	26.5989911067	538.805461709	-0.00453459642312	-0.183035106587	-0.884219776486	-0.172849340037	-0.178623338878	-8.42483476002	1.61501798957	55.0427874793	-211.239929077
0.047	-14.3167630839	14.264703096	-3.27569551766	-6.24236251544e-05	-0.00479042176404	-0.216257808306	0.233054364352	0.395232563383	0.292573274695	-0.000313516857027	-0.0252765335916	-1.11547870875	0.0474725434297	-0.0855169725887	4.80019514071	-7.45500125665e-07	-0.0124229898987	-1.05662828701	0.000163764114191	0.00792658651637	-0.032755626283	0.0268247311679	0.0542307033235	-41.2009127694	0.747567449355	27.1244093187	512.030962398	-0.00471807940092	-0.183930849018	-0.907265084967	-0.173031873997	-0.186444581293	-7.21765006892	1.66995267262	54.8265786141	-221.177801301
0.048	-14.302499923	14.2616187632	-2.89297024906	-6.73216313477e-05	-0.00500559062255	-0.214079908706	0.233449616748	0.395272227722	-0.213244595798	-0.000339346226782	-0.0263822059182	-1.09586594464	0.0473893970194	-0.0807758478829	4.68205427087	-1.36909766614e-05	-0.0134679631727	-1.03331826089	0.000171670510604	0.00788620631079	-0.0480047848645	0.0268578667892	0.0120405391902	-43.179415497	0.774941322373	27.6233367183	485.823836782	-0.00490247621532	-0.184862779774	-0.95659642739	-0.173221657473	-0.193122370005	-6.13792735478	1.72466796881	54.6040137659	-223.951895208
0.049	-14.2882396741	14.2588789298	-2.5866965726	-7.24335679308e-05	-0.00521828254356	-0.211303933317	0.23384465894	0.394812156679	-0.706897490076	-0.000366270754959	-0.0274668504358	-1.07342309039	0.0473109362141	-0.0761457627178	4.5781160593	-2.76684843881e-05	-0.0144870522809	-1.00485995554	0.000179529077342	0.00783092716397	-0.0625535087745	0.026847973297	-0.031827523587	-44.5567100574	0.802801235914	28.0964903625	460.48345156	-0.00508783577518	-0.185856339955	-1.03052393499	-0.173417611611	-0.198785905865	-5.18914436677	1.77916079893	54.3816464686	-220.782699405
0.05	-14.2739820289	14.2564116156	-2.34793163836	-7.77566707806e-05	-0.00542792315613	-0.207977291831	0.23423899775	0.393865463116	-1.18648963538	-0.000394268086128	-0.0285278119035	-1.04849984514	0.0472370568483	-0.0716129689549	4.48747146656	-4.26496843008e-05	-0.0154753475443	-0.971730571309	0.000187325312038	0.00776154222929	-0.0762163605863	0.0267936617957	-0.0767954788441	-45.3792004568	0.831121906148	28.5448501068	436.236037128	-0.0052742315457	-0.186935201087	-1.1271983284	-0.173618787559	-0.203565990792	-4.3710254865	1.83343403279	54.1648212674	-212.867702957
0.051	-14.2597267461	14.2541539719	-2.16735581309	-8.32876257543e-05	-0.0056339867912	-0.204149978308	0.234632153932	0.39244690242	-1.65063175722	-0.000423313379261	-0.0295627743618	-1.02142507134	0.0471676678734	-0.0671649807735	4.40850489627	-5.86015695359e-05	-0.0164284229259	-0.934420191943	0.000195045580842	0.0076789953776	-0.0888773428095	0.026694098581	-0.12233095067	-45.6917431954	0.859879127641	28.969592879	413.249507302	-0.00546175971016	-0.188121127832	-1.24465516302	-0.173824366216	-0.207591321787	-3.67963650427	1.88749530006	53.9577132714	-201.348289075
0.052	-14.2454736429	14.2520524205	-2.03574693948	-8.90226188777e-05	-0.00583599945565	-0.199875350594	0.2350236636	0.39057243348	-2.09830612212	-0.00045337963971	-0.0305697465357	-0.992519276617	0.0471026898597	-0.0627910466487	4.33936335324	-7.5486954854e-05	-0.0173423477104	-0.893429376931	0.000202677241843	0.00758432662454	-0.100460163307	0.0265489601409	-0.167945929463	-45.5382143906	0.889049943946	29.3720397308	391.644196177	-0.00565053721294	-0.189433877714	-1.38084460114	-0.174033654394	-0.210985035182	-3.10779028432	1.9413558557	53.7633979933	-187.282267085
0.053	-14.2312225855	14.2500623697	-1.94435469806	-9.49573897927e-05	-0.00603354237428	-0.195210486656	0.235413079268	0.388258901348	-2.52875814366	-0.000484438041857	-0.0315470577595	-0.962103170909	0.0470420532285	-0.0584822157383	4.27829846754	-9.32649767038e-05	-0.0182136959891	-0.849267180462	0.000210208726342	0.00747864237451	-0.110908336743	0.0263583892069	-0.213195938568	-44.9618038196	0.918612770004	29.7536123848	371.501111875	-0.00584069971394	-0.190891124284	-1.53364853881	-0.174246077774	-0.21386172394	-2.64558723243	1.99502952763	53.5839458843	-171.621950863
0.054	-14.2169734805	14.2481475971	-1.88519059867	-0.00010108728883	-0.00622625570113	-0.190216167055	0.235799970627	0.385523817644	-2.94140926446	-0.000516458251184	-0.0324933608929	-0.93050309595	0.0469856965659	-0.0542311094605	4.22391408813	-0.00011189160183	-0.0190395542633	-0.802449367927	0.0002176295985	0.00736310194112	-0.120172530037	0.0261229515331	-0.257679409103	-44.0051372503	0.948547474835	30.1157972776	352.868673706	-0.00603239947266	-0.192508393161	-1.70088921354	-0.174461171146	-0.216325021696	-2.28100827883	2.04853176859	53.4205360345	-155.197748867
0.055	-14.202726267	14.2462793813	-1.85124093294	-0.000107407337706	-0.00641384204922	-0.184956529112	0.236183925146	0.382385218931	-3.3357881608	-0.000549408751306	-0.0334076393516	-0.898053821486	0.0469335652685	-0.0500314855101	4.17533381254	-0.000131320142571	-0.0198175272188	-0.753496543161	0.000224930606468	0.00723891399436	-0.128203363481	0.0258435932691	-0.301037118886	-42.7102823154	0.978835431396	30.4601158444	335.76845988	-0.00622580317138	-0.194299004272	-1.880333009	-0.174678566552	-0.218465788503	-2.00052533555	2.10187882836	53.2735835077	-138.707304766
0.056	-14.1884809096	14.2444354584	-1.8366048038	-0.000113912293497	-0.0065960695342	-0.179498440861	0.236564548548	0.378861585413	-3.71147887572	-0.000583257178874	-0.0342892157836	-0.865099042452	0.0468856106896	-0.045877672121	4.13229296563	-0.000151501776902	-0.0205457414437	-0.7029319067	0.000232103732528	0.00710733812588	-0.134948373479	0.0255215989132	-0.34295159279	-41.1186654914	1.00945953941	30.7881001787	320.200208842	-0.00642108968209	-0.196274017163	-2.06969277417	-0.1748979799	-0.220360908985	-1.78971562732	2.15508705748	53.1428747198	-122.710271005
0.057	-14.1742373924	14.2425988774	-1.83655732125	-0.000120596715304	-0.0067727740786	-0.173910647931	0.236941465242	0.374971803305	-4.06808533927	-0.000617970666879	-0.0351377602275	-0.831989845327	0.0468417898797	-0.0417639477587	4.09515575902	-0.00017238607093	-0.0212228466127	-0.651278431167	0.000239142245523	0.00696968786457	-0.140352149142	0.0251585499256	-0.383146382428	-39.2709137859	1.04040422618	31.1012733613	306.146156318	-0.00661844778032	-0.198442179281	-2.26663146156	-0.175119196706	-0.222072703228	-1.63387285965	2.20817234744	53.0277051989	-107.628770707
0.058	-14.1599957146	14.2407568293	-1.8475388065	-0.000127455032733	-0.00694386077926	-0.168262753392	0.237314318721	0.370735154702	-4.40521186846	-0.000653516194924	-0.0359532958622	-0.799081424027	0.0468020659357	-0.0376839402834	4.06485919148	-0.00019392150099	-0.0218480135069	-0.59905535734	0.000246040755646	0.0068273323798	-0.144358820399	0.0247562841571	-0.421385154646	-37.2066306492	1.07165542976	31.4011338007	293.574722503	-0.00681807380977	-0.200809879617	-2.46876921056	-0.175342057529	-0.223648942588	-1.51860585937	2.26114970707	52.9270140755	-93.7534761839
0.059	-14.1457558864	14.238899523	-1.86707375199	-0.000134481615225	-0.00710930420579	-0.162624099671	0.237682771958	0.366171319343	-4.72245884931	-0.000689860943243	-0.0367362007757	-0.766728402909	0.0467664089076	-0.0336301159521	4.04278947119	-0.000216055971854	-0.0224209282206	-0.546774070042	0.000252795269287	0.00668169490244	-0.146916134325	0.0243168563153	-0.457470528994	-34.9641180474	1.10320056813	31.6891429411	282.443558129	-0.00702016930547	-0.203381111791	-2.67369513671	-0.175566443725	-0.225123449538	-1.43040804146	2.31403296903	52.8395098418	-81.2549910992
0.06	-14.1315179271	14.2370191722	-1.8936278373	-0.000141670841114	-0.00726914757184	-0.157062632435	0.238046507805	0.361300373909	-5.01943201723	-0.000726972645931	-0.0374872046013	-0.73527924836	0.0467347971397	-0.0295934196706	4.03060309167	-0.000238737326989	-0.0229417820489	-0.494933586574	0.00025940324007	0.00653424666327	-0.147980344021	0.0238424997411	-0.491242619276	-32.5800625163	1.13502849746	31.9667157125	272.701984676	-0.00722493858706	-0.206157451388	-2.87898405754	-0.17579226407	-0.226517239532	-1.35717194632	2.36683461516	52.7637824078	-70.1998770628
0.061	-14.1172818629	14.2351091498	-1.92641702294	-0.000149017165303	-0.00742350080649	-0.151643836857	0.23840522938	0.35614277652	-5.29576276103	-0.000764819937943	-0.0382073794215	-0.705070392094	0.0467072188738	-0.0255631122701	4.03001170931	-0.000261913846448	-0.0234112568697	-0.444016055023	0.000265863611374	0.00638649594514	-0.147521092233	0.0233355898038	-0.522577255308	-30.0892095469	1.16712946189	32.235213154	264.292898356	-0.00743258633878	-0.209138052052	-3.08221726996	-0.176019442756	-0.227840133138	-1.2886152647	2.41956570503	52.6983973432	-60.5702521075
0.062	-14.1030477266	14.2331633474	-1.96518784761	-0.00015651518453	-0.0075725376466	-0.146429843371	0.238758660432	0.350719327184	-5.55113591161	-0.000803372690165	-0.0388981250221	-0.676420808982	0.0466836739034	-0.0215268284386	4.04255595373	-0.000285534728028	-0.0238305062898	-0.394482785135	0.000272176845683	0.00623997267419	-0.145525449663	0.0227986092323	-0.551383887817	-27.5240554716	1.19949503683	32.4959367199	257.154233579	-0.0076433151965	-0.212319663395	-3.28100541708	-0.176247909189	-0.229092731477	-1.21658141364	2.47223588844	52.6419694776	-52.2854791172
0.063	-14.0888155571	14.2311757576	-2.00999168307	-0.000164159699337	-0.00771649196751	-0.141478798431	0.239106545645	0.345051098858	-5.78532073996	-0.00084260232735	-0.0395611493495	-0.649627845847	0.0466641750631	-0.0174708522361	4.06939645117	-0.000309550547862	-0.0242011333788	-0.346771392881	0.000278344936916	0.00609620979151	-0.142000315712	0.0222341156838	-0.57760320916	-24.9145872145	1.23211806713	32.7501238828	251.220092214	-0.0078573233639	-0.215696671406	-3.47301060323	-0.176477589861	-0.230268613065	-1.13518176298	2.52485348051	52.5932146606	-45.2241548374
0.064	-14.0745853991	14.2291402733	-2.06097688526	-0.000171945772149	-0.0078556536581	-0.136844582759	0.239448650863	0.339159338183	-5.99820061086	-0.000882482124923	-0.0401984457965	-0.624965048244	0.0466487493472	-0.0133805794798	4.11114906147	-0.000333913697743	-0.024525166382	-0.30129461351	0.000284371403493	0.00595672336109	-0.136972545127	0.0216447118037	-0.60120455105	-22.2880965657	1.26499260144	32.998944749	246.421640065	-0.00807480227906	-0.219261158908	-3.65596440233	-0.176708402459	-0.231356583896	-1.04075989919	2.57742557801	52.5509803271	-39.2445121873
0.065	-14.0603573036	14.2270506753	-2.11821909249	-0.000179868781187	-0.00799036441656	-0.132576934152	0.239784763202	0.333065339331	-6.18979709316	-0.000922987482623	-0.0408122696019	-0.602682562445	0.0466374385012	-0.00924111255894	4.16778478026	-0.000358578798084	-0.0248050343016	-0.258441225708	0.000290261262107	0.00582299386868	-0.130486439678	0.0210330179568	-0.622183142696	-19.6690867262	1.29811382357	33.2434994969	242.687855734	-0.00829593434867	-0.223002980302	-3.82767838471	-0.176940252153	-0.232342804068	-0.931680444977	2.62995819682	52.5142572984	-34.2015451435
0.066	-14.0461313279	14.2249007296	-2.18167228997	-0.000187924419115	-0.00812091143997	-0.128517112674	0.240114691023	0.326790302622	-6.36027632433	-0.000964095559692	-0.041403884538	-0.580547309897	0.0466302990092	-0.00503787152823	4.23869728114	-0.000383503044645	-0.0250434588188	-0.218407808655	0.00029601953169	0.00569354529709	-0.128410703501	0.0204016476783	-0.640557414273	-17.0794564281	1.33147798148	33.4848163333	239.945817152	-0.00852088956004	-0.226907442444	-3.98124589863	-0.177173029678	-0.233212245454	-0.80720232625	2.6824564157	52.4821804667	-29.9521181788
0.067	-14.0319075353	14.2226844945	-2.25079789013	-0.00019610876084	-0.00824777201055	-0.125204028496	0.240438263759	0.320355168866	-6.50999118772	-0.00100578576319	-0.0419765224621	-0.564728538202	0.0466274013761	-0.00075739466881	4.32225643768	-0.000408646592814	-0.0252436375201	-0.181949593995	0.000301651791782	0.00557097488696	-0.11673011677	0.0197531859475	-0.65636604743	-14.5378098853	1.36508231492	33.7238505382	238.122592663	-0.00874982387499	-0.230961187467	-4.12624414848	-0.177406611408	-0.233951214471	-0.670735708205	2.73492450932	52.4540067692	-26.3952768538
0.068	-14.0176859948	14.2203965498	-2.32509151846	-0.000204418426836	-0.00837155998173	-0.122371913859	0.240755331574	0.313780462014	-6.63942251657	-0.00104804140249	-0.0425347561373	-0.551738812286	0.0466288287656	0.00361217379773	4.41688049538	-0.000433973010238	-0.0254091973285	-0.149170022667	0.000307167518158	0.00546047786421	-0.104263928726	0.0190901702164	-0.669665414684	-12.0609246233	1.39892498219	33.9614840022	237.144335192	-0.00898287998931	-0.235151041158	-4.25346323421	-0.177640860935	-0.234547839524	-0.522514396813	2.7873660616	52.4290977955	-23.4226705227
0.069	-14.0034667804	14.2180321599	-2.40368826687	-0.000212850593677	-0.00849277369903	-0.120055520728	0.241065764882	0.307086152707	-6.74919609877	-0.00109084951843	-0.043081475748	-0.541700409107	0.0466346752241	0.00808074323947	4.52025838807	-0.000459449603281	-0.0255439887557	-0.120412831749	0.000312579109941	0.00536270570227	-0.0912803951519	0.0184150738457	-0.680527326787	-9.6628995831	1.43300498667	34.198524962	236.937584528	-0.00922018457969	-0.239458139607	-4.36073366343	-0.17787563067	-0.234991631083	-0.365068721934	2.8397840645	52.4069080064	-20.9569077492
0.07	-13.9892499706	14.215587545	-2.48554169387	-0.000221402957767	-0.00861195448072	-0.118306042662	0.24136945372	0.300291524175	-6.84006096527	-0.00113420015107	-0.0436197895127	-0.534927120306	0.0466450434854	0.0126557792315	4.62981359597	-0.000485047705988	-0.0256522166591	-0.0960429750153	0.000317899595478	0.00527826537138	-0.0776002666412	0.0177302918695	-0.689036625548	-7.35569793811	1.46732210346	34.4357086168	237.429725123	-0.00946184445208	-0.243861605166	-4.44619745445	-0.17811076378	-0.235274588627	-0.20084636542	2.89218099863	52.3869602505	-18.9386039954
0.071	-13.9750356468	14.2130600353	-2.5694777146	-0.000230073782864	-0.00872969571429	-0.117176424484	0.241666307012	0.293415059934	-6.91286751686	-0.00117808660702	-0.0441531223993	-0.531738652817	0.0466600424195	0.017342089044	4.74280602916	-0.000510743044792	-0.0257384609493	-0.0764456054467	0.000323142695895	0.00520793546349	-0.0630595491375	0.0170381289887	-0.69528913601	-5.14932298711	1.50187680689	34.67369824	238.549521258	-0.00970794457991	-0.248338650501	-4.507893216	-0.178346096595	-0.23539104155	-0.0320594810182	2.94455889344	52.3688293656	-17.3231658805
0.072	-13.9608238927	14.2104481678	-2.65425721556	-0.000238861953382	-0.00884664532147	-0.116722789864	0.24195625172	0.286474355386	-6.96854157909	-0.00122250578029	-0.0446852241443	-0.532464837179	0.046679784318	0.0221417079094	4.85643170151	-0.000536516124938	-0.0258076993421	-0.0620311801613	0.000328322988296	0.00515264933773	-0.047512702381	0.0163407895661	-0.699389709223	-3.05182343839	1.53667019953	34.9130870388	240.228076226	-0.00995854613391	-0.252864457488	-4.54372075685	-0.178581460804	-0.235337375977	0.139390628086	2.99691937262	52.3521289994	-16.0775665231
0.073	-13.9466147927	14.2077517484	-2.7385815233	-0.000247767030079	-0.00896350807261	-0.117002712422	0.242239231921	0.279486046124	-7.00807694392	-0.00126745848224	-0.0452201797399	-0.537446354085	0.0467043820939	0.0270538439336	4.96784034697	-0.000562352642805	-0.025865336393	-0.0532429216037	0.000333456052027	0.00511347812417	-0.03082972474	0.0156403694102	-0.701450602664	-1.06996344317	1.57170394303	35.1543999681	242.397782413	-0.0102136843773	-0.257412029289	-4.55142284572	-0.178816685354	-0.235111723916	0.311913493555	3.04926368787	52.3365014897	-15.1774528697
0.074	-13.9324084309	14.2049718703	-2.82117469609	-0.000256789308557	-0.00908104888368	-0.118078909714	0.242515207822	0.272465756373	-7.03250255762	-0.00131294978413	-0.0457624240537	-0.547042273571	0.0467339464588	0.0320748858019	5.07424338962	-0.000588243926676	-0.0259172313477	-0.0505469878472	0.000338558601626	0.00509162107335	-0.0128843769003	0.0149388491429	-0.701589931966	0.791304839287	1.60698019106	35.3980960839	244.994449238	-0.0104733664156	-0.261952047364	-4.5286133038	-0.179051598045	-0.234713657287	0.484219764709	3.10159274378	52.3216103409	-14.6048446745
0.075	-13.9182048895	14.202110888	-2.90078984946	-0.000265929881116	-0.00920009623366	-0.120015790247	0.242784154734	0.265428068608	-7.04287297244	-0.00135898937306	-0.0463167537981	-0.561617215089	0.0467685831374	0.0371984713317	5.17292766998	-0.000614187402104	-0.0259697195091	-0.0544293349294	0.000343648609669	0.00508839501287	0.00643225593899	0.0142380891367	-0.699930080286	2.52839851953	1.64250152495	35.6445717047	247.956792236	-0.010737568815	-0.266452751395	-4.47279475797	-0.179286026828	-0.234143909631	0.655275546247	3.15390711637	52.3071348339	-14.3461694364
0.076	-13.9040042479	14.1991723741	-2.97623795271	-0.000275190700912	-0.00932154335768	-0.122878457787	0.243046062021	0.258386505718	-7.04025280802	-0.00140559191392	-0.0468883279227	-0.581531034227	0.0468083901645	0.042415582931	5.26129552859	-0.000640187074432	-0.0260296251467	-0.0653819402323	0.000348745413791	0.00510521323246	0.0272041832409	0.0135398259183	-0.69659635665	4.13904875292	1.67827089256	35.8941635133	251.226825013	-0.0110062351182	-0.270879854953	-4.3814123574	-0.179519800852	-0.233404138643	0.824266429991	3.206207067	52.2927664258	-14.3906466682
0.077	-13.8898065812	14.1961610433	-3.04642374814	-0.000284574652024	-0.0094463588664	-0.126752559655	0.243300932041	0.251353533718	-7.02569119283	-0.0014527774716	-0.0474827874504	-0.607388021042	0.0468534552984	0.0477146848221	5.33690825358	-0.000666254020975	-0.0261042679399	-0.0839036463367	0.000353869956106	0.00514387139584	0.0501121435377	0.0128456700167	-0.691715446407	5.62277173359	1.71429155057	36.1471525151	254.751178663	-0.0112792734167	-0.275196742168	-4.25236207293	-0.179752751264	-0.232496684213	0.990642430843	3.25849255342	52.2782064128	-14.7293794341
0.078	-13.8756119593	14.1930826802	-3.11030237377	-0.000294085607651	-0.00957555238916	-0.131634485864	0.243548779087	0.244340558852	-7.00025853829	-0.00150057178752	-0.0481058443736	-0.638725825364	0.0469038535755	0.0530818694928	5.39746108773	-0.000692406864452	-0.0262014190144	-0.110398502582	0.000359044686141	0.00520558867401	0.0733224127916	0.0121571048716	-0.685414843868	6.97843334491	1.75056701005	36.4037664435	258.476678057	-0.0115565537093	-0.279363842988	-4.08183956743	-0.179984711848	-0.231424484178	1.15375763946	3.31076323944	52.2631656223	-15.3522014748
0.079	-13.861420446	14.1899440362	-3.16698559374	-0.000303728474353	-0.00971018101349	-0.1376227628	0.243789628339	0.237357943951	-6.96497126354	-0.00154900639807	-0.0487633767352	-0.67633889784	0.0469596450325	0.0585010444816	5.44088888992	-0.000718672208984	-0.0263292700495	-0.145303567522	0.000364293125347	0.0052912897381	0.0980797153982	0.0114754865617	-0.677821776032	8.20770232708	1.787100985	36.66418345	262.357334966	-0.0118379051504	-0.283339039103	-3.86855266197	-0.180215519546	-0.230190911927	1.3133868617	3.3630185046	52.2473646983	-16.2496464681
0.08	-13.8472320976	14.1867526975	-3.21569178253	-0.000313509251066	-0.00985137241272	-0.144760035667	0.244023514834	0.230415047006	-6.92082262703	-0.00159811895507	-0.0494617372619	-0.720382155673	0.0470208726308	0.0639541520438	5.46532623438	-0.000745085043178	-0.0264963983377	-0.188953009028	0.000369639983804	0.00540242717743	0.124195163243	0.0108020448516	-0.669061644092	9.31256155282	1.82389734522	36.9285369963	266.349757668	-0.0121231139364	-0.28707853299	-3.61043511244	-0.180445014785	-0.22879956699	1.46930301248	3.41525745436	52.2305348355	-17.4100792482
0.081	-13.8330469628	14.1835169671	-3.25576917082	-0.000323435083525	-0.0100002925062	-0.153080151284	0.244250482484	0.22352025205	-6.8687672856	-0.00164795352579	-0.0502074041836	-0.770951687645	0.0470875603991	0.0694213845677	5.46913881338	-0.000771689078945	-0.0267116731957	-0.24159670681	0.000375111325762	0.00554025673683	0.151463955566	0.010137885303	-0.659257453046	10.295820538	1.86096007323	37.196919026	270.414301708	-0.0124119215307	-0.290536655704	-3.30581031532	-0.180673041684	-0.227254230248	1.62137047155	3.46747893178	52.2124200005	-18.8195906766
0.082	-13.8188650814	14.1802457324	-3.2867000401	-0.000333514297613	-0.0101581356682	-0.162606172786	0.244470583115	0.216681010978	-6.80971485807	-0.00169856068508	-0.0510069143872	-0.828068719593	0.0471597118016	0.0748814204347	5.45093292059	-0.000798536997997	-0.0269841649095	-0.303386720969	0.00038073436006	0.00570581185987	0.179646290507	0.00948399205767	-0.648529037667	11.1610102199	1.89829322462	37.469383747	274.515140222	-0.0127040229994	-0.293666281617	-2.95344151102	-0.180899448192	-0.225558785204	1.76951961569	3.51968153148	52.1927793955	-20.4616193678
0.083	-13.8046864844	14.1769483321	-3.30810073763	-0.000343756422299	-0.0103261137043	-0.173349899351	0.244683875565	0.209903889166	-6.74452876544	-0.00174999753599	-0.0518667874436	-0.89167739314	0.0472373083444	0.0803116651604	5.40955653079	-0.000825690601969	-0.0273230430343	-0.374369528563	0.000386537201732	0.00589987148408	0.208472957928	0.00884123136667	-0.63699234432	11.9123764756	1.93590089209	37.7459511973	278.619760455	-0.0129990657854	-0.296419290414	-2.55257608413	-0.181124086166	-0.223717164404	1.91372198611	3.57186361626	52.171390173	-22.316825673
0.084	-13.790511193	14.1736344221	-3.31971912831	-0.000354172201525	-0.0105054447478	-0.185312187618	0.244890424818	0.203194615711	-6.67401814484	-0.00180232765479	-0.0527934501429	-0.961648005454	0.0473203084244	0.0856884948567	5.34410286194	-0.000853220858355	-0.0277374697385	-0.454483879735	0.000392548605255	0.00612293556294	0.237655199776	0.00821035578735	-0.62475881432	12.5546835231	1.97378717311	38.0266108384	282.699521789	-0.0132966489614	-0.298747061597	-2.10296628151	-0.181346811409	-0.221733321097	2.05396462756	3.62402333643	52.148050158	-24.3632043414
0.085	-13.7763392189	14.1703138482	-3.32142861187	-0.000364773595312	-0.0106973428272	-0.198483971151	0.245090301194	0.19655813705	-6.59893917828	-0.00185562096303	-0.0537931663518	-1.03778441231	0.0474086464208	0.0909874978995	5.25390322361	-0.000881207839914	-0.0282364933777	-0.543563398668	0.000398797678814	0.00637521155461	0.266896783568	0.00759200894815	-0.611934864078	13.0932169611	2.01195614111	38.3113251548	286.729110865	-0.0135963229816	-0.30060097875	-1.6048680241	-0.181567483681	-0.219611223547	2.19023047155	3.67615865169	52.1225803716	-26.5763683207
0.086	-13.7621705637	14.1669965236	-3.31322071701	-0.000375573771052	-0.0109030086526	-0.212847679709	0.245283579598	0.189998670946	-6.51999302884	-0.00190995353386	-0.0548719752986	-1.11983348142	0.0475022320249	0.0961837103548	5.13852168701	-0.000909740559758	-0.0288289463107	-0.641342467378	0.000405313590983	0.00665661278292	0.295905673061	0.0069867308103	-0.598621411641	13.5336879138	2.05041182017	38.6000329697	290.686519113	-0.013897589933	-0.301932924087	-1.05902264897	-0.181785966727	-0.2173548668	2.32248302398	3.72826735549	52.0948272133	-28.9299484659
0.087	-13.7480052193	14.1636923148	-3.29519681633	-0.000386587086334	-0.0111236219106	-0.228378836264	0.245470338815	0.183519761745	-6.43782537361	-0.00196540734125	-0.0560356394774	-1.20749487624	0.0476009498026	0.101251845048	4.99774769915	-0.000938916707618	-0.0295233494096	-0.74746373055	0.000412125281102	0.00696676745498	0.32440367105	0.00639496336035	-0.584913488255	13.8821588584	2.08915816299	38.8926526779	294.55289727	-0.0141999042697	-0.302695749355	-0.466627887894	-0.182002128308	-0.214968296575	2.45065742615	3.7803471012	52.0646642181	-31.3960417695
0.088	-13.7338431676	14.1604109368	-3.26755921543	-0.000397829064866	-0.0113603351546	-0.24504765175	0.245650660863	0.177124335806	-6.35302650416	-0.00202206996193	-0.057289601885	-1.30042993884	0.0477046589816	0.106166512888	4.83158798114	-0.000968842294422	-0.030327824198	-0.861485846198	0.00041926118278	0.00730503590052	0.352133220039	0.00581705665449	-0.57089992347	14.1449707105	2.12819903199	39.1890853246	298.312396022	-0.0145026740021	-0.302843715269	0.170696059235	-0.182215840276	-0.212455639357	2.57465700968	3.83239542999	52.0319933662	-33.9456621706
0.089	-13.7196843812	14.157161856	-3.23060227185	-0.000409316367066	-0.0116142692441	-0.262820527192	0.24582463041	0.170814756609	-6.26613188919	-0.00208003423857	-0.0586389514058	-1.39826910278	0.0478131934559	0.110902435802	4.64025784688	-0.000999631212723	-0.0312500124055	-0.982890568672	0.00042674896733	0.00767053319936	0.378861377644	0.0052532751416	-0.556663102304	14.3286716214	2.16753818342	39.4892175193	301.951993506	-0.0148052623081	-0.302332896745	0.850940989112	-0.182426978663	-0.209821133866	2.69435397245	3.88440979965	51.996745952	-36.5491662044
0.09	-13.7055288194	14.1539618554	-3.16939902306	-0.000421064294149	-0.0118815849216	-0.271810827827	0.245992331918	0.164588260327	-6.18686067592	-0.0021393809437	-0.060054458842	-1.4327457696	0.0479263589132	0.115428478798	4.41182814405	-0.00103139111505	-0.032269792256	-1.05666913241	0.000434597313787	0.00802615971497	0.332391653578	0.00470383297815	-0.542221224584	14.5550838181	2.20717867861	39.7917728708	303.158709437	-0.0151070414546	-0.301225396304	1.36405989373	-0.182635408974	-0.207039488467	2.86893682403	3.93638792626	51.9595072631	-37.9282114878
0.091	-13.6913764323	14.1508123135	-3.12968466431	-0.000433089450553	-0.0121687278877	-0.302475104517	0.246153851773	0.158451448691	-6.08676259557	-0.00220019820155	-0.0615800568649	-1.61845027619	0.0480439352313	0.119724157343	4.17952894731	-0.00106423671934	-0.0334214163075	-1.24657897062	0.000442820278408	0.0084197695267	0.454827969869	0.00416886937491	-0.527705981901	14.4754015485	2.24712345228	40.0977744566	308.844462128	-0.0154073485442	-0.299388782991	2.30916673238	-0.182841009102	-0.204160768062	2.88850398688	3.98832749743	51.9196350659	-41.8161830343
0.092	-13.6772271666	14.1477190672	-3.0568080619	-0.000445411393127	-0.0124751572605	-0.310383640944	0.246309280355	0.152405717033	-6.00470072171	-0.00226259224183	-0.0632080236892	-1.63748337253	0.048165682504	0.123770388016	3.91293239823	-0.00109829934246	-0.0347038299492	-1.3182483128	0.000451447028521	0.0088337306996	0.373094375937	0.00364842237882	-0.513188010274	14.5605417064	2.28737592239	40.4071657689	309.938162427	-0.0157054462197	-0.296806567916	2.8552634174	-0.183043677993	-0.201177013606	3.07900492591	4.04022593112	51.8772323172	-42.9893143959
0.093	-13.663080961	14.1446921155	-2.99709534645	-0.00045805062018	-0.0128032968449	-0.345895527975	0.246458708726	0.146451024618	-5.90468410659	-0.00232667229883	-0.0649520903148	-1.85064987868	0.0482913381993	0.127541002696	3.62829696125	-0.00113371577172	-0.0361290285573	-1.53214890341	0.000460503468984	0.0092791502278	0.517744680452	0.00314247127886	-0.498714189661	14.3870995181	2.32793936218	40.7197138092	315.157918148	-0.0160005606058	-0.293422204308	3.91346379806	-0.18324331493	-0.198096859653	3.08130297868	4.09208067667	51.8322587848	-46.9577502962
0.094	-13.6489377467	14.1417365334	-2.91406880319	-0.000471028547479	-0.0131525577523	-0.352626286804	0.246602228329	0.140588181104	-5.8210029219	-0.00239255056949	-0.0668044509962	-1.854071484	0.0484206174077	0.131017414158	3.32452596407	-0.00117062770537	-0.0376948387564	-1.59947149479	0.000470012988066	0.00973988793539	0.403730734728	0.00265094378548	-0.484340797088	14.3596856292	2.36881690269	41.0353672196	316.148902738	-0.016291884536	-0.289225656099	4.47963262055	-0.183439822901	-0.194919082676	3.27425097651	4.14388922626	51.7848403902	-47.8790388554
0.095	-13.634797448	14.1388608312	-2.83733561635	-0.000484367502746	-0.0135253527821	-0.392963772703	0.246739930726	0.134816612141	-5.72213500505	-0.00246034180373	-0.0687780174846	-2.09306149275	0.0485532140933	0.13417595703	2.99255977993	-0.00120918074459	-0.0394112396693	-1.83333033103	0.000479996516354	0.0102271686409	0.570830676392	0.00217372264606	-0.470101481763	14.1189450195	2.41001152476	41.3538769181	320.870494194	-0.0165785818119	-0.284168895783	5.63388801111	-0.183633108541	-0.191652198313	3.25951775024	4.19564916035	51.7350277967	-51.7461481839
0.096	-13.620659983	14.1360692455	-2.74583584815	-0.000498090706191	-0.0139210541078	-0.398438878806	0.246871907352	0.129136641156	-5.63780696504	-0.00253016320121	-0.0708647774927	-2.08045852357	0.0486888017897	0.136999435698	2.65439755443	-0.0012495239303	-0.0412751317619	-1.89445385401	0.000490472935883	0.0107256704167	0.426172875119	0.00171065254864	-0.456038713061	14.0065923861	2.4515260619	41.6751973527	321.770375097	-0.0168597896567	-0.278246793805	6.21031594492	-0.18382308425	-0.188299218072	3.44644273014	4.24735815363	51.6829587567	-52.3919318095
0.097	-13.6065252641	14.1333684559	-2.65574333072	-0.000512222257225	-0.0143420479608	-0.443548827209	0.246998249348	0.123547349996	-5.54077535402	-0.00260213374433	-0.0730763087297	-2.34260395043	0.0488270353971	0.139467779208	2.282289467	-0.00129180839249	-0.0432937926201	-2.14286786251	0.000501458853229	0.0112461642759	0.614814843378	0.00126154598788	-0.442174408471	13.7220167923	2.49336319785	41.9990745566	325.984032696	-0.0171346241244	-0.271422141557	7.43898855147	-0.184009667149	-0.184866580598	3.41883221909	4.29901402111	51.628776205	-55.9731716514
0.098	-13.5923931782	14.1308034204	-2.47432766855	-0.000526792600333	-0.0147986382544	-0.469631759846	0.247119041296	0.118036545954	-5.48083273135	-0.00267641307045	-0.0754823435137	-2.46946561754	0.0489675245966	0.141510619635	1.80339138547	-0.0013362127116	-0.045514845585	-2.29923806733	0.000513018143444	0.0118724161535	0.637688911824	0.000826258262096	-0.428401043092	13.8247139671	2.53552431769	42.3231651207	322.197095413	-0.0174020974558	-0.263524521199	8.35625216445	-0.184192804407	-0.181407934663	3.49845965137	4.35061437661	51.5719348009	-57.7096366063
0.099	-13.5782635497	14.1284534711	-2.22557073832	-0.000541831821448	-0.0152798039757	-0.492699682716	0.247234347156	0.112575173323	-5.44191252999	-0.00275315225276	-0.0779960211058	-2.5578895667	0.0491097947941	0.143029775411	1.23492016681	-0.00138291558826	-0.0478909077376	-2.45288623778	0.000525192465738	0.0124762284341	0.569935649281	0.000404845414444	-0.414424652213	14.1280677909	2.57800642699	42.6410534856	313.579634426	-0.0176611947996	-0.254670166311	9.35245761144	-0.184372448594	-0.177880439861	3.5565299514	4.40215710311	51.513518206	-59.1235532016
0.1	-13.5641361399	14.1263661584	-1.94905485213	-0.000557364356225	-0.0157852655796	-0.518223525209	0.247344209461	0.107149437169	-5.40955977759	-0.00283245597187	-0.0806114171144	-2.67290245055	0.0492532907673	0.143962171055	0.629871121229	-0.00143207154006	-0.0504209958618	-2.60729001056	0.000537952662788	0.0130441656656	0.565938813786	-2.43337143562e-06	-0.400132919546	14.4553975425	2.62080160823	42.949308994	302.931382451	-0.0179109526787	-0.244845592004	10.2966910019	-0.18454853839	-0.174299151496	3.60604677896	4.45364077063	51.4538168289	-60.2792010009
0.101	-13.5500106745	14.1245647091	-1.65384367108	-0.000573415138029	-0.0163162980278	-0.543841371108	0.247448661302	0.101754245983	-5.38082259428	-0.00291443220639	-0.0833410519216	-2.78636716367	0.0493974106499	0.144277594124	0.000975017872406	-0.00148383425005	-0.0531044241334	-2.75956653275	0.000551278396345	0.0136073014498	0.560332754568	-0.000395259349977	-0.385519037536	14.772366477	2.66389935877	43.2461920874	290.834804283	-0.0181504146755	-0.234078401572	11.2376898623	-0.18472102355	-0.170671169401	3.64991741173	4.50506422916	51.3931002313	-61.1539940946
0.102	-13.5358868601	14.1230641524	-1.34726972878	-0.000590009759155	-0.0168729442241	-0.56945102162	0.247547731983	0.0963871141942	-5.35344098369	-0.00299919426734	-0.086183069996	-2.89766898523	0.0495415280377	0.143957181468	-0.6418003297	-0.0015383557447	-0.0559385651503	-2.90871550102	0.000565164072067	0.014164049993	0.553164331807	-0.000773321515763	-0.370605294036	15.0551205239	2.70728770154	43.5304934506	277.767922124	-0.0183786409943	-0.222374236088	12.1706411064	-0.184889860248	-0.167002225958	3.68796947377	4.55642660629	51.3316540344	-61.7383997813
0.103	-13.5217643916	14.1218728157	-1.03540366888	-0.00060717379815	-0.0174551337651	-0.594928060351	0.247641449308	0.0910475374827	-5.32571243937	-0.0030868532409	-0.0891348771227	-3.00594526821	0.0496850021958	0.142991134735	-1.29029313682	-0.00159578491855	-0.0589197825463	-3.053719291	0.000579602390394	0.0147125866603	0.543909002809	-0.00113634106172	-0.355433797878	15.2878717929	2.75095366765	43.8014387619	264.122700462	-0.0185946997923	-0.209743359812	13.0911114453	-0.185055010573	-0.163298424255	3.71963393281	4.60772731961	51.2697725986	-62.0244717412
0.104	-13.5076429584	14.1209934988	-0.723230198026	-0.000624932702076	-0.0180626740871	-0.620152583527	0.24772984132	0.0857364855251	-5.29639147583	-0.00317751720503	-0.0921930511386	-3.11040276347	0.0498271863021	0.141377077777	-1.93782077945	-0.00165626652294	-0.0620434262449	-3.19356810621	0.000594584009322	0.0152506511967	0.532220070038	-0.00148408755795	-0.340059194584	15.4613347948	2.79488369132	44.0586085785	250.216932716	-0.0187976717499	-0.196200555531	13.9944971168	-0.185216443028	-0.159566487006	3.74424056523	4.65896608449	51.207757171	-62.0063834302
0.105	-13.4935222494	14.1204244842	-0.414799012244	-0.000643311666454	-0.0186952546698	-0.645008581945	0.247812937557	0.0804559883179	-5.26460293878	-0.00327129043207	-0.0953534029402	-3.21030083982	0.049967434194	0.139118706107	-2.57892256047	-0.00171994015782	-0.0653038435152	-3.32726643436	0.000610097183831	0.0157756978217	0.517873179935	-0.00181638856908	-0.324542827676	15.5713990205	2.8390639303	44.3018693843	236.304678893	-0.0189866546545	-0.181765253591	14.876106762	-0.185374133167	-0.15581379019	3.76115306769	4.71014291987	51.1459135693	-61.6808200218
0.106	-13.479401957	14.1201604069	-0.113355509937	-0.000662335519291	-0.0193524510037	-0.669384085817	0.247890769952	0.0752088028428	-5.22976801125	-0.0033682726464	-0.0986110257093	-3.30494469845	0.0501051058817	0.136224669349	-3.20915095523	-0.00178693927786	-0.0686943965604	-3.45383965611	0.000626127533852	0.0162850022193	0.50073561532	-0.00213313404728	-0.30894812873	15.6179988711	2.88348052221	44.5313144439	222.585440282	-0.0191607680756	-0.166461588559	15.7312233034	-0.185528064212	-0.152048300718	3.76982587529	4.76125815142	51.0845495342	-61.0472501144
0.107	-13.4652817803	14.1201930017	0.178545206785	-0.000682028609209	-0.0200337288326	-0.693171572069	0.247963373428	0.0699981480336	-5.19154160714	-0.00346855832886	-0.101960339223	-3.39368232886	0.0502395720386	0.132707644428	-3.8248988883	-0.00185739021946	-0.072207486647	-3.57234051705	0.000642657906281	0.0167757426394	0.480745224832	-0.0024342766383	-0.293337053293	15.6041520041	2.92811978608	44.7472132796	209.212231223	-0.0193191580691	-0.150318398415	16.5551569843	-0.185678227601	-0.148278475991	3.7698235783	4.81231241211	51.0239718617	-60.1080950424
0.108	-13.4511614279	14.1205117436	0.458938479424	-0.000702414698068	-0.0207384488858	-0.71626853439	0.248030786251	0.0648274973335	-5.14975979319	-0.00357223606465	-0.105395132355	-3.47590393509	0.0503702176445	0.128583567378	-4.42325521068	-0.00193141125509	-0.0758345846151	-3.6818554192	0.0006596683092	0.0172450631988	0.457895893928	-0.00271982886771	-0.277767405544	15.5351434939	2.97296837708	44.9499687379	196.298685381	-0.0194610018552	-0.133369173884	17.3432920769	-0.185824623415	-0.144513152659	3.76082308579	4.86330663975	50.9644834099	-58.8688085005
0.109	-13.4370406198	14.1211043941	0.726362466812	-0.000723516858623	-0.0214658722239	-0.738578141641	0.248093050209	0.0597004194646	-5.10439594474	-0.00367938793372	-0.108908605786	-3.55104292623	0.0504964449273	0.123870998234	-5.00188307764	-0.00200911168119	-0.0795662675716	-3.78151049384	0.000677135903218	0.017690124836	0.432227380476	-0.00298985802806	-0.262290915147	15.4178372992	3.01801340182	45.1400807377	183.925314149	-0.0195855124238	-0.115651963365	18.0911289619	-0.18596726071	-0.140761436936	3.74260836095	4.91424207149	50.9063800671	-57.3378771022
0.11	-13.4229190889	14.1219574658	0.979780957103	-0.000745357377865	-0.0222151662597	-0.760009930002	0.248150210648	0.0546204592598	-5.05552446493	-0.0037900889447	-0.112493416172	-3.61857784715	0.0506176757255	0.118590597999	-5.55891739155	-0.00209059094574	-0.0833922615304	-3.87047742365	0.00069503503941	0.0181081475484	0.40381804438	-0.00324447945903	-0.246951946791	15.2600994138	3.06324250014	45.3181159033	172.145017125	-0.0196919430243	-0.0972092375533	18.7943226615	-0.186106157729	-0.137032601547	3.71506241662	4.9651202354	50.8499477531	-55.5267508924
0.111	-13.4087965819	14.123056614	1.21851547807	-0.000767957666729	-0.0229854114684	-0.780480487424	0.248202316404	0.0495910515178	-5.00329101901	-0.00390440651404	-0.116141722503	-3.6780348143	0.0507333533745	0.112764700115	-6.09287837634	-0.00217593782137	-0.0873014897362	-3.947978988	0.000713337336338	0.0184964463082	0.372779475239	-0.00348384880115	-0.231786737464	15.0703192404	3.10864389928	45.4846823766	160.987929381	-0.0197795915016	-0.0780877169686	19.4487185079	-0.186241342025	-0.133335990972	3.67815873376	5.01594293904	50.7954595214	-53.4497124404
0.112	-13.3946728601	14.1243869644	1.44218539447	-0.000791338176844	-0.0237756087613	-0.799914098375	0.24824941966	0.0446154618228	-4.94788837107	-0.00402239999278	-0.119845234985	-3.72899015046	0.0508429442053	0.106416961452	-6.60259895117	-0.00226522962943	-0.0912821263841	-4.01329430784	0.000732011790601	0.018852462218	0.339252344347	-0.00370815370445	-0.216823069125	14.8570174376	3.15420644506	45.6404091798	150.465677001	-0.0198478044426	-0.0583381650438	20.0503853417	-0.186372850488	-0.129680935093	3.63195302337	5.06671225521	50.743172819	-51.123692438
0.113	-13.3805477249	14.1258834757	1.55083726346	-0.000815513309163	-0.0245746558775	-0.798180133941	0.248291585244	0.0397157056684	-4.85162393784	-0.0041440910715	-0.123536922435	-3.65438474915	0.0509459671152	0.0996288584559	-6.97360704036	-0.00235851484404	-0.0952883028378	-3.99905859944	0.000750990706466	0.019105369512	0.166562243504	-0.00391771419433	-0.202297910632	14.1932995476	3.19992174679	45.7901942691	149.104501588	-0.0198960423015	-0.0381375527738	20.3508391985	-0.186500740052	-0.126098191972	3.53353321995	5.11743012866	50.692574088	-50.0737694688
0.114	-13.3664209917	14.1275828155	1.847842291	-0.000840496833886	-0.0253923935674	-0.837295245896	0.248328879876	0.0348735584444	-4.83267051028	-0.00426949807126	-0.127277077101	-3.82592458218	0.0510419646937	0.0923662983981	-7.55151307522	-0.00245582966983	-0.0993413487305	-4.10703318611	0.00077021664872	0.0193465149949	0.315728722427	-0.0041128495541	-0.18797280892	14.4569038761	3.24578196773	45.9302476296	131.002219556	-0.0199238321638	-0.0174421717711	21.0399228069	-0.186625071005	-0.122563714487	3.53542174911	5.16809874385	50.6446562925	-45.7618216164
0.115	-13.3522924608	14.1294790389	1.94460450113	-0.000866307255244	-0.0262284491483	-0.834815915878	0.248361361323	0.0300893347127	-4.73577695317	-0.00439866756104	-0.131061902462	-3.74372613918	0.0511304690718	0.0846424578889	-7.89616794317	-0.00255721876198	-0.10343683557	-4.08394049208	0.000789676633259	0.0195734540838	0.138149455405	-0.00429374791752	-0.173823917922	13.8408781193	3.29177744763	46.0607121572	129.92683555	-0.0199306881791	0.00373014098882	21.3047027128	-0.186745904748	-0.119103771695	3.38446383481	5.21872078496	50.5994259276	-44.6989081725
0.116	-13.3381619471	14.1315482979	2.19391345233	-0.00089296158272	-0.0270802058047	-0.868697397004	0.24838909009	0.0253681998896	-4.70649269316	-0.00453163308683	-0.134869149111	-3.87076715951	0.0512110390476	0.0764974936548	-8.39376052516	-0.00266271270444	-0.10755104935	-4.14448706772	0.000809346981377	0.0197672421515	0.249426679916	-0.00446060130911	-0.15988286525	14.0412272264	3.33789910956	46.1826117038	113.872257706	-0.0199161796821	0.0252868531847	21.808721679	-0.186863312038	-0.115710808131	3.40146329394	5.26929912816	50.5572604686	-39.6320098303
0.117	-13.3240292806	14.1337846513	2.27879334241	-0.000920475524389	-0.0279476775341	-0.866246061744	0.248412129248	0.0207101163417	-4.60967440275	-0.004668417431	-0.138699539218	-3.79001305542	0.0512832610471	0.0679465053962	-8.70821599208	-0.00277232827451	-0.111680090808	-4.11359584839	0.000829198499469	0.0199357940336	0.0876770842283	-0.00461359987913	-0.146114274792	13.4959536888	3.38413843986	46.296048889	113.002112661	-0.0198799349273	0.0472026562431	22.0228844377	-0.186977371575	-0.112408265117	3.20362273348	5.31983683214	50.518147504	-38.5939194337
0.118	-13.3098943056	14.1361654845	2.48287305236	-0.000948863369045	-0.0288280117775	-0.894422425059	0.248430544182	0.0161197520125	-4.57105425571	-0.00480903186577	-0.142529330331	-3.86956916909	0.0513467490635	0.0590295274497	-9.12573990092	-0.00288606738938	-0.115798138919	-4.12250037466	0.00084919635201	0.0200599110472	0.160556943031	-0.00475292587859	-0.132537724124	13.6571476464	3.43048745741	46.4019862142	98.8725376911	-0.0198216464138	0.069374370765	22.3205446061	-0.187088170748	-0.10919008196	3.23274358141	5.37033709663	50.4823814569	-32.9381746389
0.119	-13.2957568804	14.1386848279	2.55581381917	-0.000978138094982	-0.0297214400966	-0.892434213149	0.248444402499	0.0115968822919	-4.47468518559	-0.00495347737696	-0.146361692051	-3.7951542708	0.0514011456735	0.0497636925328	-9.40592993292	-0.00300391734026	-0.11990176284	-4.08474746689	0.000869302695182	0.0201527752978	0.0251715581944	-0.00487875015788	-0.119110834463	13.1966316769	3.47693869649	46.5004919506	98.138935186	-0.0197410724964	0.091773464126	22.477642116	-0.187195803917	-0.106076255005	2.99491032737	5.4208032539	50.4499330862	-31.9585667513
0.12	-13.281616877	14.1413220698	2.71866998821	-0.00100831128827	-0.030624946484	-0.914578561585	0.248453773733	0.00714558577795	-4.42790784256	-0.00510174410689	-0.1501717678	-3.82499722822	0.0514461214525	0.0401878653235	-9.74572448558	-0.0031258500352	-0.123963627046	-4.03898094604	0.000889476495205	0.0201948247467	0.0589273396249	-0.00499122687282	-0.105842595414	13.3398464195	3.5234851568	46.5924286739	85.7345113214	-0.0196380412432	0.114289042244	22.5535141207	-0.187300373421	-0.103062752726	3.03209423076	5.4712387222	50.4210035131	-25.9005795978
0.121	-13.2674741803	14.1440711747	2.77953985333	-0.00103939321952	-0.0315389160136	-0.913360497808	0.24845872932	0.00276558706599	-4.33208958129	-0.00525381219876	-0.153964415948	-3.76029906786	0.0514813760164	0.0303212624657	-9.9874812302	-0.0032518222364	-0.127980775351	-3.99531566233	0.000909675206918	0.0202025986796	-0.0433794737842	-0.00509049212065	-0.0926879002512	12.9695439071	3.5701202898	46.6778373169	85.082774628	-0.019512451176	0.136891092081	22.6505855532	-0.187401987575	-0.100165556424	2.76229837409	5.52164699857	50.3955492305	-25.007985618
0.122	-13.2533286878	14.1469139134	2.90593743324	-0.00107139280073	-0.0324602464056	-0.929300286156	0.248459342299	-0.00153962891437	-4.27834237937	-0.00540965147444	-0.15771413542	-3.7391398762	0.0515066371377	0.0202009801332	-10.2530834347	-0.00338177512296	-0.131924997765	-3.89312916602	0.000929854622039	0.020156231563	-0.0493547595556	-0.0051766598704	-0.0796475992415	13.1110581124	3.61683794118	46.7574654589	74.1735094804	-0.0193642736144	0.159464031278	22.4952928401	-0.1875007618	-0.0973828935892	2.80302729551	5.57203160966	50.3736729532	-18.7445689142
0.123	-13.2391803088	14.1498441563	2.95454850048	-0.0011043176412	-0.0333894345375	-0.929075977649	0.248455687341	-0.00577028742043	-4.18297463271	-0.00556922204566	-0.161427007006	-3.68660329577	0.0515216617596	0.00984826371783	-10.4523493961	-0.00351563453626	-0.135793828844	-3.84453299284	0.000949969953766	0.0200744318899	-0.114244586554	-0.00524982246129	-0.0666775825338	12.828975303	3.66363234088	46.8313339377	73.5634480957	-0.0191935528321	0.181977533209	22.5317110211	-0.187596816432	-0.094726368816	2.51002225094	5.62239610603	50.3553197944	-17.9617486559
0.124	-13.2250289636	14.1528461556	3.04945005476	-0.00113817404627	-0.0343233755976	-0.938806142393	0.248447840473	-0.009923448785	-4.1233480965	-0.00573247428783	-0.165077477341	-3.61433737367	0.0515262349649	-0.000701853034315	-10.6478841082	-0.00365331088108	-0.139558860789	-3.68553089639	0.000969975849976	0.0199373605317	-0.159898129965	-0.00531004798404	-0.053773462976	12.9792638127	3.71049804606	46.9000764173	63.9215110727	-0.0190004069161	0.204314298792	22.1418201448	-0.18769027786	-0.0921964874024	2.54974057619	5.67274401302	50.3404941828	-11.689474497
0.125	-13.2108745837	14.1559136772	3.08559304476	-0.00117296705686	-0.035262645577	-0.939733816414	0.248435879136	-0.0139992247346	-4.02820380277	-0.00589934928108	-0.16867250915	-3.57572624377	0.0515201709049	-0.0114262670383	-10.8009438998	-0.00379469937893	-0.143218134924	-3.6330173742	0.000989827044729	0.0197650289733	-0.184764986671	-0.00535738228079	-0.0408951305182	12.7774011029	3.7574299345	46.9637004646	63.3265835233	-0.0187850274736	0.226444586255	22.1187547817	-0.187781276278	-0.0898003488275	2.24253657367	5.72307882656	50.3291328942	-11.033102788
0.126	-13.1967171102	14.1590333608	3.15377424657	-0.00120870048972	-0.036204220143	-0.943415315751	0.248419881948	-0.0179951502383	-3.96364720468	-0.00606977910343	-0.172187135553	-3.45352656205	0.0515033117195	-0.0222921037331	-10.9307294899	-0.00393968031597	-0.146743739147	-3.41819107105	0.001009478595	0.0195380715728	-0.269149814495	-0.00539184775581	-0.0280358195214	12.9412208907	3.804423153	47.0227365398	54.7455668785	-0.0185476790142	0.24825233261	21.4967379282	-0.187869946744	-0.0875405833606	2.27699436003	5.77340396657	50.3211471189	-4.93844777346
0.127	-13.1825564941	14.1621988779	3.17725989223	-0.00124537696237	-0.0371487251587	-0.945594715656	0.248399928776	-0.0219111956228	-3.8684435644	-0.00624368712815	-0.175628913893	-3.43003011954	0.0514755283269	-0.0332746814016	-11.0344258471	-0.00408811930194	-0.150134232803	-3.3627962425	0.00102888617262	0.019277083668	-0.252825995095	-0.00541344648386	-0.0151616365843	12.8071449834	3.85147311373	47.0771849135	54.1511805598	-0.0182886982761	0.269709143518	21.4168838882	-0.187956426973	-0.0854198758028	1.96442075586	5.8237227743	50.3164683363	-4.41911748797
0.128	-13.1683926951	14.1653990398	3.22306402773	-0.00128299797202	-0.0380932941469	-0.943543260718	0.24837610053	-0.0257452958698	-3.79975692963	-0.0064209886357	-0.178974101211	-3.26034451566	0.0514367193557	-0.0443432610847	-11.1027335191	-0.00423986786317	-0.153362889652	-3.09451745404	0.00104800654189	0.0189636548707	-0.374031599423	-0.00542216029122	-0.0022659781328	12.9841719197	3.89857545047	47.1274885687	46.4561297614	-0.0180084921552	0.290703098375	20.5710258266	-0.188040858256	-0.0834426896702	1.98995150928	5.8740384704	50.3149238642	1.33017322794
0.129	-13.1542256818	14.1686274544	3.23376515508	-0.00132156390663	-0.0390385750687	-0.94701858286	0.24834847924	-0.0294972828554	-3.70421704161	-0.00660159097913	-0.182230585646	-3.25262435545	0.0513868117487	-0.0554719528327	-11.154649977	-0.00439476370359	-0.156428791185	-3.0372856125	0.00106679752979	0.0186183209334	-0.316636275258	-0.00541795458328	0.0106773940212	12.9025723883	3.94572601743	47.1736453551	45.8574430253	-0.0177075366915	0.311207828892	20.4384352068	-0.188123383389	-0.081607575538	1.68027675501	5.92435415372	50.3164427843	1.70766705275
0.13	-13.1400554307	14.1718748195	3.26096510887	-0.00136107415799	-0.039981927663	-0.939686605723	0.248317147887	-0.0331654242131	-3.63206567382	-0.00678539449735	-0.185376450785	-3.03910592105	0.0513257597397	-0.0666320653098	-11.1655749771	-0.00455263163075	-0.15930706313	-2.71925827821	0.00108521873796	0.0182240954005	-0.471814790453	-0.00540077945451	0.0236728635116	13.0883665925	3.99292085421	47.2160281913	38.9082295354	-0.0173863735983	0.331118357514	19.3826220378	-0.188204147394	-0.0799204339714	1.69400637818	5.9746727658	50.3207813811	6.96952648833
0.131	-13.1258819259	14.1751347296	3.25885500759	-0.00140152711951	-0.0409239953774	-0.944448823107	0.248282190454	-0.0367494408735	-3.53596764698	-0.00697229255555	-0.188419665621	-3.04732375226	0.0512535452368	-0.0777969403979	-11.1641751991	-0.00471328381478	-0.16199730493	-2.66122532074	0.00110323121732	0.017800863315	-0.374649380649	-0.00537057387607	0.0367382933655	13.0424931152	4.0401561864	47.2546361879	38.3077636659	-0.0170456089441	0.350410951009	19.2025649508	-0.188283295669	-0.0783761159591	1.39462964644	6.02499709098	50.3278689786	7.20566850901
0.132	-13.1117051588	14.1783994552	3.27059619129	-0.00144292032779	-0.0418624211781	-0.932402778216	0.248243691795	-0.0402478788043	-3.46090821491	-0.00716217272967	-0.191340682613	-2.79471023169	0.0511701768558	-0.088939821548	-11.1215871011	-0.00487652102498	-0.164477115473	-2.2983957662	0.00112079839268	0.0173334874131	-0.560102423176	-0.00532726755732	0.049874344133	13.2296084198	4.08742839903	47.2897890762	31.9980128445	-0.0166859083703	0.368990196597	17.9559262252	-0.188360974474	-0.0769814950697	1.39461213246	6.07532972854	50.3374061393	11.868652977
0.133	-13.0975251278	14.1816626434	3.25578017533	-0.00148525044787	-0.0427978189724	-0.938392810472	0.248201737659	-0.0436603931694	-3.3641205153	-0.0073549167285	-0.194147315062	-2.81855466501	0.051075690061	-0.100033768189	-11.0663061806	-0.00504213288225	-0.166746599061	-2.24057140994	0.00113788546716	0.0168406615399	-0.425549323154	-0.00527078518087	0.0630904087745	13.2025208632	4.13473403844	47.3214897392	31.403313078	-0.0163079955055	0.386835532824	17.7347462298	-0.188437329358	-0.0757282719106	1.11183418566	6.12567309397	50.3493247209	11.968510285
0.134	-13.0833418376	14.184917825	3.25458305329	-0.00152851343689	-0.0437281590663	-0.922287377174	0.248156414578	-0.0469857688144	-3.28663077473	-0.00755040180903	-0.196822845987	-2.53250718535	0.0509701462529	-0.111053847852	-10.9738531458	-0.00520989937359	-0.168786383629	-1.83899772463	0.00115446052725	0.0163094586353	-0.636856486053	-0.00520104873755	0.076382477873	13.3816173338	4.18206979317	47.3500197291	25.6566668395	-0.0159126460009	0.403863476436	16.3211409929	-0.188512505393	-0.0746237982863	1.09711306298	6.17602939947	50.363286273	15.9545938894
0.135	-13.0691552993	14.1881587772	3.22732142359	-0.00157270451795	-0.0446540030653	-0.929400620967	0.248107809868	-0.0502236512233	-3.18913404318	-0.00774850058866	-0.19937471327	-2.57122738116	0.0508536326567	-0.121973344607	-10.8651403644	-0.00537959109351	-0.170597056203	-1.78234742448	0.00117049370604	0.0157568989608	-0.468262862942	-0.00511798155243	0.0897518923659	13.3572116522	4.22943249661	47.3753871529	25.078180667	-0.0155006857165	0.42005709232	16.0660907756	-0.188586645915	-0.073657247088	0.835989333689	6.22640065614	50.3792270692	15.9269984066
0.136	-13.0549655299	14.1913800013	3.2151266858	-0.00161781835894	-0.0455736789081	-0.909951064569	0.248056011522	-0.0533730395284	-3.10964256711	-0.00794908264295	-0.201789395312	-2.25813670277	0.0507262614545	-0.132769059727	-10.7262898758	-0.00555097099419	-0.172162745168	-1.34903050424	0.00118595842931	0.0151725475657	-0.700439927324	-0.00502151082947	0.103189553541	13.5181106972	4.27681911406	47.3978477519	19.8430172987	-0.0150729837415	0.435346857829	14.5134402423	-0.188659892518	-0.0728359581104	0.806588621461	6.27678866302	50.3967866822	19.1922275983
0.137	-13.0407725521	14.1945754888	3.17584834248	-0.00166384903644	-0.0464876760996	-0.918043318486	0.248001108187	-0.0564336302702	-3.01153891638	-0.00815201421886	-0.204073756504	-2.3105856819	0.0505881694211	-0.143415007209	-10.5656050877	-0.00572379461143	-0.173484489297	-1.2944577546	0.00120083037178	0.0145713373809	-0.50198044223	-0.00491157127243	0.116689560552	13.4819033256	4.32422674564	47.4174154106	19.2923001423	-0.0146304504004	0.44971982436	14.2324928206	-0.188732384113	-0.0721472322438	0.57086311176	6.32719500998	50.4159072443	19.0488966405
0.138	-13.0265763941	14.1977404583	3.15409076959	-0.00171079022262	-0.0473946962561	-0.895996994536	0.24794318906	-0.0594046236026	-2.9304477484	-0.00835715996018	-0.206217726141	-1.97735359093	0.0504395170867	-0.153889661588	-10.3837036706	-0.00589781199971	-0.174550287273	-0.837138197134	0.00121508879945	0.0139455179522	-0.749658415155	-0.00478810762891	0.130237726474	13.6144285183	4.37165261823	47.4343297642	14.5364070646	-0.0141740294599	0.463122056576	12.5719716098	-0.188804256701	-0.0715979435583	0.527714259108	6.37762107496	50.4362227201	21.5820549056
0.139	-13.0123770893	14.2008692026	3.10339771211	-0.00175863514102	-0.0482951405457	-0.90489158451	0.247882343835	-0.0622858274045	-2.83195985551	-0.00856438253511	-0.208227423728	-2.04204158303	0.0502804881309	-0.164168250047	-10.173473247	-0.00607276793849	-0.175361590286	-0.78546782933	0.00122871535862	0.0133076003998	-0.526176689623	-0.00465107776682	0.143821997706	13.5541139452	4.41909408827	47.4486103128	14.0246901326	-0.0137046960086	0.475544846041	12.2736073203	-0.188875642759	-0.0711741719262	0.319829005399	6.42806802737	50.4576821007	21.3367064148
0.14	-12.998174676	14.2039574509	3.07309899479	-0.00180737675436	-0.0491880861314	-0.880999586951	0.2478186626	-0.065076641657	-2.7496686494	-0.0087735444306	-0.210096367236	-1.69584543326	0.0501112885567	-0.174230898175	-9.9518230095	-0.00624840399435	-0.175910521435	-0.312394468281	0.00124169546643	0.0126526152203	-0.783793669363	-0.00450045500958	0.157423516785	13.6489242138	4.46654863705	47.4604872405	9.72916524485	-0.0132234480824	0.486951006272	10.5387131431	-0.188946670812	-0.070881933747	0.264647352975	6.47853683272	50.47992859	23.1562720314
0.141	-12.9839691973	14.2069998813	3.0117617473	-0.00185700771423	-0.0500738336107	-0.890495371736	0.247752235759	-0.067777040785	-2.65112960676	-0.00898450750977	-0.211829791117	-1.77100232916	0.049932145863	-0.18405448937	-9.69535937952	-0.00642445870379	-0.176198897439	-0.264357539356	0.00125401697685	0.0119904056063	-0.540625558654	-0.00433623058638	0.171025329614	13.5547014441	4.51401387316	47.4699849857	9.2663252838	-0.0127313044764	0.497336205726	10.231685764	-0.189017465129	-0.070706701087	0.0858179671923	6.52902825632	50.5029186165	22.8237810619
0.142	-12.9697607011	14.2099926431	2.9737617746	-0.00190752019055	-0.0509511190243	-0.864075455454	0.247683153907	-0.0703866641841	-2.56811719167	-0.00919713037309	-0.213415935524	-1.4012864837	0.0497433081701	-0.193620896379	-9.43745464008	-0.00660066914135	-0.176221977691	0.218197035087	0.00126566133862	0.0112983179367	-0.843549780554	-0.00415841535576	0.184605131619	13.6049025658	4.56148752632	47.4773213363	5.40637594834	-0.0122292890658	0.506694615513	8.48513381121	-0.189088145015	-0.0706530714659	0.0214412751375	6.57954287583	50.5263204136	23.9798131473
0.143	-12.9555492393	14.2129308103	2.90257272124	-0.00195890637778	-0.0518212554317	-0.876197359255	0.247611507748	-0.0729056537917	-2.4698620236	-0.00941127488001	-0.214873078315	-1.51299909901	0.0495450432317	-0.202908980508	-9.13871361647	-0.00677677177508	-0.175983289756	0.259178833847	0.00127661863053	0.0106162658813	-0.520554330133	-0.0039670419142	0.198141751497	13.4683371896	4.60896745313	47.4825322775	5.01550628245	-0.0117184405591	0.51500239792	8.13043100144	-0.189158824975	-0.0707068481208	-0.128994584898	6.63008108348	50.5500948801	23.5691199228
0.144	-12.9413348686	14.2158107227	2.85725201666	-0.00201115886048	-0.0526837099641	-0.848711705615	0.247537388004	-0.0753338331014	-2.38649659581	-0.00962681038448	-0.216197930618	-1.13670550765	0.0493376376175	-0.211902247773	-8.84782091333	-0.00695250504448	-0.175483249046	0.740902587484	0.00128689440227	0.00993527760119	-0.84142223017	-0.00376216644976	0.211609177395	13.4665146069	4.6564516395	47.4858404623	1.60086332262	-0.011199806966	0.522264788265	6.39434968916	-0.189229614161	-0.070871523094	-0.200355361332	6.68064309968	50.5739375251	24.1161699183
0.145	-12.9271176492	14.2186280466	2.77739576995	-0.00206426997245	-0.0535385139757	-0.860896317505	0.247460885266	-0.0776716434051	-2.28912401176	-0.00984360588984	-0.217393080108	-1.25359347241	0.0491213955083	-0.220581970703	-8.51162494748	-0.00712760877164	-0.17472420529	0.777184924606	0.00129649106814	0.0092580541374	-0.51302469742	-0.00354386953811	0.224984645896	13.2844223955	4.70393819783	47.4872762108	1.27063367143	-0.010674430945	0.528487253757	6.05058129555	-0.189300616284	-0.0711327242305	-0.32204691181	6.7312289791	50.5978213074	23.6513947956
0.146	-12.9128976455	14.221379314	2.72513918579	-0.00211823210374	-0.0543857486104	-0.833572951979	0.24738208988	-0.0799191283714	-2.20584592072	-0.0100615336394	-0.218462419015	-0.885084340756	0.0488966377929	-0.228933460101	-8.19135384803	-0.00730182632781	-0.173710907035	1.2494115839	0.00130541386892	0.00858754741863	-0.82798874012	-0.00331225722009	0.238239990146	13.2262661049	4.75142536571	47.4870595439	-1.70396736637	-0.010143345002	0.533684632332	4.34417585396	-0.189371928903	-0.071492512836	-0.397530299146	6.78183863024	50.6214809773	23.6679449677
0.147	-12.8986749255	14.2240607852	2.63780315965	-0.00217303765419	-0.0552253522947	-0.845634416488	0.247301091813	-0.0820770047964	-2.10990692943	-0.0102804686865	-0.219407675088	-1.0054278044	0.0486637007487	-0.236940628195	-7.82298234137	-0.00747490473006	-0.172445897463	1.28060756182	0.00131366974186	0.00792419847579	-0.498709145561	-0.00306746150828	0.251351433466	12.9966205349	4.79891150661	47.4852222523	-1.97061588988	-0.00960756970637	0.537865958822	4.01847712512	-0.189443643832	-0.0719373455162	-0.4921350613	6.83247181895	50.6448964438	23.1629880518
0.148	-12.8844495644	14.2266613984	2.56342323869	-0.00222868283951	-0.0560650183481	-0.833697690436	0.247217981946	-0.0841427307174	-2.0215449126	-0.0105003355193	-0.220325990676	-0.831203372407	0.0484229395763	-0.244581716703	-7.45919467436	-0.00764664815424	-0.171040950904	1.52928555559	0.00132131417453	0.00736466686693	-0.620354072161	-0.00280965632994	0.264258923218	12.8183589684	4.84639538045	47.4825254184	-3.42305194214	-0.00906791653334	0.541440387254	3.13037973992	-0.189515846123	-0.0724672365728	-0.567647051648	6.88312818998	50.6678456014	22.735327173
0.149	-12.8702216406	14.2291861502	2.48608038574	-0.00228516296739	-0.0568952373986	-0.826740410615	0.24713285037	-0.0861204201107	-1.93383387406	-0.0107210498247	-0.221102619983	-0.722055240833	0.0481747221053	-0.251853225252	-7.08382242371	-0.00781686480949	-0.169392359594	1.7678970646	0.00132837525291	0.00675748987943	-0.593999902833	-0.00253903962716	0.276974482347	12.612759289	4.89387586227	47.4784382257	-4.75133339316	-0.00852515559312	0.544081493178	2.15183210827	-0.18958861504	-0.0730705971559	-0.639074114617	6.93380726992	50.6903142845	22.2020390444
0.15	-12.8559912314	14.2316322129	2.40604488552	-0.00234246958319	-0.0577179942115	-0.818773215078	0.247045784736	-0.0880108475814	-1.8470210674	-0.010942483735	-0.221765200784	-0.603106361501	0.047919423426	-0.258744133403	-6.69799387766	-0.00798531512963	-0.167508280692	2.00026073831	0.00133483408665	0.00616017760703	-0.600624641979	-0.00225581674301	0.289471285953	12.3808479234	4.94135162224	47.4730817293	-5.96165934578	-0.00798022889152	0.545771910018	1.2290015714	-0.189662021667	-0.0737426571168	-0.705045806943	6.98450852844	50.7122027625	21.5749169104
0.151	-12.8417584168	14.233996991	2.32351151109	-0.00240059514507	-0.0585331295532	-0.811497468294	0.246956871828	-0.0898149701628	-1.76122409548	-0.0111645236204	-0.222314569965	-0.495632000588	0.0476574290767	-0.265244565055	-6.30286942635	-0.008151767246	-0.165395952039	2.22439656912	0.00134069667376	0.00556499660488	-0.589737362312	-0.00196021948796	0.301723224141	12.1230284519	4.98882144984	47.4665734703	-7.05485875905	-0.00743406818843	0.546549496165	0.326170722954	-0.18973613185	-0.0744777085791	-0.765057117445	7.03523134148	50.7334233188	20.8661956005
0.152	-12.8275232793	14.2362780989	2.23870421201	-0.00245953224446	-0.0593410692236	-0.804381872516	0.246866197405	-0.0915338740142	-1.67658360756	-0.0113870603789	-0.22275894708	-0.39312222923	0.047389133877	-0.271345834346	-5.89966915542	-0.00831599712507	-0.163063806104	2.43989530088	0.00134596974875	0.00498115337758	-0.577949092291	-0.00165250550756	0.313704736664	11.8399965958	5.03628425145	47.4590297418	-8.03259817511	-0.00688757208872	0.546442703254	-0.539756546146	-0.189811005538	-0.0752696670111	-0.818859746563	7.08597500328	50.7539002668	20.0877004489
0.153	-12.8132859035	14.2384733791	2.1518560946	-0.00251927379805	-0.0601420379624	-0.797555605148	0.246773846078	-0.0931687807617	-1.59322988742	-0.0116099919371	-0.223104169247	-0.297322105951	0.0471149407123	-0.277040495236	-5.48965262441	-0.00847778946204	-0.160520867833	2.64598124092	0.00135066597331	0.00441129574762	-0.561766167631	-0.00133295759795	0.325391082559	11.532695193	5.08373904874	47.4505648429	-8.89719966426	-0.00634160635232	0.545488769548	-1.36811086614	-0.189886696509	-0.0761122752468	-0.86635672499	7.13673873821	50.7735696013	19.2509685569
0.154	-12.7990463764	14.2405809134	2.06321252882	-0.00257981296405	-0.0609362940272	-0.790956524392	0.246679901167	-0.0947210408485	-1.51129028609	-0.0118332223419	-0.223356640329	-0.207620058369	0.0468352592796	-0.282322370146	-5.07409719695	-0.00863693831264	-0.157776833368	2.84208768927	0.00135480101141	0.00385878045737	-0.543264412858	-0.001001882787	0.336758539329	11.2022183471	5.13118497646	47.4412905895	-9.6513072364	-0.00579699817071	0.543727593669	-2.15424089097	-0.189963252258	-0.0769992224993	-0.907537779887	7.18752171231	50.7923786053	18.3670395166
0.155	-12.7848047864	14.2425990341	1.9730289802	-0.00264114314158	-0.0617240610395	-0.784577500257	0.246584444581	-0.0961921306254	-1.43088926782	-0.0120566619154	-0.223522506755	-0.124112792771	0.0465505048124	-0.287186564272	-4.65429105409	-0.00879324770032	-0.154841942006	3.02769503381	0.0013583933079	0.00332581251554	-0.522671470819	-0.00065961122546	0.34778458376	10.8498705148	5.17862127964	47.4313157797	-10.2983121872	-0.00525453298184	0.541202784066	-2.89537831457	-0.190040713976	-0.0779242150105	-0.942447242327	7.23832304427	50.8102853124	17.4463746659
0.156	-12.7705612237	14.2445263336	1.88157000393	-0.00270325794506	-0.0625055459065	-0.778392233746	0.246487556692	-0.0975836483327	-1.3521461467	-0.0122802271204	-0.223607903224	-0.0466801447983	0.0462610967947	-0.291629471075	-4.23152255133	-0.00894653212294	-0.151726903223	3.20238253205	0.00136146330123	0.00281417415379	-0.500605252671	-0.000306494903325	0.358448060511	10.4770829871	5.22604731035	47.4207456244	-10.841998402	-0.00471495126409	0.53796065145	-3.58888691846	-0.190119116595	-0.0788810223948	-0.971167526441	7.28914181587	50.8272578827	16.498765856
0.157	-12.7563157797	14.2463616727	1.78910819441	-0.00276615118295	-0.0632809298854	-0.772375724024	0.246389316213	-0.0988973087823	-1.27517475269	-0.0125038405031	-0.223618862154	0.0247622850584	0.0459674576744	-0.295648769532	-3.80707436331	-0.00909661697653	-0.148442803969	3.36581597605	0.00136403295814	0.00232513965652	-0.477463741866	5.70937797361e-05	0.368729305611	10.0854072136	5.27346252383	47.4096813361	-11.2865783609	-0.00417894602249	0.534049831746	-4.23275248872	-0.190198488862	-0.0798635108696	-0.99380942306	7.33997708176	50.843273903	15.5332746431
0.158	-12.7420685468	14.2481041883	1.69592293352	-0.00282981683117	-0.0640503665451	-0.766497595423	0.24628980009	-0.10013493755	-1.20008278312	-0.0127274305876	-0.223561306859	0.0903483039292	0.0456700115818	-0.299243415536	-3.38221764471	-0.00924333888838	-0.145001019723	3.51775251601	0.00136612532345	0.00185959097309	-0.453633625008	0.000430763560418	0.378610255752	9.67649306896	5.32086647436	47.398219725	-11.6366437376	-0.00364716073443	0.529520744369	-4.82542226488	-0.190278853452	-0.0808656687005	-1.01050623879	7.39082787853	50.8583196342	14.5581878014
0.159	-12.727819618	14.2497532993	1.6022991538	-0.00289424900306	-0.0648139772373	-0.760723788939	0.246189083389	-0.101298464488	-1.12697109242	-0.0129509317468	-0.22344101152	0.150242374963	0.0453691830602	-0.302413627692	-2.95820666803	-0.00938654596023	-0.141413123981	3.65803896793	0.00136776414382	0.00141804975155	-0.429448818068	0.000814105956525	0.388074536461	9.25206834805	5.36825881064	47.3864528464	-11.8971135803	-0.00312018780477	0.52442511496	-5.36583655338	-0.190360227099	-0.0818816267312	-1.0214098224	7.44169323296	50.8723892237	13.5809911564
0.16	-12.713569087	14.2513087118	1.50852581114	-0.00295944191527	-0.0655718471917	-0.755016119867	0.246087239199	-0.102389916568	-1.05593306688	-0.0131742840358	-0.223263566532	0.204647601124	0.0450653958124	-0.305160867901	-2.53627374885	-0.00952609792182	-0.137690799197	3.78661060058	0.0013689735276	0.00100071781763	-0.40521504977	0.00120669698987	0.397107530229	8.81391918733	5.41563927092	47.3744676993	-12.0731804781	-0.00259856749975	0.518815495075	-5.85340321772	-0.19044262075	-0.0829056754268	-1.02668756887	7.49257216952	50.8854838991	12.6083598062
0.161	-12.6993170475	14.2527704219	1.41489431262	-0.00302538984967	-0.0663240216012	-0.749332699224	0.245984338535	-0.103411410128	-0.987054054858	-0.0133974329897	-0.223034341148	0.253803166604	0.04475907147	-0.307487816983	-2.11762441578	-0.00966186619626	-0.133845749679	3.90348843571	0.0013697776391	0.000607505178746	-0.381210228002	0.00160809896777	0.405696425582	8.36387151933	5.46300767776	47.3623459813	-12.1702555791	-0.00208278735206	0.51274480031	-6.28798631105	-0.190526039728	-0.0839322791967	-1.02651997074	7.54346371705	50.8976111607	11.6461634114
0.162	-12.6850635929	14.2541387174	1.32169686258	-0.00309208711152	-0.0670705020933	-0.743628284861	0.245880450259	-0.104365142591	-0.920410870807	-0.0136203293843	-0.22275844814	0.297982848904	0.0444506283887	-0.309398345596	-1.70343281075	-0.0097937338799	-0.1298896176	4.00877572202	0.00137020041957	0.000238055762556	-0.357688604377	0.00201786230464	0.413830248155	7.90377362611	5.51036393269	47.3501638969	-12.1939133182	-0.00157328202006	0.50626586369	-6.6698869305	-0.190610483912	-0.084956088438	-1.02109851188	7.59436691462	50.908783985	10.6994850002
0.163	-12.6708088165	14.2554141782	1.22922468185	-0.00315952798438	-0.067811243632	-0.737854792536	0.245775640996	-0.105253383713	-0.856071372051	-0.0138429289638	-0.222440710854	0.337491723003	0.0441404804756	-0.310897480667	-1.29483733152	-0.0099215956402	-0.125833902995	4.1026534878	0.00137026533277	-0.000108229367217	-0.33488165517	0.00243552736617	0.421499874905	7.43547987448	5.55770801065	47.3379920219	-12.1498366483	-0.00107043358363	0.499431009153	-6.99982214173	-0.190695947931	-0.0859719495988	-1.01062380965	7.64528081664	50.9190200531	9.77265136316
0.164	-12.6565528105	14.2565976737	1.13776623458	-0.00322770668218	-0.0685461519608	-0.731961865064	0.245669975071	-0.106078466456	-0.794094114332	-0.0140651921362	-0.222085633844	0.372662297923	0.0438290360514	-0.311991367602	-0.892936536897	-0.010045357536	-0.121689888595	4.18537531216	0.00136999513335	-0.000432169465797	-0.31299854199	0.00286062631997	0.428698032692	6.96083569884	5.60503995428	47.3258952218	-12.0437634215	-0.000574572255032	0.492291648051	-7.27890006287	-0.190782421362	-0.0869749134856	-0.99530396401	7.69620449718	50.9283410155	8.86927340925
0.165	-12.6422956665	14.2576903595	1.04760546237	-0.00329661729898	-0.0692750816436	-0.725897500519	0.245563514449	-0.106842777555	-0.734528084402	-0.0142870836419	-0.221697377676	0.403850036826	0.0435166967534	-0.312687228538	-0.498785336415	-0.0101649367654	-0.117468570239	4.25726139997	0.00136941165778	-0.000734781674547	-0.292225875511	0.00329268497756	0.435419282482	6.48166388166	5.6523598682	47.3139326228	-11.8814347461	-8.5977479935e-05	0.484897902142	-7.50859175482	-0.19086988894	-0.0879602420154	-0.97535309568	7.74713705358	50.9367717994	7.99229430035
0.166	-12.6280374745	14.2586936722	0.959019996226	-0.00336625375717	-0.0699978347509	-0.719608714187	0.245456318686	-0.107548747854	-0.677412512712	-0.0145085722	-0.221279738392	0.431428531891	0.0432038564806	-0.31299331695	-0.11339148719	-0.0102802613473	-0.113180593501	4.31869207569	0.00136853563782	-0.00101725824429	-0.272727263972	0.00373122461405	0.441659990505	5.99975216361	5.69966791333	47.3021576325	-11.6685457565	0.000395120599259	0.477298256246	-7.69070003848	-0.190958330768	-0.088923413595	-0.950990063371	7.79807760947	50.9443399683	7.14404362068
0.167	-12.613778323	14.259609322	0.872279457748	-0.00343660975466	-0.0707141602176	-0.713042219073	0.245348444891	-0.108198842492	-0.622776763863	-0.0147296301351	-0.22083613189	0.455784471626	0.0428909003877	-0.312918868903	0.262287581747	-0.0103912697426	-0.108836197056	4.37010081395	0.00136738653706	-0.00128094327234	-0.254642792123	0.00417576375315	0.447418287685	5.51684219747	5.74696430115	47.2906180099	-11.4106994644	0.000868539349074	0.469539243384	-7.8273256853	-0.191047722538	-0.0898601273046	-0.922437355737	7.84902531702	50.951075138	6.32629560679
0.168	-12.5995182987	14.2604392836	0.787643805146	-0.00350767871171	-0.0714237538814	-0.706145108614	0.245239947694	-0.108795551027	-0.570640306221	-0.0149502329927	-0.22036958338	0.477312548159	0.0425782039276	-0.312474051311	0.627347602451	-0.0104979104227	-0.104445163183	4.41196693332	0.00136598241094	-0.00152730896441	-0.238088592027	0.00462581990634	0.452694018704	5.03461984061	5.79424928814	47.2793559781	-11.1133640781	0.00133414155317	0.461665164809	-7.92083146472	-0.191138035755	-0.0907663060553	-0.889920145739	7.89997935882	50.9570084506	5.54032966867
0.169	-12.5852574862	14.2611857864	0.705361805856	-0.00357945371825	-0.0721262591992	-0.698865527038	0.24513087923	-0.109341377557	-0.521012754994	-0.0151703591454	-0.219882721893	0.496410426371	0.0422661319482	-0.311669907537	0.980939945555	-0.0106001413921	-0.100016775674	4.44480808306	0.00136433979068	-0.0017579315614	-0.223156601951	0.0050809112567	0.457488682007	4.55470676604	5.84152317032	47.268408379	-10.7818342149	0.00179183305896	0.453717846768	-7.97380461665	-0.191229237957	-0.0916380988787	-0.853665500879	7.9509389491	50.9621721112	4.78699148074
0.17	-12.5709959676	14.2618513021	0.625669658184	-0.00365192748216	-0.0728212686195	-0.691153313566	0.245021289126	-0.10983883093	-0.473893990973	-0.0153899893962	-0.219377779737	0.513473885083	0.041955037844	-0.310518300696	1.32227373528	-0.0106979296726	-0.0955597853059	4.46917265394	0.00136247359132	-0.00197446715358	-0.209914582405	0.00554055827873	0.461805362068	4.07865335579	5.88878627794	47.2578068638	-10.4211962149	0.00224156019998	0.445736435281	-7.98901835683	-0.191321292948	-0.0924718824956	-0.813901732909	8.00190333464	50.9665989835	4.06675321236
0.171	-12.5567338227	14.2624385318	0.548789657652	-0.00372509227926	-0.0735083255803	-0.68296060797	0.244911224503	-0.1102904151	-0.429274347378	-0.0156091065844	-0.218856596682	0.528892225855	0.0416452627662	-0.309031855029	1.65061759888	-0.0107912507567	-0.0910823828581	4.48563224172	0.00136039704392	-0.00217862765992	-0.198406430276	0.00600428528735	0.46564865516	3.60793282698	5.93603897043	47.2475781167	-10.0362979174	0.00268330703241	0.43775722958	-7.96939304492	-0.19141416102	-0.0932642622971	-0.77085786988	8.05287179526	50.9703222459	3.37977154925
0.172	-12.5424711282	14.2629503912	0.474929124117	-0.00379893990559	-0.0741869270874	-0.674242406158	0.244800729985	-0.110698619704	-0.387134862132	-0.015827695197	-0.218320628553	0.543044031816	0.0413371348908	-0.307223895704	1.96530105191	-0.0108800880379	-0.0865921795939	4.49477428672	0.00135812165145	-0.00237215728057	-0.188652811035	0.00647162190985	0.469024589839	3.14393653103	5.98328163154	47.2377441063	-9.63172292709	0.00311709242432	0.429813554235	-7.91795764547	-0.191507799188	-0.0940120728504	-0.724763236823	8.10384364393	50.9733751029	2.72594246641
0.173	-12.528207958	14.2633899954	0.404279410839	-0.00387346163254	-0.0748565268185	-0.664957056089	0.24468984772	-0.111065910932	-0.34744759358	-0.0160457409912	-0.217770959865	0.556293344322	0.0410309687493	-0.305108387415	2.26571552621	-0.0109644322252	-0.0820961949485	4.49719500403	0.00135565716794	-0.00255680974159	-0.180652111	0.00694210447641	0.471940543281	2.68797035391	6.03051466478	47.2283223601	-9.21176950634	0.00354296703612	0.421935669367	-7.83781209054	-0.191602161413	-0.094712378028	-0.675847118138	8.15481822676	50.9757905501	2.10495181009
0.174	-12.5139443827	14.2637606427	0.337015122175	-0.0039486481653	-0.0755165386895	-0.655066686	0.244578617403	-0.111394722723	-0.310175989056	-0.0162632306312	-0.217208320037	0.568986310675	0.0407270646195	-0.302699872127	2.55131504976	-0.0110442807482	-0.0776008510928	4.49349270741	0.00135301159974	-0.00273432664538	-0.174381696583	0.00741527732531	0.474405154529	2.24125214112	6.07773848908	47.2193262583	-8.78043400496	0.00396101022969	0.414150717764	-7.73209111534	-0.191697198838	-0.0953624708316	-0.624338489026	8.20579492263	50.9776011865	1.516321145
0.175	-12.4996804695	14.264065797	0.273293487728	-0.00402448960505	-0.076166340812	-0.644537558819	0.244467076318	-0.11168744837	-0.275275305379	-0.0164801513426	-0.216633102712	0.581448340788	0.0404257079803	-0.300013406306	2.8216165927	-0.0111196371607	-0.0731119739313	4.48426161562	0.00135019122781	-0.00290641722107	-0.169799454792	0.00789069402039	0.476428235631	1.80491006261	6.12495353489	47.2107653419	-8.34139889479	0.00437132694215	0.406482707166	-7.60393008168	-0.19179286001	-0.09595987297	-0.570465787896	8.25677314276	50.9788390713	0.959448475391
0.176	-12.4854162821	14.2643090707	0.213253885508	-0.00410097541534	-0.0768052797657	-0.633340348686	0.244355259377	-0.11194643256	-0.242693073116	-0.0166964905877	-0.216045387644	0.59398179542	0.0401271690281	-0.297064497962	3.07620009524	-0.0111905105477	-0.0686348000163	4.47008621429	0.00134720064933	-0.00307473973791	-0.166845578885	0.008367918479	0.478020681577	1.37998183107	6.17216024037	47.2026456299	-7.89802511781	0.00477404455849	0.398952525507	-7.45643323661	-0.191889091113	-0.0965023342233	-0.514456718578	8.3077523301	50.9795356174	0.433643583208
0.177	-12.4711518804	14.2644942064	0.157017588615	-0.00417809439278	-0.0774326751089	-0.621450337683	0.244243199179	-0.112173963895	-0.212369598332	-0.0169122357639	-0.21544496464	0.606864212663	0.0398317022572	-0.293869043815	3.31470819769	-0.0112569149421	-0.0641739887952	4.45153622805	0.00134404283706	-0.00324088480476	-0.165444554822	0.0088465260097	0.479194379835	0.967414683932	6.21935904816	47.194969943	-7.45334869251	0.00516930981449	0.391577986502	-7.29264477335	-0.191985836196	-0.0969878316113	-0.456538057537	8.35873195867	50.9797215182	-0.0618419721723
0.178	-12.4568873208	14.264625059	0.104687541723	-0.00425583464235	-0.0780478240442	-0.608847532832	0.244130926063	-0.112372267942	-0.184238494723	-0.0171273739257	-0.214831359	0.620347065895	0.0395395461019	-0.29044326687	3.53684569264	-0.0113188687563	-0.0597336395612	4.42916223991	0.00134071921429	-0.00340636073139	-0.16550729843	0.00932610425972	0.479962120197	0.568066039719	6.26655040224	47.187738228	-7.01008122414	0.00555728575906	0.384373902628	-7.11552297465	-0.192083037396	-0.0974145683683	-0.396935456316	8.40971153278	50.9794267022	-0.527789987624
0.179	-12.4426226555	14.264705577	0.056348413229	-0.00433418355746	-0.0786500061634	-0.59551670558	0.244018468179	-0.11254350081	-0.158227242413	-0.0173418915342	-0.214203857951	0.634655031725	0.0392509226411	-0.286803654663	3.74237872116	-0.0113763942323	-0.0553173124531	4.40349197632	0.00133722974339	-0.00357258107534	-0.166933389473	0.00980625407261	0.480337505587	0.182704741164	6.3137347453	47.1809478803	-6.57061418891	0.00593814880154	0.377352182326	-6.92791762878	-0.192180635167	-0.0977809727086	-0.335873224423	8.46069058629	50.9786803094	-0.964995570481
0.18	-12.4283579328	14.2647397846	0.0120667666197	-0.00441312780464	-0.0792384881951	-0.581447357843	0.243905851556	-0.112689743313	-0.134257761878	-0.0175557742319	-0.213561537568	0.649985735537	0.0389660373646	-0.282966898434	3.93113373627	-0.0114295169149	-0.0509280528356	4.37502725865	0.00133357302563	-0.00374085444391	-0.169613347665	0.0102865902576	0.480334864357	-0.187987200967	6.36091251627	47.17459406	-6.13702648878	0.00631208586675	0.370521948103	-6.73255081698	-0.192278568501	-0.0980856963623	-0.273574082879	8.51166868178	50.9775106858	-1.37425160408
0.181	-12.414093197	14.2647317636	-0.0281087830663	-0.00449265331307	-0.0798125286841	-0.566633620154	0.243793100187	-0.112812995695	-0.11224700266	-0.0177690066456	-0.212903289734	0.666509931689	0.0386850789987	-0.278949833438	4.10299625644	-0.0114782651505	-0.0465684184035	4.3442416055	0.00132974641012	-0.00391237656608	-0.173430896681	0.010766742272	0.479969164535	-0.543412444254	6.4080841483	47.1686699992	-5.71109508723	0.00667929167688	0.363889672152	-6.53200108463	-0.192376775156	-0.0983276128462	-0.210258884938	8.56264540982	50.9759453915	-1.75633706897
0.182	-12.3998284883	14.2646856356	-0.0641470849514	-0.00457274526869	-0.0803713825387	-0.551074089046	0.243680236103	-0.112915172964	-0.0921075354563	-0.0179815722148	-0.212227848734	0.684372068616	0.0384082193916	-0.274769380595	4.25790943019	-0.0115226696139	-0.0422405083729	4.31157845574	0.00132574610954	-0.00408822459705	-0.178265165262	0.0112463548195	0.479255930409	-0.88305580723	6.45525006694	47.1631672975	-5.29430830479	0.00703996617603	0.357459326147	-6.32869092689	-0.19247519187	-0.0985058154366	-0.146146295825	8.61362038813	50.9740112186	-2.11200877279
0.183	-12.3855638427	14.264605545	-0.0960341021419	-0.00465338811265	-0.080914305389	-0.534771611688	0.243567279466	-0.112998100804	-0.0737481458345	-0.0181934530477	-0.211533817109	0.703691182483	0.0381356134565	-0.270442489662	4.39587243492	-0.0115627628652	-0.03794599416	4.27744997006	0.00132156732046	-0.00426935356937	-0.18399277937	0.0117250883656	0.47821116176	-1.20648149051	6.50241068869	47.1580762026	-4.88788137212	0.00739431211008	0.351232541958	-6.1248774493	-0.192573754585	-0.0986196148033	-0.0814524376765	8.66459326084	50.9717342162	-2.44199600816
0.184	-12.3712992921	14.2644956418	-0.123772248626	-0.0047345655442	-0.0814405577081	-0.517733026467	0.243454248659	-0.113063512088	-0.0570744216675	-0.0184046298015	-0.210819690486	0.72456206179	0.0378673991696	-0.26598608408	4.5169387286	-0.0115985789378	-0.0336861509954	4.24223635918	0.00131720434624	-0.00445659486203	-0.190489805959	0.0122026195745	0.47685125597	-1.51333008874	6.54956641973	47.153385875	-4.49277392402	0.00774253277118	0.345208780233	-5.92264600198	-0.192672398661	-0.0986685362705	-0.0163904965157	8.71556369781	50.9691397194	-2.74699747562
0.185	-12.3570348643	14.2643600658	-0.147379875183	-0.00481626052738	-0.0819494086558	-0.499968868866	0.243341160381	-0.11311304397	-0.0419893414946	-0.0186150815873	-0.210083881144	0.747056623222	0.0376036976238	-0.261417007632	4.6212141673	-0.0116301529583	-0.0294618899756	4.20628568038	0.00131265072055	-0.004650656523	-0.19763351598	0.0126786416691	0.475192933314	-1.80331522421	6.59671765499	47.1490846329	-4.10971029848	0.00808482991327	0.339385503961	-5.72390654057	-0.192771059087	-0.0986523166668	0.0488297038246	8.76653139386	50.9662523807	-3.02767997235
0.186	-12.3427705828	14.2642029306	-0.166890501976	-0.00489845530152	-0.0824401396194	-0.481493058382	0.243228029741	-0.113148235723	-0.0283941649832	-0.018824785898	-0.209324740113	0.771225439137	0.0373446131334	-0.256751973164	4.70885476851	-0.0116575207983	-0.025273790113	4.16991404481	0.00130789932966	-0.00485212525032	-0.205303938666	0.0131528647205	0.473253169511	-2.0762123822	6.64386477738	47.1451601547	-3.73924610019	0.00842140184249	0.333758354473	-5.53039243682	-0.192869670696	-0.0985709006964	0.11400223698	8.81749606815	50.9630962016	-3.28467831761
0.187	-12.3285064672	14.2640283092	-0.182352289557	-0.00498113139503	-0.082912047413	-0.462322528776	0.24311487036	-0.113170526563	-0.0161875159247	-0.0190337185569	-0.208540577701	0.797099384436	0.0370902333904	-0.252007512858	4.78006584372	-0.0116807187584	-0.0211221300234	4.13340613428	0.00130294253212	-0.0050614698317	-0.213385224092	0.0136250158642	0.471049117865	-2.33189091001	6.69100815733	47.1415997376	-3.38158801943	0.0087524416835	0.328321327558	-5.3436613935	-0.192968168365	-0.0984244370025	0.178925150889	8.86845746354	50.9596945636	-3.51859758794
0.188	-12.3142425329	14.2638402196	-0.193826928735	-0.00506426964231	-0.0833644471445	-0.442476934204	0.24300169447	-0.113181254445	-0.00526824838016	-0.0192418536869	-0.207729682364	0.824691289861	0.0368406296684	-0.24719993105	4.83509777207	-0.0116997832828	-0.0170069189233	4.09701606608	0.00129777227431	-0.00527904579741	-0.221766707331	0.0140948394457	0.468598045112	-2.57025459519	6.73814815244	47.1383904805	-3.03692621365	0.00907813582115	0.323066947724	-5.16509827309	-0.19306648722	-0.0982132736409	0.243401572341	8.91941534595	50.9560702584	-3.73001283407
0.189	-12.2999787915	14.2636426115	-0.201389163733	-0.00514785020326	-0.0837966747439	-0.421978264614	0.242888513015	-0.113181655721	0.00446569779888	-0.019449163697	-0.206890337889	0.853997658778	0.0365958570731	-0.242345259507	4.87424531399	-0.0117147507056	-0.01292792669	4.06096840055	0.00129238020087	-0.00550510107088	-0.230343839606	0.0145620971077	0.465917278964	-2.79127770069	6.78528510737	47.1355193953	-2.70524421334	0.00939866251447	0.317986438918	-4.99591933957	-0.193164562833	-0.0979379529887	0.30723973189	8.97036950383	50.9522455157	-3.9194726795
0.19	-12.2857152505	14.263439354	-0.20512586087	-0.0052318525852	-0.084208089133	-0.40085051367	0.242775335754	-0.11317286468	0.0131163842743	-0.0196556192854	-0.206020838901	0.885000317736	0.0363559548362	-0.2374592144	4.89784490044	-0.0117256570254	-0.00888471281465	4.02545935008	0.00128675775914	-0.00573978240477	-0.23901882818	0.0150265678194	0.463024144469	-2.99499129047	6.83241935386	47.1329735762	-2.38639406115	0.0097141906791	0.313069890351	-4.8371777943	-0.193262331413	-0.097599206343	0.370253559551	9.02131974761	50.9482420288	-4.08750112355
0.191	-12.2714519137	14.2632342235	-0.2051352337	-0.00531625566679	-0.0845980740634	-0.379119346995	0.242662171365	-0.113155913774	0.0207854268374	-0.0198611894573	-0.20511950473	0.917668024675	0.0361209466511	-0.232557155795	4.90627230916	-0.0117325377089	-0.00487665409368	3.99065809187	0.00128089629675	-0.00598314237003	-0.247701102333	0.015488047846	0.459935908749	-3.18148014872	6.87955121081	47.1307403207	-2.08011676371	0.0100248788324	0.308306416342	-4.68977022412	-0.19335972999	-0.0971979479929	0.432263140799	9.07226590911	50.9440809782	-4.23459989578
0.192	-12.2571887812	14.2630308988	-0.201514102519	-0.00540103772361	-0.0849660395599	-0.356811646059	0.24254902754	-0.113131736355	0.0275694110896	-0.0200658415551	-0.204184690949	0.95195953759	0.0358908410442	-0.227654057978	4.89992332549	-0.0117354275212	-0.000902970702558	3.95670869037	0.00127478715172	-0.00623514769517	-0.25630954794	0.0159463505021	0.456669403351	-3.35153064734	6.92668098477	47.1288075968	-1.78533117101	0.0103308741954	0.30368430962	-4.55444322038	-0.1934566966	-0.0967352708137	0.493091217591	9.12320784113	50.9397830615	-4.36123365164
0.193	-12.2429258492	14.262832941	-0.194401420653	-0.00548617645485	-0.0853114229312	-0.33395509655	0.242435911089	-0.113101165915	0.0335714692483	-0.0202695413011	-0.203214800972	0.987820415554	0.035665631784	-0.222764462431	4.87926776859	-0.0117343603828	0.0030372476833	3.92372808135	0.00126842173507	-0.00649568560446	-0.264766270655	0.0164013059569	0.453241506298	-3.50426345877	6.97380897034	47.1271635503	-1.50276172534	0.0106323119442	0.299191187899	-4.43180022127	-0.193553170453	-0.0962124361068	0.552578196162	9.17414541691	50.9353685009	-4.46788742393
0.194	-12.2286631109	14.2626437827	-0.183915220201	-0.00557164901132	-0.0856336900123	-0.310579065725	0.242322828038	-0.11306493595	0.0388884592103	-0.0204722528497	-0.20220829629	1.02518894868	0.0354452983327	-0.217902440224	4.84477664635	-0.0117293692494	0.00694501895056	3.89181445319	0.00126179160702	-0.00676457048951	-0.273003499431	0.0168527613273	0.449669234529	-3.64028007857	7.02093545032	47.1257963986	-1.23154164478	0.0109293146032	0.294814130086	-4.32231540498	-0.193649092104	-0.095630865954	0.610562109388	9.22507852969	50.9308570567	-4.55500110984
0.195	-12.2144005556	14.2624667297	-0.170190863311	-0.00565743202435	-0.0859323360347	-0.286712979007	0.242209783728	-0.113023683479	0.0436164839193	-0.0206739388498	-0.201163703937	1.06399575736	0.0352298063266	-0.213081572	4.79695979977	-0.0117204860162	0.0108214476049	3.86104285547	0.00125488854551	-0.00704155252456	-0.280960570672	0.0173005805297	0.445969170144	-3.75984869161	7.06806069604	47.1246950468	-0.97116208449	0.0112219915709	0.290539805317	-4.22633413206	-0.193744403606	-0.0949921389397	0.666891919333	9.27600709224	50.9262680517	-4.62300886959
0.196	-12.2001381698	14.2623049488	-0.153370954096	-0.00574350163527	-0.0862068858038	-0.262386559163	0.242096782911	-0.112977950549	0.0478493764531	-0.0208745605135	-0.200079623549	1.10416501838	0.0350191080831	-0.20831491491	4.73635438053	-0.0117077414408	0.0146677031596	3.83146825404	0.00124770460683	-0.00732632483085	-0.288584041923	0.0177446439175	0.442157605577	-3.86328044167	7.11518496802	47.1238489221	-0.721087317914	0.0115104387717	0.286354596384	-4.14408373496	-0.193839048666	-0.0942979807117	0.721424536663	9.32693103646	50.9216203809	-4.67233276367
0.197	-12.1858759366	14.262161461	-0.133604541421	-0.00582983352512	-0.0864568938972	-0.237629627733	0.241983829843	-0.11292818666	0.0516784016509	-0.021074077692	-0.198954733351	1.14561537893	0.0348131431374	-0.203614976512	4.66352241591	-0.0116911650889	0.0184850006947	3.80312681616	0.00124023217919	-0.00761853045307	-0.295827202504	0.0181848479722	0.438250503779	-3.95092315493	7.16230851648	47.1232479924	-0.48077205196	0.0117947384268	0.282244713821	-4.07568139076	-0.193932972785	-0.0935502558852	0.774025116349	9.37785031291	50.9169325223	-4.70338443667
0.198	-12.1716138363	14.2620391356	-0.111046358943	-0.0059164029444	-0.0866819446735	-0.212471924762	0.241870928374	-0.112874751459	0.0551919994177	-0.0212724489563	-0.197787795238	1.18826084594	0.0346118388036	-0.198993691109	4.57904838963	-0.0116707852972	0.0222745826783	3.77603715101	0.00123246402951	-0.00791776891037	-0.302649712095	0.0186211049555	0.434263462787	-4.02315882889	7.20943158186	47.1228827696	-0.249673496932	0.0120749589349	0.278196302249	-4.02114175245	-0.194026123392	-0.0927509596668	0.82456732064	9.42876489045	50.9122225466	-4.71656697989
0.199	-12.1573518464	14.2619406844	-0.0858560502529	-0.00600318474279	-0.0868816521127	-0.186942953726	0.241758082039	-0.112817917682	0.0584755545715	-0.0214696316834	-0.196577659038	1.23201155379	0.0344151107588	-0.194462398498	4.48353683201	-0.0116466291548	0.0260377019971	3.75020148665	0.00122439334388	-0.00822360234109	-0.30901714936	0.0190533425283	0.430211682778	-4.08040119009	7.2565543954	47.1227443019	-0.027261890471	0.0123511548556	0.274195539187	-3.98038437114	-0.194118449977	-0.0919022092416	0.872933529667	9.47967475578	50.9075081247	-4.71227671951
0.2	-12.1430899417	14.2618686576	-0.0581974461675	-0.00609015339861	-0.0870556595138	-0.161071848321	0.241645294143	-0.112757874308	0.0616111931158	-0.021665582146	-0.195323266037	1.27677444805	0.034222863647	-0.19003182512	4.37760992561	-0.0116187225008	0.029775606133	3.72560678511	0.00121601376212	-0.0085355611942	-0.314900556858	0.0194815033374	0.426109935512	-4.12309334101	7.30367717963	47.1228241563	0.186970632523	0.0126233669885	0.270228726591	-3.95324082254	-0.194209904199	-0.0910062349744	0.919015004649	9.53057991311	50.9028065337	-4.69090523571
0.201	-12.1288280946	14.2618254399	-0.0282378569245	-0.0061772830479	-0.0872036390681	-0.134887260276	0.241532567841	-0.112694729911	0.0646776006324	-0.0218602556049	-0.194023651871	1.3224538857	0.0340349917006	-0.185712067591	4.2619051316	-0.0115870899365	0.0334895224244	3.70222579758	0.00120731940679	-0.00885314946055	-0.320275975845	0.0199055445732	0.421972536097	-4.15170549034	7.3508001489	47.1231143929	0.393502660096	0.0128916225395	0.266282375411	-3.93946153631	-0.194300440002	-0.0900653714654	0.962712013396	9.58148038371	50.8981346604	-4.65284144133
0.202	-12.1145662753	14.2618132474	0.00385269522667	-0.0062645475131	-0.0873252913315	-0.108417266631	0.241419906218	-0.112628516178	0.0677498650039	-0.0220536064053	-0.192677948846	1.36895216443	0.0338513793775	-0.181512578604	4.13707284274	-0.0115517548531	0.0371806443552	3.68001806401	0.00119830490734	-0.00917584944284	-0.325123988733	0.0203254374998	0.417813316972	-4.16673275875	7.39792350986	47.1236075331	0.59277766943	0.0131559353689	0.262343283483	-3.93872231922	-0.194390013712	-0.0890820484997	1.00393391796	9.63237620554	50.8935090028	-4.59847377986
0.203	-12.1003044516	14.2618341247	0.037902019918	-0.00635192033107	-0.0874203446122	-0.081689294715	0.241307312364	-0.112559191575	0.0708993409062	-0.0222455880736	-0.191285387769	1.41616998918	0.0336719020106	-0.177442155148	4.00377406809	-0.0115127394715	0.0408501188186	3.65893086284	0.00118896541958	-0.00950312607552	-0.329429276627	0.0207411669603	0.413645604066	-4.16869305361	7.44504746189	47.1242965218	0.785199638456	0.0134163063142	0.258398607033	-3.95063058054	-0.194478584127	-0.0880587819257	1.04259923007	9.68326743288	50.8889456696	-4.52819259465
0.204	-12.0860425896	14.261889944	0.0737365186214	-0.00643937478052	-0.0874885542912	-0.0547300633007	0.241194789446	-0.112486645138	0.0741935333936	-0.0224361534171	-0.189845299331	1.4640068861	0.0334964264685	-0.173508929038	3.86267815263	-0.0114700648949	0.0444990343084	3.63890011682	0.00117929664113	-0.0098344308137	-0.333180199726	0.0211527308598	0.409482195037	-4.15812500314	7.4921721975	47.1251746866	0.971129994839	0.0136727235808	0.254435926108	-3.97473127129	-0.194566112601	-0.0869981644946	1.07863563241	9.7341541359	50.884460377	-4.44239261001
0.205	-12.0717806534	14.2619824031	0.111181825399	-0.00652688390871	-0.0875297020919	-0.0275655381192	0.241082340773	-0.11241070037	0.077696002787	-0.0226252546243	-0.188357115102	1.51236157177	0.0333248118242	-0.169720359692	3.71446053864	-0.0114237511728	0.0481284099977	3.61985126178	0.00116929482317	-0.0101692051163	-0.336368405545	0.0215601396271	0.405335339564	-4.13558594479	7.53929790269	47.1262356945	1.15088583156	0.0139251631959	0.250443304194	-4.01051255625	-0.194652563111	-0.0859028566907	1.1119799756	9.78503640031	50.8800684429	-4.34147561342
0.206	-12.0575186057	14.2621130257	0.150063291192	-0.00661442055742	-0.0875435953111	-0.000220900223212	0.240969969863	-0.112331119225	0.0814662862103	-0.022812843366	-0.186820368173	1.56113228603	0.0331569100298	-0.166083229137	3.5598005713	-0.011373817375	0.0517391856709	3.60170008464	0.00115895677883	-0.0105068835533	-0.33898846835	0.0219634156577	0.401216721612	-4.10164995873	7.58642475729	47.1274735071	1.32473927364	0.0141735895191	0.246409342295	-4.05741124069	-0.194737902328	-0.0847755775802	1.14257824549	9.83591432692	50.8757847785	-4.22585313767
0.207	-12.0432564076	14.2622831607	0.190206721425	-0.00670195738808	-0.087530066024	0.0272794744342	0.240857680501	-0.112247606163	0.0855598376365	-0.0229988708968	-0.185234693483	1.61021709529	0.0329925665956	-0.162603639175	3.39937935324	-0.0113202816759	0.0553322124818	3.58435353704	0.00114827988877	-0.0108468965684	-0.341037561877	0.0223625927404	0.397137443662	-4.05690594016	7.63355293521	47.1288823356	1.49291789532	0.0144179558041	0.242323227688	-4.11481797387	-0.194822099665	-0.0836190957053	1.17038550426	9.88678803125	50.8716238773	-4.09594924003
0.208	-12.028994019	14.2624939835	0.231438800693	-0.00678946690623	-0.0874889702739	0.0549120256983	0.240745476791	-0.112159812253	0.0900279830676	-0.0231832881575	-0.183599827849	1.65951417288	0.0328316212707	-0.159287010672	3.23387765288	-0.0112631614474	0.0589082445154	3.56771053032	0.00113726210402	-0.0111886729323	-0.34251516589	0.0227577154686	0.393108012839	-4.00195570645	7.68068260467	47.1304565976	1.65560599789	0.0146582048068	0.238174777575	-4.18208225229	-0.194905127323	-0.0824362200469	1.19536581251	9.93765764309	50.867599801	-3.95220334828
0.209	-12.0147313988	14.2627464967	0.273587755859	-0.006876921485	-0.0874201872553	0.0826540114831	0.240633363216	-0.112067339315	0.0949178921292	-0.0233660458763	-0.181915609731	1.70892206149	0.0326739087229	-0.156138084911	3.06397386923	-0.0112024733596	0.0624679311391	3.55166271708	0.0011259019466	-0.0115316419184	-0.343422806287	0.0231488386395	0.38913832892	-3.93741213085	7.72781392841	47.1321908739	1.81294671819	0.0148942694345	0.233954477826	-4.25851724594	-0.194986960328	-0.0812297910777	1.21749212593	9.98852330607	50.8637261628	-3.79507306218
0.21	-12.0004685048	14.2630415325	0.316483736038	-0.00696429338787	-0.0873236184981	0.110483503024	0.240521344674	-0.111969744088	0.100272562471	-0.0235470946705	-0.180181978739	1.75833992258	0.032519259217	-0.153160926947	2.89034205825	-0.0111382334889	0.0660118101294	3.53609526347	0.00111419850802	-0.0118752352353	-0.343763827675	0.023536026641	0.385237674204	-3.86389730226	7.77494706378	47.1340798697	1.96504475549	0.0151260734319	0.22965351697	-4.34340446629	-0.19506757656	-0.0800026719271	1.23674617521	10.0393851772	50.8600161079	-3.62503682077
0.211	-11.9862052941	14.2633797541	0.35995939374	-0.00705155479065	-0.0871991870595	0.138379374155	0.240409426531	-0.111866542397	0.106130819069	-0.0237263851473	-0.17839897489	1.80766777656	0.032367499288	-0.150358930907	2.71365002319	-0.0110704574331	0.0695403015692	3.52088761608	0.00110215144603	-0.0122188887475	-0.343543196651	0.0239193528307	0.3814147052	-3.78204070467	7.82208216291	47.1361183769	2.11196968332	0.0153535320981	0.225263815589	-4.43599829573	-0.195146956766	-0.0787577396772	1.25311832468	10.0902434264	50.8564822912	-3.44259649515
0.212	-11.9719417234	14.2637616589	0.4038503021	-0.00713867780255	-0.0870468367295	0.166321285793	0.240297614653	-0.111757213325	0.112527325167	-0.0239038680036	-0.176566737633	1.85680673673	0.032218452409	-0.147734827158	2.53455747363	-0.010999160431	0.0730537025103	3.50591426614	0.00108976097965	-0.0125620440127	-0.342767333649	0.0242988989064	0.37767744614	-3.69247741689	7.86921937271	47.1383012415	2.25375958905	0.0155765530316	0.220778051244	-4.53553039377	-0.195225084574	-0.0774978768073	1.26660741516	10.141098236	50.8531368531	-3.24827982485
0.213	-11.9576777488	14.2641875817	0.447995394468	-0.00722563448654	-0.0868665312534	0.19428966648	0.240185915444	-0.11164120336	0.119492605794	-0.0240794941247	-0.174685504645	1.90565923935	0.0320719396498	-0.145290691294	2.35371425544	-0.0109243574886	0.0765521824	3.49104551318	0.00107702788281	-0.0129041496649	-0.341443970886	0.0246747542716	0.374033284266	-3.59584632928	7.916358835	47.1406233339	2.3904250823	0.0157950368967	0.216189679051	-4.64121399287	-0.195301946494	-0.0762259628045	1.27722059074	10.1919498001	50.8499913919	-3.04264254868
0.214	-11.9434133262	14.2646576981	0.492237389088	-0.00731239687895	-0.0866582535751	0.222265689979	0.240074335877	-0.111517930516	0.127053082339	-0.0242532146822	-0.172755610389	1.95412927195	0.0319277803267	-0.143027954838	2.17175865555	-0.0108460635077	0.0800357792712	3.47614822927	0.00106395347664	-0.0132446626673	-0.339582033791	0.0250470153972	0.370488966912	-3.49278837885	7.96350068643	47.1430795232	2.52195346728	0.0160088782102	0.211492948007	-4.75224809471	-0.195377531908	-0.0749448659548	1.28497310868	10.2427983243	50.8470569354	-2.82627034187
0.215	-11.9291484113	14.2651720284	0.536423146725	-0.00739893700829	-0.0864220051049	0.250231250568	0.239962883518	-0.111386788415	0.135231118067	-0.0244249812297	-0.170777484453	2.00212260059	0.0317857926405	-0.140947417618	1.98931578425	-0.0107642934198	0.0835043966981	3.46108662456	0.00105053962058	-0.0135830494558	-0.337191543195	0.0254157851808	0.367050600322	-3.38394480289	8.01064505852	47.1456646564	2.6483130008	0.0162179661408	0.206682913173	-4.86782157394	-0.195451833059	-0.0736574353322	1.28988813632	10.2936440247	50.8443439102	-2.59978024662
0.216	-11.9148829601	14.265730442	0.580404065549	-0.00748522691335	-0.0861578050112	0.278168936769	0.239851566549	-0.11124715032	0.144045072491	-0.0245947457967	-0.168751649654	2.04954699728	0.0316457943008	-0.139049261707	1.80699603743	-0.0106790623207	0.0869578015173	3.44572301388	0.00103678870236	-0.0139187869951	-0.334283535536	0.0257811723061	0.363723650214	-3.26995541231	8.05779207762	47.1483735415	2.76945716515	0.0164221853193	0.201755443788	-4.98711719486	-0.195524845023	-0.0723664929978	1.29199653247	10.3444871277	50.841862109	-2.36382196099
0.217	-11.9006169285	14.2663326622	0.624036349356	-0.00757123866063	-0.0858656895408	0.306062004121	0.239740393787	-0.1110983731	0.153509367839	-0.0247624609815	-0.166678719922	2.09631246746	0.0315076031365	-0.137333066868	1.62539364189	-0.0105903856087	0.0903956223161	3.42991858377	0.00102270362698	-0.0142513637621	-0.330869998435	0.0261432906032	0.360512944064	-3.15145688826	8.10494186486	47.1512009345	2.88532880321	0.0166214166549	0.196707227419	-5.10931554258	-0.195596565683	-0.0710748264229	1.29133661755	10.3953278691	50.8396206588	-2.11907850206
0.218	-11.886350273	14.2669782711	0.667181387544	-0.00765694436108	-0.085545711365	0.333894347452	0.2396293747	-0.110939801135	0.163634561934	-0.0249280800404	-0.164559397949	2.14233147763	0.0313710376894	-0.135797827404	1.44508528514	-0.0104982791232	0.0938173486873	3.41353415863	0.00100828780476	-0.0145802806708	-0.326963819013	0.0265022584128	0.357422675068	-3.02908110376	8.15209453609	47.154141531	2.99586420879	0.0168155381537	0.191535770213	-5.23359886989	-0.195666995686	-0.0697851811499	1.28795392846	10.4461664934	50.8376279863	-1.86626656353
0.219	-11.8720829506	14.2676667148	0.709705986083	-0.00774231618624	-0.0851979389547	0.361650473151	0.239518519414	-0.110770770139	0.174427430844	-0.0250915569757	-0.162394472619	2.18751918252	0.0312359177905	-0.134441970345	1.26662883263	-0.0104027592833	0.0972223312487	3.39643096404	0.000993545138451	-0.0149050519516	-0.322578742565	0.0268581979542	0.354456407778	-2.90345347568	8.19925020184	47.1571899615	3.10099688172	0.0170044257355	0.18623939335	-5.3591548558	-0.195736138404	-0.068500253704	1.2819009634	10.4970032533	50.8358917849	-1.60613628477
0.22	-11.8578149185	14.2683973091	0.751482635736	-0.00782732638371	-0.0848224559822	0.389315471723	0.239407838724	-0.110590610893	0.185891060857	-0.0252528466201	-0.160184816202	2.23179365104	0.0311020651179	-0.133263374862	1.09056213334	-0.0103038432264	0.100609782423	3.37847138529	0.000978480009479	-0.0152252059925	-0.31772933915	0.0272112347008	0.351617085365	-2.77519134953	8.24640896721	47.1603407905	3.20066110045	0.0171879540451	0.180817225786	-5.48518027386	-0.195803999873	-0.0672226847653	1.27323691396	10.5478384087	50.8344189814	-1.33947066218
0.221	-11.8435461353	14.2691692453	0.792389757931	-0.00791194729207	-0.0844193607509	0.416874991046	0.239297344092	-0.110398652889	0.198024946149	-0.0254119047189	-0.157931381332	2.27507609004	0.0309693037341	-0.132259392838	0.917401915489	-0.0102015489462	0.103978777975	3.35951971835	0.000963097263408	-0.0155402861501	-0.31243097613	0.0275614967627	0.348907038479	-2.64490242314	8.29357093187	47.1635885187	3.29479519278	0.0173659972547	0.175269193367	-5.61088456237	-0.195870588742	-0.0659550526158	1.26202738541	10.598672226	50.8332157039	-1.06708433479
0.222	-11.8292765598	14.2699815961	0.832311831415	-0.00799615135527	-0.0839887656501	0.444315210447	0.239187047651	-0.110194227869	0.210825095302	-0.0255686880084	-0.155635197755	2.31729106442	0.0308374606024	-0.131426870493	0.747642773742	-0.0100958954276	0.10732825929	3.33944291036	0.000947402194565	-0.0158498515354	-0.306699794524	0.0279091142798	0.346327995661	-2.51318321371	8.34073618992	47.1669275885	3.38334441558	0.0175384298536	0.169596004441	-5.73549329035	-0.195935916201	-0.06469986687	1.24834410625	10.6495049775	50.8322872508	-0.789821945131
0.223	-11.8150061524	14.2708333191	0.871134184301	-0.00807991113702	-0.0835307978431	0.471620403503	0.239076962201	-0.109976672245	0.224286152748	-0.0257231542932	-0.153297371802	2.35836084095	0.0307063660836	-0.13076216706	0.581764092378	-0.0099869027787	0.110657038508	3.31811552613	0.000931400531841	-0.0161534739135	-0.300544961642	0.0282542188887	0.343881222188	-2.38036373103	8.38790482984	47.1703522494	3.46597752348	0.0177051274188	0.163799125937	-5.85826371759	-0.195999995916	-0.063459561648	1.23226633784	10.7003369401	50.8316380579	-0.508563823998
0.224	-11.8007348741	14.271723268	0.908763609827	-0.00816319933411	-0.0830455963323	0.498782618175	0.238967101199	-0.109745331466	0.238395403838	-0.0258752625171	-0.150919076019	2.39823072421	0.0305758544083	-0.130261183643	0.420202741225	-0.00987459236038	0.113963798132	3.29540372299	0.000915098420707	-0.0164507483544	-0.294003920126	0.028596943171	0.341567342458	-2.24739572877	8.43507693435	47.1738567753	3.54307424277	0.0178659673702	0.157880776923	-5.97843431021	-0.196062843942	-0.0622364913772	1.21387420362	10.751168395	50.8312716772	-0.224197536707
0.225	-11.7864626874	14.2726501996	0.945099629462	-0.00824598878806	-0.0825333115686	0.52578690926	0.238857478752	-0.109499563773	0.253139982931	-0.0260249728286	-0.148501546957	2.43682739981	0.0304457641219	-0.129919389122	0.263386302569	-0.00975898691367	0.11724709529	3.27119059282	0.000898502401688	-0.0167412896836	-0.28707873822	0.0289374199834	0.339386282247	-2.11472469399	8.48225258052	47.1774355625	3.61450003833	0.0180208297086	0.151843899938	-6.09531965962	-0.196124478651	-0.0610329255942	1.19325736247	10.8019996262	50.8311907548	0.0623527914286
0.226	-11.7721895559	14.2736127758	0.980052769184	-0.00832825249752	-0.0819941073527	0.552621522555	0.238748109599	-0.109238742262	0.268503038445	-0.0261722466455	-0.146046086745	2.47409302605	0.0303159385074	-0.129731839831	0.111712279511	-0.00964011068052	0.120505370996	3.2453608193	0.000881619393955	-0.0170247257817	-0.279793457994	0.0292757818624	0.337337475824	-1.98288815102	8.52943183977	47.1810829384	3.68025194108	0.0181695977193	0.145692121406	-6.20823740553	-0.196184920635	-0.0598510425113	1.17050880345	10.8528309201	50.8313970057	0.350148901343
0.227	-11.7579154447	14.2746095723	1.01354029775	-0.00840996363077	-0.08142815914	0.579274902884	0.238639009099	-0.108962258309	0.284464867902	-0.0263170467161	-0.143554054489	2.50997148472	0.0301862259838	-0.129693207499	-0.0344476161699	-0.00951798951805	0.123736953953	3.21780509416	0.000864456678205	-0.0173007057187	-0.272166416094	0.0296121605151	0.335419829522	-1.85240445443	8.57661477786	47.1847932353	3.74034176022	0.0183121586457	0.139429731433	-6.3165425402	-0.196244192619	-0.0586929250582	1.14572610275	10.9036625642	50.8318911991	0.638237863779
0.228	-11.7436403204	14.2756390856	1.04548630863	-0.00849109553719	-0.0808356537098	0.605735957484	0.238530193207	-0.108669524346	0.301003058674	-0.0264593371747	-0.141026862786	2.54441192135	0.0300564804774	-0.12979780527	-0.174747925295	-0.00939265100761	0.126940066916	3.18842083124	0.000847021876285	-0.0175688981218	-0.26421839009	0.0299466863003	0.333631740939	-1.72377271106	8.62380145488	47.1885608051	3.79479788244	0.0184484043358	0.133061648768	-6.41962278933	-0.196302319359	-0.0575605564829	1.11901104788	10.9544948464	50.8326731462	0.925656333566
0.229	-11.729364151	14.2766997396	1.07582167536	-0.00857162175842	-0.080216788752	0.631993958123	0.238421678457	-0.108359976497	0.318092639092	-0.0265990835925	-0.138465972867	2.57736791595	0.0299265617677	-0.130039614138	-0.308869812128	-0.00926412455732	0.13011283368	3.15711269664	0.000829322931018	-0.0178289924104	-0.255970187119	0.0302794877302	0.331971118734	-1.59747169878	8.6709919253	47.1923800369	3.84366568178	0.0185782318531	0.12659338589	-6.51690296596	-0.196359327546	-0.0564558163263	1.09046926559	11.0053280538	50.8337416919	1.21143513918
0.23	-11.7150869061	14.2777898925	1.10448415577	-0.00865151603905	-0.0795717724982	0.658038549322	0.23831348193	-0.108033077063	0.335706228972	-0.026736253024	-0.135872889957	2.60879790586	0.0297963358057	-0.130412309716	-0.436521344265	-0.00913244149717	0.133253286606	3.12379315541	0.000811368085235	-0.0180806991567	-0.247443305507	0.0306106909913	0.330435403448	-1.47395887267	8.718186238	47.1962453736	3.88700772822	0.0187015440516	0.120031011072	-6.60784667071	-0.196415245692	-0.0553804767676	1.06020985171	11.056162472	50.8350947115	1.49460409582
0.231	-11.7008085573	14.2789078437	1.13141831011	-0.00873075233698	-0.0789008233602	0.683859726836	0.238205621233	-0.107688316849	0.353814197122	-0.0268708140481	-0.133249158395	2.63866521785	0.0296656750063	-0.130909289231	-0.557437684154	-0.00899763516654	0.136359374663	3.08838296015	0.00079316586033	-0.0183237506536	-0.238659688211	0.0309404194876	0.329021589284	-1.3536694552	8.76538443636	47.2001513293	3.92490357161	0.0188182501114	0.113381108484	-6.69195850534	-0.19647010403	-0.0543361993427	1.0283449979	11.1069983839	50.8367291121	1.77419713885
0.232	-11.6865290774	14.2800518407	1.15657551587	-0.00880930483345	-0.0782041695856	0.709447822213	0.238098114466	-0.107325217408	0.372384686139	-0.0270027368057	-0.130596356693	2.66693818638	0.0295344585123	-0.13152369872	-0.671381295018	-0.00885974099324	0.139428971945	3.05081160319	0.000774725034321	-0.0185579013626	-0.229641729831	0.0312687934065	0.327726248381	-1.23701235185	8.81258655827	47.2040924962	3.9574303329	0.0189282660338	0.106650736296	-6.76878587034	-0.196523934396	-0.0533245320163	0.994989654981	11.1578360689	50.8386408395	2.04925753921
0.233	-11.6722484415	14.2812200853	1.17991383374	-0.0088871479427	-0.0774820489213	0.734793506512	0.237990980191	-0.106943332892	0.391384344781	-0.0271319930303	-0.127916092487	2.69359022532	0.0294025724329	-0.132248460119	-0.778141502378	-0.00871879656396	0.142459886598	3.01101770236	0.000756054619474	-0.0187829283331	-0.22041221106	0.0315959293059	0.326545550584	-1.12438324289	8.85979263631	47.2080635819	3.98474093527	0.0190315150935	0.099847383071	-6.83792058026	-0.196576770115	-0.0523469066894	0.960260998923	11.2086758018	50.8408248896	2.31884278357
0.234	-11.6579666261	14.2824107413	1.20139808953	-0.00896425632131	-0.0767347082925	0.75988775101	0.237884237398	-0.10654225193	0.410777579644	-0.0272585560752	-0.125209997439	2.71859986959	0.0292699100536	-0.133076298481	-0.877535221211	-0.0085748416856	0.145449870137	2.96894937545	0.000737163839532	-0.0189986315493	-0.210994221326	0.0319219397252	0.325475288004	-1.0161419159	8.90700269781	47.2120594228	4.00694099814	0.0191279282463	0.0929789226427	-6.89900027633	-0.196628645887	-0.0514046370387	0.924278302584	11.2595178519	50.8432753264	2.5820306465
0.235	-11.6436836097	14.2836219401	1.2209996134	-0.0090406048772	-0.0759624034992	0.784721835626	0.237777905473	-0.106121599454	0.430527372751	-0.027382400935	-0.1224797221	2.74195080892	0.0291363720197	-0.133999769202	-0.969406222153	-0.00842791843699	0.148396627084	2.92456451979	0.000718062106652	-0.0192048342116	-0.20141110339	0.0322469328209	0.324510903368	-0.912627356971	8.95421676501	47.2160749794	4.02417223155	0.0192174444915	0.0860535677302	-6.95170954851	-0.196679597664	-0.050498916702	0.887162370957	11.3103624822	50.8459853037	2.83792393655
0.236	-11.6293993728	14.2848517881	1.23869624734	-0.00911616877841	-0.0751653989152	0.809287332457	0.237672004154	-0.105681038131	0.450595273753	-0.0275035042614	-0.119726930754	2.76363188424	0.0290018664927	-0.135011284857	-1.05362508736	-0.00827807121101	0.151297824875	2.87783106058	0.000698758998073	-0.0194013829474	-0.191686368159	0.0325710120292	0.323647513158	-0.814153062907	9.00143485518	47.2201053602	4.03658925742	0.0193000111866	0.0790798225337	-6.9957808445	-0.196729662531	-0.0496308179123	0.849035208579	11.3612099484	50.8489470935	3.085655801
0.237	-11.6151138978	14.2860983723	1.2544721961	-0.00919092346147	-0.0743439672012	0.833576095392	0.2375665535	-0.105220269709	0.470941568958	-0.0276218443749	-0.11695329628	2.78363706348	0.0288663092793	-0.136103141862	-1.13008892222	-0.00812534674658	0.154151103974	2.82872713769	0.000679264232629	-0.0195881479389	-0.181843614761	0.0328942757524	0.32287993327	-0.721006713662	9.04865698078	47.2241458341	4.04435867071	0.0193755843152	0.0720664345557	-7.03099511159	-0.196778878586	-0.0488012904893	0.810019637225	11.412060498	50.8521521188	3.32439479977
0.238	-11.6008271687	14.2873597673	1.26831785589	-0.00926484463959	-0.0734983890287	0.857580249751	0.237461573847	-0.1047390362	0.491525450139	-0.0277374012706	-0.114160495053	2.80196538939	0.028729623935	-0.137267546822	-1.19872099867	-0.00796979415052	0.15695408816	2.77724123489	0.000659587647176	-0.0197650229674	-0.171906442338	0.0332168170715	0.322202704965	-0.633449895424	9.09588314962	47.2281918423	4.04765766114	0.0194441287054	0.0650223459086	-7.05718218267	-0.196827284811	-0.0480111612135	0.770238914294	11.4629143695	50.8555909911	3.55334974825
0.239	-11.5865391718	14.2886340411	1.28022971004	-0.00933790831051	-0.0726289528128	0.881292182006	0.237357085768	-0.104237120883	0.512305182987	-0.0278501566191	-0.111350201908	2.81862090138	0.0285917418403	-0.138496642488	-1.25947033176	-0.00781146490898	0.159704394903	2.72337225028	0.000639739173009	-0.0199319253679	-0.161898358579	0.0335387234845	0.321610121059	-0.551717916969	9.14311336504	47.2322390075	4.04667264968	0.0195056182006	0.0579566443682	-7.07422089812	-0.196874920959	-0.0472611335798	0.729816353298	11.5137717918	50.8592535531	3.77177429944
0.24	-11.5722498951	14.289919261	1.29021015763	-0.00941009076414	-0.071735954457	0.904704529581	0.237253110033	-0.103714349154	0.533238275326	-0.0279600937626	-0.108524085192	2.83361253065	0.0284526022525	-0.13978253325	-1.31231119276	-0.00765041288864	0.162399645781	2.66712950742	0.00061972881238	-0.0200887958893	-0.151842684361	0.0338600766712	0.321096252242	-0.476019716065	9.19034762612	47.2362831428	4.04159796983	0.01956003578	0.0508785144373	-7.08203896368	-0.19692182742	-0.0465517879289	0.688874948304	11.564632983	50.8631289259	3.97897120565
0.241	-11.5579593288	14.2912134998	1.29826732725	-0.00948136858992	-0.070819697107	0.927810170469	0.237149667564	-0.103170589195	0.554281642311	-0.0280671977062	-0.105683801942	2.84695396891	0.0283121523308	-0.141117310127	-1.35724256218	-0.00748669432731	0.165037476889	2.60853270682	0.000599566615206	-0.0202355984594	-0.141762455747	0.034180952284	0.320654973456	-0.406537855742	9.23758592782	47.240320259	4.03263445944	0.0196073736315	0.0437971886842	-7.08061254249	-0.196968045105	-0.0458835819526	0.647537004435	11.6154981503	50.8672055596	4.17429624498
0.242	-11.5436674646	14.2925148409	1.30441489071	-0.00955171868393	-0.0698804909154	0.950602212681	0.237046779393	-0.102605752489	0.575391770573	-0.0281714551038	-0.102830993202	2.85866351132	0.0281703471381	-0.142493075172	-1.3942875277	-0.00732036781429	0.167615549151	2.54761181818	0.000579262656051	-0.0203723198493	-0.131680324019	0.0345014197659	0.320279990247	-0.343428563006	9.28482826123	47.2443465701	4.01998782158	0.0196476331757	0.0367218996212	-7.0699655834	-0.197013615321	-0.0452568515635	0.605923773604	11.6663674887	50.8714712886	4.35716177523
0.243	-11.5293742965	14.2938213843	1.30867191404	-0.0096211182558	-0.0689186528172	0.973073983674	0.23694446662	-0.10201979416	0.596524886554	-0.0282728542401	-0.0999672795093	2.86876387402	0.0280271496179	-0.143901965247	-1.4234926223	-0.00715149426045	0.170131558517	2.48440691342	0.000558827011507	-0.0204989692387	-0.121618454865	0.0348215421935	0.319964864942	-0.286822047085	9.33207461377	47.2483584981	4.00386814773	0.0196808250417	0.029661832386	-7.05016888717	-0.197058579653	-0.0446718121283	0.564155096887	11.7172411811	50.8759133894	4.52703978866
0.244	-11.5150798202	14.2951312515	1.31106259674	-0.00968954483537	-0.0679345063158	0.995219019125	0.236842750366	-0.101412713162	0.617637108895	-0.0283713850082	-0.0970942565785	2.87728198759	0.0278825305477	-0.14533617512	-1.4449271241	-0.00698013685822	0.172583245945	2.41896794233	0.000538269738048	-0.0206155776798	-0.111598427276	0.0351413761472	0.319703042624	-0.236822588136	9.37932496935	47.2523526761	3.98448779434	0.0197069689971	0.022626078484	-7.02133891676	-0.197102979839	-0.0441285600504	0.522349059	11.7681193971	50.8805186416	4.68346454948
0.245	-11.5007840332	14.2964425909	1.31161607802	-0.00975697627917	-0.0669283812804	1.01703105166	0.236741651734	-0.100784552304	0.638684607227	-0.0284670388821	-0.094213491201	2.88424876725	0.0277364684703	-0.146787979833	-1.45868230175	-0.00680636103168	0.174968407142	2.35135445161	0.000517600850478	-0.0207221974602	-0.10164113361	0.035460971607	0.319487876872	-0.193508916651	9.42657930867	47.2563259502	3.962060377	0.0197260938318	0.0156235908473	-6.98363635654	-0.197146857657	-0.0436270746955	0.480621651048	11.8190022931	50.8852733913	4.82603485882
0.246	-11.4864869352	14.2977535821	1.31036630273	-0.00982339077668	-0.065900613755	1.0385039992	0.236641191759	-0.100135398123	0.659623755142	-0.0285598088864	-0.0913265173867	2.88969886137	0.0275889496022	-0.148249756294	-1.46487061925	-0.00663023437711	0.177284901992	2.28163524926	0.000496830301064	-0.0208189013678	-0.0917666815124	0.035780371873	0.319312655101	-0.156934625964	9.47383760933	47.2602753802	3.93679966778	0.0197382371974	0.00866314045459	-6.93726442897	-0.197190254804	-0.0431672206483	0.439086443279	11.8698900116	50.8901636165	4.95441557467
0.247	-11.4721885271	14.299062441	1.30735164136	-0.00988876685645	-0.0648515457789	1.05963195313	0.236541391369	-0.0994653806059	0.680411278736	-0.0286496895614	-0.088434832766	2.89367038013	0.027439967722	-0.149714004054	-1.46362490134	-0.0064518265943	0.179530663625	2.20988801676	0.000475967959451	-0.0209057818579	-0.0819942987828	0.0360996135123	0.319170623462	-0.127128651133	9.52109984614	47.2641982393	3.90891860425	0.019743445405	0.00175327475044	-6.88246697934	-0.19723321279	-0.0427487502897	0.397854274022	11.9207826809	50.8951749937	5.0683389008
0.248	-11.4578888122	14.3003674243	1.30261483043	-0.00995308339195	-0.0637815252193	1.080409166	0.236442271342	-0.0987746727664	0.701004400267	-0.0287366769255	-0.0855398952731	2.89620460558	0.0272895240374	-0.151173365237	-1.45509746391	-0.00627120940896	0.181703707069	2.13619887155	0.000455023593458	-0.0209829501284	-0.0723422422229	0.0364187263296	0.319055011229	-0.104095815041	9.56836599127	47.2680920128	3.87862821668	0.0197417731815	-0.0050977219088	-6.81952633914	-0.197275772818	-0.0423713066786	0.357032948174	11.9716804149	50.9002929657	5.16760495305
0.249	-11.4435877951	14.301666833	1.29620266706	-0.0100163196074	-0.0626909056167	1.10083003926	0.236343852261	-0.0980634900774	0.721360977739	-0.0288207684332	-0.0826431201274	2.89734568594	0.027137627033	-0.152620643574	-1.43945921135	-0.0060884564867	0.183802137446	2.06066188281	0.000434006850841	-0.0210505351053	-0.0628277114035	0.0367377333625	0.318959054601	-0.0878174414684	9.61563601447	47.2719543953	3.8461368829	0.0197332833877	-0.0118818655694	-6.74876098208	-0.197317975685	-0.0420344267275	0.316726954188	12.0225833128	50.9055028091	5.25208193809
0.25	-11.4292854822	14.3029590172	1.28816574812	-0.0100784550832	-0.0615800460417	1.12088911075	0.236246154471	-0.0973320897695	0.741439638077	-0.0289019629318	-0.0797458771266	2.89714031557	0.0269842922999	-0.154048822533	-1.41689870521	-0.00590364333915	0.18582415766	1.9833785439	0.000412927242116	-0.0211086823451	-0.053466768348	0.0370566508998	0.318876019867	-0.0782520266948	9.66290988331	47.2757832885	3.81164946407	0.0197180467012	-0.0185915075541	-6.67052298728	-0.197359861671	-0.041737544653	0.27703719493	12.073491459	50.910789703	5.32170580328
0.251	-11.4149818815	14.3042423792	1.27855827659	-0.0101394697617	-0.0604493109652	1.14058104213	0.236149198041	-0.0965807699976	0.761199905653	-0.0289802606145	-0.0768494882671	2.89563740353	0.0268295423474	-0.155451082489	-1.38762120725	-0.00571684722255	0.187768075534	1.90445720541	0.000391794124513	-0.0211575528613	-0.0442742639855	0.0373754885226	0.318799225869	-0.0753359690716	9.71018756336	47.2795767966	3.77536670864	0.019696141264	-0.0252193667112	-6.58519532699	-0.197401470441	-0.0414799956878	0.238060735282	12.1244049233	50.9161387956	5.37647936493
0.252	-11.4006770026	14.3055153773	1.26743785292	-0.0101993439523	-0.0592990701409	1.15990060654	0.236053002722	-0.0958098688826	0.780602324288	-0.0290556629715	-0.0739552256989	2.89288773295	0.0266734063977	-0.156820816942	-1.35184769963	-0.00552814702959	0.189632310373	1.82401247235	0.000370616687142	-0.0211973218795	-0.0352637723336	0.0376942491684	0.318722065709	-0.0789843506063	9.75746901837	47.2833332223	3.73748468608	0.0196676523012	-0.0317585588724	-6.49318899548	-0.197442840949	-0.0412610200361	0.19989056827	12.1753237603	50.9215352708	5.41647101939
0.253	-11.3863708566	14.3067765288	1.25486517698	-0.0102580583366	-0.0581296984995	1.17884267632	0.235957587906	-0.0950197634338	0.799608573201	-0.0291281727393	-0.0710643100254	2.88894361391	0.0265159201654	-0.158151647735	-1.30981388594	-0.00533762317496	0.191415398895	1.74216457033	0.000349403937437	-0.0212281775322	-0.0264475330705	0.0380129292151	0.318638027651	-0.0890917662182	9.80475421051	47.2870510618	3.69819428027	0.0196326717101	-0.0382026233703	-6.39494000025	-0.197484011342	-0.0410797670528	0.162615398178	12.2262480101	50.9269644127	5.44181296229
0.254	-11.3720634562	14.3080244133	1.24090382457	-0.0103155939739	-0.0569415760557	1.19740221111	0.23586297259	-0.0942108683589	0.81818157644	-0.0291977938488	-0.0681779089522	2.8838585325	0.0263571256219	-0.159437439266	-1.26176917566	-0.00514535747525	0.193116000522	1.65903868494	0.00032816468892	-0.0212503195004	-0.0178364033325	0.0383315185865	0.318540715169	-0.10553319662	9.85204310054	47.2907289993	3.657680884	0.0195912976252	-0.0445455464878	-6.29090623467	-0.197525018876	-0.0409352996316	0.126319444389	12.2771776982	50.9324116688	5.45269905776
0.255	-11.3577548151	14.3092576752	1.22562003881	-0.0103719323058	-0.0557350878269	1.2155742465	0.235769175338	-0.0933836347677	0.836285605794	-0.0292645313714	-0.0652971362866	2.87768679873	0.0261970707464	-0.160672311682	-1.20797565568	-0.00495143302399	0.194732902004	1.5747642791	0.000306907550364	-0.0212639576117	-0.00943981929777	0.0386500008771	0.318423866111	-0.12816492049	9.89933564799	47.2943659018	3.61612409353	0.0195436339611	-0.0507817817324	-6.18156425467	-0.197565899825	-0.0408265987781	0.0910822625738	12.3281128354	50.9378627094	5.44938224554
0.256	-11.3434449488	14.3104750265	1.20908245444	-0.0104270551616	-0.054510623762	1.2333538833	0.235676214246	-0.0925385487764	0.853886377066	-0.0293283914652	-0.0624230512891	2.87048319624	0.026035809264	-0.161850653035	-1.14870705079	-0.00475593406232	0.196265021341	1.48947439344	0.000285640916356	-0.0212693104054	-0.00126576810226	0.0389683534957	0.31828137092	-0.156825461221	9.94663181135	47.2979608126	3.57369753718	0.0194897899368	-0.0569062668505	-6.06740598155	-0.197606689408	-0.0407525683534	0.0569785868283	12.3790534185	50.9433034864	5.43217165023
0.257	-11.3291338736	14.3116752486	1.19136188179	-0.0104809447628	-0.0532685786817	1.25073627747	0.235584106907	-0.0916761300185	0.87095113867	-0.0293893813201	-0.0595566583728	2.86230263644	0.0258734003723	-0.162967130399	-1.08424767699	-0.00455894584614	0.197711411005	1.40330493463	0.000264372959316	-0.0212666036747	0.00667922950993	0.0392865478261	0.318107289907	-0.191336564283	9.99393154822	47.3015129458	3.53056878597	0.0194298795846	-0.0629144375187	-5.94893535477	-0.197647421712	-0.0407120399638	0.0240781925386	12.4299994304	50.9487202869	5.40142938495
0.258	-11.3148216074	14.3128571951	1.17253106833	-0.0105335837283	-0.0520093522273	1.26771663124	0.235492870377	-0.0907969300723	0.88744875358	-0.0294475091028	-0.0566989071447	2.85319981971	0.0257099084571	-0.164016699932	-1.01489138987	-0.00436055451042	0.19907126045	1.31639395687	0.00024311162298	-0.0212560689972	0.0143901254328	0.0396045494058	0.317895869525	-0.231504200434	10.0412348155	47.3050216798	3.48689928651	0.019364021247	-0.0688022376752	-5.82666495816	-0.197688129621	-0.0407037779787	-0.00755422236398	12.4809508404	50.9540997851	5.35756707937
0.259	-11.3005081689	14.3140197929	1.15266442299	-0.0105849550788	-0.0507333488191	1.28429018516	0.235402521147	-0.0899015308083	0.903349774308	-0.0295027839028	-0.0538506927816	2.84322890657	0.0255454027992	-0.164994615892	-0.940940530607	-0.00416084693124	0.2003438979	1.22888094157	0.000221864617349	-0.0212379422649	0.021863339239	0.0399223181194	0.317641557629	-0.277119591105	10.0885415697	47.3084865517	3.44284440577	0.0192923370649	-0.0745661264762	-5.70111264393	-0.197728844753	-0.0407264846565	-0.0378591332119	12.5319076048	50.9594290897	5.30104214698
0.26	-11.286193578	14.315162044	1.13183784485	-0.010635042242	-0.0494409776191	1.30045221496	0.23531307511	-0.0889905426129	0.91862661636	-0.0295552156775	-0.0510128567272	2.83244320229	0.025379957272	-0.165896438555	-0.862704793777	-0.00395991058659	0.201528791409	1.14090607786	0.000200639415104	-0.0212124622252	0.0290967400969	0.0402398084064	0.317339016403	-0.327962860116	10.1358517666	47.3119072583	3.39856885374	0.0192149524607	-0.0802030818859	-5.57279817543	-0.197769597398	-0.0407788053714	-0.066782296286	12.5828696673	50.9646957877	5.23235384375
0.261	-11.2718778555	14.3162830271	1.11012843251	-0.0106838290571	-0.0481326525055	1.31619801222	0.235224547537	-0.0880646027151	0.933253179071	-0.0296048151997	-0.0481861877007	2.82089485056	0.0252136500321	-0.166718041216	-0.780500528374	-0.00375783341627	0.202625549231	1.05260956599	0.00017944324947	-0.0211798690415	0.0360896273496	0.0405569694837	0.316983138284	-0.383793379326	10.183165362	47.3152836355	3.35418558866	0.0191319956193	-0.08571060094	-5.44223993273	-0.197810416467	-0.0408593338611	-0.0942746830406	12.6338369592	50.9698879844	5.15203958005
0.262	-11.257561023	14.3173818985	1.08761429042	-0.0107312997793	-0.046808792048	1.33152290271	0.235136953049	-0.0871243733364	0.94720557821	-0.0296515940051	-0.045371422997	2.80863455696	0.0250465632035	-0.167455616035	-0.694649110883	-0.00355470368192	0.203633919466	0.964130902737	0.000158283113505	-0.0211404028892	0.0428426772049	0.0408737455818	0.316569057933	-0.444367322489	10.2304823116	47.3186156521	3.30984760076	0.0190435969705	-0.0910866967319	-5.30995165108	-0.197851329443	-0.0409666175566	-0.120292708161	12.6848094003	50.9749943394	5.06067023426
0.263	-11.2432431031	14.3184578928	1.06437425315	-0.0107774390851	-0.0454698194821	1.34642222921	0.235050305593	-0.0861705396853	0.960461723851	-0.0296955643416	-0.04256925006	2.7957113171	0.0248787825561	-0.168105678757	-0.605476333294	-0.00335060982767	0.204553789027	0.875608219161	0.000137165760762	-0.0210943025972	0.0493579067554	0.0411900761911	0.316092160552	-0.509427438577	10.2778025712	47.3219034196	3.2656872943	0.018949888676	-0.0963298922051	-5.17643929542	-0.197892362333	-0.0410991629663	-0.144798111171	12.7357868995	50.9800040976	4.95884636045
0.264	-11.228924119	14.3195103237	1.04048771411	-0.0108222320762	-0.0441161626898	1.36089135539	0.234964618419	-0.0852038080836	0.973001479404	-0.0297367391208	-0.0397803083137	2.78217217537	0.0247103971804	-0.168665072554	-0.513311260132	-0.00314564034218	0.205385181947	0.78717762262	0.000116097707293	-0.0210418043399	0.0556386079098	0.041505896318	0.3155480933	-0.578707066627	10.3251260965	47.3251471792	3.22183184326	0.0188510041245	-0.101439210864	-5.04219802178	-0.197933539635	-0.0412554410184	-0.167757992982	12.7867693551	50.9849071178	4.84719388932
0.265	-11.2146040945	14.3205385848	1.0160343349	-0.0108656642846	-0.0427482541783	1.37492566746	0.234879904063	-0.0842249039978	0.984806692111	-0.0297751318706	-0.0370051912246	2.76806200286	0.0245414991588	-0.169130970791	-0.418485214614	-0.00293988362269	0.206128257044	0.698972570148	9.50852349255e-05	-0.0209831403959	0.0616892800778	0.0418211367517	0.314932774176	-0.651931180706	10.3724528437	47.3283472968	3.17840346694	0.0187470774368	-0.106414164518	-4.90770928613	-0.197974884302	-0.0414338924119	-0.189144794131	12.8377566557	50.9896938947	4.72635997087
0.266	-11.2002830542	14.3215421489	0.991093918681	-0.0109077216772	-0.0413665310557	1.38852057784	0.234796174326	-0.0832345700433	0.995861216914	-0.0298107566905	-0.0342444485729	2.7534233006	0.024372183234	-0.169500878788	-0.321330779334	-0.00273342784168	0.206783304965	0.611123272904	7.41343957374e-05	-0.0209185379802	0.0675155512708	0.0421357243388	0.314242399856	-0.728817459079	10.4197827695	47.3315042583	3.13551962376	0.0186382429854	-0.111254738214	-4.77343810564	-0.198016417715	-0.0416329329378	-0.208936257637	12.8887486804	50.9943555791	4.59700882435
0.267	-11.1859610228	14.3225205689	0.965746089816	-0.0109483906603	-0.0399714350014	1.40167153074	0.234713440259	-0.0822335639681	1.00615093345	-0.0298436282092	-0.0314985889087	2.73829602788	0.0242025464773	-0.169772634585	-0.222180813536	-0.00252636081687	0.20735074467	0.523756135581	5.3251017668e-05	-0.0208482181587	0.073124091843	0.0424495822649	0.313473452454	-0.809077344544	10.467115831	47.3346186648	3.09329328686	0.0185246349301	-0.115961372515	-4.63983049661	-0.198058159661	-0.0418509587529	-0.227115372545	12.9397453002	50.9988839924	4.45981770754
0.268	-11.1716380258	14.323473477	0.940070137382	-0.0109876580839	-0.0385634122311	1.41437400984	0.234631712148	-0.0812226566238	1.01566375501	-0.0298737615448	-0.0287680821663	2.72271745684	0.0240326879556	-0.169944408736	-0.12136748957	-0.00231876988485	0.207831119354	0.436993234018	3.24407111625e-05	-0.0207723948524	0.078522520679	0.0427626303438	0.312622705235	-0.892417094175	10.5144519859	47.337691228	3.05183311552	0.0184063867721	-0.120534943314	-4.5073111024	-0.198100128316	-0.0420863515909	-0.243670303258	12.990746378	51.0032716378	4.31547306478
0.269	-11.1573140888	14.3244005845	0.914144814014	-0.0110255112467	-0.0371429134523	1.42662354786	0.234550999505	-0.0802026299299	1.02438963274	-0.029901172267	-0.0260533624108	2.70672205415	0.0238627083997	-0.170014703156	-0.0192213504488	-0.00211074177923	0.208225091888	0.350951834025	1.17088767666e-05	-0.0206912739395	0.0837193051985	0.04307478531	0.31168722728	-0.978538815019	10.5617911929	47.3407227665	3.01124379039	0.0182836309308	-0.124976739379	-4.37628102768	-0.198142340234	-0.0423374838932	-0.258594301064	13.0417517697	51.0075117076	4.16466666758
0.27	-11.1429892376	14.3253016809	0.88804808259	-0.0110619379004	-0.0357103938093	1.43841573812	0.234471311053	-0.0791742748375	1.03232055204	-0.0299258763636	-0.0233548306889	2.69034138977	0.0236927098736	-0.169982349027	0.0839296096092	-0.0019023625134	0.208533439782	0.265743953855	-8.93928643256e-06	-0.0206050524588	0.0887236561419	0.0433859611172	0.310664387131	-1.06714148328	10.6091334114	47.3437142014	2.97162607312	0.0181564983422	-0.129288437839	-4.24711589157	-0.198184810337	-0.042602723845	-0.271885602386	13.0927613246	51.011598087	4.00809213519
0.271	-11.1286634985	14.3261766335	0.861856982112	-0.0110969262537	-0.0342663128162	1.44974624792	0.234392654721	-0.0781383893008	1.03945052135	-0.0299478902079	-0.0206728579575	2.67360407297	0.0235227954472	-0.169846503802	0.187760839457	-0.00169371726863	0.208757049746	0.181475972435	-2.94987716227e-05	-0.0205139179216	0.0935454183097	0.0436960692385	0.309551855417	-1.15792194408	10.6564786018	47.346666553	2.93307713419	0.0180251180844	-0.133472077839	-4.12016410944	-0.198227551919	-0.0428804403032	-0.283547314	13.1437748863	51.0155253538	3.84644144773
0.272	-11.1143368975	14.3270253856	0.835647344589	-0.0111304649772	-0.0328111342754	1.46061083373	0.234315037638	-0.0770957762612	1.04577555764	-0.0299672305309	-0.0180077880633	2.65653571536	0.0233530688716	-0.169606647333	0.291952098749	-0.00148489028782	0.208896911874	0.0982482848995	-4.99647544501e-05	-0.0204180477332	0.0981949584268	0.0440050189695	0.3083476065	-1.25057589062	10.7038267255	47.3495809369	2.89569056034	0.0178896170291	-0.1375300326	-3.99574541235	-0.198270576643	-0.0431690076011	-0.293587281718	13.1947922933	51.0192887755	3.68040181696
0.273	-11.1000094608	14.3278479562	0.809493720531	-0.0111625432074	-0.0313453261795	1.47100535803	0.234238466129	-0.0760472416504	1.05129366391	-0.0299839143953	-0.0153599407456	2.63915892018	0.0231836342594	-0.169262577135	0.396188296596	-0.00127596477513	0.20895411352	0.0161550065777	-7.03325826808e-05	-0.0203176087283	0.102683051391	0.0443127177323	0.307049919146	-1.34479881797	10.7511777453	47.3524585604	2.8595565483	0.0177501195228	-0.141464980111	-3.87414960991	-0.198313894552	-0.0434668102181	-0.302017952316	13.2458133799	51.0228843027	3.51065266132
0.274	-11.0856812146	14.3286444376	0.783469103277	-0.0111931505508	-0.0298693605967	1.48092580761	0.234162945712	-0.0749935924184	1.0560047999	-0.029997959173	-0.0127296146367	2.62149329748	0.0230145957694	-0.168814402837	0.500160300406	-0.00106702280192	0.208929832886	-0.0647162739597	-9.05977654548e-05	-0.0202127568196	0.107020766069	0.04461907138	0.30565737626	-1.44028695318	10.7985316249	47.3553007197	2.82476199418	0.0176067470964	-0.145279872716	-3.75563559945	-0.198357514081	-0.043772247304	-0.308856219519	13.2968379763	51.0263085605	3.33786293119
0.275	-11.0713521849	14.3294149945	0.757644750178	-0.0112222770879	-0.0283837135363	1.49036831316	0.234088481098	-0.0739356345929	1.05991085095	-0.0300093825255	-0.0101170902362	2.60355550352	0.0228460572981	-0.168262539831	0.603565712343	-0.000858145219279	0.208825332403	-0.144284692579	-0.000110755962245	-0.0201036367605	0.111219351949	0.0449239845	0.304168863706	-1.53673815599	10.8458883297	47.3581087959	2.79139047861	0.0174596182071	-0.148977905827	-3.64043062349	-0.198401442073	-0.0440837370456	-0.314123263583	13.34786591	51.0295588362	3.16268853098
0.276	-11.0570223974	14.3301598619	0.732090122998	-0.0112499133771	-0.0268888647947	1.4993291701	0.234015076195	-0.0728741713741	1.0630155867	-0.030018202387	-0.00752263283272	2.5853593035	0.0226781221771	-0.167607702168	0.706109612423	-0.000649411577114	0.208641951928	-0.222476258333	-0.000130802971635	-0.0199903820207	0.115290127792	0.0452273607159	0.302583568232	-1.63385279095	10.8932478262	47.3608842523	2.75952228904	0.0173088480112	-0.152562486026	-3.52872977356	-0.198445683802	-0.044399720867	-0.317844379228	13.398897006	51.0326330656	2.98577014357
0.277	-11.0426918778	14.3308793433	0.706872582436	-0.0112760504584	-0.0253852977796	1.50780486005	0.233942734109	-0.0718100012709	1.06532461953	-0.0300244369511	-0.00494649535299	2.56691565599	0.0225108928786	-0.166850894729	0.80750526677	-0.000440900050239	0.208381101821	-0.299223953972	-0.000150734720031	-0.01987311477	0.119244373467	0.0455291029873	0.300900974552	-1.73133456925	10.9406100826	47.3636286307	2.72923442721	0.0171545481688	-0.156037198781	-3.42069573708	-0.198490242996	-0.0447186674553	-0.320048797294	13.4499310874	51.0355298162	2.80773112178
0.278	-11.0283606513	14.3315738082	0.682057350874	-0.0113006798569	-0.023873499313	1.51579207322	0.23387145715	-0.070743916284	1.06684535427	-0.0300281046593	-0.00238892111629	2.54823281743	0.0223444707289	-0.165993404695	0.907474799344	-0.000232687371354	0.20804425595	-0.374467789397	-0.000170547250401	-0.0197519459703	0.123093226081	0.0458291139054	0.299120861589	-1.82889135688	10.9879750687	47.3663435481	2.70060050488	0.0169968266814	-0.159405776041	-3.31645878144	-0.198535121868	-0.0450390766033	-0.32076949859	13.5009679764	51.0382482696	2.62917575985
0.279	-11.0140287425	14.3322436905	0.65770726651	-0.0113237935863	-0.0223539594109	1.52328773094	0.233801246842	-0.069676700139	1.06758693571	-0.0300292241931	0.00014985352464	2.52931646445	0.0221789556304	-0.165036792383	1.00574982635	-2.4848771054e-05	0.20763294465	-0.448154809597	-0.000190236711169	-0.0196269755665	0.126847581406	0.0461272959852	0.297243297935	-1.92623595102	11.0353427558	47.3690306937	2.67369063199	0.0168357877614	-0.162672063915	-3.21611696726	-0.198580321148	-0.0453594828628	-0.3200430203	13.5520074947	51.0407882014	2.45068769902
0.28	-10.9996961759	14.3328894856	0.6338827461	-0.0113453841515	-0.0208271710412	1.53028900854	0.233732103929	-0.0686091265754	1.0675601915	-0.030027814468	0.00266959667319	2.51016983266	0.0220144457934	-0.163982881444	1.10207205162	0.000182542075129	0.207148747716	-0.520239058978	-0.00020979934534	-0.019498292775	0.130518001578	0.0464235519524	0.295268636549	-2.02308682032	11.0827131171	47.3716918247	2.64857129753	0.0166715317341	-0.165839990689	-3.11973658139	-0.198625840119	-0.0456784590022	-0.317909258534	13.6030494638	51.0431499595	2.27282862365
0.281	-10.9853629753	14.3335117477	0.61064157635	-0.0113654445519	-0.019293629858	1.53679335787	0.233664028387	-0.0675419576945	1.06677757017	-0.0300238946304	0.00517007852417	2.49079386928	0.0218510374785	-0.162833748507	1.19619382251	0.000389413092704	0.206593287434	-0.590681504322	-0.000229231479957	-0.0193659764593	0.134114629843	0.046717785025	0.293197508734	-2.11916881104	11.1300861274	47.3743287629	2.62530521303	0.016504154971	-0.168913535369	-3.02735277738	-0.198671676658	-0.0459946192644	-0.314411265776	13.654093706	51.0453344424	2.09613716602
0.282	-10.9710291639	14.3341110879	0.5880388394	-0.0113839682838	-0.0177538339143	1.54279852957	0.233597019437	-0.0664759423709	1.06525307707	-0.0300174840566	0.00765106915764	2.47118739768	0.0216888247481	-0.161591712273	1.28787864494	0.000595693847283	0.205968221723	-0.659449918869	-0.000248529515981	-0.0192300955878	0.137647113117	0.0470098991881	0.29103081742	-2.21421381578	11.1774617635	47.3769433911	2.60395107418	0.0163337498549	-0.171896696963	-2.93897041099	-0.198717827279	-0.0463066224196	-0.309595044702	13.7051400447	51.047343075	1.92112794518
0.283	-10.9566947643	14.3346881707	0.566126763821	-0.0114009493425	-0.0162082833522	1.54830259453	0.233531075558	-0.0654118147297	1.0630022051	-0.0300086023538	0.0101123365023	2.4513472916	0.0215278992309	-0.160259322122	1.37690165707	0.000801315576843	0.205275237398	-0.726518730294	-0.000267689918657	-0.0190907097648	0.141124532921	0.0472997994617	0.288769729809	-2.30796140601	11.224840004	47.3795376483	2.58456338942	0.016160404774	-0.174793464696	-2.85456505549	-0.198764287178	-0.0466131746111	-0.303509337944	13.7561883052	51.0491777844	1.74829088151
0.284	-10.9423597983	14.3352437114	0.544954657555	-0.0114163822242	-0.0146574800727	1.55330396449	0.233466194504	-0.0643502926952	1.06004186382	-0.0299972693633	0.0125536444766	2.431268657	0.0213683498967	-0.158839346263	1.46305006047	0.00100621121735	0.204516043615	-0.791868835497	-0.000286709208453	-0.0189478698258	0.144555345127	0.0475873921613	0.286415669393	-2.40015942664	11.2722208296	47.3821135261	2.5671922043	0.015984204147	-0.177607789315	-2.7740841817	-0.198811050281	-0.046913031989	-0.296205417719	13.8072383145	51.0508409752	1.57809068263
0.285	-10.9280242872	14.3357784732	0.52456882596	-0.0114302619279	-0.0131019273848	1.55780141139	0.23340237332	-0.0632920766103	1.05639030586	-0.0299835051654	0.0149747513147	2.41094501931	0.0212102628438	-0.157334759478	1.54612350884	0.00121031542191	0.203692365505	-0.855487385285	-0.00030558395261	-0.0188016184888	0.147947328895	0.0478725851497	0.283970307403	-2.49056455292	11.3196042229	47.3846730636	2.55188287795	0.0158052284746	-0.180343555649	-2.69744848613	-0.198858109298	-0.0472050031339	-0.287736872095	13.8582899028	51.0523355038	1.41096642613
0.286	-10.9136882514	14.3362932638	0.5050124228	-0.0114425839564	-0.0115421296365	1.56179408522	0.233339608357	-0.0622378479328	1.05206704896	-0.0299673300857	0.0173754080812	2.39036851373	0.0210537210988	-0.155748730497	1.62593445367	0.00141356457368	0.202805938041	-0.91736754215	-0.00032431075738	-0.0186519910519	0.151307544861	0.0481552880803	0.281435553722	-2.57894280885	11.3669901686	47.387218343	2.53867579252	0.0156235544185	-0.183004556566	-2.62455334966	-0.198905455776	-0.0474879512651	-0.278159390204	13.9093429029	51.0536646527	1.24733142555
0.287	-10.8993517103	14.3367889327	0.486325472593	-0.0114533443171	-0.00997859182866	1.56528153038	0.233277895299	-0.0611882680086	1.04709279945	-0.0299487647029	0.0197553573767	2.36953007727	0.0208988044291	-0.154084609047	1.70230844565	0.00161589679278	0.201858500163	-0.977508214318	-0.00034288626097	-0.0184990161281	0.154642302743	0.0484354126308	0.278813547295	-2.66507004673	11.4143786535	47.3897514839	2.52760609984	0.0154392549059	-0.185594468446	-2.55527040977	-0.198953080149	-0.0477607962354	-0.267530550365	13.9603971512	51.0548321049	1.08757308871
0.288	-10.8850146826	14.3372663678	0.468544736505	-0.0114625395227	-0.00841181921346	1.56826370002	0.233217229177	-0.0601439769242	1.04148936947	-0.0299278298581	0.0221143322353	2.34841963986	0.0207455891682	-0.152345912628	1.77508439333	0.00181725193745	0.200851789171	-1.03591376936	-0.000361307127238	-0.0183427164076	0.157957138179	0.0487128727275	0.276106646077	-2.74873238901	11.4617696665	47.3922746387	2.51870343834	0.0152523992576	-0.188116828265	-2.4894492288	-0.199000971806	-0.0480225163129	-0.255909604602	14.0114524882	51.055841918	0.932052992284
0.289	-10.8706771862	14.337726492	0.451703675091	-0.0114701665907	-0.00684231687924	1.57074096842	0.233157604392	-0.0591055924413	1.03527959611	-0.0299045466644	0.024452055212	2.32702631353	0.0205941480554	-0.150536313043	1.84411477756	0.00201757159975	0.199787535421	-1.09259373052	-0.000379570040162	-0.0181831094393	0.161256798558	0.0489875847588	0.273317416567	-2.82972663021	11.5091631989	47.3947899863	2.51199168712	0.0150630533373	-0.1905750124	-2.42691903964	-0.199049119139	-0.0482721497484	-0.243357266183	14.0625087584	51.056698498	0.781107060611
0.29	-10.8563392378	14.3381702601	0.435832478106	-0.0114762230438	-0.00527058932441	1.57271414124	0.233099014741	-0.058073709014	1.02848725836	-0.029878936518	0.0267682376574	2.30533857741	0.0204445500875	-0.148659622743	1.90926582215	0.00221679909612	0.198667457326	-1.14756245891	-0.000397671699092	-0.0180202084212	0.164545237601	0.0492594677786	0.270448622952	-2.90786060054	11.5565592437	47.3972997264	2.50748867542	0.0148712797225	-0.192972217196	-2.36749055324	-0.199097509612	-0.048508796131	-0.229935499025	14.113565811	51.0574065745	0.635045856237
0.291	-10.8420008533	14.3385986553	0.420957915485	-0.0114807069085	-0.00369714002204	1.5741844635	0.233041453439	-0.0570488968887	1.02113699226	-0.0298510211096	0.029062579175	2.28334445771	0.0202968603856	-0.146719781021	1.97041762162	0.00241487945313	0.197493256685	-1.20083882452	-0.000415608814799	-0.0178540229934	0.167825618061	0.049528443698	0.267503215906	-2.9829534918	11.6039577966	47.3998060738	2.50520597398	0.0146771378932	-0.195311441378	-2.31095780958	-0.199146129818	-0.0487316175347	-0.215707308264	14.1646234999	51.0579711749	0.49415487051
0.292	-10.8276620477	14.339012686	0.407103411853	-0.011483616714	-0.00212247097776	1.57515362508	0.232984913139	-0.0560317012896	1.01325420593	-0.0298208224363	0.0313347672544	2.2610317011	0.0201511400751	-0.144720840097	2.02746422528	0.00261175938864	0.196266614338	-1.25244586905	-0.000433378106307	-0.0176845600232	0.171100322185	0.0497944374665	0.264484321088	-3.05483614298	11.6513588553	47.4023112511	2.50514864922	0.0144806844373	-0.197595470311	-2.25710005739	-0.199194965547	-0.0489398394558	-0.20073653385	14.2156816842	51.0583975998	0.35869500041
0.293	-10.8133228346	14.3394133822	0.394289001822	-0.0114849514906	-0.000547082283187	1.57562376406	0.232929385968	-0.055022641689	1.00486499513	-0.0297883628142	0.0335844770752	2.23838794057	0.0200074461794	-0.142666951145	2.08031367925	0.00280738728889	0.194989186172	-1.30241046308	-0.000450976298508	-0.0175118243776	0.174370969134	0.0500573772407	0.261395227372	-3.12335128937	11.6987624196	47.4048174829	2.50731506944	0.0142819732711	-0.199826862163	-2.20568364673	-0.199244001842	-0.0491327515459	-0.185087646358	14.2667402287	51.0586913988	0.228903025389
0.294	-10.7989832271	14.3398017924	0.382531367242	-0.0114847107676	0.00102852833253	1.57559746738	0.232874863542	-0.0540222111632	0.995996056474	-0.0297536648899	0.035811371472	2.2154008529	0.0198658315287	-0.140562350292	2.12888802598	0.00300171318171	0.19366259946	-1.35076296031	-0.000468400120533	-0.0173358196736	0.177638438751	0.0503171945418	0.258239374841	-3.1883537728	11.7461684919	47.4073269888	2.51169670373	0.014081055872	-0.202007935947	-2.15646392021	-0.199293223072	-0.0493097081429	-0.168825547444	14.3177990036	51.0588583464	0.10499215126
0.295	-10.7846432367	14.3401789799	0.371843755245	-0.0114828945705	0.00260386595086	1.57507776929	0.232821336998	-0.0530308758331	0.986674603773	-0.0297167516536	0.0380151010519	2.19205830699	0.0197263446812	-0.138411344648	2.17312326298	0.00319468870622	0.192288449554	-1.39753685107	-0.000485646304872	-0.0171565490038	0.180902900893	0.0505738244005	0.255020342597	-3.24971071479	11.7935770764	47.4098419762	2.51827803999	0.0138779815233	-0.204140761452	-2.10918709016	-0.199342612991	-0.0494701286034	-0.15201537346	14.368857885	51.0589044188	-0.012847431004
0.296	-10.7703028742	14.3405460198	0.362236112356	-0.011479503418	0.00417843891543	1.57406815985	0.232768797023	-0.0520490741922	0.976928677992	-0.0296776464509	0.0401953044591	2.16834850748	0.0195890298598	-0.136218298242	2.21296954837	0.00338626707945	0.190868296915	-1.44276842743	-0.00050271158719	-0.0169740156329	0.184163841045	0.0508272054876	0.251741831552	-3.30731137661	11.8409881797	47.4123646619	2.5270934701	0.0136727975671	-0.206227151029	-2.06359206395	-0.199392154804	-0.0496134974973	-0.134722414077	14.4199167551	51.058835771	-0.124448172748
0.297	-10.7559621492	14.3409039955	0.353715151548	-0.0114745383189	0.00575175925904	1.57257252738	0.232717233877	-0.0510772171488	0.966785408673	-0.0296363729943	0.0423516087674	2.14426010902	0.0194539269014	-0.133987618579	2.24838977872	0.00357640306016	0.189403664496	-1.48649641026	-0.000519592706833	-0.0167882236521	0.187420120473	0.0510772802346	0.248407662455	-3.36102681595	11.8884018106	47.4148972067	2.53799597919	0.013465549665	-0.208268653085	-2.01941204811	-0.199441831235	-0.0497393644334	-0.117011458264	14.4709755023	51.0586587153	-0.229663237929
0.298	-10.7416210702	14.3412539951	0.346284136176	-0.0114680007677	0.00732334313874	1.57059523203	0.232666637425	-0.0501156876803	0.956273528282	-0.0295929553749	0.0444836300037	2.11978236372	0.0193210712207	-0.131723742881	2.27936161679	0.00376505291013	0.187896035453	-1.52876167707	-0.000536286407963	-0.0165991786074	0.190669968966	0.0513239949471	0.245021762497	-3.41077309984	11.9358179801	47.4174417089	2.55100841075	0.0132562820648	-0.210266547325	-1.97637643298	-0.199491624589	-0.0498473438398	-0.0989473543596	14.5220340215	51.0583796996	-0.32836804539
0.299	-10.7272796446	14.3415971088	0.339943222702	-0.0114598927405	0.00889271127271	1.56814103592	0.232616997161	-0.0491648401788	0.94542147452	-0.029547418073	0.0465909737851	2.09490519906	0.0191904937871	-0.129431124239	2.30587566773	0.00395217435345	0.186346851179	-1.56960687018	-0.000552789441305	-0.0164068880778	0.193911090213	0.0515672998995	0.241588142263	-3.45646736937	11.9832367011	47.4200002562	2.56608625501	0.0130450378702	-0.21222184188	-1.93421267623	-0.199541516818	-0.0499371146664	-0.0805942986626	14.573092214	51.0580052866	-0.420457996428
0.3	-10.7129378788	14.3419344251	0.334689348936	-0.0114502166902	0.0104593893443	1.56521510723	0.232568302241	-0.0482250005475	0.934257788002	-0.0294997859681	0.04867323605	2.06961933071	0.0190622211157	-0.127114218555	2.32793569991	0.00413772653389	0.184757509698	-1.60907609095	-0.000569098566442	-0.0162113621949	0.197140675618	0.051807149415	0.238110888845	-3.49803946703	12.0306579886	47.4225748884	2.58317807317	0.0128318593132	-0.214135272175	-1.8926479146	-0.199591489585	-0.0500084197221	-0.0620158127276	14.6241499877	51.0575421335	-0.505848154426
0.301	-10.6985957781	14.342267028	0.330516390502	-0.0114389755413	0.0120229084006	1.56182300548	0.232520541507	-0.0472964661378	0.922811031225	-0.0294500843481	0.0507300038892	2.04391634765	0.0189362752707	-0.124777471518	2.34555837356	0.00432166997091	0.18312936436	-1.64721458564	-0.000585210554603	-0.0160126141275	0.200355459062	0.0520435019361	0.234594153218	-3.53543178641	12.0780818599	47.4251675901	2.6022253409	0.0126167880264	-0.21600730141	-1.85141055517	-0.199641524328	-0.0500610649173	-0.0432745774742	14.6752072573	51.0569969731	-0.584472715855
0.302	-10.6842533466	14.3425959938	0.327415212989	-0.0114261726845	0.0135828052363	1.55797066587	0.232473703521	-0.0463795057665	0.911109711276	-0.0293983389179	0.0527608564593	2.01778879261	0.018812673882	-0.122425305861	2.35877293989	0.00450396651452	0.181463722847	-1.68406844147	-0.000601122191925	-0.0158106605178	0.203551760302	0.0522763200815	0.231042137725	-3.56859919996	12.1255083338	47.427780284	2.62316253036	0.0123998653144	-0.217838122579	-1.81023178274	-0.199691602319	-0.0500949183416	-0.0244322711369	14.7262639441	51.0563765946	-0.656284190714
0.303	-10.6699105874	14.3429223882	0.325373716652	-0.0114118119705	0.0151386227603	1.5536643821	0.232427776589	-0.0454743598085	0.899182204623	-0.0293445758067	0.0547653659715	1.9912302318	0.0186914301746	-0.120062108938	2.36762090759	0.00468457929918	0.179761846479	-1.7196842932	-0.00061683028312	-0.0156055218718	0.206725531711	0.0525055706922	0.227459083649	-3.59750895057	12.1729374314	47.430414824	2.64591737837	0.0121811324221	-0.219627661968	-1.76884699389	-0.199741704733	-0.0501099091856	-0.00554941687733	14.7773199763	51.0556878261	-0.721252836287
0.304	-10.6555675026	14.3432472636	0.32437697798	-0.011395897704	0.0166899103453	1.54891078799	0.232382748788	-0.0445812403646	0.887056683307	-0.0292888215744	0.0567430987455	1.96423531615	0.0185725530098	-0.117692220644	2.37215567942	0.00486347269733	0.178024949812	-1.75410904093	-0.000632331655508	-0.0153972229044	0.209872403259	0.0527312248635	0.223849258918	-3.6221405121	12.2203691753	47.4330729882	2.67041104287	0.0119606307991	-0.22137558404	-1.72699715111	-0.199791812701	-0.0501060265124	0.0133147632005	14.828375289	51.0549375167	-0.779365979135
0.305	-10.6412240931	14.3435716557	0.324407339096	-0.0113784346367	0.0182362241584	1.54371683818	0.232338608003	-0.043700331501	0.874761043699	-0.0292311032168	0.0586936163206	1.93679983416	0.0184560469386	-0.115319921724	2.37244216014	0.00504061227248	0.176254200502	-1.78738957947	-0.00064762316338	-0.0151857928395	0.212987726543	0.0529532579659	0.220216945953	-3.64248541876	12.26780359	47.4357564729	2.69655840844	0.0117384023583	-0.223081297643	-1.68443005547	-0.199841907373	-0.0500833178862	0.0321024892619	14.879429824	51.05413252	-0.830627374351
0.306	-10.626880359	14.3438965816	0.325444489717	-0.0113594279609	0.0197771274714	1.53808978783	0.232295341942	-0.0428317895598	0.862322838628	-0.0291714481704	0.0606164766162	1.90892075708	0.0183419122665	-0.112949422476	2.36855633737	0.00521596473246	0.174450719442	-1.81957253975	-0.000662701692634	-0.0149712656676	0.216066617096	0.0531716496538	0.216566429711	-3.65854706429	12.3152407017	47.4384668863	2.72426834702	0.0115144897278	-0.224743963439	-1.64090153682	-0.199891969976	-0.0500418878639	0.0507575554075	14.9304835301	51.0532796781	-0.875056557357
0.307	-10.6125362992	14.3442230367	0.327465608716	-0.0113388833017	0.0213121909513	1.53203717195	0.232252938175	-0.0419757435357	0.849769209744	-0.0291098843145	0.062511235133	1.88059627637	0.0182301451293	-0.110584851888	2.3605848375	0.00538949788275	0.172615581151	-1.85070404255	-0.000677564165649	-0.0147536803617	0.219103994801	0.0533863838616	0.212901985943	-3.67034047161	12.362680538	47.4412057425	2.75344413519	0.0112889364948	-0.226362502488	-1.59617656094	-0.199941981868	-0.0499818963591	0.0692254541209	14.9815363628	51.0523858056	-0.912688307464
0.308	-10.5981919117	14.3445519922	0.330445453525	-0.0113168067098	0.0228409929294	1.5255667842	0.232211384156	-0.0411322955182	0.837126825238	-0.0290464399738	0.0643774461886	1.8518258348	0.0181207375798	-0.10823024724	2.34862445801	0.00556118058053	0.170749814398	-1.88082946467	-0.000692207546356	-0.0145330810533	0.222094622026	0.0535974487894	0.20922786969	-3.67789203566	12.4101231281	47.4439744565	2.78398376703	0.0110617874406	-0.227935605895	-1.55003025274	-0.199991924595	-0.0499035568839	0.0874534962932	15.0325882846	51.0514576755	-0.94357201457
0.309	-10.5838471935	14.3448843932	0.3343565166	-0.0112932046535	0.0243631196492	1.51868665538	0.232170667248	-0.0403015211965	0.824421818135	-0.0289811439186	0.0662146641814	1.82261015082	0.018013677684	-0.105889544172	2.33278167837	0.00573098268925	0.168854403056	-1.90999321791	-0.000706628845469	-0.0143095171725	0.225033139452	0.0538048368763	0.205548304053	-3.68123923754	12.4575685025	47.4467743386	2.81578045338	0.0108330887649	-0.22946174544	-1.50224883687	-0.20004177994	-0.0498071346764	0.10539091879	15.0836392644	51.0505020039	-0.967771068215
0.31	-10.5695021407	14.345221156	0.339169129729	-0.0112680840109	0.0258781654929	1.51140503206	0.232130774752	-0.0394834704228	0.811679729261	-0.0289140253641	0.0680224448754	1.79295123732	0.0179089496283	-0.103566567257	2.31317215129	0.00589887503437	0.166930287177	-1.93823854068	-0.000720825125832	-0.0140830435531	0.227914099396	0.054008544763	0.201867469267	-3.68043033453	12.5050166929	47.4496065903	2.84872296453	0.0106028882997	-0.230939185106	-1.45263049584	-0.20009152998	-0.0496929447231	0.122988987947	15.1346892781	51.0495254372	-0.985362410545
0.311	-10.5551567486	14.3455631664	0.344851590693	-0.0112414520616	0.0273857331865	1.5037303551	0.232091693933	-0.0386781678324	0.798925451469	-0.0288451139683	0.0698003467015	1.76285241474	0.0178065338342	-0.101265021094	2.28992017615	0.00606482936009	0.164978364255	-1.96560730263	-0.000734793507861	-0.0138537205051	0.230731996632	0.0542085732436	0.198189492088	-3.67552402421	12.5524677324	47.4524722999	2.88269619644	0.0103712357104	-0.232365993428	-1.40098614667	-0.200141157127	-0.0495613496819	0.140201094677	15.1857383081	51.048534538	-0.996435940266
0.312	-10.5408110113	14.3459112773	0.351370319724	-0.011213316478	0.0288854339834	1.49567123878	0.232053412042	-0.0378856135173	0.786183178658	-0.0287744398289	0.0715479320685	1.73231831925	0.0177064070826	-0.0989884819273	2.26315815657	0.00622881828756	0.162999490693	-1.99213982216	-0.000748531175043	-0.0136216138584	0.23348129674	0.0544049272074	0.194518435533	-3.6665890858	12.5999216548	47.4553724388	2.91758164018	0.0101381826854	-0.23374005657	-1.34714013741	-0.200190644181	-0.0494127577149	0.15698283934	15.2367863433	51.047535773	-1.001094006
0.313	-10.5264649226	14.3462663075	0.35869000107	-0.0111836853171	0.0303768878277	1.48723644987	0.232015916343	-0.03710578375	0.773476355826	-0.0287020334786	0.0732647686812	1.70135490625	0.0176085426468	-0.096740389827	2.23302604414	0.00639081527462	0.160994483433	-2.01787469697	-0.000762035379461	-0.013386794979	0.236156462034	0.0545976155697	0.19085828899	-3.65370399971	12.6473784949	47.4583078586	2.95325791836	0.00990378311108	-0.235059092071	-1.29093086499	-0.20023997437	-0.0492476202393	0.173292112071	15.2878333789	51.0465355006	-0.999450914562
0.314	-10.5121184749	14.3466290393	0.366773702204	-0.0111525670114	0.0318597234965	1.47843488774	0.231979194136	-0.0363386317547	0.7608276346	-0.0286279258788	0.074950430859	1.66996944931	0.0175129104311	-0.0945240414199	2.19967077012	0.00655079457722	0.158964121761	-2.04284864762	-0.000775303447331	-0.0131493407604	0.238751975202	0.0547866511936	0.187212958717	-3.63695654535	12.6948382885	47.4612792882	2.98960129917	0.00966809323346	-0.236320663161	-1.23221131544	-0.200289131395	-0.0490664296023	0.189089161926	15.3388794166	51.0455399589	-0.991632454097
0.315	-10.4977716602	14.3470002177	0.375583022833	-0.0111199703603	0.0333335787228	1.4692755647	0.231943232775	-0.0355840885222	0.748258830397	-0.0285521484129	0.0766045008512	1.63817053512	0.0174194771188	-0.0923425832012	2.16324566728	0.00670873121273	0.15690914925	-2.06709637427	-0.000788332784507	-0.0129093335924	0.241262360765	0.0549720508023	0.183586258754	-3.61644338092	12.7423010718	47.464287332	3.02648627013	0.00943117180509	-0.237522193583	-1.17084952824	-0.200338099468	-0.0488697166914	0.204336659866	15.3899244642	51.044555255	-0.97777543962
0.316	-10.4834244699	14.3473805484	0.385078266263	-0.0110859045208	0.0347981002987	1.4597675873	0.231908019699	-0.0348420636655	0.735790882958	-0.0284747328774	0.078226570146	1.60596805449	0.0173282063245	-0.0901990054258	2.12390988335	0.00686460092528	0.15483027585	-2.09065042657	-0.000801120881959	-0.0126668613097	0.243682204623	0.0551538348828	0.179981902262	-3.59226960395	12.7897668817	47.4673324682	3.06378609687	0.00919308021688	-0.23866098284	-1.10672898638	-0.200386863351	-0.0486580484851	0.218999752891	15.4409685355	51.0435873536	-0.958027236164
0.317	-10.4690768942	14.3477706968	0.395218551159	-0.0110503789986	0.0362529441616	1.44992013848	0.231873542444	-0.0341124463132	0.723443821538	-0.028395711472	0.079816240768	1.57337318959	0.0172390587535	-0.0880961365898	2.0818277887	0.00701838015325	0.152728180093	-2.11354108672	-0.000813665321174	-0.0124220171215	0.24600617174	0.0553320275806	0.176403493312	-3.56454829671	12.8372357555	47.4704150479	3.10137337446	0.00895388261456	-0.2397342218	-1.03974893328	-0.200435408388	-0.0484320255534	0.233046110487	15.4920116503	51.0426420673	-0.932545341551
0.318	-10.4547289233	14.348171287	0.405962005258	-0.0110134036387	0.0376977754611	1.43974246041	0.231839788668	-0.033395106037	0.7112367308	-0.0283151167883	0.0813731265616	1.54039839748	0.017151992366	-0.0860366385057	2.03716837955	0.007170045999	0.150603511417	-2.13579626597	-0.000825963779497	-0.0121748995245	0.248229022318	0.0555066565868	0.172854519135	-3.53340005546	12.8847077306	47.4735352949	3.13912064582	0.00871364599937	-0.240739008576	-0.969824618383	-0.20048372054	-0.0481922795168	0.24644596281	15.5430538338	51.0417250462	-0.901496909559
0.319	-10.4403805462	14.348582901	0.417265847325	-0.0109749886167	0.0391322686105	1.42924383849	0.231806746168	-0.0326898938099	0.699187723221	-0.0282329817978	0.0828968544555	1.50705739041	0.0170669625457	-0.0840230019763	1.99010467912	0.007319576201	0.148456892577	-2.15744141429	-0.000838014035359	-0.0119256122001	0.250345626534	0.0556777530178	0.169338342854	-3.49895250745	12.9321828449	47.4766933057	3.17690090835	0.00847244031277	-0.241672364621	-0.896887472321	-0.200531786415	-0.0479394704701	0.259172130725	15.5940951172	51.0408417686	-0.865058392286
0.32	-10.4260317517	14.3490060772	0.429086603224	-0.0109351444287	0.0405561073228	1.41843358614	0.2317744029	-0.031996642992	0.687313912436	-0.0281493398377	0.0843870657069	1.47336511235	0.0169839222732	-0.0820575430678	1.94081313803	0.00746694910836	0.146288922148	-2.17849944364	-0.000849813973408	-0.0116742638977	0.252350978184	0.0558453512876	0.165858196693	-3.46133981511	12.9796611361	47.4798890502	3.21458816528	0.00823033850498	-0.242531250964	-0.820885213776	-0.200579593293	-0.0476742843807	0.271200048388	15.6451355369	51.0399975319	-0.823415033519
0.321	-10.411682528	14.3494413106	0.441380225122	-0.0108938818828	0.0419689846312	1.40732103069	0.231742746993	-0.0313151703401	0.675631391234	-0.0280642245963	0.0858434171193	1.43933771241	0.0169028223017	-0.0801423999805	1.88947303646	0.00761214365798	0.144100177094	-2.19899066464	-0.00086136158951	-0.011420968305	0.254240207305	0.0560094889738	0.1624171757	-3.42070217067	13.0271426418	47.4831223733	3.25205805153	0.00798741658724	-0.243312584515	-0.741781888726	-0.20062712915	-0.0473974304675	0.282507777913	15.6961751344	51.0391974441	-0.776760496199
0.322	-10.3973328628	14.3498890518	0.454102240503	-0.010851212089	0.0433706028967	1.39591550016	0.23171176677	-0.030645277039	0.664155210834	-0.0279776700966	0.0872655822328	1.40499251465	0.0168236113364	-0.0782795305176	1.83626588943	0.00775513935423	0.141891215393	-2.21893273677	-0.000872654995615	-0.0111658439053	0.256008592034	0.0561702066776	0.159018231973	-3.37718528212	13.0746273995	47.4863929965	3.2891882956	0.00774375366779	-0.244013254382	-0.659557843654	-0.200674382685	-0.0471096385703	0.293076016591	15.7472139563	51.0384464156	-0.725296422839
0.323	-10.3829827434	14.3503497069	0.467207871377	-0.0108071464506	0.0447606738024	1.38422631126	0.231681450756	-0.0299867497499	0.652899367386	-0.0278897106793	0.0886532524825	1.37034798486	0.0167462362161	-0.0764707101443	1.781374857	0.00789591625128	0.139662578708	-2.2383406321	-0.00088369242448	-0.0109090138244	0.257651569902	0.0563275478783	0.155664169407	-3.33093985164	13.1221154463	47.4897005203	3.32585927099	0.00749943197154	-0.244630138121	-0.574209634266	-0.200721343332	-0.0468116565142	0.302888095728	15.7982520541	51.0377491514	-0.669232003391
0.324	-10.3686321567	14.3508236369	0.480652227998	-0.0107616966546	0.046138918337	1.37226275807	0.2316517877	-0.0293393616724	0.641876787296	-0.0278003809839	0.0900061383217	1.33542369353	0.0166706420957	-0.0747175306352	1.72498416122	0.00803445493817	0.137414795086	-2.25722661271	-0.000894472234224	-0.0106506056651	0.259164748636	0.0564815587825	0.152357638956	-3.28212104915	13.1696068187	47.4930444272	3.36195448041	0.00725453684354	-0.245160117873	-0.485749870611	-0.200768001284	-0.0465042474797	0.311929973192	15.8492894837	51.0371101437	-0.608783520758
0.325	-10.3542810893	14.3513111583	0.494390413165	-0.010714874662	0.047505066767	1.36003410194	0.231622766583	-0.0287028736196	0.631099318503	-0.0277097159296	0.0913239703065	1.30024027599	0.0165967726307	-0.0730213992988	1.66727851161	0.00817073652655	0.135148381669	-2.27560022153	-0.000904992912723	-0.0103907513324	0.260543916657	0.0566322881692	0.149101134441	-3.23088798209	13.217101553	47.4964240849	3.39736102521	0.00700915673645	-0.245600096309	-0.394207000427	-0.200814347502	-0.0461881873842	0.320190217928	15.9003263056	51.0365336649	-0.544173963368
0.326	-10.3399295275	14.3518125423	0.508377641439	-0.0106666926993	0.0488588585991	1.3475495622	0.231594376628	-0.0280770350981	0.620577724418	-0.0276177506943	0.0926065001389	1.26481938877	0.0165245701617	-0.0713835387727	1.60844254056	0.00830474264109	0.132863847415	-2.29346828674	-0.000915253081813	-0.0101295868474	0.261785053405	0.0567797872308	0.145896988868	-3.17740316284	13.2645996844	47.4998387505	3.43197007477	0.00676338318214	-0.245947012325	-0.299625031897	-0.200860373726	-0.0458642622814	0.327659987728	15.9513625843	51.0360237617	-0.475632511079
0.327	-10.3255774572	14.3523280158	0.522569470108	-0.0106171632488	0.0502000425341	1.33481830784	0.231566607318	-0.0274615853956	0.610321680666	-0.0275245206934	0.0938535016647	1.22918366286	0.0164539758986	-0.0698049873773	1.54866025022	0.0084364554127	0.130561695802	-2.31083493961	-0.000925251501312	-0.00986725215095	0.262884339512	0.0569241094109	0.142747371299	-3.12183197553	13.3121012476	47.5032875742	3.46567724645	0.00651731074775	-0.246197856439	-0.202063197619	-0.20090607249	-0.0455332657875	0.334333000239	16.0023983883	51.0355842484	-0.403394058347
0.328	-10.3112248643	14.3528577615	0.536921769381	-0.0105662990393	0.051528376413	1.32184944996	0.231539448398	-0.0268562546678	0.600339774857	-0.0274300615567	0.0950647718229	1.19335665359	0.0163849301049	-0.0682866000159	1.48811447271	0.00856585747436	0.128242427509	-2.32770164548	-0.000934987072837	-0.00960389089773	0.263838166932	0.0570653102387	0.139654284239	-3.06434214476	13.3596062762	47.5067696043	3.49838305265	0.00627103697662	-0.246349685819	-0.101595560998	-0.200951437122	-0.0451959965384	0.340205497923	16.0534337898	51.035218702	-0.327698796988
0.329	-10.2968717345	14.3534019178	0.551391020417	-0.0105141130375	0.0528436271556	1.30865203516	0.231512889888	-0.0262607650252	0.590639510192	-0.027334409105	0.0962401315432	1.15736278708	0.0163173722801	-0.0668290496072	1.42698634454	0.00869293195964	0.125906543062	-2.34406724806	-0.000944458843405	-0.00933965023973	0.264643149065	0.0572034471616	0.136619561564	-3.00510320562	13.4071148029	47.5102837924	3.52999316901	0.00602466231427	-0.246399638883	0.00168943265089	-0.200996461748	-0.0448532556875	0.345276204054	16.1044688644	51.0349304568	-0.248791642487
0.33	-10.2825180532	14.3539605805	0.565934307873	-0.0104606184386	0.054145570693	1.29523503964	0.23148692209	-0.0256748316146	0.581227310933	-0.0272375993259	0.0973794265887	1.12122730377	0.0162512413408	-0.0654328290364	1.36545479701	0.00881766250389	0.123554545425	-2.35992802638	-0.000953666008825	-0.00907468059976	0.26529613086	0.0573385793759	0.133644866971	-2.94428597932	13.4546268593	47.5138289984	3.56041888148	0.00577829002011	-0.246344949437	0.10768945875	-0.201041141298	-0.0445058444473	0.349546276266	16.1555036909	51.0347226	-0.166921801865
0.331	-10.268163806	14.3545338024	0.580509498715	-0.0104058286573	0.0554339918948	1.28160736393	0.231461535592	-0.0250981636935	0.572108531138	-0.0271396683485	0.0984825283397	1.08497619833	0.0161864757995	-0.064098253606	1.30369606378	0.00894003324786	0.12118694253	-2.3752777644	-0.000962607916842	-0.00880913543487	0.265794198936	0.0574707676558	0.130731692955	-2.88206205345	13.5021424757	47.5174039965	3.58957721293	0.00553202606526	-0.246182960274	0.216288867599	-0.201085471501	-0.0441545616835	0.353019251488	16.2065383512	51.0345979681	-0.0823421105742
0.332	-10.2538089783	14.3551215948	0.59507535398	-0.0103497573191	0.056708684491	1.26777782849	0.231436721278	-0.0245304656945	0.563287466997	-0.0270406524171	0.0995493345174	1.04863615701	0.0161230139407	-0.0628254639709	1.24188320654	0.00906002884399	0.118804249731	-2.39010783289	-0.000971284070055	-0.00854317098959	0.266134691627	0.0576000741824	0.127881360293	-2.81860327043	13.5496616815	47.5210074808	3.61739134043	0.00528597901702	-0.245911136196	0.327359287749	-0.201129448882	-0.0438002015647	0.355700985878	16.2575729298	51.0345591427	0.00469139963388
0.333	-10.2394535556	14.3557239283	0.609591595829	-0.0102924182514	0.0579694509901	1.25375516976	0.231412470326	-0.0239714382756	0.554767370573	-0.0269405878649	0.100579769842	1.01223449162	0.0160607939939	-0.0616144295374	1.18018566037	0.00917763446495	0.116406992173	-2.40440728297	-0.000979694128569	-0.00827694603929	0.266315208962	0.0577265623716	0.125095018046	-2.75408122377	13.5971845043	47.5246380718	3.64379069209	0.00504025991072	-0.245527076414	0.44076027628	-0.201173070759	-0.0434435512772	0.357599589159	16.3086075136	51.0346084485	0.0939201265574
0.334	-10.2250975233	14.3563407336	0.624019064009	-0.0102338254746	0.0592161025934	1.23954803681	0.231388774217	-0.0234207793566	0.546550467378	-0.0268395110866	0.101573786623	0.975799070962	0.015999754303	-0.0604649523076	1.11876879924	0.00929283581456	0.113995707056	-2.41816295122	-0.000987837912401	-0.00801062162357	0.266333622487	0.0578502967027	0.122373644052	-2.68866676473	13.6447109705	47.5282943227	3.66871117055	0.00479498210937	-0.24502852627	0.556340013118	-0.201216335229	-0.0430853888052	0.358725355007	16.3596421918	51.0347479503	0.185083515942
0.335	-10.2107408669	14.3569719031	0.638319790363	-0.0101739931937	0.0604484591061	1.22516498854	0.231365624735	-0.022878185135	0.538637975696	-0.0267374585107	0.102531365283	0.939358249758	0.0159398334913	-0.0593766711464	1.05779352324	0.00940561914099	0.111570945793	-2.43135957533	-0.000995715403597	-0.0077443607699	0.266188084841	0.0579713425476	0.119718045909	-2.62252952086	13.692241105	47.531974726	3.69209529459	0.00455026115212	-0.244413388245	0.673936036746	-0.201259241164	-0.042726480786	0.3590906834	16.4106770555	51.0349794519	0.277919583023
0.336	-10.1963835723	14.3576172915	0.652457050979	-0.0101129357898	0.061666348846	1.21061449133	0.231343013966	-0.0223433510828	0.531030128477	-0.0266344665706	0.103452514806	0.902940794796	0.0158809706225	-0.0583490664508	0.997415868012	0.0095159712519	0.109133276045	-2.44397992027	-0.00100332674809	-0.00747832820798	0.265877039005	0.0580897660018	0.117128862435	-2.55583742636	13.7397749312	47.5356777198	3.71389228851	0.00430621459189	-0.243679732217	0.793376017969	-0.201301788194	-0.0423675804426	0.358710003551	16.4617121974	51.0353044945	0.372165687382
0.337	-10.1820256253	14.3582767178	0.666395500302	-0.0100506678111	0.0628696085502	1.19590491708	0.231320934304	-0.0218159729198	0.523726197658	-0.0265305716767	0.104337273108	0.866575809414	0.0158231053567	-0.0573814651984	0.937786636765	0.00962387953174	0.106683283628	-2.45600491373	-0.00101067225723	-0.00721269007492	0.265399227119	0.0582056337158	0.114606565589	-2.48875626674	13.7873124709	47.539401695	3.73405814171	0.00406296182332	-0.242825804924	0.914478568851	-0.201343976697	-0.0420094255976	0.357599686482	16.5127477119	51.0357243569	0.467559047043
0.338	-10.167667012	14.3589499661	0.680101208389	-0.00998720396513	0.0640580832897	1.18104456197	0.231299378444	-0.0212957471962	0.516725249472	-0.0264258101865	0.105185707345	0.830292664978	0.015766178101	-0.05647304609	0.879051579977	0.00972933196069	0.104221574268	-2.46741380582	-0.00101775240908	-0.00694761361995	0.264753682809	0.0583190127255	0.112151453855	-2.42146720146	13.8348537443	47.5431450546	3.75266119838	0.00382062390156	-0.241850038592	1.03705409487	-0.201385807779	-0.0416527368783	0.355777751887	16.5637836941	51.0362400549	0.563836954534
0.339	-10.1533077186	14.3596367877	0.693541929126	-0.00992255911031	0.0652316263505	1.16604155964	0.231278339384	-0.0207823730113	0.510023120209	-0.0263202183757	0.105997914117	0.794120879611	0.015710130155	-0.0556228459486	0.821348702804	0.00983231713544	0.10174877524	-2.47818425125	-0.00102456784932	-0.00668326687144	0.263939814229	0.0584299702897	0.109763674525	-2.35409145843	13.8823987699	47.546906112	3.76945353299	0.00357932335289	-0.240751058744	1.16090560078	-0.201427283255	-0.0412982156795	0.35326464579	16.6148202403	51.0368523432	0.660739734769
0.34	-10.1389477318	14.360336902	0.706686727703	-0.00985674824757	0.0663900991386	1.1509040165	0.231257810421	-0.0202755528263	0.503617250011	-0.0262138324089	0.106774019614	0.758090113944	0.0156549038492	-0.0548297656093	0.764811975881	0.00993282429147	0.0992655368186	-2.48829259095	-0.00103111939192	-0.00641981832992	0.262957268812	0.0585385737396	0.107443225236	-2.28680711921	13.9299475645	47.5506831004	3.78452330083	0.00333918397797	-0.239527691089	1.28582970954	-0.201468405634	-0.0409465424785	0.350081756362	16.6658574473	51.0375617169	0.758007593453
0.341	-10.1245870383	14.3610499986	0.719506420195	-0.00978978651245	0.0675333711035	1.13563991324	0.231237785149	-0.0197749925258	0.497503350955	-0.0261066883092	0.107514179682	0.722230021784	0.0156004426786	-0.0540925755828	0.709568076956	0.0100308433267	0.096772533561	-2.4977139241	-0.00103740801942	-0.00615743665884	0.261806073336	0.0586448903213	0.105189938196	-2.21976696112	13.9775001432	47.5544742887	3.79785328358	0.00310033064867	-0.238178967511	1.41161744609	-0.201509178093	-0.0405983754426	0.346252315561	16.7168954124	51.0383684128	0.855384089053
0.342	-10.1102256255	14.3617757385	0.73197349906	-0.00972168916708	0.0686613196262	1.12025713221	0.231218257451	-0.0192804026854	0.491676329868	-0.0259988219295	0.108218579793	0.686570199876	0.0155466914293	-0.0534099230522	0.655736984227	0.0101263648262	0.0942704654449	-2.50642230826	-0.00104343488291	-0.00589629033663	0.260486571086	0.0587489870378	0.103003494824	-2.15311978303	14.0250565193	47.5582779321	3.80943336338	0.00286288909933	-0.236704131172	1.53805523165	-0.201549604455	-0.040254348775	0.341801019618	16.7679342328	51.0392724129	0.952616170049
0.343	-10.0958634807	14.3625137564	0.744062200189	-0.00965247159231	0.0697738299203	1.10476345602	0.2311992215	-0.01879149936	0.486130320583	-0.0258902689221	0.108887434941	0.651140097281	0.0154935962984	-0.0527803386841	0.603431752104	0.0102193800883	0.0917600588234	-2.51439093471	-0.00104920130175	-0.00563654732794	0.258999446302	0.0588509305003	0.100883430008	-2.08700984737	14.0726167044	47.5620922787	3.81925991178	0.00262698571342	-0.235102640655	1.66492580311	-0.201589689165	-0.0399150713022	0.336753926123	16.8189740057	51.0402734483	1.04945473373
0.344	-10.081500592	14.3632636617	0.755748517811	-0.00958214927988	0.0708707949322	1.08916656776	0.231180671748	-0.0183080048386	0.480858722236	-0.0257810647099	0.109520989458	0.615968936036	0.0154411050073	-0.0522022436483	0.552758319362	0.0103098811513	0.0892420672019	-2.52159230824	-0.00105470876278	-0.0053783747445	0.257345720567	0.0589507867837	0.0988291368071	-2.02157655533	14.1201807083	47.5659155764	3.82733556628	0.0023927473065	-0.233374173172	1.79200916389	-0.201629437263	-0.0395811251647	0.331138349022	16.8700148279	51.0413710034	1.14565546811
0.345	-10.0671369476	14.3640250411	0.767010264099	-0.0095107378248	0.0719521152416	1.07347405098	0.231162602921	-0.0178296483588	0.475854237215	-0.0256712444568	0.110119516741	0.581085629485	0.015389166907	-0.0516739568174	0.50381534257	0.0103978608208	0.086717271833	-2.52799842958	-0.00105995891941	-0.00512193850638	0.255526755678	0.0590486212878	0.0968398714599	-1.95695413902	14.1677485391	47.5697460788	3.83366909623	0.00216030090651	-0.231518626824	1.9190835306	-0.201668854358	-0.0392530646137	0.324982752907	16.9210567956	51.0425643209	1.24097940326
0.346	-10.0527725364	14.3647974598	0.777827069163	-0.00943825291769	0.0730176989621	1.05769339002	0.231145010014	-0.0173561667841	0.471108912257	-0.025560843039	0.110683318907	0.546518702657	0.0153377330776	-0.0511937021182	0.456694055792	0.0104833126978	0.0841864821285	-2.53358097942	-0.00106495359016	-0.00486740300215	0.253544252774	0.0591444986029	0.0949147587027	-1.89327137542	14.2153202032	47.5735820509	3.83827521652	0.00192977353213	-0.229536121919	2.04592627971	-0.201707946598	-0.0389314149159	0.318316642777	16.972100004	51.0438524074	1.33519370854
0.347	-10.0384073474	14.3655804635	0.788180418313	-0.00936471033739	0.0740674616423	1.04183197042	0.231127888278	-0.0168873052388	0.466614178149	-0.0254498950164	0.111212726365	0.512296213725	0.0152867564185	-0.0507596160124	0.411478155729	0.0105662312068	0.0816505358874	-2.53831150285	-0.00106969475704	-0.00461493075044	0.25140025065	0.0592384823809	0.0930527973538	-1.8306513225	14.2628957051	47.5774217757	3.84117433429	0.00170129197051	-0.227427001336	2.17231488645	-0.201746720641	-0.0386166713665	0.311170456116	17.0231445472	51.0452340404	1.42807225883
0.348	-10.0240413704	14.3663735806	0.7980536744	-0.00929012594349	0.0751013261672	1.02589707943	0.231111233216	-0.0164228177031	0.462360892911	-0.0253384346045	0.111708097311	0.478445677712	0.015236191733	-0.0503697550783	0.368243712532	0.0106466116244	0.0791102993393	-2.54216159333	-0.00107418456345	-0.00436468206401	0.249097122209	0.0593306352127	0.0912528661535	-1.76921107812	14.3104750478	47.581263559	3.84239230305	0.00147498255485	-0.225191829966	2.2980278528	-0.201785183626	-0.0383092984129	0.30357545102	17.0741905181	51.0467077748	1.51939643919
0.349	-10.0096745955	14.3671763234	0.807432033122	-0.00921451566907	0.0761192226603	1.00989590673	0.231095040574	-0.0159624675649	0.45833938336	-0.0252264956473	0.112169817146	0.444993992351	0.0151859958036	-0.050022103669	0.32705910605	0.0107244501076	0.076566667005	-2.54510307514	-0.00107842531184	-0.00411681471821	0.246637569404	0.0594210185107	0.0895137298337	-1.70906156147	14.3580582324	47.5851057353	3.84196019173	0.00125097094326	-0.222831393231	2.42284561908	-0.20182334314	-0.0380097288896	0.295563595486	17.125238008	51.0482719508	1.60895554721
0.35	-9.9953070132	14.3679881907	0.816302590072	-0.00913789551355	0.0771210883862	0.993835545189	0.231079306326	-0.0155060281284	0.454539489467	-0.0251141115898	0.112598297825	0.411967367065	0.0151361274609	-0.0497145816225	0.287984986935	0.0107997437218	0.0740205613759	-2.54710818308	-0.00108241946101	-0.00387148362529	0.24402461643	0.0595096923983	0.0878340453939	-1.65030731817	14.4056452586	47.5889466724	3.83991397917	0.00102938189929	-0.220346694693	2.54655145536	-0.201861207186	-0.0377183633634	0.287167456932	17.1762871063	51.0499247024	1.69654765725
0.351	-9.98093861477	14.3688086692	0.824654310942	-0.00906028153553	0.0781068676547	0.977722991753	0.23106402667	-0.0150532830794	0.450950608472	-0.0250013154523	0.112993977136	0.379391254784	0.0150865476441	-0.0494450519979	0.251074262233	0.0108724904687	0.071472932415	-2.54814973875	-0.00108616962308	-0.00362884051644	0.241261601265	0.0595967156052	0.0862123685608	-1.59304634805	14.4532361244	47.5927847765	3.83629425615	0.000810339075546	-0.217738952802	2.66893232732	-0.201898784152	-0.0374355695899	0.27842009021	17.2273379006	51.0516639662	1.78198003769
0.352	-9.96656939182	14.3696372353	0.832478001714	-0.00898168984584	0.0790765117248	0.961565148536	0.231049198015	-0.0146040269063	0.447561737732	-0.0248881398048	0.113357317907	0.347290287653	0.0150372194537	-0.0492113288142	0.216372105286	0.0109426893133	0.0689247568846	-2.54820132208	-0.00108967856015	-0.00338903363308	0.238352165463	0.0596821453697	0.0846471604083	-1.53736995696	14.500830826	47.5966184966	3.83114599437	0.00059396480076	-0.215009596772	2.78977973319	-0.201936082778	-0.0371616820802	0.269354929216	17.2783904763	51.0534874911	1.86506970227
0.353	-9.95219933652	14.3704733575	0.839766331017	-0.00890213660062	0.0800299787111	0.94536882393	0.231034816969	-0.0141580652768	0.44436152128	-0.0247746167423	0.11368880716	0.315688216579	0.0149881081969	-0.0490111847671	0.183915988811	0.0110103402105	0.0663770375049	-2.54723743738	-0.00109294918068	-0.0031522074292	0.235300242283	0.059766037347	0.0831367941142	-1.48336263129	14.5484293584	47.6004463287	3.82451815903	0.000380379871548	-0.212160261652	2.90889050689	-0.20197311212	-0.0368970017776	0.260005675955	17.3294449165	51.0553928479	1.94564397633
0.354	-9.93782844159	14.3713164975	0.84651376307	-0.00882163799452	0.0809672334896	0.929140733148	0.231020880329	-0.013715215384	0.441338264034	-0.0246607778611	0.113988955195	0.284607854832	0.0149391814251	-0.0488423589124	0.15373572056	0.0110754441303	0.06383080195	-2.54523367229	-0.00109598453554	-0.00291850228616	0.23211004381	0.0598484455251	0.0816795621852	-1.43110122663	14.596031715	47.6042668174	3.81645926088	0.000169703349419	-0.209192782607	3.02606758315	-0.202009881519	-0.0366417958387	0.250406201812	17.3805013017	51.0573774404	2.02354101837
0.355	-9.92345670029	14.3721661127	0.852716572583	-0.00874021025397	0.0818882476072	0.912887502032	0.231007385068	-0.0132753062179	0.438480068115	-0.0245466542362	0.114258294637	0.254071027826	0.0148904089635	-0.0487025642554	0.125853593418	0.0111380030821	0.0612871016879	-2.542166852	-0.00109878781381	-0.00268805424254	0.228786043422	0.0599294221477	0.0802736830199	-1.38065710396	14.6436378877	47.6080785618	3.80702963471	-3.79476361113e-05	-0.206109188453	3.14112072344	-0.202046400565	-0.0363962975301	0.240590415429	17.4315597096	51.059438516	2.09861007333
0.356	-9.9090841064	14.3730216574	0.858372800052	-0.00865786963057	0.0827929991912	0.896615666054	0.230994328326	-0.012838178793	0.435774781508	-0.0244322763991	0.114497379413	0.224098524952	0.0148417629338	-0.0485894952573	0.100284402819	0.0111980201383	0.0587470106715	-2.53801518082	-0.0011013623383	-0.00246099473963	0.225332962406	0.060009017643	0.0789173075824	-1.33209377099	14.6912478671	47.6118802209	3.7962884903	-0.000242458077586	-0.202911694495	3.25386719234	-0.202082679067	-0.0361607062301	0.230592184584	17.4826202155	51.0615731771	2.17071203887
0.357	-9.89471065428	14.3738825849	0.863482199609	-0.00857463239455	0.0836814728607	0.880331672917	0.230981707393	-0.012403686364	0.433210076415	-0.0243176743176	0.114706783705	0.194710059208	0.0147932177685	-0.0485008352568	0.0770355981585	0.0112554994555	0.056211623892	-2.53275837817	-0.00110371156086	-0.00223745038354	0.22175574977	0.0600872805603	0.0776085268739	-1.285467646	14.7388616424	47.6156705141	3.78429781646	-0.000443715272186	-0.199602694704	3.36413239052	-0.202118727014	-0.0359351875252	0.220445225365	17.5336828913	51.0637783929	2.23971968889
0.358	-9.88033633882	14.3747483491	0.868046216667	-0.0084905148283	0.0845536596394	0.864041884401	0.230969519702	-0.0119716945801	0.430773491273	-0.0242028773753	0.11488710085	0.165924231143	0.014744750219	-0.0484342637462	0.0561074231009	0.0113104462954	0.0536820558009	-2.52637780394	-0.00110583905741	-0.00201754272697	0.21805956338	0.0601642575132	0.0763453790279	-1.24082804623	14.7864792018	47.619448224	3.77112195641	-0.000641608996184	-0.196184753292	3.4717504337	-0.202154554545	-0.0357198734122	0.210183000774	17.584747806	51.0660510118	2.30551809072
0.359	-9.86596115544	14.3756184062	0.872067965567	-0.00840553322004	0.0854095568707	0.847752578316	0.230957762814	-0.0115420815961	0.428452476626	-0.0240879143538	0.115038942215	0.13775849856	0.0146963393554	-0.0483874634972	0.0374930748585	0.0113628670426	0.0511594386122	-2.51885657354	-0.00110774852281	-0.00180138807075	0.214249749049	0.0602399931309	0.0751258564051	-1.19821719924	14.834100532	47.6232121987	3.75682745874	-0.000836031670697	-0.192660595736	3.57656467845	-0.202190171913	-0.0355148625997	0.199838624336	17.6358150254	51.0683877732	2.36800467968
0.36	-9.85158510013	14.3764922162	0.875552125275	-0.00831970385754	0.0862491681352	0.831469950637	0.230946434404	-0.0111147381403	0.426234434824	-0.0239728134147	0.11516293604	0.110229152022	0.0146479665599	-0.0483581275189	0.021178881645	0.0114127692221	0.0486449204944	-2.51017966201	-0.00110944376549	-0.00158909728688	0.210331818693	0.0603145300155	0.0739479126679	-1.15767027528	14.8817256188	47.6269613537	3.74148263037	-0.00102687851822	-0.189033099301	3.67842819162	-0.202225589454	-0.0353202209045	0.189444766031	17.6868846119	51.0707853203	2.42708960176
0.361	-9.8372081694	14.3773692448	0.878504924476	-0.00823304302189	0.0870725031694	0.815200117737	0.230935532252	-0.0106895675408	0.424106764025	-0.0238576020835	0.115259726264	0.0833512962708	0.0145996155132	-0.0483439658297	0.00714449692168	0.0114601615142	0.0461396636649	-2.50033399696	-0.00111092870197	-0.00138077566378	0.206311427513	0.0603879087067	0.0728094698102	-1.11921544001	14.9293544468	47.6306946737	3.7251572907	-0.00121404770943	-0.185305283124	3.77720416128	-0.202260817556	-0.0351359817412	0.179033560446	17.7379566247	51.073240213	2.48269569874
0.362	-9.82283036029	14.3782489643	0.880934096873	-0.00814556698141	0.0878795777877	0.798949118838	0.230925054225	-0.0102664857098	0.422056897776	-0.0237423072347	0.115329971331	0.0571388374665	0.0145512721743	-0.0483427120262	-0.00463688994205	0.0115050537673	0.0436448423967	-2.48930853951	-0.00111220735119	-0.00117652277486	0.202194350314	0.0604601676542	0.0717084251262	-1.08287392798	14.9769869998	47.6344112136	3.7079224661	-0.00139744049995	-0.18148029792	3.87276624798	-0.20229586662	-0.0349621467008	0.16863652051	17.7890311193	51.0757489402	2.53475874662
0.363	-9.80845167038	14.3791308557	0.882848769426	-0.00805729198561	0.0886704138064	0.782722918513	0.230914998272	-0.00984542108813	0.420072345529	-0.0236269550775	0.115374342988	0.031604476404	0.0145029247534	-0.0483521296352	-0.0141983281574	0.0115474570089	0.0411616409503	-2.47709435322	-0.00111328382876	-0.00097643237111	0.197986457193	0.0605313431958	0.0706426580946	-1.04866013533	15.0246232604	47.6381100999	3.68985009938	-0.00157696135659	-0.177561415359	3.96499887442	-0.202330747036	-0.0347986862145	0.158284452045	17.8401081477	51.0783079333	2.58322738111
0.364	-9.79407209775	14.3800144098	0.884259477258	-0.00796823425922	0.0894450389703	0.766527409411	0.230905362404	-0.00942631454967	0.418140731286	-0.0235115711435	0.11539352508	0.00675970772863	0.0144545636795	-0.0483700182322	-0.0215788658315	0.0115873834551	0.0386912514433	-2.46368466075	-0.00111416234109	-0.00078059229816	0.193693688708	0.0606014695434	0.0696100371614	-1.01658173103	15.0722632107	47.6417905313	3.67101272941	-0.00175251807287	-0.173552017195	4.05379745363	-0.20236546915	-0.0346455403013	0.14800737449	17.8911877584	51.0809135785	2.62806300819
0.365	-9.77969164098	14.3808991286	0.885178051889	-0.0078784099963	0.0902034868825	0.750368414992	0.230896144687	-0.00900911926863	0.416249830741	-0.0233961802748	0.115388212347	-0.0173851750587	0.0144061815607	-0.0483942193137	-0.0268232971357	0.0116248465167	0.036234871669	-2.44907488785	-0.00111484717946	-0.000589084438431	0.189322030751	0.0606705787752	0.0686084264024	-0.986639787036	15.1199068319	47.6454517793	3.6514832899	-0.00192402187356	-0.169455584191	4.1390685542	-0.20240004323	-0.0345026193914	0.137834445108	17.9422699963	51.0835622299	2.66923992336
0.366	-9.76531029915	14.3817845264	0.885617531836	-0.00778783535439	0.0909457969362	0.734251692484	0.230887343227	-0.00859380054902	0.414387608296	-0.023280806614	0.115359109225	-0.0408210688329	0.0143577731401	-0.0484226219111	-0.0299818977583	0.011659860804	0.0337937028777	-2.4332626949	-0.00111534271402	-0.000401984678416	0.18487748928	0.0607387008344	0.0676356920465	-0.958828924835	15.1675541044	47.6490931883	3.63133481145	-0.00209138750811	-0.165275684912	4.22073000331	-0.202434479442	-0.0343698052255	0.127793886932	17.9933549026	51.0862502224	2.70674499869
0.367	-9.75092807182	14.3826701312	0.88559217006	-0.00769652644879	0.0916720142504	0.718182935881	0.230878956159	-0.00818033561922	0.412542251172	-0.0231654735951	0.115306928668	-0.0635400444298	0.0143093352452	-0.0484531679347	-0.0311101494808	0.0116924421292	0.0313689475323	-2.41624799582	-0.00111565338781	-0.000219362901218	0.180366065117	0.0608058635349	0.0666897088448	-0.933137478598	15.215205008	47.6527141758	3.61064010113	-0.00225453333279	-0.161015964446	4.2987109276	-0.20246878782	-0.0342469518214	0.11791292124	18.0444425146	51.0889738836	2.74057753384
0.368	-9.73654495902	14.3835554859	0.885117255151	-0.00760449934686	0.0923821896079	0.702167779014	0.230870981634	-0.00776871339178	0.410702203633	-0.0230502039352	0.115232390983	-0.0855353249935	0.0142608667326	-0.0484838572369	-0.0302684547569	0.0117226075065	0.0289618070521	-2.39803296461	-0.00111578371076	-4.12830041827e-05	0.175793728955	0.0608720925724	0.0657683662682	-0.909547674557	15.2628595222	47.6563142317	3.58947167546	-0.00241338138157	-0.156680133116	4.3729517327	-0.20250297824	-0.0341338865085	0.108217704692	18.0955328663	51.0917295469	2.7707490325
0.369	-9.7221609612	14.3844401492	0.884209170938	-0.00751177006236	0.0930763793967	0.686211798726	0.230863417811	-0.0073589341909	0.408856198075	-0.0229350196284	0.115136222691	-0.106801258851	0.0142123684278	-0.0485127523857	-0.0275218428651	0.0117503751498	0.0265734795551	-2.37862202941	-0.00111573825374	0.000132197058716	0.171166396843	0.0609374115428	0.0648695745189	-0.888035824086	15.3105176258	47.6598929182	3.56790133566	-0.00256785742575	-0.152271955239	4.44340402263	-0.202537060388	-0.0340304110204	0.0987332715886	18.1466259879	51.094513563	2.7972830385
0.37	-9.70777607927	14.3853236992	0.882890857756	-0.00741835454946	0.0937546464032	0.670322214275	0.230856262838	-0.00695101049996	0.406991183758	-0.0228199419385	0.115019157196	-0.127329731273	0.014163843058	-0.0485379872487	-0.0229478830952	0.0117757644675	0.0242051560116	-2.35802505757	-0.00111552164376	0.000301022904831	0.166485295388	0.0610018418953	0.0639911303936	-0.868852426647	15.3581792973	47.6634500256	3.54631347954	-0.0027178910202	-0.147795233671	4.51003911213	-0.202571043746	-0.0339363035231	0.089481723262	18.1977219058	51.0973223159	2.8202226907
0.371	-9.69339031456	14.38620573	0.881170764565	-0.0073242686973	0.0944170579246	0.654500828346	0.23084951485	-0.00654496557644	0.405098663177	-0.0227049913952	0.114881929348	-0.147125965697	0.0141152951816	-0.048557765579	-0.0166087775942	0.0117987960563	0.0218580214083	-2.33624414908	-0.00111513855732	0.000465149972674	0.161768840298	0.0610654029356	0.063130950183	-0.85150799455	15.405844515	47.6669853262	3.524287723	-0.00286341554187	-0.143253809668	4.57280889513	-0.202604937557	-0.0338513183161	0.0804886906408	18.2488206431	51.1001522292	2.83960394561
0.372	-9.67900366877	14.3870858514	0.879072085023	-0.00722952832539	0.0950636858984	0.638755119409	0.230843171952	-0.00614083181341	0.403168862686	-0.0225901877926	0.114725275792	-0.166181146633	0.0140667311175	-0.0485703625162	-0.00858509683167	0.0118194916932	0.0195332524275	-2.31329381247	-0.00111459371222	0.000624540216093	0.157011646541	0.0611281119718	0.0622871222072	-0.836147957103	15.4535132569	47.6704985801	3.50222011656	-0.00300436822098	-0.138651548541	4.631713359	-0.202638750809	-0.0337751870306	0.0717738803942	18.2999222191	51.1029997746	2.85548697412
0.373	-9.664616144	14.3879636948	0.876614764333	-0.00713414917813	0.0956946086068	0.62309029726	0.230837232209	-0.00573865258002	0.401189603959	-0.0224755501859	0.114549937629	-0.184495178968	0.014018158869	-0.048574134608	0.00104091317189	0.0118378743253	0.0172320119295	-2.28918718361	-0.00111389186344	0.000779157350166	0.152222621605	0.0611899843903	0.0614577148616	-0.822666734108	15.501185501	47.6739896106	3.47984087467	-0.00314069015525	-0.133992320009	4.68674370439	-0.202672492213	-0.0337076210246	0.0633581316797	18.3510266497	51.1058614887	2.86794120073
0.374	-9.65022774269	14.3888389116	0.873818896711	-0.00703814691901	0.096309909645	0.607511779261	0.230831693642	-0.0053384813059	0.399152944097	-0.0223610968888	0.114356656511	-0.20206705654	0.0139695880414	-0.0485675205373	0.0121872283489	0.0118539680556	0.014955448579	-2.2639395174	-0.00111303779891	0.000928971710999	0.14740610006	0.0612510336764	0.0606408572816	-0.81104842588	15.5488612249	47.677458225	3.45738790929	-0.00327232631304	-0.129279995569	4.73790517458	-0.20270617018	-0.033648312067	0.0552597835194	18.4021339475	51.1087339806	2.87704248726
0.375	-9.63583846765	14.3897111738	0.870705403388	-0.0069415371252	0.0969096779669	0.592024864483	0.230826554212	-0.00494037982645	0.397050014697	-0.0222468454734	0.114146174386	-0.218897194005	0.0139210297596	-0.0485490430297	0.0247677867374	0.0118677981273	0.0127046948064	-2.23756802768	-0.00111203633379	0.00107395853352	0.142567544986	0.0613112714617	0.0598347133248	-0.801239487657	15.5965404062	47.6809043813	3.43492460251	-0.00339922552944	-0.124518437232	4.78521150058	-0.202739792803	-0.0335969340722	0.0474962058943	18.4532441214	51.1116139405	2.88287746906
0.376	-9.62144832198	14.3905801743	0.867295660079	-0.00684433528231	0.0974940078144	0.576634830453	0.230821811813	-0.00454441861427	0.394872409524	-0.02213281277	0.113919232458	-0.234986660842	0.013872496582	-0.0485173120856	0.0386941014367	0.0118793909071	0.0104808648806	-2.21009182394	-0.00111089230541	0.00121409821621	0.137711820385	0.0613707075695	0.0590375023383	-0.793182485388	15.6442230225	47.6843281003	3.41251343489	-0.00352134049233	-0.119711488553	4.82868585796	-0.202773367842	-0.0335531442922	0.040083354339	18.5043571775	51.1144981501	2.88554157317
0.377	-9.60705730907	14.3914456279	0.863611467183	-0.00674655677906	0.0980629986883	0.561346917471	0.230817464265	-0.00415067631059	0.392612197902	-0.0220190148685	0.113676570461	-0.250337334175	0.0138240024124	-0.0484710272463	0.0538755771704	0.0118887738661	0.00828505305435	-2.1815318286	-0.00110961056832	0.00134937596705	0.1328436813	0.0614293500722	0.0582475030772	-0.78681603694	15.6919090513	47.6877294645	3.39021503925	-0.00363862771942	-0.114862965632	4.86835998393	-0.202806902707	-0.0335165847337	0.0330357624916	18.5554731183	51.1173834901	2.88513846695
0.378	-9.59266543262	14.3923072711	0.859674997628	-0.00664821690206	0.0986167553152	0.546166336328	0.230813509307	-0.0037592392415	0.390261940192	-0.0219054671203	0.113418925903	-0.264951781413	0.013775562409	-0.0484089795404	0.0702198346771	0.0118959755585	0.00611833180027	-2.15191067955	-0.00110819598953	0.00147978161571	0.127967616022	0.0614872053525	0.0574630575141	-0.782075089199	15.7395984703	47.6911086161	3.36808809638	-0.00375104752661	-0.109976648747	4.90427378426	-0.202840404441	-0.0334868835869	0.0263665312668	18.6065919435	51.1202669491	2.88177958131
0.379	-9.57827269656	14.3931648629	0.85550865531	-0.00654933083059	0.099155387618	0.531098269144	0.230809944587	-0.00337020092013	0.387814702583	-0.0217921841407	0.113147033403	-0.278833219141	0.0137271928927	-0.0483300531066	0.0876330328974	0.0119010255995	0.00398175014609	-2.12125262881	-0.00110665344404	0.00160530936304	0.123087878629	0.0615442781685	0.0566825743726	-0.778891193913	15.7872912575	47.6944657548	3.34618920833	-0.00385856398823	-0.105056274476	4.9364747594	-0.202873879711	-0.03346365666	0.0200873225695	18.6577136498	51.1231456306	2.87558344007
0.38	-9.56387910503	14.3940181848	0.851135052741	-0.00644991363144	0.0996790106885	0.516147871993	0.230806767656	-0.00298366153481	0.385264067911	-0.0216791798119	0.112861624069	-0.291985448523	0.0136789112529	-0.0482332264961	0.106020188134	0.0119039546406	0.00187633211435	-2.08958343468	-0.00110498781059	0.00172595753628	0.118208467859	0.0616005717218	0.0559045323811	-0.777192788926	15.8349873909	47.6978011357	3.32457274199	-0.00396114488965	-0.100105528371	4.9650174494	-0.202907334794	-0.0334465088211	0.0142083554529	18.708838231	51.1260167599	2.86667503417
0.381	-9.54948466242	14.3948670408	0.846576958895	-0.00634998025371	0.100187744763	0.50132027666	0.230803975962	-0.00259972742748	0.382604146725	-0.0215664672874	0.112563424947	-0.30441279654	0.0136307358528	-0.0481175736572	0.125285489768	0.0119047943443	-0.000196924727643	-2.0569302493	-0.00110320396765	0.00184172833207	0.113333123715	0.0616560877296	0.0551274832449	-0.776905483566	15.882686849	47.7011150675	3.30329080671	-0.00405876167295	-0.095128038224	4.98996284504	-0.202940775566	-0.0334350354403	0.00873840623535	18.7599656782	51.12887769	2.85518528521
0.382	-9.53508937327	14.3957112579	0.841857135296	-0.00624954552373	0.100681715197	0.486620592292	0.230801566843	-0.00221851056119	0.379829585785	-0.0214540589957	0.112253158521	-0.316120055417	0.0135826859337	-0.0479822646064	0.145332611712	0.0119035773567	-0.00223705060335	-2.02332150211	-0.00110130678971	0.00195262755449	0.10846532113	0.0617108264984	0.0543500543296	-0.777952347038	15.9303896105	47.7044079095	3.28239310533	-0.00415138937601	-0.0901273679085	5.01137778597	-0.202974207495	-0.03342882383	0.00368481443729	18.81109598	51.1317259078	2.84125028551
0.383	-9.5206932423	14.3965506856	0.83699837327	-0.00614862413991	0.101161052447	0.472053906706	0.230799537523	-0.00184012798127	0.376935573877	-0.0213419666453	0.111931542281	-0.327112423096	0.0135347815185	-0.0478265657915	0.166065018137	0.011900337279	-0.00424310474451	-1.98878678022	-0.00109930114376	0.00205866434852	0.103608266922	0.0617647870011	0.0535709510569	-0.780254198558	15.9780956545	47.7076800695	3.26192688942	-0.00423900656589	-0.0851070118427	5.02933434558	-0.203007635635	-0.0334274546778	-0.000946510001086	18.8622291225	51.1345590383	2.82501076162
0.384	-9.50629627436	14.3973851965	0.832023344934	-0.00604723066767	0.101625892044	0.457625287374	0.230797885109	-0.00146470127038	0.373917847872	-0.02123020123	0.111599288348	-0.337395444149	0.0134870433155	-0.0476498401506	0.187386263671	0.0118951086384	-0.00621417648789	-1.95335670657	-0.00109719188612	0.00215985093106	0.0987648981682	0.0618179669562	0.0527889590077	-0.783729899704	16.0258049605	47.7109320013	3.24193684012	-0.00432159526684	-0.0800703900658	5.04390920841	-0.203041064614	-0.0334305034689	-0.00515107228421	18.9133650894	51.1373748495	2.80661144853
0.385	-9.49189847442	14.3982146854	0.826954573393	-0.00594537953435	0.102076374579	0.443339782032	0.23079660658	-0.00109235599956	0.370772693539	-0.0211187730342	0.111257103149	-0.346974952394	0.013439492622	-0.0474515468756	0.209200286365	0.011887926857	-0.00814938624952	-1.9170628167	-0.00109498385949	0.00225620232148	0.093937882677	0.0618703629085	0.0520029457351	-0.788296645653	16.0735175087	47.7141642023	3.22246507555	-0.00439914088385	-0.0750208439396	5.05518304383	-0.203074498636	-0.0334375418933	-0.00892577634659	18.9645038625	51.1401712554	2.78620043397
0.386	-9.47749984754	14.3990390699	0.821814380586	-0.00584308502423	0.102512645679	0.429202418909	0.230795698791	-0.000723221178021	0.367496949504	-0.0210076916391	0.110905687166	-0.355857014947	0.0133921512281	-0.0472312408857	0.231411693319	0.0118788282207	-0.0100478863754	-1.87993743501	-0.0010926818903	0.00234773607345	0.0891296212631	0.0619219703125	0.0512118622839	-0.793870256719	16.1212332794	47.7173772104	3.20355104655	-0.00447163212205	-0.0699616324773	5.06323988078	-0.203107941477	-0.0334481392329	-0.0122689027339	19.0156454213	51.1429463199	2.7639285028
0.387	-9.46310039886	14.3998582895	0.816624768078	-0.00574036127339	0.102934855992	0.415218206566	0.230795158467	-0.000357428701022	0.364088004339	-0.0208969659281	0.110545734719	-0.364047878436	0.0133450413216	-0.0469885720201	0.253926037985	0.0118678498466	-0.0119088618685	-1.84201355125	-0.00109029078625	0.00243447201003	0.084342251881	0.0619727836159	0.0504147444215	-0.800365468138	16.1689522538	47.7205716016	3.18523152173	-0.00453906090294	-0.0648959292932	5.0681664875	-0.203141396478	-0.0334618637262	-0.015180083923	19.0667897436	51.1456982584	2.73994860053
0.388	-9.44870013356	14.4006723056	0.811407417059	-0.00563722226481	0.103343161162	0.401392133343	0.230794982196	4.88719905434e-06	0.360543795628	-0.0207866040939	0.110177933821	-0.371553917576	0.0132981853936	-0.0467232839569	0.276650088366	0.0118550296501	-0.0137315309933	-1.80332469826	-0.00108781533427	0.00251643196375	0.0795776555624	0.0620227963449	0.0496107135793	-0.807696216274	16.2166744136	47.7237479877	3.16754052043	-0.00460142227767	-0.0598268201692	5.07005176038	-0.203174866552	-0.0334782839063	-0.0176602762658	19.1179368054	51.1484254403	2.7144151926
0.389	-9.43429905686	14.4014811011	0.806183591485	-0.00553368182333	0.103737721812	0.387729166359	0.230795166435	0.00036359049966	0.356862805435	-0.0206766136439	0.109802966069	-0.378381586474	0.0132516061452	-0.0464352128697	0.29949208592	0.0118404063118	-0.0155151457581	-1.76390483148	-0.00108526029852	0.00259363952353	0.0748374640116	0.0620720011904	0.0487989775096	-0.815775923053	16.2643997411	47.7269070126	3.1505093202	-0.00465871433837	-0.0547573012262	5.06898612576	-0.203208354179	-0.033496969908	-0.0197117269272	19.1690865813	51.1511263898	2.68748369813
0.39	-9.41989717397	14.4022846799	0.800974115729	-0.00542975361066	0.10411870352	0.37423425011	0.230795707502	0.00071854393002	0.353044055169	-0.0205670014076	0.109421506589	-0.38453737284	0.0132053263959	-0.0461242858297	0.322361994164	0.0118240192427	-0.0172589922794	-1.72378821111	-0.00108263041887	0.00266611978995	0.0701230688301	0.0621203900945	0.0479788306607	-0.824517774832	16.3121282192	47.7300493505	3.13416647166	-0.00471093812782	-0.049690277684	5.06506095852	-0.203241861411	-0.0335174947406	-0.0213379383786	19.2202390444	51.1537997866	2.65930990875
0.391	-9.4054944901	14.4030830666	0.795799262822	-0.0053254511205	0.104486276797	0.360912304623	0.230796601579	0.00106960950694	0.349087098613	-0.0204577735423	0.109034224025	-0.390027755522	0.0131593689935	-0.0457905189643	0.345171736597	0.0118059085511	-0.0189623910288	-1.68300928756	-0.0010799304094	0.00273389914047	0.0654356321929	0.062167954337	0.0471496542749	-0.833834996738	16.3598598318	47.7331757026	3.11853766441	-0.00475809754826	-0.0446285631944	5.05836802067	-0.203275389877	-0.0335394355252	-0.022543630912	19.2713941666	51.1564444663	2.63004943728
0.392	-9.39109101041	14.4038763056	0.79067876935	-0.00522078767357	0.104840617061	0.347768223211	0.230797844708	0.00141664906261	0.344992012717	-0.02034893554	0.108641780565	-0.394859165404	0.0131137567263	-0.0454340153842	0.367835423625	0.0117861150071	-0.0206246969679	-1.64160259084	-0.00107716495733	0.00279700500603	0.060776098926	0.0622146846222	0.046310916216	-0.84364112097	16.407594563	47.7362867943	3.10364587605	-0.00480019926972	-0.0395748797224	5.04899892342	-0.203308940782	-0.0335623746903	-0.0233346992172	19.3225519185	51.1590594196	2.59985719621
0.393	-9.37668674003	14.4046644609	0.785631775856	-0.00511577641274	0.105181904608	0.334806869796	0.230799432795	0.00175952476292	0.340759387938	-0.0202404922337	0.108244832007	-0.399037949901	0.0130685122372	-0.0450549628886	0.390269567521	0.0117646800088	-0.0222452995756	-1.59960262448	-0.001074338722	0.00285546566038	0.0561452097818	0.0622605711656	0.0454621705311	-0.853850248852	16.4553323981	47.7393833729	3.08951127529	-0.00483725263856	-0.034531857953	5.03704461538	-0.20334251492	-0.0335859011251	-0.023718170356	19.3737122701	51.1616437916	2.56888689101
0.394	-9.36228168399	14.4054476151	0.780676692724	-0.00501043029815	0.10551032458	0.322033075809	0.230801361607	0.00209809961535	0.336390316836	-0.0201324478038	0.107844027861	-0.402570341219	0.01302365794	-0.0446536314619	0.412393285958	0.0117416455476	-0.0238236227701	-1.55704376453	-0.00107145633415	0.00290931002317	0.0515435157995	0.0623056037792	0.044603056754	-0.864377305465	16.5030733229	47.7424662042	3.07615125179	-0.00486926958663	-0.0295020381954	5.02259489989	-0.203376112676	-0.033609611288	-0.0237021554494	19.4248751904	51.1641968803	2.53729046881
0.395	-9.34787584725	14.4062258691	0.775831326842	-0.00490476210239	0.105826066937	0.30945163672	0.230803626776	0.00243223796468	0.331886381609	-0.0200248057841	0.107440011477	-0.405462428447	0.012979215939	-0.0442303705727	0.434128492481	0.0117170541739	-0.0253591247344	-1.51396016405	-0.0010685223954	0.00295856747788	0.0469713936318	0.0623497719571	0.0437332989584	-0.875138285715	16.550817324	47.74553607	3.0635804534	-0.00489626454161	-0.0244878717537	5.00573798344	-0.203409734037	-0.0336331102665	-0.0232958013657	19.4760406479	51.1667181344	2.50521783531
0.396	-9.33346923464	14.4069993411	0.771112658083	-0.00479878440571	0.106129326409	0.297067308176	0.230806223798	0.00276180597513	0.327249639318	-0.0199175690683	0.107033420196	-0.407720133473	0.0129352079506	-0.043785606289	0.455400074934	0.0116909489627	-0.0268512976482	-1.47038566355	-0.00106554147781	0.00300326770551	0.0424290616193	0.0623930649589	0.0428527045689	-0.886050493311	16.5985643889	47.7485937657	3.05181081593	-0.00491825433885	-0.0194917227332	4.98656005756	-0.203443378598	-0.033656012787	-0.0225092394976	19.5272086106	51.1692071515	2.47281619906
0.397	-9.31906185089	14.4077681659	0.766536943614	-0.00469250959128	0.106420302464	0.284884801778	0.230809148037	0.00308667209839	0.322482607095	-0.0198107399154	0.106624885533	-0.409349191061	0.0128916552283	-0.0433198382213	0.476136060417	0.0116633734802	-0.0282996673339	-1.42635370788	-0.00106251812369	0.00304344053458	0.0379165965205	0.0624354718926	0.0419611629378	-0.89703276896	16.6463145059	47.7516400968	3.04085152596	-0.00493525813534	-0.0145158702466	4.9651449157	-0.203477045577	-0.0336779441734	-0.0213535331422	19.578379046	51.1716636744	2.44022975862
0.398	-9.30465370056	14.4085324942	0.762119598687	-0.00458594984042	0.106699199255	0.272908780527	0.230812394727	0.00340670752507	0.317588246195	-0.0197043199559	0.106215033372	-0.410355132568	0.012848578491	-0.0428336363073	0.496267767558	0.0116343717501	-0.0297037928226	-1.38189726949	-0.00105945684552	0.00307911580819	0.0334339507008	0.0624769817959	0.0410586436982	-0.908005710226	16.6940676639	47.7546758772	3.03070917726	-0.00494729732596	-0.00956251098542	4.94157360662	-0.203510733819	-0.0336985412512	-0.0198406225536	19.6295519216	51.174087589	2.40759935975
0.399	-9.29024478806	14.4092924916	0.757875218987	-0.004479117128	0.106966225572	0.261143853957	0.230815958974	0.00372178662019	0.312569943955	-0.0195983101972	0.105804484168	-0.410743273766	0.0128059978542	-0.042327637451	0.515729945037	0.0116039882208	-0.0310632658467	-1.33704877881	-0.00105636212598	0.00311032326836	0.0289809696487	0.0625175837152	0.0401451949029	-0.918891880254	16.7418238528	47.7577019256	3.02138762921	-0.00495439546251	-0.00463376211947	4.91592412529	-0.203544441816	-0.033717453197	-0.0179832690628	19.6807272049	51.1764789197	2.37506207824
0.4	-9.27583511765	14.410048338	0.753817528486	-0.00437202321782	0.107221594786	0.249594572968	0.230819835761	0.0040317873403	0.307431496214	-0.0194927110285	0.105393853178	-0.410518706543	0.0127639327644	-0.0418025420299	0.534460897048	0.0115722677327	-0.0323777102668	-1.2918400614	-0.00105323841812	0.003137092458	0.0245574096316	0.0625572667832	0.0392209409591	-0.92961600743	16.7895830633	47.7607190636	3.01288825274	-0.00495657817581	0.000268335514285	4.88827114223	-0.203578167714	-0.0337343423304	-0.0157949976856	19.7319048633	51.1788378262	2.34275092185
0.401	-9.26142469337	14.4108002264	0.749959334731	-0.00426467965804	0.107465524785	0.238265424425	0.23082401995	0.00433659163201	0.302177087055	-0.0193875222266	0.104983750678	-0.409686294137	0.0127224019383	-0.0412591102841	0.552402594687	0.0115392554869	-0.0336467814388	-1.24630228248	-0.00105009014557	0.00315945264052	0.0201629554076	0.0625960202938	0.0382860803696	-0.940105171641	16.8373452868	47.7637281126	3.00520984828	-0.00495387310107	0.00514181397113	4.85868577147	-0.203611909328	-0.0337488848489	-0.0132900391473	19.7830848645	51.1811645989	2.31079444289
0.402	-9.24701351907	14.4115483623	0.746312581003	-0.00415709777669	0.10769823791	0.227160825554	0.230828506289	0.0046360858106	0.296811270062	-0.0192827429601	0.104574782196	-0.408250670283	0.0126814233038	-0.0406981585996	0.569500774218	0.0115049970134	-0.0348701655293	-1.2004658985	-0.00104692170288	0.00317743273711	0.0157972377692	0.0626338337757	0.0373408832929	-0.95028898181	16.8851105158	47.7667298919	2.99834869802	-0.00494630980681	0.00998477454572	4.82723537771	-0.203645664156	-0.0337607715042	-0.0104832713259	19.8342671766	51.1834596544	2.27931655943
0.403	-9.23260159841	14.4122929627	0.742888234556	-0.0040492886773	0.107919960881	0.216285118082	0.230833289412	0.00493016091906	0.291338946787	-0.0191783717947	0.10416754874	-0.406216241652	0.0126410139467	-0.0401205557017	0.585705021564	0.0114695381413	-0.0360475787865	-1.15436061599	-0.00104373745587	0.00319106128141	0.0114598508189	0.0626706970618	0.0363856889318	-0.960099740245	16.9328787434	47.7697252156	2.99229870737	-0.00493391972757	0.0147953839456	4.79398342203	-0.203679429396	-0.0337697082188	-0.00739015790168	19.8854517682	51.1857235308	2.24843625724
0.404	-9.2181889348	14.413034255	0.739696346223	-0.0039412632345	0.108130924722	0.205642562318	0.230838363849	0.00521871306523	0.285765345441	-0.0190744066968	0.103762647022	-0.403587193723	0.0126011900594	-0.0395272187693	0.60096884318	0.0114329249685	-0.0371787667733	-1.10801535754	-0.00104054174204	0.00320036639125	0.00715036887323	0.0627066003576	0.0354209027639	-0.969472595723	16.9806499635	47.7727148907	2.98705144227	-0.00491673610043	0.0195718703297	4.75898934626	-0.203713201958	-0.0337754166427	-0.00402668991592	19.9366386084	51.1879568827	2.21826738119
0.405	-9.20377553144	14.4137724762	0.736745990813	-0.0038330320898	0.108331364668	0.19523733104	0.230843724028	0.00550164373755	0.280095999129	-0.0189708450384	0.103360669675	-0.400367499795	0.0125619668953	-0.0389191094861	0.6152497234	0.0113952038333	-0.0382635035695	-1.0614582349	-0.00103733887096	0.0032053757571	0.00286836282521	0.0627415343058	0.0344469936239	-0.978345684096	17.0284241708	47.7756997144	2.98259611428	-0.00489479390564	0.0243125192503	4.72230849485	-0.203746978484	-0.03377763465	-0.000409324653447	19.9878276671	51.1901604755	2.18891839683
0.406	-9.18936139126	14.4145078718	0.734045192599	-0.00372460564742	0.108521520102	0.185073535351	0.23084936428	0.00577886088524	0.274338296265	-0.0188676836009	0.102962205469	-0.396560911991	0.0125233587258	-0.0382972294796	0.628510289556	0.011356421286	-0.0393015909631	-1.01471655239	-0.00103413312477	0.00320611662865	-0.00138661972687	0.0627754900382	0.0334644712288	-0.986699106172	17.0762013609	47.7786805865	2.97914806008	-0.00486812981124	0.0290156695415	4.68399208762	-0.20378075536	-0.0337761169997	0.00344462529756	20.0390189149	51.1923351803	2.16049110889
0.407	-9.17494651698	14.4152406951	0.73160149157	-0.00361599407016	0.108701634411	0.175155083109	0.230855278849	0.00605027746207	0.268494857359	-0.0187649185784	0.102567839476	-0.392171075611	0.0124853788022	-0.0376626177104	0.64071324886	0.0113166240618	-0.0402928575814	-0.967816684199	-0.00103092875851	0.0032026158857	-0.00561486618244	0.0628084592365	0.0324739252379	-0.994392875698	17.1239815303	47.7816582707	2.97622019053	-0.0048367821219	0.0336797091484	4.64408712621	-0.203814528736	-0.0337706352137	0.00751894677524	20.0902123235	51.1944819687	2.13308568299
0.408	-9.16053091103	14.4159712063	0.729420796037	-0.00350720727551	0.108871954897	0.165485889342	0.230861461894	0.00631581184547	0.26257390948	-0.018662545582	0.102178153257	-0.387201360689	0.0124480393203	-0.0370163460746	0.651830022609	0.0112758590539	-0.0412371580526	-0.920784258204	-0.00102773000055	0.00319490004294	-0.0098168193208	0.0628404342082	0.031476018226	-1.00142114816	17.1717646762	47.7846333999	2.9740383178	-0.00480079073181	0.0383030710271	4.60263663105	-0.203848294542	-0.0337609779616	0.0117955574533	20.1414078654	51.1966019074	2.10679170489
0.409	-9.14611457559	14.4166996708	0.727508306503	-0.00339825493171	0.109032732698	0.156069711884	0.230867907495	0.00657538976481	0.256581929047	-0.0185605596429	0.101793725051	-0.381655052988	0.0124113513903	-0.0363595139235	0.661834279686	0.0112341732888	-0.042134372185	-0.873644006599	-0.00102454105289	0.00318299526397	-0.0139927386354	0.0628714079377	0.0304714407958	-1.00773371218	17.2195507962	47.7876067072	2.97257629037	-0.00476019708176	0.0428842290741	4.55967946301	-0.203882048507	-0.0337469518004	0.0162567649968	20.1926055145	51.1986961506	2.08169472218
0.41	-9.13169751257	14.4174263591	0.725868269801	-0.00328914645403	0.109184222651	0.146910194555	0.230874609661	0.00682894356987	0.250525680953	-0.0184589552154	0.101415129878	-0.37553529127	0.0123753250109	-0.035693244861	0.670703845215	0.0111916139007	-0.0429844040977	-0.826419818768	-0.00102136609153	0.00316692746416	-0.0181428609826	0.0629013741234	0.0294609306304	-1.01328661869	17.267339889	47.7905789055	2.97182019055	-0.00471504412018	0.0474216940861	4.51525056102	-0.203915786174	-0.0337283810813	0.0208846731111	20.2438052455	51.2007659351	2.05787424743
0.411	-9.11727972362	14.4181515452	0.724503971636	-0.00317989100112	0.109326683176	0.13801085518	0.230881562339	0.00707641243213	0.244412043481	-0.0183577261806	0.101042939674	-0.368845116813	0.0123399690472	-0.0350186826678	0.678420541291	0.0111482281079	-0.0437871813811	-0.779134747943	-0.00101820926661	0.00314672236842	-0.0222673304825	0.0629303272229	0.0284452682217	-1.01803819864	17.3151319538	47.7935506893	2.97174748778	-0.0046653762682	0.0519140098724	4.46938101159	-0.203949502918	-0.0337051081017	0.0256612859666	20.2950070347	51.2028125741	2.03540368378
0.412	-9.1028612101	14.4188755061	0.723417751491	-0.00307049747146	0.109460376144	0.129375081504	0.230888759417	0.00731774247208	0.238248036243	-0.0182568658491	0.100677723371	-0.361587489941	0.0123052912122	-0.0343369872943	0.684970205577	0.0111040631901	-0.0445426542693	-0.731811028505	-0.00101507470263	0.00312240559945	-0.0263662074562	0.0629582624939	0.0274252739173	-1.02195041027	17.3629269905	47.7965227301	2.97233401239	-0.00461123938852	0.0563597494847	4.42209821291	-0.203983193969	-0.033676993183	0.0305685516214	20.3462108598	51.2048374511	2.01435036957
0.413	-9.08844197308	14.4195985205	0.722610995173	-0.00296097450002	0.109585566747	0.12100612523	0.230896194731	0.00755288688907	0.232040797709	-0.0181563669639	0.100320046967	-0.35376531884	0.0122712980531	-0.0336493308675	0.690342648071	0.0110591664656	-0.0452507948321	-0.684470097178	-0.00101196649844	0.00309400276889	-0.0304394536779	0.062985176033	0.0264018042774	-1.02498886953	17.4107249997	47.799495674	2.97355391085	-0.00455268075797	0.0607575116129	4.37342604347	-0.204016854423	-0.0336439146981	0.0355884183664	20.3974166995	51.206842014	1.99477545917
0.414	-9.07402201339	14.4203208681	0.722084201872	-0.00285133045496	0.109702523358	0.112907096576	0.230903862078	0.00778180606818	0.225797560299	-0.0180562217037	0.0999704735642	-0.345381485939	0.0122379949408	-0.032956893745	0.694531596906	0.0110135852701	-0.04591159619	-0.637132618569	-0.00100888872727	0.00306153957898	-0.0344869261276	0.0630110648094	0.0253757484024	-1.02712288062	17.4585259826	47.8024701409	2.97537979484	-0.00448974904358	0.0651059171643	4.32338505943	-0.204050479265	-0.0336057690437	0.0407028904883	20.4486245344	51.2088277688	1.97673402727
0.415	-9.05960133154	14.4210428286	0.721836917102	-0.00274157343459	0.109811517386	0.105080958971	0.230911755215	0.00800446766272	0.21952562884	-0.0179564216852	0.0996295633832	-0.336438876184	0.0122053860636	-0.0322608606299	0.697534633451	0.0109673669361	-0.0465250717568	-0.589818514949	-0.00100584543652	0.00302504193102	-0.0385083697975	0.0630359266957	0.0243480242347	-1.02832545465	17.5063299411	47.8054467222	2.9777828455	-0.00442249428198	0.0694036060493	4.27199271058	-0.204084063385	-0.0335624705582	0.0458940806566	20.4998343464	51.2107962733	1.96027500927
0.416	-9.04517992779	14.421764681	0.721867859364	-0.00263171126433	0.109912823128	0.0975305240045	0.230919867872	0.00822084665486	0.213232355309	-0.0178569579666	0.0992978737422	-0.326940405677	0.0121734744249	-0.0315624167548	0.699353116717	0.0109205587729	-0.047091254514	-0.542546999568	-0.00100284064753	0.00298453603999	-0.0425034122613	0.0630597604952	0.0233195748495	-1.02857331588	17.5541368774	47.8084259801	2.98073294759	-0.00435096786186	0.0736492341921	4.21926357493	-0.204117601596	-0.0335139513865	0.0511442627758	20.5510461191	51.2127491314	1.94544120133
0.417	-9.03075780209	14.4224867024	0.722174838185	-0.00252175149396	0.110006717613	0.0902584466767	0.230928193758	0.00843092539208	0.206925119041	-0.0177578210503	0.0989759590142	-0.316889050417	0.0121422618445	-0.0308627441472	0.699992098322	0.0108732080475	-0.0476101963204	-0.495336613261	-0.000999878355233	0.00294004855422	-0.0464715592939	0.063082565965	0.022291364743	-1.02784689705	17.6019467946	47.811408446	2.98419874907	-0.00427522250937	0.077841470784	4.1652096089	-0.204151088652	-0.033460161295	0.0564359202981	20.6022598377	51.2146879867	1.93226933479
0.418	-9.01633495416	14.4232091672	0.722754843533	-0.00241170139493	0.110093480447	0.083267220909	0.230936726567	0.0086346936024	0.200611301581	-0.0176590008855	0.0986643705512	-0.306287875515	0.0121117489634	-0.0301630179844	0.699460227421	0.0108253619657	-0.048081967259	-0.448205263863	-0.000996962527617	0.00289160667875	-0.0504121916301	0.0631043438355	0.0212643761334	-1.02613032219	17.6497596962	47.8143946192	2.9881477952	-0.00419531227608	0.0819789957938	4.10984041074	-0.204184519266	-0.0334010674372	0.0617517953506	20.6534754889	51.2166145164	1.92079019547
0.419	-9.0019113834	14.4239323466	0.723604053259	-0.00230156795789	0.110173393645	0.076559175388	0.230945459988	0.00883214838655	0.194298266666	-0.0175604868719	0.0983636565816	-0.295140063739	0.0120819352529	-0.029464403047	0.697769647246	0.0107770676546	-0.0485066550249	-0.401170267949	-0.000994097105127	0.00283923830148	-0.0543245629206	0.0631250958262	0.0202396052823	-1.02341138016	17.697575586	47.8173849665	2.9925467521	-0.00411129252931	0.0860604977467	4.05316349505	-0.204217888127	-0.0333366540725	0.0670749342535	20.7046930614	51.2185304259	1.91102862358
0.42	-8.98748708898	14.4246565076	0.724717855453	-0.00219135789033	0.110246741467	0.0701364697525	0.23095438771	0.00902329418909	0.187993338332	-0.0174622678626	0.0980743620775	-0.283448944436	0.0120528190262	-0.028768050282	0.694935882784	0.0107283721449	-0.0488843643561	-0.354248394564	-0.000991285999916	0.00278297212065	-0.0582077987365	0.0631448246582	0.0192180588494	-1.01968148563	17.7453944684	47.8203799205	2.99736130238	-0.00402321994454	0.090084671782	3.99518457561	-0.204251189915	-0.0332669222396	0.0723887314089	20.7559125453	51.220437442	1.90300361812
0.421	-8.97306206977	14.425381912	0.726090885699	-0.00208107761447	0.110313810248	0.0640010910902	0.230963503428	0.00920814274832	0.181703780079	-0.0173643321672	0.0977970285947	-0.271218021153	0.0120243974543	-0.0280750934802	0.690977720871	0.0106793223545	-0.0492152165087	-0.307455910464	-0.000988533094969	0.00272283777293	-0.0620608967092	0.0631635340628	0.0182007502911	-1.0149356309	17.7932163483	47.8233798794	3.00255650282	-0.00393115249965	0.0940502179973	3.93590785488	-0.204284419321	-0.0331918893876	0.0776769724907	20.8071339327	51.222337308	1.89672842622
0.422	-8.9586363244	14.4261088159	0.727717079222	-0.00197073326524	0.110374888219	0.0581548508217	0.230972800856	0.00938671302555	0.175436774269	-0.0172666675559	0.0975321940846	-0.258450999056	0.0119966665846	-0.0273866460784	0.68591708273	0.0106299650718	-0.0494993487771	-0.260808626481	-0.000985842243102	0.00265886596074	-0.0658827276652	0.0631812287861	0.017188696312	-1.00917232747	17.8410412309	47.8263852061	3.00809673965	-0.00383514947061	0.0979558400833	3.87533631714	-0.20431757106	-0.0331115889651	0.0829238727456	20.8583572172	51.2242317776	1.89221073687
0.423	-8.94420985126	14.4268374693	0.729589641094	-0.00186033068846	0.110430265335	0.0525993819474	0.230982273728	0.00955903111452	0.169199403725	-0.0171692612625	0.0972803926794	-0.245151811265	0.0119696213625	-0.0267037980921	0.679778889782	0.0105803469404	-0.0497369140626	-0.214321944535	-0.000983217265833	0.00259108857802	-0.0696720377728	0.063197914591	0.0161829133793	-1.00239353784	17.8888691216	47.8293962274	3.01394592226	-0.00373527142845	0.101800244254	3.81347202352	-0.20435063989	-0.0330260699706	0.0881141162245	20.9095823944	51.2261226093	1.88945263624
0.424	-8.92978264847	14.4275681147	0.731701165438	-0.00174987543925	0.110480233094	0.0473361366521	0.230991915809	0.00972513013232	0.162998631713	-0.017072099989	0.0970421544518	-0.231324644032	0.0119432556568	-0.0260276131857	0.672590923015	0.0105305144431	-0.0499280804874	-0.168010904978	-0.000980661952127	0.00251953883332	-0.0734274516221	0.0632135982548	0.0151844143115	-0.994604597829	17.9367000263	47.8324132342	3.020067662	-0.00363158023708	0.105582138469	3.7503164068	-0.204383620623	-0.0329353964673	0.0932328904746	20.9608094615	51.2280115611	1.88845090568
0.425	-8.91535471392	14.4283009871	0.734043598175	-0.00163937278052	0.110525084355	0.0423663843058	0.231001720899	0.00988505009036	0.156841284479	-0.0169751699092	0.0968180051493	-0.216973960851	0.0119175622873	-0.0253591258857	0.664383676987	0.0104805138874	-0.0500730310569	-0.121890233953	-0.000978180057026	0.00244425136941	-0.0771474762014	0.0632282875644	0.014194204947	-0.985814131272	17.9845339512	47.8354364807	3.02642527223	-0.00352413905187	0.109300231954	3.68587056355	-0.204416508145	-0.0328396470621	0.0982659199508	21.0120384175	51.229900385	1.88919706643
0.426	-8.90092604527	14.429036313	0.736608318985	-0.00152882768177	0.110565113152	0.0376912098382	0.231011682843	0.0100388377493	0.150734033436	-0.0168784566736	0.0966084659064	-0.202104525044	0.0118925330549	-0.0246993389431	0.655190208236	0.0104303913902	-0.0501719633689	-0.0759743901071	-0.000975775300152	0.00236526237846	-0.0808305056985	0.0632419913074	0.0132132809039	-0.976033954823	18.0323709025	47.8384661843	3.03298194706	-0.00341301231839	0.112953235007	3.62013554218	-0.204449297425	-0.0327389143538	0.103199496516	21.0632692631	51.2317908224	1.89167758822
0.427	-8.88649663995	14.4297743103	0.739386148751	-0.00141824481794	0.110600614513	0.0333115125022	0.231021795535	0.0101865464558	0.144683379447	-0.0167819454142	0.0964140529334	-0.186721420949	0.011868158775	-0.0240492208492	0.645045979589	0.0103801928638	-0.0502250893693	-0.0302776107128	-0.000973451364106	0.00228260971207	-0.0844748270856	0.06325471926	0.0122426244383	-0.965278976364	18.0802108868	47.8415025257	3.03970092535	-0.00329826577134	0.11653985909	3.55311262446	-0.204481983535	-0.0326333043513	0.108020508545	21.1145020008	51.2336845982	1.89587397873
0.428	-8.87206649521	14.4305151871	0.742367446423	-0.00130762856855	0.110631884272	0.0292280050044	0.231032052926	0.0103282359638	0.138695636415	-0.0166856207491	0.0962352771862	-0.17083007349	0.0118444293128	-0.0234097035093	0.633988700145	0.0103299640015	-0.0502326351529	0.0151860434635	-0.000971211892758	0.00219633298533	-0.0880786263983	0.0632664821729	0.0112832014076	-0.953567085089	18.1280539109	47.8445456489	3.04654556513	-0.0031799664332	0.120058817202	3.48480359918	-0.204514561655	-0.0325229358637	0.112716466654	21.1657366348	51.2355834166	1.90176294744
0.429	-8.85763560804	14.4312591418	0.745542049408	-0.00119698301697	0.110659218881	0.0254412130334	0.23104244903	0.0104639722405	0.132776916842	-0.0165894667885	0.0960726440164	-0.154436265962	0.011821333621	-0.0227816800782	0.622058162124	0.0102797502635	-0.0501948408089	0.0604026446599	-0.000969060489428	0.00210647367428	-0.0916399957009	0.0632772917528	0.0103359583474	-0.940919035376	18.1758999816	47.8475956615	3.05347944796	-0.00305818261234	0.123508824515	3.41521102625	-0.204547027093	-0.0324079398669	0.11727552698	21.216973171	51.2374889565	1.90931677818
0.43	-8.84320397529	14.4320063626	0.748899422586	-0.00108631194992	0.110682915225	0.0219514751479	0.23105297793	0.0105938272579	0.126933117746	-0.0164934671401	0.0959266528054	-0.137546156126	0.0117988597795	-0.0221660029599	0.609296074515	0.010229596863	-0.0501119603083	0.105358356399	-0.000967000714988	0.00201307520613	-0.095156940582	0.0632871606418	0.00940181966779	-0.927358323825	18.2237491057	47.8506526345	3.06046654284	-0.00293298390045	0.126888599272	3.34433848934	-0.204579375292	-0.0322884588471	0.121686512604	21.2682116169	51.2394028664	1.91850313544
0.431	-8.82877159359	14.4327570266	0.752428621054	-0.000975618857087	0.110703270434	0.0187589430338	0.231063633783	0.0107178787705	0.121169907623	-0.0163976049154	0.0957977965822	-0.120166290275	0.011776995037	-0.0215634819752	0.595745894891	0.0101795487521	-0.0499842614332	0.15003939376	-0.000965036085864	0.00191618304173	-0.0986273882345	0.0632961023942	0.00848168497551	-0.912911060732	18.2716012904	47.8537166034	3.0674713552	-0.00280444116884	0.130196863935	3.27219083619	-0.204611601845	-0.0321646461244	0.125938932761	21.3194519817	51.2413267608	1.92928564548
0.432	-8.81433845943	14.4335113001	0.756118372083	-0.000864906931021	0.110720581697	0.0158635821231	0.231074410827	0.0108362100818	0.115492714918	-0.0163018627363	0.0956865616293	-0.102303615546	0.0117557258547	-0.0209748826982	0.58145265912	0.0101296506085	-0.0498120257434	0.194431985874	-0.000963170071968	0.00181584474963	-0.102049195948	0.0633041314499	0.00757642652709	-0.8976058361	18.3194565424	47.8567875685	3.07445880771	-0.0026726265636	0.133432346556	3.19877440484	-0.2046437025	-0.0320366651591	0.130022997968	21.3706942762	51.2432622156	1.94162379205
0.433	-8.79990456911	14.4342693378	0.759957104921	-0.000754179067136	0.110735146074	0.0132651725617	0.231085303387	0.0109489097974	0.109906716156	-0.016206222742	0.0955934270765	-0.0839654900628	0.0117350379509	-0.0204009249634	0.566462810297	0.0100799468214	-0.04959554858	0.238522340966	-0.000961406094557	0.00171211007165	-0.105420160027	0.0633112631066	0.0066868868184	-0.881473581278	18.367314869	47.8598654953	3.0813947022	-0.00253761349913	0.136593782376	3.12409723501	-0.204675673177	-0.0319046888429	0.133929634583	21.4219385127	51.2452107641	1.95547324419
0.434	-8.7854699188	14.4350312828	0.763932980597	-0.000643437863941	0.110747260316	0.0109633105112	0.231096305878	0.011056071569	0.104416826856	-0.0161106665962	0.0955188644858	-0.0651596912066	0.0117149163476	-0.0198422815449	0.550824026781	0.0100304814775	-0.0493351391025	0.282296613994	-0.000959747524032	0.00160503097912	-0.108738025018	0.0633175134881	0.00581387631516	-0.864547425241	18.4151762769	47.8629503154	3.08824557066	-0.00239947665013	0.139679915625	3.04816926316	-0.204707509971	-0.0317688987774	0.137650496443	21.473184705	51.2471738937	1.97078607976
0.435	-8.77103450453	14.4357972663	0.768033951521	-0.000532685623446	0.110757220676	0.00895740978149	0.231107412811	0.0111577938281	0.0990276912926	-0.0160151754952	0.0954633374294	-0.0458944216807	0.0116953454183	-0.0192995770063	0.534585050336	0.00998129834779	-0.0490311203569	0.325740877226	-0.000958197677682	0.00149466172001	-0.112000493219	0.063322899512	0.00495817132814	-0.846862548788	18.463040773	47.8660419276	3.09497880936	-0.00225829194157	0.142689501507	2.97100250079	-0.204739209163	-0.0316294845427	0.141177972779	21.5244328685	51.2491530422	1.98751090467
0.436	-8.75659832219	14.4365674072	0.772247798741	-0.000421924351742	0.110765322733	0.00724670377986	0.231118618797	0.0112541795113	0.0937436751556	-0.015919730176	0.0954273010617	-0.0261783136375	0.0116763089365	-0.0187733867238	0.517795514665	0.00993244087293	-0.0486838293714	0.368841093878	-0.000956759817394	0.0013810588562	-0.11520523439	0.0633274388537	0.00412051203691	-0.828456033691	18.5109083641	47.8691401984	3.10156288743	-0.00211413653663	0.145621308355	2.89261119481	-0.204770767226	-0.0314866429584	0.144505196018	21.5756830198	51.2511495942	2.00559312105
0.437	-8.74216136758	14.4373418122	0.776562161744	-0.000311155759771	0.110771861208	0.00583024774915	0.231129918555	0.0113453357777	0.0885688575218	-0.0158243109246	0.0954112016896	-0.00602043065737	0.0116577901251	-0.018264236079	0.500505775017	0.0098839521496	-0.048293617277	0.411583094807	-0.000955437147321	0.00126428129119	-0.11834989563	0.06333114991	0.00330160066463	-0.809366710891	18.5587790566	47.8722449635	3.1079672575	-0.00196708882249	0.148474119937	2.81301196962	-0.204802180837	-0.0313405773381	0.147626044694	21.6269351771	51.2531648784	2.02497512102
0.438	-8.72772363639	14.4381205755	0.780964583158	-0.000200381264271	0.110777129793	0.00470692130318	0.23114130691	0.0114313737197	0.0835070263129	-0.0157288975856	0.0954154763404	0.0145697323096	0.0116397717071	-0.0177725998219	0.482766739209	0.00983587491624	-0.0478608494503	0.453952558586	-0.000954232811531	0.00114439028772	-0.121432111306	0.0633340517602	0.00250209980668	-0.789635005058	18.6066528571	47.8753560285	3.11416262388	-0.00181722839357	0.151246737897	2.73222395027	-0.204833446874	-0.0311914967428	0.150535146124	21.6781893596	51.2552001642	2.04559649527
0.439	-8.71328512421	14.4389037791	0.785442575812	-8.96019888897e-05	0.110781420969	0.00387543122559	0.231152778801	0.0115124080683	0.0785616708454	-0.0156334695713	0.0954405523321	0.0355822510246	0.0116222359564	-0.0172989016019	0.464629700691	0.00978825153868	-0.0473859056736	0.495934994862	-0.00095314989165	0.00102144947554	-0.124449513051	0.0633361641256	0.0017226309148	-0.769302778703	18.6545297717	47.8784731702	3.12012092769	-0.00166463603247	0.153937984305	2.65026886617	-0.20486456243	-0.0310396152313	0.153227876872	21.729445588	51.2572566596	2.06739427149
0.44	-8.69884582657	14.4396914922	0.789983615279	2.11812345158e-05	0.110785025842	0.00333431452431	0.231164329283	0.0115885568936	0.0737359798513	-0.0155380058717	0.0954868468456	0.0570067761073	0.0116051647488	-0.0168435136646	0.446146173985	0.00974112399569	-0.0468691803105	0.537515731252	-0.000952191404487	0.000895524849157	-0.127399739721	0.0633375073275	0.000963772938377	-0.748413174151	18.7024098064	47.8815961384	3.12581534684	-0.00150939368817	0.156546704306	2.56717113542	-0.204895524813	-0.030885151114	0.155700357864	21.7807038841	51.2593355083	2.0903031081
0.441	-8.68440573894	14.4404837716	0.794575214386	0.000131967864422	0.11078823397	0.00308194172328	0.231175953532	0.0116599413018	0.0690328364726	-0.015442485065	0.0955547665033	0.0788325391331	0.0115885396136	-0.016406756711	0.4273677331	0.00969453386428	-0.0463110824931	0.578679903578	-0.000951360299685	0.000766684755659	-0.130280447274	0.0633381022446	0.000226061123342	-0.727010455943	18.7502929668	47.8847246564	3.13122060895	-0.00135158445159	0.159071768838	2.48295792929	-0.204926331551	-0.0307283262092	0.157949451706	21.8319642707	51.2614377876	2.11425554752
0.442	-8.66996485673	14.4412806616	0.799204811454	0.000242757648016	0.110791333219	0.00311655525638	0.231187646846	0.0117266861599	0.064456879627	-0.0153468853283	0.0956447069666	0.10104838758	0.0115723417856	-0.0159888991836	0.408347321827	0.00964852230487	-0.0457120363295	0.619412423759	-0.000950659457382	0.000634999849986	-0.133089364073	0.0633379702554	-0.000490039510268	-0.705190811306	18.7981792584	47.8878585728	3.1366122216	-0.00119129252846	0.161512077424	2.39765924198	-0.204956980397	-0.0305693654	0.159972166526	21.8832267719	51.2635645057	2.13918074965
0.443	-8.6555231753	14.4420821943	0.80386056751	0.000353550619405	0.110794609559	0.00343612524694	0.231199404648	0.0117889175207	0.0600058420096	-0.0152511844485	0.0957570524937	0.123642666695	0.0115565522564	-0.0155901593116	0.389132422162	0.00960313004617	-0.0450724810684	0.659698098374	-0.000950091685893	0.000500543128667	-0.135824078565	0.0633371331958	-0.00118407959677	-0.68288936172	18.8460686865	47.8909975529	3.14134801924	-0.00102860320929	0.163866560932	2.3113077751	-0.204987469328	-0.0304084952501	0.161768133403	21.9344914124	51.2657166018	2.16501140594
0.444	-8.64108069001	14.4428883896	0.808529928327	0.000464347097643	0.110798346917	0.00403859086146	0.231211222488	0.0118467625429	0.0556842023507	-0.0151553598345	0.0958921755617	0.146603469162	0.0115411518242	-0.0152107049976	0.369776205865	0.00955839736998	-0.0443928713101	0.699521418253	-0.000949659719403	0.000363389851051	-0.138482476667	0.0633356133404	-0.00185563114957	-0.660213743889	18.8939612558	47.8941410903	3.14572679996	-0.000863602836597	0.166134184445	2.22393925095	-0.205017796547	-0.0302459433758	0.163335615187	21.9857582182	51.2678949439	2.19167265296
0.445	-8.62663739618	14.443699255	0.813200861216	0.00057514768463	0.110802827058	0.00492169112113	0.231223096045	0.0119003514461	0.051493603969	-0.0150593885285	0.0960504365113	0.169918430147	0.0115261211455	-0.014850652428	0.350328933149	0.00951436409571	-0.0436736772375	0.738866726824	-0.000949366215755	0.000223617444512	-0.14106233641	0.0633334333532	-0.00250434333033	-0.637210617628	18.9418569707	47.8972888179	3.1497284472	-0.000696378769322	0.168313950104	2.13559206663	-0.205047960488	-0.0300819383809	0.164674374624	22.0370272158	51.2701003256	2.21909077466
0.446	-8.61219328916	14.4445147862	0.817861549556	0.000685953262866	0.110808329414	0.00608302097589	0.231235021128	0.0119498159428	0.0474353894824	-0.0149632472186	0.0962321831498	0.193574846911	0.0115114407854	-0.0145100678684	0.3308401861	0.0094710695647	-0.0429153847853	0.777718177596	-0.000949213754283	8.13055001305e-05	-0.143561552351	0.0633306162253	-0.00312991241485	-0.613927551429	18.9897558353	47.9004403501	3.15333579481	-0.000527019344339	0.170404899863	2.0463074512	-0.205077959811	-0.0299167087693	0.165784848621	22.0882984327	51.2723334665	2.247190997
0.447	-8.59774836429	14.4453349671	0.822500377893	0.000796764993043	0.11081513094	0.00752003214438	0.231246993681	0.011995288936	0.0435105967335	-0.0148669122519	0.0964377504063	0.21755966606	0.0114970912672	-0.0141889684166	0.311358717612	0.0094285526244	-0.0421184958232	0.816059746605	-0.00094920483369	-6.34643140525e-05	-0.145978076014	0.063327185228	-0.00373208232921	-0.590412277292	19.0376578531	47.9035952846	3.15653331578	-0.000355613835275	0.172406118266	1.95612935396	-0.205107793407	-0.0297504822754	0.166668139282	22.139571897	51.2745950109	2.27589778602
0.448	-8.58330261692	14.4461597703	0.827106028795	0.000907584311501	0.110823505976	0.00923003828984	0.231259009777	0.0120369042149	0.0397199612344	-0.0147703596467	0.0966674599942	0.241859509646	0.0114830531216	-0.0138873228968	0.291932321838	0.00938685161232	-0.0412835283266	0.853875246634	-0.000949341870009	-0.000210608323885	-0.148309943651	0.0633231638644	-0.00431064474471	-0.5667125537	19.0855630274	47.9067532049	3.15930710733	-0.000182252408572	0.174316735139	1.86510439298	-0.205137460391	-0.0295834852068	0.167325997958	22.1908476372	51.2768855273	2.30513505638
0.449	-8.56885604245	14.4469891571	0.831667475402	0.00101841292754	0.110833726105	0.011210219388	0.231271065628	0.012074796156	0.0360639208229	-0.0146735651066	0.0969216200951	0.26646069227	0.0114693069337	-0.0136050528808	0.272607710278	0.00934600433989	-0.0404110165312	0.891148344199	-0.000949627194638	-0.00036004093472	-0.150555278018	0.0633185758225	-0.00486543903217	-0.542876021238	19.1334713608	47.9099136808	3.161644876	-7.02607689377e-06	0.176135928218	1.77328176555	-0.205166960104	-0.0294159418036	0.167760808603	22.2421256828	51.279205508	2.33482639492
0.45	-8.55440863634	14.4478230778	0.836173996329	0.00112925282061	0.110846060027	0.0134576264381	0.231283157575	0.0121090994265	0.032542620087	-0.014576504034	0.0972005250624	0.291349242274	0.0114558333903	-0.0133420338289	0.253430393503	0.00930604807609	-0.0395015110694	0.927862579469	-0.000950063052466	-0.000511674722294	-0.152712297129	0.063313444927	-0.00539635207319	-0.518950060796	19.1813828558	47.9130762713	3.16353602707	0.000169973350053	0.177862925675	1.68071314866	-0.205196292112	-0.0292480736162	0.167975566234	22.2934060632	51.2815553688	2.36489522457
0.451	-8.53996039406	14.4486614724	0.840615212917	0.00124010623734	0.110860773434	0.0159691861591	0.2312952821	0.0121399486947	0.0291559160687	-0.0144791515439	0.0975044551452	0.316510923338	0.0114426133253	-0.0130980963476	0.234444568981	0.00926701953101	-0.0385555790851	0.964001389082	-0.000950651600093	-0.00066542053106	-0.154779320404	0.063307795092	-0.0059033179316	-0.494981656026	19.2292975142	47.9162405251	3.16497161984	0.000348653317161	0.179497008541	1.5874525826	-0.205225456198	-0.029080098905	0.167973856325	22.3446888086	51.283935449	2.39526514709
0.452	-8.52551131119	14.4495042706	0.844981133938	0.00135097568849	0.11087812888	0.018741705765	0.231307435813	0.0121674783448	0.0259033842012	-0.0143814824782	0.0978336762355	0.341931257259	0.0114296277633	-0.0128730275554	0.215693015496	0.00922895483931	-0.0375738043249	0.999548131367	-0.000951394904148	-0.000821187578719	-0.156754774913	0.0633016502743	-0.00638631738936	-0.471017259522	19.2772153375	47.9194059831	3.16594438255	0.000528920577933	0.181037513003	1.49355634066	-0.205254452364	-0.0289122320622	0.16775982955	22.3959739493	51.2863460116	2.42586003244
0.453	-8.51106138336	14.4503513922	0.849262163043	0.00146186394577	0.110898385671	0.0217718777512	0.231319615463	0.0121918221998	0.0227843257599	-0.0142834714203	0.0981884396379	0.36759554757	0.0114168579632	-0.0126665725506	0.197216994173	0.00919188954355	-0.0365567872021	1.03448611414	-0.000952294939721	-0.000978883566632	-0.158637200913	0.0632950344269	-0.00684537735084	-0.447102663515	19.3251363265	47.9225721797	3.16644869745	0.000710681250717	0.182483832566	1.39908278552	-0.205283280821	-0.0287446830578	0.167338179192	22.447261516	51.2887872438	2.45660430193
0.454	-8.49661060629	14.4512027479	0.853449098766	0.00157277403848	0.110921799753	0.0250562847077	0.231331817931	0.0122131132502	0.0197977749631	-0.0141850927096	0.0985689818637	0.39348890393	0.011404285459	-0.0124784359754	0.179056156165	0.00915585857753	-0.0355051448327	1.06879862463	-0.000953353588902	-0.00113841479554	-0.160425256895	0.0632879714532	-0.00728057012033	-0.423282875447	19.373060482	47.9257386443	3.16648057103	0.000893840877033	0.183835420065	1.30409221355	-0.205311941991	-0.0285776569112	0.166714114021	22.4985515392	51.2912592575	2.48742304742
0.455	-8.4821589758	14.452058239	0.857533194125	0.00168370925016	0.110948623597	0.0285914041306	0.231344040229	0.0122314833916	0.0169425078202	-0.0140863204564	0.0989755244492	0.41959626718	0.0113918920992	-0.0123082836686	0.161248457451	0.00912089624959	-0.0344195110397	1.10246896139	-0.000954572639443	-0.00129968628599	-0.162117724009	0.0632804851619	-0.00769201255721	-0.399601998331	19.4209878037	47.9289049034	3.16603761911	0.00107830448182	0.185091789516	1.20864668783	-0.205340436496	-0.0284113531888	0.165893330821	22.5498440499	51.2937620902	2.51824240386
0.456	-8.4677064878	14.4529177587	0.861506141722	0.00179467311501	0.110979106106	0.0323736132159	0.231356279503	0.0122470631707	0.014217050164	-0.0139871285573	0.0994082738002	0.445902434796	0.0113796600851	-0.0121557443996	0.143830080553	0.00908703622591	-0.0333005363249	1.13548046813	-0.000955953783537	-0.00146260190296	-0.163713509929	0.063272599223	-0.00807986511441	-0.376103116083	19.4689182914	47.9320704818	3.16511909664	0.00126397663548	0.186252517791	1.11280986138	-0.205368765155	-0.0282459655292	0.164881988429	22.6011390788	51.2962957062	2.54898959398
0.457	-8.45325313832	14.4537811918	0.865360110998	0.00190566941432	0.111013492509	0.0363991936183	0.231368533025	0.0122599815394	0.0116196874296	-0.0138874907099	0.099867421061	0.472392086856	0.0113675720071	-0.0120204116776	0.126835363415	0.00905431151384	-0.0321488878064	1.16781656894	-0.00095749861673	-0.00162706448397	-0.165211652108	0.0632643371251	-0.00844433076492	-0.352828184929	19.5168519441	47.9352349042	3.16372579336	0.00145076151743	0.187317246117	1.01664679173	-0.205396928979	-0.0280816811965	0.163686677231	22.6524366566	51.2988599976	2.57959319651
0.458	-8.43879892352	14.4546484157	0.869087733328	0.00201670217271	0.111052024274	0.0406643361794	0.231380798199	0.0122703656207	0.00914847489912	-0.0137873804283	0.100353142011	0.499049812155	0.0113556108784	-0.0119018456282	0.110296735475	0.00902275444538	-0.0309652491194	1.1994608051	-0.000959208636958	-0.00179297597022	-0.166611320394	0.0632557221328	-0.00878565382253	-0.329817930295	19.5647887604	47.9383976971	3.16186004877	0.00163856298118	0.188285681387	0.920223747738	-0.20542492916	-0.0279186806623	0.162314391113	22.703736814	51.3014547858	2.6099832058
0.459	-8.42434383966	14.4555193007	0.872682154179	0.00212777565435	0.111094939015	0.0451651455733	0.231393072552	0.0122783404814	0.00680124666542	-0.0136867710588	0.100865596984	0.525860134418	0.0113437601682	-0.0117995749299	0.0942446609552	0.00899239666068	-0.0297503202805	1.23039687266	-0.000961085243713	-0.00196023753996	-0.167911819066	0.0632467772466	-0.00910411866221	-0.307111749076	19.6127287385	47.94155839	3.15952567756	0.00182728462051	0.189157597266	0.823608010483	-0.205452767069	-0.027757137218	0.160772497649	22.7550395813	51.3040798231	2.64009144902
0.46	-8.40988788315	14.4563937102	0.876136988401	0.00223889435906	0.11114247041	0.0498976449198	0.231405353736	0.0122840289189	0.0045756282052	-0.0135856357949	0.10140493082	0.552807538552	0.0113320038313	-0.0117130988048	0.0787075894114	0.00896326909178	-0.0285048175135	1.26060866129	-0.000963129737354	-0.00212874974359	-0.169112588208	0.063237525163	-0.00940004834607	-0.284747618658	19.6606718759	47.9447165168	3.15672793984	0.00201682983669	0.189932835106	0.726867668767	-0.205480444246	-0.0275972166158	0.159068706678	22.8063449886	51.3067347946	2.66985154152
0.461	-8.39543105055	14.4572715019	0.879446409643	0.00235006301833	0.111194848123	0.0548577802565	0.231417639526	0.012287551256	0.00246904592495	-0.0134839476931	0.101971272838	0.579876496726	0.0113203263374	-0.0116418890534	0.0637119134117	0.00893540194651	-0.0272294730362	1.29008029336	-0.000965343318546	-0.00229841263994	-0.170213204495	0.0632279882373	-0.00967380316136	-0.262762011931	19.70861817	47.9478716175	3.15347346663	0.00220710190657	0.190611304646	0.630071411433	-0.205507962392	-0.0274390767423	0.157211040263	22.8576530657	51.30941932	2.69919915497
0.462	-8.38097333853	14.4581525277	0.882605072111	0.00246128659126	0.111252297725	0.0600414249911	0.231429927815	0.0122890251488	0.000478739500977	-0.0133816796883	0.102564736833	0.607051494153	0.0113087126968	-0.0115853921298	0.0492819336941	0.00890882469259	-0.0259250348077	1.31879616374	-0.000967727087833	-0.00246912593287	-0.171213381347	0.0632181884462	-0.00992577907668	-0.241189818713	19.7565676174	47.9510232394	3.14977031946	0.00239800405115	0.19119298451	0.533288316756	-0.205535323364	-0.027282867321	0.155207802542	22.9089638418	51.3121329557	2.72807212174
0.463	-8.36651474395	14.4590366343	0.885608170182	0.00257257026043	0.11131504063	0.0654443838248	0.23144221661	0.0122885653936	-0.00139824987855	-0.0132788046093	0.103185421108	0.634317054224	0.0112971484851	-0.0115430312557	0.0354398144409	0.00888356604207	-0.0245922662359	1.34674097979	-0.000970282045353	-0.00264078910752	-0.172112967951	0.0632081473537	-0.0101564058342	-0.220063696383	19.8045202145	47.9541709367	3.14562435448	0.00258943950465	0.191677922488	0.436587640543	-0.205562529163	-0.0271287296432	0.153067553067	22.9602773459	51.3148751971	2.75641067326
0.464	-8.35205526381	14.4599236584	0.888440124691	0.0026839194283	0.1113832951	0.071064555741	0.231454504035	0.0122862857734	-0.00316099065822	-0.0131752951933	0.103833410908	0.661662546197	0.0112856198691	-0.0115142006635	0.022221370069	0.00885965393489	-0.023231948117	1.37389525803	-0.000973009092235	-0.00281330465663	-0.172918130288	0.0631978861944	-0.0103659127984	-0.198950232007	19.852475957	47.9573140078	3.14051777124	0.00278131158647	0.192066241164	0.340049709885	-0.205589581925	-0.026976794693	0.15080234746	23.0115936062	51.3176454732	2.78414164484
0.465	-8.33759489526	14.4608134368	0.891116600484	0.00279533971275	0.111457273799	0.0768928424732	0.231466788327	0.0122822967514	-0.00481705332641	-0.0130711241016	0.104508772491	0.689060621058	0.0112741136295	-0.0114982786206	0.00962271563913	0.0088371155241	-0.0218448734621	1.40025405177	-0.00097590902933	-0.00298656953388	-0.173611624201	0.0631874259077	-0.0105546605996	-0.178545370436	19.9004348399	47.9604518625	3.1351916045	0.00297352376875	0.192358123384	0.243714730359	-0.205616483915	-0.0268271857469	0.148415544885	23.0629126506	51.3204431595	2.81123100221
0.466	-8.32313363564	14.461705808	0.893625721335	0.00290683694166	0.111537184033	0.08292762563	0.231479067827	0.0122767042914	-0.00636786676478	-0.0129662639377	0.105211555296	0.716504988675	0.0112626171738	-0.0114946327802	-0.00233103477512	0.0088159771637	-0.020431847337	1.42579819838	-0.000978982554038	-0.00316047988182	-0.174209071677	0.0631767869314	-0.0107232919627	-0.158717355749	19.9483968579	47.9635842025	3.12948827446	0.0031659797391	0.192553817324	0.147673151061	-0.205643237517	-0.0266800185005	0.145918947761	23.1142345059	51.323267584	2.83761788905
0.467	-8.30867148243	14.4626006033	0.895964886993	0.00301841714868	0.111623230004	0.0891643176783	0.231491340985	0.0122696117678	-0.0078171803616	-0.0128606872615	0.105941797101	0.743978620951	0.0112511185515	-0.0115026117511	-0.0136269069699	0.00879626439441	-0.0189936912336	1.45051400844	-0.000982230262708	-0.00333493745873	-0.174706082154	0.0631659890872	-0.0108723963941	-0.139491507114	19.9963620054	47.9667106591	3.12342502177	0.00335858347179	0.192653648053	0.0519883062898	-0.205669845226	-0.0265353982619	0.143321529496	23.1655591987	51.3261180197	2.86325353384
0.468	-8.2942084333	14.4634976517	0.898131992668	0.00313008656939	0.111715611409	0.0955984912525	0.231503606351	0.01226111875	-0.00916885549668	-0.0127543666029	0.106699519967	0.771467110048	0.0112396064695	-0.0115215522188	-0.0242540284962	0.00877800192877	-0.0175312400587	1.47438834135	-0.000985652652784	-0.00350984269269	-0.175104385767	0.0631550515956	-0.0110025869004	-0.120889505488	20.0443302761	47.9698308806	3.11701804399	0.00355123929898	0.192658006324	-0.0432717637195	-0.205696309635	-0.0263934212508	0.140632492956	23.2168867546	51.3289936926	2.88809219003
0.469	-8.27974448609	14.4643967804	0.900125470012	0.00324185163682	0.111814523461	0.102225613813	0.23151586257	0.0122513209014	-0.0104268417927	-0.0126472744773	0.107484731284	0.798955525475	0.0112280703029	-0.0115507810482	-0.03420363037	0.00876121363794	-0.0160453415993	1.49740857744	-0.000989250122607	-0.00368509695371	-0.175404136256	0.0631439930536	-0.0111144971388	-0.102930971392	20.0923016638	47.9729445316	3.11028380692	0.003743851977	0.192567349716	-0.138041453276	-0.205722633433	-0.0262541744106	0.13786118757	23.2682171983	51.3318937842	2.91209110618
0.47	-8.26527963879	14.4652978153	0.901944242418	0.00335371897697	0.111920156833	0.109041128731	0.231528108386	0.0122403098979	-0.0115951651242	-0.0125393833998	0.108297423721	0.826429348512	0.0112165001037	-0.0115896173802	-0.043469033626	0.00874592253915	-0.0145368559703	1.51956268053	-0.000993022972128	-0.00386060208741	-0.175606131147	0.0631328314153	-0.0112087793568	-0.0856334644486	20.1402761618	47.9760512931	3.10323914886	0.00393632675236	0.192382201	-0.232255978044	-0.205748819388	-0.026117735299	0.135017035529	23.3195505539	51.3348174351	2.9352106154
0.471	-8.25081388959	14.4662005813	0.903587747365	0.00346569540419	0.112032697615	0.116040435512	0.231540342627	0.012228173359	-0.0126779127168	-0.0124306659002	0.109137575506	0.853874220113	0.0112048866076	-0.0116373747102	-0.0520456263839	0.00873215078366	-0.0130066550191	1.5408392219	-0.000996971403535	-0.00403626072779	-0.175711149623	0.0631215839745	-0.0112861023363	-0.0690124946414	20.1882537628	47.9791508632	3.09590120614	0.00412856942634	0.192103146972	-0.325852078429	-0.205774870342	-0.0259841720403	0.132109481958	23.3708868445	51.3377637475	2.95741418004
0.472	-8.23634723685	14.4671049031	0.905055899173	0.00357778791664	0.112152327282	0.123218899271	0.231552564211	0.0122149947927	-0.0136792198755	-0.0123210945371	0.110005150633	0.881276034153	0.0111932212388	-0.0116933629402	-0.0599308334567	0.0087199196453	-0.0114556217013	1.56122741366	-0.00100109552208	-0.00421197636861	-0.175720132008	0.0631102673486	-0.0113471493533	-0.0530815393431	20.2362344597	47.9822429575	3.08828736842	0.00432048641829	0.191730836912	-0.418768040876	-0.2058007892	-0.0258535433221	0.129147954518	23.4222260923	51.3407317888	2.97866846621
0.473	-8.22187967909	14.4680106056	0.906349103898	0.00369000369161	0.112279222658	0.130571851545	0.231564772136	0.012200853554	-0.0146032575285	-0.0122106419123	0.110900099115	0.908620929345	0.0111814961121	-0.0117568903967	-0.0671240796437	0.00870924950974	-0.00988464942609	1.58071713676	-0.00100539533701	-0.00438765349253	-0.175634115842	0.0630988974659	-0.0113926161556	-0.0378520653467	20.2842182449	47.9853273088	3.08041526377	0.00451198482721	0.19126598094	-0.510943903661	-0.20582657892	-0.0257258984284	0.126141832909	23.4735683185	51.3437205948	2.99894346297
0.474	-8.20741121503	14.4689175143	0.907468240708	0.00380235008088	0.11241355588	0.138094593503	0.231576965475	0.0121858248156	-0.015454219305	-0.0120992806841	0.111822357234	0.935895309405	0.011169704034	-0.0118272658104	-0.073626747806	0.00870015986434	-0.00829464137377	1.59929896789	-0.0010098707626	-0.00456319767237	-0.175454243837	0.0630874895533	-0.0114232089652	-0.0233335537778	20.3322051104	47.9884036678	3.07230271399	0.00470297249178	0.190709348191	-0.60232159459	-0.205852242508	-0.0256012773037	0.123100416386	23.5249135434	51.3467291727	3.01821237803
0.475	-8.19294184355	14.4698254556	0.908414456993	0.00391483460602	0.112555494394	0.145782434467	0.231589143378	0.0121699808882	-0.0162336356007	-0.0119869835816	0.112771847833	0.963085887917	0.0111578385015	-0.0119037992979	-0.0794402271131	0.00869266928875	-0.00668650980192	1.61696417581	-0.00101452161928	-0.00473851569921	-0.175181809836	0.0630760581111	-0.0114396755283	-0.00959957242594	20.3801950482	47.9914719971	3.06435586512	0.00489335804831	0.19006176488	-0.692845026504	-0.205877783002	-0.025479711028	0.120032135281	23.5762617862	51.3497565038	3.03644986451
0.476	-8.17847156369	14.4707342579	0.909190177917	0.00402746495366	0.112705200882	0.153630540328	0.231601305062	0.0121533882749	-0.0169515911257	-0.0118737234174	0.113748480547	0.990179540066	0.0111458936985	-0.0119858066722	-0.0845745214683	0.00868679544621	-0.00506117527677	1.6337048745	-0.00101934763493	-0.00491351558999	-0.174817971726	0.0630646169077	-0.0114427312562	0.00348811651929	20.4281880502	47.9945320696	3.05578905344	0.00508305098682	0.189324112137	-0.782460460719	-0.205903203468	-0.0253612210867	0.116947747301	23.6276130652	51.3528015491	3.05364064872
0.477	-8.16400037469	14.4716437516	0.909797120839	0.00414024897072	0.112862833244	0.16163418378	0.23161344981	0.0121361079768	-0.0176090052119	-0.011759473101	0.11475215212	1.0171636064	0.0111338644898	-0.0120726106984	-0.0890335310032	0.0086825550756	-0.0034195659327	1.64951381362	-0.00102434844608	-0.00508810671561	-0.174364279515	0.0630531790101	-0.0114330638532	0.0158466894936	20.476184108	47.9975834818	3.0470354706	0.00527196170481	0.188497323834	-0.871116144273	-0.205928506989	-0.0252458196372	0.113855151809	23.6789673976	51.3558632518	3.06976488233
0.478	-8.14952827593	14.4725537691	0.910237912089	0.00425319465965	0.113028544618	0.169788564224	0.231625576964	0.0121181984479	-0.018210052629	-0.0116442056516	0.115782746741	1.04402563572	0.0111217464142	-0.0121635404463	-0.0928259648499	0.00867996398427	-0.00176261673865	1.66438457449	-0.0010295235994	-0.00526219993358	-0.173822156426	0.0630417567767	-0.0114114030301	0.027474956587	20.5241832128	48.0006260558	3.03811234236	0.00546000155888	0.187582384319	-0.958762886723	-0.205953696654	-0.0251335105104	0.110763101839	23.7303247995	51.3589405388	3.08480904996
0.479	-8.13505526697	14.4734641458	0.910515550524	0.00436631017362	0.113202483332	0.178088865021	0.23163768592	0.012099713989	-0.0187588653062	-0.0115278942101	0.116840136317	1.07075351743	0.0111095356767	-0.012257934526	-0.0959621945221	0.00867903704156	-9.12686868482e-05	1.67831152911	-0.00103487255317	-0.00543570758843	-0.173193153263	0.0630303618356	-0.0113784791527	0.038372798299	20.5721853556	48.0036596313	3.02903868258	0.00564708291401	0.186580325926	-1.04535389918	-0.205978775554	-0.0250242888938	0.107680131332	23.781685286	51.3620323248	3.09876292944
0.48	-8.12058134754	14.4743747203	0.910633418709	0.00447960381174	0.11338479289	0.186530251154	0.231649776129	0.0120807047912	-0.019259530236	-0.0114105120515	0.117924180803	1.09733545291	0.0110972291381	-0.0123551427265	-0.0984542064107	0.00867978817321	0.00159353200459	1.69128985376	-0.00104039467876	-0.00560854359522	-0.172478860316	0.0630190050851	-0.0113350218076	0.0485418919125	20.6201905275	48.0066840674	3.01983350515	0.00583311919022	0.185492226505	-1.13084494273	-0.206003746769	-0.0249181415575	0.1046145414	23.8330488709	51.365137516	3.11161956191
0.481	-8.10610651751	14.4752853346	0.91059525311	0.00459308401416	0.113575611952	0.195107871612	0.23166184709	0.0120612169862	-0.0197160799289	-0.0112920325969	0.119034728514	1.12375996957	0.011084824303	-0.0124545275945	-0.100315529664	0.00868223035657	0.00329083470053	1.70331553809	-0.0010460892623	-0.00578062348718	-0.17168092361	0.0630076966952	-0.0112817580372	0.0579856488912	20.6681987191	48.009699242	3.01051567495	0.0060180249069	0.184319206849	-1.21519436993	-0.206028613363	-0.0248150470951	0.101574383327	23.8844155671	51.3682550134	3.12337516248
0.482	-8.09163077692	14.4761958348	0.910405151546	0.00470675935729	0.113775074318	0.20381686067	0.231673898345	0.0120412927052	-0.0201324819354	-0.0111724294244	0.120171616459	1.15001592106	0.0110723193062	-0.0125554659402	-0.101561161791	0.0086863756165	0.00499968516509	1.71438539105	-0.00105195550627	-0.00595186446438	-0.170801030779	0.0629964461109	-0.0112194106308	0.0667091637733	20.7162099213	48.0127050518	3.00110401213	0.00620171572436	0.183062428075	-1.29836317763	-0.206053378375	-0.0247149761817	0.0985674435506	23.9357853865	51.3713837156	3.13402915001
0.483	-8.07715412597	14.4771060712	0.910067502409	0.00482063854891	0.113983308918	0.212652339269	0.231685929476	0.0120209701489	-0.0205126308138	-0.0110516762808	0.121334670664	1.17609248972	0.0110597128981	-0.012657350267	-0.102207491771	0.00869223502227	0.00671912638272	1.72449704421	-0.00105799253122	-0.00612218543272	-0.169840905914	0.0629852620573	-0.0111486964688	0.0747191603296	20.7642241245	48.0157014124	2.99161720276	0.00638410848288	0.181723088967	-1.38031503887	-0.206078044809	-0.0246178918473	0.0956012252718	23.9871583396	51.3745225221	3.14358401299
0.484	-8.06267656499	14.4780158984	0.909587029368	0.00493473042327	0.114200439796	0.221609416236	0.231697940103	0.0120002836643	-0.0208603383508	-0.0109297470922	0.122523706503	1.20197918659	0.0110470044279	-0.0127595901234	-0.102272220945	0.00869981868516	0.008448199381	1.73364895234	-0.00106419937746	-0.00629150703664	-0.168802301924	0.0629741525466	-0.0110703249204	0.082023936382	20.8122413193	48.0186882579	2.98207375407	0.00656512123901	0.180302423286	-1.4610163232	-0.20610261563	-0.0245237497684	0.0926829326199	24.0385344361	51.3776703368	3.15204524994
0.485	-8.04819809445	14.4789251763	0.908968713135	0.00504904393621	0.114426586098	0.230683189362	0.231709929877	0.0119792638322	-0.0211793258786	-0.0108066159745	0.123738529021	1.22766585049	0.0110341938261	-0.0128616133746	-0.101774281531	0.00870913575687	0.0101859440527	1.74184039106	-0.00107057500682	-0.0064597516845	-0.167686993791	0.062963124886	-0.0109849962997	0.0886333050148	20.8602614962	48.0216655408	2.9724919796	0.00674467329919	0.178801697072	-1.54043610295	-0.206127093754	-0.0244324985734	0.089819457382	24.0899136843	51.38082607	3.15942130983
0.486	-8.03371871498	14.4798337696	0.90821782127	0.00516358816029	0.114661862066	0.239868746427	0.231721898478	0.011957937561	-0.0214732165914	-0.0106822572433	0.124978933269	1.25314264572	0.0110212815858	-0.0129628673922	-0.100733753621	0.00872019442889	0.0119313999742	1.74907145202	-0.00107711830444	-0.00662684356727	-0.166496771759	0.0629521856877	-0.0108934003797	0.0945585347945	20.9082846456	48.0246332317	2.96288989484	0.0069226852507	0.177222205948	-1.61854614645	-0.206151482043	-0.0243440801631	0.0870173631702	24.1412960916	51.3839886425	3.16572348773
0.487	-8.01923842732	14.4807415484	0.907339818776	0.00527837227984	0.114906377022	0.249161166052	0.231733845611	0.0119363281891	-0.0217455275124	-0.0105566454244	0.126244704621	1.27840005852	0.011008268742	-0.0130628201591	-0.0991717802026	0.00873300193248	0.0136836072179	1.75534303527	-0.00108382808056	-0.00679270867055	-0.165233434798	0.06294134088	-0.010796214969	0.0998122866149	20.9563107579	48.0275913194	2.953285411	0.00709907898988	0.175565272425	-1.69532089807	-0.206175783298	-0.0242584300443	0.084282874479	24.1926816644	51.3871569871	3.17096588016
0.488	-8.00475723235	14.4816483885	0.906340442598	0.00539340558603	0.115160235365	0.258555518518	0.231745771002	0.0119144555933	-0.0219996639062	-0.0104297552625	0.127535619097	1.30342889251	0.0109951568513	-0.0131609612899	-0.0971104814671	0.00874756453967	0.0154416071551	1.76065683918	-0.00109070307229	-0.00695727478007	-0.163898784233	0.0629305957202	-0.0106941045506	0.104408550222	21.0043398235	48.0305398101	2.94369597733	0.00727377774772	0.173832243254	-1.77073744588	-0.206200000252	-0.024175477675	0.0816218641121	24.244070408	51.3903300527	3.17516519129
0.489	-7.99027513107	14.4825541715	0.905225589871	0.00550869747199	0.115423536557	0.268046866469	0.231757674398	0.0118923363056	-0.0222389114788	-0.0103015617311	0.128851443675	1.3282202629	0.0109819479691	-0.0132568029643	-0.0945728672959	0.00876388756487	0.0172044432486	1.76501534777	-0.00109774194542	-0.00712047148102	-0.162494617665	0.0629199548085	-0.0105877189869	0.108362577041	21.0523718327	48.0334787275	2.93413880467	0.00744670611274	0.172024486792	-1.84477547712	-0.206224135564	-0.0240951468209	0.0790398441022	24.2954623264	51.3935068056	3.17834067345
0.49	-7.97579212459	14.483458785	0.904001347721	0.00562425742783	0.115696375123	0.277630265547	0.231769555558	0.011869983634	-0.0224664318375	-0.010172040041	0.130191936601	1.35276558976	0.0109686446273	-0.0133498807728	-0.0915827496938	0.00878197536741	0.0189711618303	1.76842181571	-0.00110494329623	-0.00728223015143	-0.161022723155	0.0629094221028	-0.010477692292	0.111690812832	21.1004067762	48.0364081123	2.92463074625	0.00761779005136	0.170143390443	-1.91741722179	-0.206248191816	-0.0240173559201	0.0765419575619	24.3468574229	51.396686233	3.18051402271
0.491	-7.96130821414	14.4843621227	0.902673944831	0.00574009503571	0.115978840639	0.28730076498	0.231781414254	0.01184740779	-0.022685256321	-0.0100411656488	0.131556847691	1.37705659041	0.0109552498096	-0.0134397544748	-0.0881646542912	0.00880183135476	0.0207408128637	1.77088025106	-0.00111230565329	-0.00744248394986	-0.159484873701	0.0628990009359	-0.0103646414717	0.114410827809	21.1484446442	48.0393280218	2.91518823802	0.00778695692565	0.168190358139	-1.98864738554	-0.206272171503	-0.0239420184564	0.0741329698358	24.3982556997	51.3998673446	3.18170925975
0.492	-7.94682340103	14.4852640845	0.901249758899	0.0058562199649	0.116271017725	0.297053408078	0.231793250266	0.0118246160212	-0.0228982813423	-0.00990891426568	0.132945918622	1.40108527083	0.0109417669281	-0.0135260086679	-0.0843437318981	0.00882345798653	0.0225124506871	1.7723953958	-0.00111982747916	-0.00760116779773	-0.157882822045	0.0628886940325	-0.0102491654348	0.116541245865	21.1964854275	48.0422385295	2.90582729876	0.00795413550868	0.16616680791	-2.0584530718	-0.206296077034	-0.0238690433395	0.0718172638444	24.449657158	51.4030491755	3.18195258081
0.493	-7.9323376867	14.486164577	0.899735271931	0.00597264196678	0.116572986045	0.306883232723	0.23180506338	0.0118016127483	-0.0231082644314	-0.00977526186477	0.134358883215	1.42484391647	0.0109281997971	-0.0136082533688	-0.08014566989	0.00884685677924	0.0242851347372	1.77297270436	-0.00112750717224	-0.00775821835668	-0.156218295856	0.0628785035278	-0.0101318439759	0.118101671949	21.2445291166	48.045139725	2.89656350017	0.0081192559974	0.164074169527	-2.12682369422	-0.206319910723	-0.02379833529	0.0695988351945	24.5010617979	51.4062307879	3.18127220869
0.494	-7.91785107266	14.4870635132	0.898137055337	0.00608937086995	0.116884820298	0.316785271789	0.231816853387	0.0117783997061	-0.0233178201597	-0.0096401846893	0.135795467715	1.44832508219	0.0109145526081	-0.0136861245057	-0.0755966040015	0.00887202831174	0.0260579302495	1.77261832028	-0.00113534306842	-0.00791357400122	-0.154492993228	0.0628684309874	-0.0100132368304	0.119112618995	21.2925757023	48.0480317127	2.88741190732	0.00828225002328	0.16191388224	-2.19375088005	-0.206343674788	-0.0237297952282	0.0674812883371	24.552469619	51.4094112732	3.17969830334
0.495	-7.90336356049	14.4879608126	0.896461740136	0.00620641657521	0.11720659021	0.32675455356	0.231828620075	0.0117549760877	-0.0235294165323	-0.00950365925992	0.137255391047	1.47152158176	0.0109008299037	-0.0137592843231	-0.0707230306871	0.00889897223133	0.0278299089352	1.77133905111	-0.00114333344281	-0.00806717478715	-0.152708578621	0.0628584774276	-0.00989388280436	0.119595433149	21.3406251755	48.0509146121	2.87838706374	0.00844305066071	0.159687392618	-2.25922836509	-0.206367371346	-0.0236633206666	0.0654678348219	24.6038806195	51.4125897538	3.17726282775
0.496	-7.88887515189	14.4888564015	0.894716024399	0.00632378905058	0.117538360538	0.336786102132	0.231840363232	0.011731338693	-0.023745372775	-0.00936566238186	0.138738365076	1.49442647674	0.0108870365507	-0.0138274216986	-0.0655517202904	0.00892768726061	0.0296001496316	1.76914234168	-0.00115147651141	-0.00821896241603	-0.150866679139	0.0628486433367	-0.00977429897816	0.119572219235	21.3886775271	48.0537885572	2.86950303614	0.00860159243326	0.157396152494	-2.32325188132	-0.20639100241	-0.0235988061029	0.0635612924816	24.655294797	51.4157653849	3.17399938405
0.497	-7.87438584858	14.4897502128	0.892906613648	0.00644149832638	0.117880191058	0.346874937786	0.231852082642	0.0117074820785	-0.0239678563084	-0.0092261711519	0.140244094847	1.51703306509	0.0108731777137	-0.0138902523743	-0.0601096312093	0.00895817120489	0.0313677389255	1.76603624614	-0.00115977043272	-0.00836888019624	-0.148968881284	0.0628389286972	-0.00965497998631	0.119065764418	21.4367327482	48.0566536953	2.86077323556	0.00875781131803	0.155041617035	-2.38581903742	-0.206414569885	-0.023536143414	0.0617640854325	24.7067121484	51.4189373561	3.16994298995
0.498	-7.85989565238	14.4906421862	0.891040232033	0.00655955449019	0.118232136566	0.357016077385	0.231863778083	0.0116833987094	-0.0241988818161	-0.00908516296507	0.141772278814	1.53933486928	0.0108592588279	-0.0139475191026	-0.0544238253351	0.00899042096023	0.0331317717478	1.76202939844	-0.00116821330932	-0.0085168730009	-0.147016728045	0.0628293330085	-0.00953639737293	0.118099462357	21.4847908302	48.0595101872	2.8522105515	0.00891164474801	0.152625242919	-2.44692919396	-0.206438075567	-0.0234752222482	0.0600782460533	24.7581326695	51.4221048926	3.1651301533
0.499	-7.84540456515	14.4915322681	0.889123596251	0.00667796768191	0.118594246872	0.367204534759	0.231875449322	0.0116590791142	-0.0244403086836	-0.00894261552113	0.143322609061	1.56132562429	0.0108452855725	-0.0139989917078	-0.0485213850916	0.00902443252207	0.0348913519381	1.75713098202	-0.00117680318943	-0.00866288722317	-0.145011716489	0.0628198553103	-0.0094189990234	0.116697236692	21.5328517644	48.0623582061	2.84382721782	0.00906303161279	0.150148486656	-2.50658333294	-0.206461521144	-0.0234159304164	0.0585054176627	24.8095563556	51.425267257	3.15959848464
0.5	-7.83091258881	14.4924204116	0.887163370848	0.00679674808875	0.1189665668	0.377435321152	0.231887096117	0.0116345120393	-0.0246938411146	-0.00879850683085	0.144894771506	1.58299926541	0.0108312638431	-0.0140444670664	-0.0424293320466	0.00906020099443	0.0366455927783	1.7513506984	-0.0011855380684	-0.00880687072927	-0.142955295719	0.0628104942065	-0.0093032086727	0.114883464645	21.5809155424	48.0651979371	2.83563479781	0.00921191225764	0.147612803027	-2.56478392376	-0.206484908186	-0.0233581542785	0.0570468582446	24.8609832011	51.4284237496	3.15338669717
0.501	-7.81641972532	14.4933065764	0.885166179389	0.00691590594024	0.119349136183	0.387703445631	0.231898718216	0.0116096846051	-0.0249610274332	-0.00865281522205	0.146488446096	1.60434991601	0.0108171997251	-0.0140837690062	-0.0361745475748	0.00909772059957	0.038393617495	1.74469873513	-0.00119441589017	-0.00894877280977	-0.140848865265	0.0628012478894	-0.00918942549004	0.112682900712	21.6289821562	48.0680295767	2.82764425874	0.00935822848099	0.145019643673	-2.62153478549	-0.206508238153	-0.0233017791271	0.0557034447556	24.9124131999	51.4315737102	3.14653448761
0.502	-7.80192597667	14.4941907288	0.883138593286	0.00703545150326	0.119741989864	0.39800391559	0.231910315349	0.0115845824611	-0.025243260432	-0.0085055193455	0.148103306992	1.62537187529	0.0108030994665	-0.0141167481278	-0.0297836956088	0.00913698468818	0.0401345597291	1.73718573307	-0.00120343454864	-0.00908854412935	-0.138693773913	0.0627921141648	-0.00907802373924	0.110120600846	21.6770515976	48.0708533317	2.81986583769	0.00950192353072	0.142370455807	-2.67684094698	-0.206531512387	-0.0232466895642	0.0544756810414	24.963846345	51.4347165185	3.13908222318
0.503	-7.78743134488	14.4950728416	0.881087075919	0.00715539507704	0.12014515769	0.408331737268	0.231921887235	0.0115591899425	-0.0255417769076	-0.00835659818064	0.149739022733	1.64605960617	0.0107889694517	-0.0141432815494	-0.023283147566	0.00917798575003	0.0418675639724	1.72882275346	-0.00121259188905	-0.00922613667578	-0.136491318928	0.0627830904766	-0.00896935251544	0.107221846702	21.725123859	48.0736694192	2.81230911613	0.00964294209917	0.13966668108	-2.73070850527	-0.206554732117	-0.0231927698725	0.0533637023764	25.015282629	51.4378515951	3.13107095659
0.504	-7.77293583201	14.4959528941	0.879017990083	0.00727574698814	0.120558664517	0.418681916308	0.231933433575	0.0115334902242	-0.0258576596389	-0.00820603104107	0.151395256397	1.66640772335	0.0107748161746	-0.0141632725781	-0.016698909938	0.009220715425	0.0435917859714	1.71962124454	-0.00122188570924	-0.00936150370808	-0.134242745688	0.0627741739326	-0.00886373555635	0.104012071446	21.7731989328	48.0764780652	2.80498293042	0.009781230317	0.136909754586	-2.78314448353	-0.206577898454	-0.0231399043783	0.0523672860581	25.066722044	51.4409784017	3.12254224718
0.505	-7.75843944013	14.4968308719	0.876937590539	0.0073965175855	0.120982530204	0.429049458384	0.231944954053	0.0115074654749	-0.0261918387841	-0.00805379758	0.15307166575	1.6864109817	0.0107606462132	-0.0141766503103	-0.0100565544853	0.00926516451454	0.0453063930979	1.70959300833	-0.00123131376094	-0.00949459970478	-0.131949247697	0.0627653613293	-0.00876147112781	0.100516785606	21.8212768115	48.0792795044	2.79789540172	0.00991673574629	0.134101104	-2.83415668902	-0.206601012395	-0.0230879778065	0.0514858575771	25.1181645814	51.4440964418	3.11353796721
0.506	-7.74394217131	14.4977067667	0.874851994216	0.00751771723541	0.121416769619	0.439429369875	0.231956448334	0.0114810970092	-0.0265450928127	-0.00789987779544	0.154767903373	1.70606426476	0.0107464662034	-0.0141833691631	-0.00338115110208	0.00931132299343	0.0470105646857	1.69875016738	-0.00124087375095	-0.00962538031213	-0.129611967011	0.0627566491777	-0.00866283198262	0.0967615047703	21.8693574883	48.0820739791	2.79105392098	0.0100494073727	0.131242148869	-2.88375357207	-0.206624074822	-0.0230368756263	0.0507185030729	25.1696102323	51.4472052609	3.10410024226
0.507	-7.72944402764	14.4985805763	0.872767157853	0.00763935631654	0.121861392633	0.449816658616	0.231967916066	0.011454365437	-0.026918051648	-0.00774425203536	0.156483616793	1.72536257394	0.0107322828147	-0.0141834083405	0.00330279624177	0.00935918002194	0.0487034923353	1.68710513186	-0.00125056334226	-0.00975380229314	-0.127231995	0.062748033729	-0.00856806539127	0.0927716779115	21.9174409561	48.0848617386	2.78446513414	0.0101791955972	0.12833430004	-2.93194408688	-0.206647086502	-0.0229864843859	0.0500639778329	25.2210589871	51.4503044467	3.09427127242
0.508	-7.7149450112	14.4994523042	0.870688669384	0.00776144521493	0.122316404144	0.460206364802	0.231979356875	0.0114272524771	-0.0273078683531	-0.00758690100266	0.15821844861	1.74430106009	0.0107181027255	-0.0141767700504	0.00997378394095	0.00940872395819	0.0503843801723	1.67467054204	-0.00126038015516	-0.00987982351427	-0.124810447276	0.0627395109791	-0.0084774343684	0.0884903678088	21.9655272086	48.0876432803	2.77861832082	0.0103060522268	0.125378959256	-2.97873748069	-0.20667004809	-0.022936692512	0.0495197700802	25.2725108362	51.4533936277	3.08409081399
0.509	-7.70044512407	14.50032196	0.86862295866	0.00788399431902	0.122781804044	0.470593433634	0.23199077037	0.0113997374377	-0.0277222105069	-0.00742780576008	0.159972036549	1.76287481973	0.0107039325995	-0.0141634818714	0.0166025741783	0.00945994237084	0.0520524451208	1.66145935507	-0.00127032176831	-0.0100034027958	-0.122348115712	0.0627310766978	-0.0083911282659	0.0841218371934	22.0136162397	48.0904188483	2.77251754701	0.0104299304658	0.122377518756	-3.02414351845	-0.206692960131	-0.0228873895651	0.0490861237049	25.3239657692	51.4564724766	3.07360692322
0.51	-7.68594436831	14.5011895589	0.866574872285	0.00800701401466	0.123257587223	0.480972924517	0.232002156137	0.0113717977309	-0.028157203109	-0.00726694773501	0.161744013577	1.78107923491	0.0106897790609	-0.0141435953234	0.0231705217666	0.00951282205195	0.0537069170998	1.64748460289	-0.00128038571967	-0.0101244999158	-0.119846124308	0.0627227264981	-0.00830927116225	0.079592370108	22.0617080434	48.0931884491	2.76668408513	0.0105507849058	0.119331361162	-3.06817167106	-0.206715823059	-0.0228384666905	0.0487596255261	25.3754237758	51.4595407088	3.06285743415
0.511	-7.67144274597	14.5020551212	0.864549644291	0.00813051468007	0.123743743613	0.491339856442	0.232013513742	0.0113434126682	-0.0286129224114	-0.00710430872421	0.163534008022	1.79890965494	0.0106756486722	-0.0141171820871	0.0296559507988	0.00956734903008	0.0553470391666	1.63275953069	-0.00129056950745	-0.0102430756379	-0.117305319975	0.0627144558569	-0.00823201132438	0.074927305599	22.1098026138	48.0959523512	2.76112020016	0.0106685715161	0.116241859509	-3.11083163475	-0.206738637202	-0.0227898179417	0.0485378721496	25.4268848452	51.4625980793	3.05188365281
0.512	-7.65694025907	14.5029186748	0.862557634711	0.00825450668132	0.124240258879	0.501690675148	0.232024842729	0.0113145605909	-0.0290912322234	-0.0069398708976	0.165341645206	1.81636471315	0.0106615479118	-0.0140843387776	0.0360306682996	0.00962350858289	0.056972066454	1.61729504417	-0.00130087059209	-0.0103590936496	-0.11473070341	0.0627062600709	-0.0081595605258	0.0699742915458	22.1578999454	48.0987109266	2.75603052974	0.0107832476362	0.113110380649	-3.15212608418	-0.206761402781	-0.0227413406504	0.0484167105751	25.4783489665	51.465644388	3.04073365033
0.513	-7.64243690961	14.5037802509	0.860594462603	0.00837900036725	0.124747112982	0.512017531611	0.232036142619	0.0112852201733	-0.0295896029565	-0.00677361680306	0.167166543868	1.83343261131	0.010647483152	-0.0140451808099	0.0422852670963	0.0096812852505	0.0585812687542	1.60110955614	-0.00131128639653	-0.0104725152247	-0.11211244683	0.0626981342449	-0.00809209147972	0.0649638005707	22.2060000331	48.1014645376	2.75119146705	0.0108947719651	0.109938277174	-3.19208086666	-0.206784119919	-0.022692934446	0.0483956984244	25.5298161284	51.4686794736	3.02943755686
0.514	-7.62793269954	14.5046398825	0.858668811619	0.00850400606386	0.125264280246	0.522316995412	0.232047412915	0.0112553708614	-0.0301090209978	-0.00660552937256	0.169008317137	1.85011392692	0.0106334606414	-0.0139998403189	0.0483957147517	0.0097406628502	0.060173930643	1.58421422139	-0.00132181430488	-0.0105833014867	-0.109460077049	0.0626900733721	-0.00802965426811	0.0599106226582	22.2541028721	48.1042134416	2.74661649764	0.0110031045488	0.106726890255	-3.23069297104	-0.206806788636	-0.0226445014291	0.0484703355469	25.5812863197	51.4717032121	3.01803943515
0.515	-7.61342763079	14.5054976094	0.856784965843	0.00862953406937	0.125791730757	0.532584026529	0.232058653096	0.0112249918886	-0.0306489247596	-0.00643559192615	0.170866575687	1.86640317245	0.0106194864861	-0.0139484703289	0.0543442654307	0.00980162449005	0.0617493490691	1.56662263094	-0.00133245166431	-0.0106914173601	-0.106771669864	0.0626820724045	-0.00797228080536	0.0548363028502	22.3022084578	48.1069579028	2.74230581522	0.0111082067725	0.103477557089	-3.26797336184	-0.206829408861	-0.0225959475699	0.048637382919	25.6327595291	51.4747155206	3.00657752156
0.516	-7.59892170525	14.5063534754	0.85494697094	0.00875559464956	0.126329429629	0.5428137169	0.232069862624	0.0111940631037	-0.0312086452032	-0.00626378817559	0.172740925424	1.88229630257	0.0106055666304	-0.013891241131	0.0601141303559	0.00986415258188	0.0633068345962	1.54834842329	-0.00134319578675	-0.0107968275261	-0.104048662056	0.0626741262732	-0.00791998186313	0.0497615816421	22.3503167858	48.1096981852	2.73825913668	0.0112100413539	0.100191605752	-3.30392931217	-0.206851980426	-0.0225471822274	0.0488933022134	25.684235745	51.4777163539	2.99508915842
0.517	-7.58441492475	14.5072075281	0.853158619255	0.0088821980329	0.126877337056	0.553001137581	0.232081040938	0.0111625650563	-0.0317874498433	-0.00609010222886	0.174630968034	1.89778891637	0.0105917068402	-0.0138283393196	0.0656894924396	0.00992822885489	0.0648457114226	1.52940522932	-0.00135404394932	-0.0108994976052	-0.101291496252	0.0626662299086	-0.00787274734847	0.0447074476397	22.3984278522	48.1124345498	2.7344699502	0.0113085723353	0.0968703569749	-3.33856824131	-0.206874503076	-0.022498118414	0.0492343244841	25.7357149561	51.4807057038	2.98361064494
0.518	-7.56990729108	14.5080598192	0.851423449814	0.00900935440559	0.127435408317	0.563141384948	0.23209218746	0.0111304790971	-0.0323844685918	-0.00591451859441	0.176536300879	1.91287677336	0.0105779126871	-0.0137599667715	0.0710556037084	0.00999383436929	0.0663653173703	1.50980666618	-0.00136499339502	-0.0109993937972	-0.0985008877042	0.0626583782614	-0.0078305470666	0.0396931160649	22.4465416531	48.1151672531	2.73093661666	0.0114037650761	0.0935151245464	-3.37189661567	-0.206896976472	-0.0224486730165	0.0496564707719	25.7871971507	51.4836835977	2.97217717767
0.519	-7.55539880597	14.5089104033	0.849744748324	0.00913707390664	0.128003593794	0.573229569323	0.232103301593	0.0110977875157	-0.0329986942234	-0.00573702218543	0.178456517084	1.92755563763	0.0105641895339	-0.0136863395679	0.0761988034283	0.0100609495299	0.0678650038599	1.48956631307	-0.0013760413334	-0.0110964829689	-0.0956774555971	0.0626505663216	-0.00779333258575	0.0347358456347	22.494658185	48.1178965534	2.72766397893	0.0114955862464	0.0901272161494	-3.40392017819	-0.206919400192	-0.0223987669913	0.050155579811	25.8386823176	51.4866500977	2.96082268655
0.52	-7.54088947109	14.5097593384	0.848125524819	0.00926536662303	0.128581838989	0.583260819556	0.232114382724	0.011064473625	-0.0336290871492	-0.0055575983241	0.180391205562	1.94182131799	0.0105505425207	-0.0136076869387	0.0811064549416	0.0101295540998	0.0693441358642	1.4686976955	-0.00138718494119	-0.0111907326114	-0.0928218294812	0.0626427891363	-0.0077610380043	0.0298533172463	22.5427774446	48.1206227103	2.72464989126	0.0115840038216	0.086707934157	-3.43464380665	-0.206941773738	-0.022348325521	0.0507273607654	25.8901704453	51.489605299	2.94957995415
0.521	-7.52637928808	14.5106066854	0.846568550915	0.0093942425848	0.129170084541	0.593230284103	0.232125430221	0.011030521816	-0.0342745309463	-0.0053762327458	0.182339951048	1.95566965433	0.0105369765521	-0.0135242502072	0.0857670082114	0.0101996272136	0.0708020918461	1.44721426817	-0.00139842136291	-0.0112821108373	-0.0899346223296	0.0626350418272	-0.0077335801618	0.0250623677566	22.590899429	48.1233459811	2.72189171612	0.0116689870769	0.0832585765105	-3.46407148631	-0.20696409654	-0.0222972781427	0.0513673959067	25.9416615226	51.4925493292	2.9384804368
0.522	-7.51186825849	14.5114525079	0.84507631138	0.00952371176019	0.129768266249	0.603133133045	0.232136443441	0.0109959176315	-0.034933838062	-0.00519291160321	0.184302334135	1.96909652046	0.0105234962862	-0.0134362816977	0.0901700106624	0.0102711473914	0.0722382636805	1.42512940076	-0.00140974771152	-0.0113705863693	-0.0870164416237	0.0626273196074	-0.00771085948824	0.0203789793304	22.6390241353	48.1260666202	2.71938635409	0.011750506584	0.0797804376368	-3.49220626127	-0.206986367958	-0.0222455588652	0.0520711592399	25.9931555384	51.4954823465	2.92755419016
0.523	-7.4973563838	14.5122968716	0.843651045114	0.00965378405087	0.130376315096	0.612964559892	0.232147421724	0.0109606478344	-0.0356057561003	-0.00500762147049	0.186277931307	1.98209782321	0.0105101061235	-0.0133440436351	0.0943061146099	0.0103440925515	0.0736520565635	1.40245636516	-0.00142116106897	-0.011456128535	-0.0840678898185	0.0626196177972	-0.00769276086874	0.0158182596497	22.687151561	48.1287848785	2.71713024378	0.0118285342075	0.0762748094045	-3.51905020322	-0.207008587291	-0.0221931062688	0.0528340335004	26.0446524819	51.4984045385	2.91682986915
0.524	-7.48284366544	14.5131398444	0.842294704169	0.00978446928705	0.130994157267	0.622719783431	0.232158364398	0.010924700469	-0.0362889748067	-0.00482034934735	0.188266314971	1.99466950386	0.0104968101982	-0.0132478070372	0.0981670811234	0.0104184400242	0.0750428889084	1.37920832465	-0.00143265848687	-0.011538707264	-0.0810895682116	0.0626119318395	-0.00767915452681	0.0113944241602	22.735281704	48.1315010033	2.71511934698	0.0119030431032	0.0727429821097	-3.54460438636	-0.207030753776	-0.0221398635882	0.0536513280822	26.0961523422	51.5013161208	2.9063346386
0.525	-7.46833010477	14.5139814963	0.841008991003	0.00991577722277	0.131621714184	0.632394049724	0.232169270781	0.0108880649157	-0.0369821317727	-0.00463108266311	0.190267053493	2.00680753984	0.0104836123693	-0.0131478506064	0.101745780543	0.0104941665648	0.0764101922331	1.35539832473	-0.00144423698705	-0.0116182930881	-0.0780820799855	0.0626042573138	-0.00766989692438	0.0071207806759	22.7834145621	48.1342152375	2.71334919333	0.011974007717	0.0691862454808	-3.56886887155	-0.207052866597	-0.0220857787771	0.0545182942878	26.1476551089	51.5042173352	2.89609417319
0.526	-7.45381570307	14.5148218984	0.839795332402	0.0100477175311	0.132258902526	0.641982634123	0.232180140179	0.0108507319405	-0.0376838187221	-0.00443980928075	0.192279711236	2.01850794751	0.0104705162142	-0.0130444596213	0.105036189678	0.0105712483665	0.0777534110383	1.3310392857	-0.00145589356216	-0.0116948571449	-0.0750460335903	0.0625965899495	-0.00766483167611	0.00300971584511	22.8315501336	48.1369278195	2.71181485057	0.0120414037846	0.0656058896956	-3.59184269883	-0.207074924889	-0.022030804559	0.0554301420925	26.1991607718	51.5071084486	2.88613255322
0.527	-7.43930046156	14.5156611236	0.838654913008	0.0101802997995	0.132905634264	0.651480843262	0.232190971892	0.0108126937371	-0.0383925880305	-0.00424651750083	0.194303848603	2.0297667855	0.010457525022	-0.0129379248335	0.108033385754	0.0106496610733	0.0790720026797	1.30614399708	-0.00146762517633	-0.0117683711847	-0.0719820460163	0.0625889256384	-0.00766379047626	-0.000927316141315	22.879688417	48.1396389825	2.71051095426	0.0121052083327	0.0620032064018	-3.61352388871	-0.20709692774	-0.02197489846	0.0563820559764	26.2506693209	51.509989751	2.87647235394
0.528	-7.42478438138	14.5164992453	0.837588630617	0.010313533525	0.133561816695	0.660884017256	0.232201765211	0.0107739439638	-0.0391069586622	-0.00405119606549	0.196339022075	2.04058015885	0.0104446417889	-0.0128285413721	0.110733537214	0.0107293797933	0.080365437235	1.28072511357	-0.00147942876571	-0.0118388075808	-0.0688907460826	0.0625812604461	-0.00766659403558	-0.00467980251415	22.927829411	48.1423489539	2.70943181217	0.0121653996807	0.0583794897317	-3.63390945141	-0.207118874201	-0.0219180228265	0.0573692109901	26.3021807466	51.5128615544	2.86713442206
0.529	-7.41026746358	14.5173363382	0.836597152054	0.0104474281096	0.134227352469	0.670187531716	0.232212519422	0.0107344777734	-0.0398254223401	-0.00385383416232	0.198384784266	2.05094422376	0.0104318692144	-0.0127166076578	0.113133891267	0.0108103791106	0.0816331973682	1.2547951528	-0.00149130123917	-0.0119061393426	-0.0657727776006	0.0625735906226	-0.0076730530261	-0.00823817853234	22.9759731145	48.1450579554	2.70857125521	0.0122219574443	0.0547360373037	-3.65299540471	-0.207140763285	-0.0218601448276	0.0583867868409	26.3536950394	51.5157241907	2.85813815892
0.53	-7.39574970918	14.5181724772	0.835680879653	0.0105819928556	0.134902139635	0.679386800002	0.232223233807	0.010694291837	-0.0405464506475	-0.0036544214282	0.200440683975	2.060855193	0.0104192096984	-0.0126024243328	0.115232758741	0.0108926330983	0.0828747781919	1.22836649457	-0.00150323947891	-0.0119703401326	-0.0626288024705	0.0625659126116	-0.00768296903134	-0.011593831965	23.0241195265	48.1477662024	2.70792278647	0.0122748625385	0.0510741512018	-3.67077679915	-0.207162593975	-0.0218012364422	0.0594299840741	26.4052121905	51.5185780104	2.84950119257
0.531	-7.38123111907	14.5190077377	0.834839973599	0.0107172369613	0.135586071673	0.688477275355	0.232233907645	0.010653384362	-0.0412684992189	-0.00345294795309	0.202506266242	2.0703093419	0.0104066653396	-0.0124862932056	0.117029495712	0.010976115331	0.0840896871301	1.20145138184	-0.00151524034112	-0.0120313842857	-0.0594595036409	0.0625582230593	-0.00769613549977	-0.014739104925	23.0722686466	48.1504739036	2.70747956634	0.0123240971836	0.0473951389265	-3.68724775135	-0.207184365231	-0.0217412744316	0.0604940372286	26.4567321912	51.5214233808	2.84123957157
0.532	-7.3667116941	14.5198421948	0.834074366838	0.0108531695159	0.136279037537	0.697454453177	0.232244540214	0.0106117551049	-0.0419900149573	-0.00324940428376	0.204581072421	2.07930301483	0.0103942379349	-0.0123685162164	0.118524482677	0.0110607988965	0.0852774437825	1.17406192299	-0.00152730065668	-0.0120892468315	-0.0562655879248	0.0625505188222	-0.00771233869918	-0.0176672938978	23.1204204742	48.1531812606	2.70723442733	0.0123696449102	0.0437003143088	-3.70240148416	-0.207206075988	-0.0216802402979	0.0615742302034	26.5082550333	51.5242606844	2.83336767554
0.533	-7.35219143504	14.5206759239	0.833383738995	0.0109897994955	0.1369809217	0.706313873132	0.232255130795	0.0105694053764	-0.0427094420884	-0.00304378142743	0.206664640244	2.08783263226	0.0103819289796	-0.0122493944246	0.11971910084	0.0111466564083	0.0864375797919	1.14621009569	-0.00153941723185	-0.0121439035198	-0.0530477886578	0.0625427969735	-0.00773135866953	-0.0203726468317	23.168575009	48.1558884678	2.70717993379	0.0124114905665	0.0399909983797	-3.71623037403	-0.207227725168	-0.0216181202282	0.0626659092959	26.5597807088	51.5270903174	2.82589830458
0.534	-7.33767034258	14.5215089995	0.832767561078	0.0111271357585	0.137691604197	0.71505112153	0.232265678666	0.010526338042	-0.0434252265841	-0.00283607085535	0.208756503909	2.0958946982	0.0103697396689	-0.0121292270213	0.120615705797	0.0112336600175	0.0875696387158	1.1179077521	-0.00155158684904	-0.0121953308482	-0.04980686819	0.0625350548091	-0.00775297017194	-0.0228503579856	23.2167322511	48.1585957119	2.70730829239	0.0124496203258	0.0362685201903	-3.72872600477	-0.207249311681	-0.0215549050255	0.0637644961243	26.6113092103	51.5299126878	2.81884253025
0.535	-7.32314841733	14.5223414959	0.832225065678	0.0112651870409	0.138410960675	0.723661833479	0.232276183114	0.0104825575171	-0.0441358234966	-0.00262626450632	0.210856194162	2.10348580808	0.0103576709002	-0.0120083103689	0.121217599073	0.0113217814248	0.0886731759044	1.08916662523	-0.00156380626751	-0.0122435060924	-0.0465436201794	0.0625272898522	-0.00777694363111	-0.0250965603918	23.2648922006	48.1613031719	2.70761162043	0.0124840216947	0.0325342175741	-3.73987922755	-0.207270834429	-0.0214905900271	0.064865500899	26.6628405307	51.532728214	2.81220987439
0.536	-7.30862565984	14.523173486	0.831755302846	0.0114039619525	0.139138862439	0.732141695153	0.232286643428	0.0104380697552	-0.0448397004511	-0.00241435479004	0.212963238395	2.11060265699	0.0103457232764	-0.0118869370708	0.121528997013	0.011410991892	0.0897477583854	1.05999833671	-0.00157607222422	-0.0122884073383	-0.0432588717249	0.0625194998573	-0.00780304606936	-0.027108316106	23.3130548577	48.1640110185	2.70808166265	0.0125146835224	0.0287894378471	-3.74968022642	-0.207292292311	-0.0214251750099	0.0659645335982	26.7143746635	51.5355373231	2.80600826442
0.537	-7.29410207058	14.5240050422	0.831357095391	0.0115434689719	0.13987517651	0.740486446077	0.232297058904	0.0103928822326	-0.0455353448633	-0.00220033459047	0.215077160748	2.11724204822	0.0103338971104	-0.0117653950735	0.121554997735	0.0115012622535	0.0907929647565	1.03041440551	-0.00158838143465	-0.0123300135168	-0.0399534852604	0.0625116828133	-0.00783104202939	-0.0288836040127	23.3612202229	48.1667194144	2.70871005952	0.0125415960106	0.0250355384392	-3.75811858935	-0.207313684231	-0.0213586640849	0.0670573164243	26.7659116024	51.5383404492	2.80024398863
0.538	-7.27957764994	14.5248362353	0.831029076129	0.011683716443	0.140619765674	0.748691881308	0.232307428847	0.0103470039263	-0.0462212676648	-0.00198419726898	0.217197482223	2.12340090208	0.0103221924294	-0.0116439668016	0.121301546045	0.0115925629285	0.0918083850882	1.00042625776	-0.00160073059363	-0.0123683044396	-0.0366283602643	0.062503836945	-0.00786069448385	-0.0304213049531	23.4093882968	48.1694285135	2.70948828757	0.0125647507235	0.0212738874527	-3.76518338374	-0.207335009096	-0.0212910655799	0.0681396936998	26.8174513416	51.5411380321	2.7949218154
0.539	-7.26505239825	14.5256671347	0.830769710243	0.0118247125701	0.141372488541	0.756753853719	0.232317752571	0.010300445288	-0.0468960091239	-0.00176593666747	0.219323720806	2.12907626493	0.0103106089819	-0.0115229283304	0.120775396317	0.0116848639314	0.0927936208358	0.970045237482	-0.00161311637627	-0.0124032608371	-0.0332844347677	0.0624959607149	-0.00789176572893	-0.0317211851943	23.4575590803	48.1721384615	2.71040770411	0.0125841405993	0.0175058641426	-3.77086323639	-0.207356265824	-0.0212223919114	0.0692076433916	26.8689938759	51.5439305156	2.79004502296
0.54	-7.25052631578	14.5264978082	0.830577265471	0.0119664654142	0.142133199606	0.764668276177	0.232328029403	0.010253218212	-0.0475581428036	-0.00154554711126	0.221455391598	2.13426531837	0.0102991462434	-0.0114025485953	0.119984073761	0.0117781348842	0.0937482847636	0.939282618085	-0.00162553543888	-0.0124348643978	-0.0299226866064	0.0624880528229	-0.00792401826017	-0.0327838773082	23.5057325743	48.1748493952	2.71145957708	0.012599759961	0.0137328593158	-3.77514641733	-0.20737745335	-0.0211526594468	0.0702572858427	26.9205392003	51.5467183457	2.78561531007
0.541	-7.23599940272	14.5273283218	0.830449867994	0.0121089828887	0.142901749306	0.772431123776	0.23233825868	0.0102053359998	-0.048206281499	-0.00132302341199	0.223592006951	2.13896538857	0.0102878034248	-0.0112830886414	0.118935834078	0.011872345027	0.09467200088	0.908149614763	-0.00163798441999	-0.0124630978084	-0.0265441345036	0.062480112206	-0.00795721562807	-0.0336108585179	23.5539087797	48.1775614425	2.71263508499	0.0126116045285	0.00995627564378	-3.77802092664	-0.207398570624	-0.0210818883574	0.0712848929688	26.9720873105	51.5495019699	2.78163300455
0.542	-7.22147165919	14.5281587393	0.830385211855	0.0122522727554	0.143677984091	0.780038445424	0.232348439756	0.0101568153398	-0.0488350386731	-0.00109836087019	0.225733076649	2.14317400762	0.0102765794807	-0.0111647994728	0.117642503203	0.0119674632297	0.0955644043802	0.876657385706	-0.00165045994131	-0.012487944842	-0.0231499327456	0.0624721380116	-0.00799117317123	-0.0343042278546	23.6020876979	48.180275016	2.71451185644	0.0126196714303	0.0061775279375	-3.77947448593	-0.20741961662	-0.0210101030381	0.0722857457586	27.0236382024	51.5522818335	2.77809411287
0.543	-7.20694308526	14.528989123	0.830382086337	0.0123963426206	0.144461746476	0.78748632512	0.232358572	0.0101076718161	-0.0494520087959	-0.000871555277866	0.227878107997	2.14688868808	0.0102654731185	-0.0110479250552	0.116106331887	0.0120634580027	0.0964251416255	0.844817104909	-0.00166295860887	-0.0125093902759	-0.0197409350858	0.0624641295999	-0.00802565012573	-0.0346496811835	23.6502693305	48.1829902051	2.71586628258	0.0126239592158	0.00239804314603	-3.77949509703	-0.207440590336	-0.0209373306612	0.0732590082334	27.0751918725	51.5550583822	2.77500346303
0.544	-7.19241368093	14.5298195327	0.830437466502	0.0125411999314	0.145252875116	0.794770955086	0.232368654796	0.0100579203122	-0.0500509989215	-0.000642602920859	0.230026606016	2.15010734856	0.0102544828055	-0.0109327008222	0.114342134155	0.0121602975085	0.0972538701084	0.812639860742	-0.001675477014	-0.0125274199925	-0.0163184981266	0.0624560865947	-0.00806036031018	-0.0347706877219	23.698453679	48.1857067966	2.71731688082	0.0126244678676	-0.00138073953272	-3.77807026047	-0.207461490802	-0.0208636011886	0.074199937284	27.1267483177	51.5578320603	2.77235265076
0.545	-7.17788344615	14.5306500259	0.830548912287	0.0126868519714	0.146051204882	0.801888576927	0.232378687545	0.010007579397	-0.0506308313925	-0.000411500581016	0.232178073671	2.15282796154	0.0102436067804	-0.0108193494346	0.112360641142	0.0122579495728	0.098050258425	0.780136772577	-0.00168801173456	-0.0125420211153	-0.0128837475222	0.062448008874	-0.00809508107176	-0.0346708354482	23.7466407449	48.1884248817	2.71885313094	0.0126211988136	-0.00515736860255	-3.7751878792	-0.207482317077	-0.0207889484512	0.0751055374276	27.1783075354	51.5606033049	2.77013663948
0.546	-7.16335238081	14.5314806573	0.830713864416	0.0128333058573	0.146856566925	0.808835509342	0.23238866967	0.0099566687947	-0.0511903733714	-0.000178245538174	0.234332012013	2.15504872305	0.0102328430644	-0.0107080825545	0.110173118905	0.0123563816952	0.0988139862947	0.747318966802	-0.00170055933609	-0.0125531819541	-0.00943793008628	0.0624398965364	-0.00812959425838	-0.0343555378204	23.7948305296	48.191144542	2.72046746314	0.012614154939	-0.00893038052965	-3.77083597501	-0.207503068256	-0.0207134091946	0.0759729758138	27.2298695233	51.5633725478	2.76834905148
0.547	-7.14882048474	14.5323114791	0.830929674208	0.0129805685352	0.147668788752	0.815608144985	0.232398600609	0.00990520933055	-0.0517285550013	5.71644280246e-05	0.236487920385	2.15676802034	0.010222189473	-0.0105991003493	0.107791291557	0.0124555610606	0.0995447445754	0.714197594578	-0.00171311637311	-0.0125608920758	-0.00598231316781	0.0624317498955	-0.00816368744599	-0.0338308374048	23.8430230348	48.1938658518	2.72215212882	0.0126033405988	-0.0126982999571	-3.7650028799	-0.207523743472	-0.0206370229071	0.076799599221	27.2814342797	51.5661402136	2.76698248088
0.548	-7.13428775773	14.5331425407	0.831193588674	0.0131286467767	0.148487694302	0.822202953561	0.232408479825	0.0098532228676	-0.0522443710361	0.000294731036528	0.238645296621	2.15798445259	0.0102116436273	-0.0104925910555	0.10522729603	0.0125554545505	0.100242235296	0.680783846758	-0.00172567939032	-0.0125651423389	-0.00251821319307	0.0624235694745	-0.00819715456272	-0.0331033960974	23.8912182621	48.1965888776	2.72389954329	0.0125887616288	-0.016459640051	-3.75767730783	-0.207544341899	-0.0205598316356	0.0775829437189	27.3330018032	51.568906719	2.76602829993
0.549	-7.11975419951	14.5339738889	0.831502798945	0.0132775471759	0.14931310402	0.828616483435	0.232418306802	0.00980073224014	-0.052736883983	0.000534455503471	0.240803637265	2.15869683601	0.0102012029664	-0.0103887305897	0.102493635597	0.012656028754	0.100906171703	0.64708896802	-0.00173824492395	-0.0125659249387	0.000953013583057	0.062415355999	-0.00822979649189	-0.0321804622363	23.9394162134	48.1993136785	2.72570218146	0.0125704253573	-0.020212902933	-3.74884845627	-0.207564862755	-0.0204818797924	0.0783207427012	27.3845720928	51.5716724716	2.76547688246
0.55	-7.10521980979	14.5348055675	0.831854414195	0.0134272761453	0.150144834944	0.834845363541	0.232428081049	0.00974776118488	-0.0532052266644	0.000776338540999	0.24296243779	2.15890421315	0.01019086476	-0.0102876822056	0.099603132534	0.012757249979	0.101536278323	0.61312427112	-0.00175080950315	-0.0125632334472	0.00442996954553	0.0624071103899	-0.00826142164117	-0.0310698363464	23.9876168904	48.2020403059	2.72755262256	0.0125483406157	-0.0239565802099	-3.73850609754	-0.207585305302	-0.0204032139559	0.0790109304944	27.4361451479	51.5744378688	2.76531758904
0.551	-7.09068458819	14.5356376175	0.83224549517	0.0135778399132	0.150982700778	0.840886305268	0.232437802097	0.00969433426945	-0.0536486040801	0.00102038035631	0.245121192827	2.1586058606	0.0101806261208	-0.0101895961989	0.0965688808501	0.0128590842637	0.102132291034	0.578901150766	-0.0017633696513	-0.0125570628536	0.00791121755083	0.0623988337559	-0.00829184647718	-0.0297798357205	24.0358202949	48.204768804	2.72944360971	0.0125225177488	-0.0276891535943	-3.72664067116	-0.20760566885	-0.020323882668	0.0796516453847	27.4877209685	51.577203297	2.76553887129
0.552	-7.07614853435	14.5364700767	0.83267306909	0.0137292445196	0.151826511983	0.846736104228	0.232447469502	0.00964047681981	-0.0540662952699	0.00126658065092	0.247279396406	2.15780129665	0.0101704840179	-0.0100946096591	0.0934041987566	0.0129614973878	0.102693957158	0.5444310971	-0.00177592188753	-0.0125474096039	0.0113952820029	0.0623905273846	-0.00832089602365	-0.0283192572242	24.084026429	48.2074992098	2.73136803508	0.0124929686242	-0.0314090956163	-3.71324337293	-0.20762595276	-0.0202439362295	0.0802412318299	27.5392995547	51.5799691307	2.76612836123
0.553	-7.06161164782	14.5373029803	0.833134122193	0.0138814958135	0.152676075856	0.85239164198	0.232457082848	0.00958621484466	-0.0544576549437	0.00151493862023	0.249436542198	2.15649028853	0.0101604352899	-0.010002846269	0.0901225815614	0.0130644548842	0.103221035561	0.509725708696	-0.00178846272815	-0.0125342716377	0.0148806503767	0.0623821927344	-0.00834840432225	-0.0266973399848	24.1322352943	48.2102315533	2.73331901431	0.0124597066412	-0.0351148704237	-3.69830624187	-0.207646156441	-0.0201634264929	0.0807782412739	27.5908809072	51.5827357312	2.76707275212
0.554	-7.04707392815	14.5381363602	0.833625622094	0.0140345994497	0.153531196621	0.857849887696	0.232466641743	0.00953157495951	-0.054822115344	0.00176545295321	0.251592123772	2.15467285924	0.0101504766587	-0.00991441615083	0.0867376547249	0.0131679220503	0.103713296768	0.474796705013	-0.00180098868818	-0.0125176484251	0.018365774813	0.0623738314248	-0.00837421485551	-0.0249237265671	24.180446893	48.2129658578	2.7352899164	0.0124227467386	-0.0388049346666	-3.68182224387	-0.207666279358	-0.0200824066561	0.0812614321476	27.6424650267	51.5855034467	2.76835814118
0.555	-7.03253537485	14.5389702453	0.834144528955	0.0141885608858	0.154391675514	0.863107899808	0.232476145823	0.00947658430869	-0.0551591863623	0.00201812183252	0.253745634849	2.15234929386	0.0101406047428	-0.00982941575974	0.0832631274534	0.0132718639603	0.104170523089	0.439655938186	-0.00181349628289	-0.0124975410007	0.0218490739344	0.0623654452269	-0.00839818093053	-0.0230084234499	24.228661227	48.2157021399	2.73727433383	0.0123821054021	-0.0424777384645	-3.66378535204	-0.207686321026	-0.0200009310549	0.0816897702171	27.6940519148	51.5882726107	2.76996991038
0.556	-7.01799598739	14.5398046614	0.834687799215	0.014343385379	0.155257310878	0.868162827581	0.23248559475	0.00942127048688	-0.0554684572853	0.00227294293473	0.255896569568	2.14952014546	0.010130816071	-0.00974792782256	0.0797127469123	0.0133762454762	0.10459250876	0.404315404114	-0.00182598202939	-0.0124739519963	0.0253289347575	0.0623570360535	-0.00842016602289	-0.0209617612709	24.2768782983	48.2184404102	2.73926614225	0.0123378006696	-0.0461317264522	-3.64419062324	-0.207706281019	-0.0199190549565	0.0820624268381	27.7456415728	51.5910435421	2.77189284563
0.557	-7.00345576525	14.5406396315	0.835252407938	0.0144990779836	0.156127898248	0.873011912561	0.232494988216	0.00936566145964	-0.0557495972607	0.00252991343089	0.258044422761	2.14618624041	0.0101211070964	-0.0096700213225	0.076100253209	0.0134810312606	0.104979060089	0.368787252693	-0.00183844244822	-0.0124468856716	0.0288037148057	0.0623486059484	-0.00844004408067	-0.0187943543424	24.3250981089	48.221180673	2.74125951529	0.0122898521369	-0.049765338899	-3.6230342704	-0.207726158964	-0.0198368343547	0.082378776744	27.7972340029	51.5938165441	2.7741111815
0.558	-6.98891470784	14.5414751754	0.835835341364	0.0146556435479	0.15700323045	0.877652490053	0.232504325939	0.00930978548354	-0.0560023549479	0.00278902998739	0.260188690223	2.14234868328	0.01011147421	-0.00959575152826	0.0724393352575	0.0135861857885	0.105329995614	0.333083797275	-0.00185087406503	-0.012416347942	0.0322717443096	0.0623401570765	-0.00845769978775	-0.0165170598484	24.3733206607	48.2239229273	2.74324899912	0.012238280961	-0.0533770128995	-3.60031373057	-0.207745954544	-0.0197543257678	0.0826383972308	27.8488292071	51.5965919041	2.77660875022
0.559	-6.9743728146	14.5423113099	0.836433626711	0.014813086712	0.15788309769	0.882081990494	0.232513607668	0.00925367102627	-0.0562265596818	0.00305028876699	0.262328868995	2.13800886103	0.0101019137542	-0.00952516006685	0.0687435875661	0.0136916733594	0.105645146274	0.29721752309	-0.0018632734122	-0.0123823464056	0.0357313285731	0.0623316917122	-0.00847302878617	-0.0141409370117	24.4215459557	48.2266671665	2.74522939324	0.0121831098628	-0.0569651836288	-3.57602772815	-0.2077656675	-0.0196715860371	0.0828410643153	27.900427188	51.5993698929	2.77936892211
0.56	-6.95983008492	14.5431480489	0.837044332176	0.0149714119047	0.158767287655	0.886297940742	0.232522833177	0.00919734668611	-0.0564221206587	0.00331368543032	0.264464457649	2.13316844682	0.0100924220366	-0.00945827503894	0.0650264682554	0.0137974581103	0.105924355583	0.261201094792	-0.00187563703059	-0.0123448903661	0.0391807504193	0.0623232122289	-0.00848593785773	-0.0116772061156	24.469773996	48.2294133791	2.74719594419	0.0121243631281	-0.0605282856595	-3.55017633314	-0.207785297629	-0.0195886721303	0.0829867493594	27.9520279483	51.6021507647	2.78237475455
0.561	-6.94528651819	14.5439854033	0.837664559484	0.0151306233413	0.159655585609	0.890297965365	0.232532002271	0.00914084111247	-0.0565890265862	0.00357921513743	0.266594956574	2.12782940301	0.0100829953435	-0.00939511117572	0.0613012581744	0.013903504028	0.106167479812	0.225047362888	-0.0018879614712	-0.0123039908545	0.0426182727824	0.0623147210874	-0.00849634506457	-0.00913720755489	24.5180047834	48.2321615492	2.74914415181	0.0120620666081	-0.0640647543332	-3.52276101426	-0.207804844786	-0.0195056409481	0.0830756151117	28.0036314911	51.6049347567	2.78560912609
0.562	-6.9307421138	14.5448233814	0.838291488588	0.0152907250213	0.160547774485	0.894079787766	0.232541114783	0.00908418292653	-0.0567273453344	0.00384687254985	0.268719868267	2.12199398376	0.0100736299529	-0.00933567003593	0.0575810214141	0.014009774962	0.106374388178	0.18876936911	-0.00190024329695	-0.0122596606474	0.0460421413645	0.062306220825	-0.00850417984896	-0.00653236120706	24.56623832	48.2349116563	2.75107005239	0.0119962477174	-0.0675730271836	-3.49378468662	-0.207824308881	-0.0194225491348	0.0831080116332	28.0552378195	51.6077220885	2.78905457258
0.563	-6.91619687112	14.5456619883	0.838922344148	0.0154517207261	0.161443634995	0.89764123132	0.232550170574	0.00902740064231	-0.056837223121	0.0041166518328	0.270838697628	2.11566473694	0.0100643221478	-0.0092799402416	0.0538785672397	0.0141162346376	0.106544963038	0.152380350715	-0.00191247908442	-0.012211914283	0.0494505873748	0.0622977140435	-0.00850938309271	-0.00387412629789	24.6144746077	48.2376636763	2.75296993554	0.0119269354311	-0.0710515454038	-3.46325175382	-0.207843689882	-0.0193394528937	0.0830844705924	28.106846937	51.6105129627	2.79269367456
0.564	-6.90165078951	14.5465012267	0.839554458857	0.0156136140164	0.162342945721	0.90098022046	0.232559169536	0.00897052258944	-0.0569188826485	0.00438854665773	0.272950952249	2.10884450535	0.0100550682288	-0.00922789775129	0.0502064133834	0.0142228466692	0.106679100085	0.115893743539	-0.0019246654256	-0.0121607680742	0.0528418303829	0.0622892033984	-0.00851190713649	-0.00117396129644	24.6627136483	48.2404175815	2.75484061241	0.0118541602807	-0.0744987553529	-3.43116814444	-0.207862987812	-0.0192564078081	0.0830057006096	28.1584588473	51.6133075639	2.79650881886
0.565	-6.88710386835	14.5473410965	0.840185206383	0.0157764082309	0.163245483222	0.904094781559	0.232568111586	0.00891357683656	-0.0569726231042	0.00466255020522	0.275056142715	2.1015364275	0.0100458645268	-0.00917950616896	0.0465767512724	0.0143295745735	0.106776708549	0.0793231839707	-0.00193679892969	-0.0121062401184	0.0562140811571	0.0622806915869	-0.0085117157597	0.00155671488028	24.7109554438	48.2431733414	2.75667919219	0.011777954348	-0.0779131100965	-3.39754134259	-0.20788220275	-0.0191734686675	0.0828725806205	28.2100735541	51.6161060596	2.80048248172
0.566	-6.872556107	14.5481815951	0.840812079608	0.0159401064836	0.164151022134	0.906983043926	0.23257699667	0.00885659111611	-0.0569988178322	0.00493865516802	0.277153782898	2.09374393757	0.0100367074152	-0.00913471708707	0.0430014125013	0.0144363817835	0.106837711395	0.0426825096802	-0.0019488762249	-0.0120483503055	0.0595655446459	0.062272181337	-0.00850878412146	0.0043065615755	24.7591999959	48.2459309227	2.75848330557	0.0116983512574	-0.0812930709741	-3.36238041274	-0.207901334829	-0.0190906893	0.0826861544047	28.2616910615	51.6189085994	2.80459716916
0.567	-6.85800750485	14.5490227175	0.841432660818	0.0161047116623	0.165059335277	0.909643240615	0.232585824762	0.00879959275102	-0.0569979123538	0.0052168537546	0.279243390249	2.0854707649	0.0100275933214	-0.00909347046212	0.0394918374004	0.014543231662	0.10686204553	0.00598575913318	-0.00196089396022	-0.0119871203217	0.0628944229111	0.0622636753956	-0.00850309866378	0.00706435379107	24.8074473065	48.2486902898	2.76025092602	0.0116153861674	-0.0846371091897	-3.3256960184	-0.207920384235	-0.0190081224113	0.0824476230191	28.3133113734	51.6217153157	2.80883550644
0.568	-6.84345806126	14.5498644562	0.842044625431	0.0162702264268	0.165970193751	0.912073709173	0.232594595862	0.00874260858313	-0.0569704234367	0.00549713769277	0.281324486098	2.07672093277	0.0100185187387	-0.0090556950208	0.0360590452401	0.0146500875157	0.106849661994	-0.0307528301128	-0.0019728488072	-0.0119225736512	0.066198918139	0.0622551765178	-0.00849465697755	0.00981901865453	24.8556973774	48.2514514055	2.76198045909	0.0115290957591	-0.0879437074164	-3.28750043504	-0.207939351206	-0.0189258194306	0.0821583385114	28.3649344942	51.6245263236	2.81318031251
0.569	-6.82890777563	14.5507068014	0.842645771801	0.0164366532072	0.166883367052	0.914272892318	0.232603309999	0.00868566490334	-0.0569169361843	0.00577949823379	0.283396595943	2.06749875662	0.0100094802368	-0.00902130869504	0.032713606277	0.0147569126098	0.106800526167	-0.0675188242603	-0.00198473746182	-0.0118547355743	0.0694772356537	0.0622466874555	-0.00848346763264	0.0125596711296	24.9039502102	48.2542142311	2.76367074251	0.0114395182246	-0.0912113614124	-3.24780755704	-0.207958236031	-0.0188438303633	0.0818197962362	28.4165604283	51.6273417211	2.81761465967
0.57	-6.81435664736	14.5515497412	0.84323400259	0.0166039942023	0.167798623168	0.916239338709	0.232611967225	0.00862878738423	-0.0568381020566	0.00606392615663	0.285459249742	2.05780884164	0.0100004744729	-0.00899021908394	0.029465615924	0.0148636701819	0.106714617956	-0.104297597449	-0.00199655664619	-0.011783633163	0.0727275869258	0.0622382109467	-0.00846954997306	0.0152756480384	24.9522058067	48.256978727	2.76532100141	0.0113466932531	-0.0944385816403	-3.20663289869	-0.207977039048	-0.0187622036516	0.0814336271724	28.4681891799	51.6301615894	2.8221219331
0.571	-6.79980467586	14.5523932619	0.843807343394	0.0167722513783	0.168715728689	0.917971703791	0.232620567619	0.00857200096635	-0.0567347337492	0.0063504117726	0.287511982202	2.04765607851	0.0099914982014	-0.00896232397549	0.0263246009708	0.0149703234568	0.106591931989	-0.141074337298	-0.0020083031104	-0.0117092952721	0.0759481949572	0.0622297497053	-0.00845293267315	0.0179589517356	25.0004641685	48.2597448459	2.76691673696	0.0112506620148	-0.0976238948854	-3.1639935916	-0.207995760643	-0.0186809860293	0.0810016177129	28.5198207537	51.6329859933	2.82668590546
0.572	-6.78525186055	14.5532373475	0.844363931566	0.0169414264671	0.169634448915	0.919468748936	0.232629111285	0.00851532985035	-0.0566074983217	0.00663894493024	0.289554333063	2.03704564417	0.00998254828351	-0.00893751180537	0.0232997392595	0.0150768356617	0.106432477795	-0.177834050723	-0.0020199736343	-0.0116317525302	0.079137288838	0.0622213064116	-0.00843365479504	0.0205968044174	25.0487252972	48.2625125403	2.76847209036	0.0111514671445	-0.100765845864	-3.11990836589	-0.208014401247	-0.0186002224132	0.0805256144376	28.5714551542	51.6358149816	2.83129060268
0.573	-6.77069820089	14.5540819805	0.844902034849	0.0171115209655	0.170554547961	0.920729343139	0.232637598348	0.00845879748732	-0.056457227678	0.00692951502046	0.291585847381	2.0259829924	0.00997362169653	-0.00891566215217	0.0203995671473	0.0151831700406	0.106236279984	-0.214561571986	-0.00203156502923	-0.011551037327	0.0822931175289	0.0622128837008	-0.00841176673298	0.0231793196872	25.0969891943	48.2652817704	2.76998816431	0.0110491527221	-0.10386299882	-3.07439754529	-0.208032961336	-0.0185199558024	0.0800076074665	28.623092386	51.6386485872	2.83592060208
0.574	-6.75614369633	14.5549271416	0.845420055091	0.0172825361339	0.171475788865	0.921752463168	0.23264602896	0.00840242646649	-0.0562848140253	0.00722211098205	0.293606075804	2.01447385178	0.00996471554229	-0.00889664633969	0.0176320577957	0.0152892898698	0.106003378412	-0.251241571597	-0.00204307413979	-0.0114671837948	0.0854139467729	0.0622044841532	-0.00838732854682	0.0256970525952	25.1452558615	48.2680524974	2.77146585286	0.0109437642532	-0.106913939102	-3.02748301916	-0.208051441428	-0.0184402271535	0.0794496904127	28.6747324537	51.641486828	2.84056097269
0.575	-6.74158834635	14.5557728099	0.845916539431	0.0174544729952	0.172397933693	0.922537193765	0.232654403293	0.0083462384585	-0.0560912019573	0.00751672130737	0.295614574839	2.00252422002	0.00995582705512	-0.00888032800607	0.0150046094495	0.0153951584732	0.105733828343	-0.287858566095	-0.00205449784559	-0.0113802277897	0.0884980634364	0.0621961102842	-0.00836040955453	0.0281409319723	25.1935253	48.2708246836	2.77290643752	0.0108353486463	-0.10991727472	-2.97918821706	-0.208069842079	-0.0183610752833	0.0788540500216	28.7263753619	51.6443297072	2.84519736469
0.576	-6.72703215047	14.5566189631	0.846389837563	0.0176273323338	0.173320743637	0.923082694833	0.23266272154	0.00829025658146	-0.0558725522133	0.00781333404837	0.297610907161	1.99014042301	0.00994695361013	-0.0088665619615	0.0125274796956	0.0155007392377	0.105427700604	-0.324396910881	-0.00206583306294	-0.0112902069287	0.0915436585437	0.0621877645056	-0.00833114761953	0.0303829380136	25.2417975117	48.2735986432	2.77501280606	0.01072395419	-0.112871637812	-2.92953796686	-0.208088163885	-0.0182825374674	0.0782215818763	28.7780211154	51.6471772121	2.84981249273
0.577	-6.71247510819	14.5574655779	0.846839938313	0.0178011146952	0.174243979155	0.923388339943	0.232670983919	0.00823450003378	-0.0556405433454	0.00811193682284	0.299594641782	1.97732881931	0.00993809272956	-0.00885519917401	0.010198095275	0.0156059956288	0.105085081706	-0.360840885362	-0.00207707674661	-0.0111971604095	0.0945493798881	0.0621794491224	-0.00829961870895	0.032674883143	25.2900724982	48.2763743165	2.77633373439	0.0106096305279	-0.115775686288	-2.87855898414	-0.208106407478	-0.0182046478267	0.077557699522	28.8296697187	51.6500293194	2.85440202057
0.578	-6.69791721909	14.5583126304	0.847264930606	0.0179758203849	0.175167400077	0.923453504947	0.232679190661	0.00817898459258	-0.0553903392283	0.00841251682091	0.301565354343	1.9640963016	0.00992924208681	-0.00884608633159	0.00802758956706	0.0157108912067	0.104706073962	-0.397174602746	-0.00208822589134	-0.0111011290523	0.0975133346037	0.0621711663889	-0.00826584835046	0.0348658337898	25.338350261	48.2791512944	2.77762211859	0.0104924286322	-0.118628105195	-2.82627883055	-0.208124573521	-0.0181274374762	0.07686300145	28.8813211763	51.6528859944	2.85894791782
0.579	-6.68335848273	14.5591600948	0.847663912922	0.0181514494677	0.176090765681	0.923277703492	0.232687342017	0.00812372788312	-0.055123079801	0.00871506081179	0.30352262742	1.95044985352	0.00992039951261	-0.00883906207407	0.00602092545887	0.0158153896414	0.104290795622	-0.433382078627	-0.00209927753357	-0.0110021553885	0.100433992899	0.0621629184944	-0.00822994060226	0.0369496626081	25.3866308014	48.2819295447	2.77887845039	0.0103724007756	-0.121427608012	-2.77272680416	-0.208142662707	-0.0180509359661	0.0761400187621	28.9329754929	51.6557471875	2.86343835294
0.58	-6.66879889871	14.5600079448	0.848036106676	0.018328001768	0.177013834814	0.922860562263	0.232695438254	0.00806874638062	-0.0548399253748	0.00901955515085	0.305466050713	1.93639673141	0.00991156300138	-0.00883396037485	0.00418247297785	0.0159194547297	0.103839380961	-0.469447242474	-0.00211022875301	-0.0109002835078	0.103309768438	0.0621547075211	-0.00819200607758	0.038919386745	25.4349141207	48.2847090373	2.78010670841	0.0102496005025	-0.124172938138	-2.7179334473	-0.20816067576	-0.0179751703056	0.0753913023509	28.9846326729	51.6586128378	2.86786222458
0.581	-6.65423846666	14.5608561533	0.848380874842	0.0185054768684	0.177936366003	0.922201815192	0.232703479655	0.00801405538334	-0.0545420693234	0.00932598578685	0.307395221283	1.92194440955	0.00990273071562	-0.00883061115348	0.00251596975431	0.0160230504104	0.103351980365	-0.505353949382	-0.00212107667429	-0.0107955590554	0.106139136533	0.062146535437	-0.00815216209608	0.0407685762621	25.4832002201	48.2874897461	2.78131099045	0.0101240825984	-0.126862870163	-2.6619306032	-0.208178613428	-0.0179001649403	0.0746194282547	29.0362927208	51.6614828735	2.87220917642
0.582	-6.63967718624	14.5617046926	0.848697721958	0.0186838741102	0.178858117563	0.921301304537	0.232711466517	0.0079596689813	-0.0542307348223	0.00963433826938	0.309309743781	1.90710058567	0.00989390098959	-0.00882884090761	0.00102452200372	0.0161261407808	0.102828760393	-0.541085995865	-0.00213181846842	-0.0106880291857	0.108920602883	0.0621384040899	-0.00811053213864	0.0424913386232	25.5314891008	48.2902716494	2.78249551356	0.00999590305773	-0.12949621113	-2.60475133125	-0.208196476481	-0.0178259417282	0.0738269961439	29.0879556408	51.6643572129	2.87646961212
0.583	-6.62511505712	14.5625535346	0.848986301571	0.0188631925928	0.179778847705	0.920158980181	0.232719399152	0.00790560002872	-0.0539071704261	0.0099445977566	0.311209230658	1.89187316845	0.00988507233246	-0.00882847334336	-0.000289393516141	0.0162286901129	0.102269903826	-0.57662713671	-0.00214245135427	-0.0105777425264	0.111652715577	0.0621303152011	-0.00806724530565	0.0440823273384	25.579780764	48.2930547295	2.78366465867	0.0098651190513	-0.132071801723	-2.5464298544	-0.208214265712	-0.017752519918	0.0730166243156	29.1396214373	51.6672357651	2.88063472509
0.584	-6.61055207903	14.563402651	0.849246397614	0.019043431174	0.180698314645	0.918774899517	0.232727277882	0.0078518601203	-0.0535726464586	0.0102567490231	0.313093302377	1.87627027009	0.00987624343079	-0.00882933000333	-0.0014239264201	0.0163306628697	0.101675609707	-0.611961102361	-0.0021529726001	-0.0104647491365	0.114334064252	0.0621222703606	-0.00802243576719	0.0455367495597	25.6280752108	48.2958389732	2.78482285142	0.00973178889174	-0.134588517397	-2.4870014933	-0.20823198193	-0.0176799161342	0.0721909431741	29.1912901144	51.6701184307	2.88469649851
0.585	-6.5959882517	14.5642520131	0.849477931857	0.0192245884697	0.181616276708	0.91714922704	0.232735103042	0.0077984595714	-0.0532284514047	0.0105707764681	0.31496158761	1.86030019681	0.00986741315034	-0.00883123089037	-0.00237784767523	0.0164320237212	0.101046093347	-0.64707161668	-0.0021633795249	-0.010349100463	0.116963282819	0.0621142710216	-0.00797624220684	0.0468503711163	25.6763724425	48.298624372	2.78597465158	0.00959597199832	-0.137045269444	-2.42650260106	-0.20824962596	-0.0176081443693	0.0713525867322	29.2429616762	51.6730051028	2.88864775002
0.586	-6.58142357489	14.5651015926	0.84968097508	0.0194066628542	0.182532492439	0.915282233895	0.232742874975	0.00774540740196	-0.0528758876026	0.0108866641236	0.316813723429	1.84397143999	0.00985858053736	-0.00883399508563	-0.00315054284874	0.016532737561	0.100381586331	-0.681942415307	-0.00217366949978	-0.0102308492961	0.119539050902	0.0621063184969	-0.00792880726102	0.0480195204727	25.7246724602	48.3014109216	2.78712464869	0.0094577288606	-0.139441005992	-2.36497049458	-0.208267198641	-0.0175372159837	0.0705041844631	29.2946361266	51.6758956677	2.89248210192
0.587	-6.56685804842	14.5659513609	0.849855706096	0.0195896524608	0.183446720704	0.913174297413	0.232750594035	0.00769271132424	-0.0525162678678	0.0112043956631	0.318649355482	1.82729266664	0.00984974481913	-0.00883744135889	-0.00374200366059	0.0166327695224	0.0996823364914	-0.716557264212	-0.00218383994929	-0.0101100497229	0.122060095486	0.0620984139548	-0.00788027695552	0.0490410905331	25.7729752649	48.3041986227	2.78827758133	0.00931712100114	-0.141774712932	-2.30244338443	-0.208284700818	-0.0174671397142	0.0696483544307	29.3463134694	51.6787900058	2.89619405568
0.588	-6.55229167209	14.56680129	0.850002463907	0.0197735551816	0.184358720803	0.910825900617	0.232758260579	0.00764037773456	-0.0521509115351	0.0115239544099	0.320468138171	1.8102727101	0.00984090540407	-0.0088413887697	-0.0041528179645	0.0167320849946	0.09894860787	-0.750899978637	-0.00219388835269	-0.00998675707902	0.124525192306	0.0620905584162	-0.00783080014064	0.0499125392234	25.821280858	48.3069874806	2.78943817317	0.00917421093728	-0.144045414775	-2.2389603031	-0.208302133349	-0.0173979216902	0.0687876936281	29.3979937084	51.6816879923	2.89977888763
0.589	-6.53772444577	14.5676513521	0.850121691823	0.0199583686682	0.18526825257	0.908237631549	0.232765874974	0.00758841170841	-0.0517811407335	0.0118453233464	0.322269734806	1.79292056039	0.00983206188106	-0.00884565725758	-0.00438415780809	0.0168306496389	0.0981806806596	-0.784954442206	-0.00220381224518	-0.00986102789934	0.126933167052	0.0620827527522	-0.0077805279271	0.0506318878324	25.8695892405	48.3097775054	2.79061123729	0.00902906214218	-0.146252175443	-2.1745610318	-0.208319497093	-0.0173295654579	0.0679247709922	29.4496768471	51.6845894981	2.90323276818
0.59	-6.52315636934	14.5685015199	0.850213956088	0.0201440903328	0.186175076477	0.90541018259	0.232773437588	0.00753681699956	-0.051408277126	0.0121684851227	0.324053817763	1.77524535464	0.00982321401832	-0.0088500682196	-0.00443776623433	0.0169284294048	0.0973788511255	-0.818704626014	-0.00221360921907	-0.00973291986756	0.129282896516	0.0620749976817	-0.00772961312401	0.0511977183342	25.9179004136	48.3125687117	2.79180154204	0.00888173900497	-0.148394098972	-2.1092860266	-0.208336792911	-0.0172620720127	0.0670621193713	29.5013628891	51.6874943908	2.90655267239
0.591	-6.50858744269	14.5693517669	0.850279953331	0.0203307173479	0.187078953743	0.902344349874	0.232780948795	0.00748559604244	-0.0510336371372	0.0124934220659	0.325820068624	1.75725636737	0.00981436176167	-0.00885444507385	-0.00431594227121	0.0170253905461	0.0965434315084	-0.852134608023	-0.00222327692488	-0.00960249176458	0.131573309451	0.0620672937703	-0.00767820968071	0.0516091682657	25.9662143785	48.3153611195	2.79301393032	0.0087323067904	-0.150470330157	-2.04317634384	-0.208354021667	-0.0171954398389	0.0662022283068	29.5530518376	51.6904025354	2.90973645449
0.592	-6.49401766578	14.5702020671	0.850320488214	0.020518246648	0.187979646434	0.899041032433	0.232788408968	0.00743474995892	-0.0506585298572	0.0128201161893	0.327568178308	1.73896300085	0.00980550523223	-0.00885861380732	-0.0040215246554	0.0171214996368	0.0956747499083	-0.885228592277	-0.00223281307247	-0.00946980341616	0.133803387394	0.0620596414293	-0.00762647213406	0.0518659249938	26.0145311364	48.318154753	2.79425320029	0.00858083159777	-0.152480055112	-1.97627356544	-0.20837118422	-0.0171296649566	0.065347536467	29.6047436957	51.693313795	2.91278274357
0.593	-6.47944703854	14.5710523956	0.85033647716	0.02070667493	0.188876917566	0.895501231338	0.232795818482	0.00738427856771	-0.0502842526184	0.0131485492021	0.329297847197	1.72037477549	0.00979664472357	-0.00886240350675	-0.00355787420267	0.0172167235868	0.0947731501482	-0.917970927825	-0.002242215432	-0.00933491563984	0.135972165244	0.0620520409157	-0.0075745550626	0.0519682179147	26.0628506886	48.3209496417	2.79552417994	0.00842738031933	-0.154422501757	-1.90861972405	-0.208388281423	-0.0170647409757	0.0645004254766	29.6564384666	51.6962280319	2.9156909883
0.594	-6.46487556098	14.5719027283	0.850328937173	0.0208959986544	0.189770531206	0.891726048954	0.232803177712	0.00733418039749	-0.0499120877357	0.0134787025183	0.331008785244	1.70150132026	0.00978778069838	-0.00886564687121	-0.00292885473755	0.0173110296577	0.0938389916204	-0.950346127953	-0.00225148183492	-0.00919789019136	0.138078731716	0.0620444923319	-0.00752261254912	0.051916809025	26.1111730364	48.3237458196	2.79683163762	0.00827202059834	-0.156296940233	-1.84025722886	-0.208405314123	-0.0170006591566	0.0636632125825	29.7081361532	51.6991451081	2.9184615016
0.595	-6.4503032331	14.5727530422	0.850298978388	0.0210862140462	0.190660252574	0.887716687939	0.232810487028	0.00728445270386	-0.0495432997122	0.013810557267	0.332700712086	1.68235236313	0.00977891378459	-0.00886818070507	-0.00213881297532	0.0174043854781	0.0928726491121	-0.982338888658	-0.00226061017487	-0.00905878971067	0.140122229666	0.0620369956268	-0.00747079765327	0.0517129826767	26.1594981809	48.3265433256	2.79818029702	0.0081148207866	-0.158102683244	-1.77122879198	-0.208422283157	-0.0169374084778	0.0628381450661	29.7598367582	51.7020648866	2.92109532654
0.596	-6.43573005492	14.5736033156	0.850247815251	0.0212773170966	0.191545848144	0.883474450282	0.2328177468	0.00723509148833	-0.0491791315144	0.0141440943016	0.334373357129	1.66293772178	0.00977004477105	-0.00886984639021	-0.00119255730533	0.0174967590589	0.0918745126142	-1.01393410708	-0.00226959840856	-0.00891767766773	0.142101856211	0.0620295505971	-0.00741926189517	0.0513585334993	26.2078261237	48.3293422032	2.79957485199	0.00795584990182	-0.159839086317	-1.70157735563	-0.208439189349	-0.0168749757086	0.062027393491	29.8115402843	51.7049872314	2.92359429598
0.597	-6.4211560265	14.5744535279	0.850176744163	0.0214693035635	0.192427085737	0.879000736328	0.232824957392	0.00718609152182	-0.0488208016613	0.01447929421	0.336026459637	1.64326729426	0.00976117460268	-0.00887049033648	-9.53352428041e-05	0.0175881188088	0.0908449871109	-1.04511689948	-0.00227844455654	-0.00877461830825	0.144016862747	0.0620221568887	-0.00736815475184	0.0508557531284	26.256156866	48.3321425006	2.8010199368	0.00779517758466	-0.161505548006	-1.63134602095	-0.208456033509	-0.0168133454885	0.0612330466975	29.8632467339	51.707912009	2.92596097291
0.598	-6.4065811479	14.5753036598	0.850087150931	0.0216621689737	0.193303734627	0.874297043702	0.232832119161	0.00713744637017	-0.0484695015475	0.0148161373242	0.337659768809	1.62335105003	0.00975230437531	-0.00886996440925	0.00114718970144	0.0176784335485	0.0897844923518	-1.07587261885	-0.002287146704	-0.00862967659948	0.145866554798	0.0620148139998	-0.00731762316738	0.0502074157703	26.3044904094	48.3349442706	2.8025200516	0.00763287405565	-0.163101510005	-1.56057797805	-0.208472816432	-0.0167525004118	0.0604571067961	29.9149561094	51.7108390888	2.92819871008
0.599	-6.39200541923	14.5761536937	0.84998048842	0.0218559086239	0.194175565632	0.869364966406	0.232839232458	0.00708914842346	-0.0481263919501	0.0151546037305	0.339273043845	1.60319902152	0.00974343532994	-0.00886812633281	0.00252896318852	0.017767672526	0.0886934626062	-1.10618687222	-0.00229570300139	-0.00848291817652	0.14765029111	0.0620075212827	-0.00726781106177	0.0494167954312	26.3528267554	48.3377475704	2.80407959223	0.00746901007204	-0.164626457213	-1.48931643695	-0.208489538893	-0.0166924211163	0.0597014840459	29.9666684131	51.7137683439	2.93031147122
0.6	-6.37742884057	14.5770036131	0.849858283997	0.0220505175823	0.195042351212	0.864206192928	0.232846297627	0.00704118892679	-0.0477926015155	0.0154946732795	0.340866054002	1.5828212933	0.00973456884674	-0.00886484007027	0.00404356187209	0.0178558054305	0.0875723464022	-1.13604553582	-0.00230411166512	-0.00833440928793	0.149367486072	0.0620002779477	-0.00721885889921	0.0484875296825	26.4011659054	48.3405524617	2.80570298433	0.00730365688458	-0.166079917714	-1.41760456581	-0.208506201647	-0.0166330863784	0.0589679918485	30.0183836471	51.7166996517	2.93230396509
0.601	-6.36285141206	14.5778534033	0.84972211346	0.0222459906907	0.195903865561	0.858822506198	0.232853315	0.00699355801459	-0.0474692228017	0.0158363255958	0.342438578647	1.56222799721	0.00972570643861	-0.00885997617789	0.00568422288779	0.0179428024068	0.0864216062479	-1.16543477291	-0.00231237097813	-0.00818421674284	0.151017604116	0.0619930830666	-0.00717090325421	0.0474237602903	26.4495078611	48.3433590104	2.80739438534	0.00713688619437	-0.167461462707	-1.34548541985	-0.208522805427	-0.0165744732105	0.0582583439536	30.0701018134	51.7196328944	2.93418155611
0.602	-6.34827313384	14.5787030511	0.849573642015	0.0224423225658	0.196759884705	0.85321578155	0.232860284902	0.00694624474761	-0.04715731123	0.0161795400887	0.343990407296	1.54142930126	0.00971684974446	-0.00885341213255	0.00744386779115	0.0180286340691	0.0852417183376	-1.19434104767	-0.00232047929043	-0.008032407859	0.152600163572	0.0619859355768	-0.00712407636206	0.0462300239888	26.4978526243	48.3461672866	2.80915789306	0.00696877010984	-0.16877070636	-1.27300188596	-0.208539350942	-0.0165165569639	0.0575741493376	30.1218229138	51.7225679603	2.93595016003
0.603	-6.33369400604	14.5795525452	0.849414553493	0.0226395076014	0.197610186589	0.847387985748	0.232867207642	0.00689923715146	-0.0468578811269	0.0165242959622	0.345521339649	1.52043540291	0.00970800052208	-0.00884503263369	0.00931512992975	0.0181132715144	0.0840331722437	-1.2227511401	-0.00232843501957	-0.00787905041035	0.154114733728	0.0619788342858	-0.00707850572458	0.0449112509377	26.5462001966	48.3489773642	2.81099745631	0.00679938110385	-0.170007305613	-1.20019662135	-0.208555838876	-0.0164593114343	0.0569169099908	30.1735469502	51.7255047435	2.93761634827
0.604	-6.31911402883	14.5804018758	0.849246587604	0.0228375399703	0.198454551169	0.841341175648	0.232874083522	0.0068525222581	-0.0465719054919	0.0168705722248	0.347031185611	1.49925652116	0.00969916064082	-0.00883472987801	0.0112903814224	0.0181966863358	0.0827964705938	-1.25065215968	-0.00233623665106	-0.00772421257619	0.155560934583	0.061971777876	-0.00703431372692	0.0434727444081	26.5945505799	48.3517893214	2.81291681528	0.00662879197108	-0.171170959923	-1.12711199828	-0.208572269886	-0.0164027089708	0.0562880171929	30.2252739241	51.7284431453	2.93918716908
0.605	-6.30453320237	14.5812510349	0.849071525037	0.0230364136262	0.199292760506	0.835077496842	0.232880912826	0.00680608614903	-0.0463003126206	0.0172183477003	0.348519765316	1.47790288919	0.00969033207398	-0.00882240380691	0.0133617607644	0.0182788506355	0.0815321287348	-1.27803155838	-0.0023438827388	-0.00756796289106	0.156938435683	0.0619647649105	-0.00699161727519	0.0419201590121	26.6429037762	48.3546032396	2.81491960585	0.00645707578565	-0.172261410948	-1.05379005069	-0.208588644601	-0.0163467205873	0.055688749766	30.2770038373	51.731383074	2.94067020714
0.606	-6.28995152685	14.5821000162	0.848891168833	0.0232361223058	0.200124598845	0.82859918235	0.232887695826	0.00675991400038	-0.0460439848248	0.0175676010375	0.349986909134	1.45638474732	0.00968151689091	-0.00880796232634	0.015521200381	0.0183597370371	0.0802406743842	-1.30487714284	-0.00235137190534	-0.00741037019567	0.15824695509	0.0619577938382	-0.00695052745631	0.0402594787301	26.6912597874	48.357419204	2.81700924039	0.00628430585908	-0.173278442185	-0.980272424382	-0.208604963619	-0.0162913160766	0.055120271747	30.328736691	51.7343244459	2.9420735836
0.607	-6.27536900243	14.5829488155	0.848707359284	0.0234366595316	0.200949852712	0.821908551137	0.232894432779	0.0067139901297	-0.0458037565695	0.0179183107209	0.351432457676	1.43471233618	0.009672717249	-0.00879132149889	0.0177604545097	0.0184393186979	0.0789226472699	-1.33117708564	-0.00235870284223	-0.00725150358901	0.159486258244	0.0619508629998	-0.00691114921987	0.0384969941224	26.7396186157	48.3602373031	2.81918896735	0.00611055569871	-0.174221878563	-0.906600330185	-0.208621227509	-0.0162364641259	0.0545836295933	30.3804724868	51.7372671856	2.94340580702
0.608	-6.26078562931	14.5837974301	0.848521936685	0.0236380186135	0.201768310991	0.815008006801	0.232901123923	0.00666829804487	-0.0455804131925	0.0182704550807	0.352856261789	1.41289589037	0.0096639353854	-0.00877240570805	0.0200711271682	0.0185175693209	0.0775785987592	-1.35691993577	-0.00236587431022	-0.00709143238153	0.160656156706	0.0619439706347	-0.00687358108331	0.0366392789583	26.7879802631	48.3630576285	2.82146181166	0.00593589896644	-0.175091585978	-0.832814500322	-0.208637436808	-0.0161821324349	0.0540797525318	30.432211226	51.7402112264	2.94467578828
0.609	-6.24620140766	14.5846458595	0.84833676368	0.0238401926515	0.202579765012	0.807900035958	0.232907769482	0.00662282049376	-0.0453746891581	0.0186240123028	0.35425818255	1.39094563229	0.00965517360864	-0.0087511477945	0.0224446999346	0.018594463166	0.0762090914772	-1.38209462824	-0.00237288513943	-0.00693022604974	0.16175650689	0.0619371148867	-0.00683791486071	0.0346931662352	26.8363447321	48.3658802747	2.82383063436	0.00576040943805	-0.175887470802	-0.75895514826	-0.208653592018	-0.0161282878333	0.0536094508134	30.4839529099	51.7431565107	2.94589281082
0.61	-6.23161633768	14.5854941045	0.848153334111	0.0240431745383	0.203384008582	0.800587103819	0.232914369663	0.006577542353	-0.0451815924607	0.0189789604398	0.35563809129	1.368871846	0.00964643429118	-0.00872748713968	0.0248766097138	0.0186699750612	0.074814698951	-1.40669042424	-0.00237973422959	-0.00676795426597	0.162787060641	0.0619302937765	-0.00680430548347	0.0325255882344	26.8847120251	48.3687057508	2.8271214366	0.005584160963	-0.176609479291	-0.685061829026	-0.20866969361	-0.016074897208	0.0531717996346	30.5356975397	51.7461029883	2.94706243277
0.611	-6.21703041955	14.5863421686	0.84797488898	0.0242469569616	0.204180838178	0.793072087166	0.232920924657	0.00653244443328	-0.0450142470654	0.0193352774201	0.35699586947	1.34668451551	0.00963771986015	-0.00870137490556	0.0273478585223	0.0187440804133	0.0733960051291	-1.43069721961	-0.00238642055005	-0.00660468666343	0.163748144436	0.0619235052148	-0.0067728180539	0.0304492708819	26.933082145	48.3715341264	2.82962980866	0.00540722742477	-0.177257597166	-0.611173920959	-0.208685742022	-0.0160219258229	0.0527709707385	30.5874451165	51.749050622	2.94820490479
0.612	-6.20244365343	14.5871900572	0.847802266479	0.0244515324072	0.204970053018	0.785357593326	0.232927434631	0.00648750417241	-0.044866274693	0.0196929410592	0.3583314087	1.32439394463	0.00962903278627	-0.00867277286182	0.0298562289463	0.0188167552178	0.0719536039851	-1.45410506826	-0.00239294313983	-0.00644049287943	0.164639423565	0.0619167470849	-0.00674344166042	0.0283035160974	26.9814550946	48.3743650613	2.83223992586	0.00522968270173	-0.177831848913	-0.537329574585	-0.208701737654	-0.0159693376971	0.052405280876	30.6391956415	51.7519993864	2.94932384789
0.613	-6.18785603952	14.588037777	0.847637310624	0.0246568931613	0.205751455025	0.777446421445	0.232933899734	0.00644270192606	-0.0447382180719	0.020051929069	0.359644610781	1.30201021698	0.00962037557571	-0.00864164826505	0.0323929645892	0.0188879760694	0.0704880991895	-1.47690452305	-0.0023993011076	-0.00627544266383	0.165461007628	0.0619100172435	-0.0067162412134	0.0260973779077	27.0298308765	48.3771986568	2.83495120704	0.00505160062876	-0.178332297042	-0.463566683236	-0.208717680871	-0.015917097491	0.0520751315635	30.6909491158	51.7549492631	2.95042963326
0.614	-6.17326757796	14.5888853366	0.847481831908	0.0248630313133	0.206524848962	0.769341451043	0.232940320094	0.00639801754397	-0.0446305461228	0.0204122190682	0.3609353876	1.27954342122	0.00961175076302	-0.00860797710397	0.0349493575704	0.0189577201708	0.0690001036478	-1.49908656036	-0.00240549363178	-0.00610960569191	0.166212936212	0.0619033134862	-0.00669127328574	0.0238384773838	27.0782094933	48.3800350158	2.83776672184	0.00487305495945	-0.178759041568	-0.389922367784	-0.208733572005	-0.0158651695394	0.0517807715805	30.7427055405	51.7579002443	2.95153272152
0.615	-6.15867826892	14.5897327463	0.84733761102	0.025069938759	0.207290042504	0.761045634223	0.232946695818	0.00635343043405	-0.04454367375	0.0207737885925	0.362203661107	1.25700359125	0.00960316090244	-0.00857174405926	0.0375167318634	0.0190259653422	0.0674902390769	-1.5206425814	-0.0024115199604	-0.00594305156624	0.166895315147	0.0618966335562	-0.00666858674101	0.021534612024	27.126590948	48.3828742437	2.84068900347	0.00469411932902	-0.179112219294	-0.31643308491	-0.208749411348	-0.0158135179961	0.051522315247	30.7944649168	51.7608523325	2.952643767
0.616	-6.14408811253	14.5905800183	0.847206395119	0.0252776072034	0.208046846319	0.752561995425	0.232953026993	0.00630891961657	-0.044477961259	0.0211366151047	0.363449363261	1.23440071847	0.00959460855918	-0.00853294245748	0.0400864716867	0.0190926900295	0.0659591355788	-1.54156441493	-0.00241737941107	-0.00577584977095	0.167508275417	0.0618899751515	-0.0066482225867	0.0191936965857	27.1749752433	48.3857164483	2.84372018278	0.00451486721781	-0.179392003126	-0.243134578741	-0.208765199161	-0.0157621069619	0.0512997530168	30.8462272458	51.7638055412	2.95377346873
0.617	-6.12949710894	14.5914271664	0.847089897841	0.0254860281636	0.208795074132	0.743893629435	0.232959313685	0.00626446377919	-0.0444337135414	0.0215006760043	0.364672435992	1.21174474328	0.00958609630085	-0.00849157419784	0.0426500475951	0.0191578733129	0.0644074312113	-1.56184431995	-0.00242307137078	-0.00560806964156	0.168051983375	0.0618833359333	-0.00663021387145	0.016823733924	27.2233623824	48.3885617394	2.84686204791	0.00433537191557	-0.179598601354	-0.170061876714	-0.208780935665	-0.0157109006065	0.0511129579972	30.8979925285	51.7667598942	2.95493249595
0.618	-6.11490525826	14.5922742063	0.846989795566	0.0256951929721	0.209534542796	0.735043699635	0.232965555937	0.00622004133226	-0.0444111804245	0.0218659486379	0.36587283114	1.18904555307	0.00957762668893	-0.00844764965331	0.0451990414585	0.0192214949143	0.0628357715577	-1.58147498724	-0.00242859529577	-0.00543978033182	0.168526636095	0.0618767135336	-0.00661458561099	0.0144327869639	27.2717523684	48.3914102284	2.85011595488	0.00415570648643	-0.179732256931	-0.097249276856	-0.208796621047	-0.0156598632823	0.0509616903728	30.9497607661	51.7697154262	2.95613159239
0.619	-6.10031256058	14.593121155	0.846907716244	0.0259050927797	0.210265072364	0.726015436463	0.232971753773	0.0061756304637	-0.0444105566712	0.0222324103087	0.367050510406	1.16631297868	0.00956920227033	-0.00840118754745	0.0477251702541	0.0192835352047	0.0612448092941	-1.6004495401	-0.00243395071132	-0.00527105078331	0.168932460938	0.0618701055634	-0.00660135474213	0.0120289507322	27.3201452045	48.3942620278	2.85348282754	0.00397594373459	-0.17979324674	-0.024730341589	-0.208812255458	-0.0156089596369	0.0508456004318	31.0015319599	51.7726721827	2.95738147199
0.62	-6.08571901598	14.5939680315	0.84684523195	0.0261157185589	0.21098648615	0.716812135433	0.232977907193	0.00613120919439	-0.0444319819799	0.0226000382865	0.368205445291	1.1435567915	0.00956082556915	-0.00835221480774	0.0502203091601	0.0193439752113	0.0596352037568	-1.61876153445	-0.00243913721156	-0.00510194969585	0.169269713968	0.061863509621	-0.0065905301043	0.00962032494135	27.3685408942	48.3971172508	2.85696327686	0.00379615617079	-0.179781880857	0.0474621066114	-0.208827839015	-0.0155581547203	0.0507642328739	31.0533061111	51.7756302198	2.95869266987
0.621	-6.07112462454	14.594814856	0.846803858876	0.0263270611074	0.211698610796	0.70743715555	0.232984016175	0.00608675543259	-0.0444755416829	0.0229688098177	0.369337617038	1.12078670089	0.00955249907855	-0.00830076639636	0.0526765136019	0.0194027966234	0.0580076205106	-1.63640495793	-0.00244415445916	-0.00493254549953	0.16953867868	0.0618569232997	-0.00658211244817	0.00721498733037	27.4169394408	48.3999760112	2.86055746675	0.00361641597946	-0.179698501811	0.119295986469	-0.2088433718	-0.0155074140894	0.0507170290221	31.1050832211	51.778589604	2.96007570624
0.622	-6.05652938628	14.5956616505	0.846785053611	0.026539111051	0.212401276332	0.697893917473	0.232990080676	0.00604224702857	-0.0445412663976	0.0233387021345	0.370447016564	1.09801235162	0.00954422525279	-0.00824688511947	0.0550860401781	0.0194599817991	0.0563627309174	-1.65337422844	-0.00244900218507	-0.00476290632783	0.169739664716	0.0618503441962	-0.00657609447074	0.00482096750056	27.465340848	48.4028384226	2.86426521838	0.00343679498663	-0.179543483839	0.190739956472	-0.208858853859	-0.0154567039093	0.050703331246	31.1568632911	51.7815504123	2.96154090762
0.623	-6.04193330124	14.5965084381	0.846790216863	0.0267518588473	0.213094316242	0.688185901599	0.232996100631	0.00599766182847	-0.0446291337721	0.023709692465	0.371533644401	1.07524332167	0.00953600649952	-0.00819062141595	0.0574413668437	0.0195155137704	0.0547012117073	-1.66966419184	-0.00245368018823	-0.00459309999217	0.169873006615	0.0618437699186	-0.00657246087628	0.00244622142054	27.5137451195	48.4057045981	2.86808593571	0.00325736462864	-0.179317232156	0.261763411019	-0.208874285206	-0.015405991051	0.0507223856403	31.2086463226	51.7845127319	2.96309834719
0.624	-6.0273363694	14.5973552436	0.846820667386	0.0269652947891	0.213777567517	0.67831664902	0.233002075951	0.00595297766995	-0.0447391833877	0.0240817580425	0.372597510621	1.05248911848	0.00952784517223	-0.00813203316758	0.0597351298929	0.0195693762486	0.0530237445509	-1.68527012099	-0.00245818833521	-0.00442319395603	0.169939065652	0.0618371980946	-0.00657118704224	0.000101446610643	27.5621522591	48.4085746421	2.87200202048	0.00307819592145	-0.179020182214	0.332336472242	-0.208889665823	-0.0153552431687	0.0507733789273	31.2604323173	51.7874766601	2.96475803852
0.625	-6.01273859073	14.5982020927	0.846877638251	0.0271794090083	0.214450870717	0.668289751266	0.233008006526	0.00590817249866	-0.0448711591307	0.0244548761152	0.373638634771	1.02975918259	0.00951974356295	-0.00807118538946	0.0619604263484	0.0196215536287	0.0513310156374	-1.70018770604	-0.00246252655984	-0.00425325531421	0.169938218	0.0618306263807	-0.00657224069046	-0.00220874306979	27.6105622708	48.4114486575	2.87602874637	0.00289935943085	-0.178652798983	0.402429989041	-0.208904995659	-0.0153044288093	0.0508553400869	31.3122212768	51.7904423039	2.96652948856
0.626	-5.99813996518	14.5990490127	0.846962302923	0.0273941914786	0.215114070021	0.658108856776	0.233013892224	0.00586322447975	-0.0450248788111	0.0248290239555	0.374657045802	1.00706287922	0.0095117038953	-0.00800814992109	0.0641105103932	0.0196720309941	0.049623715256	-1.71441305675	-0.00246669486289	-0.00408335077156	0.169870867303	0.0618240524686	-0.00657558349384	-0.00447686371626	27.6589751585	48.4143267546	2.88016536832	0.00272092524325	-0.178215576231	0.472015515494	-0.208920274632	-0.0152535175131	0.0509672523476	31.3640132029	51.7934097797	2.96842205524
0.627	-5.98354049266	14.5998960317	0.847075745463	0.0276096320203	0.215767013283	0.647777666614	0.233019732892	0.00581811198185	-0.0452001169324	0.0252041788694	0.375652781992	0.984409499884	0.00950372831773	-0.00794300520514	0.066178921501	0.0197207941204	0.0479025373796	-1.7279426959	-0.00247069331158	-0.00391354661979	0.16973743623	0.0618174740921	-0.0065811696623	-0.0066954731883	27.7073909264	48.4172090423	2.88441003859	0.00254296293722	-0.177709035821	0.541065305297	-0.208935502631	-0.0152024798769	0.0511080200085	31.4158080974	51.7963792131	2.97044473886
0.628	-5.96894017305	14.6007431791	0.847218975425	0.027825720303	0.216409552082	0.637299932248	0.233025528355	0.00577281362388	-0.0453965991037	0.0255803182058	0.376625890872	0.961808260283	0.00949581889714	-0.00787583599229	0.0681595042042	0.0197678294787	0.0461681792548	-1.74077355384	-0.00247452203925	-0.00374390871804	0.169538367278	0.0618108890342	-0.00658894605655	-0.008857315348	27.7558095787	48.4200956276	2.88876053691	0.0023655415558	-0.17713372702	0.60955229617	-0.208950679515	-0.015151287631	0.0512764719315	31.4676059623	51.7993507386	2.9726062268
0.629	-5.95433900622	14.601590485	0.84739292413	0.0280424458499	0.217041541775	0.626679453577	0.233031278416	0.00572730832226	-0.0456140041351	0.0259574193658	0.377576429151	0.939268299102	0.00948797761263	-0.00780673302939	0.0700464215915	0.0198131242389	0.0444213409963	-1.75290296307	-0.00247818124485	-0.00357450247369	0.169274121408	0.061804295135	-0.00659885238399	-0.0109553395305	27.8042311198	48.422986615	2.89321438968	0.00218872957938	-0.176490225824	0.677450094585	-0.208965805116	-0.0150999137121	0.0514713658486	31.5194068	51.8023244991	2.9749147892
0.63	-5.93973699199	14.6024379807	0.847598414868	0.0282597980415	0.217662841541	0.615920077136	0.233036982858	0.00568157533735	-0.0458519657841	0.0263354598117	0.378504462639	0.916798676626	0.00948020634974	-0.0077357927348	0.0718341675893	0.019856666272	0.0426627251888	-1.76432865196	-0.0024816711925	-0.0034053928243	0.168945177382	0.0617976902981	-0.00661082141391	-0.0129827203345	27.8526555542	48.4258821066	2.89776876569	0.00201259489932	-0.175779134298	0.74473295891	-0.208980879239	-0.0150483323317	0.0516913949978	31.5712106125	51.8053006456	2.97737827897
0.631	-5.92513413015	14.603285698	0.847836196423	0.0284777661195	0.218273314426	0.605025693934	0.233042641443	0.00563559431794	-0.0461100729881	0.0267144170761	0.379410066164	0.89440837341	0.00947250689494	-0.00766311686204	0.0735175779191	0.0198984441528	0.0408930364936	-1.77504873852	-0.00248499221102	-0.00323664422009	0.168552031038	0.0617910724978	-0.00662477921202	-0.0149328758998	27.9010828864	48.4287822013	2.90242055058	0.0018372047922	-0.175001079928	0.811375781395	-0.208995901664	-0.0149965190392	0.0519351902185	31.6230174025	51.8082793369	2.9800042212
0.632	-5.91053042046	14.6041336696	0.848106920719	0.0286963391904	0.218872827392	0.594000237688	0.233048253913	0.0055893453449	-0.0463878731243	0.0270942687709	0.380293323496	0.872106289142	0.00946488093044	-0.00758881215312	0.0750918399208	0.0199384471617	0.0391129812625	-1.78506172361	-0.00248814469343	-0.00306832060727	0.168095194609	0.0617844397855	-0.00664064539239	-0.0167994848744	27.949513121	48.4316869947	2.90716634691	0.00166262589474	-0.174156715002	0.877354069417	-0.209010872149	-0.0149444507801	0.0522013279842	31.6748271726	51.8112607388	2.98279955983
0.633	-5.89592586266	14.6049819286	0.848411150277	0.0289155062298	0.219461251352	0.582847682614	0.23305381999	0.00554280897177	-0.0466848731739	0.0274749925963	0.381154327261	0.849901241367	0.00945733002937	-0.00751298998258	0.0765525011448	0.0199766652859	0.0373232671588	-1.79436648382	-0.00249112909644	-0.00290048541187	0.167575196185	0.0617777902961	-0.00665833338623	-0.0185765028	27.9979462627	48.4345965791	2.91200248897	0.00148892417924	-0.173246716005	0.942643925781	-0.209025790427	-0.0148921059492	0.052488333662	31.7266399254	51.814245024	2.98577080667
0.634	-5.88132045645	14.6058305088	0.848749350756	0.0291352560861	0.220038461214	0.571572041605	0.233059339377	0.0054959662649	-0.0470005406532	0.0278565663494	0.381993178864	0.827801964348	0.00944985565138	-0.0074357659937	0.0778954766138	0.0200130892209	0.0355246027847	-1.8029622644	-0.00249394593991	-0.00273320152418	0.16699257919	0.061771122254	-0.00667775072586	-0.0202581764606	28.0463823166	48.4375110429	2.91692505777	0.00131616492972	-0.172271783027	1.00722202873	-0.209040656213	-0.0148394644388	0.0527946874499	31.7784556641	51.8172323714	2.98892401159
0.635	-5.86671420147	14.6066794445	0.849121887237	0.0293555774847	0.220604335917	0.560177364081	0.23306481176	0.00544879884097	-0.0473343071062	0.028238967933	0.3828099884	0.805817107932	0.00944245913852	-0.00735725972788	0.0791170550146	0.0200477103709	0.0337176973167	-1.81084867161	-0.00249659580631	-0.00256653128361	0.166347901957	0.061764433979	-0.00669879934293	-0.0218390577065	28.0948212873	48.4404304704	2.92192992568	0.0011444127186	-0.171232639207	1.07106561144	-0.209055469199	-0.0147865076806	0.0531188288005	31.8302743918	51.8202229657	2.99226468801
0.636	-5.85210709736	14.6075287699	0.849529035389	0.0295764590318	0.221158758466	0.548667734009	0.233070236804	0.00540128890299	-0.0476855690358	0.0286221753645	0.383604874572	0.783955236286	0.00943514171153	-0.00727759424863	0.0802139034786	0.0200805208496	0.0319032601483	-1.8180256652	-0.00249907934019	-0.00240053646394	0.165641737389	0.0617577238914	-0.00672137587966	-0.0233140157652	28.14326318	48.4433549417	2.92701271176	0.00097373138391	-0.170130030181	1.1341524413	-0.209070229062	-0.0147332186847	0.0534591629403	31.8820961118	51.823216997	2.99579778314
0.637	-5.83749914372	14.6083785199	0.849970974028	0.0297978892191	0.221701615967	0.537047267891	0.233075614158	0.00535341927349	-0.0480536901159	0.0290061667841	0.384377964603	0.7622248267	0.00942790446653	-0.00719689576124	0.0811830713137	0.02011151348	0.0300820005404	-1.82449355068	-0.00250139724755	-0.00223527825892	0.164874672655	0.0617509905174	-0.00674537201158	-0.0246782480681	28.1917079998	48.4462845325	2.93216887116	0.000804184007039	-0.16896472356	1.19646079937	-0.209084935462	-0.014679582071	0.0538140645949	31.9339208276	51.8262146598	2.9995277673
0.638	-5.82289034009	14.6092287293	0.850447788835	0.0300198564269	0.222232799657	0.525320112647	0.233080943454	0.00530517342668	-0.048438003636	0.0293909204634	0.385129394151	0.740634268339	0.00942074837203	-0.00711529322933	0.0820219925008	0.0201406817939	0.0282546272792	-1.83025297162	-0.00250355029531	-0.00207081726809	0.16404730899	0.061744232494	-0.00677067478091	-0.0259272906114	28.2401557517	48.4492193138	2.93739365041	0.000635832891043	-0.167737508431	1.25796945994	-0.209099588045	-0.0146255840966	0.0541818842757	31.985748543	51.8292161529	3.00345851481
0.639	-5.80828068601	14.6100794329	0.850959461182	0.0302423489292	0.222752204935	0.513490443656	0.233086224309	0.0052565355179	-0.0488378140144	0.0297764148141	0.385859307216	0.719191860975	0.00941367426642	-0.00703291798961	0.0827284869301	0.0201680200317	0.0264218483426	-1.83530490156	-0.00250553931069	-0.00190721348284	0.163160261527	0.0617374485732	-0.00679716693919	-0.0270570259891	28.288606441	48.4521593517	2.94268211722	0.000468739539395	-0.166449194866	1.31865767039	-0.209114186444	-0.0145712126779	0.0545609531691	32.0375792619	51.8322216789	3.00759331882
0.64	-5.79367018096	14.6109306656	0.851505875587	0.0304653548973	0.223259731389	0.501562462567	0.233091456322	0.00520749041112	-0.0492523994762	0.0301626283958	0.386567856053	0.697905813533	0.00940668285574	-0.00694990336584	0.0833007606197	0.0201935231412	0.0245843705736	-1.83965063648	-0.00250736518057	-0.00174452627246	0.162214159234	0.0617306376261	-0.00682472729783	-0.0280636913085	28.337060073	48.4551047073	2.9480292201	0.00030296463523	-0.165100613465	1.37850513154	-0.209128730279	-0.0145164574074	0.0549495879095	32.0894129885	51.835231443	3.01193496585
0.641	-5.7790588244	14.611782462	0.85208684206	0.0306888624044	0.223755282818	0.489540395385	0.233096639079	0.00515802370421	-0.0496810142649	0.0305495399243	0.387255201081	0.676784242736	0.00939977471192	-0.00686638428319	0.0837374046605	0.0202171867761	0.022742899362	-1.84329178683	-0.00250902885089	-0.00158281437041	0.161209644852	0.0617237986469	-0.00685323108561	-0.0289438842738	28.3855166531	48.4580554368	2.95342971385	0.000138568021043	-0.16369261491	1.4374919788	-0.209143219162	-0.0144613095653	0.0553460961673	32.141249727	51.8382456533	3.01648558676
0.642	-5.76444661574	14.6126348564	0.852702047676	0.0309128594295	0.22423876726	0.477428490238	0.233101772151	0.00510812175207	-0.0501228901558	0.0309371282803	0.387921510788	0.65583517155	0.00939295027134	-0.00678249688424	0.0840373932442	0.020239007295	0.0208981383336	-1.84623026986	-0.002510531326	-0.00142213586051	0.160147374949	0.0617169307562	-0.00688255031184	-0.0296945681912	28.4339761866	48.4610115908	2.95887826383	-2.43913211813e-05	-0.162226069538	1.49559876391	-0.209157652698	-0.0144057621263	0.0557487820042	32.1930894821	51.8412645194	3.02124671638
0.643	-5.74983355437	14.613487883	0.853351112455	0.0311373338616	0.224710097013	0.465231015478	0.233106855098	0.00505777168729	-0.0505772394827	0.0313253725165	0.388566961638	0.635066527568	0.00938620983382	-0.00669837814744	0.0842000803532	0.0202589817587	0.0190507890477	-1.84846830204	-0.00251187366801	-0.00126254816305	0.159028019983	0.061710033204	-0.00691255413376	-0.0303130756656	28.482438679	48.4639732146	2.96436938643	-0.000185855289419	-0.160701866937	1.55280643773	-0.209172030484	-0.0143498097605	0.0561559495982	32.2449322585	51.8442882525	3.02621938288
0.644	-5.73521963964	14.6143415751	0.854033123702	0.0313622735044	0.225169188547	0.452952052976	0.233111887466	0.00500696474063	-0.0510366538074	0.0317142518663	0.389191738021	0.614486238075	0.00937955356317	-0.00661416315229	0.0842299099459	0.0202771079286	0.0172015507719	-1.85000824943	-0.00251305699615	-0.00110410810996	0.157852086184	0.0617031053315	-0.00694319077586	-0.0309602085035	28.5309041361	48.4669408273	2.97085592151	-0.000345766680642	-0.159120915509	1.60909641905	-0.209186352114	-0.0142934497701	0.0565640311688	32.2967780612	51.8473170618	3.03139926493
0.645	-5.72060487087	14.6151959662	0.854749120772	0.03158766608	0.225615962753	0.440596358647	0.233116868793	0.00495568898725	-0.0515148530249	0.0321037457513	0.389796032037	0.594101794981	0.00937298148624	-0.00652999071155	0.0841149715343	0.020293384264	0.0153511200195	-1.85085325546	-0.00251408248605	-0.000946871698594	0.156620736558	0.061696146581	-0.00697431012306	-0.031278485927	28.5793725637	48.4699144279	2.97634537518	-0.000504069209516	-0.157484142239	1.66445012067	-0.209200617179	-0.0142366799858	0.0569755374454	32.3486268953	51.8503511605	3.03679814935
0.646	-5.70598924734	14.6160510894	0.855497263372	0.0318134992339	0.226050344935	0.428168004219	0.233121798603	0.00490393010659	-0.0520029083127	0.0324938337891	0.390380043442	0.573921014526	0.0093664934901	-0.00644600157563	0.083863300315	0.0203078099191	0.0135001902991	-1.85100618534	-0.00251495136899	-0.000790894179975	0.155334300682	0.0616891565858	-0.00700568044302	-0.031462154031	28.6278439677	48.4728935302	2.98185904324	-0.000660707526749	-0.155792492225	1.71884990663	-0.209214825268	-0.0141794990569	0.0573863203172	32.4004787662	51.8533907635	3.04240778089
0.647	-5.69137276831	14.6169069765	0.85627682507	0.0320397605387	0.226472264593	0.415671313036	0.233126676407	0.00485167865264	-0.0524999996414	0.0328844958006	0.390943979641	0.553951382928	0.00936008932327	-0.00636233208034	0.0834756902696	0.0203203847403	0.0116494520183	-1.85047037633	-0.0025156649312	-0.000636230223961	0.153993611344	0.0616821351627	-0.00703716570797	-0.0315083759197	28.6763183535	48.4758781538	2.98738828301	-0.000815627236979	-0.154046928236	1.77227807222	-0.209228975972	-0.0141219084884	0.0577948166756	32.4523336797	51.8564360807	3.04822669923
0.648	-5.67675543299	14.6177636583	0.857086963952	0.0322664374987	0.226881655561	0.403110623098	0.233131501709	0.00479892601436	-0.0530052769464	0.0332757118182	0.391488055499	0.534200333146	0.00935376859844	-0.00627911757259	0.0829533252254	0.0203311092624	0.0097995921148	-1.84924943064	-0.00251622451317	-0.000482933724516	0.152599387546	0.0616750822658	-0.00706862815193	-0.0314165120071	28.7247957267	48.4788683124	2.99292893708	-0.000968774916357	-0.152248430519	1.82471736197	-0.209243068882	-0.0140639113566	0.0581994469976	32.5041916414	51.8594873206	3.05425299704
0.649	-5.66213724058	14.6186211652	0.857926778495	0.0324935175545	0.227278456012	0.390490279038	0.233136274005	0.00474566443364	-0.0535178845748	0.0336674620926	0.392012493253	0.514675176586	0.00934753079363	-0.00619649204988	0.0822977202042	0.0203399847053	0.00795129379549	-1.84734720798	-0.00251663150895	-0.000331057831349	0.15115239879	0.0616679979869	-0.00709992951531	-0.0311862147646	28.7732760929	48.4818640152	2.99847653508	-0.00112009812983	-0.150397996432	1.87615081287	-0.209257103594	-0.0140055123132	0.0585986400256	32.5560526574	51.8625446892	3.06048415601
0.65	-5.64751819023	14.6194795262	0.858795270324	0.0327209880868	0.227662608468	0.377814631473	0.23314099278	0.00469188700919	-0.0540369643131	0.0340597271004	0.392517522402	0.495383119967	0.00934137525369	-0.00611458783215	0.0815107152375	0.0203470129703	0.00610523628211	-1.84476781881	-0.00251688736533	-0.000180654922763	0.149653418383	0.0616608825565	-0.00713093135552	-0.0308174656529	28.8217594575	48.4848652667	3.00402644277	-0.00126954544811	-0.148496640133	1.92656178437	-0.209271079709	-0.0139467175698	0.0589908469701	32.6079167339	51.8656083898	3.066917032
0.651	-5.63289828109	14.6203387696	0.859691388905	0.0329488364209	0.228034059801	0.365088034567	0.233145657518	0.00463758769888	-0.0545616563177	0.0344524875514	0.39300337959	0.476331257436	0.00933530119215	-0.00603353524131	0.0805944664535	0.0203521966358	0.0042620945634	-1.84151561859	-0.00251699358108	-3.1776594712e-05	0.148103237718	0.0616537363431	-0.00716149537554	-0.0303105744242	28.8702458262	48.4878720668	3.00957386196	-0.00141706646432	-0.14654539227	1.97593394095	-0.209284996835	-0.0138875348709	0.0593745507067	32.6597838774	51.8686786223	3.07354797423
0.652	-5.61827751224	14.62119892	0.860609456897	0.0331770498312	0.228392760868	0.352314099	0.233150267693	0.00458276212339	-0.0550894946791	0.0348457243951	0.393470307763	0.457525088306	0.00932930769495	-0.00595345916288	0.0795576903984	0.020355538953	0.00242253984172	-1.83759382478	-0.0025169517057	0.000115527357558	0.146504666822	0.061646559894	-0.00719140295357	-0.0295045816165	28.9187352044	48.4908843186	3.01492972672	-0.00156261181108	-0.14454530126	2.02424807975	-0.209298854589	-0.0138279728262	0.059749538661	32.7116540945	51.8717555795	3.08036647737
0.653	-5.60365588278	14.6220600028	0.86155610159	0.0334056155454	0.228738667387	0.339498940128	0.233154822777	0.00452740664377	-0.0556214646203	0.035239418828	0.393918558039	0.438975463214	0.0093233937238	-0.00587448313657	0.0783943622228	0.0203570438417	0.000587237659403	-1.83301053986	-0.00251676333901	0.000261206023527	0.144852665117	0.0616393539647	-0.00722045561005	-0.0286007313698	28.9672275975	48.4939019376	3.02030816674	-0.00170613317586	-0.142497428304	2.0714978312	-0.209312652596	-0.0137680419497	0.0601122144144	32.763527392	51.8748394509	3.08737622201
0.654	-5.58903339176	14.6229220441	0.86252656579	0.0336345207489	0.229071739779	0.326645843452	0.233159322239	0.00447151805133	-0.0561557203764	0.0356335523014	0.394348388806	0.420686070836	0.00931755811716	-0.00579673014882	0.0771116132601	0.0203567158845	-0.00124315207312	-1.82776892518	-0.00251643013148	0.000405209036436	0.143153360703	0.0616321194638	-0.0072485461595	-0.0275803675177	29.015723011	48.4969249322	3.02568095922	-0.00184758331469	-0.140402849347	2.11766008431	-0.209326390495	-0.0137077546971	0.0604622908868	32.815403777	51.877930423	3.09456796944
0.655	-5.5744100382	14.6237850672	0.863519590348	0.03386375259	0.229391942305	0.313759208599	0.233163765546	0.00441509443158	-0.0566915191012	0.0360281065278	0.394760063935	0.402664186811	0.00931179959303	-0.00572031809899	0.0757124864031	0.0203545603217	-0.00306797365593	-1.82187424044	-0.00251595378261	0.000547488713019	0.141405992465	0.0616248574115	-0.00727555851309	-0.0264443396882	29.0642214501	48.4999532946	3.03104396164	-0.00198691606871	-0.138262658697	2.16272121539	-0.209340067934	-0.0136471244093	0.0607982849469	32.8672832565	51.8810286751	3.10193620622
0.656	-5.55978582112	14.6246490948	0.864535581321	0.0340932981832	0.229699244054	0.30084428977	0.233168152154	0.00435812154359	-0.0572542569134	0.0364230634867	0.395153853896	0.384915736096	0.00930611674847	-0.00564537103027	0.0741816510272	0.0203505830463	-0.00488657709116	-1.81533262999	-0.00251533603925	0.000687997994154	0.139612569807	0.0616175691049	-0.00730105467753	-0.0245479892183	29.1127229193	48.5029851164	3.03259949386	-0.00212408638068	-0.136077965235	2.20666570802	-0.209353684577	-0.0135861621291	0.0611262754537	32.9191658381	51.8841343899	3.10949350893
0.657	-5.5451607395	14.6255141497	0.865574289113	0.0343231446151	0.229993619921	0.287907443882	0.233172481487	0.00430054488879	-0.0578990527429	0.0368184054311	0.395530034977	0.367446425807	0.00930050804517	-0.00557203557218	0.0724892651488	0.0203447905983	-0.00669831892504	-1.80815103778	-0.00251457869435	0.000826691805996	0.13777505388	0.0616102567885	-0.00732357795069	-0.0204985571327	29.161227418	48.5060122897	3.02174711227	-0.00225905030976	-0.133849892925	2.24947891263	-0.209367240093	-0.0135248686494	0.0614606840536	32.9710515291	51.88724777	3.11726659536
0.658	-5.5305347923	14.6263802463	0.866618946195	0.0345532789492	0.23027504829	0.274949294748	0.233176752926	0.00424233327715	-0.0585241706576	0.0372141148937	0.39588889028	0.35026417952	0.00929497181496	-0.00550042484902	0.0707321811642	0.0203371901585	-0.00850256054257	-1.80033219729	-0.00251368358603	0.00096352484976	0.135891033646	0.0616029238991	-0.00734220100864	-0.0167475588096	29.2097349386	48.5090289672	3.01160795987	-0.00239176504579	-0.13157957914	2.29114865689	-0.209380734153	-0.0134632526099	0.0617713951506	33.0229403375	51.8903689806	3.12515452504
0.659	-5.51590797848	14.6272473897	0.867667868733	0.0347836882284	0.230543509979	0.261974081921	0.233180965845	0.00418350571124	-0.0591309611918	0.0376101746937	0.396230709656	0.333374571521	0.00928950630092	-0.00543060323322	0.0689110504318	0.0203277895444	-0.0102986677182	-1.79188215394	-0.00251265259776	0.00109845167334	0.133962613514	0.0615955741967	-0.00735720362619	-0.0132576762699	29.258245471	48.5120358871	3.00223170221	-0.00252218892283	-0.129268174944	2.33165973525	-0.209394166448	-0.0134013370253	0.0620597741799	33.0748322711	51.8934981339	3.13315217197
0.66	-5.50128029699	14.6281155833	0.868719227612	0.0350143594784	0.230798990063	0.248986087594	0.233185119638	0.0041240799797	-0.0597205018857	0.0380065679429	0.39655578871	0.316783536749	0.00928410968218	-0.00536263422891	0.0670269582042	0.0203165972044	-0.0120860123902	-1.78280719013	-0.00251148765777	0.00123142831781	0.131990675438	0.0615882111757	-0.00736883845688	-0.0100119851704	29.3067590059	48.5150338531	2.99370038509	-0.00265028143322	-0.12691684584	2.37099847268	-0.209407536689	-0.0133391440841	0.0623261082219	33.1267273378	51.8966353367	3.14125345647
0.661	-5.48665174679	14.6289848286	0.869771435857	0.0352452797124	0.231041477898	0.235989581968	0.233189213715	0.00406407279229	-0.0602938729571	0.0384032780517	0.396864428864	0.300496771728	0.00927878007492	-0.00529658029089	0.065080917826	0.0203036222117	-0.0138639728939	-1.77311381719	-0.00251019073769	0.00136241184266	0.129976374248	0.0615808380865	-0.00737733989956	-0.00699090023409	29.3552755347	48.5180237392	2.98607178032	-0.0027760032416	-0.124526770921	2.40915136483	-0.209420844609	-0.0132766959416	0.0625701769022	33.1786255458	51.8997806893	3.14945180714
0.662	-5.47202232681	14.6298551259	0.870823081583	0.0354764359349	0.231270967107	0.222988834837	0.233193247501	0.00400349979213	-0.0608521274989	0.0388002887347	0.397156937199	0.284519898269	0.00927351553336	-0.00523250283722	0.0630739895132	0.0202888742582	-0.0156319341854	-1.7628087659	-0.00250876385157	0.00149136039686	0.12792073415	0.0615734579556	-0.00738292197565	-0.00417325197486	29.4037950498	48.5210064665	2.97938276827	-0.00289931619833	-0.122099142533	2.44610541131	-0.209434089964	-0.0132140150788	0.0627915487858	33.2305269033	51.9029342854	3.15774020553
0.663	-5.45739203601	14.6307264739	0.871872909367	0.0357078151462	0.231487455578	0.20998810837	0.233197220439	0.00394237559073	-0.0613962752977	0.0391975840165	0.397433626351	0.268858404772	0.00926831405086	-0.00517046216702	0.0610073508797	0.020272363647	-0.0173892880603	-1.75189898393	-0.00250720905479	0.00161823315736	0.125824786857	0.0615660736061	-0.00738577702276	-0.00153684229008	29.4523175445	48.5239829836	2.97365157306	-0.00302018335251	-0.119635165821	2.48184801375	-0.209447272534	-0.0131511244426	0.0629897235194	33.2824314185	51.9060962111	3.16611124575
0.664	-5.44276087334	14.6315988702	0.872919801623	0.0359394043467	0.23169094546	0.196991655015	0.233201131983	0.00388071381934	-0.0619272675831	0.0395951482368	0.39769481438	0.253517653851	0.00926317356112	-0.00511051731843	0.0588823462967	0.0202541012863	-0.019135433368	-1.74039163147	-0.00250552844305	0.00174299032421	0.123689546848	0.0615586876801	-0.00738607491439	0.00094105899916	29.5008430131	48.5269542493	2.96887981892	-0.00313856896457	-0.117136058312	2.51636700372	-0.20946039212	-0.0130880474806	0.0631642006338	33.3343390999	51.9092665452	3.1745569855
0.665	-5.42812883775	14.6324723115	0.87396274507	0.0361711905411	0.231881443144	0.184003714094	0.233204981604	0.00381852719318	-0.0624459848041	0.0399929660564	0.397940824643	0.238502871915	0.00925809193951	-0.00505272588402	0.0567005225312	0.0202340986815	-0.0208697762224	-1.72829407737	-0.00250372415133	0.00186559311264	0.121516030002	0.0615513026613	-0.00738396274726	0.00328327526222	29.5493714509	48.5299212165	2.96505451202	-0.00325443851848	-0.114603049492	2.54965063648	-0.209473448548	-0.0130248081242	0.0633145120228	33.3862499559	51.9124453583	3.18306913972
0.666	-5.4134959282	14.6333467933	0.875000804663	0.0364031607423	0.232058959256	0.171028508805	0.233208768781	0.00375582758727	-0.0629532270832	0.0403910224615	0.398171985651	0.223819144681	0.00925306700468	-0.00499714379547	0.0544636545674	0.0202123679283	-0.0225917302086	-1.71561389501	-0.0025017983529	0.00198600375603	0.119305256791	0.0615439208974	-0.00737956494034	0.00551233853912	29.5979028539	48.5328848188	2.9621501267	-0.00336775873341	-0.112037380375	2.5816875972	-0.209486441667	-0.0129614307506	0.0634402352152	33.4381639949	51.9156327124	3.19163906574
0.667	-5.39886214364	14.6342223102	0.876033123583	0.0366353019762	0.232223508632	0.15807024276	0.233212493008	0.00369262612048	-0.063449706533	0.0407893027698	0.398388630929	0.209471411712	0.00924809652023	-0.00494382508632	0.0521737637318	0.0201889217049	-0.0243007165852	-1.70235885822	-0.00249975325826	0.00210418551331	0.117058257772	0.0615365446231	-0.00737298369263	0.00765015685465	29.6464372193	48.5358459591	2.96013042331	-0.00347849757513	-0.109440303073	2.61246700622	-0.209499371353	-0.0128979401335	0.0635409991955	33.4900812256	51.9188286609	3.20025782287
0.668	-5.38422748306	14.6350988562	0.877058889717	0.0368676012857	0.232375110302	0.145133097074	0.233216153788	0.00362893324564	-0.0639360432979	0.0411877926347	0.398591098866	0.195464461634	0.00924317819687	-0.00489282163979	0.0498331293202	0.0201637732644	-0.0259961644829	-1.68853693716	-0.00249759111417	0.00222010268061	0.114776076816	0.0615291759814	-0.0073642997494	0.00971772961202	29.694974545	48.5388054995	2.95895031095	-0.00358662426685	-0.106813080357	2.64197842632	-0.209512237503	-0.0128343613903	0.0636164871976	33.5420016566	51.9220332478	3.20891615748
0.669	-5.36959194542	14.6359764243	0.878077320755	0.0371000457345	0.232513787464	0.132221227133	0.233219750634	0.00356475884342	-0.0644127612468	0.0415864780504	0.39877973256	0.181802927487	0.00923830969459	-0.00484418292787	0.0474442945197	0.0201369364266	-0.0276775110986	-1.67415629412	-0.00249531420252	0.00233372060588	0.112459773722	0.0615218170448	-0.00735357342914	0.0117349108623	29.7435148299	48.5417642534	2.95855756104	-0.00369210929963	-0.104156985208	2.67021187153	-0.209525040044	-0.0127707199292	0.0636664351914	33.5939252964	51.9252465083	3.21760469675
0.67	-5.35495552971	14.6368550068	0.879087664187	0.037332622412	0.232639567457	0.119338759716	0.233223283069	0.00350011231853	-0.0648802886717	0.0419853453565	0.398954879665	0.16849128218	0.00923348862525	-0.00479795574705	0.0450100671151	0.0201084255701	-0.0293442018854	-1.6592252796	-0.00249292483937	0.00244500570574	0.110110426003	0.0615144698352	-0.00734084586573	0.0137202159676	29.7920580735	48.5447229793	2.95889434218	-0.00379492444242	-0.101473300364	2.69715781682	-0.209537778925	-0.0127070413955	0.0636906319996	33.6458521539	51.9284684675	3.22631379962
0.671	-5.3403182349	14.6377345952	0.880089160055	0.0375653184366	0.232752481732	0.10648978973	0.233226750627	0.0034350026948	-0.0653389587533	0.0423843812425	0.399116892224	0.155533834622	0.0092287125554	-0.00475418395551	0.0425335159671	0.0200782556238	-0.0309956907394	-1.6437524283	-0.00249042537377	0.00255392548379	0.107729130094	0.061507136342	-0.00732614042319	0.0156906690972	29.8406042762	48.5476823759	2.95989869535	-0.00389504275152	-0.0987633178507	2.72280720959	-0.209550454121	-0.0126433516203	0.0636889183661	33.6977822377	51.9316991413	3.23503381014
0.672	-5.32568006002	14.6386151803	0.88108105585	0.0377981209604	0.232852565816	0.0936783778598	0.233230152848	0.00336943870957	-0.0657890118891	0.0427835727518	0.399266126504	0.142934725533	0.00922397900931	-0.00471290821602	0.040017963016	0.0200464420583	-0.0326314401811	-1.62774645528	-0.00248781818676	0.00266044854988	0.105317002095	0.0614998185397	-0.00730946424348	0.0176616903336	29.8891534389	48.5506430782	2.96150591969	-0.0039924385797	-0.0960283385053	2.74715148127	-0.209563065635	-0.0125796765687	0.0636611849768	33.7497155566	51.9349385357	3.24375486374
0.673	-5.31104100405	14.6394967522	0.882062587887	0.0380310171729	0.232939859278	0.0809085474175	0.233233489281	0.00330342890396	-0.0662305994192	0.0431829072865	0.399402942828	0.130697923887	0.00921928547233	-0.00467416574845	0.0374669721205	0.0200130008775	-0.0342509215349	-1.61121625228	-0.00248510569016	0.00276454463996	0.102875178058	0.0614925184026	-0.00729080989005	0.0196470165101	29.9377055633	48.553605656	2.96364974976	-0.0040870875847	-0.0932696714843	2.7701825607	-0.209575613495	-0.0125160422904	0.0636073718779	33.8016521192	51.9381866467	3.25246718526
0.674	-5.29640106602	14.6403792999	0.883032977581	0.0382639943054	0.233014405693	0.0681842820777	0.233236759487	0.00323698170979	-0.0666637889808	0.0435823726106	0.399527705402	0.118827223254	0.00921462939441	-0.00463799009513	0.03488433452	0.0199779486092	-0.0358536151031	-1.59417088403	-0.00248229032552	0.00286618463598	0.100404813998	0.0614852379192	-0.00727015705411	0.0216586553724	29.9862606514	48.5565706126	2.96626336873	-0.00417896673732	-0.0904886337601	2.79189288763	-0.209588097753	-0.0124524748704	0.0635274682427	33.8535919342	51.9414434607	3.26116093993
0.675	-5.28176024497	14.6412628121	0.883991409093	0.0384970396346	0.233076252596	0.055509523314	0.23323996303	0.0031701055305	-0.0670885696309	0.0439819568544	0.399640782133	0.107326238765	0.00921000819391	-0.00460441090204	0.032274051664	0.0199413022964	-0.0374390103376	-1.57661958507	-0.00247937456291	0.00296534058575	0.0979070855246	0.0614779791035	-0.00724747429253	0.023706867767	30.0348187059	48.5595383845	2.96928045154	-0.004268054329	-0.0876865496026	2.8122754273	-0.209600518491	-0.0123890003811	0.0634215103928	33.9055350104	51.9447089544	3.26982626319
0.676	-5.26711853992	14.6421472764	0.884937051684	0.0387301404866	0.233125451441	0.0428881681291	0.233243099488	0.00310280881638	-0.0675048587145	0.0443816485177	0.399742544454	0.0961984037713	0.0092054192616	-0.00457345371824	0.0296403159446	0.0199030794883	-0.0390066060083	-1.55857175637	-0.00247636089976	0.00306198572217	0.0953831873285	0.061470744006	-0.00722272077051	0.0258001762268	30.0833797298	48.5625093427	2.97263592482	-0.00435432997882	-0.0848647500464	2.83132368522	-0.209612875814	-0.012325644835	0.063289581798	33.9574813564	51.9479830942	3.27845340967
0.677	-5.25247594995	14.6430326794	0.885869052261	0.0389632842411	0.233162057559	0.03032406696	0.233246168442	0.00303510013288	-0.0679125085007	0.0447814364735	0.39983336714	0.085446967365	0.00920085996483	-0.00454513981551	0.0269874895093	0.0198632982301	-0.0405559103676	-1.54003696216	-0.00247325185966	0.00315609448202	0.0928343323667	0.0614635347216	-0.00719584798478	0.0279453952389	30.1319437263	48.565483794	2.97626674175	-0.00443777464002	-0.0820245723425	2.84903172253	-0.209625169853	-0.0122624341379	0.0631318122614	34.0094309809	51.9512658372	3.28703260422
0.678	-5.2378324741	14.6439190072	0.886786516756	0.0391964583349	0.233186130103	0.0178210216109	0.233249169486	0.00296698822166	-0.0683113139821	0.0451813099711	0.399913628119	0.0750749917643	0.00919632765191	-0.0045194860299	0.0243200817058	0.0198219770542	-0.0420864413122	-1.52102492705	-0.00247004999115	0.00324764252368	0.0902617509582	0.0614563533969	-0.0071668014461	0.0301476820605	30.1805106992	48.5684619836	2.98011237383	-0.00451837060589	-0.0791673593956	2.86539417133	-0.209637400767	-0.012199394043	0.0629483775701	34.0613838924	51.9545571307	3.29555431008
0.679	-5.22318811148	14.6448062447	0.887688528746	0.039429650266	0.233197732006	0.00538278347813	0.233252102221	0.00289848205506	-0.0687010192778	0.0455812586393	0.39998370829	0.0650853498373	0.00919181965658	-0.00449650462636	0.0216427253908	0.0197791349703	-0.0435977265423	-1.50154553317	-0.00246675786652	0.00333660674399	0.0876666896547	0.061449202235	-0.00713552230334	0.0324106034241	30.2290806523	48.5714440975	2.98411537707	-0.00459610151518	-0.0762944591848	2.88040625023	-0.209649568739	-0.0121365501051	0.0627394982148	34.1133400994	51.9578569123	3.30400902033
0.68	-5.20854286117	14.6456943761	0.88857414946	0.0396628475969	0.233196929924	-0.00698694816674	0.233254966258	0.00282959088179	-0.0690813272959	0.0459812724891	0.400043991327	0.0554807234148	0.00918733330268	-0.00447620318733	0.0189601526654	0.0197347914552	-0.0450893037176	-1.4816088174	-0.0024633780805	0.00342296529385	0.0850504100654	0.0614420834994	-0.00710194889349	0.0347362162429	30.2776535895	48.5744302661	2.98822176456	-0.00467095235686	-0.0734072241698	2.89406377983	-0.209661673978	-0.0120739276359	0.0625054402044	34.1652996104	51.9611651105	3.31238734722
0.681	-5.19389672229	14.6465833843	0.889442406595	0.039896037959	0.233183794186	-0.0192845278361	0.233257761215	0.00276032426575	-0.0694519048557	0.0463813419165	0.400094863489	0.0462636012526	0.00918286590882	-0.00445858452592	0.0162771701507	0.019688966443	-0.0465607206106	-1.4612249686	-0.00245991324906	0.00350669759263	0.0824141875109	0.0614349995158	-0.00706601820559	0.0371251595207	30.3262295149	48.5774205676	2.9923812896	-0.00474290947428	-0.070507010681	2.90636319778	-0.209673716718	-0.0120115516594	0.0622465128545	34.2172624338	51.9644816442	3.32068005204
0.682	-5.17924969397	14.6474732517	0.890292309225	0.0401292090554	0.233158398739	-0.0315063651069	0.233260486724	0.00269069211743	-0.0698123918846	0.046781457705	0.400136713429	0.0374362777802	0.00917841479324	-0.00444364662371	0.0135986342721	0.0196416803151	-0.0480115352575	-1.44040432523	-0.00245636600809	0.00358778434123	0.0797593096868	0.0614279526731	-0.00702766724839	0.0395767548762	30.3748084327	48.580415032	2.99654763937	-0.00481196056877	-0.0675951782953	2.91730157355	-0.209685697217	-0.011949446868	0.0619630700676	34.2692285778	51.9678064233	3.32887804508
0.683	-5.16460177536	14.6483639593	0.891122847795	0.0403623486654	0.233120821093	-0.0436489260173	0.233263142422	0.00262070471757	-0.0701624079375	0.0471816110277	0.400169931993	0.0290008515294	0.00917397727864	-0.00443138259326	0.0109294266149	0.0195929538894	-0.0494413161064	-1.4191573725	-0.00245273901215	0.00366620753368	0.0770870751985	0.0614209454223	-0.00698683431408	0.0420891137619	30.423390347	48.5834136452	3.00067859888	-0.00487809470252	-0.0646730891972	2.92687662257	-0.209697615759	-0.011887637579	0.0616555078886	34.3211980507	51.9711393486	3.33697250485
0.684	-5.14995296564	14.6492554872	0.891933005303	0.040595444647	0.233071142263	-0.055708734435	0.233265727961	0.00255037273411	-0.0705015591811	0.0475817934497	0.400194912032	0.020959224581	0.00916955069701	-0.00442178066513	0.0082744296451	0.0195428084103	-0.0508496421626	-1.39749474003	-0.00244903493315	0.00374195046732	0.0743987920905	0.0614139802751	-0.00694346013279	0.044659248786	30.471975262	48.5864163525	3.00473605096	-0.00494130230088	-0.061742107526	2.93508671984	-0.209709472652	-0.0118261476925	0.061324265087	34.3731708606	51.9744803122	3.34495463967
0.685	-5.13530326399	14.6501478146	0.892721749842	0.0408284849415	0.23300944671	-0.0676823728718	0.233268243001	0.00247970723217	-0.0708294447977	0.0479819969298	0.400212048195	0.0133131014009	0.00916513239457	-0.00441482419858	0.00563850345497	0.0194912655376	-0.0522361031322	-1.37542719912	-0.00244525645904	0.00381499775154	0.0716957763416	0.0614070598006	-0.0068974889148	0.0472831871593	30.5205631817	48.5894230636	3.00868609548	-0.005001575154	-0.0588035987099	2.94193091246	-0.209721268226	-0.0117650006488	0.0609698223416	34.4251470153	51.9778291975	3.35281592607
0.686	-5.12065266962	14.6510409195	0.893488045782	0.041061457576	0.232935822281	-0.0795664835314	0.233270687214	0.0024087196781	-0.0711456633871	0.0483822138223	0.40022173674	0.00606398866512	0.00916071973662	-0.00441049171545	0.00302646280761	0.0194383473363	-0.0536002995619	-1.35296566025	-0.00244140629251	0.00388533531488	0.0689793503534	0.0614001866215	-0.00684886927824	0.0499560859171	30.5691541101	48.592433656	3.01249884069	-0.00505890641774	-0.0558589287879	2.94740893154	-0.209733002836	-0.0117042193874	0.060592700378	34.4771265228	51.9811858794	3.36054798961
0.687	-5.10600118177	14.6519347789	0.894230861217	0.0412943506672	0.232850360155	-0.0913577695028	0.233273060285	0.00233742193717	-0.0714498184389	0.0487824368783	0.400224375331	-0.000786805292591	0.00915631011228	-0.00440875695628	0.000443055520009	0.019384076265	-0.0549418429771	-1.33012117026	-0.00243748714965	0.00395295041078	0.0662508414462	0.0613933634093	-0.00679755506265	0.0526723452494	30.6177480509	48.5954479797	3.01614844799	-0.005113290614	-0.0529094637208	2.95152120272	-0.209744676859	-0.0116438263069	0.0601934606675	34.5291093909	51.9845502248	3.36814272404
0.688	-5.0913487997	14.6528293689	0.894949167967	0.0415271524247	0.232753154773	-0.103052995255	0.233275361909	0.00226582626635	-0.0717415232211	0.0491826592474	0.400220362844	-0.00723817001563	0.00915190093932	-0.00440958895762	-0.00210705820064	0.0193284751655	-0.0562603560171	-1.30690490974	-0.00243350175863	0.00401783162167	0.0635115803325	0.0613865928788	-0.00674350602974	0.0554257205804	30.6663450078	48.5984658604	3.01961287856	-0.0051647236302	-0.0499565686915	2.95426885581	-0.209756290694	-0.0115838432254	0.0597727025161	34.5810956271	51.9879220922	3.37559217215
0.689	-5.07669552268	14.6537246645	0.895641952753	0.041759851154	0.232644303781	-0.11464898751	0.233277591795	0.00219394530166	-0.0720204061363	0.0495828744784	0.400210099162	-0.0132891933026	0.00914748966877	-0.00441295214933	-0.00461932521284	0.0192715672512	-0.057555472567	-1.28332819002	-0.00242945285839	0.00407996886167	0.0607628996713	0.0613798777815	-0.00668668845394	0.0582094309793	30.7149449843	48.6014871037	3.02287386358	-0.00521320271825	-0.0470016073971	2.95565373294	-0.209767844761	-0.0115242913425	0.0593310632976	34.6330852388	51.9913013326	3.38288864493
0.69	-5.06204135003	14.6546206396	0.896308228374	0.0419924352598	0.232523907969	-0.126142636	0.233279749664	0.00212179204169	-0.0722861139802	0.0499830765205	0.400193984985	-0.0189391604508	0.00914307378946	-0.00441880647067	-0.00708931748522	0.019213376096	-0.0588268378871	-1.25940245026	-0.00242534319727	0.0041393533778	0.0580061325818	0.0613732208995	-0.00662707560649	0.0610162639059	30.7635479836	48.6045114989	3.02591651678	-0.00525872649261	-0.0440459413328	2.95567839561	-0.209779339502	-0.0114651912027	0.0588692162419	34.6850782333	51.9946877893	3.39002466202
0.691	-5.04738628108	14.6555172672	0.896947000176	0.0422248932494	0.232392071204	-0.13753089399	0.233281835249	0.0020493798267	-0.0725383161334	0.0503832597238	0.400172421628	-0.0241875534703	0.00913865083247	-0.00442710750378	-0.0095127487366	0.0191539256227	-0.0600741087394	-1.23513925423	-0.00242117553171	0.00419597774971	0.0552426112317	0.0613666250376	-0.00656464813737	0.0638386743376	30.8121540088	48.6075388218	3.02872930467	-0.00530129492782	-0.0410909290699	2.95434613027	-0.209790775379	-0.0114065626598	0.0583878695033	34.7370746179	51.9980812981	3.39699295163
0.692	-5.03273031518	14.6564145194	0.897557336837	0.0424572137352	0.232248900368	-0.148810779006	0.233283848301	0.00197672231485	-0.0727767077042	0.05078341884	0.400145810826	-0.0290340506763	0.00913421837541	-0.00443780662315	-0.0118854899993	0.0190932400915	-0.06129695351	-1.21055028707	-0.00241695262489	0.00424983588806	0.0524736654752	0.0613600930164	-0.00649939436055	0.066668879299	30.8607630626	48.6105688383	3.03130370378	-0.00534090935511	-0.0381379255286	2.95166095227	-0.209802152873	-0.0113484248428	0.0578877646476	34.7890743994	52.0014816878	3.40378651023
0.693	-5.01807345174	14.6573123672	0.898138314486	0.042689385438	0.232094505292	-0.1599793731	0.233285788578	0.00190383345517	-0.073001011624	0.0511835490227	0.400114554538	-0.0334785252635	0.00912977404652	-0.00445085115977	-0.0142035832541	0.0190313440886	-0.0624950523294	-1.18564735168	-0.00241267724543	0.00430092303154	0.0497006214828	0.061353627664	-0.00643131044833	0.0694989451149	30.9093751477	48.6136013072	3.03363399208	-0.0053775724585	-0.0351882812481	2.94762760868	-0.209813472483	-0.0112907961232	0.0573696744395	34.8410775846	52.0048887804	3.41039860249
0.694	-5.00341569017	14.6582107809	0.898689068854	0.04292139719	0.231928998693	-0.171033823717	0.233287655859	0.00183072745881	-0.0732109812088	0.0515836458273	0.400079054753	-0.0375210442289	0.00912531552865	-0.0044661845784	-0.0164632539963	0.0189682625139	-0.0636680971878	-1.1604423651	-0.00240835216604	0.00434923574253	0.0469248005029	0.0613472318085	-0.00636040054104	0.0723208694544	30.9579902663	48.6166359827	3.0357170403	-0.00541128826995	-0.0322433416541	2.94225157933	-0.209824734729	-0.0112336940852	0.0568344016792	34.8930841802	52.008302391	3.41682270169
0.695	-4.98875702991	14.6591097298	0.899208750576	0.0431532379374	0.23175249611	-0.181971343874	0.233289449932	0.0017574187674	-0.0734064016724	0.0519837052114	0.400039713298	-0.0411618670332	0.00912084056303	-0.00448374666642	-0.01866092204	0.0189040205693	-0.0648157920477	-1.13494735472	-0.00240398016222	0.00439477190157	0.0441475175794	0.0613409082698	-0.00628667677832	0.0751266559819	31.0066084206	48.6196726172	3.03755199909	-0.00544206216394	-0.0293044463263	2.93553907632	-0.209835940143	-0.0111771354962	0.0562827764079	34.9450941925	52.0117223287	3.42305263877
0.696	-4.97409747045	14.6600091825	0.899696573615	0.0433848967434	0.231565115831	-0.192789212742	0.233291170602	0.00168392202107	-0.073587091174	0.0523837235338	0.399996931642	-0.0444014438544	0.00911634695283	-0.00450347373305	-0.0207932112316	0.0188386437468	-0.0659378529521	-1.10917445396	-0.00239956401092	0.00443753070057	0.0413700804256	0.0613346598518	-0.00621015925907	0.0779083825182	31.0552296124	48.6227109633	3.03914009035	-0.00546990085124	-0.0263729282671	2.92749704222	-0.209847089279	-0.0111211362807	0.0557156546274	34.9971076279	52.0151483962	3.42908242345
0.697	-4.95943701131	14.6609091066	0.900151796639	0.0436163627907	0.231366978837	-0.203484776051	0.233292817689	0.0016102520247	-0.0737529016333	0.052783697555	0.399951110713	-0.0472404141328	0.00911183256655	-0.00452529881735	-0.0228569573665	0.0187721578162	-0.0670340081281	-1.08313589817	-0.00239510648925	0.00447751263492	0.038593788262	0.0613284893342	-0.00613087593679	0.0806582620426	31.1038538433	48.6257507755	3.040484339	-0.00549481237196	-0.0234501131727	2.9181331465	-0.209858182703	-0.0110657114952	0.0551339164376	35.0491244923	52.0185803907	3.43490642309
0.698	-4.94477565202	14.6618094694	0.900573730469	0.0438476253845	0.231158208726	-0.214055446559	0.233294391027	0.00153642371419	-0.0739037193125	0.0531836244357	0.399902650704	-0.049679604359	0.00910729534119	-0.00454915190354	-0.0248492150131	0.0187045888131	-0.0681039980872	-1.05684401996	-0.00239061037318	0.00451471949444	0.0358199307757	0.061322399465	-0.00604886245695	0.0833686976403	31.1524811146	48.6287918124	3.04158942401	-0.0055168060879	-0.0205373187091	2.9074557807	-0.209869220996	-0.0110108753058	0.0545384624274	35.1011447915	52.0220181035	3.44051930308
[truncated: 30,645 more rows]
