# Supplementary material for: Roll Angle Estimation of a Motorcycle through Inertial Measurements
Source: Sensors (Basel). 2021 Oct 5;21(19):6626. doi: 10.3390/s21196626 (PMC8512544; doi:10.3390/s21196626)
Supplement: Supplementary file 1 [file sensors-21-06626-s001.zip › supplementary_material/Results_circular_inside.csv]

0	-15	15	-8.79722539347	0	0	-0.0360945725607	0.22	0	0.517087573969	0	0	-0.216267897436	0.05	0	-7.37745517187	0	0	0.0462913508762	0	0	0.345397805713	0	0	373.791404409	0	0	277.055677829	0	0	-0.839772535642	-0.18	0	219.937697794	0	0	848.147919038
0.001	-14.9850039846	14.9920308366	-7.14110140502	-1.57629667247e-08	-3.15259334495e-05	-0.0269572943383	0.22000128118	0.00256236006516	4.60763255623	-8.23995454895e-08	-0.000164799090979	-0.113330284523	0.0499923993498	-0.0152013004189	-23.025145666	2.96347688879e-08	5.92695377757e-05	0.0722477246752	1.26330477555e-07	0.00025266095511	0.159924104507	0.00017881390795	0.3576278159	341.46422739	0.00014851709447	0.29703418894	317.01270005	-3.90574336687e-07	-0.000781148673373	-0.722524811105	-0.179918149976	0.163700048628	107.462399462	0.000424360230304	0.848720460608	849.293002179
0.002	-14.970017614	14.9807103108	-15.4999502823	-5.96081588946e-08	-5.61644508903e-05	-0.0223197405433	0.220007397618	0.00967051529483	9.60867790296	-2.95918807239e-07	-0.00026223943252	-0.0815503985602	0.0499675979828	-0.0344014335953	-15.3751206868	1.28911606551e-07	0.00013928413755	0.0877814748741	4.43691866827e-07	0.000382061823434	0.0988776321396	0.000691233100278	0.667210568757	277.701278326	0.000682972735801	0.771877093722	632.673109514	-1.65713926689e-06	-0.00175198118703	-1.21914021621	-0.179709732003	0.253135897453	71.4092981885	0.00178971995061	1.88199897999	1217.26403659
0.003	-14.9550461184	14.9622808482	-21.3589747399	-1.2618213886e-07	-7.69835090413e-05	-0.0193183757587	0.220022786554	0.0211073568886	13.2650052845	-5.9460127205e-07	-0.000335125497101	-0.0642217306015	0.049927062002	-0.0466705279603	-9.16306804324	3.15946695464e-07	0.000234786040276	0.103222330577	8.68134156657e-07	0.000466822756225	0.0706442334433	0.00148367571662	0.917674663928	223.226912015	0.00182418732531	1.51055208529	844.67687363	-4.1424049472e-06	-0.00321855017358	-1.7139977569	-0.179427058393	0.312211321397	46.7415496992	0.00434543322004	3.22942755888	1477.59312117
0.004	-14.9400955201	14.9389157837	-25.3711542562	-2.12268153969e-07	-9.51885211752e-05	-0.0170916485092	0.220051188343	0.0356962206519	15.9127222422	-9.58758768778e-07	-0.000393189496355	-0.0519062679066	0.0498770405235	-0.0533724290659	-4.24073416783	6.06244579344e-07	0.000345809727485	0.118825043842	1.36585144765e-06	0.00052861182576	0.0529339056254	0.00250118074007	1.11733538296	176.094526059	0.00379158993373	2.42425313154	982.725218871	-8.33744090822e-06	-0.00517152174846	-2.19194539285	-0.179095782181	0.350341102822	29.5180131517	0.00835903843057	4.79778286219	1659.11748545
0.005	-14.9251699497	14.9122250861	-28.0102409422	-3.15595744875e-07	-0.000111466660638	-0.015464630417	0.220095309656	0.0525464059254	17.7876483047	-1.37572756761e-06	-0.000440748101307	-0.0432109419968	0.049822500328	-0.055707961895	-0.430331490381	1.01534027793e-06	0.000472381669681	0.134318840551	1.91828265789e-06	0.000576250594712	0.042343632279	0.00369627072096	1.27284457882	134.923865648	0.00672835860452	3.44928421003	1067.33693811	-1.47197422355e-05	-0.00759308090618	-2.65117292259	-0.178733737705	0.373747849393	17.2954799886	0.0140173167609	6.5187737985	1782.86438717
0.006	-14.9102721324	14.8834094551	-29.6210212186	-4.34511370294e-07	-0.000126364590199	-0.0143312287044	0.220157067637	0.0709695560756	19.0586519956	-1.8366133629e-06	-0.00048102348928	-0.0373398339496	0.0497672938376	-0.0547050188593	2.43621756166	1.55865480336e-06	0.000614247381187	0.149412582462	2.51429698908e-06	0.000615778067674	0.0367113136447	0.00502752933621	1.3896726517	98.7322801078	0.0107226896068	4.53937779463	1112.85023108	-2.37482318742e-05	-0.0104638983712	-3.09046200743	-0.178353539175	0.386649210103	8.50724143162	0.0214478476946	8.34228806897	1864.16415377
0.007	-14.8954037422	14.8533708616	-30.4561656117	-5.6786678818e-07	-0.000140346245572	-0.013632082042	0.220237764178	0.0904235268345	19.849289522	-2.33544299435e-06	-0.000516635773617	-0.0338847347249	0.0497143242988	-0.0512340587878	4.50570258146	2.25121030513e-06	0.000770863622358	0.163819899879	3.14793102417e-06	0.000651490002504	0.0347125560168	0.00645858803989	1.47244475565	66.8119278092	0.0158226338996	5.66051079098	1129.41576161	-3.58619917108e-05	-0.013763621302	-3.50898385414	-0.177964232844	0.391963452977	2.12124431739	0.0307347308389	10.2314782196	1914.21614751
0.008	-14.8805656611	14.8227914522	-30.7026532739	-7.14955326199e-07	-0.000153830830468	-0.0133370877489	0.220338213045	0.110474207198	20.2520712055	-2.86871484494e-06	-0.000549907927549	-0.032659573139	0.0496656923557	-0.0460298274891	5.90276001595	3.10734579855e-06	0.000941407364466	0.177267584338	3.81697728319e-06	0.000686602515549	0.0355124700731	0.007957396353	1.52517187057	38.6423020233	0.0220465806664	6.78738274261	1124.32814165	-5.14793810802e-05	-0.0174711574368	-3.9060884154	-0.177572378673	0.391744888849	-2.55837257265	0.0419300688146	12.1591977318	1941.22287684
0.009	-14.8657581704	14.7921898324	-30.5005863607	-8.75479161846e-07	-0.000167216840825	-0.0134349329657	0.220458834767	0.130769236934	20.3379882657	-3.43518976948e-06	-0.000583041921533	-0.0336084148274	0.049622821415	-0.0397120537758	6.73278741055	4.14044374489e-06	0.00112478852822	0.189494743165	4.52210000394e-06	0.000723642925945	0.0385683507172	0.00949568602136	1.55140746614	13.828889118	0.0293907760431	7.90100801074	1102.92239461	-7.0997355829e-05	-0.0215647920608	-4.28118083273	-0.177182775885	0.387460687448	-6.01003023027	0.0550623747742	14.1054141874	1951.21003429
0.01	-14.8509810949	14.7619612737	-29.9565309733	-1.04953641538e-06	-0.000180897666234	-0.013926717853	0.220599729236	0.151019700598	20.162939062	-4.0358222022e-06	-0.000618222943908	-0.036753629924	0.049586563975	-0.0328028262301	7.0856676808	5.36266811096e-06	0.00131966020393	0.200248608256	5.26626391702e-06	0.000764684900206	0.0435155978054	0.0110485658914	1.55435227393	-7.9392735365	0.0378348100411	8.98705998523	1069.18155438	-9.47908550179e-05	-0.0260222063171	-4.63364767977	-0.176798959698	0.380171685714	-8.5679732383	0.0701427463044	16.0553288731	1948.61933721
0.011	-14.836233911	14.7324065301	-29.1529562026	-1.23762127222e-06	-0.000195272047458	-0.0148220445949	0.220760732696	0.170987218227	19.7720961969	-4.6737752218e-06	-0.000657683095301	-0.0421666728621	0.0495572923557	-0.0257404123792	7.03916002103	6.78471032479e-06	0.00152442422372	0.209279431332	6.05435298243e-06	0.000811493230632	0.0501010630463	0.012594203707	1.53692335731	-26.9185597079	0.0473457030702	10.0347260729	1026.15062091	-0.0001232121763	-0.0308204362476	-4.96281218126	-0.176423547206	0.370653297703	-10.4688027822	0.0871694144009	17.9980073198	1936.73755615
0.012	-14.8215158314	14.7037526005	-28.1549030617	-1.44063298409e-06	-0.000210751376271	-0.016136613031	0.22094146366	0.19047471044	19.2028882294	-5.35448793196e-06	-0.000703742325025	-0.0499517865843	0.0495349771374	-0.0188900241867	6.6616163638	8.41553824151e-06	0.00173723160972	0.216335340665	6.89290741929e-06	0.00086561564308	0.0581437618512	0.0141135648793	1.50179898736	-43.3301801916	0.0578810216451	11.0359110769	976.219387195	-0.000156590292066	-0.0359357952843	-5.26790589207	-0.176058481563	0.359477989744	-11.8818131357	0.106131108021	19.9253799205	1918.00764524
0.013	-14.8068258712	14.6761678048	-27.0146883279	-1.65989120089e-06	-0.000227765057342	-0.01789074911	0.221141360852	0.209319673964	18.4870388174	-6.08577751407e-06	-0.000758836839195	-0.0602372417563	0.0495192560194	-0.0125522118553	6.01400829907	1.02621430205e-05	0.0019559779483	0.221157336498	7.78993690098e-06	0.000928443320298	0.0675115925831	0.0155901880984	1.45144745078	-57.3728929672	0.0693913164295	11.9846784921	921.315443065	-0.000195230076105	-0.0413437727944	-5.54804912821	-0.17570520633	0.347072474856	-12.9292166412	0.127009553625	21.8315112867	1894.25508722
0.014	-14.7921629009	14.6497728549	-25.7752115056	-1.89715607636e-06	-0.000246764693585	-0.0201085233778	0.221359715275	0.227389172567	17.6519583898	-6.87796644318e-06	-0.000825541019016	-0.073171117886	0.0495094951502	-0.00696952653759	5.15136233633	1.23292788775e-05	0.00217829376563	0.223474298163	8.75478501636e-06	0.00100125291047	0.0781075877662	0.0170099845767	1.38814550577	-69.2309970467	0.0818220824862	12.8768536212	863.034815301	-0.000239411419985	-0.0470189149643	-5.8022352116	-0.17536479113	0.333757926762	-13.6998795465	0.149781342002	23.7120654688	1866.85327695
0.015	-14.7775256899	14.6246491167	-24.4722647443	-2.15465221675e-06	-0.000268227587205	-0.0228172638608	0.221595697859	0.244575995554	16.7216875826	-7.74403024551e-06	-0.000906586585644	-0.088920015369	0.0495048443956	-0.0023319826967	4.12372534542	1.46191906532e-05	0.00240152978579	0.222997742159	9.79803032894e-06	0.00108523771468	0.0898620206484	0.0183610525768	1.31399049442	-79.0790256555	0.0951153769745	13.7097353554	802.728652978	-0.000289388222539	-0.0529346901435	-6.02931514679	-0.17503802287	0.319778591602	-14.2587907726	0.174419332059	25.5639146454	1836.84507623
0.016	-14.7629129429	14.6008449201	-23.1361285672	-2.43509596252e-06	-0.000292659904327	-0.0260473703832	0.221848383659	0.260795603843	15.717528997	-8.69976431743e-06	-0.0010048815582	-0.107669929747	0.0495042875377	0.00121826687821	2.97677380437	1.71313238744e-05	0.00262273665659	0.219415999435	1.09314156343e-05	0.00118153289601	0.102728342018	0.0196335022774	1.23090890684	-87.0841495147	0.109211184119	14.4818789337	741.558503759	-0.000345387236503	-0.0590633377858	-6.22798013782	-0.174725472393	0.30532236355	-14.6536653319	0.200893716193	27.3848536219	1805.03287678
0.017	-14.7483233302	14.5783805272	-21.7926571369	-2.74172581389e-06	-0.000320599798413	-0.0298324177888	0.222116773261	0.275983599797	14.6584629093	-9.76397062811e-06	-0.00112353106316	-0.12962908017	0.0495066880393	0.00358273636142	1.75216516206	1.98620113848e-05	0.00283863836431	0.212387416004	1.21678011002e-05	0.00129123803585	0.116681937656	0.0208192883898	1.1406633179	-93.4070283583	0.124048584936	15.1929227007	680.529030202	-0.000407606754226	-0.0653756976596	-6.3967396098	-0.174427543343	0.290535736796	-14.9195881762	0.229172839556	29.1733931045	1772.04608857
0.018	-14.7337555138	14.557252196	-20.4640052393	-3.07833611818e-06	-0.000352620810176	-0.0342096057381	0.222399811831	0.290093539344	13.5614161846	-1.0958667188e-05	-0.00126586205665	-0.155032906801	0.0495108307463	0.00470267751834	0.487717151758	2.28041296249e-05	0.00304559811582	0.201532087013	1.35211399601e-05	0.00141543968393	0.131721358505	0.0219120495326	1.04485896769	-98.2016720626	0.139566766098	15.8434396222	620.504812716	-0.000476215109841	-0.0718410135695	-6.53389220991	-0.174144508077	0.275534795257	-15.0822949017	0.259223842319	30.9286124219	1738.39254622
0.019	-14.7192081699	14.537435635	-19.1691167802	-3.44931449939e-06	-0.000389335952233	-0.0392206783758	0.222696406083	0.303094965905	12.4414369373	-1.23093254265e-05	-0.00143545442038	-0.184151820663	0.0495154597265	0.00455528303613	-0.782506116171	2.59467161316e-05	0.00323957489757	0.186421476492	1.50064780193e-05	0.00155523643449	0.147872142613	0.0229069543917	0.944950750619	-101.614762079	0.155705886095	16.4348003728	562.216688554	-0.000551348968115	-0.0784267029801	-6.63748661146	-0.173876533977	0.260413404392	-15.1604868282	0.291013177536	32.6500580101	1704.49863015
0.02	-14.7046800076	14.5188890385	-17.9240762889	-3.85968399634e-06	-0.000431403041677	-0.0449135005128	0.223005439363	0.314971592797	11.311816848	-1.38451434674e-05	-0.00163618166146	-0.2173026615	0.0495193123517	0.00314996733456	-2.028125287	2.9274537651e-05	0.00341606814123	0.166565010823	1.66399809187e-05	0.00171176936437	0.16519371715	0.0238005552487	0.842250963346	-103.784812467	0.172407806258	16.9690399523	506.262470335	-0.000633111359682	-0.0850980801535	-6.70526773515	-0.173623702556	0.245249437844	-15.1674462685	0.324507045639	34.3376781977	1670.74174491
0.021	-14.6901697851	14.5015557944	-16.7424119413	-4.31515154829e-06	-0.000479532062224	-0.0513445405797	0.223325784958	0.325719598969	10.184195496	-1.55993671072e-05	-0.00187226561812	-0.254865251819	0.0495211497077	0.000524744572175	-3.22232023781	3.27675951211e-05	0.00357004679891	0.141392304533	1.84389962662e-05	0.00188626133061	0.183790215326	0.0245906496359	0.737937811043	-104.841492141	0.189616688447	17.4487244254	453.106475994	-0.000721569407276	-0.0918180150347	-6.73460202742	-0.173386023011	0.230109650769	-15.1121278809	0.35967177879	35.991788104	1637.47806771
0.022	-14.6756763238	14.4853668744	-15.6354279593	-4.82216539143e-06	-0.000534495624052	-0.0585825830772	0.223656317775	0.33534603381	9.06867418613	-1.76096755421e-05	-0.0021483512517	-0.297306015344	0.0495197834773	-0.00325720525258	-4.34157941173	3.64005472451e-05	0.00369585744917	0.110228996003	2.04221617653e-05	0.0020800696675	0.203826458465	0.0252761507331	0.633064383332	-104.905363281	0.207279459919	17.8768185188	403.081710725	-0.000816751665911	-0.098546502234	-6.72237237107	-0.173163441352	0.215053667873	-14.9998379119	0.396474203439	37.6130611944	1605.06811324
0.023	-14.6611985189	14.4702428454	-14.612630114	-5.38798518557e-06	-0.000597143964225	-0.0667140972678	0.223995924467	0.343867350354	7.97395890078	-1.99186561757e-05	-0.00246961001551	-0.345211512276	0.0495140995606	-0.00811062831539	-5.3652667139	4.01420277191e-05	0.00378710349886	0.0722631033774	2.26095757936e-05	0.0022947583891	0.22555098472	0.0258569667255	0.528567601413	-104.088200556	0.225346148238	18.256558119	356.397489667	-0.000918644968359	-0.105240102663	-6.66482848708	-0.172955845785	0.20013746705	-14.8325637331	0.434882007324	39.2025465744	1573.90264667
0.024	-14.6467353498	14.4560953842	-13.68229229	-6.02077039199e-06	-0.00066842644861	-0.0758508715025	0.224343512193	0.351308101259	6.9075429088	-2.25744031228e-05	-0.00284188387864	-0.399336213982	0.0495030788745	-0.0139307437202	-6.27496409568	4.39538212767e-05	0.00383648361639	0.0264971316697	2.50230542048e-05	0.00253219843325	0.249329103593	0.026333888791	0.425276529713	-102.493942845	0.243770094155	18.5913337162	313.153704756	-0.00102719062098	-0.111851202578	-6.55737134366	-0.172763068701	0.185416699346	-14.6089716742	0.474864137527	40.7617138322	1544.43186899
0.025	-14.6322858881	14.4428281392	-12.8521976843	-6.7296947754e-06	-0.000749422318219	-0.0861408677158	0.224698016162	0.357699838047	5.87593066809	-2.56312889027e-05	-0.00327188768112	-0.460671390971	0.0494858159998	-0.0205950057293	-7.05355992264	4.77898487922e-05	0.00383557141443	-0.0283215355777	2.76865076495e-05	0.00279470845621	0.275690942318	0.0267084867814	0.323919450937	-100.220214707	0.262508056557	18.8845910878	273.361038507	-0.00114227972598	-0.118327007412	-6.39423832342	-0.172584885255	0.170950192944	-14.3240411315	0.516391259762	42.2925306369	1517.20174036
0.026	-14.6178493056	14.4303367467	-12.1305871904	-7.52509828489e-06	-0.000841384700757	-0.0977838973611	0.225058406208	0.363080252882	4.88489900203	-2.91509810525e-05	-0.0037674966184	-0.5305464836	0.0494615365922	-0.0279638094247	-7.68404746809	5.15948888455e-05	0.00377450869225	-0.0938039087808	3.06264896019e-05	0.00308525544856	0.305403042394	0.0269830111093	0.225129205033	-97.3602771008	0.281520229076	19.1397539502	236.964686259	-0.00126374730205	-0.124608144739	-6.1680363313	-0.172421008131	0.156804055927	-13.9682329021	0.559436316609	43.7975830572	1492.90310017
0.027	-14.6034248834	14.4185077665	-11.5273733512	-8.41869268541e-06	-0.000945804100289	-0.111054901702	0.225423692634	0.367492598769	3.93979277124	-3.32038098711e-05	-0.00433816101897	-0.610782317542	0.0494296147822	-0.0358798106	-8.14795488247	5.53029275554e-05	0.00364156872749	-0.172076020739	3.38729904445e-05	0.00340774623672	0.339578533911	0.0271602989279	0.129446432134	-94.0052686966	0.300770191223	19.3601703432	203.868099645	-0.00139136471492	-0.130626681004	-5.86903619875	-0.172271077627	0.143056950614	-13.5259777241	0.603975236058	45.2802558414	1472.44246819
0.028	-14.589011961	14.4073369962	-10.8141672313	-9.42352364614e-06	-0.00106385782117	-0.125052540053	0.225792923888	0.370969910033	3.01482975751	-3.78681490675e-05	-0.00499051737368	-0.693930391875	0.0493894910628	-0.0443676282181	-8.82768035386	5.8836979219e-05	0.00342653459977	-0.257992234718	3.745793849e-05	0.0037621498542	0.369228701064	0.0272437771548	0.0375100216999	-89.8675521716	0.320224823816	19.5490948419	173.98089791	-0.00152483741348	-0.136318716117	-5.51503402642	-0.17213489179	0.129314723652	-13.9584761984	0.649983156316	46.7355846743	1438.21519768
0.029	-14.574609708	14.3971690707	-9.52168377489	-1.0552821122e-05	-0.00119473713065	-0.136706078915	0.226165159011	0.373500336652	2.04602347943	-4.32213239658e-05	-0.00571583242307	-0.756699706901	0.049340307724	-0.0539990493712	-10.4351619522	6.21158476866e-05	0.00313120233539	-0.332672294026	4.14049834351e-05	0.00413194003604	0.370351662606	0.0272377283209	-0.0496076896103	-84.3678704489	0.339854227999	19.7097135246	147.25646737	-0.00166383002365	-0.141666504207	-5.18054215354	-0.172013259243	0.113950370987	-16.7702291318	0.697416507149	48.1311169915	1352.84943674
0.03	-14.5602169487	14.3883495175	-8.11742247641	-1.18187392558e-05	-0.00133709913678	-0.148017933352	0.226539440614	0.375062867649	1.07903851417	-4.93304996342e-05	-0.00650251891359	-0.816673274145	0.0492807003859	-0.0652156268565	-11.9979930186	6.50619911375e-05	0.00276108456642	-0.407563243919	4.57212719789e-05	0.00450063705151	0.367042368329	0.0271473936652	-0.131061621742	-78.5399938142	0.359631653509	19.8451374966	123.591476623	-0.00180799965693	-0.14667276237	-4.83197417293	-0.171908239154	0.096089807069	-18.9508987047	0.746198446074	49.4327608588	1250.43829789
0.031	-14.5458322894	14.3809690573	-6.64349804074	-1.32325602351e-05	-0.00149054282194	-0.158869436957	0.22691480504	0.375665984828	0.127195843845	-5.62554851834e-05	-0.00734745218487	-0.873193268408	0.0492091134125	-0.0779583198715	-13.4873930113	6.76007150062e-05	0.00231636317098	-0.48187954697	5.04034911252e-05	0.00486380124119	0.359286011046	0.0269785757985	-0.206574111752	-72.4849862069	0.379533415116	19.9583857166	102.904963379	-0.00195699888667	-0.151325697111	-4.47389530894	-0.171822033961	0.0763205780626	-20.5875593082	0.796227578763	50.6255045187	1135.04902182
0.032	-14.5314542669	14.3750758283	-5.14296001941	-1.48051091733e-05	-0.00165455505444	-0.169155028035	0.227290303431	0.375330796974	-0.797571551055	-6.40526727698e-05	-0.00824692298797	-0.925748337804	0.0491240663475	-0.0921358102381	-14.8675877219	6.96579082615e-05	0.00179802333965	-0.55480011568	5.54439616545e-05	0.00521713981729	0.347391141147	0.0267373051238	-0.27596723755	-66.3012653881	0.399538806161	20.0523963731	85.1163496654	-0.00211047088214	-0.15561829382	-4.11129810817	-0.171756292376	0.0551625926647	-21.7284114877	0.847389530136	51.6983982286	1010.73839814
0.033	-14.5170814166	14.3706247659	-3.75916476548	-1.65466537049e-05	-0.00182853400876	-0.178802880608	0.227665023062	0.374108466599	-1.64708919858	-7.2774683693e-05	-0.00919709885834	-0.974603402921	0.0490242213172	-0.107554250432	-15.9692926657	7.11607631244e-05	0.0012076863862	-0.625873791218	6.08311320927e-05	0.00555720105916	0.332731342598	0.0264300820296	-0.338478950803	-58.7221611177	0.419631154476	20.1323002576	74.691419269	-0.00226805411876	-0.159548179423	-3.74847309928	-0.171712157569	0.0331070206572	-22.3827325272	0.899560934691	52.6444108805	881.286905624
0.034	-14.5027144923	14.3632238734	-11.0426201597	-1.84692994166e-05	-0.0020167574146	-0.197643931082	0.228038906086	0.373657580787	0.745317573776	-8.24960458086e-05	-0.0102456253729	-1.12244962615	0.048911334208	-0.118219967912	-5.36214229453	7.20306307941e-05	0.000532048953094	-0.725401075	6.6586618477e-05	0.00595377170942	0.46040995792	0.0261097843923	-0.302116323965	131.447414793	0.439868905645	20.3432020799	347.112225342	-0.0024293761065	-0.163095796056	-3.3467601663	-0.171689715741	0.0117766362213	-20.2780363443	0.952610334594	53.4543889251	738.669183502
0.035	-14.4883568602	14.3520403393	-11.3244480416	-2.05854095993e-05	-0.0022154629509	-0.199767141511	0.228413145409	0.37482106438	1.58164961182	-9.33034477325e-05	-0.0113691784751	-1.12465657823	0.0487911664166	-0.122115614765	-2.4291514123	7.21820528577e-05	-0.000229204825916	-0.797106483021	7.27466629197e-05	0.00636631717599	0.364680975225	0.0258671595841	-0.183133292353	106.518648432	0.460410767254	20.7405211391	447.525893128	-0.00259403762413	-0.166227239194	-2.91612610908	-0.171688116202	-0.00857755904053	-20.4303541792	1.00640066729	54.1262764733	605.105912915
0.036	-14.4740104205	14.340839126	-11.0779785961	-2.2901565083e-05	-0.00241684801646	-0.203002989609	0.228788882592	0.376653301364	2.08282435592	-0.000105237555087	-0.012499036234	-1.13505893967	0.0486683486007	-0.123520017158	-0.379653372482	7.15383479902e-05	-0.00105820490895	-0.860893683038	7.92786442044e-05	0.00669764539352	0.297975459837	0.0257320829906	-0.0870198946431	85.7081469871	0.481390467824	21.2188799992	509.19182714	-0.00276162895661	-0.168955425774	-2.54024705209	-0.171706868916	-0.0289278691733	-20.2702660864	1.06079753195	54.6674528378	477.246816063
0.037	-14.4596749768	14.330048302	-10.5036693439	-2.54207987907e-05	-0.002621619399	-0.206539775472	0.229166641625	0.378864765885	2.34010468784	-0.00011830709145	-0.0136400364923	-1.14694157682	0.0485450004456	-0.123176293041	1.06710160637	7.00357342632e-05	-0.00194702254506	-0.9167415892	8.61120687987e-05	0.00696920379499	0.245141343086	0.0256834501172	-0.010245852132	67.8399380351	0.502872717056	21.7456184655	544.285105284	-0.00293177134465	-0.171329350299	-2.20760199694	-0.171745806305	-0.0489469073506	-19.767810268	1.11567363366	55.0847505877	357.348683693
0.038	-14.4453499892	14.3199268078	-9.73931895941	-2.81465548087e-05	-0.00282989263682	-0.210006700176	0.229546695701	0.381243385561	2.41713466391	-0.000132523361506	-0.0147925036194	-1.15799267741	0.0484226151123	-0.121594373425	2.09673762546	6.7618358056e-05	-0.00288772986939	-0.964673059447	9.31928713247e-05	0.00719240125693	0.201253580803	0.0257032261942	0.0497980061272	52.2477784833	0.524894606957	22.2981613369	560.8006376	-0.00310413143393	-0.173390828262	-1.91535392967	-0.171804433996	-0.0683084742125	-18.9553234555	1.17090952924	55.3870405773	247.231295608
0.039	-14.4310347173	14.3106169607	-8.88037531823	-3.10822396402e-05	-0.00304147702634	-0.213162078849	0.229929133263	0.383631737963	2.3595701399	-0.000147897060953	-0.0159548952754	-1.16679063464	0.0483022536407	-0.119128569867	2.83486949009	6.42382891681e-05	-0.0038724079065	-1.00468301478	0.000100476399986	0.00737465606528	0.163256035892	0.0257757091685	0.0951679423934	38.492094049	0.547474012065	22.8606488783	564.174445136	-0.00327841658386	-0.175179471598	-1.6619327409	-0.17188195381	-0.0867311552923	-17.8900387042	1.22639543723	55.5847753947	148.238339092
0.04	-14.4167283186	14.3021804036	-7.99273888767	-3.42309701812e-05	-0.00325598405569	-0.215851979858	0.230313905071	0.385911878677	2.20071128826	-0.000164436783902	-0.0171245506211	-1.1725200568	0.0481846756685	-0.116027374637	3.36752096971	5.98555126196e-05	-0.00489314519042	-1.03679155305	0.000107924200626	0.00752094521523	0.129322264008	0.0258870699027	0.127553526008	26.27907318	0.570615244209	23.4218154114	558.15862111	-0.00345437313824	-0.176733637173	-1.44639841004	-0.171977316624	-0.103994471696	-16.6365941023	1.2820325815	55.6895131494	61.2371703545
0.041	-14.4024299167	14.2946233919	-7.12128448486	-3.75954124883e-05	-0.00347290055842	-0.217981025598	0.230700858441	0.387994860673	1.96525270306	-0.00018214815442	-0.0182981904148	-1.17475953054	0.0480704286895	-0.11246658328	3.75406174516	5.44379015705e-05	-0.00594207690775	-1.06107188163	0.000115502072393	0.00763479831891	0.0983839433528	0.0260250453612	0.148397391042	15.4086568882	0.594312946624	23.9735894181	545.38939237	-0.00363178537736	-0.178090841054	-1.26800935138	-0.17208928486	-0.1199420015	-15.2584655071	1.33773406511	55.7134540597	-13.3553497884
0.042	-14.3881386476	14.2879149063	-6.29568669945	-4.11776815994e-05	-0.00369163766372	-0.219493185016	0.231089762567	0.389813391742	1.67180943466	-0.000201033370223	-0.0194722411918	-1.17334202344	0.0479599095285	-0.108571738687	4.03562744125	4.79611408659e-05	-0.00701144450153	-1.07766330593	0.000123178924152	0.00771890519848	0.0698298157955	0.0261787301109	0.158972108289	5.74077760614	0.618554823006	24.5101633451	527.758461525	-0.00381047471436	-0.179287832955	-1.12597445037	-0.172216494922	-0.134478121894	-13.8137752806	1.39342529804	55.6690118038	-75.5291618565
0.043	-14.3738536902	14.2819998075	-5.53451093286	-4.49792823363e-05	-0.00391156381005	-0.220359107637	0.231480327571	0.391316616127	1.3346393354	-0.000221091012672	-0.0206430437068	-1.16826300655	0.0478534068805	-0.104433557338	4.24073525539	4.04085868964e-05	-0.00809366343745	-1.0867745659	0.000130926115647	0.00777547779115	0.0433153695305	0.0263384307427	0.160429155467	-2.8266832513	0.643323590191	25.0273710249	506.656898023	-0.00399029887194	-0.180360482206	-1.01932405247	-0.172357514817	-0.147561668295	-12.3533175201	1.44904402099	55.5684341026	-125.626240546
0.044	-14.3595742861	14.2768084719	-4.84816023707	-4.90010778801e-05	-0.00413202727764	-0.22056782755	0.231872219055	0.39246635177	0.964831951656	-0.000242316027236	-0.0218069854201	-1.1596204201	0.0477511307838	-0.100118636047	4.38910732733	3.17710595397e-05	-0.00918139127584	-1.08868111089	0.000138717083515	0.00780645794529	0.018644938749	0.0264955601532	0.153829665423	-10.372296837	0.668598409352	25.5222672983	483.13564887	-0.00417115089937	-0.18134357265	-0.946856835206	-0.172510894757	-0.159198211393	-10.919768677	1.50453997848	55.4234808694	-164.280225899
0.045	-14.3452997648	14.2722340892	-4.30060523748	-5.32428241205e-05	-0.00435146520316	-0.218308023484	0.232265258995	0.393613528969	1.32952244626	-0.000264697714401	-0.0229563889101	-1.13918656	0.047653378154	-0.0953866235931	5.07491758026	2.20462159139e-05	-0.0102682959758	-1.08512828897	0.000146524187096	0.00780774921648	-0.0160623963574	0.0266379867115	0.131023451171	-35.2401316669	0.694382898916	26.0467118282	565.753410907	-0.00435295680624	-0.18226824109	-0.902480044108	-0.172675261116	-0.169534507458	-9.75282345328	1.55987415588	55.2448739328	-192.933647312
0.046	-14.3310295416	14.2682123683	-3.74283647537	-5.77032314019e-05	-0.00456934935971	-0.217460289605	0.232659406901	0.394682282131	0.807983877603	-0.000288220471333	-0.0240891249546	-1.1262855289	0.04756049328	-0.0903831243733	4.93208085932	1.12382794754e-05	-0.0113475769014	-1.07343356224	0.000154319869563	0.00778361571816	-0.0322046002901	0.0267505570704	0.0941172667089	-38.5722372562	0.720705750467	26.5989912749	538.805482608	-0.00453567549316	-0.183169132751	-0.89930327914	-0.172849340038	-0.178623336366	-8.42483436095	1.61501798641	55.0427871276	-211.239963165
0.047	-14.3167630839	14.2647031025	-3.27569506317	-6.23809242197e-05	-0.00478603627589	-0.215913542754	0.233054364322	0.395232560625	0.292573109036	-0.000312868570958	-0.025207074295	-1.10961315185	0.0474725432247	-0.0855169863067	4.80019527389	-6.41575992986e-07	-0.0124121340353	-1.05568070565	0.000162083267355	0.00774317986528	-0.0486671054557	0.0268247310494	0.0542306913422	-41.2009134772	0.747567450859	27.1244095089	512.030985356	-0.00471930038196	-0.184080644858	-0.923720935436	-0.173031873996	-0.186444578368	-7.21764964273	1.66995266909	54.826578227	-221.177837896
0.048	-14.3024999229	14.2616187701	-2.89296977222	-6.7274369723e-05	-0.00500085473066	-0.213723366803	0.233449616715	0.395272224803	-0.213244752958	-0.000338625480804	-0.0263067453981	-1.08972905439	0.0473893968008	-0.0807758613556	4.68205462833	-1.35757095111e-05	-0.0134561330009	-1.03231722548	0.000169798101507	0.00768648843915	-0.0647157468227	0.0268578666584	0.0120405265114	-43.1794161843	0.77494132408	27.6233369325	485.823861887	-0.00490385557824	-0.185029747688	-0.974484723229	-0.173221657468	-0.193122366643	-6.13792690809	1.72466796487	54.6040133409	-223.951934326
0.049	-14.2882396741	14.2588789372	-2.58669608086	-7.23813892185e-05	-0.00521318426025	-0.210935692373	0.233844658904	0.394812153609	-0.706897635013	-0.000365471413532	-0.0273851200571	-1.06702026361	0.0473109359823	-0.0761457757081	4.57811666661	-2.75408728144e-05	-0.0144741936057	-1.0038039841	0.000177448397494	0.00761410353576	-0.0800540599523	0.0268479731532	-0.0318275369394	-44.5567107174	0.802801237848	28.0964906029	460.483478901	-0.00508939142311	-0.186041942067	-1.0499040352	-0.173417611603	-0.198785902051	-5.18914390774	1.77916079454	54.3816460032	-220.782741082
0.05	-14.2739820288	14.2564116236	-2.34793110937	-7.76992068726e-05	-0.005422451048	-0.207597883121	0.234238997711	0.393865459909	-1.18648976402	-0.000393383747829	-0.0284395485376	-1.04183669744	0.0472370566038	-0.071612981201	4.48747234754	-4.25086718307e-05	-0.0154614044271	-0.970617658722	0.000185018863801	0.00752682907765	-0.0944948562544	0.0267936616383	-0.0767954928389	-45.3792010817	0.831121908337	28.5448503758	436.236066792	-0.00527598287348	-0.187140958674	-1.14812917925	-0.173618787547	-0.203565986518	-4.37102502573	1.83343402792	54.1648207591	-212.867747271
0.051	-14.259726746	14.2541539804	-2.16735523939	-8.3224497361e-05	-0.00562812992872	-0.203759878323	0.23463215389	0.392446899095	-1.65063186572	-0.000422337382384	-0.0294677205707	-1.01450736872	0.0471676676172	-0.067164991991	4.40850607256	-5.84460426076e-05	-0.0164133371266	-0.933247740223	0.000192495089054	0.00742562142779	-0.107920443471	0.0266940984092	-0.122330965268	-45.6917437763	0.859879130114	28.9695931789	413.249539375	-0.00546372766333	-0.188348621025	-1.26719552261	-0.173824366199	-0.207591317057	-3.67963605351	1.88749529466	53.9577127174	-201.348336144
0.052	-14.2454736428	14.2520524296	-2.03574632853	-8.89534360025e-05	-0.0058297473544	-0.199474973039	0.235023663555	0.390572430058	-2.09830620652	-0.000452305068012	-0.0304676506856	-0.98535286115	0.047102689593	-0.0627910565328	4.33936484373	-7.53157402052e-05	-0.0173260580687	-0.892194144059	0.000199863667137	0.00731153473806	-0.120252935986	0.0265489599543	-0.167945944615	-45.5382149172	0.889049946736	29.3720400639	391.644230745	-0.00565274434653	-0.189684745368	-1.40505316248	-0.174033654372	-0.210985030013	-3.1077898572	1.94135584972	53.7633973907	-187.282317073
0.053	-14.2312225854	14.2500623795	-1.94435402006	-9.48817521443e-05	-0.00602688492927	-0.194800176695	0.235413079219	0.388258897856	-2.5287581993	-0.000483257730386	-0.0314376740636	-0.954693894829	0.0470420529527	-0.0584822239667	4.27830028845	-9.30768381236e-05	-0.0181961377682	-0.847965254858	0.000207112280047	0.00718569108174	-0.131434376662	0.0263583890049	-0.213195954214	-44.9618042806	0.918612773145	29.7536127538	371.501149029	-0.00584317025117	-0.191167063917	-1.55958393667	-0.174246077746	-0.213861718363	-2.6455868429	1.99502952103	53.5839452302	-171.622003977
0.054	-14.2169734804	14.2481476075	-1.88518982381	-0.000101004786168	-0.00621918311711	-0.189796198981	0.235799970575	0.385523814112	-2.94140928762	-0.000515164792117	-0.0323764493982	-0.922856774368	0.0469856962829	-0.0542311156961	4.22391625284	-0.000111685236249	-0.0190206584831	-0.801076175119	0.000214229759012	0.00704926684944	-0.141414087934	0.0261229513152	-0.25767942517	-44.005137633	0.948547478364	30.1157976851	352.868713535	-0.00603515936355	-0.192811160833	-1.72860989574	-0.174461171113	-0.216325015755	-2.28100794123	2.0485317613	53.4205353256	-155.197805357
0.055	-14.2027262669	14.2462793926	-1.85124006122	-0.000107317550111	-0.0064063447708	-0.184527108414	0.23618392509	0.382385215395	-3.33578814659	-0.000547994499762	-0.033282965891	-0.890176211123	0.0469335649804	-0.0500314894036	4.17533633206	-0.000131094175499	-0.0197972200159	-0.752046890346	0.000221206136972	0.00690348907035	-0.150141470245	0.0258435930349	-0.30103713529	-42.7102826072	0.978835435353	30.4601162931	335.768502478	-0.00622888015109	-0.194630414257	-1.90989695203	-0.174678566512	-0.218465782257	-2.00052506337	2.10187882034	53.2735827404	-138.707364904
0.056	-14.1884809094	14.2444354707	-1.83660382032	-0.000113814791587	-0.00658813818071	-0.17905971139	0.236564548488	0.378861581912	-3.71147882007	-0.000581714258668	-0.0341565519221	-0.856995851192	0.046885610399	-0.0458776733132	4.1322958488	-0.000151254757255	-0.0205239434958	-0.701400069505	0.000228032699935	0.00674963685608	-0.157562958299	0.0255215986626	-0.342951609434	-41.118665679	1.00945954384	30.7881006715	320.200254305	-0.00642451332885	-0.196635941246	-2.10115702552	-0.174897979855	-0.220360902505	-1.78971543268	2.15508704865	53.1428738904	-122.710335068
0.057	-14.1742373923	14.2425988907	-1.83655618876	-0.000120491060372	-0.00676439938868	-0.173462704559	0.236941465179	0.374971799883	-4.06808523764	-0.000616290976247	-0.0349968832351	-0.823666774769	0.0468417895894	-0.041763945882	4.09515901344	-0.000172116465339	-0.021199472673	-0.64965828488	0.000234702040514	0.00658904430155	-0.16362215076	0.0251585496583	-0.383146399202	-39.2709138572	1.04040423112	31.101273901	306.146204748	-0.00662224957222	-0.198836545508	-2.30005149895	-0.175119196654	-0.222072696597	-1.63387275208	2.20817233775	53.0277043034	-107.628838966
0.058	-14.1599957144	14.2407568438	-1.8475374952	-0.000127340776852	-0.00693503357105	-0.167805660169	0.237314318655	0.370735151406	-4.40521171549	-0.000651691412237	-0.0358039887446	-0.790544244262	0.046802065649	-0.0376839349632	4.06486282425	-0.000193627687721	-0.0218229720916	-0.597340552272	0.000241208113705	0.00642310207918	-0.168262293985	0.0247562838729	-0.421385171427	-37.2066305929	1.07165543527	31.4011343904	293.574774005	-0.00682228718014	-0.201238670317	-2.5041981177	-0.175342057471	-0.223648935896	-1.51860584528	2.26114969646	52.9270131095	-93.7535488661
0.059	-14.1457558862	14.2388995389	-1.86707224697	-0.000134358301316	-0.00710001535762	-0.162157912981	0.237682771889	0.366171316229	-4.72245863988	-0.000687882532806	-0.0365782523945	-0.757983055513	0.0467664086281	-0.033630106806	4.04279349008	-0.000215736234513	-0.0223941214914	-0.544958247483	0.00024754629262	0.00625325575269	-0.171430358998	0.0243168560144	-0.457470545651	-34.9641178551	1.10320057425	31.6891435838	282.443612807	-0.00702482969563	-0.20384636068	-2.7111826083	-0.17556644366	-0.225123442881	-1.43040812365	2.31403295741	52.8395088009	-81.2550683673
0.06	-14.1315179268	14.2370191898	-1.89362610877	-0.000141538003009	-0.00725938802819	-0.15658742815	0.238046507732	0.361300371036	-5.01943174528	-0.000724831863957	-0.0373204099074	-0.726331970314	0.0467347968715	-0.0295934063079	4.03060750625	-0.000238389848223	-0.0229131059294	-0.493010628381	0.000253713420299	0.00608099960423	-0.17308193792	0.0238424994237	-0.49124263567	-32.5800621829	1.13502850425	31.9667164115	272.702042639	-0.00723008349578	-0.206661239615	-2.91857526141	-0.175792263998	-0.226517233004	-1.35717212316	2.36683460245	52.7637812872	-70.1999589913
0.061	-14.1172818627	14.2351091692	-1.92641504854	-0.000148874327829	-0.00741326161225	-0.151159739988	0.238405229305	0.356142773954	-5.29576241982	-0.00076250783882	-0.0380315398178	-0.695927850441	0.0467072186212	-0.0255630942887	4.03001653214	-0.000261536701899	-0.0233806014218	-0.441980356522	0.000259707852883	0.00590786556369	-0.173186143155	0.0233355894703	-0.522577271297	-30.0892090717	1.16712946941	32.2352139127	264.292959711	-0.00743825536711	-0.20968250305	-3.1239516091	-0.176019442678	-0.227840126831	-1.28861553082	2.41956569117	52.6983961384	-60.5703386664
0.062	-14.1030477264	14.2331633689	-1.96518558264	-0.000156361863641	-0.00756181001143	-0.14593705836	0.238758660354	0.350719324997	-5.55113549356	-0.000800880133159	-0.03871304886	-0.667090234065	0.0466836736714	-0.0215268054218	4.04256120161	-0.000285125880794	-0.0237977563693	-0.392329538372	0.000265529489494	0.00573540765755	-0.171729669121	0.022798608883	-0.551383903262	-27.524054859	1.19949504514	32.4959375418	257.15429843	-0.00764955008688	-0.212906936478	-3.32491524697	-0.176247909104	-0.229092725476	-1.21658175904	2.47223587333	52.641968184	-52.2855701651
0.063	-14.0888155568	14.2311757815	-2.00998913497	-0.000163995402327	-0.00770526735966	-0.140977638109	0.239106545565	0.345051097132	-5.78532023623	-0.000839919983865	-0.0393666525524	-0.640117150648	0.0466641748568	-0.017470823748	4.06940214598	-0.000309107843765	-0.0241661695714	-0.344496865925	0.000271179784928	0.0055651832117	-0.168719222578	0.0222341153194	-0.577603223929	-24.9145864751	1.2321180763	32.7501247713	251.220160665	-0.00786416803216	-0.216328954085	-3.51911996729	-0.17647758977	-0.230268607443	-1.1351821752	2.52485346406	52.5932132738	-45.2242501322
0.064	-14.0745853988	14.2291402999	-2.06097400188	-0.000171769997969	-0.00784392392579	-0.136335494144	0.239448650782	0.339159337008	-5.99820001167	-0.000879600486436	-0.0399943525893	-0.615282923055	0.0466487491724	-0.0133805450594	4.11115523113	-0.000333434861656	-0.0244878662104	-0.298896412002	0.000276661742914	0.00539873275965	-0.164181681528	0.0216447114249	-0.601204565025	-22.2880957167	1.26499261154	32.9989457078	246.421712214	-0.0080823028382	-0.219940657993	-3.70428784926	-0.176708402364	-0.231356578712	-1.04076036275	2.57742556012	52.5509788431	-39.2446113918
0.065	-14.0603573033	14.227050705	-2.11821586639	-0.000179681020899	-0.00797812193278	-0.132060519834	0.23978476312	0.333065338809	-6.18979638675	-0.00091989686939	-0.0405984133198	-0.592838538024	0.046637438364	-0.00924107171414	4.16779145945	-0.0003580614316	-0.0247652736793	-0.255918525728	0.000281979889849	0.00523756111036	-0.158161617062	0.0210330175645	-0.622183155779	-19.6690857918	1.29811383466	33.2435005297	242.687931672	-0.00830413912313	-0.223731911878	-3.87821991986	-0.176940252053	-0.232342799365	-0.9316809437	2.62995817739	52.5142557134	-34.2016478665
0.066	-14.0461313275	14.2249007627	-2.18166871369	-0.000187724156624	-0.00810814951771	-0.127994650022	0.240114690941	0.326790302868	-6.36027549615	-0.000960786131806	-0.0411801115123	-0.570557846997	0.0466302989163	-0.00503782372783	4.23870451318	-0.000382944625392	-0.0250011139047	-0.21576192515	0.000287138782134	0.0050802234606	-0.156513682443	0.0204016472734	-0.640557426394	-17.0794554369	1.33147799364	33.484817444	239.945896959	-0.00852984909213	-0.227688026117	-4.0340085592	-0.177173029573	-0.233212241261	-0.80720284651	2.68245639464	52.4821787775	-29.9522239696
0.067	-14.0319075349	14.2226845314	-2.25079392642	-0.000195895473761	-0.00823448475608	-0.124675826735	0.240438263677	0.320355170007	-6.50999022624	-0.00100224753206	-0.0417426889869	-0.554597102229	0.0466274013348	-0.000757339335635	4.32226427121	-0.000408044475517	-0.0251985863448	-0.179182955017	0.000292143562956	0.00492933818311	-0.145256872543	0.0197531855309	-0.656366058553	-14.5378088807	1.36508232823	33.7238517307	238.122676418	-0.00875959091896	-0.231795627541	-4.18119428875	-0.177406611299	-0.233951210797	-0.67073622637	2.73492448651	52.4540049729	-26.3953853417
0.068	-14.0176859943	14.2203965908	-2.32508718967	-0.000204191587267	-0.00835774225586	-0.121839172812	0.240755331495	0.313780464191	-6.6394214062	-0.00104426423985	-0.0422907265941	-0.541478112141	0.0466288287837	0.00361223729452	4.4168889891	-0.000433324429506	-0.0253613216335	-0.14628762237	0.000297003289082	0.00479011406865	-0.133191356386	0.0190901697893	-0.669665424819	-12.0609236518	1.39892499674	33.9614852804	237.144422956	-0.00899350948743	-0.236041509397	-4.31056942311	-0.177640860823	-0.234547836359	-0.522514896584	2.78736603695	52.4290958895	-23.4227813464
0.069	-14.0034667799	14.2180322055	-2.40368355066	-0.000212609669227	-0.00847842166408	-0.119519643628	0.241065764805	0.307086156076	-6.74919482204	-0.00108682316697	-0.0428271276541	-0.531324007806	0.0466346753102	0.00808081559437	4.52026761058	-0.000458751678508	-0.0254931763695	-0.117421849604	0.000301729958631	0.00466322502907	-0.120586722765	0.0184150734089	-0.680527335995	-9.66289869977	1.43300500254	34.1985263301	236.937676357	-0.00923173362706	-0.240406769855	-4.41995149184	-0.177875630555	-0.2349916284	-0.3650691855	2.83978403789	52.4069059885	-20.9570206366
0.07	-13.98924997	14.2155875954	-2.48553659767	-0.000221147412958	-0.00859706579836	-0.117768624935	0.241369453647	0.300291528914	-6.84005950333	-0.00112991423792	-0.0433550142439	-0.524449171919	0.0466450436486	0.0126558612129	4.62982362646	-0.000484297448563	-0.025598363741	-0.092952893405	0.000306336220498	0.00454929870565	-0.107265924083	0.0177302914239	-0.689036633948	-7.35569720705	1.46732212075	34.4357100788	237.429821057	-0.0094743722519	-0.244870479842	-4.50746848191	-0.178110763662	-0.235274586379	-0.200846773339	2.89218096994	52.3869581188	-18.9387187995
0.071	-13.9750356462	14.213060091	-2.56947224587	-0.000229803080732	-0.00871426974961	-0.116639277559	0.241666306945	0.293415066238	-6.91286584933	-0.00117353065797	-0.0438778258505	-0.52117404125	0.0466600426699	0.0173421815057	4.74281695922	-0.000509937367617	-0.0256814743675	-0.0732683596711	0.000310835435949	0.00444913219509	-0.0930670970249	0.017038128535	-0.695289143793	-5.14932248225	1.50187682569	34.6736998	238.549621326	-0.00972151238503	-0.249409786407	-4.5711446487	-0.178346096475	-0.235391039672	-0.0320598111721	2.94455886256	52.3688271181	-17.3232826069
0.072	-13.960823892	14.2104482291	-2.65425138175	-0.000238575557293	-0.00883068337233	-0.116187967883	0.24195625166	0.286474363471	-6.96853968373	-0.00121766923466	-0.0443993275319	-0.521829321468	0.0466797846666	0.0221418118036	4.85644363656	-0.000535651854407	-0.0257474992116	-0.0587813286329	0.000315241839673	0.00436367525271	-0.0778467877485	0.0163407891048	-0.699389716655	-3.05182324225	1.53667021994	34.9130887008	240.228180448	-0.00997321717385	-0.253999791241	-4.60886501967	-0.178581460682	-0.235337374376	0.139390401542	2.99691933943	52.3521266341	-16.0776853655
0.073	-13.946614792	14.2077518158	-2.73857536912	-0.000247464405792	-0.0089470136263	-0.11647254005	0.242239231869	0.27948605623	-7.00807479746	-0.0012623307087	-0.0449236205453	-0.526756705357	0.0467043825527	0.0270539603258	4.96785340778	-0.000561426533409	-0.0258018587938	-0.0499378355744	0.000319570683954	0.00429401331078	-0.0614770961115	0.0156403689414	-0.701450610103	-1.06996365398	1.57170396515	35.1544017365	242.397890781	-0.0102295237706	-0.258613402263	-4.61835702476	-0.178816685231	-0.235111722475	0.311913400423	3.04926365225	52.3364990043	-15.1775742434
0.074	-13.9324084301	14.204971944	-2.82116823643	-0.000256469926556	-0.00906402790192	-0.117556011206	0.242515207782	0.272465768764	-7.03250013455	-0.00130752009752	-0.0454551570982	-0.536316400531	0.0467339470408	0.0320750158871	5.07425771476	-0.000587252678424	-0.0258504312362	-0.0472070492301	0.000323838369502	0.0042413577855	-0.0438339544369	0.0149388486664	-0.701589939874	0.791304112703	1.606980215	35.3980979627	244.994561734	-0.0104904410668	-0.26322119003	-4.59721850799	-0.17905159792	-0.234713655855	0.484219840029	3.10159270562	52.3216077326	-14.6049692705
0.075	-13.9182048887	14.2021109683	-2.90078313649	-0.00026559321924	-0.00918255746587	-0.119503116696	0.242784154708	0.265428083574	-7.04287024564	-0.00135324705228	-0.0459987524298	-0.550874262555	0.0467685838569	0.0371986164532	5.17294341751	-0.000613127680955	-0.0258995738244	-0.0510781272587	0.000328062566111	0.00420703543168	-0.0248107532059	0.0142380886519	-0.69993008924	2.52839715455	1.64250155083	35.644573698	247.956908822	-0.0107559472953	-0.267791267021	-4.54293547358	-0.179286026702	-0.23414390802	0.65527583065	3.15390707554	52.3071320988	-14.3462982569
0.076	-13.904004247	14.1991724612	-2.97623104602	-0.000274836247313	-0.00930349867944	-0.122379310444	0.243046062012	0.258386523577	-7.04024974827	-0.00139952622114	-0.0465595852813	-0.570791440423	0.0468083910375	0.042415744601	5.26131287814	-0.000639055535914	-0.0259561360942	-0.0620464122439	0.000332262317357	0.00419246706051	-0.00432598912698	0.0135398254236	-0.696596367357	4.13904661198	1.6782709205	35.8941656252	251.226945626	-0.0110259875301	-0.272289202702	-4.4529358886	-0.179519800724	-0.233404136619	0.824266971322	3.20620702337	52.2927635591	-14.3907810841
0.077	-13.8898065802	14.1961611373	-3.04641670734	-0.000284201908315	-0.00942782332425	-0.126269979159	0.243300932051	0.251353554818	-7.02568777034	-0.00144637767073	-0.0471433139106	-0.596665818266	0.0468534563421	0.0477148647432	5.33692740632	-0.000665047337046	-0.0260274661695	-0.0806137384134	0.000336458272884	0.0041994439923	0.0182798526939	0.01284566951	-0.691715459722	5.62276865753	1.71429158068	36.1471547496	254.751303225	-0.0113004712379	-0.276678212829	-4.32508436648	-0.179752751133	-0.23249668149	0.990643286146	3.25849250685	52.2782034079	-14.7295212876
0.078	-13.8756119582	14.1930827813	-3.11029531062	-0.000293694092459	-0.00955654496351	-0.131173299366	0.24354877912	0.244340583575	-7.00025471707	-0.00149382716449	-0.0477556735954	-0.628053551382	0.0469038548093	0.0530820695829	5.39748227294	-0.000691121753837	-0.0261213674127	-0.107188748111	0.000340672589683	0.00422918960737	0.0412113774435	0.0121571043498	-0.685414860808	6.97842917119	1.75056704246	36.4037688045	258.476806449	-0.0115792696193	-0.280918550061	-4.15559009775	-0.179984711714	-0.231424480414	1.15375886683	3.31076318979	52.2631624708	-15.3523529116
0.079	-13.8614204447	14.1899441443	-3.16697861999	-0.000303317727572	-0.00969072526339	-0.137187300392	0.243789628398	0.237357972712	-6.9649670081	-0.00154190628636	-0.0484025701466	-0.665739551036	0.0469596464775	0.0585012669	5.44091236126	-0.000717305471276	-0.0262460674652	-0.142211356735	0.000344928503207	0.00428263744056	0.0656842889434	0.0114754860205	-0.677821797789	8.2076968667	1.78710101983	36.6641859412	262.357467047	-0.011862212848	-0.284967907196	-3.94312417173	-0.180215519408	-0.230190906714	1.31338853342	3.36301845172	52.2473613893	-16.249810202
0.08	-13.8472320963	14.1867528125	-3.21568501741	-0.000313078838415	-0.00983149642241	-0.144355017662	0.244023514925	0.230415080258	-6.9208178994	-0.00159065276139	-0.0490903799086	-0.709879972872	0.0470208743106	0.0639543992163	5.46535227139	-0.000743633596359	-0.0264101827005	-0.186019113939	0.000349250438383	0.00436123291108	0.0915066520868	0.0108020442855	-0.669061672055	9.31255460035	1.82389738261	36.9285396214	266.34989326	-0.0121490879373	-0.288782271459	-3.68560435349	-0.180445014641	-0.228799559843	1.46930520725	3.41525739809	52.2305313549	-17.4102584925
0.081	-13.8330469613	14.1835170886	-3.25576276332	-0.000322984601254	-0.00998002925487	-0.152710647247	0.24425048261	0.223520290286	-6.86876204528	-0.0016401107542	-0.0498256057198	-0.7605716496	0.0470875623398	0.0694216592131	5.46916772207	-0.000770150000098	-0.0266226247791	-0.238865043342	0.000353664165373	0.00446622106809	0.118469661936	0.0101378847051	-0.659257488819	10.2958118713	1.86096011332	37.1969217883	270.414440596	-0.0124396369446	-0.29231574304	-3.38133880858	-0.180673041531	-0.227254220601	1.62137327762	3.46747887193	52.2124163311	-18.8197891396
0.082	-13.8188650798	14.1802458601	-3.2866941765	-0.000333043377562	-0.0101375233616	-0.162277566149	0.244470583283	0.216681054732	-6.80970906233	-0.00169033096188	-0.0506148096337	-0.817836178194	0.0471597140322	0.0748817255902	5.45096503224	-0.000796907567146	-0.0268925093165	-0.300904031464	0.000358196586102	0.00459862039056	0.146328983011	0.00948399141916	-0.648529083083	11.1609996013	1.89829326754	37.4693866497	274.51528214	-0.0127335552916	-0.29552095098	-3.02907707178	-0.180899448028	-0.225558772398	1.7695231291	3.51968146786	52.1927755159	-20.461841248
0.083	-13.8046864827	14.1769484653	-3.30809558928	-0.000343264737277	-0.0103051960688	-0.173067848416	0.244683875779	0.209903939016	-6.7445223697	-0.00174137063498	-0.0514645365708	-0.881617695987	0.0472373108971	0.0803120042067	5.40959220074	-0.000823968348719	-0.0272290538291	-0.372184993729	0.000362875491349	0.0047591901039	0.174810443677	0.00884123067689	-0.636992401456	11.9123636529	1.93590093798	37.7459542433	278.619905089	-0.0130304905255	-0.2983495169	-2.62805476796	-0.181124085988	-0.223717147677	1.91372631211	3.57186354864	52.1713860575	-22.3170756102
0.084	-13.7905111912	14.17363456	-3.31971492618	-0.000353659470955	-0.0104842712861	-0.185082586131	0.244890425085	0.20319467228	-6.6740111023	-0.00179329352251	-0.0523812384876	-0.951786137471	0.047320311335	0.0856888715408	5.34414246734	-0.000851403610967	-0.0276414706668	-0.452648681511	0.000367729289067	0.00494840533099	0.203620010502	0.0082103550334	-0.624758885514	12.5546682316	1.97378722212	38.0266140302	282.699668763	-0.0133300415598	-0.300752551607	-2.17801464618	-0.181346811211	-0.221733299581	2.05396988022	3.62402326456	52.148045776	-24.3634873666
0.085	-13.7763392169	14.1703139897	-3.32142557949	-0.000364239591115	-0.0106759690349	-0.198312911396	0.245090301522	0.196558201009	-6.59893144039	-0.0018461697437	-0.0533712038923	-1.02814467196	0.0474086497289	0.0909879163548	5.25394716073	-0.000879293776368	-0.0281388601357	-0.542130256282	0.000372786713396	0.00516644332726	0.232455982028	0.00759200811468	-0.611934951935	13.0931989258	2.01195619338	38.3113284945	286.72925974	-0.0136317584164	-0.302681161728	-1.67920559554	-0.181567483459	-0.219611196254	2.19023677416	3.67615857529	52.1225756874	-26.5766897816
0.086	-13.7621705616	14.1669966674	-3.31321913004	-0.000375018323733	-0.0108814962009	-0.212741420543	0.245283579994	0.189998743016	-6.51998454554	-0.00190007559356	-0.05444049583	-1.11043920349	0.0475022357747	0.096184175119	5.13857036762	-0.000907728260359	-0.0287301078464	-0.640365165201	0.000378076525913	0.00541318170701	0.261020777479	0.00698672987919	-0.598621519046	13.533666852	2.05041187586	38.600036459	290.686669369	-0.0139351424707	-0.304086946769	-1.13236448746	-0.181785966474	-0.217354832613	2.32249050797	3.72826727423	52.0948221856	-28.9303139448
0.087	-13.748005217	14.1636924593	-3.29519695789	-0.000386010091233	-0.0111020388	-0.228343777671	0.245470339287	0.183519842697	-6.43781609309	-0.00195509329124	-0.055594899535	-1.19836820658	0.0476009540428	0.101252361076	4.99780154656	-0.00093680520866	-0.0294237887544	-0.746996650721	0.000383627220486	0.0056882074397	0.289030687896	0.00639496231047	-0.584913618379	13.8821344824	2.08915822225	38.8926563179	294.553048304	-0.0142396471804	-0.304922472599	-0.538687171924	-0.182002128017	-0.214968254243	2.45066623157	3.78034701472	52.0646588001	-31.3964569774
0.088	-13.7338431652	14.1604110802	-3.26756137609	-0.000397230488557	-0.0113387558471	-0.245090316691	0.245650661421	0.177124426463	-6.35301637382	-0.00201131068074	-0.0568398794683	-1.29159166002	0.0477046637661	0.106167085562	4.83164742513	-0.000966631142455	-0.0302280788362	-0.861583512972	0.00038946674129	0.00599083416863	0.316222769962	0.0058170554614	-0.570900079772	14.144942731	2.12819909497	39.1890891156	298.312547129	-0.0145446792734	-0.30514171344	0.100205489842	-0.182215839938	-0.212455587485	2.57466728345	3.83239533787	52.0319875052	-33.9461328443
0.089	-13.7196843787	14.1571619961	-3.23060679436	-0.000408696253871	-0.011592774781	-0.262947551049	0.245824631063	0.170814857849	-6.266120855	-0.00206882089275	-0.0581805445516	-1.38973850643	0.0478131988443	0.110903070934	4.64032331854	-0.000997320518971	-0.031150674196	-0.983607206552	0.000395622220876	0.0063201250023	0.342358897376	0.00525327377725	-0.556663288531	14.3286397513	2.16753825025	39.4892214611	301.952143857	-0.0148496003599	-0.304700459612	0.78230216675	-0.182426978267	-0.209821070909	2.69436586858	3.88440970142	51.9967395898	-36.5496979896
0.09	-13.7055288167	14.1539619901	-3.16940513998	-0.000420422757199	-0.0118602318744	-0.271966635782	0.245992332679	0.164588372963	-6.18684891611	-0.0021277048955	-0.0595874609496	-1.42409428974	0.0479263649706	0.115429181527	4.41189786699	-0.00102898153258	-0.032171353031	-1.05775046346	0.000402101606494	0.0066386462333	0.294683564624	0.00470383141111	-0.542221443749	14.5550498127	2.20717874947	39.7917769616	303.158857111	-0.0151537811364	-0.303661093296	1.29643046356	-0.18263540851	-0.20703941373	2.86894849048	3.93638782139	51.959500348	-37.928785596
0.091	-13.6913764295	14.1508124401	-3.12969497591	-0.000432426680444	-0.0121476146163	-0.302798847902	0.246153852652	0.158451573703	-6.08674960397	-0.00218805104989	-0.061104847815	-1.61067944103	0.0480439420286	0.119724934463	4.17960800653	-0.00106172949869	-0.0333245791751	-1.24870182478	0.000408918217416	0.00699457561084	0.417175190463	0.00416886757001	-0.527706238445	14.4753607961	2.24712352729	40.0977786941	308.844607957	-0.0154565568983	-0.301890430605	2.24489491895	-0.182841008556	-0.204160679182	2.88852060516	3.98832738533	51.9196275288	-41.8168526869
0.092	-13.6772271637	14.1477191824	-3.0568203032	-0.000444727676683	-0.0124543778623	-0.310727644188	0.246309281367	0.152405855423	-6.00468695734	-0.00224996593021	-0.0627249128321	-1.62945059315	0.0481656901189	0.123771246288	3.91301564206	-0.00109569643842	-0.0346093002853	-1.32074039568	0.000416100551237	0.00737009203124	0.333857650336	0.00364842029652	-0.513188308536	14.5604990219	2.28737600172	40.4071701504	309.938304659	-0.0157571880408	-0.299371854394	2.79225750382	-0.18304367735	-0.201176908693	3.07902037259	4.04022581114	51.8772240883	-42.9900283702
0.093	-13.663080958	14.1446922158	-2.99711296707	-0.000457346347187	-0.0127829631443	-0.346442919738	0.246458709883	0.146451177483	-5.9046689216	-0.00231355912674	-0.0644614802297	-1.84368420205	0.0482913467169	0.127541949681	3.6283911448	-0.00113101989462	-0.0360376121205	-1.53588327467	0.000423673766435	0.00777633836562	0.478635018421	0.00314246887495	-0.498714534601	14.3870488483	2.32793944596	40.7197183298	315.158054242	-0.0160548981687	-0.296048401401	3.85464848226	-0.183243314172	-0.198096736209	3.08132459677	4.09208054807	51.8322497856	-46.9585770667
0.094	-13.6489377435	14.141736615	-2.91408868879	-0.000470304217114	-0.0131327767101	-0.353184211972	0.246602229647	0.140588349553	-5.82098693773	-0.00237894320061	-0.0663066675041	-1.84669034675	0.0484206269204	0.131018457293	3.32462407849	-0.00116784236897	-0.0376073365837	-1.60356565173	0.000431660424893	0.00819697854978	0.362645349899	0.00265094101092	-0.484341193471	14.3596334117	2.36881699106	41.035371874	316.149034005	-0.0163488773448	-0.291909950726	4.42225286635	-0.18343982201	-0.194918938655	3.27427051007	4.14388908824	51.7848305422	-47.8799098227
0.095	-13.6347974448	14.1388608895	-2.83736219257	-0.000483623730905	-0.0135062508713	-0.393764110421	0.24673993222	0.134816797384	-5.72211740201	-0.00244623327715	-0.0682734855842	-2.08694581341	0.0485532247013	0.134177104553	2.9926704423	-0.00120631031332	-0.0393285521202	-1.83886542138	0.000440080554061	0.00864327978527	0.52995712108	0.00217371944669	-0.470101934988	14.1188835531	2.41001161784	41.3538816975	320.870613063	-0.0166382863586	-0.286908076883	5.58149482102	-0.183633107495	-0.191652030907	3.2595449863	4.19564901202	51.7350170142	-51.74714607
0.096	-13.6206599797	14.1360692759	-2.74586500973	-0.000497328232479	-0.0139027522778	-0.399238702565	0.246871909041	0.129136844405	-5.63778855582	-0.00251554693872	-0.0703538375451	-2.07375810829	0.0486888136014	0.137000695585	2.65451162201	-0.00124657366333	-0.0411981478918	-1.90032612172	0.000448952050153	0.00909971239882	0.382908106027	0.00171064886508	-0.456039228221	14.0065299813	2.45152615982	41.6752022477	321.770487417	-0.0169222591978	-0.281037601658	6.1594556287	-0.183823083023	-0.18829902501	3.44646680751	4.247357994	51.6829469553	-52.3929717466
0.097	-13.6065252608	14.1333684531	-2.65578053892	-0.000511441952898	-0.0143246885601	-0.444633861951	0.246998251249	0.123547572564	-5.54075512488	-0.00258700355965	-0.0725594043245	-2.33737545058	0.0488270485293	0.139469160178	2.28241756285	-0.00128878448514	-0.0432234957206	-2.15036953597	0.000458290453861	0.00957709501837	0.571857133058	0.00126154175535	-0.442174991244	13.7219439717	2.49336330072	41.999079553	325.984123083	-0.0171999084742	-0.274260951055	7.393845578	-0.184009665714	-0.184866358746	3.41886571969	4.29901384913	51.6287632957	-55.9743474275
0.098	-13.5923931749	14.1308033783	-2.47436913103	-0.000525995516239	-0.0147824381218	-0.470865261565	0.24711904343	0.118036789162	-5.4808116809	-0.0026607634825	-0.0749604413812	-2.46469866278	0.0489675391753	0.141512131945	1.80352597163	-0.00133312252072	-0.0454525754375	-2.3077898978	0.000468158915138	0.0101598275357	0.593607901623	0.00082625341072	-0.428401698014	13.8246424884	2.53552442556	42.3231701387	322.197048223	-0.0174702422256	-0.266406551817	8.31495289748	-0.184192802733	-0.18140767875	3.49849427259	4.35061419111	51.571920673	-57.7108980902
0.099	-13.5782635466	14.1284533846	-2.22561821342	-0.000541019184248	-0.0152648978959	-0.494054286582	0.247234349544	0.11257543828	-5.44189008221	-0.00273697840727	-0.0774694081534	-2.55323488164	0.0491098109545	0.143031426377	1.2350628922	-0.0013797676698	-0.0478377227252	-2.46250467751	0.000478598102807	0.010718547802	0.523832630973	0.000404839871138	-0.414425381149	14.1279912417	2.57800653985	42.6410584314	313.579537366	-0.0177322410958	-0.2575911886	9.3157735369	-0.184372446647	-0.177880148034	3.5565671603	4.40215690283	51.5135027713	-59.124905169
0.1	-13.5641361368	14.1263660211	-1.94910883158	-0.000556537526438	-0.0157717864852	-0.519722891989	0.247344212126	0.10714972528	-5.40953591769	-0.00281575327413	-0.0800803255584	-2.66859992848	0.0492533086521	0.143963968894	0.630022142053	-0.00142887552482	-0.050377987314	-2.61802450018	0.000489577186054	0.0112396186925	0.518309150063	-2.43968325431e-06	-0.400133727635	14.4553157869	2.62080172597	42.9493138204	302.931240499	-0.0179849372753	-0.247801170285	10.2642630928	-0.184548536131	-0.174298821042	3.60608682386	4.45364055422	51.4538000007	-60.2806360498
0.101	-13.5500106716	14.1245645143	-1.65390466154	-0.000572575615974	-0.0163043925862	-0.5454893101	0.247448664268	0.101754558698	-5.3807972474	-0.00289719635254	-0.0828058312643	-2.78241148319	0.0493974304101	0.14427954711	0.00113428957411	-0.00148060087956	-0.0530727221748	-2.77144522134	0.000501074154979	0.0117543191573	0.511091779434	-0.000395266512174	-0.385519930204	14.7722790754	2.66389948126	43.2461967518	290.834622251	-0.0182273699811	-0.237064241449	11.2095945783	-0.18472102094	-0.170670797368	3.64996052533	4.50506399518	51.393081929	-61.1555074714
0.102	-13.5358868574	14.1230638929	-1.34733821452	-0.00058915919376	-0.0168627629847	-0.571251486846	0.247547735274	0.0963874530319	-5.35341408418	-0.00298142130025	-0.085644064158	-2.89405430428	0.0495415498326	0.143959297751	-0.641633006308	-0.0015350969035	-0.0559193256986	-2.92176182628	0.000513081804747	0.0122609803773	0.502230660712	-0.000773329615806	-0.37060627706	15.0550272122	2.70728782859	43.5304979149	277.767704021	-0.0184585950924	-0.225385981029	12.1469262626	-0.184889857244	-0.167001809227	3.68801575655	4.55642635324	51.3316341826	-61.7399852164
0.103	-13.5217643892	14.1218724838	-1.03548008204	-0.000606313990833	-0.0174468311615	-0.596884866687	0.247641452952	0.0910479040252	-5.32568392938	-0.00306853954361	-0.0885924225645	-3.00266250864	0.0496850261925	0.142993422193	-1.2901181104	-0.00159251365759	-0.058914182484	-3.06795174452	0.000525591142423	0.0127576949749	0.491198534485	-0.00113635019295	-0.355434877227	15.2877724538	2.75095379905	43.8014429917	264.122449689	-0.0186776763917	-0.212776617603	13.0718005896	-0.185055007128	-0.163297959646	3.7196834042	4.6077270459	51.2697511293	-62.0261214823
0.104	-13.5076429564	14.1209930862	-0.723314955831	-0.000624065610557	-0.0180564082875	-0.622269385357	0.247729845345	0.085736881408	-5.29636130517	-0.0031586594918	-0.0916474738224	-3.10744000728	0.0498272126756	0.141379543864	-1.93763854812	-0.00165299707806	-0.0620526584533	-3.20900019415	0.000538591048883	0.0132421179466	0.477647408913	-0.0014840978197	-0.340060376279	15.4612294431	2.79488382681	44.0586125427	250.216652216	-0.0188836901621	-0.19925092314	13.9795883361	-0.185216439094	-0.159565971351	3.74429318553	4.65896578847	51.2077340244	-62.0080882795
0.105	-13.4935222479	14.1204239825	-0.414892487228	-0.000642439408404	-0.0186911874064	-0.647288852355	0.247812941993	0.0804564152228	-5.26457106543	-0.00325188573654	-0.0948050156454	-3.20764363868	0.0499674631264	0.139121357703	-2.57873377396	-0.00171668796322	-0.065329111879	-3.34390665719	0.000552067916875	0.0137116180372	0.461352772254	-0.00181640006667	-0.32454411766	15.5712877934	2.83906406961	44.3018730545	236.304371288	-0.0190757297951	-0.184828343005	14.8655719343	-0.185374128689	-0.155813220385	3.76120874833	4.71014259983	51.1458886956	-61.6825693399
0.106	-13.479401956	14.1201598072	-0.113458015025	-0.000661460375799	-0.0193507473828	-0.671831100444	0.247890774832	0.0752092624899	-5.2297344004	-0.00334831830718	-0.0980601256423	-3.30257635521	0.0501051375615	0.136227512607	-3.20895641742	-0.00178372097465	-0.0687369109633	-3.47169151144	0.000566005418792	0.0141633857953	0.442182743987	-0.00213314689188	-0.308949532753	15.6178820214	2.88348066504	44.5313177941	222.585107956	-0.0192529104933	-0.169533053201	15.7250076731	-0.185528059137	-0.152047673769	3.76988448261	4.76125780563	51.084522895	-61.0490318909
0.107	-13.4652817799	14.1201922949	0.178433381021	-0.000681153028056	-0.020034557132	-0.69578839803	0.247963378784	0.0699986421735	-5.19150623237	-0.00344805197295	-0.101407205901	-3.39158416297	0.0502396066601	0.132710684619	-3.82469955922	-0.00185422365912	-0.0722684579822	-3.59140252633	0.000580384369497	0.0145945156144	0.420076894042	-0.00243429094665	-0.293338576795	15.604029895	2.92811993208	44.7472162862	209.211876387	-0.0194143739998	-0.153393959851	16.5531790267	-0.185678221868	-0.14827778906	3.76988493477	4.81231203879	51.023943431	-60.1098959744
0.108	-13.4511614283	14.1205109202	0.458817102015	-0.000701541296794	-0.0207419803433	-0.719058024612	0.248030792119	0.0648280277394	-5.14972263586	-0.00355117558878	-0.104840025753	-3.47405554048	0.0503702554068	0.128586808735	-4.4230522076	-0.00192831549803	-0.0759152198348	-3.70212117886	0.000595182662241	0.0150020698748	0.39503162681	-0.00271984476182	-0.27776905355	15.5350165945	2.97296852591	44.9499713795	196.298310116	-0.019559293304	-0.136444648524	17.3454436285	-0.185824616964	-0.144512403108	3.76088697079	4.86330623709	50.964453176	-58.8706140965
0.109	-13.4370406211	14.1211034444	0.726231366396	-0.000722648427377	-0.021472280823	-0.741542934722	0.248093056627	0.0597009879244	-5.10435699427	-0.00365777148403	-0.108351764737	-3.54942242775	0.0504964860331	0.123874443794	-5.00167767465	-0.00200610699034	-0.0796677647997	-3.80296875095	0.000610375262509	0.0153831306611	0.367089945883	-0.00298987563468	-0.262292692163	15.4177061807	3.0180135531	45.1400829948	183.924920438	-0.0196868772727	-0.118723288913	18.097275593	-0.185967253477	-0.140760622367	3.74267451046	4.9142416377	50.906348033	-57.3396718204
0.11	-13.4229190912	14.1219563801	0.97964002192	-0.000744496882048	-0.0222246285181	-0.763152455596	0.248150217655	0.054621067568	-5.05548371864	-0.00376791489491	-0.111935057031	-3.61716215894	0.0506177203797	0.118594249448	-5.55871101748	-0.00208769877538	-0.0835158052632	-3.89311217608	0.000625934249188	0.0157348426958	0.336334123429	-0.00324449890911	-0.246953856699	15.2599647457	3.06324265347	45.3181177584	172.144606868	-0.0197963751666	-0.100272498976	18.8043042799	-0.186106149648	-0.13703171985	3.71513052366	4.96511976868	50.849913938	-55.5285182819
0.111	-13.4087965853	14.1230553824	1.21836464107	-0.000767108249424	-0.0229981062345	-0.783802977009	0.248202324039	0.0495917014675	-5.00324848236	-0.00388167344246	-0.115582038061	-3.67679990226	0.0507334017832	0.112768557634	-6.0926726108	-0.00217318080108	-0.0874482461555	-3.97176960843	0.000641828895483	0.0160544498948	0.302880274566	-0.00348387022918	-0.231788783433	15.0701817863	3.10864405426	45.4846838141	160.987504406	-0.019887081002	-0.0811391717492	19.4623501743	-0.186241333028	-0.133335040363	3.67822844943	5.01594243763	50.7954239612	-53.4514353238
0.112	-13.3946728649	14.1243855771	1.44202466309	-0.000790503161053	-0.0237917170235	-0.803418601109	0.248249427968	0.0446161551974	-4.94784405781	-0.00399910665832	-0.119284393662	-3.72791129921	0.0508429965738	0.106421023569	-6.6023955188	-0.00226263154357	-0.0914532388053	-4.03821569129	0.000658025783986	0.016339327112	0.266874159787	-0.00370817724765	-0.216825253515	14.8568780509	3.15420660126	45.6404101858	150.465239042	-0.0199583377216	-0.0613742675181	20.067458288	-0.186372840505	-0.12967991416	3.63202395733	5.0667117174	50.743135567	-51.1253531016
0.113	-13.3805477311	14.1258819266	1.55067436397	-0.000814696131589	-0.0245942240482	-0.801595448342	0.248291594267	0.0397164431878	-4.85157996125	-0.00412023591162	-0.122974112944	-3.65152726428	0.0509460236436	0.0996331160336	-6.97341955281	-0.002356100299	-0.0954842720592	-4.02385081635	0.000674454143149	0.0165173912142	0.0892540447403	-0.00391773998826	-0.202300227709	14.1931735603	3.19992190377	45.7901948354	149.104060097	-0.0200096034153	-0.0411571198366	20.3668370749	-0.186500729016	-0.126097107042	3.5335902794	5.11742955278	50.6925351898	-50.0754012801
0.114	-13.3664209996	14.1275810947	1.84766177833	-0.000839701054968	-0.0254156227105	-0.841201876231	0.248328889659	0.0348743418365	-4.83262274158	-0.00424507927488	-0.126712613567	-3.82547398326	0.0510420255753	0.0923707473119	-7.55131789044	-0.00245362407563	-0.0995632811964	-4.13416745811	0.000691053629566	0.0166815816186	0.239126763992	-0.00411287773234	-0.187975260446	14.4567609662	3.24578212506	45.9302477462	131.001761518	-0.0200404032016	-0.0204424527327	21.062497133	-0.18662505885	-0.122562561163	3.53550147742	5.16809812829	50.6446158404	-45.7632974088
0.115	-13.3522924705	14.1294771368	1.94442247599	-0.000865536632206	-0.0262555317646	-0.838616231975	0.248361371913	0.0300901656029	-4.73572972557	-0.00437368357217	-0.130495981018	-3.7412609175	0.0511305344948	0.0846470916848	-7.8959933639	-0.00255524861707	-0.103685801687	-4.1108735226	0.00070780901739	0.016829194031	0.056098060862	-0.00429377861452	-0.17382650391	13.8407521055	3.29177760484	46.060711814	129.926374191	-0.0200502485281	0.00075179960983	21.326007552	-0.186745891405	-0.119102548044	3.38452476251	5.21872012822	50.5993840163	-44.7003507763
0.116	-13.3381619588	14.131546205	2.19371397793	-0.000892220067729	-0.027111339283	-0.872998804857	0.248389101536	0.0253690800085	-4.70644146332	-0.00450608253542	-0.134301945494	-3.87066803458	0.0512111091924	0.0765023035384	-8.39358292887	-0.00266100555859	-0.107828081368	-4.17368583974	0.000724694230356	0.0169412319007	0.167977678584	-0.00446063465894	-0.159885584926	14.0410858632	3.33789926619	46.182610894	113.8717857	-0.0200387061932	0.0223328703717	21.8361339718	-0.186863297435	-0.11570951353	3.40154426487	5.26929842884	50.557217225	-39.6332318895
0.117	-13.3240292945	14.1337823585	2.278593041	-0.000919767264914	-0.0279830550851	-0.870432799179	0.2484121416	0.0207110472759	-4.6096240019	-0.00464229909026	-0.138131164169	-3.7877693157	0.0512833360844	0.0679514804685	-8.708063211	-0.00277091269367	-0.111986188775	-4.142528974	0.000741677584846	0.0170254770782	0.000512676337166	-0.00461363601429	-0.146117125774	13.4958324407	3.38413859544	46.2960476054	113.001637211	-0.0200054021247	0.0442752665039	22.0486582925	-0.186977355642	-0.112406899859	3.20368307724	5.31983608898	50.5181030572	-38.5951037668
0.118	-13.3098943219	14.136162983	2.48265589029	-0.000948192707736	-0.028867830559	-0.899118148786	0.248430557491	0.0161207354272	-4.5709996958	-0.00478234460705	-0.141959869415	-3.86964117544	0.0513468291518	0.059034654234	-9.12558925792	-0.002884972912	-0.116134247886	-4.15358924813	0.000758721670038	0.0170626933055	0.0739197782364	-0.00475296492871	-0.132540703079	13.6570129491	3.43048761147	46.4019844521	98.8720561676	-0.0199500267448	0.0664754932484	22.3517951965	-0.187088153416	-0.109188647353	3.23282193404	5.37033630849	50.4823359676	-32.9390753321
0.119	-13.2957568993	14.1386821092	2.55559656769	-0.000977509570746	-0.029765895462	-0.897011657163	0.248444416819	0.0115979196922	-4.47463177436	-0.0049262201388	-0.145791194087	-3.79300816964	0.0514012309567	0.0497689555525	-9.40580810513	-0.00300317443528	-0.120268798675	-4.11551233008	0.000775786014773	0.0170659961653	-0.0673140587041	-0.00487879224851	-0.119113936516	13.1965201777	3.47693884855	46.5004897051	98.1384498421	-0.0198723365978	0.088904800741	22.5068197889	-0.187195785116	-0.106074752662	2.99496744876	5.42080241984	50.4498867169	-31.9594261162
0.12	-13.2816168987	14.1413191259	2.71843691915	-0.00100772963693	-0.0306742368983	-0.919671215383	0.248453789118	0.0071466787324	-4.42785014526	-0.00507391586143	-0.149600251171	-3.82510599771	0.0514462120576	0.0401932462602	-9.74561047941	-0.00312549005232	-0.124362435419	-4.07176115731	0.000792826911038	0.017015796364	-0.0330855438442	-0.00499127212404	-0.105845814531	13.3397237907	3.52348530637	46.5924259415	85.7340229526	-0.0197721582403	0.111451914362	22.5874074524	-0.187300353085	-0.103061185488	3.0321668986	5.47123784142	50.4209564552	-25.9010972902
0.121	-13.2674742051	14.1440679981	2.77930742502	-0.00103886337533	-0.0315932399187	-0.918334825515	0.248458745826	0.0027667369788	-4.33203336189	-0.00522541192868	-0.153391883327	-3.7581583146	0.0514814720513	0.0303267411329	-9.98739977527	-0.00325187735796	-0.128412175857	-4.02771971975	0.000809799116845	0.0169286152514	-0.141276681342	-0.00509054064577	-0.0926912289448	12.9694473823	3.57012043639	46.6778340939	85.0822818	-0.0196493889874	0.13408659152	22.6819468641	-0.187401965641	-0.100163927032	2.76235001325	5.52164607049	50.3955016767	-25.0084597245
0.122	-13.2533287159	14.1469104971	2.90569063276	-0.0010709198976	-0.0325198046208	-0.934794578642	0.248459359984	-0.0015384205837	-4.2782817632	-0.005380678147	-0.157140553314	-3.73918165885	0.0515067386885	0.0202065333046	-10.2530158814	-0.00338227830911	-0.132389726446	-3.92738145844	0.000826655707511	0.0167845660806	-0.146821660225	-0.00517671177459	-0.0796510286866	13.1109531342	3.61683808431	46.7574617423	74.1730149984	-0.0195039992813	0.156692820544	22.5305111831	-0.187500738208	-0.0973812063542	2.80309134314	5.57203063389	50.3736251208	-18.744652085
0.123	-13.2391803404	14.149840494	2.95430309325	-0.00110390701457	-0.0334544293193	-0.93445481825	0.248455706264	-0.00576901937296	-4.1829158155	-0.00553967459538	-0.160852343444	-3.68439860156	0.0515217688884	0.00985386649576	-10.4523177363	-0.00351661947183	-0.136292598993	-3.87836363511	0.000843349179759	0.0166023784137	-0.217553673499	-0.00524987784022	-0.0666811025816	12.8288990757	3.66363248004	46.8313297239	73.5629482325	-0.019336032848	0.179240046156	22.5639400419	-0.187596791125	-0.0947246275759	2.51006621344	5.6223950824	50.355271901	-17.9617875218
0.124	-13.225028999	14.1528422416	3.04919213057	-0.00113783123476	-0.0343940110528	-0.944708648795	0.248447860694	-0.00992211966769	-4.12328477402	-0.00570235159677	-0.164501659352	-3.61423321386	0.0515263477073	-0.000696228684106	-10.6478726235	-0.00365481191679	-0.140092290922	-3.72102022378	0.000859831467294	0.0163621966578	-0.262809838338	-0.00531010692252	-0.0537770620203	12.9791820469	3.71049818076	46.9000717026	63.9210091978	-0.019145607572	0.201610505879	22.176979403	-0.187690250787	-0.0921946979165	2.54979310557	5.67274294158	50.3404464646	-11.6890852749
0.125	-13.2108746231	14.1559095063	3.08533719182	-0.00117269780454	-0.0353391285032	-0.94552625194	0.248435900718	-0.0139978333436	-4.02814257774	-0.00586865016655	-0.168095480196	-3.57340847471	0.0515202892677	-0.0114206505522	-10.8009711127	-0.00379675147444	-0.143786824368	-3.66804666705	0.00087605460886	0.0160840864735	-0.293410530373	-0.00535744485143	-0.0408987957979	12.7773503978	3.75743006423	46.9636952447	63.3260750491	-0.0189329151991	0.22377423977	22.1504883793	-0.187781247394	-0.089798516013	2.2425707014	5.72307770761	50.3290855869	-11.0326701291
0.126	-13.1967171539	14.1590289289	3.15350805223	-0.00120851074825	-0.0362867589123	-0.949734566319	0.248419904953	-0.0179936953092	-3.96358135354	-0.00603850230406	-0.171608794835	-3.45322080362	0.0515034356786	-0.0222865276621	-10.9307831071	-0.00394231897842	-0.147348183598	-3.4546717937	0.000891970987401	0.0157486706088	-0.377421198944	-0.00539191401772	-0.0280395367705	12.9411676571	3.80442327726	47.0227308095	54.7450543698	-0.0186982207285	0.245614701396	21.5304348727	-0.18786991601	-0.0875387143799	2.27703256474	5.77340280064	50.3211004695	-4.93756467476
0.127	-13.1825565424	14.1621941811	3.17699635029	-0.00124527289366	-0.0372375319208	-0.951811450621	0.248399953268	-0.0219096760214	-3.86838007078	-0.00621183129659	-0.175049190217	-3.42756996024	0.0514756578251	-0.0332691793615	-11.0345202918	-0.00409138052648	-0.150774912523	-3.39878605503	0.000907533636345	0.0153766272798	-0.366665459148	-0.00541351648139	-0.0151653905807	12.8071247225	3.851473232	47.0771786666	54.1506599225	-0.0184418617297	0.267103296334	21.4467550044	-0.187956394355	-0.0854179766131	1.96444296907	5.82372156217	50.3164225905	-4.41819333658
0.128	-13.1683927482	14.1653940756	3.22279258072	-0.00128298595093	-0.0381885826047	-0.950289917177	0.248376126575	-0.0257437103866	-3.79968865984	-0.00638855233055	-0.178392877712	-3.25980502949	0.0514368543005	-0.0443378696568	-11.1028602989	-0.00424378807021	-0.154040174942	-3.13173878397	0.000922696719991	0.0149495400107	-0.48750907903	-0.00542223405277	-0.00226975218136	12.9841520763	3.89857556223	47.1274817973	46.4556015562	-0.0181642462744	0.288127614194	20.6018807144	-0.188040823728	-0.083440768747	1.98997276311	5.8740372131	50.3148792705	1.33155344427
0.129	-13.1542257401	14.1686222203	3.23349680752	-0.00132165052404	-0.039140563631	-0.953672135543	0.248348506904	-0.029495630385	-3.70415133692	-0.00656857266273	-0.181647786651	-3.25001284835	0.0513869520111	-0.0554667092674	-11.1548189223	-0.00439937967808	-0.157143040804	-3.07399294051	0.000937415516098	0.0144880522033	-0.435466535762	-0.00541803212019	0.0106736173523	12.9025869911	3.94572612215	47.1736380506	45.8569048531	-0.0178658519118	0.308661111038	20.4651129752	-0.188123346932	-0.08160563981	1.68028511095	5.92435285253	50.3163995896	1.70908458531
0.13	-13.1400554943	14.1718693144	3.26069144905	-0.00136126622411	-0.0400908365017	-0.946873605734	0.248317177237	-0.0331637035518	-3.63199499692	-0.00675179253378	-0.184791955443	-3.03832473517	0.0513259051517	-0.0666270095454	-11.1657816338	-0.00455798045957	-0.160058522161	-2.75696977266	0.000951647131013	0.0139751776267	-0.59028261741	-0.00540086076001	0.023669103013	13.0883843302	3.99292095135	47.2160203425	38.9076790027	-0.017547222193	0.328598326511	19.4093179703	-0.188204108998	-0.0799184930904	1.69400832837	5.97467142223	50.3207398259	6.97138804942
0.131	-13.1258819952	14.1751289525	3.25858473033	-0.00140183166743	-0.0410400501342	-0.951553659464	0.24828222156	-0.0367476508884	-3.53589967638	-0.00693810521363	-0.18783340425	-3.04457288014	0.0512536955906	-0.0777921126006	-11.1644244766	-0.00471940282608	-0.162786210863	-2.69840763087	0.000965350184751	0.0134309298506	-0.498212934716	-0.00537065892433	0.0367345683351	13.0425463141	4.04015627541	47.2546277825	38.3072010279	-0.017208965339	0.347915381546	19.2247921	-0.188283255334	-0.0783741777284	1.39462239586	6.0249957068	50.3278293012	7.20756249875
0.132	-13.111705234	14.1783934065	3.27032326162	-0.00144334461732	-0.0419858496576	-0.94004538729	0.248243724725	-0.0402460182335	-3.46083501377	-0.00712739818707	-0.190752542641	-2.79370390091	0.0511703319022	-0.0889352641728	-11.1218786679	-0.00488344772702	-0.165303591022	-2.3363526883	0.000978485739088	0.0128401788236	-0.683289119441	-0.00532735630265	0.0498706750316	13.2296670789	4.08742847935	47.2897800991	31.9974321108	-0.0168517494481	0.366516400268	17.9772453433	-0.188360932208	-0.0769795701378	1.39459278551	6.07532830573	50.3373685631	11.8709614016
0.133	-13.0975252092	14.1816563234	3.25551068038	-0.00148580196967	-0.0429288550416	-0.945965380592	0.248201772486	-0.0436584607817	-3.36405008275	-0.00731955308008	-0.19355724337	-2.81569755755	0.0510758495084	-0.100029523447	-11.0666398814	-0.00504990490418	-0.167610763286	-2.27799183884	0.000991016710397	0.0122217637932	-0.553540941245	-0.00527087755696	0.0630868163415	13.2026155409	4.13473410949	47.321480174	31.4027178213	-0.0164763008931	0.384380709664	17.7513734485	-0.188437285177	-0.0757263688335	1.11180982308	6.12567163474	50.3492894665	11.970845364
0.134	-13.0833419254	14.1849112355	3.25431350619	-0.00152919991684	-0.0438670392927	-0.930403121627	0.248156451374	-0.0469837632114	-3.28655477671	-0.00751444707698	-0.196230750439	-2.53131658048	0.0509703097668	-0.111049959737	-10.974232697	-0.00521855440695	-0.169688242257	-1.87696610287	0.00100290897846	0.0115627723344	-0.764441976305	-0.00520114465692	0.0763789837388	13.3817192538	4.18206985435	47.3500095565	25.6560471691	-0.0160833983408	0.401424394906	16.3359970365	-0.188512459326	-0.074621928496	1.09707085206	6.17602790625	50.3632535379	15.9572973587
0.135	-13.0691553938	14.1881519199	3.22705517709	-0.00157353392173	-0.0448009704943	-0.937459281647	0.248107848707	-0.0502215709935	-3.18906078767	-0.00771195273605	-0.198780567703	-2.56831794654	0.0508537998588	-0.121969856384	-10.8655605971	-0.00538916683565	-0.171536615146	-1.81977967478	0.00101413055607	0.0108803828766	-0.600336939302	-0.00511808090594	0.0897485182204	13.3573497093	4.22943254731	47.375376352	25.0775437839	-0.0156738709198	0.417630447119	16.0761073892	-0.188586598	-0.0736554197517	0.835946636507	6.22639913154	50.3791970476	15.9297221266
0.136	-13.0549656314	14.1913728789	3.21486283094	-0.00161879889693	-0.045728979905	-0.918559539633	0.24805605248	-0.053370883049	-3.10956332309	-0.00791193958976	-0.201193139719	-2.25682608558	0.0507264319226	-0.132766015843	-10.726758322	-0.00556150509365	-0.173139900851	-1.38679173675	0.00102465283883	0.0101641826591	-0.832063495793	-0.00502161348602	0.103186321627	13.5182571032	4.27681915363	47.3978362986	19.842349492	-0.0152485912192	0.432928954211	14.5209067951	-0.188659842803	-0.0728341852053	0.806522456347	6.27678710983	50.3967595383	19.1952593513
0.137	-13.0407726609	14.194568104	3.1755874306	-0.00166498916876	-0.0466515637449	-0.926608140253	0.24800115134	-0.0564313958569	-3.01146229298	-0.0081142738604	-0.203475401555	-2.30769758815	0.0505883426893	-0.143412450909	-10.5661118089	-0.00573532461507	-0.17449914199	-1.3316905412	0.00103444956586	0.00942927139487	-0.637759032646	-0.00491167707872	0.116686492969	13.4820855811	4.32422677342	47.4174032795	19.2916122004	-0.014808473275	0.447306934132	14.2350530471	-0.188732332657	-0.0721455233938	0.570801166585	6.32719343117	50.4158831389	19.051941853
0.138	-13.0265765104	14.1977328149	3.15383441001	-0.00171209866443	-0.0475674275924	-0.905119554735	0.247943234488	-0.0594023093122	-2.93036461761	-0.00831882018859	-0.205617254824	-1.9760089481	0.0504396926455	-0.153887636631	-10.3842596351	-0.00591037530296	-0.175602233793	-0.874493064865	0.00104349816565	0.0086679281795	-0.88492739809	-0.0047882164095	0.130234845479	13.6146194399	4.37165263352	47.4343169266	14.5356819406	-0.0143544647513	0.460710113325	12.5713053383	-0.188804203574	-0.0715963110342	0.527623552829	6.37761947363	50.4362017781	21.5853364207
0.139	-13.0123772134	14.200861304	3.10314370692	-0.00176012086792	-0.0484769793956	-0.913984051584	0.247882391618	-0.0622834311824	-2.83187912288	-0.0085254412623	-0.207624892592	-2.0392665891	0.0502806654279	-0.164166798535	-10.1740641735	-0.00608640173721	-0.176450634699	-0.822308746716	0.00105177854746	0.00789283543738	-0.665258086151	-0.00465118932414	0.143819325232	13.5543400663	4.41909409036	47.4485967384	14.0239417404	-0.0138875447987	0.473129791706	12.2680514238	-0.188875588042	-0.0711726256474	0.319747220725	6.42806640674	50.4576644435	21.3399944492
0.14	-12.9981748081	14.2039493015	3.07285136729	-0.00180904900806	-0.0493793008882	-0.89065893375	0.247818712821	-0.0650741611403	-2.74958079297	-0.00873399961457	-0.209491811943	-1.69457211226	0.0501114669976	-0.174230062019	-9.95246279554	-0.0062631452407	-0.177036372296	-0.349166447351	0.0010592744952	0.00709906005807	-0.922292672473	-0.00450056912428	0.157421074494	13.6491584564	4.46654862517	47.4604728963	9.72837400436	-0.0134087156513	0.484528503139	10.5293714427	-0.188946614598	-0.0708804860249	0.264532024274	6.47853519611	50.4799142991	23.1597168073
0.141	-12.9839693377	14.206991485	3.01151566952	-0.00185887600818	-0.0502746993499	-0.900137989617	0.247752288504	-0.0677744734492	-2.65104382474	-0.00894435718154	-0.211223322008	-1.7684480172	0.0499323248124	-0.184054308411	-9.69602998733	-0.00644034406367	-0.177361273643	-0.300636245694	0.0010659723338	0.00629661713579	-0.68259317207	-0.00433634701769	0.171023138682	13.5549699209	4.51401384654	47.469969837	9.26550746337	-0.0129190004164	0.494901966642	10.2175555628	-0.189017407522	-0.070705361976	0.0857160735177	6.52902660715	50.5029077703	22.8272254542
0.142	-12.9697608499	14.2099840046	2.97352341563	-0.00190959431839	-0.0511619210675	-0.874305445585	0.247683209264	-0.0703840069619	-2.56802320085	-0.00915637269765	-0.212807710207	-1.40032838151	0.0497434869534	-0.19362140967	-9.43817253003	-0.00661773495794	-0.177420514899	0.182153733196	0.00107185216239	0.00546304003308	-0.98456103336	-0.00415853384217	0.184603212349	13.6051774121	4.56148748413	47.4773053461	5.4055107832	-0.0124194274357	0.504243994785	8.46650072269	-0.18908808613	-0.0706518532527	0.0213013730245	6.57954121756	50.5263130486	23.9833311699
0.143	-12.955549397	14.2129219337	2.90233498812	-0.00196119641771	-0.0520422775648	-0.886407549046	0.247611565809	-0.0729029037244	-2.46977032407	-0.00936990816906	-0.214263232609	-1.51071642264	0.0495452211363	-0.202910224527	-9.13945718424	-0.00679505403154	-0.1772176323	0.22361146567	0.0010769027736	0.00463818240033	-0.665154232136	-0.00396716217407	0.198140123868	13.4686456266	4.60896739451	47.4825154069	5.01461065561	-0.0119110399104	0.512531055781	8.10762126942	-0.189158764937	-0.0707057607245	-0.129116316559	6.63007941959	50.5500910299	23.5726315007
0.144	-12.9413350352	14.2158016127	2.85702286661	-0.00201367517814	-0.0529152432938	-0.859523908866	0.247537448863	-0.075330986723	-2.3863956735	-0.00958483309351	-0.215586616307	-1.13605097411	0.0493378138953	-0.211904257421	-8.84860860356	-0.00697203933114	-0.176752966901	0.705719331469	0.00108112845245	0.00381317529962	-0.984859969288	-0.00376228818209	0.211607860076	13.46682679	4.65645156355	47.4858226708	1.59991715103	-0.0113948902876	0.519768189974	6.36664711713	-0.189229553106	-0.0708705781897	-0.200518613914	6.6806414337	50.5739371808	24.1196703389
0.145	-12.927117825	14.2186187071	2.77716609091	-0.00206702322805	-0.0537808565353	-0.871702574139	0.247460949021	-0.0776686969882	-2.28902485687	-0.00980101666763	-0.216780531927	-1.251780266	0.0491215693775	-0.220584778134	-8.51243282252	-0.00714843025695	-0.176028884714	0.742445041655	0.00108453049425	0.00299090828695	-0.659674056049	-0.00354399242364	0.224983656824	13.2847667049	4.70393810361	47.4872574561	1.26965351403	-0.0108720257035	0.525960978243	6.0189294211	-0.189300554361	-0.0711319316635	-0.322188333492	6.73122731452	50.5978244575	23.6548830643
0.146	-12.9128978308	14.2213697494	2.72491844743	-0.00212123325823	-0.0546392038147	-0.84499198477	0.247382156634	-0.0799160777386	-2.2057366441	-0.0100183313671	-0.217848867099	-0.884890076246	0.0488968084409	-0.228937095218	-8.19220134616	-0.00732396973438	-0.175050070149	1.21518408875	0.00108711313533	0.00217437388043	-0.973394757003	-0.00331238092243	0.238239345598	13.2266108435	4.75142525223	47.4870397829	-1.70499992371	-0.0103434831215	0.531124185627	4.30748534665	-0.189371866269	-0.0714918836869	-0.397715713363	6.78183697053	50.6214875701	23.6713419519
0.147	-12.8986751204	14.2240509989	2.63758061826	-0.00217629797495	-0.0554902296273	-0.857059640406	0.247301161672	-0.0820738454745	-2.10979882779	-0.0102366525129	-0.218793424457	-1.00422463992	0.0486638673343	-0.236945117932	-7.8238440826	-0.00749840431158	-0.173819084249	1.24678771076	0.00108888241293	0.00136418131373	-0.646990376379	-0.00306758567518	0.2513511489	12.9969957599	4.79891137284	47.4852014399	-1.97168599069	-0.00981028752558	0.535267006253	3.97815590461	-0.189443580655	-0.0719368893525	-0.49229561782	6.83247016753	50.6449064248	23.16636746
0.148	-12.8844497692	14.2266513912	2.56320387125	-0.00223221383659	-0.0563414936533	-0.845468411506	0.24721805502	-0.0841394599402	-2.02143010369	-0.010455904667	-0.219710883753	-0.830693952448	0.048423101235	-0.244587080573	-7.46008119968	-0.00767153771397	-0.17244772053	1.49593972749	0.00108989272244	0.000656437713404	-0.768496824282	-0.00280978059075	0.264259019975	12.8187463905	4.84639522532	47.4825035139	-3.42416614667	-0.00927325471283	0.538798619238	3.08507006617	-0.189515782575	-0.0724669507272	-0.567827131483	6.8831265502	50.6678589175	22.7386179529
0.149	-12.8702218556	14.229175925	2.48586375266	-0.00228897640514	-0.0571836434599	-0.838831201714	0.247132926774	-0.0861170318279	-1.93371367175	-0.0106760036975	-0.220487177125	-0.721892792564	0.0481748779518	-0.251859485875	-7.08472940294	-0.00784317768559	-0.170832222714	1.73505590457	0.00109017132781	-9.92269765376e-05	-0.742832555602	-0.00253916359455	0.276974972407	12.6131584734	4.89387568467	47.4784151836	-4.75249439105	-0.00873315921084	0.541392384749	2.10246095416	-0.1895885513	-0.0730704981712	-0.639267756604	6.93380564508	50.6903308412	22.2052295692
0.15	-12.8559914567	14.2316217721	2.4058303833	-0.00234657755543	-0.0580186571065	-0.831196091554	0.24704586459	-0.0880073359928	-1.84689465794	-0.0108968222004	-0.221149828655	-0.603410267555	0.0479195725542	-0.258751309411	-6.69891766974	-0.00801308416179	-0.168980729675	1.96793017483	0.00108969892963	-0.000845569378678	-0.749852248678	-0.00225594001847	0.289472179759	12.3812562298	4.94135142101	47.4730575027	-5.96286737919	-0.00819094732565	0.543031385628	1.17554080407	-0.189661957928	-0.073742757408	-0.705250716768	6.98450692173	50.71222245	21.5779879168
0.151	-12.8417586527	14.2339863365	2.32329855859	-0.00240501007512	-0.0588463822764	-0.824254248113	0.246956955258	-0.0898113289501	-1.76109125686	-0.011118246981	-0.22169973258	-0.496397581715	0.0476575705637	-0.265252671479	-6.30380646605	-0.00818102476252	-0.166900471796	2.19258558304	0.00108848105521	-0.00159017946884	-0.739367931647	-0.00196034166362	0.301724529945	12.1234441424	4.98882122377	47.4665480118	-7.05611445382	-0.0076475548402	0.543753585269	0.268858477953	-0.189736068316	-0.0744780186912	-0.765271849697	7.03522975596	50.7334460102	20.8691325001
0.152	-12.8275235259	14.2362672319	2.23849216849	-0.0024642668903	-0.0596672480961	-0.817477391409	0.246866284545	-0.0915300965293	-1.67644390161	-0.0113401694093	-0.222145124073	-0.39438540471	0.0473892667866	-0.271354882656	-5.90061588745	-0.00834677493604	-0.164599875233	2.40860754262	0.00108652406006	-0.00232381083048	-0.727894791633	-0.00165262616823	0.313706460836	11.8404176403	5.03628399928	47.4590030037	-8.03390163928	-0.00710388422521	0.543587644716	-0.600739583035	-0.189810942423	-0.0752701963235	-0.819083414855	7.08597344187	50.7539258211	20.0904892571
0.153	-12.8132861611	14.2384623001	2.15164425969	-0.00252434125619	-0.0604814836787	-0.810993773684	0.246773937067	-0.0931648599379	-1.59308291564	-0.0115624879073	-0.222491871949	-0.299110347776	0.0471150640987	-0.277050493336	-5.4906054732	-0.00851011885496	-0.162087962618	2.6152176871	0.00108384028506	-0.0030437391696	-0.711961886606	-0.00133307632309	0.325393229446	11.5331195791	5.08373876917	47.4505367775	-8.8985507898	-0.00656080490241	0.542571000888	-1.43254807279	-0.189886634038	-0.076113032369	-0.866588676115	7.13673720371	50.7735978643	19.2535971887
0.154	-12.7990466452	14.2405696223	2.06300014257	-0.00258522667364	-0.0612893512262	-0.804741321301	0.246679996152	-0.0947169692071	-1.51113562263	-0.0117851070481	-0.222746409536	-0.209964825561	0.0468353721908	-0.282333322355	-5.07505256575	-0.00867085005163	-0.159374430723	2.81184610348	0.00108044514604	-0.00374653886182	-0.693637497834	-0.00100199915276	0.336761111214	11.2026439568	5.13118466813	47.4412611493	-9.65270561352	-0.00601914751495	0.540743774017	-2.22190566946	-0.189963190662	-0.07700021545	-0.907777485671	7.18752020735	50.7924094116	18.3694974259
0.155	-12.7848050666	14.24258753	1.97281527519	-0.00264691688835	-0.0620910781859	-0.798712598105	0.246584543717	-0.0961879002622	-1.43072648777	-0.01200793771	-0.222914914413	-0.127044929017	0.046550606294	-0.287198471306	-4.65524533612	-0.00882877202825	-0.156469522509	2.9979703233	0.00107635690963	-0.00442993395326	-0.673152685044	-0.000659724806766	0.347787580773	10.8502951617	5.17862094116	47.4312849179	-10.2997571491	-0.00547970072409	0.538149807701	-2.96602696322	-0.190040653495	-0.0779254513099	-0.94269423408	7.2383215713	50.8103184868	17.4486529678
0.156	-12.7705615155	14.2445146147	1.88135416061	-0.00270940586495	-0.0628868750046	-0.792881039441	0.246487660142	-0.0975792509176	-1.35197482281	-0.0122308969433	-0.22300355209	-0.0502304247202	0.0462611858933	-0.291642330048	-4.23247214701	-0.00898369876647	-0.153383953926	3.17316684329	0.00107159590569	-0.00509207393121	-0.651127270858	-0.0003066052761	0.358451480558	10.4775044075	5.22604694027	47.4207132949	-10.8434890248	-0.00494320798851	0.534835663476	-3.66226148619	-0.190119057475	-0.0788825091108	-0.971421367722	7.28914037717	50.8272932419	16.5008573011
0.157	-12.7563160833	14.2463497365	1.78888934851	-0.00277268776554	-0.0636769261849	-0.787221321014	0.246389424148	-0.0988927355598	-1.27499446168	-0.012453907912	-0.223018385377	0.020563851569	0.0459675334413	-0.295662573971	-3.80801569985	-0.00913545515397	-0.150128821075	3.33709885869	0.00106618405928	-0.00573161889332	-0.627962653361	5.69870363283e-05	0.368733144299	10.085823076	5.27346212066	47.4096474936	-11.2881135046	-0.0044103650357	0.530850242144	-4.30858117814	-0.190198431357	-0.0798652546433	-0.994069697335	7.33997567942	50.8433112574	15.5351735912
0.158	-12.7420688625	14.2480920313	1.69570023566	-0.00283675692274	-0.0644613882097	-0.781702728684	0.246289912691	-0.100130179345	-1.19989310787	-0.0126768997883	-0.222965367123	0.0854726567341	0.0456700730766	-0.29925815542	-3.3831471969	-0.00928387732006	-0.146715511115	3.48952106175	0.00106014443742	-0.00634762482421	-0.604049208421	0.000430660861642	0.378614506327	9.67690098004	5.32086603657	47.3981843258	-11.6382220238	-0.00388181779404	0.526244241167	-4.90342077505	-0.190278797822	-0.0808676757644	-1.01077254454	7.39082651444	50.8583587892	14.5598901547
0.159	-12.727819946	14.2497409173	1.60207171738	-0.00290160780934	-0.0652403849989	-0.776290849761	0.246189200845	-0.101293511711	-1.12677162525	-0.0128998076218	-0.222850299987	0.144661615304	0.0453692293541	-0.302429289508	-2.95912097857	-0.00942881288142	-0.143155611609	3.63027795022	0.00105350086907	-0.00693951187454	-0.579724892248	0.000814007709679	0.388079189747	9.25246585982	5.36825833666	47.3864158481	-11.8987334333	-0.00335816083539	0.52106967613	-5.44570929921	-0.190360173612	-0.0818839029228	-1.0216817722	7.44169190882	50.8724299815	13.5824942999
0.16	-12.7135694275	14.2512960995	1.50829276443	-0.00296723500384	-0.0660140039941	-0.770947140649	0.24608736171	-0.10238475923	-1.05572341185	-0.0131225721726	-0.222678801627	0.198335104848	0.045065425992	-0.305177434721	-2.53716944825	-0.00957012109789	-0.139460821331	3.75930260625	0.00104627760107	-0.00750702412194	-0.555299602553	0.00120660359184	0.39711257458	8.81430380499	5.41563875912	47.3744290613	-12.074840121	-0.00283993629775	0.515379399154	-5.93484465264	-0.190442569676	-0.0829082262042	-1.02696479054	7.49257088685	50.8855260599	12.6096624993
0.161	-12.6993174006	14.2527575733	1.41465477645	-0.00303363315196	-0.0667822922415	-0.765629353995	0.245984466311	-0.103406037851	-0.986833830597	-0.0133451397071	-0.222456267248	0.246733652777	0.0447590846404	-0.307505268566	-2.11849824106	-0.00970767294008	-0.135642863033	3.87661398935	0.00103849898819	-0.0080502016513	-0.531055456157	0.00160801080255	0.405701846837	8.36424070862	5.46300712648	47.3623056647	-12.1719530746	-0.00232763328032	0.509226635713	-6.37068223064	-0.190525991344	-0.0839351096536	-1.02680210816	7.54346247714	50.897654524	11.6472656801
0.162	-12.685063959	14.2541256257	1.32144998014	-0.00310079692451	-0.0675452528664	-0.760291895796	0.24588058352	-0.104359544622	-0.920179712237	-0.0135674617578	-0.222187834221	0.290132401409	0.0444506236768	-0.309416658498	-1.7042816231	-0.00984135107126	-0.131713399337	3.98231340136	0.00103018920996	-0.00856935481013	-0.507250861517	0.00201777974077	0.413836029601	7.90412482082	5.51036334024	47.3501218649	-12.1956465691	-0.0018216876941	0.502664536723	-6.75351574817	-0.190610438501	-0.0849592033213	-1.02138522721	7.59436571857	50.9088283508	10.7003880106
0.163	-12.6708091958	14.2554008354	1.22896959633	-0.00316872097194	-0.0683028419851	-0.754886341678	0.245775779973	-0.105247548945	-0.855828932836	-0.0137894948495	-0.221878349133	0.328837775029	0.0441404570334	-0.310916628375	-1.2956581327	-0.00997104974724	-0.127683952622	4.07658002901	0.0010213720121	-0.00906504090766	-0.484121333546	0.0024354507542	0.421505997254	7.43581048387	5.5577073753	47.3379482399	-12.1516034268	-0.00132248255034	0.495745750797	-7.08405610423	-0.190695905779	-0.085975353327	-1.01091478416	7.64527966536	50.9190652235	9.77335729823
0.164	-12.6565532034	14.2565840713	1.13750214875	-0.00323739987601	-0.0690549661614	-0.749362010856	0.245670120007	-0.106072383445	-0.793840068043	-0.0140112001933	-0.221532338453	0.363183583431	0.0438289930589	-0.312011320684	-0.893726483948	-0.0100966746384	-0.123565829756	4.15966570418	0.00101207047088	-0.00953804152421	-0.461879899542	0.00286055598985	0.428704474053	6.96114311522	5.60503927424	47.3258496575	-12.0455613919	-0.000830348665164	0.488522019551	-7.36340638823	-0.190782382761	-0.0869786101687	-0.995598899084	7.69620339137	50.9283867948	8.86978530139
0.165	-12.6422960731	14.2576764882	1.04733159393	-0.00330682809932	-0.0698014804662	-0.743666598766	0.245563665598	-0.106836434543	-0.734262126847	-0.0142325433542	-0.221153983405	0.393526513573	0.0435166334211	-0.312707954803	-0.499541755096	-0.0102181425795	-0.11937005242	4.23188896752	0.00100230678018	-0.00998933988384	-0.440716819714	0.00329262123605	0.435426018355	6.48194548769	5.6523591417	47.3138852461	-11.883261472	-0.00034556575563	0.481043799518	-7.59303367771	-0.190869854183	-0.0879642354753	-0.975651714019	7.74713599377	50.9368179954	7.99261591211
0.166	-12.6280378951	14.2586795218	0.958735600114	-0.00337699993315	-0.070542187187	-0.737746842971	0.245456476315	-0.107542132787	-0.677134362631	-0.0144534938957	-0.220747099508	0.420241279906	0.0432037720529	-0.313014781623	-0.11411188377	-0.0103353812526	-0.115107293661	4.29362855066	0.000992102061313	-0.0104200978444	-0.420799101408	0.00373116774212	0.441666993769	6.0000053401	5.69966713853	47.302108416	-11.6703987271	0.00013163610103	0.473359913803	-7.77473775216	-0.190958300155	-0.0889277073871	-0.951292109443	7.79807659596	50.944386393	7.14417928457
0.167	-12.6137787579	14.2595948815	0.871983855963	-0.00344790944435	-0.0712768352122	-0.731549207265	0.245348609277	-0.108191943051	-0.62248616491	-0.0146740250059	-0.220315121083	0.443715570647	0.0428907941447	-0.31294103481	0.261605510226	-0.01044832881	-0.110787821188	4.34531639566	0.000981476196205	-0.0108316323709	-0.402269951622	0.0041757140033	0.447425528604	5.51706433081	5.7469634762	47.2905669286	-11.4125761203	0.000601074676101	0.46551723634	-7.91061717429	-0.191047696371	-0.0898647247396	-0.922742595547	7.84902434996	50.9511216077	6.32625009492
0.168	-12.5995187482	14.2604245416	0.787336349487	-0.003519550422	-0.0720051200995	-0.725020567454	0.245240119128	-0.108788354647	-0.570337027195	-0.0148941131119	-0.219861090829	0.464344937856	0.0425780751878	-0.312496879075	0.626705959527	-0.0105569334445	-0.106421447821	4.38743033839	0.000970447684264	-0.011225391511	-0.385248328595	0.00462577750007	0.452701464935	5.03480833032	5.79424841117	47.2793030096	-11.1152618118	0.00106261349984	0.45756041114	-8.00303322535	-0.191138014338	-0.090771210221	-0.890228367178	7.89997843816	50.9570547867	5.54010803625
0.169	-12.5852579505	14.2611707307	0.705041922629	-0.00359191632447	-0.0727266848254	-0.71810888431	0.245131058015	-0.109333871456	-0.520696591469	-0.0151137374846	-0.219387654483	0.482527753091	0.0422659800703	-0.311693355781	0.980340628535	-0.0106611529131	-0.102017489358	4.42048658612	0.000959033523499	-0.0116029300193	-0.369828688017	0.00508087638185	0.457496298616	4.55485903273	5.84152223943	47.2683535035	-10.7837503962	0.00151615950961	0.449531608394	-8.05457226611	-0.1912292216	-0.0916433126612	-0.853976513143	7.95093807462	50.9622181402	4.78659895062
0.17	-12.5709964472	14.2618359201	0.625336818397	-0.00366500022748	-0.0734411211925	-0.710763849831	0.245021475578	-0.109831002135	-0.473564765533	-0.015332879842	-0.218897060437	0.498660338992	0.0419548622293	-0.310542326252	1.32171842948	-0.0107609540228	-0.0975847300047	4.44503212094	0.00094724911606	-0.0119658848596	-0.356080992546	0.00554053108693	0.461813111557	4.07876684855	5.88878529121	47.2577500642	-10.42312821	0.00196166047315	0.441470318693	-8.06800713534	-0.19132128196	-0.0924774086007	-0.814215365681	8.00190250596	50.9666445372	4.06619505957
0.171	-12.5567343178	14.2624228102	0.54844340682	-0.003738794774	-0.0741479718645	-0.702937494259	0.244911418952	-0.110282250473	-0.428931909613	-0.0155515239543	-0.218391164081	0.513132372565	0.0416450628596	-0.30905641315	1.65010777381	-0.0108563120854	-0.0931313953654	4.4616371578	0.000935108198196	-0.0123159508685	-0.344051025157	0.00600426589146	0.465656497497	3.60800503153	5.93603792593	47.2475193785	-10.0382430926	0.00239910222551	0.433413186017	-8.04625821791	-0.191414155716	-0.0932701032702	-0.771173973335	8.05287101181	50.9703671613	3.37905299291
0.172	-12.5424716393	14.2629343165	0.47456908226	-0.00381329212643	-0.0748467329829	-0.694584742536	0.244800932773	-0.110690105972	-0.386779090273	-0.0157696552546	-0.217871436574	0.526322642421	0.0413369101829	-0.307248940283	1.96483795909	-0.0109472103496	-0.0886651328958	4.47088778122	0.000922622794314	-0.012654856894	-0.333761025915	0.00647161038146	0.469032482501	3.14396497711	5.98328052733	47.2376834176	-9.6336786747	0.00282850575826	0.4253938795	-7.9923548164	-0.191507799884	-0.0940182310968	-0.72508167976	8.103842905	50.973419222	2.72506856918
0.173	-12.5282084853	14.2633735536	0.403905257583	-0.00388848392157	-0.0755368573094	-0.685663910457	0.244690059203	-0.111057034714	-0.347078393213	-0.0159872604617	-0.217338977639	0.538595228063	0.0410307187772	-0.305133871205	2.2653001984	-0.0110336394158	-0.0841929995676	4.47337887525	0.0009098031945	-0.0129843427338	-0.32521065372	0.00694210084336	0.471948441301	2.6879526232	6.03051349889	47.2282597117	-9.21373322979	0.0032499241997	0.417443003373	-7.90939743671	-0.191602168427	-0.0947188558307	-0.676167787984	8.15481753147	50.97583372	2.10392738134
0.174	-12.5139449267	14.2637438196	0.33662661165	-0.00396436122914	-0.0762177578309	-0.676137132514	0.24457883795	-0.111385470558	-0.309793293942	-0.0162043272165	-0.216794531947	0.550296154026	0.0407267889681	-0.302725746955	2.55094830156	-0.0111155966438	-0.0797214564049	4.4697074501	0.000896657954538	-0.0133061371904	-0.318378259418	0.00741528156929	0.47441301055	2.24118587476	6.07773725957	47.2192616435	-8.78240315616	0.00366343972332	0.409588043874	-7.80052156189	-0.19169721249	-0.0953692703695	-0.624661289738	8.20579426996	50.9776432591	1.51515072584
0.175	-12.4996810305	14.2640485781	0.272890463471	-0.00404091451394	-0.0768888117548	-0.66597071527	0.244467306312	-0.111677806743	-0.274879077217	-0.0164208437368	-0.216238508592	0.561750557259	0.0404254062829	-0.300039623293	2.82129902262	-0.0111930855567	-0.0752563694527	4.46046645443	0.000883193917172	-0.0136219375421	-0.313222444093	0.00789070607455	0.476435999972	1.80479296883	6.12495223977	47.2106987565	-8.34337095171	0.00406916042095	0.401853351378	-7.66886343024	-0.191792880623	-0.0959669963343	-0.570790639729	8.25677253154	50.9788799025	0.958136215806
0.176	-12.4854168604	14.2642914415	0.212836243212	-0.00411813360222	-0.0775493648186	-0.655135412275	0.244355499214	-0.111936387932	-0.242283300846	-0.0166367984926	-0.215671003119	0.573260389021	0.0401268409674	-0.297091007737	3.0759320895	-0.0112661152498	-0.0708030166524	4.44623914607	0.000869416253053	-0.013933390697	-0.309683865719	0.00836793822568	0.478028302303	1.37981169235	6.17215887769	47.2025770722	-7.89999760315	0.0044672171744	0.394260155529	-7.5175282666	-0.191889119013	-0.0965097834325	-0.514783556457	8.30775175903	50.9795750673	0.432193227112
0.177	-12.4711524766	14.2644761522	0.156585283577	-0.00419600765255	-0.078198735834	-0.643606618527	0.244243449269	-0.112163502732	-0.211946298135	-0.016852179905	-0.215091821595	0.585102659257	0.0398313475652	-0.293895796724	3.31448993515	-0.0113346998081	-0.0663661000413	4.42759407619	0.000855328519577	-0.0142420762546	-0.307687249352	0.00884655327825	0.479201802831	0.967189364237	6.21935761593	47.1948994138	-7.45531916246	0.00485776055753	0.386826610729	-7.34956133437	-0.191985871709	-0.0969956086259	-0.456866830355	8.35873142629	50.9797594503	-0.0634271167219
0.178	-12.4568879353	14.2646065652	0.104240626097	-0.00427452513116	-0.0788362213856	-0.631364484718	0.244131186829	-0.112361376736	-0.183801709558	-0.0170669760689	-0.214500506158	0.597528214625	0.0395391645603	-0.290470213181	3.53667715084	-0.0113988577395	-0.0619497626413	4.40508072379	0.000840932735622	-0.0145494916542	-0.307143549956	0.0093261388243	0.479969289259	0.567783491366	6.2665488985	47.1876657306	-7.0120472908	0.00524095779741	0.379567869017	-7.16792208885	-0.192083080851	-0.0974226751038	-0.397266125423	8.4097110375	50.9794629832	-0.52950707078
0.179	-12.4426232887	14.264686629	0.0558870062232	-0.00435367379216	-0.0794611006047	-0.618393953431	0.244018740058	-0.112532166111	-0.157777040731	-0.0172811745027	-0.213896361536	0.610761029588	0.0392505140813	-0.286830744764	3.74225968425	-0.0114586114255	-0.0575576093802	4.37922579837	0.000826229470027	-0.014857039536	-0.307952213496	0.00980629565018	0.48034436251	0.182363011096	6.31373316808	47.1808734202	-6.57257349789	0.00561698982049	0.372496177162	-6.97546162166	-0.192180686894	-0.097789411048	-0.336205762811	8.4606901264	50.9787148086	-0.966842226684
0.18	-12.4283585852	14.264720368	0.0115910321474	-0.00443344066243	-0.0800726399421	-0.604684721449	0.243906134999	-0.11267795175	-0.133794237743	-0.0174947619245	-0.213278482032	0.624997976993	0.0389656016674	-0.28299408302	3.9310638039	-0.0115139865958	-0.0531927313753	4.3505302116	0.000811217941568	-0.015166017383	-0.310003480651	0.010286638506	0.480341349033	-0.188389965086	6.36091086361	47.1745176451	-6.13897672668	0.00598604840638	0.365620994604	-6.77490349452	-0.192278628834	-0.0980944681668	-0.273908474599	8.51166825544	50.9775432745	-1.37622594088
0.181	-12.4140938691	14.2647118642	-0.0285985767841	-0.00451381203133	-0.0806700978697	-0.590231133785	0.243793395656	-0.112800734006	-0.111770274467	-0.0177077240548	-0.212645778526	0.640409034997	0.038684616094	-0.278977063691	4.10297485359	-0.011565011828	-0.0488577329185	4.31946670183	0.000795896128145	-0.0154776094626	-0.313180678578	0.010766796788	0.479975215056	-0.543877988377	6.40808241825	47.1685916397	-5.71303397045	0.00634833346811	0.35894912887	-6.56882797267	-0.192376844428	-0.0983367199656	-0.210595123004	8.56264501505	50.9759759427	-1.75843767822
0.182	-12.3998291805	14.2646652396	-0.0646506473422	-0.00459477344499	-0.081252729445	-0.57503201667	0.243680544075	-0.112902428016	-0.0916177455802	-0.0179200454466	-0.211997005069	0.657137879782	0.038407729258	-0.274796608355	4.25793581884	-0.0116117180747	-0.0445547605272	4.28647808082	0.0007802608829	-0.0157928810265	-0.317362449168	0.0112464151371	0.479261483179	-0.88358576622	6.45524825757	47.1630870059	-5.29623356834	0.00670405047509	0.35248488509	-6.35965958802	-0.192475270418	-0.0985152597182	-0.146484381985	8.61362002282	50.9740396065	-2.11423473805
0.183	-12.3855645556	14.2645846388	-0.096551053226	-0.00467630970506	-0.081819790682	-0.559090457482	0.243567600431	-0.112984859618	-0.0732454590034	-0.0181317093415	-0.211330784725	0.675302807504	0.03813509612	-0.270469667582	4.3959457262	-0.0116541382217	-0.0402855334567	4.25197606026	0.000764308055045	-0.0161127746848	-0.322424867378	0.0117251539545	0.478216151604	-1.20707738337	6.50240879807	47.1579939938	-4.88979077339	0.00705340803082	0.346230226351	-6.1496578893	-0.192573842747	-0.0986293981001	-0.0817923818249	8.66459292278	50.9717603157	-2.4443468824
0.184	-12.3713000262	14.2644742122	-0.124302171171	-0.00475840487174	-0.0823705426811	-0.542413540566	0.243454583121	-0.11304976186	-0.0565590249607	-0.018342697551	-0.210645634358	0.694997927058	0.0378668547034	-0.266013165771	4.51705789665	-0.011692306676	-0.0360513751238	4.21634060554	0.000748032613291	-0.0164381088232	-0.328243409527	0.0122026898384	0.476855616255	-1.51399331516	6.54956444595	47.1533017658	-4.49466523156	0.0073966156149	0.340184941818	-5.94091117652	-0.192672496776	-0.0986786604482	-0.0167323142523	8.71556338464	50.9691634056	-2.74947324395
0.185	-12.35703562	14.2643380999	-0.147922284901	-0.00484104227082	-0.0829042554754	-0.525012048132	0.243341508854	-0.113098772094	-0.0414614430629	-0.0185529903622	-0.209939988112	0.716294563899	0.0376031261466	-0.261443947791	4.6213780636	-0.011726258986	-0.0318532449421	4.17991975779	0.00073142876993	-0.0167695778975	-0.334694738967	0.0126787159446	0.475196596067	-1.80404706138	6.59671559616	47.1489986425	-4.111581292	0.00773388149568	0.334346819745	-5.73533296967	-0.192771167498	-0.09866278361	0.0484859906137	8.76653110311	50.9662735284	-3.03028108925
0.186	-12.3427713607	14.2641804163	-0.167444907129	-0.00492420450434	-0.0834202115667	-0.506900134555	0.243228392753	-0.113133429635	-0.0278536389815	-0.018762566466	-0.209212219422	0.739242817566	0.0373440148089	-0.256778727553	4.70906241197	-0.0117560314936	-0.0276917701331	4.14302986035	0.000714490103777	-0.0171077544099	-0.341658285754	0.0131529422733	0.473256061254	-2.0770225635	6.64386263164	47.1450723296	-3.74104446173	0.00806541081695	0.328711822798	-5.53466092551	-0.192869789746	-0.0985817123606	0.113656508271	8.81749579722	50.9631146849	-3.28740591556
0.187	-12.3285072679	14.2640052349	-0.182918004692	-0.00500787346468	-0.0839177091302	-0.488094992314	0.243115248451	-0.113155174144	-0.0156353793573	-0.0189714029064	-0.208460661406	0.763873214135	0.0370896084258	-0.252034038741	4.78031521087	-0.0117816610172	-0.0235672771367	4.1059561324	0.000697209680396	-0.0174530923514	-0.349017597249	0.0136250958884	0.471051168963	-2.33276201819	6.69100592286	47.1415101004	-3.383414004	0.00839140386004	0.323274263383	-5.34045790465	-0.1929682984	-0.0984355953152	0.178577582585	8.86845720969	50.9597102559	-3.5214522779
0.188	-12.314243357	14.2638165741	-0.194403424859	-0.00509203035168	-0.0843960648607	-0.468616468701	0.243002088192	-0.113165344007	-0.00470434641466	-0.0191794750499	-0.207683625584	0.790198429226	0.0368399783128	-0.247226187207	4.8353878585	-0.0118031845669	-0.019479822327	4.06895348698	0.000679580168272	-0.0178059318961	-0.356661492183	0.0140949210674	0.468599189191	-2.5711975259	6.73814582742	47.1382990307	-3.03872532025	0.00871205448024	0.318026977015	-5.15411482954	-0.193066628588	-0.0982247805161	0.243052015663	8.91941510633	50.9560830314	-3.73299670219
0.189	-12.2999796395	14.2636183845	-0.201975785196	-0.00517665569235	-0.0848546164776	-0.448486765108	0.242888922932	-0.113165175641	0.00504107947927	-0.0193867565722	-0.206879418885	0.818214970001	0.0365951796162	-0.242371205955	4.87457464467	-0.011820639089	-0.015429221767	4.03224763303	0.000661593949777	-0.018166505095	-0.364484905625	0.014562179384	0.465917443857	-2.79229314243	6.78528269002	47.1354261609	-2.70701431483	0.00902754871476	0.312961492029	-4.97685514272	-0.193164715883	-0.0979498104288	0.306888159132	8.97036927547	50.9522552391	-3.92258776724
0.19	-12.2857161231	14.2634145357	-0.205721929669	-0.00526172936303	-0.0852927248872	-0.427730054023	0.242775762442	-0.113155803629	0.0137029442703	-0.0195932194611	-0.206046358957	0.847904884198	0.0363552516069	-0.237484812649	4.89821196679	-0.0118340612398	-0.0114150798181	3.9960362647	0.000643243226052	-0.0185349423552	-0.372389614765	0.0150266497346	0.463023257336	-2.99607989887	6.83241684239	47.1328785874	-2.38813279197	0.00933806355791	0.30806819427	-4.80974037544	-0.193262496497	-0.0976114163779	0.36989994254	9.02131952737	50.9482485703	-4.09074983001
0.191	-12.2714528114	14.2632088047	-0.205740019679	-0.00534723061347	-0.085709775991	-0.406372153604	0.24266261541	-0.113138260734	0.0213828462875	-0.0197988340345	-0.205182787831	0.879237368761	0.0361202180161	-0.232582368873	4.90667558575	-0.0118434871879	-0.0074368164869	3.96049039775	0.000624520115123	-0.0189112795012	-0.380284677293	0.0154881283113	0.459933896162	-3.18264245096	6.87954860349	47.1306436101	-2.08182173222	0.00964376589791	0.30333648572	-4.65367672527	-0.193359907461	-0.0972105126796	0.431907454156	9.07226569376	50.9440842029	-4.23798498511
0.192	-12.2571897046	14.2630048713	-0.20212687552	-0.00543313809251	-0.0861051820972	-0.384440058871	0.242549489539	-0.113113480633	0.0281773555325	-0.02000356897	-0.204287083199	0.912171895034	0.0358900874065	-0.227678850435	4.90036129064	-0.0118489524427	-0.00349369313484	3.92575630637	0.00060541674227	-0.0192954662051	-0.388088730514	0.0159464283551	0.456666191444	-3.35276698443	6.9266782799	47.1287091992	-1.78700003773	0.00994481160901	0.298754936481	-4.509421753	-0.193456886814	-0.0967481922322	0.492733440711	9.12320762728	50.9397828313	-4.36475818604
0.193	-12.242926799	14.2628062971	-0.195021413267	-0.00551942987501	-0.086478382901	-0.361961548675	0.242436391651	-0.113082297161	0.0341895882739	-0.0202073913465	-0.203357669807	0.946654888408	0.0356648535811	-0.222788800328	4.87973892305	-0.0118504917084	0.000415161762554	3.89195348841	0.00058592532299	-0.0196873723564	-0.395723572062	0.0164013799613	0.453237020861	-3.5055741806	6.97380616625	47.1270635032	-1.50439198315	0.0102413447922	0.294311429964	-4.37759128101	-0.193553373768	-0.0962257163542	0.552218315308	9.17414520103	50.9353646748	-4.47155478597
0.194	-12.2286640876	14.2626165156	-0.184541650116	-0.00560608348981	-0.0868288466965	-0.338966042342	0.24232332778	-0.113045444173	0.0395163868088	-0.0204102666961	-0.202393029443	0.982625840421	0.0354444960354	-0.217926291099	4.84527953531	-0.0118481387625	0.00429073007024	3.85918312697	0.000566038239408	-0.0200867948075	-0.40312133007	0.0168528301722	0.449663401096	-3.64166534926	7.02093254537	47.1256947418	-1.2331308201	0.010533497156	0.289993297611	-4.25867342368	-0.19364930888	-0.095644507136	0.610200121184	9.22507830811	50.93084949	-4.55881495029
0.195	-12.2144015599	14.2624388333	-0.170822940767	-0.00569307594876	-0.0871560712069	-0.315482978513	0.242210303278	-0.11300355906	0.0442538391799	-0.0206121590649	-0.201391708122	1.0200168013	0.0352289804374	-0.213104904815	4.79749303291	-0.0118419263557	0.00813408345217	3.82752363689	0.000545748108954	-0.0204934660989	-0.410221252861	0.0173006428299	0.44596191414	-3.76130856342	7.06805768865	47.1245918226	-0.972707696259	0.010821387528	0.285787446387	-4.15302902572	-0.193744634205	-0.0950061431596	0.666527831694	9.27600686115	50.9262565959	-4.62697312236
0.196	-12.2001392023	14.2622764179	-0.154007866979	-0.00578038377623	-0.0874595837216	-0.291542050916	0.242097322907	-0.112957184259	0.04849576368	-0.0208130310804	-0.200352322897	1.05875364842	0.035018259135	-0.208337699972	4.73691665291	-0.011831886133	0.0119463621399	3.79703373848	0.000525047845067	-0.0209070616755	-0.416969900305	0.0177446982131	0.442148852428	-3.8648148598	7.11518185665	47.1237441753	-0.722586855292	0.0111051214915	0.281680480636	-4.06090247643	-0.193839293451	-0.0943123500572	0.721058373223	9.32693079189	50.9216048836	-4.67645160109
0.197	-12.1858769979	14.2621322912	-0.134245485067	-0.00586798303872	-0.0877389412515	-0.26717300883	0.24198439093	-0.112906769672	0.0523334097816	-0.0210128440256	-0.199273567578	1.09875699025	0.0348122716924	-0.203637185381	4.66411252803	-0.0118180485739	0.0157287558781	3.76775373798	0.00050393071076	-0.0213272069387	-0.423320626193	0.0181848927289	0.438240179017	-3.95253196277	7.16230529963	47.1231417704	-0.482223000377	0.0113847911391	0.277658814588	-3.98242961965	-0.193933232123	-0.0935649924115	0.773656918202	9.37785005075	50.9169128267	-4.70766225457
0.198	-12.1716149271	14.2620093232	-0.11169051379	-0.00595584937459	-0.0879937304935	-0.242405475208	0.241871511207	-0.112852675366	0.0558552027214	-0.0212115579182	-0.198154217555	1.1399430554	0.0346109454514	-0.199015296484	4.57966526737	-0.0118004429529	0.0194824861272	3.73970676035	0.00048239036536	-0.0217534838609	-0.429233218199	0.0186211385645	0.434251492149	-4.02484177439	7.20942825807	47.1227751222	-0.251073326916	0.011660474935	0.273708777087	-3.9176453816	-0.194026397652	-0.0927660653778	0.824197149253	9.42876460641	50.9121984914	-4.72100835294
0.199	-12.1573529673	14.2619102266	-0.086502596736	-0.00604395802365	-0.0882235676265	-0.217268790722	0.241758687282	-0.112795174508	0.0591465124162	-0.0214091315939	-0.1969931338	1.18222445421	0.0344141961162	-0.194483374077	4.48417954604	-0.0117790973151	0.0232087894648	3.71289991478	0.000460420904835	-0.022185437189	-0.43467343795	0.0190533633067	0.430197992295	-4.08215793209	7.25655096327	47.1226352815	-0.0286080725491	0.0119322376779	0.269816708806	-3.86649117979	-0.194118739527	-0.0919176860683	0.872561470023	9.47967444543	50.907479544	-4.71688640863
0.2	-12.1430910935	14.2618375526	-0.0588455721736	-0.00613228385644	-0.0884280979618	-0.19179187997	0.241645922467	-0.112734456527	0.0622894497355	-0.0216055227939	-0.195789266146	1.22551085454	0.0342219283564	-0.190052145449	4.37827770979	-0.0117540384694	0.0269089021196	3.68732539483	0.000438016896147	-0.0226225801876	-0.43961255925	0.0194815095286	0.426094451601	-4.1249234563	7.30367363782	47.1227138178	0.185680631548	0.0122001305584	0.265969052208	-3.82882201705	-0.194210209413	-0.0910220847491	0.918641168391	9.53057957183	50.9027732567	-4.69568814337
0.201	-12.1288292778	14.2617936864	-0.0288867354393	-0.00622080140316	-0.0886069954714	-0.166003139166	0.241533219923	-0.11267063046	0.0653626844287	-0.0218006882549	-0.194541655933	1.26970957154	0.0340340364297	-0.185731707894	4.26259740078	-0.0117252919955	0.0305840455747	3.66296151538	0.000415173406096	-0.0230643999147	-0.44402689492	0.0199055343472	0.421955185633	-4.15360848028	7.35079649613	47.1230027938	0.392271347344	0.0124641913018	0.262152434568	-3.80441326279	-0.194300761253	-0.090081595894	0.962336541503	9.58148000671	50.8980965113	-4.65780255944
0.202	-12.1145674906	14.261780845	0.00320384651423	-0.006309484882	-0.0887599622128	-0.139930343681	0.241420582744	-0.112603728473	0.0684412891278	-0.0219945838019	-0.193249438105	1.31472608419	0.0338504048185	-0.181531514589	4.1377892094	-0.0116928822661	0.0342354131778	3.63977369071	0.000391886025125	-0.0235103620277	-0.447897331082	0.0203254089537	0.417794027364	-4.168708057	7.39791974489	47.1234947332	0.591607537121	0.0127244443913	0.258353744381	-3.79296711153	-0.194390351376	-0.0890986491312	1.00355698424	9.63237578787	50.893465801	-4.60361818969
0.203	-12.1003056996	14.2618010739	0.03725399822	-0.00639830822694	-0.0888867276715	-0.113600573637	0.241308014025	-0.112533709528	0.0715966015123	-0.0221871644424	-0.191911842819	1.36046448749	0.0336709088798	-0.177460362805	4.00451435722	-0.0116568324807	0.0378641577029	3.61771535956	0.000368150886545	-0.0239599151314	-0.451208876341	0.0207411181191	0.413624303319	-4.17074003285	7.44504358355	47.1241825836	0.784093145281	0.0129809013642	0.254560201461	-3.79411872752	-0.19447893858	-0.0880757601174	1.04222104361	9.68326696938	50.8888972292	-4.53352537751
0.204	-12.0860438709	14.2618562459	0.0730901136994	-0.0064872451148	-0.0889870480363	-0.0870401560824	0.241195516938	-0.112460463172	0.0748961103382	-0.0223783844621	-0.190528196631	1.40682788927	0.0334954155062	-0.173526384419	3.8634424159	-0.0116171647119	0.0414713798144	3.59672886357	0.000343964681636	-0.0244124946864	-0.453950233711	0.0211526596766	0.409458811812	-4.16024298269	7.49216820468	47.1250596749	0.970089551061	0.0132335611755	0.250759421053	-3.80744208852	-0.194566484221	-0.0870155213751	1.07825644093	9.73415362125	50.8844065071	-4.44791886955
0.205	-12.0717819688	14.2619480599	0.110537774861	-0.00657626899153	-0.0890607054253	-0.060274621901	0.2410830948	-0.112383813437	0.0784033579985	-0.0225681975221	-0.189097923306	1.45371876135	0.0333237837946	-0.169737038678	3.71524906639	-0.0115738999633	0.0450581173891	3.5767462858	0.000319324671041	-0.0248675265035	-0.456113400449	0.0215600439842	0.405309803221	-4.1377741976	7.53929379436	47.1261196766	1.14991380647	0.0134824106221	0.246939472235	-3.83245554795	-0.194652952278	-0.0859205931201	1.11160006886	9.78503582898	50.8800089474	-4.34720036387
0.206	-12.0575199557	14.2620780399	0.149422347546	-0.00666535309778	-0.0891075070742	-0.0333286758141	0.240970751132	-0.112303522826	0.0821778641548	-0.0227565567559	-0.187620544299	1.5010392523	0.0331558657217	-0.166099107193	3.56061390275	-0.0115270582368	0.0486253356601	3.55769025618	0.000294228692863	-0.0253244298534	-0.457693299352	0.0219632933669	0.401188962264	-4.10390771809	7.58642053247	47.1273565525	1.3238379769	0.0137274248237	0.243088930892	-3.86862713797	-0.194738309422	-0.0847936941076	1.14219795621	9.83591369318	50.8757194566	-4.23178127408
0.207	-12.043257793	14.2622475359	0.189569607377	-0.00675447049357	-0.0891272845011	-0.006226178004	0.240858489722	-0.112219296362	0.0862750635715	-0.0229434148675	-0.186095678938	1.54869146924	0.0329915068225	-0.162618691099	3.40021828501	-0.0114766586099	0.0521739181534	3.53947473033	0.000268675167824	-0.0257826202249	-0.45868744356	0.0223624415441	0.397107392201	-4.0592324067	7.633548593	47.1287645163	1.49208956584	0.0139685677529	0.239196927504	-3.91537963718	-0.194822525065	-0.0836375925232	1.17000521265	9.88678732917	50.8715525232	-4.10208553076
0.208	-12.0289954403	14.2624577238	0.230806224048	-0.00684359408214	-0.089119892658	0.0210098642565	0.240746314681	-0.112130785699	0.0907462631585	-0.0231287242291	-0.184523044336	1.59657773557	0.0328305468718	-0.159301210334	3.23474324515	-0.0114227193216	0.0557046583924	3.52200574774	0.000242663101829	-0.0262415117645	-0.459095635624	0.0227575330407	0.393075600971	-4.00435005406	7.68067814426	47.1303379874	1.6548528038	0.0142057928116	0.235253189973	-3.97209542655	-0.19490557141	-0.0824550969434	1.19498594711	9.93765686653	50.8675222043	-3.95855231583
0.209	-12.0147328567	14.2627096071	0.27296038717	-0.00693269663301	-0.0890852090777	0.048357296364	0.240634230492	-0.112037593261	0.0956386121688	-0.0233124369788	-0.182902455053	1.6446008296	0.0326728205642	-0.156151404987	3.06486744963	-0.0113652578663	0.0592182523537	3.50518217482	0.00021619208623	-0.0267005194326	-0.458919700604	0.0231486225858	0.389103489187	-3.93987351273	7.72780934902	47.1320715492	1.81227074936	0.0144390434474	0.23124808168	-4.03812115784	-0.194987423482	-0.0812490473863	1.21711316693	9.98852244869	50.8636421087	-3.80163894594
0.21	-12.0004699998	14.2630040184	0.315862238407	-0.00702175080406	-0.0890231330251	0.0757948087485	0.240522242057	-0.111939276411	0.100995087763	-0.0234945051176	-0.181233822533	1.6926642094	0.0325181581924	-0.15317333865	2.89126522352	-0.0113042910942	0.0627152916597	3.48889643724	0.00018926229606	-0.027159060909	-0.458163252127	0.0235357745004	0.385200340003	-3.8664248561	7.77494236475	47.1339599086	1.96444802731	0.0146682538058	0.227172634974	-4.11277225542	-0.195068059159	-0.0800223064753	1.23636865523	10.0393842324	50.8599253775	-3.63182350248
0.211	-11.986206827	14.2633416217	0.359344385564	-0.00711072916291	-0.0889335846592	0.103301923176	0.240410354743	-0.111835351621	0.106854492915	-0.023674880606	-0.179517154315	1.74067222764	0.0323663863212	-0.150370403719	2.71460463824	-0.0112398353197	0.0661962575012	3.47303524578	0.000161874486465	-0.0276165582799	-0.45683148981	0.0239190620758	0.381374810796	-3.78463355736	7.82207734364	47.1359978597	2.11145410314	0.0148933494134	0.223018580211	-4.19533727075	-0.195147459188	-0.0787777507323	1.25274283078	10.0902423875	50.856384662	-3.44960746914
0.212	-11.9719432948	14.2637229151	0.403242386878	-0.00719960420734	-0.0888165042106	0.130858973946	0.240298574418	-0.11172529864	0.113251468865	-0.0238535154597	-0.177752553031	1.78853033946	0.032217328455	-0.147745328566	2.53554566784	-0.0111719064333	0.0696615152834	3.45748031855	0.000134029987556	-0.0280724395377	-0.454931025803	0.0242985669445	0.377634926674	-3.69513468836	7.86921443269	47.1381802502	2.25332698599	0.0151142478887	0.218778370521	-4.28508210812	-0.195225607194	-0.0775182620218	1.26623459044	10.1410970958	50.8530320992	-3.2555180788
0.213	-11.9576793592	14.2641482339	0.447395160794	-0.00728834838504	-0.0886718511811	0.158447085072	0.240186907486	-0.111608564647	0.12021651736	-0.0240303618438	-0.175940215208	1.83614530672	0.0320708056975	-0.145300186524	2.35473841648	-0.0111005200206	0.0731113099937	3.442109102	0.000105730697828	-0.0285261399197	-0.452469738215	0.0246743784458	0.373988075761	-3.59856713585	7.91635377379	47.1405019523	2.39007718489	0.0153308596752	0.2144452024	-4.38125413412	-0.195302489684	-0.0762467191594	1.27685113449	10.1919485515	50.8498792849	-3.05011054873
0.214	-11.9434149762	14.2646177542	0.491645380855	-0.00737693411241	-0.0884996035664	0.186048144344	0.24007536092	-0.11148456837	0.127776036388	-0.0242053721664	-0.174080429855	1.88342539959	0.0319266374009	-0.143036406605	2.17282142051	-0.0110256914845	0.0765457622908	3.42679549234	7.69790763112e-05	-0.0289771031132	-0.449456648642	0.0250465929868	0.370441006276	-3.4955718358	7.96349550369	47.1429578369	2.52169192955	0.0155430887925	0.210013032241	-4.4830861845	-0.195378096039	-0.0749659897036	1.28460777702	10.2427969598	50.8469372447	-2.83396987617
0.215	-11.9291501016	14.2651314968	0.535839900374	-0.00746533379275	-0.0882997571067	0.213644774947	0.239963942283	-0.11135270417	0.135952364421	-0.0243784991697	-0.172173576856	1.93028059779	0.0317846418047	-0.140954785881	1.99042002781	-0.0109474361707	0.0799648653161	3.41141055817	4.77781335805e-05	-0.0294247823481	-0.445901821269	0.0254153134026	0.366999825345	-3.38679002566	8.01063975398	47.1455427525	2.64813937247	0.0157508336031	0.205476588911	-4.58980047562	-0.195452418495	-0.073678921944	1.28952774242	10.2936425366	50.8442164035	-2.60771242529
0.216	-11.9148846912	14.2656893318	0.57983007282	-0.00755351983358	-0.0880723245665	0.241220305517	0.239852659758	-0.111212346069	0.144763836754	-0.0245496960207	-0.170220125162	1.97662279184	0.03164463666	-0.139055503439	1.80814485725	-0.0108657694969	0.0833684822274	3.39582326449	1.81314217069e-05	-0.0298686413991	-0.441816280693	0.025780648315	0.363669999573	-3.27286151749	8.05778665111	47.1482515086	2.76937291399	0.0159539875888	0.200831382459	-4.70061242803	-0.195525452124	-0.0723883370993	1.29164194688	10.3444855081	50.8417265538	-2.37198710442
0.217	-11.900618701	14.2662909829	0.623472109437	-0.00764146466339	-0.0878173350442	0.268758739112	0.239741522159	-0.111062851726	0.154224849655	-0.0247189163987	-0.168220630773	2.02236598497	0.0315064398404	-0.137338135839	1.62659034126	-0.0107807070836	0.0867563444585	3.37990119771	-1.19569767488e-05	-0.0303081555124	-0.437211945911	0.0261427114935	0.360456357318	-3.15442299294	8.1049363163	47.1510788628	2.88533532247	0.0161524401345	0.196073709042	-4.81473440546	-0.195597194804	-0.0710970217428	1.29098876624	10.3953261098	50.8394768222	-2.12747608125
0.218	-11.8863520875	14.2669360326	0.666627347469	-0.00772914074757	-0.0875348333138	0.296244721696	0.23963053895	-0.110903566333	0.16434593522	-0.0248861145814	-0.166175734533	2.06742649563	0.0313698699355	-0.135801673992	1.4463333531	-0.010692264886	0.0901280507026	3.36351129044	-4.24824606422e-05	-0.0307428122743	-0.432101577797	0.0265016212185	0.357363092659	-3.03210632468	8.15208886549	47.1540195118	2.9959628135	0.0163460773151	0.191200652154	-4.93137937059	-0.195667647175	-0.0698077204635	1.28761379234	10.446164586	50.8374756366	-1.87489508837
0.219	-11.8720848075	14.2676239276	0.709162585437	-0.00781652060382	-0.0872248791976	0.323663510655	0.239519720254	-0.110733826444	0.175133843557	-0.0250512455285	-0.164086159705	2.11172316065	0.0312347468278	-0.134444541355	1.26793192099	-0.0106004593273	0.0934830666203	3.346520545	-7.34399229953e-05	-0.031172112432	-0.426498737725	0.0268574996503	0.354393771034	-2.90653692637	8.19924440929	47.1570680877	3.10118881613	0.0165347826813	0.186210080241	-5.04976445665	-0.195736812599	-0.068523128779	1.28156957682	10.4970011892	50.8357306924	-1.61499328166
0.22	-11.8578168186	14.268353984	0.750950306654	-0.00790357681691	-0.0868875469705	0.351000943596	0.239409076859	-0.110552963705	0.186591634178	-0.025214264963	-0.161952709356	2.15517753766	0.0311008922504	-0.133264613379	1.09192403135	-0.0105053074314	0.0968207252694	3.32879675314	-0.00010482376455	-0.0315955706783	-0.420417754842	0.0272104722041	0.351551336502	-2.77833213739	8.24640305291	47.1602191558	3.20094756037	0.0167184380418	0.181100640786	-5.16911445303	-0.195804697107	-0.0672458863098	1.27291536168	10.547836179	50.8342489195	-1.34855256975
0.221	-11.8435480789	14.2691253936	0.791868895292	-0.00799028205279	-0.0865229247947	0.378243407933	0.239298620223	-0.110360308501	0.198718774715	-0.0253751294494	-0.159776263533	2.19771410702	0.0309681303247	-0.132259238102	0.918826522116	-0.0104068269546	0.100140228251	3.31020921013	-0.000136627908092	-0.0320127164057	-0.413873700053	0.0275606669326	0.348838120611	-2.64809964507	8.2935648961	47.1634672183	3.29517732561	0.0168969242377	0.17587175096	-5.28866519881	-0.195871309335	-0.0659785702284	1.26171680121	10.5986698217	50.83303645	-1.07638643682
0.222	-11.8292785476	14.2699372295	0.831802845001	-0.00807660907228	-0.0861311141851	0.405377811378	0.239188362472	-0.110155193489	0.211511247326	-0.0255337964693	-0.157557776244	2.23926047093	0.0308362880767	-0.131425257808	0.749134067242	-0.0103050365167	0.103440647566	3.29062942029	-0.000168845813514	-0.032423094438	-0.406882364538	0.0279082139194	0.346255852813	-2.51643595025	8.34073003306	47.1668067186	3.38382333517	0.0170701219056	0.170523584921	-5.40766687975	-0.195936660465	-0.064723688993	1.24804566952	10.6495023892	50.8320985876	-0.799338333309
0.223	-11.8150081847	14.2707884496	0.870637446642	-0.00816253074473	-0.0857122307115	0.432389135793	0.239078316397	-0.109936956031	0.224963669432	-0.025690224495	-0.155298275182	2.27974165317	0.030705195934	-0.130759027725	0.58332609896	-0.0101999557278	0.106720930292	3.26993603025	-0.000201470491665	-0.0328262618624	-0.399452484138	0.0282532447454	0.34380579933	-2.3836710156	8.38789855238	47.1702319074	3.46655428037	0.017237912224	0.165057051765	-5.52539943109	-0.196000764147	-0.0634836755231	1.23198127036	10.7003341584	50.8314397748	-0.518287271261
0.224	-11.8007369515	14.2716779081	0.908279523253	-0.00824802006062	-0.0852664010794	0.459270128486	0.238968495448	-0.109704942546	0.239063300891	-0.0258443730584	-0.152998851603	2.31910550479	0.0305746881976	-0.130256444926	0.421839498755	-0.0100916053138	0.109979897702	3.24799879099	-0.000234494521926	-0.0332217986606	-0.391621112232	0.0285958919378	0.34148858551	-2.25075662413	8.43507053686	47.1737370596	3.54374996573	0.0174001776454	0.159473791095	-5.64112190889	-0.196063636426	-0.062260883006	1.21360376384	10.75116541	50.8310635714	-0.234119489789
0.225	-11.7864648104	14.2726043622	0.944628559053	-0.00833305014254	-0.0847937627558	0.486006518695	0.23885891372	-0.109458512271	0.253797248937	-0.0259962028134	-0.150660658395	2.35728091143	0.030444603488	-0.129912974264	0.265101825615	-0.00998000724043	0.113216249011	3.22470382659	-0.000267910073313	-0.0336093041125	-0.383389791569	0.0289362882997	0.339304138103	-2.11813819005	8.48224606368	47.1773165724	3.61527580023	0.0175568026142	0.153776146521	-5.75416723927	-0.196125295658	-0.061057579702	1.19300284423	10.8019964281	50.8309726328	0.0522422268987
0.226	-11.772191725	14.273566474	0.97959510237	-0.00841759425687	-0.0842944658945	0.512587203761	0.238749585945	-0.109197039328	0.269148636376	-0.0261456755986	-0.148284911963	2.39421195301	0.0303147851669	-0.12972366809	0.113510521289	-0.00986518483089	0.116428570078	3.19993830664	-0.000301708920385	-0.0339883900324	-0.374782048396	0.0292745663149	0.337251892413	-1.98635319102	8.52942520435	47.1809647748	3.68112883717	0.0177076742517	0.147967128387	-5.86386902961	-0.196185762419	-0.0598759425151	1.17027152958	10.8528274988	50.8311686844	0.339861094952
0.227	-11.7579176603	14.2745628198	1.01309644431	-0.00850162582565	-0.0837686716663	0.539001252764	0.238640527467	-0.108919916142	0.285097735934	-0.0262927544966	-0.145872883931	2.42984411075	0.0301850817357	-0.129683194231	-0.0325628026185	-0.00974716287753	0.119615336645	3.17359482907	-0.000335882459843	-0.0343586888841	-0.365815654948	0.029610857639	0.335330755855	-1.85591992445	8.57660802474	47.1846759996	3.74132091552	0.0178526830139	0.142050395984	-5.96959577609	-0.196245059417	-0.0587180530401	1.14550742018	10.9036589094	50.8316525078	0.627785623074
0.228	-11.743642583	14.2755918963	1.04505664855	-0.00858511843746	-0.0832165519559	0.565238168027	0.238531754231	-0.108626556218	0.301622110768	-0.0264374038875	-0.143425897973	2.46412780602	0.0300553472076	-0.129785862046	-0.172772827034	-0.00962596774915	0.122774920118	3.14557211634	-0.000370421730342	-0.0347198521126	-0.356510802002	0.0299452925806	0.333539127178	-1.72733742931	8.62379458504	47.1884446003	3.7958804667	0.0179917233244	0.136030225031	-6.07074612871	-0.19630321139	-0.0575858931687	1.11881232285	10.9544909476	50.8324239276	0.915053941309
0.229	-11.729366461	14.276652128	1.07540664077	-0.00866804585793	-0.0826382889795	0.591287784802	0.238423282754	-0.10831639678	0.318696765346	-0.0265795894992	-0.14094532529	2.49701756038	0.0299254414521	-0.130025648908	-0.306800897117	-0.00950162749212	0.125905593941	3.11577553043	-0.000405317432077	-0.0350715513573	-0.346887687476	0.0302779996023	0.331874916261	-1.60108440413	8.67098493982	47.192264967	3.84485293925	0.0181246941746	0.129911475384	-6.16675316512	-0.196360245007	-0.0564813410685	1.09029187763	11.0053239005	50.8334818037	1.2006983608
0.23	-11.715089264	14.2777418734	1.10408419371	-0.00875038203989	-0.0820340749484	0.617140277434	0.238315130105	-0.107988901249	0.336294297478	-0.0267192784519	-0.138432580303	2.52847241364	0.0297952305141	-0.130396227007	-0.434355302408	-0.00937417192489	0.129005540511	3.08411760809	-0.000440559947153	-0.0354134787944	-0.336967186656	0.0306091048429	0.330335564953	-1.47761821281	8.71817913808	47.196131544	3.88830093294	0.0182514996902	0.123699555792	-6.2570860198	-0.196416188761	-0.055406167536	1.06005518744	11.0561580534	50.834824028	1.48375021666
0.231	-11.7008109633	14.2788594324	1.13103387505	-0.00883210113323	-0.0814041117415	0.642786136239	0.238207313874	-0.107643561573	0.35438505467	-0.0268564393002	-0.13588911612	2.55845595221	0.0296645869054	-0.130890990393	-0.555171468339	-0.00924363272534	0.132072858586	3.05051854175	-0.000476139360397	-0.0357453476937	-0.32677061199	0.0309387316598	0.328918068859	-1.35737397427	8.76537722327	47.2000388465	3.92630410939	0.0183720496614	0.117400386759	-6.34125204572	-0.196471072861	-0.0543620327195	1.02821444557	11.1069936892	50.8364475256	1.76324492693
0.232	-11.6865315321	14.2800030529	1.15620711446	-0.0089131774944	-0.0807486105982	0.66821615045	0.238099852143	-0.107279900466	0.372937159496	-0.0269910420682	-0.13331641993	2.58693642625	0.0295333898691	-0.131503082208	-0.669012162267	-0.00911004351047	0.13510557117	3.0149066275	-0.000512045480675	-0.0360668928632	-0.316319726955	0.031267000195	0.327619001635	-1.24076047343	8.81257923343	47.2039814684	3.95893965662	0.0184862600355	0.111020361449	-6.41879857556	-0.196524929119	-0.0533504831981	0.994884597254	11.1578310871	50.8383482617	2.03822723031
0.233	-11.6722509451	14.2811709375	1.17956200987	-0.00899358569561	-0.0800677918176	0.693421410782	0.237992763456	-0.106897473264	0.391917242901	-0.0271230582823	-0.130716008306	2.61388682325	0.0294015256171	-0.132225421816	-0.775667053473	-0.00897343990798	0.13810163381	2.97721865103	-0.000548267862643	-0.0363778710719	-0.305636690523	0.0315940269632	0.326434534764	-1.12817326981	8.85978520122	47.2079541185	3.98636065423	0.0185940533687	0.104566304901	-6.48931451891	-0.196577790836	-0.0523729494959	0.960182807175	11.2086705218	50.8405212533	2.30775604397
0.234	-11.657969179	14.2823612502	1.201063402	-0.00907330053376	-0.0793618844775	0.718393269264	0.237886066784	-0.106495869796	0.411289694719	-0.0272524609977	-0.128089422438	2.63928491164	0.0292688875402	-0.133050732063	-0.874953440565	-0.00883385961944	0.141058943268	2.93740026515	-0.000584795828883	-0.0366780614083	-0.294743982258	0.0319199244617	0.325360462127	-1.01997200347	8.9069951541	47.2119516353	4.00867281854	0.018695359237	0.0980454317547	-6.55243177453	-0.196629692682	-0.0514307439271	0.924228330376	11.2595122627	50.8429605866	2.57091057301
0.235	-11.6436862123	14.2835721232	1.22068268806	-0.00915229703908	-0.0786311261694	0.74312334702	0.237779781491	-0.106074716207	0.431017481955	-0.0273792248206	-0.125438223341	2.66311328192	0.0291353763909	-0.133971566541	-0.966715515562	-0.00869134247453	0.143975346539	2.89540627736	-0.000621618492376	-0.0369672655791	-0.283664359342	0.0322448008069	0.324392228373	-0.916495504382	8.95420911441	47.2159689807	4.02601794153	0.0187901146043	0.0914653026831	-6.60782636858	-0.196680670584	-0.0505250587887	0.88714194647	11.3103565728	50.8456594394	2.8267949298
0.236	-11.6294020254	14.2848016634	1.23839776218	-0.00923055048354	-0.0778757627372	0.767603517488	0.237673927295	-0.105633676395	0.451062141918	-0.0275033259257	-0.122763987025	2.68535935029	0.0290009004394	-0.134980336458	-1.05082431828	-0.0085459304762	0.146848650132	2.85120090931	-0.00065872477924	-0.0372453081471	-0.27242077653	0.0325687593972	0.323524952071	-0.818057100143	9.00142709953	47.220001265	4.03855082393	0.0188782641455	0.0848337797987	-6.6552194002	-0.196730761596	-0.0496569650009	0.849045629147	11.3612037075	50.8486101086	3.07454354316
0.237	-11.6151166006	14.2860479587	1.25419287384	-0.00930803638892	-0.0770960480304	0.791825896013	0.23756852423	-0.105172453349	0.471383950091	-0.0276247420691	-0.120068299678	2.70601534488	0.0288653756025	-0.13606933734	-1.12717744613	-0.00839766783634	0.149676629586	2.8047579989	-0.000696103451659	-0.0375120366926	-0.261036314467	0.0328918985989	0.322753451377	-0.724944288377	9.04864912204	47.2240437595	4.04643817991	0.018959760526	0.0781589812308	-6.69437773556	-0.196780003784	-0.0488274111054	0.810062161996	11.4120539146	50.8518040435	3.31332615763
0.238	-11.6008299221	14.2873090844	1.26805847138	-0.00938473053477	-0.0762922436676	0.815782829639	0.237463592608	-0.104690790329	0.49194208975	-0.0277434525954	-0.117352752872	2.72507826594	0.0287287255461	-0.137230775411	-1.19569869497	-0.00824660100197	0.15245703916	2.75606114829	-0.000733743130955	-0.0377673218991	-0.249534098609	0.0332143114596	0.322072270002	-0.637418460596	9.09587518988	47.2280919073	4.0498573184	0.0190345646342	0.0714492351305	-6.72511446518	-0.1968284361	-0.0480372226456	0.770314757712	11.4629074326	50.8552318829	3.54235271364
0.239	-11.586541976	14.2885831092	1.2799911201	-0.00946060896601	-0.075464618809	0.839466887468	0.237359152977	-0.104188471874	0.512694821344	-0.0278594384412	-0.114618938828	2.74254982203	0.0285908817616	-0.138456793575	-1.25633763317	-0.00809277867156	0.155187621642	2.70510381686	-0.000771632320683	-0.0380110575559	-0.237937214958	0.0335360854463	0.321475703413	-0.555714718212	9.1431053065	47.2321413334	4.04899483174	0.0191026457684	0.0647130333409	-6.74728911392	-0.196876098263	-0.0472871019275	0.729926678468	11.5137644903	50.8588834982	3.76087784022
0.24	-11.5722527504	14.2898681014	1.28999326378	-0.00953564800038	-0.0746134499398	0.862870851088	0.237255226079	-0.103665324639	0.533599648741	-0.0279726821335	-0.111868445747	2.75843634141	0.0284517836163	-0.139739496947	-1.30906911164	-0.00793625180163	0.15786611823	2.65188935841	-0.000809759429698	-0.0382431604741	-0.226268621537	0.0338573022106	0.320957825163	-0.48004178048	9.19033947109	47.2361878534	4.04404519498	0.0191639817776	0.057958984982	-6.76080760399	-0.196923030628	-0.0465776281574	0.689020861988	11.564625306	50.8627480397	3.96820517629
0.241	-11.5579622352	14.2911621346	1.29807310551	-0.00960982423568	-0.0737390206616	0.885987705318	0.237151832808	-0.103121218071	0.554613487097	-0.028083167783	-0.109102853246	2.772748659	0.0283113783789	-0.14107097786	-1.35389271376	-0.00777707360331	0.16049027841	2.59643100201	-0.000848112795091	-0.0384635703133	-0.214551056903	0.0341780373798	0.320512513283	-0.410581980745	9.23757767876	47.2402274807	4.03520937264	0.0192185591552	0.0511957701957	-6.76562196849	-0.196969274071	-0.0459092579518	0.647719549015	11.615490087	50.8668139879	4.16369125992
0.242	-11.5436704225	14.2924632933	1.30424439907	-0.00968311455676	-0.0728416214945	0.908810628833	0.237048994166	-0.102556064915	0.575692825019	-0.0281908810736	-0.106323727928	2.78550197881	0.0281696212199	-0.142443340292	-1.39083214967	-0.0076152995292	0.1630578698	2.5387517767	-0.000886680704906	-0.0386722493149	-0.202806946258	0.0344983603748	0.320133476639	-0.347491306253	9.28481992071	47.244256432	4.0226932168	0.0192663730874	0.0444320943032	-6.76172981651	-0.197014869863	-0.045282326216	0.606143922894	11.6663590286	50.8710692081	4.34674905241
0.243	-11.529377306	14.2937696787	1.30852625519	-0.00975549614235	-0.0719215496875	0.931332985099	0.236946731223	-0.101969821555	0.59679389419	-0.0282958092471	-0.103532619082	2.79671571302	0.0280264751879	-0.143848723662	-1.41993459086	-0.00745098725036	0.165566687878	2.47888438006	-0.000925451420534	-0.0388691819412	-0.191058306302	0.0348183342536	0.319814281128	-0.290899717482	9.33206618449	47.2482711321	4.0067069754	0.0193074274559	0.0376766426193	-6.74917355126	-0.19705985955	-0.0446970473797	0.564413749729	11.7172323137	50.8755010081	4.51685103774
0.244	-11.5150828815	14.2950794133	1.31094294786	-0.00982694647172	-0.0709791090386	0.953548312806	0.236845065068	-0.101362488197	0.617872821516	-0.0283979410839	-0.100731054576	2.80641329763	0.0278819111631	-0.14527932594	-1.44126996593	-0.00728419662364	0.168014565564	2.41687099206	-0.000964413198714	-0.0390543744189	-0.179326649165	0.035138015582	0.31954837565	-0.24091123743	9.37931645417	47.2522682171	3.98746310174	0.0193417347953	0.0309380361709	-6.72803934557	-0.197104284832	-0.0441535169876	0.52264703461	11.7681101124	50.8800961996	4.67353183776
0.245	-11.5007871465	14.2963906466	1.31152374297	-0.0098974433311	-0.070014609724	0.975450316422	0.236744016769	-0.100734108892	0.638885788387	-0.0284972668797	-0.0979205369342	2.81462198657	0.0277359077871	-0.146727426024	-1.4549302021	-0.00711498964957	0.170399382578	2.35276303473	-0.00100355431302	-0.039227854187	-0.167632887028	0.0354574543288	0.319329117865	-0.197604332614	9.42657071055	47.2562445363	3.96517533809	0.0193693162077	0.0242247885586	-6.69845587901	-0.197148187447	-0.0436517136285	0.48095968354	11.818992581	50.8848411607	4.81639038771
0.246	-11.4864901004	14.2977015597	1.31030257046	-0.00996696482003	-0.0690283681375	0.997032856583	0.236643607329	-0.100084771407	0.659789182479	-0.028593778418	-0.0951025396285	2.82137262482	0.0275884513714	-0.148185405338	-1.46102842543	-0.00694343042102	0.172719074535	2.28662087943	-0.00104286307473	-0.0393896692495	-0.155997237911	0.0357766937875	0.319149799535	-0.161032326869	9.47382893139	47.2601971528	3.9400576055	0.019390201234	0.017545264197	-6.66059284417	-0.197191609055	-0.043191501198	0.439465177595	11.8698798626	50.8897219017	4.94509159029
0.247	-11.4721917444	14.29901037	1.30731793493	-0.0100354893575	-0.068020706739	1.01828994034	0.23654385764	-0.0994146069413	0.680539748049	-0.0286874689396	-0.092278503615	2.8266994023	0.0274395357844	-0.149645768612	-1.45969812237	-0.00676958506289	0.174971641726	2.21851350377	-0.00108232785308	-0.0395398874353	-0.144439133759	0.036095770523	0.319003671432	-0.131223880686	9.52109109164	47.264123343	3.91232289374	0.0194044276852	0.0109076381596	-6.61465923072	-0.197234591121	-0.0427726314786	0.398274261388	11.9207720856	50.8947241312	5.05936749279
0.248	-11.4578920815	14.3003153353	1.30261262506	-0.0101029956878	-0.0669919539132	1.03921571124	0.236444788442	-0.0987237897028	0.701094728895	-0.0287783331085	-0.0894498341188	2.83063959009	0.0272891623182	-0.151101163806	-1.45109226534	-0.00659352166326	0.177155157528	2.14851810038	-0.00112193709458	-0.0396785955681	-0.132977131806	0.0364147143425	0.318883967721	-0.108183539909	9.56835716361	47.2680205957	3.8821823746	0.0194120414332	0.00431985784578	-6.56090139694	-0.19727717481	-0.0423947470266	0.357494642609	11.9716693643	50.8998333239	5.15901792794
0.249	-11.4435911165	14.3016147583	1.29623349756	-0.0101694628867	-0.0659424438379	1.0598044393	0.236346420279	-0.0980125363347	0.721412007348	-0.0288663669744	-0.0866178976934	2.83323326071	0.0271373395358	-0.152544401141	-1.43538240585	-0.00641531019629	0.179267776399	2.07671964029	-0.00116167934164	-0.0398058985491	-0.121628830114	0.0367335482913	0.318783929777	-0.0918923492136	9.61562711721	47.2718866091	3.84984444827	0.0194130961655	-0.00221039332295	-6.49960094051	-0.197319400876	-0.0420573843506	0.317230709479	12.0225717984	50.9050347882	5.24391061068
0.25	-11.4292888556	14.3029069907	1.28823120892	-0.0102348703668	-0.0648725163628	1.08005051089	0.236248773458	-0.0972811052118	0.741450238391	-0.028951567933	-0.0837840195657	2.83452299464	0.0269840830996	-0.153968471214	-1.41275773873	-0.00623502243739	0.181307741416	2.00321039388	-0.00120154325009	-0.0399219183583	-0.110410788221	0.0370522886709	0.318696829339	-0.0823085259472	9.66290092016	47.2757192884	3.81551406533	0.0194076531038	-0.00867572998491	-6.43107238341	-0.197361309557	-0.0417599773654	0.27758326102	12.0734794726	50.9103137339	5.31398086995
0.251	-11.4149853069	14.3041904363	1.27866005152	-0.0102991978834	-0.063782516898	1.09994841881	0.236151868008	-0.0965297956035	0.761168978177	-0.0290339346834	-0.0809494812808	2.83455357507	0.0268294155829	-0.155366562153	-1.38342414072	-0.00605273187102	0.183273391319	1.92808941282	-0.00124151760576	-0.0400267929793	-0.0993384538851	0.037370945081	0.318615990981	-0.0793681909272	9.71017853817	47.2795167414	3.77939199656	0.0193957806906	-0.0150690965183	-6.3556606833	-0.197402940476	-0.0415018611066	0.238649256644	12.1243924572	50.9156553397	5.36923073232
0.252	-11.4006804799	14.3054635552	1.26757764071	-0.01036242554	-0.0626727963125	1.11949275216	0.236055723636	-0.0957589467118	0.780528805102	-0.0291134671834	-0.0781155186567	2.83337167319	0.0266733662639	-0.156732075817	-1.34760318637	-0.00586851359185	0.185163167014	1.85146197668	-0.00128159133988	-0.0401206752546	-0.0884260966059	0.0376895204834	0.318534813809	-0.0829861516249	9.75745993518	47.2832772745	3.74167433381	0.0193775542442	-0.0213837961551	-6.27373859048	-0.197444332544	-0.0412822756877	0.200521581108	12.1753108072	50.9210448189	5.4097276479
0.253	-11.3863743857	14.3067248664	1.25504473597	-0.0104245337936	-0.0615437108431	1.13867818675	0.235960359695	-0.0949689365909	0.799491436454	-0.0291901666027	-0.0752833200569	2.83102552651	0.0265159709045	-0.158058642982	-1.3055311449	-0.00568244419959	0.186975617506	1.77343900804	-0.00132175354334	-0.0402037316773	-0.0776867489058	0.0380080112865	0.318446792367	-0.0930567329924	9.80474507351	47.2869993877	3.70255195349	0.0193530555875	-0.0276135173833	-6.18570386591	-0.197485523867	-0.0411003704823	0.163288829732	12.2262345634	50.9264674841	5.43560273945
0.254	-11.3720670368	14.3079729512	1.24112496525	-0.01048550346	-0.0603956220119	1.15749947553	0.235865795136	-0.0941601809535	0.818019838305	-0.0292640352753	-0.0724540249874	2.82756461253	0.0263572715143	-0.159340137535	-1.25745796078	-0.00549460168822	0.18870940524	1.69413646048	-0.00136199347975	-0.0402761411297	-0.0671321559248	0.038326407451	0.318345536674	-0.109454652265	9.85203391409	47.2906817688	3.66221021116	0.01932237265	-0.0337523575065	-6.09197638046	-0.197526551657	-0.0409552085119	0.127035111072	12.2771637515	50.9319088098	5.44704861939
0.255	-11.3577584471	14.309206456	1.22588460892	-0.0105453157193	-0.0592288965543	1.1759514396	0.23577204848	-0.0933331318707	0.836078327266	-0.0293350766493	-0.0696287230209	2.8230393205	0.0261973161007	-0.160570689626	-1.20364622095	-0.00530506533019	0.190363310812	1.61367468359	-0.0014023005971	-0.0403380935747	-0.0567727340485	0.038644692615	0.318224791382	-0.132035932445	9.89932641662	47.2943232882	3.62082868069	0.0192855990496	-0.0397948432543	-5.9929951152	-0.197567452147	-0.0408457710215	0.0918398697395	12.3280983832	50.9373544925	5.44431686401
0.256	-11.3434486318	14.3104240944	1.20939232409	-0.0106039521207	-0.0580439063546	1.19402895981	0.235679137775	-0.0924882763735	0.853632667102	-0.0294032952373	-0.0668084530488	2.81750062373	0.026036158407	-0.161744697793	-1.14437011218	-0.00511391555627	0.191936237039	1.53217776981	-0.00144266453824	-0.0403897887113	-0.0466175391493	0.0389628442377	0.31807845399	-0.160638850968	9.94662253976	47.297922993	3.57858089358	0.0192428336538	-0.0457359483534	-5.88921508292	-0.197608260513	-0.0407709622224	0.0577777285362	12.3790384557	50.9427905085	5.42771515995
0.257	-11.3291376074	14.3116246501	1.19171894342	-0.0106613945881	-0.0568410283903	1.21172696892	0.23558708057	-0.0916261349612	0.870650157449	-0.0294686965653	-0.0639942028595	2.81099975482	0.0258738576381	-0.162856840034	-1.07991437074	-0.00492123383156	0.193427212368	1.44977288768	-0.0014830751499	-0.0404314346033	-0.0366742447441	0.0392808337608	0.317900592106	-0.195084918407	9.99392224131	47.3014801006	3.5356343165	0.0191941801257	-0.0515711079918	-5.78110419383	-0.197649010802	-0.0407296141823	0.0249183516717	12.4299839525	50.9482031681	5.39760400355
0.258	-11.3148253916	14.3128069782	1.17293722928	-0.0107176254247	-0.0556206446835	1.22904044475	0.235495893872	-0.0907472600246	0.887099715648	-0.0295312871212	-0.0611869090385	2.80358788706	0.0257104781761	-0.163902083833	-1.0105732277	-0.00472710252857	0.194835393615	1.36658960623	-0.00152352249035	-0.040463246291	-0.0269491306663	0.0395986267867	0.317685459705	-0.235179883428	10.0412254784	47.3049939929	3.492150262	0.0191397464566	-0.0572962301315	-5.66914008569	-0.197689735855	-0.0407204918433	-0.00667367363349	12.4809348437	50.9535791668	5.3543933332
0.259	-11.3005120031	14.3139700076	1.15312157571	-0.0107726273181	-0.054383142259	1.24596440418	0.235405594125	-0.089852234191	0.902951951372	-0.0295910743043	-0.0583874571832	2.79531582356	0.0255460892866	-0.164875695123	-0.936649352152	-0.00453160479775	0.196160068026	1.28275921553	-0.00156399683569	-0.0404854443974	-0.0174470821639	0.0399161832727	0.317427512383	-0.280714759894	10.0885322075	47.30846421	3.448283948	0.0190796444897	-0.0629077036462	-5.5538069437	-0.19773046725	-0.0407422981463	-0.0369389323751	12.5318910861	50.9589056329	5.29853880405
0.26	-11.2861974618	14.3151127423	1.13234788179	-0.0108263833458	-0.053128913106	1.26249390178	0.235316197174	-0.0889416685453	0.918179340078	-0.0296480663741	-0.0555966824221	2.78623369863	0.025380764816	-0.165773246158	-0.858452716653	-0.00433482443641	0.197400654656	1.19841404554	-0.00160448868476	-0.0404982537396	-0.00817160223141	0.0402334577391	0.317121420264	-0.331469478027	10.1358423848	47.3118904519	3.40419986844	0.0190139894363	-0.0684024032815	-5.43559232677	-0.197771235238	-0.040793679257	-0.0658232891001	12.582852624	50.9641701712	5.23053783178
0.261	-11.2718817883	14.3162342629	1.11069326103	-0.0108788769794	-0.0518583541491	1.27862401207	0.235227718239	-0.0880162009535	0.93275584362	-0.0297022724004	-0.0528153702303	2.77639068512	0.0252145828817	-0.166590622464	-0.776299895791	-0.00413684575654	0.198556705081	1.11368680473	-0.0016449887626	-0.0405019019513	0.000875178848219	0.0405503994911	0.316762083905	-0.387203239428	10.1831559663	47.3152725573	3.36001078784	0.0189428993889	-0.0737776914675	-5.31498404536	-0.197812068693	-0.0408732298126	-0.0932778218994	12.6338193895	50.9693609031	5.15092591941
0.262	-11.2575650043	14.3173337274	1.08823574334	-0.0109300920901	-0.0505718672184	1.29434984939	0.235140171891	-0.0870764942102	0.946657642722	-0.0297537022143	-0.0500442575216	2.76583473232	0.0250476255561	-0.167324028631	-0.690512437868	-0.00393775345229	0.199627903433	1.02870989859	-0.00168548802265	-0.0404966181357	0.00969245227498	0.0408669528562	0.316344646256	-0.44767206008	10.2304729078	47.3186104974	3.31586946547	0.0188664948346	-0.0790314170187	-5.19246705702	-0.197852995057	-0.0409794982482	-0.119259049417	12.6847913032	50.974466502	5.06027200073
0.263	-11.2432471322	14.3184103723	1.06505416334	-0.0109800129532	-0.0492698590178	1.30966655176	0.235053572027	-0.0861232340312	0.959862715099	-0.0298023663601	-0.0472840340039	2.75461230302	0.0248799785453	-0.167969992975	-0.601416251433	-0.00373763246768	0.20061406578	0.943614796211	-0.00172597764749	-0.0404826315558	0.0182807075653	0.0411830574298	0.315864500949	-0.512618553446	10.2777931653	47.3219043861	3.27190797776	0.0187848981707	-0.0841619107899	-5.06852048531	-0.197894040302	-0.0411109921803	-0.143728814553	12.7357682746	50.9794762254	4.95917465538
0.264	-11.2289281953	14.3194635133	1.04122783244	-0.0110286242533	-0.047952741099	1.32456928592	0.234967931847	-0.0851571271768	0.972350993776	-0.029848276049	-0.0445353437816	2.74276814154	0.0247117308632	-0.168525371332	-0.509340460951	-0.00353656786535	0.201515138878	0.858531398453	-0.00176644904845	-0.0404601703659	0.0266416723025	0.0414986483321	0.3153173037	-0.581775944709	10.3251166947	47.3251544667	3.22825323045	0.0186982332261	-0.0891679783865	-4.94361470788	-0.19793522889	-0.0412661837459	-0.166654316592	12.7867502027	50.9843799416	4.84825782478
0.265	-11.2146082172	14.3204925454	1.01683638245	-0.0110759110888	-0.0466209298311	1.33905324977	0.234883263833	-0.0841788994813	0.984104397008	-0.0298914431145	-0.0417987871818	2.73034505804	0.0245429745026	-0.168987349758	-0.414616392765	-0.00333464469676	0.202331198294	0.773587433605	-0.00180689386384	-0.0404294604027	0.0347782539611	0.0418136564746	0.314698981169	-0.654869116639	10.3724434525	47.3283611069	3.18502707034	0.0186066247919	-0.0940488900282	-4.8182085756	-0.197976583739	-0.0414435149509	-0.188008093508	12.8377369767	50.9891681539	4.72816668451
0.266	-11.2002872225	14.3214969434	0.991959527135	-0.0111218589769	-0.045274846368	1.35311367654	0.234799579737	-0.0831892938562	0.995106853312	-0.0299318799694	-0.0390749227849	2.71738373578	0.0243738041046	-0.169353446242	-0.317576575311	-0.00313194787464	0.203062445951	0.688907880583	-0.00184730395606	-0.040390724041	0.0426944695637	0.0421280088345	0.314005738771	-0.731615679921	10.4197733954	47.3315247937	3.14234660566	0.0185101981631	-0.0988043676999	-4.69274676792	-0.198018126198	-0.0416414029884	-0.207767981337	12.8887284768	50.9938320189	4.59956344217
0.267	-11.1859652359	14.3224762615	0.966676816344	-0.0111664538583	-0.0439149166092	1.36674584092	0.234716890556	-0.0821890682712	1.00534431636	-0.0299695995656	-0.0363642696361	2.70392256182	0.0242043166258	-0.169621511408	-0.218553756451	-0.00292856204812	0.203709207103	0.604614423266	-0.00188767140764	-0.0403441791221	0.0503953681518	0.0424416287376	0.313234067414	-0.811727034859	10.4671064809	47.3346461292	3.10032439232	0.0184090786944	-0.103434569736	-4.567657305	-0.198059876023	-0.0418582455087	-0.225917059346	12.9397245745	50.9983633624	4.46312344819
0.268	-11.1716422827	14.3234301337	0.94106746465	-0.0112096821022	-0.0425415711554	1.37994506675	0.234635206525	-0.0811789937251	1.01480477606	-0.0300046153553	-0.0336673096145	2.68999748155	0.024034611006	-0.169789728257	-0.117879940648	-0.00272457148117	0.204271926784	0.520824939276	-0.00192798851619	-0.0402900379651	0.0578869458368	0.0427544361459	0.312380749185	-0.894909421302	10.5144426669	47.3377258257	3.05906869471	0.018303391373	-0.107940073006	-4.44334923329	-0.198101851358	-0.0420924258274	-0.242443577969	12.9907251335	51.0027546897	4.31953118742
0.269	-11.1573183885	14.3243582725	0.915210098028	-0.0112515305104	-0.0411552452537	1.39270673664	0.234554537102	-0.0801598522067	1.02347826061	-0.030036941255	-0.0309844899345	2.67564187842	0.0238647878364	-0.169856610951	-0.0158854471374	-0.0025200599349	0.204751165767	0.437653026142	-0.0019682477884	-0.0402285064649	0.0651760544824	0.0430663479515	0.311442861997	-0.980864956044	10.5617819121	47.3407647019	3.0186836943	0.01819326041	-0.112321852871	-4.3202104981	-0.19814406873	-0.0423423180519	-0.25734087103	13.0417300105	51.0069991936	4.1694765836
0.27	-11.1429935791	14.3252604688	0.889182597399	-0.0112919863224	-0.0397563787338	1.40502630325	0.234474890958	-0.07913243466	1.03135683271	-0.0300665916129	-0.0283162257559	2.6608864788	0.0236949490296	-0.16982100267	0.0871020080522	-0.00231511055398	0.205147596064	0.355207567341	-0.00200844193328	-0.0401597832852	0.0722703050578	0.0433772782741	0.310417783193	-1.06929265193	10.6091241763	47.3437636786	2.97926969826	0.018078808853	-0.116581261128	-4.19860601597	-0.198186543035	-0.0426062921143	-0.270607253769	13.0927390555	51.0110907576	4.01365144551
0.271	-11.1286678806	14.326136591	0.863061837852	-0.0113310372198	-0.038345415931	1.41689930228	0.234396275972	-0.0780975389536	1.03843458008	-0.0300935811772	-0.0256629028754	2.64575928214	0.023525197492	-0.169682072564	0.190758205048	-0.00210980575794	0.205461996017	0.273592340374	-0.00204856385449	-0.0400840591493	0.0791779667397	0.0436871387618	0.309303192157	-1.15988941904	10.65646942	47.3467237752	2.94092336297	0.0179601582214	-0.120720002116	-4.07887595893	-0.198229287541	-0.0428827186945	-0.282245906419	13.1437521128	51.0150239563	3.85274600983
0.272	-11.114341319	14.3269865837	0.836923584342	-0.0113686713305	-0.0369228055963	1.42832136707	0.234318699218	-0.0770559678643	1.04470759851	-0.0301179250689	-0.0230248804761	2.6302855165	0.0233556367998	-0.169439311818	0.294763285681	-0.00190422713742	0.205695245022	0.192905668509	-0.00208860664218	-0.0400015162345	0.0859078627527	0.0439958388938	0.308097071926	-1.25235104319	10.703817605	47.3496461057	2.90373773873	0.0178374281668	-0.124740107224	-3.96133425686	-0.198272313887	-0.0431699740205	-0.292264745571	13.1947690218	51.0187940522	3.68744578958
0.273	-11.1000139205	14.3278104666	0.810842186213	-0.0114048772337	-0.0354890007905	1.43928824458	0.234242166971	-0.0760085270801	1.05017396982	-0.0301396387561	-0.0204024939085	2.61448761875	0.0231863708794	-0.16909252888	0.398802590382	-0.00169845535595	0.205848317915	0.113240117476	-0.00212856356414	-0.039912327671	0.092469264242	0.0443032862847	0.306797709834	-1.34637314174	10.751168694	47.3525318758	2.86780249327	0.0177107361591	-0.128643908015	-3.84626732656	-0.198315632096	-0.0434664445344	-0.300676282146	13.2457896173	51.0223969895	3.51842865348
0.274	-11.0856857111	14.328608333	0.784890532494	-0.0114396439635	-0.0340444587618	1.44979581288	0.234166684695	-0.0749560232285	1.05483373324	-0.0301587380318	-0.0177960574796	2.59838523893	0.023017503693	-0.168641843853	0.502567464064	-0.00149257005745	0.205922279093	0.0346822379161	-0.00216842805655	-0.0398166571473	0.0988717832279	0.0446093869882	0.305403697217	-1.44165209192	10.7985226511	47.3553823791	2.83320392668	0.017580197201	-0.132434008194	-3.73393303038	-0.198359250584	-0.043770531411	-0.307497470989	13.2968137305	51.0258293848	3.34636202455
0.275	-11.0713567167	14.3293803481	0.759139724076	-0.0114729610133	-0.0325896408055	1.45984009966	0.234092257053	-0.0738992619357	1.05868885247	-0.0301752389941	-0.0152058672262	2.58199526786	0.0228491389301	-0.168087682106	0.605756030316	-0.00128664977971	0.205918276388	-0.0426876461179	-0.00220819371443	-0.0397146586228	0.105125265864	0.044914045801	0.303913928204	-1.5378859335	10.8458794418	47.3581989935	2.80002501607	0.0174459235696	-0.136113254642	-3.62455986689	-0.198403176177	-0.0440806549203	-0.312749547535	13.3478411895	51.029088516	3.17190042883
0.276	-11.0570269632	14.3301267475	0.733659051359	-0.0115048183397	-0.0311250121048	1.46941730181	0.234018887899	-0.0728390459214	1.06174317596	-0.0301891580296	-0.012632203649	2.56533188658	0.0226813797055	-0.167430767125	0.708073931164	-0.00108077187413	0.205837534764	-0.118795602611	-0.00224785428182	-0.0396064761463	0.111239687101	0.0452171665639	0.302327597618	-1.6347752398	10.8932390329	47.3609831788	2.76834548265	0.0173080245884	-0.139684707772	-3.51834639326	-0.198447414134	-0.0443952586229	-0.316457857611	13.3988718199	51.0321723078	2.99568319321
0.277	-11.0426964759	14.3308478349	0.708515718579	-0.0115352063666	-0.0296510415509	1.47852380582	0.233946580289	-0.0717761731368	1.06400239316	-0.0302005117986	-0.0100753343873	2.54840663682	0.0225143282656	-0.166672112643	0.809235032517	-0.000875012431821	0.205681349857	-0.193574211554	-0.00228740364178	-0.0394922437788	0.117225047923	0.0455186524617	0.300644198018	-1.7320239596	10.9406013927	47.3637364724	2.73824167997	0.0171666064288	-0.143151611407	-3.41546087633	-0.19849196817	-0.0447128133903	-0.318651677226	13.4499054457	51.0350793157	2.81833248585
0.278	-11.02836528	14.3315439801	0.683774761856	-0.0115641159881	-0.0281682015437	1.48715620867	0.233875336485	-0.0707114349473	1.06547398574	-0.0302093172242	-0.00753551681375	2.53122851031	0.0223480857022	-0.165813014081	0.908962092333	-0.000669446216177	0.205451081431	-0.266962640275	-0.00232683580648	-0.0393720856167	0.123091276146	0.0458184063187	0.298863515925	-1.82934022543	10.9879664912	47.3664604865	2.70978660882	0.0170217719419	-0.14651736243	-3.31604116892	-0.198536840488	-0.0450318212426	-0.319364027353	13.5009418897	51.0378087077	2.64045146108
0.279	-11.0140334002	14.3322156169	0.659498877823	-0.0115915385728	-0.0266769677698	1.49531133912	0.233805157961	-0.0696456143673	1.06616717402	-0.0302155914829	-0.00501300053067	2.51380405585	0.0221827516755	-0.164855039339	1.00698739162	-0.000464146602075	0.205148146773	-0.338906675472	-0.00236614490724	-0.0392461159127	0.128848131852	0.0461163308902	0.296985627248	-1.92643712889	11.0353342999	47.3691569047	2.68304973096	0.0168736205205	-0.149785480416	-3.22019480355	-0.198582031808	-0.0453508189964	-0.318631480099	13.5519809742	51.0403602448	2.46262276918
0.28	-10.9997008608	14.3328632405	0.635748274624	-0.0116174659661	-0.0251778189607	1.50298627908	0.233736045411	-0.0685794843506	1.0660928596	-0.030219351998	-0.00250802975187	2.49613750176	0.0220184241463	-0.16380001898	1.1030533264	-0.000259185521649	0.204774014079	-0.409358713534	-0.00240532518484	-0.0391144392877	0.134505118293	0.0464123291498	0.295010891953	-2.02303346095	11.0827047921	47.371827478	2.65809690207	0.0167222479915	-0.152959577466	-3.12799929577	-0.198627541408	-0.0456683817171	-0.316493961145	13.6030225214	51.0427342597	2.2854071632
0.281	-10.9853676854	14.3334874049	0.612580567598	-0.0116418904939	-0.0236712366288	1.51017838483	0.233667998766	-0.0675138061389	1.06526356365	-0.0302206164356	-2.0845554829e-05	2.47823089232	0.0218551991189	-0.162650035837	1.19691295967	-5.46334166767e-05	0.204330195866	-0.478277711097	-0.00244437098	-0.0389771510289	0.140071399139	0.0467063045698	0.292939948014	-2.11885441709	11.1300779428	47.3744740215	2.6349901855	0.0165677465386	-0.156043328437	-3.03950264714	-0.198673367162	-0.0459831259712	-0.312994547072	13.6540663544	51.0449316345	2.10934242606
0.282	-10.9710338974	14.3340887205	0.590050652623	-0.0116648049646	-0.0221577047825	1.5168853078	0.233601017199	-0.066449327676	1.06369336206	-0.0302194027024	0.00244831200926	2.46008423588	0.021693170394	-0.161407414091	1.28833053293	0.000149440802487	0.203818242462	-0.545629098086	-0.00248327672425	-0.038834337468	0.145555722769	0.0469981613962	0.290773704673	-2.21363226534	11.177453729	47.3770984105	2.61378764361	0.0164102046535	-0.159040441778	-2.95472403518	-0.198719505581	-0.046293712874	-0.308179258602	13.7051122971	51.046953777	1.9349424541
0.283	-10.9566995191	14.3346678511	0.568210579455	-0.0116862026718	-0.0206377096212	1.52310501475	0.233535099144	-0.0653867820867	1.06139781664	-0.0302157289454	0.00489920195852	2.44169566265	0.021532429333	-0.160074707856	1.37708193592	0.000352969791511	0.203239735585	-0.611384655647	-0.0025220369312	-0.0386860764295	0.150966354147	0.047287804916	0.288513335051	-2.30710697794	11.2248321295	47.3797025759	2.59454315156	0.016249707117	-0.161954631135	-2.87365467867	-0.198765951863	-0.0465988509289	-0.302096850937	13.7561601753	51.0488025965	1.76269651949
0.284	-10.9423645724	14.3352255111	0.547109469771	-0.0117060773963	-0.0191117392103	1.52883580697	0.23347024231	-0.0643268862265	1.05839390366	-0.0302096135542	0.00733158058505	2.42306159041	0.0213730646344	-0.158654689321	1.46295513418	0.000555887800341	0.202596282076	-0.675522361657	-0.00256064618828	-0.038532437745	0.156311014858	0.0475751417176	0.28616026815	-2.39902682477	11.2722131251	47.3822885005	2.57730611414	0.0160863350075	-0.164789587906	-2.79625886273	-0.198812699938	-0.046897298656	-0.294798603281	13.8072098168	51.0504804791	1.59306876361
0.285	-10.9280290784	14.3357624626	0.526793435216	-0.0117244234074	-0.0175802831376	1.53407633841	0.233406443697	-0.0632703393046	1.05469994002	-0.030201075164	0.00974519982815	2.4041768958	0.0212151621215	-0.157150336477	1.54575055407	0.000758130695276	0.201889507792	-0.738026206595	-0.00259909914907	-0.0383734838218	0.161596831535	0.0478600799418	0.283716180273	-2.48914892902	11.3195966984	47.3848582142	2.56212128699	0.0159201657361	-0.167548954892	-2.72247510994	-0.198859742521	-0.0471878670097	-0.286338104168	13.8582610522	51.0519902624	1.42649778724
0.286	-10.9136930574	14.3362795121	0.507305473089	-0.0117412354651	-0.0160438321522	1.53882563243	0.233343699617	-0.0622178215816	1.05033550609	-0.0301901326611	0.0121398058208	2.38503508941	0.021058804543	-0.155564820488	1.62528142435	0.00095963597502	0.201121051698	-0.798885982679	-0.00263739052611	-0.0382092702596	0.166830292941	0.0481425295249	0.281182985916	-2.5772397845	11.3669828344	47.3874137891	2.54902844876	0.0157512731081	-0.170236301188	-2.65221748042	-0.198907071165	-0.0474694215811	-0.276771038538	13.9093137149	51.0533352095	1.26339647919
0.287	-10.8993565289	14.3367775075	0.488685399294	-0.01175650882	-0.0145028777875	1.54308309697	0.23328200571	-0.0611699931452	1.04532136652	-0.0301768051894	0.0145151376119	2.36562849293	0.0209040713864	-0.153901492738	1.70137407456	0.00116034278096	0.200292560182	-0.858097049228	-0.00267551508449	-0.0380398465052	0.172017215777	0.048422402432	0.278562828157	-2.66307573378	11.41437152	47.3899573344	2.5380621478	0.0155797274083	-0.172855098421	-2.58537698608	-0.198954676318	-0.0477408845871	-0.266154973535	13.960367642	51.0545189837	1.10415189713
0.288	-10.8850195115	14.3372573351	0.470969803631	-0.0117702392149	-0.0129579119701	1.54684853798	0.233221356967	-0.0601274927665	1.03967939084	-0.0301611121576	0.0168709260665	2.34594841626	0.0207510387042	-0.152163871606	1.77386818966	0.00136019190186	0.199405681618	-0.91566007725	-0.00271346763601	-0.0378652565378	0.17716271919	0.0486996128804	0.275858068586	-2.74644340813	11.4617627441	47.3924909912	2.52925147116	0.0154055955098	-0.175408698465	-2.5218231019	-0.199002547379	-0.048001236646	-0.254549144185	14.0114226743	51.0555456223	0.949125356972
0.289	-10.8706820229	14.337719916	0.454191982746	-0.0117824228842	-0.0114094266156	1.55012217096	0.233161747752	-0.059090936836	1.03343247005	-0.0301430732481	0.0192068929413	2.32598533329	0.0205997789539	-0.150355629001	1.84261702106	0.00155912577326	0.198462061192	-0.971580776232	-0.00275124303407	-0.0376855395743	0.182271207736	0.0489740775531	0.273071276818	-2.82714012833	11.5091564981	47.3950169268	2.52261975408	0.0152289410042	-0.177900312695	-2.46140535786	-0.199050672756	-0.0482495183388	-0.242014241405	14.0624786569	51.0564195113	0.798652552068
0.29	-10.8563440798	14.3381662029	0.438381940126	-0.0117930565541	-0.0098579132149	1.55290463044	0.233103171824	-0.058060918384	1.02660443401	-0.0301227084265	0.0215227501352	2.30572905453	0.0204503608511	-0.148480576713	1.9074875543	0.00175708847186	0.197463336	-1.02586960602	-0.00278883616925	-0.0375007307891	0.187346362587	0.0492457158013	0.270205219621	-2.90497426654	11.5565527752	47.3975373288	2.51818431914	0.0150498243514	-0.180332992872	-2.40395499595	-0.199099039931	-0.0484848315598	-0.228612200473	14.1135354393	51.0571453595	0.653043873608
0.291	-10.8420056981	14.3385971771	0.423566296697	-0.0118021374419	-0.00830386241102	1.55519697733	0.233045622362	-0.0570380061839	1.01921996614	-0.0301000379519	0.0238181991102	2.28516889556	0.0203028492364	-0.146542652619	1.9683606332	0.00195402570509	0.196411130459	-1.07854147664	-0.00282624196566	-0.0373108620376	0.192391140536	0.0495144498359	0.267262849703	-2.97976556988	11.6039515711	47.4000543991	2.51595623791	0.0148683030482	-0.182709613708	-2.34928667603	-0.199147635517	-0.0487063406563	-0.214405992301	14.1645928761	51.0577281738	0.512584671378
0.292	-10.8276668926	14.3390138444	0.409768313169	-0.0118096632549	-0.00674776357034	1.55700070402	0.232989091987	-0.0560227439408	1.01130451984	-0.0300750823871	0.0260929304779	2.26429383982	0.0201573049567	-0.144545906782	2.0251310414	0.00214988479632	0.195307052001	-1.12961543878	-0.00286345537797	-0.0371159625771	0.19740778035	0.0497802049079	0.264247294195	-3.05134544504	11.6513528835	47.4025703473	2.51594014466	0.0146844318127	-0.185032857153	-2.29720021557	-0.199196445324	-0.0489132733607	-0.199459416443	14.2156508268	51.058173234	0.377535767853
0.293	-10.8133276771	14.3394172325	0.397007867694	-0.0118156321889	-0.00519010434971	1.55831773724	0.23293357279	-0.0550156495648	1.00288423221	-0.03004786261	0.0283466237453	2.24309269489	0.0200137847596	-0.142494487491	2.07770754107	0.00234461466587	0.194152687098	-1.17911436745	-0.00290047138915	-0.036916059779	0.202397815867	0.0500429094764	0.26116184287	-3.11955720466	11.6987567123	47.4050873844	2.51813396066	0.0144982627849	-0.187305198436	-2.24748234924	-0.199245454422	-0.0491049215177	-0.183836897602	14.2667091564	51.0584860688	0.248133890331
0.294	-10.7989880643	14.3398083871	0.385301485658	-0.0118200429262	-0.00363137026182	1.55915043855	0.232879056358	-0.0540172145296	0.993985838373	-0.0300183998245	0.0305789472133	2.22155424114	0.0198723412022	-0.140392627285	2.1260128701	0.00253816580822	0.192949597594	-1.2270646413	-0.00293728500895	-0.0367111798235	0.20736209522	0.0503024953659	0.25800993613	-3.18425627614	11.7461630599	47.4076077157	2.52252880484	0.0143098457388	-0.189528893857	-2.19990849411	-0.199294647203	-0.0492806416095	-0.167603285983	14.3177677357	51.0586724319	0.124592199922
0.295	-10.7846480659	14.340188369	0.374662302434	-0.0118228946334	-0.00207204424119	1.55950160271	0.232825533799	-0.0530279033168	0.984636586974	-0.0299867155719	0.0327895580202	2.19966737271	0.019733022574	-0.138244629001	2.1699836981	0.0027304902657	0.191699317363	-1.27349581977	-0.00297389127305	-0.0365013483731	0.212300805506	0.0505588979104	0.254795152806	-3.24531037247	11.7935719305	47.4101335345	2.52910879999	0.0141192283067	-0.191705970359	-2.15424450846	-0.199344007452	-0.0494398550832	-0.150823661126	14.368826441	51.0587382784	0.00710090994835
0.296	-10.7703076926	14.3405582502	0.365100108087	-0.0118241869587	-0.000512606206762	1.55937446615	0.232772995771	-0.0520481527481	0.974864550517	-0.0299528317417	0.0349781023241	2.1774212351	0.0195958728337	-0.136054851737	2.20957082995	0.00292154159902	0.190403349288	-1.3184403301	-0.00301028524285	-0.0362865912251	0.217213490474	0.0508120560833	0.251521192944	-3.30260935027	11.8409833308	47.412667043	2.53790803999	0.0139264562131	-0.193838216816	-2.11024840692	-0.199393518404	-0.0495820485388	-0.133563250187	14.4198851551	51.0586897427	-0.104172416031
0.297	-10.7559669539	14.340919111	0.356621488929	-0.0118239200281	0.00104646735096	1.55877264929	0.232721432509	-0.0510783720294	0.964696886949	-0.0299167705828	0.0371442156064	2.15480532956	0.0194609315591	-0.133827697432	2.24473778121	0.00311127485495	0.189063162565	-1.36193311622	-0.00304646200592	-0.0360669349194	0.222099120958	0.0510619126177	0.248191875837	-3.35602486483	11.8883972695	47.4152103866	2.54877928644	0.0137315735162	-0.195927176952	-2.06767186409	-0.199443162815	-0.0497067735515	-0.115886775078	14.4709437665	51.058533116	-0.209080934525
0.298	-10.7416258583	14.3412720366	0.349229626358	-0.0118220944425	0.00260470379106	1.55770023093	0.232670833852	-0.0501189424091	0.954162353417	-0.0298785547134	0.0392875231033	2.13180966422	0.0193282339118	-0.131567597139	2.27546280422	0.00329964653139	0.187680190316	-1.40401138329	-0.00308241667705	-0.0358424073315	0.226956054841	0.0513084141189	0.244811126614	-3.40547358023	11.9358137575	47.4177656488	2.56174513698	0.0135346228558	-0.197974143885	-2.0262620018	-0.199492923025	-0.0498136464447	-0.0978590112645	14.5220021705	51.0582748255	-0.307499997318
0.299	-10.7272844133	14.3416181136	0.342924520373	-0.0118187112733	0.00416163474554	1.55616167803	0.232621189272	-0.0491702165276	0.943289409624	-0.0298382071317	0.0414076403452	2.10842481954	0.0191978106146	-0.129278997205	2.3017370626	0.0034866145403	0.186255827511	-1.44471422497	-0.00311814439982	-0.0356130382221	0.231782163977	0.0515515111588	0.241382953208	-3.45087323256	11.9832328078	47.4203349019	2.5767609179	0.0133356457056	-0.199980156483	-1.98576319544	-0.199542781022	-0.0499023479898	-0.0795440786751	14.5730602686	51.0579214131	-0.399324946105
0.3	-10.712942625	14.3419584274	0.337703071535	-0.0118137720576	0.00571679650983	1.55416185056	0.232572487905	-0.048232518516	0.932106613647	-0.0297957512246	0.0435041737862	2.0846420626	0.0190696879429	-0.126966346249	2.32356485048	0.00367213816867	0.184791429233	-1.48408233281	-0.0031536403488	-0.0353788597248	0.236574830713	0.0517911583551	0.237911439464	-3.49215425452	12.0306544353	47.4229201699	2.59377509356	0.0131346826287	-0.201945997384	-1.94591860464	-0.199592718507	-0.0499726227379	-0.0610054174904	14.624117969	51.0574795152	-0.484470821917
0.301	-10.6986004987	14.3422940585	0.333559036255	-0.0118072787942	0.00726973042866	1.5517059871	0.232524718573	-0.0473061439376	0.920642543002	-0.029751210777	0.0455767215318	2.06045342849	0.0189438877287	-0.124634082164	2.34096332018	0.0038561780379	0.183288309218	-1.52215769618	-0.00318889973206	-0.0351399068084	0.241331002095	0.0520273144411	0.234400732525	-3.52925962434	12.0780786571	47.425523422	2.61272905767	0.0129317735337	-0.203872192536	-1.90647170036	-0.199642716958	-0.0500242782579	-0.0423056222498	14.6751751867	51.0569558439	-0.562871702015
0.302	-10.6842580387	14.3426260796	0.330483198166	-0.0117992339373	0.00881998326706	1.5487996897	0.232477869821	-0.046391359808	0.9089257163	-0.0297046099791	0.0476248741458	2.03585179952	0.0188204273779	-0.122286619414	2.35396217983	0.00403869606187	0.181747738715	-1.55898331083	-0.00322391779431	-0.0348962176932	0.246047228176	0.0522599423225	0.230855030318	-3.56214478973	12.1255054921	47.4281465651	2.63355726749	0.0127269579313	-0.205759012243	-1.86716771366	-0.199692757689	-0.0500571842101	-0.0235062822467	14.7262318432	51.056357168	-0.634480081499
0.303	-10.6699152479	14.3429555529	0.328463383019	-0.0117896403919	0.0103671075656	1.54544890729	0.232431929939	-0.0454884046908	0.896984517924	-0.0296559734343	0.0496482155325	2.01083097396	0.0186993198999	-0.119928336644	2.36260335942	0.00421965540403	0.180170945611	-1.59460289641	-0.00325868982027	-0.0346478342265	0.250719705236	0.0524890091223	0.227278569143	-3.59077755932	12.1729349611	47.4307914375	2.65618749708	0.0125202751884	-0.20760647361	-1.82775502034	-0.199742821917	-0.0500712712649	-0.00466782739386	14.777287867	51.0556902949	-0.699266150594
0.304	-10.6555721283	14.3432835269	0.327484637499	-0.0117785015071	0.0119106619781	1.54165991791	0.232386886992	-0.0445974888693	0.884847125039	-0.0296053261646	0.051646323883	1.98538572701	0.0185805739492	-0.117563564641	2.36694064645	0.00439902043376	0.178559113851	-1.6290606237	-0.00329321113849	-0.0343948022153	0.255344317135	0.0527144862125	0.223675611384	-3.61513795983	12.2203670868	47.4334598017	2.68054095656	0.0123117647794	-0.209414344347	-1.78798645357	-0.199792890817	-0.0500665298703	0.0141506167129	14.8283431931	51.0549620533	-0.757217176259
0.305	-10.641228681	14.3436110338	0.327529229224	-0.0117658210703	0.0134502115921	1.53743930994	0.232342728851	-0.0437187945888	0.872541435878	-0.0295526936163	0.0536187726785	1.959511864	0.0184641938796	-0.115196574671	2.3670392936	0.00457675668224	0.176913383113	-1.66240085189	-0.00332747712546	-0.0341371717187	0.259916676066	0.0529363492349	0.220050433371	-3.63521806474	12.2678018933	47.4361533385	2.7065326795	0.0121014665333	-0.211182147845	-1.74762054319	-0.199842945587	-0.0500430088771	0.0328913695412	14.8793977638	51.0541792762	-0.808336861432
0.306	-10.626884906	14.3439390869	0.328576825559	-0.0117516033004	0.0149853282283	1.53279396259	0.232299443215	-0.04285247637	0.860095001524	-0.0294981016641	0.0555651317436	1.93320626614	0.0183501798086	-0.112831567225	2.36297559927	0.00475283079817	0.175234848749	-1.69466787661	-0.00336148320997	-0.0338749972997	0.264432161932	0.0531545781083	0.216407313444	-3.6510217906	12.3152394068	47.4388736407	2.73407171667	0.0118894208747	-0.212909169457	-1.70642268005	-0.199892967498	-0.0500008140289	0.0514983269386	14.9304515278	51.0533487855	-0.852644711733
0.307	-10.6125408021	14.3442686776	0.330604568124	-0.011735852841	0.0165155907225	1.52773102574	0.232257017646	-0.0419986613894	0.847534959787	-0.0294415766141	0.0574849683414	1.9064669295	0.0182385276944	-0.110472661193	2.35483646335	0.00492721050353	0.173524561966	-1.72590568877	-0.00339522487774	-0.0336083382388	0.26888595998	0.0533691570251	0.212750520215	-3.6625646663	12.3626796547	47.4416222074	2.76306156069	0.011675669058	-0.214594463899	-1.6641662043	-0.199942937958	-0.0499401063225	0.0699170860462	14.9815044409	51.0524773754	-0.890175446868
0.308	-10.5981963674	14.3446007734	0.333587191999	-0.011718574753	0.0180405851851	1.52225789949	0.232215439591	-0.0411574499239	0.83488797117	-0.0293831452057	0.0593778483049	1.87929299755	0.0181292294221	-0.108123883502	2.34271891974	0.00509986454964	0.171783530249	-1.7561577447	-0.00342869767621	-0.0333372587105	0.27327309658	0.0535800744358	0.209084301096	-3.66987357297	12.4101226661	47.4444004384	2.79340047389	0.0114602533942	-0.21623686371	-1.620633417	-0.199992838561	-0.0498611002478	0.0880950635765	15.0325564655	51.0515717985	-0.920978404582
0.309	-10.5838515988	14.3449363156	0.33749718219	-0.0116997745078	0.0195599052415	1.51638221325	0.232174696408	-0.0403289158588	0.822180158924	-0.029322834613	0.0612433371975	1.85168478765	0.0180222729007	-0.105789159218	2.32672964732	0.00527076267376	0.170012718003	-1.78546674777	-0.00346189721953	-0.0330618279258	0.277588472884	0.0537873230219	0.20541287108	-3.67298645771	12.4575684711	47.4472096296	2.82498195767	0.011243217468	-0.217834988676	-1.57561651521	-0.200042651143	-0.0497640619141	0.105981603963	15.0836075708	51.0506387508	-0.945116996765
0.31	-10.5695064926	14.3452762167	0.342304870486	-0.011679457979	0.0210731522506	1.51011180501	0.232134775396	-0.0395131072537	0.809437051183	-0.0292606724436	0.0630810014974	1.82364381209	0.01791764217	-0.103472302164	2.30698446187	0.00543987555647	0.168213047408	-1.81387444152	-0.00349481919362	-0.0327821202412	0.28182689628	0.0539908996584	0.201740401841	-3.67195202157	12.5050171014	47.4500509682	2.8576951772	0.0110246063456	-0.219387256159	-1.52891845116	-0.200092357827	-0.0496493070706	0.123528082971	15.1346577326	51.0496848582	-0.962668120861
0.311	-10.5551610438	14.3456213584	0.347978569567	-0.0116576314352	0.0225799355034	1.50345470056	0.232095663819	-0.0387100469654	0.796683525317	-0.029196686738	0.0648904098005	1.79517279414	0.0178153175159	-0.101177006038	2.28360778994	0.00560717477991	0.16638539948	-1.84142141466	-0.00352745936136	-0.0324982152383	0.285983109579	0.0541908053648	0.198071011139	-3.6668293828	12.5524685896	47.4529255285	2.89142542332	0.0108044667714	-0.220891892242	-1.48035371504	-0.20014194108	-0.0495171990289	0.14068800048	15.1857069333	51.0487166633	-0.973721660674
0.312	-10.5408152468	14.34597259	0.354484714568	-0.0116343015312	0.0240798724002	1.49641909302	0.232057348929	-0.0379197333239	0.783943757531	-0.0291309059661	0.0666711340369	1.76627567876	0.0177152755949	-0.0989068360791	2.25673212718	0.00577263278731	0.164530615314	-1.86814691798	-0.00355981356786	-0.0322101977745	0.290051817999	0.0543870452467	0.194408752589	-3.65768771697	12.5999229695	47.4558342685	2.9260546118	0.0105828473534	-0.222346943622	-1.42974904398	-0.200191383753	-0.0493681464949	0.157417067559	15.236755162	51.0477406125	-0.978379942477
0.313	-10.5264690951	14.3463307264	0.361788004637	-0.0116094753007	0.025572588608	1.48901332273	0.232019817992	-0.0371421408588	0.771241172566	-0.0290633590237	0.0684227506961	1.73695763951	0.0176174895662	-0.0966652212741	2.22649748292	0.00593622284372	0.162649497509	-1.89408869314	-0.00359187774575	-0.0319181580085	0.294027713908	0.0545796284259	0.190757605792	-3.64460587528	12.6473802757	47.4587780268	2.96146186441	0.0103597987365	-0.223750290172	-1.37694405636	-0.200240669127	-0.0492026013189	0.173673284589	15.2878024138	51.0467630439	-0.976757265627
0.314	-10.5121225815	14.3466965461	0.369851544499	-0.0115831601473	0.0270577181982	1.48124585766	0.231983058311	-0.0363772210727	0.758598399698	-0.0289940752273	0.0701448420563	1.70722508086	0.017521929232	-0.0944554471262	2.19305081289	0.00609791899835	0.160742811755	-1.91928281377	-0.00362364792046	-0.0316221914018	0.297905499485	0.0547685679622	0.187121466864	-3.6276719817	12.6948405435	47.4617575197	2.99752394855	0.0101353737624	-0.225099658107	-1.32179181396	-0.200289780956	-0.0490210561714	0.189417010406	15.3388486904	51.0457901756	-0.968979440629
0.315	-10.4977756978	14.3470707904	0.378636986017	-0.0115553638363	0.0285349037643	1.47312527441	0.231947057249	-0.0356249032578	0.746037229896	-0.0289230843076	0.071836997415	1.67708563661	0.0174285611839	-0.0922806489987	2.15654544208	0.00625769604852	0.158811288579	-1.94376353861	-0.00365512021551	-0.0313223986984	0.301679907423	0.0549538807653	0.183504139367	-3.60698301176	12.7423038089	47.4647733396	3.03411588818	0.00990962761652	-0.22639263367	-1.26415931217	-0.200338703505	-0.0488240421532	0.204611025983	15.3898939995	51.0448280942	-0.955183267593
0.316	-10.4834284354	14.3474541612	0.38810466975	-0.0115260944862	0.0300037965215	1.46466024	0.231911802249	-0.0348850953544	0.733578576706	-0.0288504164017	0.0734988143156	1.64654816475	0.0173373489564	-0.0901438060379	2.11714047956	0.00641552950542	0.156855625221	-1.96756317709	-0.0036862908578	-0.0310188858848	0.305345719786	0.0551355874979	0.179909325685	-3.58264435304	12.7897701085	47.4678259533	3.07111153752	0.00968261796104	-0.227626677276	-1.20392790021	-0.200387421589	-0.0486121263469	0.219220586587	15.440938355	51.0438827445	-0.935516096652
0.317	-10.4690807846	14.3478473205	0.398213788867	-0.0114953605597	0.0314640563887	1.45585949438	0.231877280859	-0.0341576848457	0.721242440748	-0.0287761020447	0.0751298997672	1.61562273848	0.0172482531855	-0.0880477356844	2.07500022737	0.00657139556186	0.154876487649	-1.99071196734	-0.00371715618281	-0.0307117641322	0.308897785262	0.0553137124701	0.176340618834	-3.55476934917	12.8372394794	47.4709157011	3.10838410258	0.00945440505338	-0.228799138042	-1.14099363174	-0.200435920607	-0.0483859093189	0.233213469503	15.4919817763	51.0429599188	-0.910135440528
0.318	-10.4547327355	14.3482508886	0.40892251581	-0.0114631708555	0.0329153520527	1.44673183374	0.231843480747	-0.0334425396868	0.709047876997	-0.0287001721591	0.0767298714535	1.58432063401	0.0171612317733	-0.0859950887781	2.03029358515	0.00672527106202	0.152874512682	-2.01323796668	-0.00374771263974	-0.0304011497222	0.312331034884	0.0554882835269	0.172801494744	-3.52347882962	12.8847119586	47.4740427965	3.14580672979	0.00922505185005	-0.229907268632	-1.07526754765	-0.200484186573	-0.0481460225787	0.246560010826	15.5430242889	51.0420652468	-0.879208445549
0.319	-10.4403842774	14.348665444	0.420188158751	-0.011429534499	0.034357361017	1.43728609489	0.231810389723	-0.0327395092648	0.697012966964	-0.0286226580439	0.0782983589279	1.5526543149	0.0170762400563	-0.0839883452592	1.9831934527	0.00687713347347	0.150850310221	-2.03516695484	-0.00377795679657	-0.0300871639564	0.315640496563	0.0556593319268	0.169295305017	-3.48890062564	12.9321875837	47.4772073264	3.1832530722	0.00899462409556	-0.230948240352	-1.0066758919	-0.200532206147	-0.0478931260055	0.25923313573	15.5940659236	51.0412041868	-0.84291151911
0.32	-10.4260353989	14.3490915217	0.431967325509	-0.0113944609336	0.0357897696347	1.42753114043	0.231777995755	-0.0320484253859	0.68515479099	-0.028543591362	0.0798350047919	1.52063741305	0.0169932309784	-0.0820298104668	1.93387613207	0.00702696086137	0.148804465569	-2.05652234983	-0.00380788534508	-0.0297699330539	0.318821308512	0.0558268922144	0.165825270166	-3.45116907501	12.979666392	47.4804092519	3.22059781849	0.00876319039617	-0.231919158429	-0.935160261666	-0.200579966663	-0.0476279052472	0.271208380815	15.6451067167	51.0403820161	-0.801429927349
0.321	-10.4116860883	14.3495296134	0.444216027856	-0.0113579599123	0.0372122731274	1.41747584495	0.231746286991	-0.0313691032866	0.67348940752	-0.0284630041267	0.0813394658517	1.48828470649	0.0169121552672	-0.0801216120351	1.88252073125	0.00717473186506	0.146737541825	-2.0773251368	-0.00383749510562	-0.0294495880338	0.321868731726	0.0559910020862	0.162394473371	-3.4104245163	13.0271484208	47.4836484094	3.25771727413	0.00853082227825	-0.232817077406	-0.860677692814	-0.20062745615	-0.0473510691027	0.282463908428	15.6961467096	51.0396038225	-0.754957288504
0.322	-10.3973363334	14.3499801663	0.456889897585	-0.0113200414879	0.038624575591	1.40712908227	0.231715251768	-0.0307013426661	0.662031833548	-0.0283809286866	0.0828114142519	1.45561209395	0.0168329616125	-0.0782656973841	1.82930857086	0.00732042567715	0.144650082352	-2.09759380971	-0.00386678303193	-0.029126264587	0.324778161841	0.0561517022502	0.159005854725	-3.36681277462	13.0746337073	47.486924513	3.29448986053	0.00829759423125	-0.233639016593	-0.783200681748	-0.200674663358	-0.0470633468918	0.292980513303	15.7471859488	51.0388744963	-0.703695215285
0.323	-10.3829861215	14.3504435834	0.469944246113	-0.0112807160051	0.0400263899889	1.3964997135	0.231684878632	-0.0300449287352	0.650796028087	-0.0282973977102	0.084250538582	1.42263656619	0.0167555968479	-0.0764638318004	1.77442259638	0.00746402202497	0.142542613284	-2.1173443261	-0.0038957462157	-0.0288001029359	0.327545140353	0.0563090362806	0.155662206017	-3.32048464115	13.1221222881	47.4902371563	3.33079666644	0.0080635837352	-0.234381975506	-0.702717145003	-0.200721577774	-0.0467654858245	0.302741621388	15.7982244854	51.0381987222	-0.64785284549
0.324	-10.3686354396	14.3509202227	0.483334288001	-0.0112399940911	0.0414174381337	1.38559657622	0.231655156351	-0.0293996332807	0.63979488099	-0.0282124441685	0.0856565449521	1.38937617405	0.0166800061334	-0.074717597104	1.71804679655	0.00760550115466	0.140415646084	-2.13659007483	-0.00392438189101	-0.028471247683	0.330165365485	0.0564630504666	0.152366166024	-3.27159534619	13.1696141996	47.4935858156	3.36652188748	0.00782887127283	-0.235042949238	-0.619230317432	-0.200768189641	-0.0464582483723	0.311733282986	15.8492623752	51.0375809726	-0.587646409869
0.325	-10.3542842743	14.3514103974	0.497015222907	-0.0111978866467	0.0427974506591	1.37442847458	0.231626073927	-0.028765215739	0.629040202359	-0.028126101317	0.0870291580357	1.35584999327	0.0166061331394	-0.0730283908904	1.66036563061	0.00774484381776	0.138269680118	-2.15534185696	-0.00395268743867	-0.0281398476489	0.332634702734	0.0566137936578	0.149120216336	-3.22030402976	13.2171094774	47.4969698532	3.40155335516	0.00759354032636	-0.235618943692	-0.532758590409	-0.20081448997	-0.046142409653	0.319944155519	15.9002996785	51.0370255	-0.523298792541
0.326	-10.3399326119	14.3519143762	0.510942399502	-0.0111544048378	0.0441661669816	1.36300417029	0.231597620607	-0.0281414242791	0.61854271742	-0.0280384026769	0.0883681220754	1.32207808607	0.0165339202308	-0.0713974263424	1.60156346549	0.00788203126044	0.13610520525	-2.17360787969	-0.00398066039035	-0.0278060556999	0.334949195263	0.0567613171048	0.145926677716	-3.16677320958	13.2646081566	47.5003885213	3.4357829392	0.0073576773592	-0.236106990632	-0.443335291024	-0.200860470553	-0.0458187548338	0.327365482925	15.9513364594	51.0365363311	-0.455039061606
0.327	-10.3255804386	14.3524323832	0.525071427226	-0.0111095600867	0.045523335254	1.35133237454	0.231569785896	-0.0275279968891	0.60831206257	-0.0279493820149	0.0896732018482	1.2880814595	0.0164633086513	-0.0698257325975	1.5418240243	0.00801704521528	0.133922704428	-2.19139376322	-0.00400829843248	-0.0274700285652	0.33710507419	0.0569056742972	0.142787706987	-3.11116824855	13.3121102713	47.5038409663	3.46910698712	0.00712137178264	-0.23650416248	-0.351008404039	-0.200906123968	-0.0454880765598	0.333991065156	16.0023727862	51.0361172606	-0.383102037013
0.328	-10.3112277401	14.352964598	0.539358355105	-0.0110633640629	0.0468687123116	1.33942174075	0.231542559566	-0.0269246624644	0.598356786766	-0.0278590733222	0.0909441835882	1.25388202048	0.0163942387072	-0.0683141556612	1.48132984812	0.00814986789563	0.131722656266	-2.20870256069	-0.00403559941008	-0.0271319266436	0.33909876886	0.0570469207979	0.139705294451	-3.05365682361	13.3596158549	47.5073262331	3.50142668933	0.006884715908	-0.236807586801	-0.255840237514	-0.200951443593	-0.045151172416	0.339817222673	16.0534087307	51.0357718457	-0.307727716863
0.329	-10.2968745022	14.3535111571	0.553759731352	-0.011015828675	0.0482020636111	1.32728085824	0.231515931664	-0.0263311418943	0.588684353395	-0.0277675107925	0.0921808758622	1.21950252772	0.0163266499495	-0.066863359851	1.42026177233	0.00828048199255	0.12950553759	-2.22553479073	-0.0040625613303	-0.0267919138007	0.340926917086	0.057185114076	0.136681261841	-2.99440839747	13.4071249397	47.5108432707	3.53264846653	0.00664780488439	-0.237014460436	-0.157907034074	-0.2009964236	-0.0448088424274	0.344842754654	16.1044443684	51.0355034014	-0.229160904884
0.33	-10.2825207105	14.3540721533	0.568232789636	-0.0109669660616	0.0495231631635	1.31491824649	0.231489892519	-0.0257471491441	0.57930114679	-0.0276747287994	0.0933831103962	1.18496654028	0.0162604813547	-0.0654738297557	1.35879841838	0.00840887067433	0.127271825954	-2.24188848268	-0.00408918236578	-0.0264501571544	0.342586375446	0.0573203133373	0.133717260795	-2.93359369435	13.4546375568	47.5143909371	3.56268422306	0.00641073662256	-0.237122063218	-0.0572985294384	-0.201041058965	-0.0444618866051	0.349068889976	16.1554797776	51.0353149957	-0.147650532424
0.331	-10.2681663506	14.3546476375	0.58273550868	-0.0109167885833	0.0508317934619	1.30234235028	0.231464432748	-0.0251723923298	0.570212481776	-0.0275807618728	0.094550742848	1.15029836331	0.0161956715034	-0.0641458726949	1.29711570306	0.00853501758835	0.125022002095	-2.25775923423	-0.00411546085779	-0.0261068268519	0.344074229568	0.0574525793537	0.130814771857	-2.87138418172	13.5021537363	47.517968005	3.5914517343	0.00617361170534	-0.237127771213	0.0458825401402	-0.201085345459	-0.0441111025435	0.35249923321	16.2065150398	51.0352094458	-0.0634492561221
0.332	-10.253811408	14.3552376186	0.597226753831	-0.0108653088138	0.0521277454048	1.28956153549	0.231439543264	-0.0246065747815	0.56142261473	-0.0274856446746	0.0956836535249	1.11552299041	0.0161321587563	-0.0628796216606	1.23538636565	0.00865890686557	0.122756552338	-2.27314028096	-0.00414139531913	-0.0257620958349	0.345387804402	0.0575819742916	0.127975103986	-2.8079515592	13.5496735069	47.5215731683	3.61887477338	0.00593653328501	-0.237029069453	0.15152097907	-0.201129279652	-0.0437572830751	0.355139703839	16.2575502392	51.0351893147	0.0231871530414
0.333	-10.2394558682	14.3558420652	0.611666403711	-0.010812539532	0.0534108182152	1.2765840854	0.231415215279	-0.0240493960951	0.552934758132	-0.0273894119738	0.0967817480417	1.08066604329	0.0160698814261	-0.0616750387204	1.17377951468	0.00878052312719	0.120475970908	-2.28802257762	-0.00416698443684	-0.0254161395955	0.346524674471	0.0577085615409	0.125199394579	-2.74346725608	13.597196896	47.5252050474	3.64488345385	0.00569960696823	-0.236823564103	0.259489720382	-0.201172858901	-0.0434012139873	0.356998471776	16.3085854623	51.0352569085	0.11200042069
0.334	-10.2250997167	14.3564609061	0.626015394926	-0.0107584937132	0.0546808193568	1.26341819775	0.231391440304	-0.0235005531669	0.54475109803	-0.0272920986208	0.0978449579177	1.04575370863	0.0160087779473	-0.0605319188656	1.11246019493	0.00889985149373	0.118180762174	-2.30239489072	-0.0041922270746	-0.0250691359213	0.34748267394	0.0578324055431	0.122488609981	-2.6781019395	13.6447239296	47.5288621963	3.66941427439	0.00546294068917	-0.236508994014	0.369650457815	-0.201216081343	-0.0430436718086	0.358085885644	16.3596207979	51.0354142738	0.202730253339
0.335	-10.2107429392	14.3570940317	0.640235885978	-0.0107031845213	0.0559375644467	1.2500719821	0.231368210157	-0.0229597412111	0.536872813478	-0.0271937395213	0.0988732411081	1.01081267222	0.0159487870407	-0.0594498942802	1.05158897596	0.00901687759621	0.115871442778	-2.31624390189	-0.00421712227488	-0.024721264631	0.348259906496	0.0579535716214	0.119843546494	-2.61202503322	13.6922546322	47.5325431086	3.69241036475	0.00522664457135	-0.236083241626	0.481854319627	-0.20125894589	-0.0426854216668	0.358414398157	16.4106563366	51.0356631965	0.295115113258
0.336	-10.1963855215	14.3577412953	0.654291279614	-0.0106466253005	0.0571808771667	1.23655345793	0.231345516959	-0.022426654755	0.529300098773	-0.0270943696095	0.0998665824696	0.97587005081	0.0158898478741	-0.0584284390109	0.9913215626	0.00913158758943	0.113548543666	-2.3295543214	-0.00424166926084	-0.0243727073003	0.348854754986	0.0580721258106	0.117264831853	-2.54540424989	13.7397890269	47.5362462245	3.71382153779	0.00499083077895	-0.235544343175	0.595942580676	-0.201301452209	-0.0423272152252	0.357998484978	16.4616921708	51.0360052004	0.38889272511
0.337	-10.1820274496	14.3584025141	0.668146364391	-0.0105888295674	0.0584105891721	1.2228705529	0.231323353138	-0.0219009886118	0.522032187437	-0.0269940238212	0.100824994156	0.940953321566	0.0158319002175	-0.0574668740154	0.931808428417	0.00924396816726	0.111212612	-2.3423090115	-0.00426586743798	-0.0240236469775	0.349265890651	0.0581881346901	0.11475292716	-2.4784051365	13.787327135	47.5399699375	3.73360433429	0.00475561335828	-0.23489049818	0.711747410627	-0.201343600711	-0.041969788702	0.356854561483	16.5127283942	51.0364415472	0.483800724149
0.338	-10.1676687097	14.359077471	0.681767307222	-0.0105298110028	0.0596265400097	1.20903112222	0.231301711424	-0.0213824384647	0.515068106935	-0.0268927370661	0.101748515947	0.906090260905	0.0157748845944	-0.0565643723032	0.873194995962	0.00935400657973	0.108864212928	-2.35448913308	-0.00428971639542	-0.0236742679031	0.349492258221	0.0583016652138	0.112308120299	-2.41120858389	13.8348689763	47.5437126534	3.75182754546	0.00452110807011	-0.234120078141	0.829092667042	-0.201385392535	-0.0416138610778	0.355000686715	16.5637651016	51.036973236	0.579576902092
0.339	-10.153309288	14.3597659156	0.695122018456	-0.0104695834443	0.0608285770013	1.19504286111	0.231280584853	-0.0208707025826	0.508403657004	-0.0267905442004	0.102637215487	0.871308818285	0.0157187424256	-0.0557199653318	0.815618946763	0.00946169065182	0.106503931252	-2.36607421886	-0.00431321590696	-0.0233247551762	0.349533195567	0.058412784548	0.109930548217	-2.34393558122	13.882414569	47.5474726892	3.76824391633	0.0042874322138	-0.233231634488	0.947794638138	-0.201426829532	-0.0412601320637	0.352457341738	16.6148023887	51.0376010055	0.675962127745
0.34	-10.1389491712	14.3604675665	0.708179667592	-0.0104081608782	0.0620165551531	1.18091344247	0.231259966761	-0.0203654826338	0.502036240418	-0.0266874799984	0.103491188464	0.836637137254	0.0156634161684	-0.0549325488933	0.759213930374	0.0095670088039	0.104132372923	-2.37704243811	-0.00433636593178	-0.0229752944626	0.349388231647	0.0585215599214	0.10762019847	-2.27676391214	13.9299639294	47.5512482821	3.78294201195	0.00405470444373	-0.232223905661	1.06766301709	-0.201467914238	-0.0409092804198	0.349245945923	16.6658403519	51.0383253351	0.772697150707
0.341	-10.1245883464	14.3611821119	0.720911189914	-0.0103455574321	0.0631903370828	1.1666504168	0.231239850778	-0.0198664837474	0.495961532579	-0.0265835791248	0.104310558728	0.802103390044	0.0156088494496	-0.0542008887736	0.704106308884	0.00966995007355	0.101750166373	-2.38737066132	-0.00435916661486	-0.0226260717018	0.349057289917	0.0586280584674	0.105376893484	-2.20984605968	13.9775170724	47.5550377057	3.79590505362	0.00382304457922	-0.231095823346	1.18850161189	-0.20150864986	-0.0405619625674	0.345389758935	16.7168790877	51.0391464468	0.869526125491
0.342	-10.1102268007	14.3619092121	0.733289189637	-0.0102817873671	0.0643497929117	1.152261241	0.231220230828	-0.0193734157791	0.49017440388	-0.0264788761063	0.105095478295	0.767735743546	0.0155549871914	-0.0535236277441	0.650415750191	0.0097705041386	0.0993579637189	-2.39703464774	-0.00438161828709	-0.0222772727591	0.348540595362	0.0587323470667	0.103200305196	-2.14333051752	14.0250740109	47.5588392199	3.80712337792	0.0035925734086	-0.22984651789	1.31010930075	-0.201549040247	-0.0402188109379	0.340913500171	16.7679186931	51.0400643082	0.966196626425
0.343	-10.0958645219	14.3626485007	0.745288036764	-0.0102168650705	0.0654948001706	1.13775327697	0.231201101123	-0.0188859941006	0.484668953228	-0.0263734053035	0.105846127301	0.733562269132	0.0155017757313	-0.0528992923667	0.598255004683	0.00986866134135	0.0969564417899	-2.40600921027	-0.00440372146503	-0.0219290831071	0.34783870872	0.058834492199	0.101089959321	-2.07736123295	14.072634756	47.5626510784	3.81659371406	0.00336341248826	-0.228475322793	1.43228089336	-0.201589089868	-0.0398804325646	0.335843246314	16.8189592646	51.0410786366	1.06246028841
0.344	-10.0815014978	14.3633995866	0.756883837283	-0.0101508050486	0.0666252437053	1.12313379228	0.231182456156	-0.0184039403517	0.479438544251	-0.026267200883	0.10656271387	0.699610868905	0.0154491629351	-0.0523263000075	0.547729713668	0.00996441271374	0.0945463029923	-2.41426838485	-0.00442547685033	-0.0215816874922	0.346952521082	0.0589345597987	0.0990452400623	-2.01207728346	14.1201993174	47.5664715348	3.82431908697	0.0031356839377	-0.226981778329	1.55480803474	-0.201628803788	-0.0395474077781	0.330206326908	16.8700008984	51.0421889035	1.15807347
0.345	-10.067137717	14.3641620558	0.768054500222	-0.010083621919	0.0677410155817	1.10840996056	0.231164290694	-0.0179269831567	0.474475845811	-0.0261602967891	0.107245473903	0.665909197327	0.0153970983021	-0.0518029660289	0.498938243458	0.0100577500032	0.0921282759983	-2.42178560326	-0.00444688532887	-0.0212352696024	0.34588325844	0.0590326151163	0.0970653951357	-1.94761256981	14.1677677025	47.5702988487	3.83030862361	0.00290951023141	-0.225365634259	1.67748010473	-0.201668187637	-0.0392202890056	0.324031217955	16.92104369	51.0433943393	1.25279800594
0.346	-10.0527731682	14.364935473	0.778779782355	-0.0100153304037	0.068842014993	1.09358886215	0.231146599773	-0.0174548587987	0.46977287007	-0.0260527267167	0.107894670795	0.632484585527	0.0153455330635	-0.0513275111346	0.451971545153	0.0101486656994	0.0897031162627	-2.42853386791	-0.00446794796954	-0.0208900117324	0.344632481538	0.0591287225844	0.0951495410852	-1.8840955311	14.2153399176	47.5741312917	3.83457735181	0.00268501398846	-0.223626851646	1.80008512109	-0.201707247581	-0.0388995996806	0.31734743237	16.9720877341	51.0446939392	1.34640181065
0.347	-10.0384078408	14.3657193835	0.789041288197	-0.00994594532209	0.0699281481666	1.07867748488	0.231129378688	-0.0169873118559	0.465321015217	-0.0259445240838	0.108510595071	0.59936396603	0.0152944202735	-0.0508980688419	0.406913040308	0.0102371530607	0.0872716063649	-2.4344859277	-0.00448866602263	-0.0205460944491	0.343202085231	0.0592229456893	0.0932966688786	-1.82164888218	14.2629159668	47.5779671533	3.83714594692	0.00246231776075	-0.221765603767	1.92241063755	-0.201745990298	-0.0385858332587	0.310185411712	17.0231331243	51.0460864699	1.43865963817
0.348	-10.0240417245	14.3665133154	0.798822462559	-0.00987548158387	0.0709993282715	1.063682725	0.231112622984	-0.0165240957952	0.461111106211	-0.0258357220043	0.109093563953	0.566573799486	0.0152437148926	-0.0505126930558	0.363838531826	0.010323206142	0.084834556174	-2.43961445407	-0.00450904091799	-0.0202036962584	0.341594296096	0.0593153468487	0.0915056497508	-1.7603893734	14.3104958528	47.5818047466	3.83804056048	0.0022415438208	-0.219782276131	2.04424463417	-0.20178442294	-0.0382794523458	0.302576414077	17.0741799528	51.0475704766	1.52935372293
0.349	-10.0096748094	14.3673167809	0.808108627796	-0.00980395418207	0.0720554753281	1.04861138814	0.231096328449	-0.016064973523	0.457133438089	-0.0257263532619	0.109643920855	0.534140003409	0.0151933738632	-0.0501693657197	0.322816140295	0.0104068198215	0.0823928028389	-2.44389221619	-0.00452907426275	-0.0198629932762	0.339811668393	0.0594059872942	0.0897752412777	-1.70042757285	14.3580795764	47.5856424131	3.83729247004	0.00202281394993	-0.217677465617	2.16537639473	-0.201822553111	-0.0379808879365	0.294552404666	17.1252283102	51.0491442906	1.61827428639
0.35	-9.99530708638	14.3681292787	0.816886976361	-0.00973137818635	0.0730965161174	1.03347019052	0.231080491104	-0.0156097178942	0.45337781962	-0.025616450284	0.110162034798	0.502087883258	0.0151433561781	-0.0498660045171	0.283906265082	0.0104879898282	0.0799472106037	-2.4472922542	-0.00454876783884	-0.0195241589027	0.337857078532	0.0594949269616	0.0881040936549	-1.64186767285	14.4056671368	47.5894785283	3.83493787795	0.00180624922775	-0.215451978736	2.28559736708	-0.201860388824	-0.0376905387623	0.286145943799	17.1762782853	51.0508060379	1.70522034168
0.351	-9.98093854659	14.3689502955	0.825146578252	-0.00965776873624	0.0741223840927	1.01826576006	0.231065107188	-0.0151581121762	0.449833616382	-0.0255060451168	0.110648299773	0.470442066522	0.0150936229405	-0.0496004705995	0.2471615701	0.0105667127687	0.0774986704518	-2.44978804959	-0.00456812360005	-0.0191873635046	0.335733717751	0.0595822243866	0.0864907561593	-1.58480731832	14.4532585319	47.593311506	3.83101759106	0.00159196982386	-0.213106829051	2.40470200218	-0.201897938479	-0.0374087707521	0.277390076546	17.2273299652	51.0525536481	1.79000003636
0.352	-9.96656918179	14.3697793079	0.83287832886	-0.00958314103455	0.0751330192916	1.00300463787	0.231050173157	-0.01470995047	0.446489795926	-0.0253951693999	0.111103134026	0.439226439936	0.0150441374171	-0.0493705763177	0.212626993394	0.0106429861537	0.075048099581	-2.45135369188	-0.00458714366885	-0.0188527741041	0.333445083255	0.0596679366065	0.0849336837704	-1.52933745953	14.5008537575	47.5971398032	3.82557670772	0.00138009479245	-0.210643233766	2.52248856723	-0.201935210822	-0.0371359166022	0.268318223301	17.2783834344	51.0543848638	1.87243147194
0.353	-9.95219898424	14.3706157846	0.84007499367	-0.00950751034078	0.0761283682504	0.987693279603	0.231035685663	-0.0142650380861	0.443334971904	-0.0252838543432	0.111526979291	0.408464090375	0.0149948650824	-0.049174092931	0.180339780134	0.0107168084239	0.0725964407149	-2.45196404037	-0.00460583033294	-0.0185205540786	0.330994967597	0.0597521190704	0.0834312439269	-1.47554222745	14.5484528084	47.6009619237	3.81866437197	0.00117074187081	-0.208062609518	2.63875992931	-0.201972214918	-0.036872275456	0.258964069188	17.3294387755	51.0562972511	1.95234292746
0.354	-9.93782794675	14.3714591877	0.84673114121	-0.0094308919647	0.0771083839183	0.97233805625	0.231021641548	-0.0138231918901	0.440357419895	-0.0251721307036	0.111920299961	0.378177249062	0.0149457736568	-0.0490087582819	0.150329518008	0.0107881789749	0.0701446612548	-2.45159487985	-0.00462418604142	-0.0181908628711	0.328387447466	0.0598348255542	0.0819817237531	-1.42349812004	14.5960556775	47.6047764205	3.81032920629	0.000964027282346	-0.205366567401	2.75332430477	-0.202008960113	-0.0366181126882	0.249361466384	17.3804960682	51.0582882093	2.02957355976
0.355	-9.92345606267	14.3723089748	0.852843128145	-0.00935330125995	0.0780730255756	0.95694525828	0.231008037832	-0.0133842405738	0.437545212801	-0.0250600287625	0.112283582207	0.348387242499	0.0148968331355	-0.0488722843792	0.122618287387	0.0108570981816	0.0676937522788	-2.45022307213	-0.00464221340071	-0.0178638557142	0.325626866266	0.0599161080844	0.0805833366173	-1.37327615169	14.6436623567	47.6085819009	3.80063167214	0.000760065545014	-0.202556907262	2.86599597356	-0.202045455999	-0.0363736598051	0.239544299897	17.4315553898	51.0603549829	2.1039737165
0.356	-9.90908332589	14.3731646009	0.85840908438	-0.00927475361778	0.0790222587521	0.941521094785	0.230994871699	-0.0129480248822	0.434886170202	-0.0249475783049	0.11261733305	0.319114443628	0.0148480158109	-0.0487623648965	0.097220677977	0.0109235674215	0.0652447273947	-2.44782669604	-0.00465991517025	-0.0175396833692	0.32271782375	0.0599960168671	0.0792342288032	-1.32493947656	14.6912728362	47.6123770323	3.78963106126	0.000558969285733	-0.199635611301	2.97659594743	-0.202081712386	-0.0361391144489	0.229546412709	17.4826168147	51.0624946724	2.1754052788
0.357	-9.89470973083	14.3740255199	0.863428853452	-0.00919526446084	0.0799560551476	0.926071696318	0.230982140488	-0.0125143978292	0.432367935893	-0.0248348085986	0.112922079387	0.290378231613	0.0147992962871	-0.0486766825874	0.07414394019	0.0109875890959	0.0627986214554	-2.44438518261	-0.00467729425788	-0.0172184918793	0.319665156156	0.060074600225	0.0779324869823	-1.27854416522	14.738887105	47.6161605425	3.77738942951	0.000360849061568	-0.196604837028	3.08495259956	-0.202117739263	-0.0359146404965	0.219401491922	17.5336804141	51.0647042462	2.24374215305
0.358	-9.88033527247	14.3748911863	0.867903970182	-0.00911484923698	0.0808743925543	0.910603116936	0.230969841676	-0.0120832248508	0.429978020838	-0.0247217483755	0.113198366981	0.262196955024	0.0147506514875	-0.0486129165548	0.0533881250522	0.0110491666512	0.0603564891439	-2.43987944038	-0.00469435371499	-0.0169004223417	0.316473919003	0.0601519045411	0.0766761453042	-1.2341391909	14.7865051508	47.6199312229	3.76397121698	0.000165813188251	-0.193466909606	3.19090224361	-0.202153546768	-0.0357003682659	0.209142969456	17.5847462565	51.0669805525	2.30887041986
0.359	-9.86595994635	14.3757610571	0.871837615967	-0.00903352341332	0.0817772547809	0.895121336296	0.230957972872	-0.0116543839166	0.427703847527	-0.0246084258123	0.113446759409	0.234587900501	0.0147020606546	-0.0485687493707	0.0349462431695	0.0111083045975	0.0579194034381	-2.4342919713	-0.00471109673151	-0.0165856106985	0.313149367401	0.06022797421	0.0754631924882	-1.19176644122	14.8341269604	47.62368793	3.74944297969	-2.60324233783e-05	-0.190224313653	3.29428966374	-0.202189145149	-0.0354963948184	0.198803925305	17.635814407	51.069320332	2.37068858743
0.36	-9.85158374853	14.3766345932	0.875234559178	-0.00895130247014	0.08266463158	0.87963226188	0.230946531797	-0.0112277655971	0.425532791298	-0.0244948685141	0.113667836992	0.207567266887	0.0146535053429	-0.0485418740282	0.0188044417082	0.0111650085262	0.0554884539641	-2.42760697661	-0.00472752663063	-0.016274187547	0.309696935528	0.0603028515957	0.0742915788921	-1.15146075084	14.8817525192	47.627429588	3.73387307674	-0.000214584422467	-0.186879684525	3.39496859218	-0.202224544739	-0.0353027843591	0.188416993362	17.6868849272	51.0717202302	2.42910784483
0.361	-9.8372066756	14.377511261	0.87810112536	-0.00886820189506	0.0835365185766	0.864141731428	0.230935516278	-0.0108032730897	0.423452223535	-0.0243811034977	0.113862195698	0.181150144723	0.0146049694055	-0.0485300007082	0.00494219832763	0.0112192851258	0.0530647452497	-2.4198104522	-0.00474364686339	-0.0159662779717	0.306122215072	0.0603765769969	0.0731592235392	-1.113249955	14.9293818116	47.6311551902	3.7173313573	-0.000399742164311	-0.183435799163	3.49280213207	-0.202259755915	-0.0351195687277	0.178014269564	17.7379578758	51.0741768102	2.48405216634
0.362	-9.8228287247	14.3783905341	0.880445085466	-0.00878423717717	0.0843929172	0.848655515387	0.23092492423	-0.0103808222023	0.421449551359	-0.0242671571769	0.114030446021	0.15535050162	0.0145564389735	-0.0485308633433	-0.00666746850766	0.0112711421959	0.0506493948872	-2.41089027285	-0.00475946100307	-0.0156620013978	0.302430932752	0.0604491886192	0.0720640210802	-1.07715496319	14.9770148211	47.6348638003	3.69988885522	-0.000581407847159	-0.179895566534	3.58766312431	-0.202294789074	-0.0349467479798	0.167627226212	17.7890333074	51.0766865654	2.53545829654
0.363	-9.80844989349	14.3792718945	0.882275678217	-0.00869942380126	0.0852338346175	0.833179319445	0.230914753648	-0.00996034129764	0.419512257795	-0.0241530553479	0.114173211858	0.130181172863	0.0145079024288	-0.0485422259648	-0.0160577745555	0.0113205886591	0.0482435316181	-2.40083626527	-0.00477497273951	-0.0153614714679	0.298628927158	0.0605207225541	0.0710038486726	-1.04318985192	15.0246515302	47.6385545535	3.68161752075	-0.000759486639298	-0.176262017744	3.67943445658	-0.202329654593	-0.0347842910536	0.157286626287	17.8401112737	51.0792459325	2.58327591419
0.364	-9.79407018012	14.3801548341	0.883603490889	-0.00861377724212	0.0860592836709	0.817718787359	0.230905002592	-0.00954177119837	0.417627940769	-0.0240388231773	0.114291129374	0.105653857987	0.0144593503714	-0.0485618888172	-0.0232679302571	0.0113676345716	0.0458482933507	-2.38964026947	-0.00479018587321	-0.0150647959418	0.294722125011	0.0605912127648	0.0699765727581	-1.01136197717	15.0722919208	47.6422266572	3.66258990765	-0.000933886796099	-0.172538295859	3.76800931398	-0.202364362807	-0.034632136518	0.147022444871	17.8911918223	51.0818513042	2.62746745348
0.365	-9.77968958328	14.381038856	0.884440414608	-0.00852731295887	0.0868692828164	0.802279503652	0.230895669174	-0.00912506505284	0.415784350131	-0.0239244851897	0.114384845864	0.0817791226873	0.0144107755799	-0.0485876942266	-0.0283428884213	0.0114122911308	0.0434648251219	-2.37729618829	-0.00480510430949	-0.0147720766207	0.290716517073	0.0606606910791	0.0689800557176	-0.981672103691	15.1199359739	47.6458793917	3.64287891984	-0.00110451976679	-0.168727645516	3.85329137028	-0.202398923972	-0.0344901933992	0.136863792897	17.9422749975	51.084499042	2.66800819337
0.366	-9.76530810211	14.381923476	0.884799592197	-0.00844004638943	0.0876638560664	0.786866996532	0.230886751547	-0.00871018816531	0.413969424902	-0.0238100652574	0.114455018629	0.0585664063838	0.0143621729667	-0.0486175322108	-0.0313330800709	0.0114545706819	0.0410942770152	-2.36380002506	-0.00481973205245	-0.0144834092953	0.286618133763	0.0607291871881	0.0680121623896	-0.954114552325	15.1675836696	47.6495121099	3.62255757302	-0.00127130029073	-0.164833402371	3.93519491995	-0.20243334824	-0.0343583420803	0.126838844968	17.9933608398	51.0871854891	2.70488595963
0.367	-9.75092573626	14.3828082235	0.884695284069	-0.00835199294493	0.0884430329351	0.77148674085	0.230878247894	-0.00829711778931	0.412171326927	-0.0236955865912	0.114502313849	0.0360240351001	0.0143135395277	-0.0486493458203	-0.0322941389531	0.0114944867214	0.038737802048	-2.34914990925	-0.00483407319896	-0.014198883718	0.282433020871	0.0607967286525	0.0670707664316	-0.928677363729	15.2152349878	47.653124238	3.60169871151	-0.00143414648313	-0.160858982436	4.01364495071	-0.202467645628	-0.0342364352716	0.116974772769	18.044449386	51.0899069826	2.73810102046
0.368	-9.73654248583	14.3836926426	0.884142898023	-0.00826316800427	0.0892068483861	0.75614416114	0.230870156414	-0.00788584288824	0.410378475091	-0.0235810717315	0.114527405487	0.0141592393775	0.0142648742867	-0.0486811361983	-0.0312866170279	0.0115320538995	0.0363965540383	-2.33334611028	-0.00484813193262	-0.0139185835999	0.278167215274	0.060863340914	0.0661537565113	-0.905342476937	15.2628899075	47.6567152748	3.58037476987	-0.00159297991004	-0.156807871382	4.0885771576	-0.202501825996	-0.0341242990443	0.107297681854	18.0955406694	51.092659866	2.76766578853
0.369	-9.72215835136	14.3845762934	0.883158862591	-0.00817358690869	0.089955342784	0.740844634642	0.230862475311	-0.00747636386194	0.408579577459	-0.0234665425417	0.114530974195	-0.00702182253008	0.0142161782349	-0.0487109673519	-0.0283756902354	0.0115672880192	0.0340716854633	-2.3163910396	-0.00486191251773	-0.0136425866318	0.273826721092	0.0609290473134	0.065259042311	-0.884085923637	15.3105484076	47.660284791	3.55865756422	-0.00174772565266	-0.152683613853	4.15993789922	-0.202535899012	-0.0340217339265	0.0978325539036	18.1466347196	51.0954405012	2.79360459745
0.37	-9.70777333384	14.3854587559	0.881766147912	-0.00808326495595	0.090688562695	0.725595187414	0.230855202782	-0.00706869329304	0.40676156024	-0.0233520202006	0.114513708033	-0.027510502463	0.0141674542639	-0.0487369747279	-0.0236390616774	0.0116002060338	0.0317643437136	-2.29829245988	-0.00487541929446	-0.0133709668182	0.269412906084	0.0609938690451	0.064384421065	-0.865156568325	15.3582104663	47.6638325847	3.53692995012	-0.00189831235884	-0.148489798508	4.22769279151	-0.202569874138	-0.0339285169296	0.0886014399584	18.1977315625	51.0982452843	2.81596152484
0.371	-9.69338743464	14.3863396257	0.879973299801	-0.00799221739509	0.0914065590082	0.710397438866	0.230848337008	-0.00666285455998	0.40491590579	-0.023237525198	0.114476297078	-0.0473114058404	0.0141187070946	-0.0487573637982	-0.017139078911	0.0116308260419	0.0294756723768	-2.27905021365	-0.00488865667198	-0.013103788218	0.264944294213	0.0610578251601	0.0635278089946	-0.848067572631	15.4058760618	47.667358437	3.51477463543	-0.00204467228729	-0.144230058396	4.29178743236	-0.202603760597	-0.0338444012527	0.0796299139038	18.2488312205	51.1010706517	2.83477324247
0.372	-9.67900065557	14.3872185141	0.877803556621	-0.00790045942205	0.0921093870776	0.69525869998	0.230841876141	-0.00625888020295	0.403032808332	-0.0231230773326	0.114419433839	-0.0664150725643	0.0140699432069	-0.0487704115693	-0.00895646329445	0.0116591672825	0.0272068090062	-2.25867652748	-0.00490162912021	-0.0128411082514	0.260415639052	0.0611209327116	0.0626872939551	-0.832962506247	15.4535451721	47.6708621173	3.49258586019	-0.00218674134502	-0.139908057048	4.35221526407	-0.202637567356	-0.0337691174839	0.0709376237355	18.2999337123	51.1039130887	2.85010074079
0.373	-9.66461299879	14.3880950543	0.875276900828	-0.00780800617429	0.0927971084366	0.680184018089	0.230835818294	-0.00585681376486	0.401100067655	-0.0230086957077	0.114343815933	-0.0848207404342	0.0140211707628	-0.0487744765993	0.000826403302199	0.0116852501269	0.0249588796618	-2.23718216145	-0.00491434116554	-0.0125829824002	0.255836063305	0.061183206831	0.0618609448962	-0.819735611702	15.5012177748	47.6743434573	3.47009418905	-0.00232445910812	-0.135527469164	4.40896050485	-0.202671303103	-0.0337023759951	0.0625453540124	18.3510390534	51.1067691461	2.86201408505
0.374	-9.65022446681	14.3889688995	0.872413516045	-0.00771487272519	0.0934697897753	0.665178659186	0.230830161532	-0.00545670887317	0.399109715596	-0.0228943987286	0.114250142221	-0.102526682618	0.0139723995247	-0.048767999718	0.0121273592085	0.011709096066	0.0227329986198	-2.2145799225	-0.0049267973864	-0.0123294593333	0.251210070604	0.0612446607494	0.0610468917346	-0.808370711515	15.5488938477	47.677802273	3.44753731042	-0.00245776883188	-0.131091978357	4.46202110794	-0.202704976225	-0.0336438676246	0.0544713869458	18.4021472557	51.1096354481	2.87058986723
0.375	-9.6358350625	14.3898397234	0.869234330952	-0.0076210740788	0.0941275029941	0.650247778478	0.230824903864	-0.00505862758496	0.397052860702	-0.0227802041012	0.114139112589	-0.119532581259	0.0139236407718	-0.0487495059344	0.024860208141	0.0117307276985	0.020530266398	-2.19088452109	-0.00493900240738	-0.0120805826179	0.246543360015	0.0613053058449	0.0602432993668	-0.79881402399	15.5965733681	47.681238531	3.4249785915	-0.00258661745416	-0.126605266195	4.51140321718	-0.202738594791	-0.0335932654135	0.0467330354732	18.4532583278	51.1125087006	2.87591528893
0.376	-9.62144478903	14.390707221	0.865760788321	-0.00752662516473	0.0947703251427	0.635396518752	0.23082004323	-0.00466264061794	0.394921073224	-0.0226661288314	0.114011426926	-0.135838745424	0.013874907215	-0.048717607665	0.0389363305221	0.0117501687157	0.0183517678798	-2.16611251527	-0.0049509608939	-0.0118363904166	0.241841042669	0.0613651516888	0.0594483884124	-0.791007884749	15.6442563135	47.6846522605	3.40248046815	-0.002710955589	-0.122071003488	4.5571221968	-0.202772166537	-0.0335502257971	0.0393461975036	18.504372275	51.1153857015	2.87808637321
0.377	-9.60705364987	14.3915711088	0.862014755607	-0.00743154083296	0.0953983383991	0.620629993973	0.230815577496	-0.0042688268814	0.392706399783	-0.0225521892258	0.113867784416	-0.151446274773	0.0138262129077	-0.0486710069996	0.0542650003554	0.0117674438849	0.0161985705031	-2.14028223817	-0.00496267754701	-0.0115969158214	0.23710814775	0.0614242061026	0.0586604391255	-0.784890689101	15.6919426614	47.6880435526	3.3801035732	-0.00283073751149	-0.117492841498	4.59920178257	-0.202805698845	-0.0335143900244	0.0323253478855	18.5554890995	51.1182633483	2.87720727921
0.378	-9.59266164875	14.3924311253	0.858018383384	-0.00733583584874	0.0960116300445	0.605953296967	0.230811504446	-0.00387727299244	0.390401378041	-0.0224384008922	0.113708882806	-0.166356944377	0.0137775731554	-0.0486084976445	0.0707537098133	0.0117825790314	0.0140717225289	-2.11341371023	-0.00497415709843	-0.0113621870178	0.232349459518	0.0614824752197	0.0578777951967	-0.780397168477	15.7396323895	47.6914125576	3.35790655017	-0.00294592113411	-0.112874403737	4.63767373836	-0.202839198732	-0.0334853855859	0.0256835292093	18.6066088005	51.1211386469	2.87338994443
0.379	-9.57826878967	14.3932870316	0.853794187307	-0.0072395248875	0.096610292443	0.591371500042	0.230807821774	-0.00348807277766	0.3879990516	-0.0223247787419	0.11353541775	-0.180573168545	0.0137290044233	-0.048528966544	0.0883084911329	0.0117956010183	0.0119722513999	-2.08552854772	-0.0049854043057	-0.0111322275126	0.227569550767	0.061539963551	0.0570988672794	-0.777458666154	15.7873254755	47.6947594839	3.33594594896	-0.00305646797508	-0.108219278205	4.67257732653	-0.202872672839	-0.0334628276489	0.0194323448231	18.6577313742	51.1240087185	2.86675329506
0.38	-9.56387507685	14.3941386111	0.849364794791	-0.00714262252977	0.0971944230218	0.576889657437	0.230804527074	-0.003101326761	0.385492981644	-0.0222113369919	0.113348082196	-0.19409793969	0.0136805242424	-0.0484313951802	0.10683423646	0.0118065377251	0.00990116219387	-2.05664986443	-0.00499642394763	-0.0109070563569	0.222772760611	0.0615966740527	0.0563221362368	-0.776003419189	15.8350218975	47.6980845949	3.31427614391	-0.00316234311925	-0.103531010143	4.70395879808	-0.202906127413	-0.0334463204991	0.0135819548741	18.708856814	51.1268708065	2.85742266476
0.381	-9.54948051471	14.39498567	0.844752982259	-0.00704514325613	0.097764124254	0.562512806908	0.23080161784	-0.00271714164171	0.382877256954	-0.0220980891679	0.113147565839	-0.206934773698	0.0136321511146	-0.0483148605553	0.126235013486	0.0118154180243	0.00785943617726	-2.02680216878	-0.00500722082	-0.0106866883813	0.217963190593	0.0616526081989	0.0555461561058	-0.775956842699	15.8827216339	47.7013882076	3.29294919223	-0.00326351517199	-0.09881309532	4.73187084721	-0.202939568303	-0.0334354589829	0.00814107747283	18.7599851105	51.1297222825	2.84552931786
0.382	-9.53508510785	14.3958280373	0.83998157829	-0.00694710144218	0.098319503643	0.548245971208	0.230799091454	-0.0023356297616	0.380146503099	-0.0219850481077	0.112934554626	-0.219087652949	0.0135839044164	-0.04817853586	0.146414376977	0.0118222717571	0.00584802946468	-1.99601125639	-0.00501779973141	-0.0104711344373	0.213144697464	0.0617077660553	0.0547695567751	-0.777241818636	15.9304246634	47.7046706896	3.27201478928	-0.00335995620658	-0.0940689738703	4.75637205219	-0.202973000947	-0.0334298299477	0.00311699300073	18.811116252	51.132560652	2.83120958507
0.383	-9.52068886105	14.3966655648	0.835073396564	-0.0068485113535	0.0988606737082	0.53409415924	0.230796945185	-0.00195690856589	0.377295888262	-0.0218722259652	0.112709730314	-0.230560970143	0.013535804303	-0.048021690834	0.167275675078	0.0118271297078	0.00386787178676	-1.96430409944	-0.00502816549945	-0.0102604016439	0.208320889342	0.0617621463569	0.0539910463727	-0.779778986209	15.978130965	47.7079324571	3.25152014196	-0.00345164170586	-0.0893020246936	4.77752630118	-0.203006430369	-0.0334290136743	-0.00148444611114	18.8622502241	51.135383559	2.81460444629
0.384	-9.50629177921	14.397498127	0.830051131546	-0.00674938714066	0.0993877519713	0.520062366872	0.23079517618	-0.00158110005759	0.374321128125	-0.021759634215	0.112473770093	-0.24135947258	0.0134878716117	-0.0478436918217	0.188722349565	0.0118300235763	0.00191986537037	-1.93170873335	-0.00503832294709	-0.0100544936377	0.203495123078	0.0618157465868	0.0532094133629	-0.783487033361	16.0258405182	47.7111739721	3.23150990158	-0.00353855049843	-0.0845155604386	4.795402209	-0.203039861169	-0.0334325852991	-0.00565880339127	18.9133870103	51.1381887906	2.79585874081
0.385	-9.49189386733	14.3983256213	0.824937343597	-0.00664974283421	0.0999008609434	0.506155577397	0.230793781465	-0.0012083302488	0.371218489367	-0.0216472836568	0.112227346253	-0.251488207883	0.013440127765	-0.0476440015323	0.210658229167	0.011830985951	4.88393280307e-06	-1.89825414179	-0.00504827689932	-0.00985341082425	0.198670503803	0.0618685630576	0.0524235283521	-0.788282988447	16.073553303	47.7143957401	3.21202616394	-0.00362066469018	-0.0797128230699	4.81007252833	-0.203073297519	-0.0334401162206	-0.00940303958487	18.9645265918	51.1409742803	2.77512073517
0.386	-9.47749513054	14.3991479671	0.819754362106	-0.00654959233968	0.100400128113	0.492378761657	0.230792757936	-0.000838728608755	0.367984790588	-0.0215351844207	0.111971125913	-0.260952470591	0.013392594675	-0.04742217851	0.232987815463	0.0118300502789	-0.00187622820844	-1.86397014069	-0.00505803218005	-0.00965715062933	0.19384988604	0.0619205909946	0.051632345602	-0.794082511682	16.1212693	47.7175983074	3.19310832769	-0.00369796959173	-0.0748969800258	4.82161355981	-0.203106743165	-0.0334511754867	-0.0127154926304	19.015668948	51.1437381113	2.75254124403
0.387	-9.463095574	14.3999651064	0.81452421844	-0.00644894943266	0.100885685933	0.478736877718	0.230792102358	-0.000472427512761	0.364617401501	-0.0214233459724	0.111705770802	-0.269757751172	0.0133452946476	-0.047177876322	0.255616560535	0.0118272508363	-0.00372265690984	-1.82888726212	-0.00506759360924	-0.00946570774792	0.189035876785	0.0619718246195	0.0508349042539	-0.800800184457	16.1689884903	47.7207822581	3.17479310185	-0.00377045364223	-0.0700711209635	4.83010456492	-0.203140201418	-0.0334653311587	-0.0155958512332	19.0668140563	51.1464785186	2.72827327251
0.388	-9.44869520295	14.4007770028	0.809268608689	-0.00634782775379	0.101357671807	0.465234870222	0.230791811363	-0.000109561691545	0.361114240834	-0.0213117771184	0.111431937083	-0.277909686702	0.0132982502882	-0.046910842474	0.278451135498	0.0118226226984	-0.00553361886031	-1.79303663881	-0.00507696600031	-0.00927907438941	0.184230840237	0.0620222572363	0.0500303292636	-0.808349796134	16.2167108556	47.7239482119	3.15711449832	-0.00383810833025	-0.0652382550882	4.83562718555	-0.20317367516	-0.0334821516478	-0.0180451269262	19.1179618925	51.1491938908	2.70247124135
0.389	-9.43429402263	14.4015836415	0.804008819163	-0.00624624080384	0.101816228076	0.451877669278	0.230791881449	0.00024973231541	0.357473773067	-0.0212004860123	0.111150275233	-0.285414014288	0.0132514844084	-0.0466209170614	0.301399689713	0.0118162017079	-0.00730836212471	-1.75644989	-0.00508615415776	-0.00909724051719	0.179436904207	0.062071881317	0.0492178320518	-0.816644627659	16.2644363781	47.727096821	3.14010376483	-0.00390092811233	-0.0604013090584	4.83826487406	-0.203207166839	-0.0335012070225	-0.0200656224042	19.1691124309	51.1518827717	2.67529053986
0.39	-9.41989203829	14.4023850288	0.798765666783	-0.0061442019388	0.102261502005	0.438670188985	0.230792308973	0.000605316702945	0.353695001919	-0.0210894801597	0.110861429962	-0.292276527034	0.0132050199343	-0.0463080311666	0.324372099756	0.0118080244436	-0.00904616657441	-1.71915900941	-0.00509516287506	-0.00892019408104	0.17465596808	0.0621206885884	0.0483967108725	-0.825597730844	16.3121650409	47.7302287676	3.12378932536	-0.00395891032958	-0.0555631254527	4.83810233738	-0.203240678478	-0.0335220702807	-0.0216608938063	19.2202656442	51.1545438604	2.64688682556
0.391	-9.40548925518	14.4031811913	0.793559461832	-0.00604172436492	0.102693645763	0.425617325487	0.230793090158	0.000957052936144	0.349777464289	-0.0209787664246	0.110566040182	-0.298503033002	0.0131588798162	-0.0459722050129	0.34728020765	0.0117981281882	-0.0107463442071	-1.68119625594	-0.00510399693272	-0.00874792124085	0.169889712302	0.0621686701193	0.0475663509058	-0.835122202523	16.3598968276	47.7333447607	3.10819686204	-0.0040120551232	-0.0507264617847	4.83522499853	-0.203274211672	-0.033544318585	-0.022835714859	19.2714215041	51.1571760116	2.61741556227
0.392	-9.3910856785	14.403972176	0.788409918547	-0.00593882113384	0.103112816403	0.412723954665	0.230794221085	0.00130480227875	0.345721220714	-0.020868351035	0.110264739007	-0.304099317291	0.0131130869408	-0.045613545885	0.370038048153	0.0117865508964	-0.0124082393589	-1.64259404775	-0.00511266109663	-0.00858040658015	0.165139609111	0.0622158164068	0.0467262240779	-0.845131453272	16.4076317228	47.7364455337	3.09334927797	-0.00406036534911	-0.0458939900461	4.8297184787	-0.203307767599	-0.0335675344587	-0.0235960324062	19.3225799812	51.1597782352	2.58703152835
0.393	-9.37668131338	14.4047580491	0.783336177468	-0.00583550513771	0.103519175845	0.399994929412	0.2307956977	0.00164842631222	0.341526846169	-0.0207582395886	0.109958153795	-0.309071107651	0.0130676640449	-0.045232245829	0.392562063957	0.0117733311623	-0.0140312288129	-1.6033848602	-0.00512116011658	-0.00841763330828	0.160406934618	0.0622621174631	0.0458758886172	-0.855539468233	16.4553697115	47.7395318417	3.07926663756	-0.00410384649252	-0.0410682967554	4.82166810277	-0.20334134702	-0.0335913069374	-0.0239489251981	19.3737410452	51.162349695	2.55588816106
0.394	-9.36227616491	14.4055388955	0.778356693685	-0.00573178910437	0.103912890848	0.387435076475	0.230797515807	0.00198778744442	0.337195418077	-0.0206484370586	0.109646906219	-0.313424043154	0.0130226336324	-0.0448285791422	0.414771309646	0.011758508187	-0.0156147218072	-1.56360112841	-0.00512949872496	-0.00825958345004	0.155692781878	0.0623075629016	0.0450149883515	-0.866261063115	16.5031107796	47.7426044582	3.06596628577	-0.00414250658264	-0.0362518834885	4.81115843096	-0.203374950289	-0.0336152326772	-0.0239025541814	19.4249046649	51.1648897077	2.52413725853
0.395	-9.34787023805	14.4063148184	0.773489207029	-0.00562768559245	0.104294132983	0.375049192971	0.230799671075	0.00232274940544	0.33272850397	-0.0205389477993	0.109331612374	-0.317163646934	0.012978017893	-0.0444028996661	0.436587642391	0.0117421217461	-0.0171581599488	-1.52327515469	-0.00513768163569	-0.0081062380216	0.150998074994	0.0623521420217	0.0441432517552	-0.877212129533	16.5508549139	47.7456641727	3.05346275866	-0.00417635610831	-0.0314471678636	4.79827281882	-0.203408577364	-0.0336389170122	-0.023466115701	19.4760708086	51.1673977405	2.49192835391
0.396	-9.33346353768	14.4070859384	0.768750734627	-0.00552320698666	0.1046630786	0.362842042476	0.230802159039	0.00265317773102	0.328128147172	-0.0204297755517	0.1090128829	-0.320295302226	0.0129338386242	-0.0439556378947	0.457935900551	0.0117242121576	-0.0186610170367	-1.4824390213	-0.0051457135433	-0.00795757719213	0.146323583951	0.0623958438929	0.0432604907536	-0.888309873728	16.5986021019	47.748711788	3.04176790267	-0.00420540793472	-0.0266564849503	4.78309300784	-0.20344222781	-0.0336619749648	-0.0226497895783	19.5272394442	51.1698734089	2.45940835774
0.397	-9.31905606851	14.4078523925	0.764157496393	-0.00541836549296	0.105019908797	0.350818350787	0.230804975098	0.00297894023061	0.323396852007	-0.0203209234486	0.108691323132	-0.322824232222	0.0128901171563	-0.0434872979098	0.478744069267	0.0117048202497	-0.0201227988019	-1.44112450908	-0.00515359912211	-0.00781358043007	0.141669940167	0.062438657438	0.0423665992939	-0.899473045603	16.6463523319	47.7517481174	3.03089081496	-0.00422967722173	-0.0218820890723	4.76569874827	-0.203475900814	-0.0336840322025	-0.0214646856766	19.5784105391	51.1723164737	2.42672120035
0.398	-9.30464783515	14.4086143337	0.759724915028	-0.00531317313388	0.105364809373	0.338982801382	0.230808114521	0.0032999074399	0.318537566578	-0.0202123940204	0.108367533274	-0.324755483685	0.0128468742803	-0.0429984541589	0.49894343246	0.011683987329	-0.0215430425675	-1.39936302199	-0.00516134302564	-0.00767422663372	0.137037652526	0.0624805715135	0.0414615516923	-0.91062215768	16.6941055929	47.7547739818	3.02083792537	-0.00424918134425	-0.0171261559703	4.74616745557	-0.203509595193	-0.0337047259403	-0.0199227901176	19.6295840608	51.1747268379	2.39400734007
0.399	-9.29023884202	14.40937193	0.755467563868	-0.0052076417438	0.105697970789	0.327340030519	0.230811572452	0.00361595305668	0.313553666929	-0.0201041891995	0.108042108576	-0.326093914176	0.0128041301792	-0.0424897480867	0.518468711954	0.0116617551493	-0.0229213168375	-1.357185518	-0.00516894988608	-0.00753949424556	0.132427123801	0.0625215749897	0.040545400766	-0.921679694817	16.741861875	47.7577902072	3.01161300391	-0.00426393981488	-0.0123907852916	4.72457390198	-0.203543309409	-0.0337237057897	-0.0180369085865	19.6807599765	51.1771045434	2.36140349507
0.4	-9.27582909337	14.4101253633	0.75139913708	-0.00510178296434	0.106019588115	0.315894622079	0.230815343905	0.0039269543588	0.308448937256	-0.0199963103255	0.107715639527	-0.326844182942	0.0127619043628	-0.0419618846343	0.537258192875	0.0116381658805	-0.0242572208197	-1.31462244649	-0.00517642431388	-0.00740936135007	0.127838667191	0.062561656828	0.0396182757623	-0.932570312638	16.7896211689	47.7607976224	3.00321726501	-0.00427397420921	-0.00767800336878	4.70098994358	-0.203577041579	-0.0337406345487	-0.0158206095221	19.7319382536	51.1794497662	2.32904221117
0.401	-9.26141859327	14.4108748291	0.747532442212	-0.0049956082398	0.106329860977	0.304651102197	0.230819423779	0.00423279260343	0.303227551864	-0.0198887581497	0.107388712063	-0.327010745415	0.0127202156062	-0.0414156286201	0.55525383546	0.0116132620781	-0.0255503838891	-1.27170369225	-0.00518377089743	-0.00728380575493	0.123272523084	0.0626008061559	0.0386803800934	-0.943221025256	16.8373834663	47.7637970557	2.99564935267	-0.00427930809403	-0.00298976625505	4.67548428388	-0.203610789491	-0.0337551889361	-0.0132881653262	19.7831188599	51.1817628132	2.29705166817
0.402	-9.24700734559	14.411620535	0.743879362941	-0.00488912881256	0.106628993495	0.293613933613	0.230823806852	0.00453335340632	0.29789405386	-0.0197815328398	0.107061907764	-0.326597851104	0.0126790818914	-0.0408518010158	0.572401373211	0.0115870866537	-0.0268004649983	-1.22845852622	-0.00519099420284	-0.00716280505561	0.118728875557	0.0626390123404	0.0377319888899	-0.953561381786	16.8851487595	47.7667893331	2.98890542984	-0.00427996695864	0.00167203702383	4.6481222739	-0.203644550615	-0.0337670602658	-0.0104544940405	19.8343017634	51.1840441167	2.26555539668
0.403	-9.23259535397	14.4123627001	0.74045086652	-0.00478235571871	0.106917194217	0.282787509888	0.230828487792	0.00482852710132	0.292453335947	-0.0196746339838	0.106735804067	-0.32560954486	0.0126385203533	-0.0402712751304	0.588650397542	0.0115596828452	-0.0280071520429	-1.1849155629	-0.00519809877371	-0.00704633668341	0.114207868839	0.062676265058	0.0367734463835	-0.963523631071	16.9329170418	47.7697752754	2.98297923803	-0.00427597814961	0.00630558103518	4.61896574881	-0.203678322123	-0.0337759550623	-0.00733509892598	19.8854869326	51.1862942303	2.23467184603
0.404	-9.21818262185	14.413101554	0.73725694418	-0.00467529978357	0.107194676047	0.27217614945	0.23083346116	0.00511820907832	0.286910617957	-0.0195680605946	0.106410974458	-0.324049671326	0.0125985472294	-0.0396749727172	0.603954428749	0.0115310941886	-0.0291701611866	-1.14110272454	-0.00520508913102	-0.00693437793735	0.109709623288	0.0627125543628	0.0358051631305	-0.97304287483	16.9806883073	47.7727556961	2.97786208987	-0.00426737080891	0.0109091003601	4.58807290094	-0.203712100898	-0.0337815956159	-0.00394600827713	19.9366743366	51.1885138235	2.20451447368
0.405	-9.2037691524	14.4138373358	0.734306678176	-0.00456797161747	0.107461656166	0.261784089496	0.230838721415	0.0054023001	0.281271425309	-0.019461811113	0.106087988682	-0.321921882438	0.012559177813	-0.0390638600161	0.618270973435	0.0115013644899	-0.0302892361548	-1.09704721198	-0.00521196977299	-0.00682690600019	0.105234251034	0.0627478707509	0.034827613089	-0.982057208341	17.0284625508	47.7757313987	2.97354307771	-0.00425417581578	0.0154808859047	4.55549818846	-0.203745883556	-0.0337837204779	-0.000303715700284	19.9878639454	51.1907036763	2.17519120872
0.406	-9.18935494859	14.4145702932	0.73160802573	-0.0044603816114	0.107718355967	0.251615512272	0.230844262919	0.00568070738177	0.275543138268	-0.0193558834122	0.10576741293	-0.319229621353	0.0125204264114	-0.0384389431849	0.631562688977	0.0114705377981	-0.0313641475126	-1.05277550359	-0.00521874517497	-0.00672389796756	0.100781814221	0.062782205213	0.0338413111472	-0.990546675195	17.0762397681	47.7787032888	2.97023719549	-0.00423642573226	0.0200192811462	4.52129229436	-0.203779666459	-0.0337820851196	0.00357443245593	20.0390557295	51.1928646736	2.14680345356
0.407	-9.1749400131	14.4153006814	0.729168482125	-0.00435253993296	0.107965000924	0.241674401484	0.230850079944	0.00595334313732	0.269728372805	-0.0192502748007	0.105449809988	-0.315976262573	0.012482306307	-0.0378012656788	0.643792323193	0.0114386583784	-0.0323946918834	-1.00831323789	-0.00522541978933	-0.00662533075422	0.0963526124724	0.0628155492946	0.0328468521537	-0.998371311725	17.1240199559	47.7816721361	2.96745738387	-0.00421415475254	0.0245226782962	4.48550200576	-0.203813445733	-0.0337764618089	0.00767218903638	20.0902496608	51.1949978008	2.11945077777
0.408	-9.16052434838	14.4160287626	0.726993910968	-0.00424445652224	0.108201820503	0.231964756924	0.230856166678	0.00622012499832	0.263835349237	-0.019144982026	0.105135739413	-0.312164885923	0.0124448297222	-0.0371519038455	0.654931343561	0.0114057706868	-0.0333806911922	-0.963685379858	-0.00523199804526	-0.00653118111029	0.0919466753767	0.0628478951727	0.0318449038874	-1.00552522085	17.1718031112	47.7846385794	2.96542912722	-0.00418739865612	0.0289895145318	4.44817046538	-0.203847217283	-0.0337666399939	0.0119714408647	20.1414457117	51.1971041373	2.09322233498
0.409	-9.14610795659	14.4167548044	0.725089505315	-0.00413614108794	0.108429048094	0.222490425651	0.230862517229	0.00648097794237	0.257870538742	-0.0190400012775	0.104825757709	-0.30779852267	0.0124080077896	-0.0364919614363	0.664953474676	0.0113719193453	-0.0343219919217	-0.918916079048	-0.00523848434864	-0.00644142563516	0.0875642748906	0.0628792357057	0.0308361621842	-1.0119581855	17.2195892322	47.787603357	2.96412608027	-0.00415619476474	0.0334182682263	4.40933692359	-0.203880976817	-0.0337524270406	0.0164544659201	20.1926438562	51.1991848501	2.06820318103
0.41	-9.13169083965	14.4174790788	0.723459422588	-0.00402760310346	0.108646920881	0.21325514773	0.230869125635	0.0067358335628	0.251840702025	-0.0189353281894	0.104520418418	-0.302880059156	0.0123718505256	-0.0358225663965	0.673836605114	0.0113371491171	-0.0352184643186	-0.874028714803	-0.00524488308178	-0.00635604065932	0.0832056767867	0.0629095644718	0.0298213699693	-1.0176262444	17.2673783175	47.790567187	2.96353402734	-0.00412058190304	0.0378074551862	4.36903699619	-0.203914719855	-0.033733648138	0.0211033393862	20.2438440692	51.2012411878	2.04447229207
0.411	-9.11727299918	14.418201862	0.722106911242	-0.00391885180315	0.108855679727	0.204262543353	0.230875985867	0.00698463027038	0.245752713061	-0.0188309578441	0.104220272241	-0.297412295287	0.0123363668091	-0.0351448667797	0.681562628437	0.0113015048842	-0.0360700016257	-0.829045899372	-0.00525119860321	-0.00627500220183	0.0788712382091	0.0629388758133	0.0288013129835	-1.02248772714	17.3151703664	47.7935307691	2.96363022923	-0.00408060036293	0.0421556250309	4.32730269331	-0.203948441752	-0.0337101464486	0.0259000394726	20.2950463271	51.2032744752	2.02210253477
0.412	-9.10285443653	14.4189234326	0.721034266055	-0.00380989617876	0.109055569053	0.195516109006	0.230883091839	0.00722731342125	0.23961358855	-0.0187268847744	0.103925867116	-0.291397955589	0.0123015643623	-0.0344600267347	0.688117461548	0.0112650316237	-0.0368765193208	-0.783989490745	-0.00525743524726	-0.00619828588806	0.0745613893268	0.0629671648782	0.0277768168214	-1.02650459722	17.3629653792	47.7964947794	2.96439026296	-0.00403629187158	0.0464613576613	4.28416256746	-0.203982137717	-0.0336817831841	0.0308264893247	20.3462506074	51.2052861069	2.00116078556
0.413	-9.08843515278	14.4196440711	0.72024281323	-0.00370074497588	0.109246836713	0.187019211424	0.230890437413	0.00746383544754	0.233430463821	-0.0186231029667	0.103637748279	-0.284839716973	0.0122674497377	-0.0337692225033	0.693491001162	0.0112277743869	-0.0376379543708	-0.738880609395	-0.00526359732364	-0.00612586686815	0.070276650491	0.0629944276582	0.0267487432814	-1.0296424827	17.4107633565	47.7994598685	2.96578800678	-0.00398769956281	0.0507232598735	4.23964185688	-0.204015802827	-0.0336484376323	0.0358646145323	20.3974568892	51.2072775411	1.98170766234
0.414	-9.07401514872	14.420364059	0.7197329849	-0.00359140669059	0.10942973386	0.178775082135	0.230898016409	0.00769415596432	0.227210569661	-0.0185196058634	0.103356458304	-0.277740232865	0.0122340283072	-0.033073638468	0.697677069489	0.0111897782774	-0.0383542645052	-0.693739659298	-0.00526968911693	-0.00605771972418	0.0660176374586	0.0630206610232	0.0257179866869	-1.03187070639	17.4585642998	47.8024266604	2.96779580414	-0.00393486795181	0.0549399621318	4.19376265986	-0.204049432049	-0.0336100071261	0.0409963978454	20.4486651531	51.2092502938	1.96379770339
0.415	-9.05959442485	14.4210836776	0.71950429678	-0.00348188956626	0.109604514807	0.170786812114	0.230905822608	0.00791824185336	0.220961208455	-0.0184163863657	0.103082537108	-0.2701021596	0.0122013042563	-0.0323744632588	0.700673348867	0.0111510884314	-0.0390254275113	-0.648586352938	-0.00527571488598	-0.00599381837112	0.061785068654	0.0630458627516	0.0246854701815	-1.03316230458	17.506368211	47.8053957506	2.97038458288	-0.00387784291298	0.059110115525	4.14654412657	-0.204083020256	-0.0335664069606	0.0462039330741	20.4998753812	51.2112059323	1.94747932255
0.416	-9.04517298141	14.4218032075	0.71955537796	-0.00337220159041	0.109771436886	0.16305734671	0.230913849762	0.00813606732368	0.214689732064	-0.0183134368362	0.102816521937	-0.261928182939	0.0121692805817	-0.0316728859313	0.702481306194	0.0111117499974	-0.0396514405577	-0.603439739942	-0.00528167886314	-0.00593413595161	0.0575797703714	0.0630700315577	0.0236521420125	-1.0334940333	17.5541750927	47.8083677049	2.97352391481	-0.00381667166076	0.063232388923	4.09800266943	-0.204116562245	-0.033517570256	0.0514694761951	20.5510875572	51.2131460694	1.93279479444
0.417	-9.03075081834	14.4225229272	0.719883993268	-0.00326235049182	0.1099307603	0.155589480835	0.230922091603	0.0083476139489	0.208403518307	-0.0182107491016	0.102558947323	-0.253221045103	0.0121379590927	-0.0309700922246	0.703106107183	0.0110718081173	-0.0402323195471	-0.558318238887	-0.00528758525348	-0.00587864472589	0.0534026810601	0.0630931671146	0.0226189718142	-1.03284636332	17.6019849481	47.8113430579	2.97718220949	-0.00375140273312	0.0673054663523	4.04815218908	-0.204150052754	-0.0334634477704	0.0567754951771	20.6023016664	51.215072357	1.91978038847
0.418	-9.01632793532	14.4232431127	0.720487073064	-0.00315234373769	0.110082747968	0.14838585444	0.230930541845	0.00855287068271	0.202109949314	-0.0181083144554	0.102310345014	-0.243983571781	0.0121073404161	-0.0302672609103	0.702556521348	0.0110313079083	-0.0407680985025	-0.513239671891	-0.00529343823382	-0.0058273159581	0.0492548545262	0.063115270074	0.0215869469007	-1.03120346367	17.6497977808	47.8143223124	2.98132671416	-0.00368208597764	0.0713280446037	3.99700431367	-0.204183486482	-0.0334040076637	0.0621047181776	20.6535176959	51.2169864803	1.90846632421
0.419	-9.00190433174	14.4239640366	0.721360720694	-0.00304218853102	0.110227665369	0.141448948289	0.230939194198	0.00875183385182	0.195816388936	-0.0180061236609	0.102071243879	-0.234218699246	0.0120774240055	-0.0295655602407	0.700844817911	0.0109902944446	-0.0412588289893	-0.468221301613	-0.0052992419517	-0.00578011979989	0.0451374619042	0.0631363420817	0.0205570685819	-1.02855317396	17.6976135949	47.8173059376	2.98592376709	-0.0036087725398	0.0752988310852	3.94456864935	-0.204216858103	-0.0333392352148	0.0674401796423	20.7047356342	51.218890152	1.89887692034
0.42	-8.98748000674	14.4246859671	0.722500279546	-0.00293189180814	0.110365780383	0.134781080093	0.230948042368	0.00894450712713	0.189530161559	-0.0179041669541	0.101842169779	-0.22392950108	0.0120482081531	-0.0288661445051	0.697986653264	0.0109488127403	-0.0417045795752	-0.423279870251	-0.00530500052419	-0.00573702517261	0.0410517926575	0.0631563857903	0.0195303485119	-1.02488696616	17.7454323951	47.8202943689	2.99093881249	-0.00353151485329	0.0792165419297	3.89085303976	-0.204250162287	-0.033269132493	0.0727652639616	20.7559554718	51.2207851058	1.89103069901
0.421	-8.97305495918	14.4254091674	0.723900295794	-0.00282146023639	0.110497363124	0.128384400934	0.230957080072	0.00913090147412	0.183258532314	-0.0178024340465	0.101623645421	-0.213119214488	0.0120196900055	-0.0281701507031	0.694000950694	0.0109069077328	-0.0421054353304	-0.3784316401	-0.0053107180366	-0.00569799964904	0.0369992544838	0.0631754048671	0.0185078050807	-1.02019989616	17.7932541863	47.8232880066	2.99633657932	-0.00345036663214	0.0830799003657	3.83586383218	-0.204283393712	-0.0331937179869	0.0780637484277	20.8071772009	51.2226730913	1.88494041562
0.422	-8.95862918764	14.4261338948	0.725554645061	-0.00271090021194	0.11062268577	0.122260892071	0.230966301041	0.00931103508299	0.177008685307	-0.0177009141287	0.101416190181	-0.201791265805	0.0119918655825	-0.0274786953416	0.688909772362	0.0108646242665	-0.0424614973681	-0.333692435372	-0.00531639854109	-0.0056630093357	0.0329813722092	0.0631934039995	0.0174904598603	-1.01449054459	17.8410789739	47.8262872155	3.00208120048	-0.00336538286428	0.0868876353559	3.77960614829	-0.204316547084	-0.0331130261914	0.083319842699	20.8584008154	51.2245558681	1.88061319292
0.423	-8.9442026905	14.4268604004	0.727456487715	-0.00260021785786	0.110742022397	0.116412362111	0.230975699025	0.00948493327797	0.170787704643	-0.0175995958737	0.1012203199	-0.189949295527	0.0119647297992	-0.026792871363	0.682738184798	0.0108220070766	-0.0427728824282	-0.289077684756	-0.00532204605514	-0.00563201875673	0.028999785729	0.0632103888965	0.0164793341134	-1.00776094923	17.8889067636	47.8292923243	3.00813628733	-0.00327661980635	0.0906384805088	3.72208415736	-0.204349617151	-0.0330271071571	0.0885182260536	20.9096263109	51.2264352001	1.87805065513
0.424	-8.92977546583	14.4275889278	0.72959831357	-0.00248941902226	0.110855648801	0.110840444537	0.230985267806	0.00965262840845	0.164602556266	-0.0174984674404	0.101036546661	-0.177597181901	0.0119382764909	-0.0261137452116	0.675514118018	0.0107791007741	-0.0430397225028	-0.244602464496	-0.00532766455989	-0.00560499074038	0.0250562469737	0.0632263662863	0.0154754453753	-1.00001652699	17.9367375616	47.832303625	3.01446512341	-0.00318413497947	0.0943311732624	3.66330135	-0.204382598718	-0.0329360260023	0.093644083594	20.9608536849	51.2283128499	1.87724909186
0.425	-8.91534751151	14.428319713	0.731972031295	-0.0023785092767	0.110963842321	0.105546595603	0.2309950012	0.00981415972092	0.158460068633	-0.0173975164778	0.100865378539	-0.164739063766	0.0119124984412	-0.0254423540432	0.667268218756	0.0107359498306	-0.0432621645058	-0.200281541489	-0.00533325799841	-0.00558188630883	0.0211526161147	0.063241343911	0.0144798041179	-0.991265987832	17.9845713741	47.8353213729	3.02103073895	-0.00308798716566	0.0979644543425	3.60326081014	-0.204415486662	-0.0328398623909	0.0986831393093	21.0120829366	51.2301905742	1.87819951773
0.426	-8.90091882516	14.4290529835	0.734568938613	-0.0022674939147	0.111066881665	0.100532092638	0.231004893066	0.0099695732136	0.152366916649	-0.0172967301289	0.100707319326	-0.151379361923	0.0118873874127	-0.0247797030844	0.658033698899	0.0106925985634	-0.0434403699846	-0.156129416166	-0.00533883027385	-0.00556266457237	0.0172908568093	0.0632553305183	0.0134934105038	-0.981521240377	18.0324082077	47.8383457863	3.02779607475	-0.00298823640475	0.101537067489	3.54196548378	-0.204448275948	-0.0327387099778	0.103621686809	21.063314067	51.232070118	1.88088792562
0.427	-8.88648940419	14.4297889578	0.737379804254	-0.00215637795051	0.111165046728	0.0957980326857	0.231014937314	0.0101189214737	0.146329603624	-0.0171960950351	0.100562868245	-0.137522799152	0.0118629341796	-0.0241267631455	0.647846178937	0.0106490911209	-0.043574514875	-0.112160364682	-0.00534438524745	-0.00554728262857	0.0134730307946	0.0632683358492	0.012517251239	-0.970797289192	18.0802480691	47.8413770464	3.03472407162	-0.00288494399128	0.105047759453	3.47941844245	-0.204480961641	-0.0326326758254	0.108446618193	21.1145470787	51.2339532096	1.88529533148
0.428	-8.87205924579	14.4305278452	0.740394897759	-0.00204516611794	0.11125861841	0.0913453315743	0.231025127906	0.0102622634992	0.140354447183	-0.0170955973411	0.100432519636	-0.123174418797	0.0118391285638	-0.0234844682921	0.636743527764	0.0106054714688	-0.0436647892975	-0.0683884803293	-0.0053499267365	-0.00553569546731	0.0097012917322	0.0632803706231	0.0115522965319	-0.959112125216	18.1280909653	47.8444152973	3.04177780449	-0.00277817247143	0.108495280244	3.41562313968	-0.204513538919	-0.0325218797919	0.113145448617	21.165781976	51.2358415563	1.89139802754
0.429	-8.85762834695	14.4312698446	0.743604004383	-0.00193386286952	0.111347878437	0.087174723305	0.23103545887	0.0103996645043	0.13444756309	-0.0169952227	0.100316762626	-0.108339601647	0.0118159594729	-0.0228537136788	0.624765698944	0.0105617833755	-0.0437113973945	-0.0248277135834	-0.00535545851217	-0.00552785588224	0.00597787840161	0.0632914465199	0.0105994971647	-0.946486609057	18.1759369033	47.8474606465	3.0489205718	-0.00266798563948	0.111878383643	3.35058365907	-0.204546003086	-0.0324064538966	0.117706342135	21.2170187652	51.2377368391	1.8991677314
0.43	-8.84319670445	14.4320151449	0.746996514499	-0.00182247237571	0.111433109179	0.0832867598638	0.2310459243	0.0105311957122	0.128614852438	-0.0168949562783	0.100216080785	-0.0930240811431	0.0117934149393	-0.0222353535472	0.611954564098	0.0105180703982	-0.0437145572067	0.0185080892406	-0.00536098429731	-0.00552371438936	0.00230510735491	0.0633015761594	0.00965978168624	-0.932944347936	18.2237858902	47.8505131649	3.05611610413	-0.00255444853369	0.115195827949	3.28430495229	-0.204578349583	-0.0322865416603	0.122118130559	21.268257454	51.2396407089	1.90857172012
0.431	-8.82876431492	14.4327639239	0.750561445951	-0.00171099852439	0.111514593464	0.0796818113649	0.231056518365	0.0106569341322	0.122861987329	-0.016794782762	0.100130951766	-0.0772339569085	0.0117714821628	-0.0216301993931	0.59835374415	0.0104743758693	-0.0436745005874	0.0616051492034	-0.00536650776408	-0.0055232191532	-0.00131463502112	0.0633107730771	0.00873405372882	-0.918511566939	18.2716379332	47.8535728872	3.06332857907	-0.00243762743124	0.118446376958	3.2167930657	-0.204610574003	-0.0321622974278	0.126370334299	21.3194980518	51.2415547813	1.91957312822
0.432	-8.81433117478	14.4335163483	0.754287414253	-0.00159944492045	0.111592614403	0.0763600665632	0.231067235313	0.0107769623261	0.117194400518	-0.0166946863627	0.100061846934	-0.0609757063648	0.0117501475539	-0.0210390183016	0.584008438804	0.0104307428824	-0.0435914731529	0.104449719867	-0.00537203253162	-0.00552631592111	-0.00487890081422	0.0633190516987	0.00782318945797	-0.903216974781	18.3194930395	47.8566398129	3.07052277029	-0.00231758984217	0.121628801168	3.14805535438	-0.204642672094	-0.0320338856723	0.130453176913	21.3707405695	51.2434806334	1.93213099241
0.433	-8.79989728032	14.4342725734	0.758162818849	-0.00148781488565	0.111667455203	0.0733215337186	0.231078069479	0.0108913681628	0.111617272836	-0.0165946508237	0.100009230983	-0.0442561945674	0.0117293967791	-0.0204625314549	0.568965254715	0.0103872142787	-0.0434657342656	0.147028054671	-0.00537756216356	-0.00553294796619	-0.00838518933961	0.063326427311	0.00692803515834	-0.887091624492	18.3673512164	47.8597139063	3.07766413689	-0.002194404502	0.124741879186	3.07810068239	-0.204674639777	-0.0319014802844	0.134357598959	21.4219850197	51.2454197991	1.9462005645
0.434	-8.78546262766	14.4350327427	0.762175753713	-0.00137611145855	0.111739398991	0.070566041788	0.231089015285	0.0110002445612	0.106135523762	-0.0164946594275	0.0999735615452	-0.0270826819178	0.0117092148069	-0.0199014128108	0.553272033503	0.0103438326331	-0.0432975570499	0.1893263768	-0.00538310016556	-0.00554305603898	-0.0118309562276	0.063332916031	0.00604940496078	-0.870168770663	18.4152124709	47.8627950979	3.08471900225	-0.00206814136274	0.127784399331	3.00693960829	-0.20470647315	-0.0317652638494	0.138075270923	21.4732314165	51.2473737662	1.96173346043
0.435	-8.7710272128	14.4357969876	0.766314089298	-0.00126433739474	0.111808728633	0.0680932419582	0.231100067252	0.0111036892242	0.100753802224	-0.0163946950023	0.0999552887891	-0.00946283024678	0.0116895859565	-0.0193562879544	0.53697767928	0.0103006402403	-0.0430872284357	0.231330851559	-0.00538864998275	-0.00555657832847	-0.0152136227625	0.0633385347729	0.00518807871447	-0.852483722003	18.4630768101	47.8658832847	3.09165453911	-0.00193887158236	0.130755161413	2.93458455488	-0.204738168495	-0.0316254269136	0.141598600894	21.5244797753	51.2493439718	1.97867785394
0.436	-8.75659103159	14.4365654274	0.770565569401	-0.00115249516714	0.111875726559	0.0659026094772	0.231111219999	0.0112018043644	0.0954764781054	-0.0162947399304	0.0999548550206	0.0085952932568	0.011670493946	-0.0188277331214	0.520131986734	0.0102576791015	-0.0428350492291	0.273027561605	-0.00539421499713	-0.00557345043257	-0.0185305854284	0.0633433012122	0.00434480000789	-0.834073691192	18.5109442409	47.8689783314	3.09843893349	-0.00180666751232	0.133652978672	2.86104996262	-0.204769722292	-0.0314821672432	0.144920740044	21.5757301132	51.2513318001	1.99697875977
0.437	-8.74215407979	14.4373381691	0.774917751551	-0.00104058696657	0.111940674586	0.0639934457959	0.231122468249	0.0112946964214	0.0903076358372	-0.0161947761557	0.0999726942743	0.0270832141759	0.0116519219422	-0.0183162743927	0.502785470664	0.0102149909098	-0.0425413342059	0.314402484953	-0.00539979852501	-0.00559360533811	-0.0217792256444	0.0633472337494	0.00352027434127	-0.814977642032	18.5588147701	47.8720800717	3.10504154861	-0.00167160268305	0.136476679866	2.78635242599	-0.20480113122	-0.0313356890785	0.148035589256	21.6269824484	51.2533385786	2.01657810807
0.438	-8.72771635305	14.438115307	0.779358141124	-0.000928614702403	0.11200385375	0.0623648809947	0.231133806835	0.0113824757727	0.0852510668337	-0.0160947851926	0.100009231907	0.0459920506182	0.0116338526115	-0.0178223870592	0.484989196309	0.0101726170366	-0.0422064122253	0.355441476175	-0.00540540381439	-0.00561697341069	-0.0249569195257	0.0633503514703	0.00271516745322	-0.795236134087	18.6066884043	47.8751883088	3.11143279076	-0.00153375178738	0.139225111485	2.71051081203	-0.204832392166	-0.0311862023841	0.150937799714	21.6782368005	51.2553655752	2.03741514683
0.439	-8.71327784694	14.4388969232	0.783874191344	-0.000816580003463	0.112065544129	0.0610158764771	0.231145230701	0.0114652564392	0.0803102661157	-0.0159947481346	0.10006488419	0.0653125152021	0.0116162681704	-0.0173464951549	0.466794612148	0.0101305985173	-0.041830626362	0.396130250505	-0.00541103404229	-0.00564348239433	-0.0280610477384	0.0633526741059	0.00193010380305	-0.774891166249	18.6545651499	47.8783028174	3.11758437753	-0.0013931906616	0.141897140072	2.63354636111	-0.204863502228	-0.0310339220987	0.153622771148	21.7294931903	51.257413996	2.05942648649
0.44	-8.69883855693	14.439683087	0.788453303277	-0.000704484219059	0.112126024681	0.0599452279212	0.231156734907	0.0115431557853	0.0754884260241	-0.0158946456635	0.100140057907	0.0850349188186	0.0115991504373	-0.0168889711563	0.448253385221	0.0100889760371	-0.0414143340511	0.4364543712	-0.0054166923122	-0.00567305742085	-0.0310890053152	0.0633542219904	0.00116566521056	-0.753986018739	18.7024450129	47.8814233443	3.12346944213	-0.00124999626424	0.144491654637	2.55548276934	-0.204894458723	-0.0308790673872	0.15608665219	21.7807516398	51.2594849825	2.08254639804
0.441	-8.68439847846	14.4404738551	0.79308295995	-0.000592328420179	0.112185573079	0.05915156847	0.231168314632	0.011616294216	0.0707884351723	-0.0157944580596	0.100235149954	0.105149176306	0.0115824808838	-0.0164501358442	0.429417238869	0.0100477899164	-0.0409579072454	0.476399240149	-0.00542238165142	-0.00570562102921	-0.03403821139	0.0633550160179	0.000422389654105	-0.732565094222	18.7503279994	47.8845496102	3.12906236947	-0.00110424665235	0.147007569148	2.47634625236	-0.204925259187	-0.0307218608947	0.158326332923	21.8320121721	51.2615796092	2.1067070663
0.442	-8.6699576069	14.4412692718	0.797750525177	-0.000480113400856	0.112244465567	0.0586334072077	0.231179965177	0.0116847959019	0.066214936669	-0.0156941652112	0.100350546967	0.125644848595	0.011566240687	-0.0160302575933	0.410339262889	0.0100070800965	-0.040461732591	0.515950068606	-0.00542810500855	-0.00574109323194	-0.0369061940801	0.0633550775851	-0.000299255251093	-0.71072471622	18.7982141149	47.8876814607	3.1346385777	-0.000956020955238	0.149443825082	2.39616561675	-0.204955901382	-0.0305625283029	0.160338850692	21.8832748113	51.2636988814	2.1318372637
0.443	-8.65551593758	14.4420693692	0.802444122732	-0.000367839679692	0.112302976762	0.0583889835323	0.231191681969	0.0117487862045	0.0617656682152	-0.0155937466252	0.100486624883	0.146510984589	0.011550410781	-0.0156295544209	0.391067081953	0.00996688612441	-0.0399262115655	0.555091982402	-0.00543386525089	-0.00577939144766	-0.0396902373504	0.0633544285486	-0.000998817685343	-0.688400152343	18.846103365	47.8908185579	3.13955579698	-0.000805399345717	0.151799393958	2.31497213473	-0.204986383294	-0.0304012969442	0.162123866961	21.9345395826	51.2658437347	2.15786938369
0.444	-8.64107346581	14.4428741668	0.807151146233	-0.000255507501556	0.11236137951	0.0584165119398	0.231203460557	0.0118083915952	0.0574451131979	-0.0154931814385	0.1006437486	0.167736450006	0.0115349719069	-0.0152481938768	0.371654006231	0.0099272471383	-0.0393517606576	0.593809833401	-0.00543966516192	-0.00582043060718	-0.0423880816888	0.0633530912061	-0.00167586734871	-0.665699174424	18.8939957544	47.8939603921	3.14411263168	-0.00065246300875	0.154073279976	2.23279990207	-0.20501670314	-0.0302383951723	0.163679676829	21.985806512	51.2680150335	2.1847281903
0.445	-8.62663018689	14.4436836721	0.81185951829	-0.000143116839416	0.11241994477	0.0587140080778	0.231215296624	0.0118637416114	0.0532549191266	-0.0153924484284	0.100822271645	0.189309639936	0.0115199046641	-0.0148862916585	0.35215043035	0.00988820185218	-0.038738811566	0.632088349761	-0.00544550743887	-0.00586412328446	-0.0449972728784	0.0633510882468	-0.00233005122625	-0.642668580695	18.9418912879	47.8971065928	3.14828883111	-0.000497294107441	0.156264522642	2.14968542818	-0.205046859364	-0.0300740522959	0.165006075986	22.0370756263	51.2702135674	2.21233963966
0.446	-8.61218609612	14.4444978806	0.816557370126	-3.06673963068e-05	0.112478941448	0.0592793479548	0.231227185978	0.0119149672878	0.0491964336252	-0.0152915260246	0.101022535787	0.211218642384	0.0115051895616	-0.0145439134101	0.332606066419	0.00984978854073	-0.0380878113421	0.669912098114	-0.00545139469035	-0.00591037967449	-0.047515507169	0.0633484426894	-0.00296106355539	-0.61935607763	18.9897899696	47.9002567708	3.15206713974	-0.000339975746479	0.158372199283	2.06566785538	-0.205076850639	-0.0299084974901	0.166103535797	22.0883469531	51.2724400516	2.24062865973
0.447	-8.59774118879	14.4453167758	0.821233056486	8.18413925449e-05	0.112538636256	0.0601102674292	0.231239124563	0.011962200854	0.0452706986107	-0.0151903923214	0.101244870713	0.233451209904	0.0114908070671	-0.0142210754806	0.313069792683	0.00981204502379	-0.0373992225459	0.707265494326	-0.00545732943403	-0.00595910769622	-0.0499405362898	0.0633451778345	-0.00356864636105	-0.595809533697	19.0376918033	47.9034105204	3.15543189645	-0.000180591933025	0.160395427625	1.98078882718	-0.205106675867	-0.0297419591254	0.166973193642	22.1396205207	51.2746951256	2.26951944828
0.448	-8.58329546023	14.4461403299	0.825875207782	0.000194410357459	0.112599293573	0.0612043676535	0.231251108451	0.0120055754306	0.0414784547174	-0.0150890250892	0.101489593712	0.255994789026	0.0114767376565	-0.0139177458224	0.29358952379	0.00977500865082	-0.0366735233905	0.744132816479	-0.00546331409441	-0.00601021306703	-0.0522702053386	0.0633413172165	-0.00415258954918	-0.572076842567	19.0855967922	47.9065674209	3.15836910903	-1.92275350803e-05	0.162333368264	1.89509245201	-0.205136334179	-0.0295746641101	0.167616837076	22.1908963579	51.2769793531	2.29893557727
0.449	-8.56884890582	14.4469685039	0.830472759902	0.000307040591904	0.112661175317	0.0625591192411	0.231263133851	0.0120452247301	0.0378201442072	-0.0149874017876	0.101757009374	0.278836534831	0.0114629618611	-0.0136338450171	0.274212086792	0.00973871628519	-0.0359112078721	0.780498220214	-0.00546935100064	-0.0060635993954	-0.0545024513995	0.0633368845563	-0.00471273085947	-0.548205778003	19.1335049395	47.9097270386	3.16086639464	0.000144031762602	0.1641852271	1.80862521917	-0.20516582493	-0.0294068372477	0.168036887655	22.2421744942	51.2792932212	2.32880043983
0.45	-8.55440152094	14.4478012477	0.835014954209	0.000419733449967	0.11272454081	0.0641718669142	0.231275197105	0.0120812827602	0.034295915626	-0.0148854995783	0.102047409307	0.301963331476	0.0114494603148	-0.0133692474225	0.254983102386	0.00970320428831	-0.0351127858835	0.816345756975	-0.00547544238448	-0.00611916827764	-0.056635313078	0.063331903713	-0.00524895567456	-0.524243852211	19.1814162474	47.9128889283	3.16291308403	0.000309099504983	0.165950257664	1.72143590887	-0.205195147698	-0.0292387006147	0.168236378348	22.2934549594	51.28163714	2.35903717577
0.451	-8.53995330107	14.4486385009	0.839491382241	0.000532490543702	0.11278964666	0.0660398341015	0.231287294688	0.0121138835335	0.0309056310216	-0.0147832953377	0.102361071879	0.325361812334	0.0114362137999	-0.0131237824348	0.235946872977	0.00966850850371	-0.0342787833076	0.85165939483	-0.00548159037832	-0.00617681940231	-0.0586669362456	0.0633263986368	-0.00576119668948	-0.500238177658	19.2293307182	47.916052635	3.16450017691	0.000475888515496	0.167627763361	1.63357548505	-0.205224302285	-0.0290704729589	0.168218933395	22.3447377837	51.2840114431	2.38956914842
0.452	-8.52550424172	14.4494801926	0.843892008066	0.000645313740353	0.112856746641	0.0681601276206	0.23129942321	0.012143160784	0.0276488700183	-0.0146807656708	0.102698261976	0.349018381647	0.0114232032908	-0.01289723586	0.217146276569	0.00963466424101	-0.0334097420894	0.88642304168	-0.00548779701335	-0.00623645066058	-0.0605955803112	0.0633203933218	-0.00624943344475	-0.476235332928	19.2772483534	47.9192176952	3.1656203419	0.000644310946972	0.169217099591	1.54509697551	-0.205253288706	-0.0289023691205	0.167988743517	22.3960229976	51.2864163877	2.42032001913
0.453	-8.5110543385	14.4503262422	0.848207212985	0.000758205159461	0.112926091576	0.0705297423769	0.231311579414	0.0121692476882	0.0245249384316	-0.0145778869244	0.103059230785	0.372919236688	0.0114104099971	-0.0126893513878	0.198622667871	0.00960170625983	-0.0325062202831	0.920620570803	-0.00549406421781	-0.00629795826254	-0.0624196236095	0.0633139117592	-0.00671369172792	-0.452281233476	19.3251691541	47.9223836394	3.16626791656	0.000814278334641	0.170717675748	1.4560553391	-0.205282107191	-0.0287345994779	0.167550541693	22.4473106319	51.2888521547	2.45121398568
0.454	-8.4966035871	14.4511765597	0.852427765727	0.000871167169864	0.11299792923	0.0731455660884	0.231323760176	0.0121922765949	0.0215328747872	-0.0144746352012	0.103444215599	0.397050390959	0.0113978154054	-0.0124998321609	0.180415785922	0.00956966875365	-0.0315687920735	0.954235848454	-0.00550039381537	-0.00636123685856	-0.0641375684318	0.0633069778919	-0.007154042848	-0.428421006683	19.3730931209	47.9255499928	3.16643884778	0.000985701651055	0.172128957079	1.36650732162	-0.205310758175	-0.0285673694184	0.166909577325	22.4986007174	51.2913188498	2.48217603564
0.455	-8.4821519833	14.452031046	0.85654489696	0.000984202386582	0.113072504205	0.0760043840037	0.231335962504	0.0122123787621	0.0186714596348	-0.0143709863736	0.103853439643	0.421397697661	0.0113854013181	-0.0123283424337	0.162563668506	0.00953858533373	-0.0305980477676	0.987252763342	-0.00550678752364	-0.00642617966544	-0.0657480453265	0.0632996155691	-0.00757060278723	-0.404698871804	19.421020254	47.9287162776	3.16613078117	0.00115849136279	0.17345046639	1.27651130068	-0.205339242299	-0.0284008788354	0.166071588639	22.5498932851	51.2938165038	2.51313209534
0.456	-8.46769952298	14.4528895936	0.860550262034	0.0010973136676	0.113150057839	0.0791028836111	0.231348183535	0.0122296841034	0.0159392228816	-0.0142669160978	0.104287111929	0.445946873944	0.0113731498922	-0.0121745093124	0.145102574068	0.00950848901297	-0.029594593757	1.01965525784	-0.00551324695277	-0.0064926785966	-0.0672498169733	0.0632918485021	-0.00796353123596	-0.381158025673	19.4689505531	47.9318820144	3.16534291208	0.00133255748878	0.174681785601	1.18612712142	-0.205367560399	-0.0282353216533	0.165042775683	22.6011883658	51.2963450745	2.54400922358
0.457	-8.45324620214	14.4537520867	0.864436008036	0.00121050411058	0.113230828111	0.0824376593055	0.231360420538	0.0122443209422	0.0133344546193	-0.0141623998283	0.104745427129	0.470683525316	0.0113610436753	-0.0120379245702	0.128066910336	0.00947941218986	-0.0285590524477	1.0514273607	-0.00551977360426	-0.00656062439574	-0.0686417813231	0.0632837002212	-0.00833303051537	-0.357840533165	19.5168840175	47.9350467239	3.16407603025	0.00150780966015	0.175822557124	1.09541592376	-0.205395713503	-0.0280708853803	0.163829770521	22.6524859906	51.2989044471	2.574735865
0.458	-8.43879201689	14.4546184021	0.868194758892	0.00132377704941	0.113315049549	0.0860052170256	0.231372670906	0.0122564157767	0.0108552144375	-0.014057412832	0.105228565477	0.495593170352	0.0113490656397	-0.0119181465298	0.111489170391	0.00945138663256	-0.0274920621569	1.08255322101	-0.00552636886985	-0.00662990677352	-0.0699229742277	0.0632751940337	-0.00867934439407	-0.334787224245	19.5648206458	47.9382099281	3.16233247519	0.00168415718124	0.176872485067	1.00443996235	-0.205423702821	-0.0279077506904	0.162439609179	22.70378619	51.301494436	2.60524202883
0.459	-8.42433696349	14.4554884093	0.871819630265	0.00143713605076	0.113402953147	0.0898019788228	0.231384932161	0.0122660930544	0.00849934096914	-0.0139519302029	0.105736692695	0.520661265509	0.0113371992154	-0.0118147020067	0.095399875936	0.009424443463	-0.0263942769748	1.1130171432	-0.00553303403051	-0.00670041454634	-0.071092571412	0.0632663529831	-0.00900275680424	-0.31203759613	19.6127604364	47.9413711524	3.16011606157	0.0018615090919	0.177831336258	0.913262420576	-0.205451529742	-0.0277460910357	0.160879700328	22.7550889947	51.3041147867	2.63545931876
0.46	-8.4098810383	14.4563619713	0.875304229558	0.00155058491047	0.11349476628	0.0938242873617	0.231397201945	0.0122734749569	0.00626446388196	-0.0138459268766	0.106269959942	0.545873229865	0.0113254283203	-0.0117270883048	0.0798275277702	0.00939861314121	-0.0252663665917	1.14280362293	-0.00553977025567	-0.00677203577697	-0.0721498898383	0.0632571998095	-0.00930359046333	-0.289629722101	19.6607033869	47.9445299265	3.15743206441	0.00203977423057	0.178698941078	0.821947219669	-0.205479195823	-0.0275860722874	0.159157796414	22.8063944346	51.306765177	2.6653213799
0.461	-8.39542423784	14.4572389447	0.878642700613	0.00166412764992	0.113590712629	0.0980684103424	0.231409478023	0.0122786811962	0.00414801458828	-0.0137393776447	0.106828503792	0.571214469841	0.0113137373885	-0.0116547752592	0.0647985635078	0.00937392544987	-0.0241090160885	1.17189738355	-0.00554657860252	-0.00684465791611	-0.0730943884373	0.0632477569116	-0.00958220540738	-0.267600166029	19.7086494948	47.9476857861	3.15428721905	0.00221886129816	0.1794751941	0.730558824253	-0.205506702786	-0.0274278524087	0.157281961059	22.8577025398	51.3094452196	2.69476379454
0.462	-8.38096655878	14.4581191809	0.881829697639	0.00177776851229	0.113691012106	0.102530544813	0.231421758278	0.0122818288219	0.00214723695535	-0.0136322571697	0.107412446229	0.596670403509	0.0113021113972	-0.0115972073162	0.0503373225147	0.00935040947898	-0.0229229256902	1.20028341292	-0.00555346001545	-0.00691816794449	-0.0739256683191	0.0632380463102	-0.00983899744226	-0.245983903733	19.7565987568	47.9508382745	3.15068948269	0.00239867892248	0.180160054535	0.639162045323	-0.205534052503	-0.0272715811585	0.155260539381	22.9090133397	51.3121544637	2.72372439504
0.463	-8.36650799792	14.459002526	0.884860396385	0.00189151195874	0.113795880789	0.10720682105	0.231434040708	0.0122830320286	0.000259176478721	-0.0135245399992	0.108021894673	0.622226484265	0.0112905358907	-0.0115538056542	0.0364660013438	0.0093280936109	-0.0217088104834	1.22794700068	-0.00556041532568	-0.00699245251433	-0.0746434713656	0.0632280896133	-0.0100743962284	-0.224813668494	19.8045511694	47.9539869416	3.1466448307	0.00257913572299	0.180753546478	0.547821841725	-0.205561246993	-0.0271173998224	0.153102132841	22.9603268631	51.3148923976	2.75214341283
0.464	-8.35204855225	14.4598888158	0.88771918416	0.0020053626651	0.11390553194	0.112095480878	0.231446323426	0.012282404006	-0.00151522166561	-0.0134162005797	0.108656944465	0.647873099741	0.0112789970067	-0.0115239624149	0.023220477342	0.00930700550448	-0.0204674023579	1.25486925045	-0.00556744525255	-0.00706740124268	-0.0752539853238	0.0632179081005	-0.0102886294985	-0.203652871802	19.8525067284	47.95713108	3.14163193107	0.00276014037848	0.181255764508	0.45661421827	-0.205588288413	-0.0269654393328	0.150818846421	23.0116431385	51.3176584432	2.77994766831
0.465	-8.3375882189	14.4607778862	0.890421770513	0.00211932551785	0.114020173557	0.117187752941	0.231458604655	0.012280054635	-0.00318352039903	-0.013307213271	0.109317672867	0.673583704433	0.0112674814986	-0.0115070537488	0.010596854765	0.00928717208085	-0.0191994448885	1.28104568837	-0.00557455040222	-0.0071428980837	-0.0757396967165	0.0632075227566	-0.0104820582005	-0.183204532252	19.900465429	47.9602700956	3.13639929891	0.00294160169033	0.181666859187	0.365575139713	-0.205615179044	-0.0268158228754	0.148414068506	23.0629621937	51.3204519686	2.80710320175
0.466	-8.32312699517	14.4616695752	0.892956245691	0.00223340560893	0.114140008605	0.122482343504	0.231470882727	0.0122760892963	-0.0047471569851	-0.013197552364	0.110004141202	0.699352965654	0.0112559767491	-0.0115024451968	-0.00137975074176	0.00926861951182	-0.0179056931744	1.30645773964	-0.00558173126428	-0.00721882603863	-0.0761162131494	0.063196954064	-0.0106553270471	-0.163333160919	19.9484272659	47.9634036881	3.13078558445	0.00312342864097	0.181987042097	0.27479067899	-0.205641921288	-0.026668666022	0.145899638184	23.1142840559	51.3232722948	2.83354923129
0.467	-8.30866487853	14.4625637134	0.89532000199	0.00234760823187	0.114265237274	0.127974994626	0.231483156077	0.0122706107798	-0.0062098762719	-0.0130871920933	0.110716400057	0.725164743963	0.0112444707849	-0.0115094832504	-0.0126963564762	0.00925137320614	-0.0165869181903	1.33109222868	-0.00558898821413	-0.00729507365669	-0.0763790229685	0.0631862218876	-0.0108090257121	-0.144064169115	19.9963922335	47.9665314849	3.12480807304	0.0033055304607	0.182216597364	0.184319855385	-0.205668517658	-0.026524073917	0.143284572056	23.1656087514	51.326118688	2.85923711956
0.468	-8.29420186661	14.4634601288	0.897510949522	0.0024619388783	0.114396055577	0.133661611373	0.231495423242	0.0122637180747	-0.00757553370204	-0.0129761066507	0.111454485192	0.751005526785	0.0112329522921	-0.0115275024727	-0.0233420880977	0.00923545779513	-0.0152439038232	1.35493650546	-0.00559632151498	-0.00737152805762	-0.076529778893	0.063175345491	-0.0109437674424	-0.125419291406	20.0443603258	47.9696531305	3.11848303676	0.00348781669464	0.182355870521	0.0942264586356	-0.205694970766	-0.0263821425752	0.140578111517	23.2169363059	51.3289903672	2.88412116468
0.469	-8.27973795722	14.4643586481	0.89952750504	0.00257640323378	0.11453265538	0.139537994848	0.231507682854	0.0122555062708	-0.00884807435796	-0.0128642701988	0.112218418588	0.776861265309	0.011221410627	-0.0115558276071	-0.0333081807257	0.00922089712004	-0.0138774463635	1.37797841405	-0.00560373131762	-0.00744807722431	-0.0765685544902	0.0631643435142	-0.0110601861863	-0.10741819648	20.0923315365	47.9727682855	3.11182698607	0.00367019726475	0.182405269692	0.00457188421751	-0.205721283317	-0.026242958697	0.137789644883	23.2682667443	51.3318865071	2.90815876424
0.47	-8.26527314835	14.4652590961	0.901368599385	0.00269100717364	0.11467522434	0.145599923666	0.23151993364	0.0122460664746	-0.0100315179443	-0.0127516568853	0.113008208377	0.802718312989	0.0112098358254	-0.0115937756802	-0.0425879655086	0.00920771421987	-0.0124883539799	1.40020635301	-0.00561121766101	-0.00752460954025	-0.0764960773813	0.0631532339538	-0.0111589345281	-0.0900784870901	20.140305859	47.9758766274	3.10485687852	0.0038525825316	0.182365264018	-0.084583232252	-0.205747458096	-0.026106599559	0.134928631131	23.3196000907	51.3348062417	2.93131038547
0.471	-8.25080743815	14.4661612973	0.903033677489	0.00280575675874	0.114823945868	0.151843133908	0.231532174417	0.0122354857427	-0.0111299459822	-0.0126382408566	0.113823849119	0.828563170697	0.0111982186085	-0.0116406580863	-0.0511768465876	0.0091959313198	-0.0110774461549	1.42160929708	-0.00561878047283	-0.00760101411022	-0.0763130625601	0.0631420341458	-0.0112406816272	-0.0734157112602	20.1882832862	47.9789778508	3.09758988023	0.00403488335489	0.182236382547	-0.173179711192	-0.205773497962	-0.025973132968	0.132004550891	23.3709363682	51.3377486668	2.95353969932
0.472	-8.23634082496	14.4670650754	0.904522646219	0.00292065823123	0.1149789991	0.158263328536	0.231544404083	0.0122238470258	-0.0121474879561	-0.012523996271	0.114665321994	0.854382579193	0.0111865503881	-0.0116957826448	-0.0590722704655	0.00918556982018	-0.00964555309208	1.44217682852	-0.00562641957031	-0.0076771808379	-0.076020392793	0.0631307607494	-0.0113061111726	-0.0574433794827	20.236263811	47.9820716675	3.09004348516	0.00421701115255	0.182019212771	-0.261159839869	-0.205799405838	-0.025842617259	0.129026867216	23.4222755989	51.3407128434	2.97481356561
0.473	-8.2218733073	14.4679702547	0.905835926533	0.0030357180102	0.115140558853	0.164856178106	0.231556621621	0.0122112291275	-0.013088308624	-0.0124088973125	0.115532595039	0.880163509908	0.011174823269	-0.0117584556247	-0.0662736894301	0.00917665028608	-0.00819351509629	1.46189916306	-0.00563413466101	-0.00775300056136	-0.075619054136	0.0631194297341	-0.0113559193554	-0.0421729861118	20.2842474257	47.9851578069	3.08223539591	0.00439887795846	0.181714399067	-0.348467569151	-0.205825184697	-0.0257151013291	0.126004992751	23.4736178042	51.3436978012	2.99510212243
0.474	-8.20740488384	14.4688766599	0.9069743976	0.00315094268743	0.115308795604	0.171617323833	0.231568826089	0.0121977066757	-0.0139565950958	-0.0122929182033	0.116425623386	0.905893184165	0.0111630300493	-0.011827983729	-0.072782519157	0.00916919243757	-0.00672218192723	1.48076717505	-0.00564192534387	-0.00782836516035	-0.0751101438327	0.063108056368	-0.011390812866	-0.0276140351489	20.3322341226	47.9882360164	3.07418352365	0.00458039647848	0.181322640961	-0.435048642445	-0.20585083756	-0.0255906247029	0.122948259581	23.5249630044	51.3467025417	3.01437884569
0.475	-8.19293555345	14.4697841167	0.907939229161	0.00326633902297	0.115483875474	0.178542415842	0.231581016618	0.0121833514427	-0.0147538710153	-0.0121760332168	0.117344349542	0.931559127632	0.0111511642199	-0.0119036750821	-0.0786001870438	0.00916321514054	-0.0052324121415	1.49877239642	-0.0056497911103	-0.00790316771034	-0.0744949561522	0.0630966551916	-0.0114115399434	-0.0138401198201	20.3802238937	47.9913062552	3.06629416347	0.00476148014461	0.180844691298	-0.520850682835	-0.205876367481	-0.0254692180086	0.119865129236	23.5763112187	51.3497260405	3.03261861205
0.476	-8.17846531517	14.4706924527	0.908732846379	0.00338191394079	0.115665960163	0.185626961642	0.231593192408	0.0121682293998	-0.0154902148061	-0.0120582166903	0.118288703589	0.957148968024	0.0111392199606	-0.0119848435462	-0.0837367411368	0.00915873639828	-0.00372507236878	1.51590714901	-0.00565773134538	-0.00797730244132	-0.0737745057995	0.0630852400134	-0.0114188165024	-0.000712998094968	20.428216731	47.9943682931	3.05778162181	0.00494204316735	0.180281354176	-0.605823561076	-0.205901777541	-0.0253509022493	0.116766389459	23.6276624653	51.352767253	3.04980643094
0.477	-8.16399416819	14.4716014976	0.909356985241	0.00349767452434	0.115855206932	0.192866577911	0.231605352724	0.0121524010233	-0.0161665382329	-0.0119394430367	0.119258603497	0.982650846512	0.0111271921338	-0.0120708099818	-0.0881961300111	0.00915577334379	-0.00220103661106	1.53216436644	-0.00566574532905	-0.00805066489982	-0.0729504112132	0.0630738239397	-0.0114133307565	0.0116844897566	20.476212626	47.9974217236	3.04907928407	0.00512200058589	0.179633482908	-0.689918975288	-0.205927070837	-0.0252356890707	0.113659967901	23.6790167615	51.3558251176	3.06592272222
0.478	-8.1495221119	14.4725110833	0.909814268351	0.00361362801211	0.116051768624	0.200256806202	0.231617496886	0.0121359242496	-0.0167870091973	-0.0118196867573	0.120253955444	1.00805304905	0.011115076278	-0.0121609016051	-0.0919871166116	0.00915434223271	-0.000661185546058	1.54753776357	-0.00567383223756	-0.00812315212728	-0.0720240437076	0.0630624193679	-0.011395812936	0.0233511513798	20.5242115701	48.0004663654	3.04020439088	0.00530126831627	0.178901977865	-0.773091110081	-0.205952250472	-0.0251235817643	0.110554644838	23.7303741234	51.3588985561	3.08095425367
0.479	-8.13504914584	14.4734210443	0.910107731819	0.00372978179323	0.116255793614	0.207793173902	0.231629624275	0.0121188528693	-0.0173557515955	-0.0116989224525	0.121274654069	1.03334419916	0.0111028685996	-0.0122544552289	-0.0951201310745	0.00915445843706	0.000893594237045	1.56202180264	-0.00568199114494	-0.00819466262185	-0.0709969454256	0.0630510379645	-0.0113669939257	0.0342868692242	20.5722135543	48.0035020557	3.03117613494	0.00547976319726	0.178087784113	-0.855296394169	-0.205977319551	-0.0250145749519	0.107458979939	23.7817345659	51.3619864787	3.09489110112
0.48	-8.12057526971	14.4743312185	0.910240754485	0.00384614340294	0.116467425796	0.215471190033	0.23164173432	0.0121012365711	-0.0178768447367	-0.0115771248341	0.122320582773	1.05851320893	0.0110905659625	-0.012350818906	-0.0976072231279	0.00915613643967	0.002462410991	1.57561170528	-0.00569022102447	-0.00826509644126	-0.0698706933872	0.0630396906656	-0.0113276038273	0.0444933275867	20.6202185696	48.0065286506	3.02201358974	0.00565740303386	0.177191889076	-0.936493679445	-0.206002281166	-0.0249086548127	0.10438129853	23.833098103	51.3650877876	3.10772666335
0.481	-8.10610048337	14.4752414474	0.910217110068	0.00396272051812	0.116686804565	0.223286348082	0.231653826498	0.0120831209925	-0.0183543127496	-0.0114542687357	0.123391614026	1.08354929851	0.0110781658763	-0.0124493535125	-0.0994619898265	0.00915938982945	0.00404436857417	1.58830346105	-0.00569852075032	-0.00833435525277	-0.0686469296197	0.0630283876786	-0.0112783701886	0.053973949689	20.668226607	48.0095460252	3.01273575425	0.00583410663845	0.176215320103	-1.01664426781	-0.206027138393	-0.0248057993262	0.101329674595	23.8844647476	51.3682013797	3.11945743859
0.482	-8.09162478686	14.4761515764	0.910040888935	0.0040795209528	0.116914064803	0.23123412699	0.231665900333	0.0120645477784	-0.0187921152683	-0.0113303291238	0.124487609673	1.10844199423	0.0110656664825	-0.0125494342578	-0.100699500828	0.00916423129735	0.00563856722115	1.6000938329	-0.00570688909914	-0.00840234238903	-0.0673273429093	0.0630171384853	-0.0112200162908	0.0627338459017	20.716237657	48.0125540739	3.00336152315	0.00600979386949	0.175159141987	-1.09571196403	-0.206051894282	-0.0247059785312	0.0983119154116	23.9358345114	51.37132615	3.13008321822
0.483	-8.07714818035	14.4770614551	0.909716520458	0.00419655265364	0.117149336863	0.239309992463	0.231677955384	0.012045554652	-0.0191941376543	-0.0112052811084	0.125608421235	1.13318113134	0.0110530665393	-0.012650452119	-0.101336221494	0.00917067263312	0.00724410431762	1.61098036005	-0.00571532475178	-0.00846896289289	-0.0659136648173	0.0630059518475	-0.0111532594874	0.0707797608047	20.7642517104	48.0155527095	2.99390971661	0.00618438566771	0.174024454453	-1.17366310439	-0.206076551848	-0.0246091548017	0.0953355436213	23.9872074049	51.374460995	3.13960681856
0.484	-8.06267066415	14.4779709378	0.909248735756	0.00431382369535	0.117392746558	0.247509398083	0.231689991249	0.0120261754918	-0.0195641828468	-0.0110790999527	0.126753890228	1.15775685365	0.0110403654056	-0.0127518151965	-0.101389933538	0.00917872472287	0.0088600751768	1.62096135831	-0.005723826295	-0.00853412355616	-0.0644076617064	0.0629948358129	-0.0110788095985	0.0781200169586	20.8122687577	48.0185418638	2.98439890146	0.00635780408975	0.172812389613	-1.25046657567	-0.206101114067	-0.0245152831392	0.0924077815143	24.0385834378	51.3776048155	3.14803412557
0.485	-8.04819223874	14.4788798834	0.908642541617	0.0044313422762	0.11764441515	0.255827786284	0.231702007557	0.0120064404189	-0.0199059628649	-0.0109517610833	0.127923848461	1.18215961259	0.011027563023	-0.0128529499899	-0.100879653204	0.00918839754736	0.0104855738149	1.63003591786	-0.00573239222326	-0.00859773295104	-0.0628111280603	0.0629837977244	-0.0109973673618	0.0847644564346	20.8602887894	48.021521487	2.97484749556	0.00652997233926	0.171524109415	-1.32609382031	-0.206125583865	-0.0244243114802	0.0895355367102	24.0899626185	51.3807565195	3.15537394583
0.486	-8.03371290472	14.4797881563	0.907903209329	0.00454911671344	0.117904459338	0.264260589225	0.231714003965	0.0119863758921	-0.0202230908908	-0.0108232400999	0.12911811835	1.20638016476	0.0110146598967	-0.0129533025906	-0.0998255482555	0.00919970018113	0.012119693723	1.63820389841	-0.00574102094046	-0.0086597014549	-0.0611258796598	0.0629728442293	-0.0109096229433	0.0907243805996	20.9083117959	48.0244915476	2.96527372301	0.00670081479551	0.17016080309	-1.40051882932	-0.206149964111	-0.0243361810182	0.0867253872566	24.1413449543	51.3839150255	3.16163797677
0.487	-8.01923266283	14.480695626	0.90703625977	0.00466715543874	0.118172991247	0.272803229589	0.231725980155	0.0119660048094	-0.0205190745182	-0.0106935127841	0.130336513216	1.2304095685	0.0110016570755	-0.0130523397911	-0.0982488528025	0.00921264079231	0.0137615286332	1.64546592191	-0.00574971076182	-0.00871994126825	-0.059353747045	0.0629619812905	-0.0108162545093	0.0960124873382	20.9563377677	48.0274520322	2.9556954354	0.00687025703936	0.168723684614	-1.47371812278	-0.206174257615	-0.0242508265395	0.0839835703373	24.1927304514	51.3870792648	3.16684064269
0.488	-8.00475151393	14.4816021678	0.906047418714	0.00478546699357	0.118450118423	0.281451121242	0.231737935831	0.0119453466182	-0.0207973079523	-0.0105625551087	0.13157883759	1.25423917927	0.0109885561306	-0.0131495501081	-0.0961717810642	0.00922722664327	0.0154101732756	1.65182336284	-0.00575845991567	-0.00877836642634	-0.057496569123	0.0629512141999	-0.0107179268624	0.100642806501	21.0043666952	48.0304029451	2.94613032043	0.00703822587677	0.167213990193	-1.54567071843	-0.206198467116	-0.0241681767696	0.0813159694662	24.2441191152	51.3902481847	3.17099906504
0.489	-7.99026945902	14.4825076629	0.90494261682	0.00490406002469	0.118735943818	0.290199669817	0.231749870713	0.0119244174309	-0.0210610668873	-0.0104303432462	0.132844887502	1.27786064411	0.0109753591332	-0.0132444447186	-0.0936174400631	0.00924346409197	0.0170647241251	1.65727833617	-0.00576726654528	-0.00883489280445	-0.055556187086	0.0629405475914	-0.0106152901423	0.104630633665	21.0523985688	48.0333443081	2.93659564853	0.00720464935976	0.16563297579	-1.61635808866	-0.206222595282	-0.0240881547318	0.0787281062221	24.2955109496	51.3934207507	3.17413289845
0.49	-7.97578649919	14.4834119982	0.903727971017	0.0050229432795	0.11903056579	0.299044273284	0.231761784537	0.0119032301468	-0.0213135012891	-0.010296853577	0.134134450771	1.30126589502	0.0109620686317	-0.0133365583094	-0.0906097415063	0.0092613585941	0.0187242801346	1.66183368296	-0.00577612871074	-0.00888943811728	-0.0535344385789	0.062929985457	-0.0105089785947	0.107992461533	21.100433379	48.0362761601	2.92710834742	0.007369456805	0.163981914692	-1.68576410646	-0.206246644699	-0.0240106781133	0.0762251309352	24.346905958	51.3965959492	3.17626421154
0.491	-7.96130263565	14.484315067	0.902409739792	0.00514212560144	0.119334078088	0.307980322337	0.231773677049	0.0118817945804	-0.0215576314367	-0.010162062698	0.13544730729	1.32444714155	0.0109486876276	-0.0134254498368	-0.0871733132735	0.00928091470589	0.0203879434531	1.66549295402	-0.00578504439076	-0.00894192191263	-0.0514331521117	0.062919531163	-0.0103996094087	0.110745910497	21.1484711164	48.0391985567	2.91768497229	0.00753257880992	0.162262095149	-1.75387498081	-0.206270617867	-0.0239356596408	0.0738118143054	24.3983041423	51.3997727901	3.1774174124
0.492	-7.94681786973	14.485216769	0.900994308293	0.0052616159254	0.119646569849	0.317003200857	0.231785548005	0.0118601175938	-0.021796341869	-0.0100259474297	0.136783229292	1.34739686247	0.0109352195511	-0.0135107031987	-0.0833334104682	0.00930213608768	0.0220548201258	1.6682603913	-0.00579401148449	-0.00899226555962	-0.0492541418789	0.0629091874675	-0.0102877816247	0.112909657328	21.1965117715	48.04211157	2.90834164619	0.00769394726653	0.160474818067	-1.82067918214	-0.206294517201	-0.0238630074617	0.0714925439097	24.4497055039	51.4029503083	3.17761911452
0.493	-7.93233220285	14.4861170103	0.899488192052	0.00538142327313	0.119968125593	0.326108286197	0.231797397166	0.0118382032337	-0.0220323783578	-0.00988848482426	0.138141981621	1.37010779688	0.0109216682356	-0.0135919278174	-0.0791158268985	0.00932502550813	0.0237240207752	1.67014090753	-0.00580302781339	-0.00904039223199	-0.046999202852	0.0628989565391	-0.0101740751147	0.114503362769	21.2445553349	48.0450152879	2.89909401536	0.00785349537296	0.158621394797	-1.8861673584	-0.206318345017	-0.0237926255315	0.0692713166354	24.5011100428	51.4061275668	3.17689789832
0.494	-7.91784563649	14.4870157034	0.897897984833	0.00550155674853	0.120298825211	0.335290949541	0.231809224294	0.0118160528733	-0.0222683423199	-0.00974965217245	0.139523321987	1.39257293444	0.0109080378921	-0.013668759134	-0.0745468063178	0.00934958484915	0.025394661261	1.671140064	-0.00581209112295	-0.00908622688655	-0.0446701062538	0.0628888399767	-0.0100590496344	0.115547597758	21.2926017974	48.0479098135	2.88995726407	0.00801115764286	0.156703144996	-1.95033224247	-0.206342103537	-0.0237244140043	0.0671517378651	24.5525177584	51.409303658	3.17528434098
0.495	-7.90335817225	14.4879127675	0.896230347455	0.00562202553311	0.120638743963	0.344546556171	0.231821029153	0.0117936653574	-0.0225066895364	-0.00960942701086	0.140927001207	1.41478550528	0.010894333083	-0.0137408590145	-0.0696529547859	0.00937581511144	0.0270658633163	1.67126404674	-0.00582119908451	-0.00912969623737	-0.042268595389	0.0628788388299	-0.00994324395103	0.116063768946	21.34065115	48.0507952652	2.88094602525	0.00816686991265	0.154721394599	-2.01316855176	-0.206365794879	-0.0236582696268	0.0651370172855	24.6039286491	51.4124777055	3.17281074822
0.496	-7.8888698118	14.4888081287	0.894491996616	0.00574283888133	0.120987952474	0.353870465711	0.231832811504	0.0117710371499	-0.0227497256128	-0.00946778712853	0.142352763444	1.43673896923	0.0108805586955	-0.0138079160686	-0.0644611533498	0.00940371642067	0.0287367551603	1.67051964114	-0.00583034929699	-0.00917072872603	-0.0397963819305	0.0628689536204	-0.00982717504498	0.116074043151	21.3887033835	48.0536717754	2.87207444012	0.00832056934689	0.152677473883	-2.07467288029	-0.206389421057	-0.0235940861333	0.0632299698191	24.6553427124	51.4156488665	3.16951113939
0.497	-7.87438055688	14.4897017195	0.892689671367	0.00586400611593	0.121346516724	0.363258032416	0.231844571104	0.0117481624848	-0.0229996046983	-0.00932471057359	0.143800346431	1.45842700477	0.0108667199145	-0.0138696458813	-0.0589984721155	0.0094332880343	0.0304064720835	1.6689142053	-0.0058395392886	-0.00920925448823	-0.0372551424734	0.0628591843642	-0.00971133738754	0.115601271711	21.4367584891	48.0565394906	2.86335602403	0.00847219444166	0.150572715651	-2.13484358482	-0.206412983977	-0.0235317546411	0.0614330148092	24.706759945	51.4188163325	3.16542088985
0.498	-7.85989040928	14.4905934794	0.890830110759	0.00598553662331	0.121714498042	0.372704605408	0.231856307702	0.011725033519	-0.023258326808	-0.00918017565954	0.145269481682	1.4798434976	0.010852822196	-0.0139257911601	-0.0532920853948	0.00946452834884	0.0320741570072	1.66645564212	-0.0058487665185	-0.0092452053173	-0.0346465156581	0.0628495305944	-0.00959620229483	0.11466891368	21.4848164582	48.0593985705	2.85480374098	0.00862168502625	0.148408453526	-2.19368066479	-0.206436485437	-0.0234711640446	0.0597481779987	24.7581803428	51.4219793314	3.16057687998
0.499	-7.84539937086	14.4914833545	0.888920057565	0.00610743984889	0.12209195311	0.382205528927	0.231868021039	0.0117016404869	-0.0235277374741	-0.00903416097135	0.146759894696	1.50098252902	0.0108388712395	-0.013976121797	-0.047369188469	0.00949743490785	0.0337389610135	1.66315237041	-0.00585802837847	-0.00927851462489	-0.0319720995176	0.0628399913846	-0.0094822173581	0.113300959754	21.532877282	48.0622491873	2.84642985463	0.0087689822632	0.146186020374	-2.25118563797	-0.206459927119	-0.0234122014085	0.0581770944409	24.8096039011	51.4251371284	3.15501709282
0.5	-7.83090744354	14.4923712976	0.886966202408	0.00622972529242	0.122478933945	0.391756142624	0.231879710845	0.011677971855	-0.0238095263485	-0.00888664537143	0.148271305142	1.52183836419	0.0108248729612	-0.0140204348492	-0.0412569159598	0.00953200441028	0.0354000438463	1.65901329512	-0.00586732219449	-0.00930911739939	-0.0292334494807	0.0628305653729	-0.00936980595074	0.111521854968	21.5809409524	48.0650915253	2.838246122	0.00891402864681	0.14390674685	-2.30736141164	-0.206483310596	-0.0233547523553	0.0567210119916	24.8610306141	51.4282890272	3.14878055453
0.501	-7.81641462926	14.4932572683	0.884975202382	0.00635240250334	0.122875487908	0.401351781871	0.231891376838	0.0116540144786	-0.0241052265046	-0.00873760800533	0.149803427045	1.54240544028	0.0108108334665	-0.0140585544383	-0.0349822622229	0.0095682327194	0.0370565743823	1.65404777687	-0.00587664522827	-0.00933695016237	-0.0264320764945	0.0628212507865	-0.009259366812	0.109356422501	21.6290074611	48.0679257801	2.83026349545	0.00905676800027	0.141571960068	-2.36221215099	-0.206506637323	-0.023298701451	0.0553807966644	24.9124604758	51.4314343711	3.14190730453
0.502	-7.80192093	14.4941412328	0.882953636348	0.00647548107614	0.123281657688	0.410987778065	0.231903018723	0.011629753758	-0.0244162146701	-0.00858702830734	0.151355968942	1.56267835467	0.0107967590235	-0.0140903315713	-0.0285720037864	0.00960611487212	0.0387077310711	1.6482656009	-0.00588599467881	-0.00936195092354	-0.0235694458388	0.0628120454663	-0.00915127370696	0.106829787546	21.6770768	48.070752158	2.82249231637	0.00919714547152	0.13918298242	-2.41574314494	-0.20652990864	-0.0232439325836	0.0541569383349	24.9638934793	51.4345725438	3.13443805277
0.503	-7.78742634781	14.4950231636	0.880908001214	0.00659897064564	0.123697481306	0.420659459029	0.231914636186	0.0116051737944	-0.0247437125072	-0.00843488600585	0.152928634046	1.5826518532	0.0107826560358	-0.0141156438853	-0.0220526241246	0.00964564508883	0.0403527023445	1.64167694573	-0.00589536768384	-0.00938405913454	-0.0206469761542	0.0628029468918	-0.0090458751624	0.103967301577	21.7251489615	48.0735708753	2.81494221091	0.00933510752798	0.136741130513	-2.46796067058	-0.206553125771	-0.0231903293352	0.0530495584244	25.0153296171	51.4377029699	3.1264141649
0.504	-7.7729308847	14.4959030399	0.878844682127	0.00672288088235	0.12412299211	0.430362149415	0.231926228902	0.0115802575449	-0.0250887863804	-0.00828116112863	0.154521120382	1.60232081871	0.0107685310162	-0.0141343953178	-0.015450240935	0.0096868167835	0.0419906869931	1.63429235148	-0.00590476132123	-0.00940321564209	-0.0176660389297	0.0627939522071	-0.00894349427793	0.100794467377	21.7732239381	48.0763821574	2.80762207508	0.00947060195036	0.134247714249	-2.51887185679	-0.206576289823	-0.0231377753473	0.0520584174665	25.0667688811	51.4408251158	3.11787752807
0.505	-7.75843454276	14.4967808472	0.876769956201	0.00684722148779	0.124558218771	0.440091171182	0.231937796524	0.011554986977	-0.0254523495678	-0.00812583400798	0.156133120921	1.62168025972	0.0107543905607	-0.0141465157063	-0.00879053609242	0.00972962257425	0.043620894513	1.62612268832	-0.00591417261037	-0.00941936264077	-0.0146279584333	0.0627850582457	-0.00884442861167	0.0973368651466	21.8213017223	48.0791862385	2.80054011941	0.00960357782551	0.131704036046	-2.56848454818	-0.206599401788	-0.0230861546767	0.0511829237221	25.1182112629	51.4439384897	3.10887026787
0.506	-7.74393732405	14.4976565772	0.874689947814	0.00697200218981	0.125003185278	0.449841844111	0.231949338689	0.0115293432203	-0.0258351638913	-0.00796888528567	0.157764323701	1.64072529939	0.0107402413227	-0.0141519603184	-0.00209868820093	0.00977405429422	0.0452425454195	1.61717912484	-0.0059235985135	-0.00943244362593	-0.01153401189	0.0627762615563	-0.00874895013932	0.0936200795404	21.8693823071	48.0819833605	2.79370377958	0.00973398553863	0.129111390188	-2.61680716972	-0.206622462542	-0.023035352143	0.0504221436568	25.1696567535	51.4470426422	3.09943477809
0.507	-7.72943923065	14.4985302275	0.872610658407	0.00709723273792	0.125457910944	0.459609486385	0.231960855014	0.0115033067175	-0.0262378416955	-0.00781029591785	0.159414411933	1.65945116499	0.0107260899878	-0.0141507093168	0.0046006915727	0.00982010300269	0.0468548715304	1.6074730968	-0.00593303593699	-0.00944240334695	-0.00838543015561	0.0627675584286	-0.00865730528535	0.0896696283889	21.9174656856	48.0847737723	2.78711976111	0.00986177676487	0.126471062306	-2.66384859311	-0.206645472845	-0.0229852536648	0.0497748127673	25.2211053434	51.4501371664	3.08961357176
0.508	-7.71494026463	14.4994018017	0.870537675917	0.0072229228986	0.125922410409	0.469389444665	0.231972345097	0.0114768590377	-0.0266575181158	-0.00765004717982	0.161083064132	1.67785323296	0.0107119432502	-0.0141427659737	0.0112859945875	0.00986775899656	0.0484571162072	1.59701625683	-0.00594248173257	-0.00944918782342	-0.00518352277504	0.0627589448979	-0.00856975615508	0.0854286321264	21.9655518515	48.0875579709	2.78127741814	0.00998690446055	0.123784329044	-2.70961793149	-0.206668433345	-0.0229357470603	0.0492383964593	25.2725570228	51.4532216965	3.07944661379
0.509	-7.70044042808	14.5002713092	0.868477459997	0.00734908245061	0.126396693616	0.479176968551	0.231983808516	0.0114499793569	-0.0271018435014	-0.00748812067069	0.162769954127	1.69592675813	0.0106978077877	-0.0141281590368	0.0179278791038	0.00991701182197	0.0500485346042	1.58582053713	-0.00595193269855	-0.00945274413029	-0.00192909097314	0.0627504167742	-0.00848649111796	0.081101442076	22.0136407986	48.0903362	2.77518072724	0.0101093228539	0.121052457687	-2.7541247821	-0.206691344579	-0.0228867213038	0.0488131165039	25.3240117816	51.4562959109	3.06898219883
0.51	-7.68593972304	14.5011387654	0.8664348647	0.00747572118032	0.126880765809	0.488967418929	0.231995244829	0.0114226449731	-0.0275669239927	-0.00732449831804	0.164474751182	1.71366735098	0.0106836902375	-0.0141069412975	0.0245075994899	0.00996785028619	0.0516283938491	1.57389795282	-0.00596138558084	-0.00945302044169	0.00137646819348	0.0627419697121	-0.00840763319903	0.0766143957735	22.0617325209	48.0931084659	2.76935112476	0.0102289874358	0.118276706117	-2.79737835881	-0.206714206973	-0.0228380669782	0.0484955348074	25.3754696093	51.4593595312	3.05825841427
0.511	-7.67143815156	14.5020041904	0.86441514641	0.00760284887702	0.127374627574	0.498756109984	0.232006653569	0.0113948351025	-0.0280528172152	-0.00715916238239	0.166197120117	1.73107051912	0.010669597174	-0.0140791858071	0.0310033813512	0.0100202624697	0.0531959731794	1.5612607077	-0.00597083707411	-0.00944996611218	0.00473219082778	0.0627335992307	-0.00833332955288	0.0719928964972	22.1098270127	48.0958750369	2.76379083097	0.0103458549503	0.115458322874	-2.83938812534	-0.206737020846	-0.0227896775997	0.0482832222478	25.4269304953	51.4624123188	3.04731668532
0.512	-7.65693571566	14.5028676123	0.862428683788	0.00773047532856	0.127878275516	0.508539774539	0.23201803425	0.0113665280114	-0.0285613649758	-0.00699209546088	0.167936722892	1.7481350316	0.0106555350858	-0.0140449906421	0.0373869485338	0.0100742357377	0.0547505628617	1.54791865686	-0.00598028382394	-0.00944353354175	0.00813295002445	0.0627253006708	-0.00826379011001	0.0670859892562	22.1579242683	48.0986362838	2.7587030828	0.010459883387	0.112598550572	-2.88015647955	-0.20675978641	-0.0227414499877	0.0481720018433	25.4783944285	51.4654540798	3.03620535135
0.513	-7.64243241732	14.5037290622	0.860471099615	0.00785861031674	0.128391700833	0.518310860032	0.232029386365	0.0113377023208	-0.0290900163818	-0.00682328049191	0.169693215052	1.76484928748	0.010641510354	-0.0140044727713	0.0436487932166	0.0101297567525	0.0562914667632	1.53388914619	-0.00598972242716	-0.00943367289602	0.0115883414401	0.0627170691826	-0.0081991864481	0.062121334573	22.2060242827	48.101392569	2.75386734307	0.0105710319713	0.109698617882	-2.91970889957	-0.206782503776	-0.0226932832864	0.0481614008313	25.5298613978	51.4684846598	3.02495464683
0.514	-7.62792825851	14.5045885733	0.858551103622	0.00798726361184	0.128914889372	0.528066217292	0.232040709385	0.0113083374409	-0.0296397435013	-0.00665270076104	0.171466246682	1.78121397364	0.0106275292347	-0.0139577659815	0.0497647864031	0.0101868114872	0.0578180024627	1.51918225269	-0.00599914943079	-0.0094203343634	0.0150887237905	0.0627088998053	-0.00813956811052	0.0571153405763	22.2541270511	48.1041441505	2.7492955178	0.0106792611514	0.106759742402	-2.95804206195	-0.206805172957	-0.022645079142	0.0482468880946	25.5813313921	51.4715039415	3.01360879838
0.515	-7.61342324113	14.5054461853	0.856672994792	0.00811644496804	0.129447823024	0.537801087346	0.23205200276	0.0112784125864	-0.0302099654218	-0.00648033990493	0.173255465538	1.79722373661	0.0106135978392	-0.0139050250399	0.0557170966276	0.0102453852378	0.0593294988305	1.503810483	-0.00600856133401	-0.0094034720846	0.0186358338215	0.0627007875384	-0.00808496564272	0.0520895950031	22.3022325688	48.1068912922	2.74498787522	0.0107845325917	0.103783138096	-2.99516654926	-0.206827793869	-0.0225967431002	0.0484251957387	25.6328044	51.474511849	3.00220622122
0.516	-7.59891736706	14.5063019422	0.854840815067	0.00824616411904	0.129990478987	0.547510837794	0.23206326592	0.0112479076075	-0.0307999924989	-0.0063061819148	0.175060514728	1.81287464427	0.0105997221156	-0.0138464220652	0.0614888527925	0.0103054626358	0.0608252972637	1.48778638327	-0.00601795459012	-0.00938304013458	0.0222280662201	0.0626927273614	-0.00803538839914	0.0470648921619	22.3503408316	48.1096342581	2.7409440577	0.0108868091658	0.100770010195	-3.03108925381	-0.206850366332	-0.0225481841246	0.0486927555175	25.6842804101	51.4775083443	2.99078433216
0.517	-7.58441063814	14.5071558918	0.853058375418	0.00837643077344	0.130542829811	0.557190810759	0.232074498276	0.0112168030751	-0.0314090722241	-0.00613021114081	0.17688103325	1.82816239884	0.0105859078318	-0.0137821455593	0.0670641589386	0.0103670276603	0.0623047516979	1.47112248533	-0.00602732560704	-0.00935899370002	0.0258648028976	0.0626847142548	-0.00799082481178	0.042062282504	22.3984518354	48.1123733089	2.73715753853	0.0109860549494	0.0977215569705	-3.06581719442	-0.206872890082	-0.0224993148634	0.0490457668202	25.735759411	51.4804934262	2.97937951982
0.518	-7.56990305616	14.5080080856	0.851329222322	0.00850725461005	0.131104843401	0.566836368693	0.232085699217	0.0111850803827	-0.0320363126229	-0.00595241229625	0.178716655874	1.84308285054	0.0105721605593	-0.0137123993833	0.0724281932489	0.0104300636505	0.0637672285914	1.45383130165	-0.00603667074825	-0.00933128872264	0.029545151865	0.0626767432208	-0.00795124316744	0.0371010061644	22.4465655764	48.1151087011	2.7336267978	0.0110822352129	0.0946389701605	-3.09935642558	-0.206895364765	-0.0224500518708	0.0494802184403	25.7872413913	51.4834671295	2.96802707016
0.519	-7.55539462282	14.5088585786	0.849656641483	0.00863864527326	0.131676483027	0.576442882819	0.232096868119	0.0111527218837	-0.0326806855155	-0.0057727704617	0.180567013221	1.85763184237	0.0105584856588	-0.0136374016746	0.0775672239615	0.0104945533182	0.0652121068933	1.43592530202	-0.00604598633361	-0.00929988198943	0.0332683145425	0.0626688093025	-0.00791659347487	0.0321983789327	22.4946820511	48.1178406928	2.73035657406	0.0111753164159	0.0915234358141	-3.13171226707	-0.206917789949	-0.0224003158036	0.0499919160502	25.8387263396	51.4864295235	2.95676097274
0.52	-7.54088533982	14.5097074287	0.84804366529	0.00877061236844	0.132257707337	0.586005737598	0.232108004335	0.0111197109757	-0.0333411304746	-0.00559127108921	0.182431731767	1.87180524954	0.0105448882661	-0.0135573837886	0.082468548193	0.0105604787607	0.0666387779935	1.41741689853	-0.00605526864015	-0.00926473109153	0.0370334812615	0.0626609076016	-0.00788680822392	0.027372122946	22.5428012562	48.1205695434	2.72734473646	0.0112652662014	0.0883761350985	-3.1628891642	-0.206940165123	-0.022350031578	0.05057653517	25.8902142447	51.4893807111	2.9456140697
0.521	-7.52637520876	14.5105546971	0.846493046731	0.0089031654573	0.132848470372	0.59552033167	0.232119107207	0.011086032156	-0.0340165089583	-0.00540790000639	0.184310433875	1.88559896654	0.0105313732796	-0.0134725892374	0.0871205540971	0.0106278214725	0.0680466456575	1.39831842931	-0.00606451390291	-0.0092257944226	0.0408398566033	0.0626530332962	-0.00786180260609	0.0226391126635	22.5909231887	48.1232955101	2.72458860278	0.0113520533915	0.0851982451861	-3.19289066068	-0.206962489703	-0.0222991284987	0.0512296234956	25.9417050955	51.492320827	2.9346178025
0.522	-7.51186423119	14.5114004472	0.84500728175	0.00903631405327	0.133448721577	0.604982079662	0.232130176058	0.0110516710957	-0.0347056117607	-0.00522264342055	0.186202737813	1.89900890953	0.0105179453486	-0.0133832725944	0.0915127318513	0.0106965623583	0.0694351259446	1.37864214493	-0.0060737183157	-0.00918303116983	0.0446866489328	0.0626451816572	-0.00784147536764	0.018015364185	22.6390478459	48.126018847	2.72208508849	0.0114356479842	0.0819909401801	-3.2217193512	-0.206984763037	-0.0222475403769	0.051946620224	25.9931988809	51.495250037	2.92380222678
0.523	-7.49735240859	14.5122447452	0.843588609248	0.00917006761697	0.134058405824	0.61438641385	0.232141210201	0.0110166147076	-0.0354071645997	-0.00503548792275	0.188108257775	1.9120310155	0.0105046088631	-0.0132896983879	0.0956356811585	0.0107666817448	0.0708036471152	1.35840019635	-0.00608287803194	-0.00913640131048	0.0485730697874	0.0626373480647	-0.00782570967783	0.0135160154023	22.6871752252	48.1287398048	2.7198305428	0.0115160211503	0.0787553920794	-3.24937685036	-0.20700698441	-0.0221952056306	0.0527228725841	26.0446955902	51.4981685361	2.91319604218
0.524	-7.48283974239	14.513087659	0.842238988727	0.0093044355516	0.134677463424	0.623728785817	0.232152208934	0.0109808512079	-0.0361198347528	-0.00484642049191	0.190026603905	1.92466124343	0.010491367944	-0.0131921399897	0.0994811153869	0.0108381593931	0.0721516495257	1.33760462452	-0.0060919891654	-0.00908586561049	0.0524983301875	0.0626295280229	-0.00781437401619	0.00915530783823	22.7353053245	48.1314586305	2.7178209424	0.0115931452323	0.0754927717705	-3.27586376746	-0.207029153046	-0.0221420673673	0.0535536539974	26.0961952128	51.5010765473	2.90282632411
0.525	-7.46832623393	14.5139292585	0.840960111469	0.00943942719838	0.135305830151	0.633004668351	0.232163171545	0.0109443701718	-0.0368422373431	-0.0046554284988	0.191957382314	1.93689557594	0.0104782264347	-0.0130908785009	0.103041862079	0.0109109745107	0.0734785855138	1.31626735171	-0.00610104779102	-0.0090313856266	0.0564616375996	0.0626217171743	-0.00780732307669	0.0049465711636	22.7834381416	48.1341755669	2.71605172753	0.0116669937432	0.0722042500416	-3.30117969031	-0.207051268117	-0.0220880734502	0.0544341801433	26.1476977382	51.5039743199	2.89271871746
0.526	-7.45381188449	14.5147696153	0.83975340426	0.00957505183209	0.135943437264	0.642209557212	0.232174097311	0.0109071625824	-0.0375729417428	-0.00446249971009	0.193900195113	1.94873002171	0.0104651878946	-0.0129862016398	0.106311860254	0.0109851057631	0.0747839192769	1.2944001745	-0.00611004994569	-0.00897292371144	0.0604621927268	0.0626139113134	-0.0078043986862	0.000902209809283	22.8315736748	48.1368908517	2.71451798081	0.0117375413675	0.0688909986079	-3.32532317707	-0.207073328742	-0.0220331765482	0.055359623977	26.1992031564	51.5068621278	2.8828972429
0.527	-7.43929669528	14.515608802	0.838620033115	0.00971131865649	0.136590211529	0.651338973083	0.232184985503	0.0108692208729	-0.0383104773937	-0.00426762229232	0.195854640433	1.96016061876	0.0104522555925	-0.0128784026324	0.109286154497	0.0110605312861	0.0760671267434	1.27201475846	-0.00611899162906	-0.00891044302197	0.0644991861991	0.0626061063987	-0.00780543073566	-0.00296630873345	22.8797119225	48.1396047178	2.71321424842	0.0118047639624	0.0655541911411	-3.34829175642	-0.207095333997	-0.0219773341692	0.0563251340063	26.2507114576	51.5097402686	2.8733843416
0.528	-7.42478066744	14.5164468925	0.837560907006	0.00984823679988	0.137246075247	0.660388463497	0.232195835383	0.0108305389639	-0.0390533405589	-0.00407078481587	0.197820312462	1.97118343819	0.0104394325016	-0.0127677791123	0.111960885741	0.0111372286972	0.0773276954398	1.24912263438	-0.00612786880433	-0.00884390753115	0.0685717954475	0.0625982985643	-0.00781023812139	-0.00664846273139	22.9278528836	48.1423173924	2.7121347934	0.0118686385601	0.0621950042951	-3.37008193561	-0.207117282919	-0.0219205086782	0.057325848029	26.3022226323	51.5126090612	2.86420086026
0.529	-7.41026380201	14.5172839613	0.836576670408	0.00998581531064	0.137910946281	0.66935360479	0.232206646208	0.0107911122936	-0.0398000001442	-0.0038719762589	0.199796801475	1.98179458881	0.0104267212961	-0.0126546320299	0.114333279053	0.0112151751071	0.0785651243551	1.22573519618	-0.00613667739912	-0.00877328204266	0.0726791815287	0.0625904841304	-0.00781862969433	-0.0101346831652	22.9759965568	48.1450290964	2.71127337217	0.0119291433716	0.0588146187191	-3.39068921649	-0.207139174507	-0.0218626672996	0.0583569091978	26.3537366712	51.5154688446	2.85536596179
0.53	-7.39574609999	14.5181200835	0.835667725652	0.0101240631528	0.138584738086	0.678230004189	0.232217417233	0.0107509378414	-0.0405489044497	-0.00367118601122	0.201783693881	1.99199022215	0.0104141243478	-0.0125392645762	0.116401628336	0.0112943471311	0.0797789238033	1.20186370031	-0.00614541330625	-0.00869853220884	0.076820486116	0.0625826596129	-0.00783040521489	-0.0134163579787	23.0241429414	48.1477400448	2.71062345803	0.011986257791	0.0554142200513	-3.41010811902	-0.207161007731	-0.0218037821046	0.0594134808052	26.4052535656	51.5183199762	2.84689719975
0.531	-7.38122756228	14.5189553344	0.8348342143	0.0102629892017	0.139267359739	0.687013301758	0.232228147709	0.0107100141461	-0.0412984860595	-0.00346840387815	0.203780572261	2.00176653823	0.0104016437249	-0.0124219811229	0.118165278298	0.0113747209007	0.0809686152869	1.17751926677	-0.00615407238463	-0.00861962455149	0.0809948285896	0.0625748217322	-0.00784535631114	-0.0164858345233	23.0722920367	48.1504504456	2.71017810702	0.012039962401	0.0519949998856	-3.42833221235	-0.207182781537	-0.0217438299836	0.0604907611851	26.456773307	51.5211628301	2.83881045878
0.532	-7.36670818972	14.5197897896	0.834076054394	0.0104026022396	0.139958715976	0.695699172582	0.232238836887	0.0106683413185	-0.0420471690595	-0.00326362008431	0.205787015426	2.01111979176	0.0103892811913	-0.012303086182	0.119624603321	0.011456272074	0.082133731361	1.1527128814	-0.00616265046014	-0.00853652648558	0.0852013032236	0.0625669674203	-0.00786326743791	-0.0193364190345	23.1204438421	48.1531604997	2.709930107	0.0120902389792	0.0485581567031	-3.44535415275	-0.207204494849	-0.0216827926044	0.0615839972161	26.5082958874	51.5239977953	2.83111995459
0.533	-7.35218798306	14.520623524	0.833392910659	0.0105429109512	0.140658707227	0.704283328785	0.232249484018	0.0106259210469	-0.0427933742758	-0.00305682527736	0.207802598471	2.02004629882	0.0103770382065	-0.0121828833883	0.120780984063	0.0115389758474	0.0832738155015	1.12745539976	-0.00617114332656	-0.00844920634568	0.0894389765781	0.0625590938282	-0.00788391683449	-0.0219623741577	23.1685983576	48.1558704008	2.70987191796	0.012137070506	0.0451048967626	-3.46116572831	-0.207226146573	-0.0216206563562	0.062688499107	26.5598212989	51.5268252744	2.82383824885
0.534	-7.33766694299	14.5214566126	0.832784242928	0.0106839239196	0.141367229652	0.712761521674	0.232260088357	0.0105827565975	-0.04353552463	-0.0028480105317	0.209826892843	2.02854244408	0.0103649159275	-0.0120616745058	0.121636781019	0.0116228069662	0.0843884219775	1.10175755216	-0.00617954674644	-0.00835763341488	0.0937068850399	0.062551198331	-0.00790707747841	-0.0243589137099	23.216755583	48.1585803346	2.70999576151	0.0121804411718	0.0416364349433	-3.47575791027	-0.207247735608	-0.0215574122805	0.063799652271	26.6113495344	51.5296456817	2.81697626412
0.535	-7.32314507012	14.5222891294	0.832249272615	0.0108256496221	0.142084175185	0.721129543846	0.232270649162	0.0105388528093	-0.0442720517749	-0.00263716735207	0.211859466409	2.03660468836	0.010352915211	-0.0119397584623	0.122195306081	0.011707739735	0.0854771157286	1.0756299501	-0.00618785645213	-0.00826177795611	0.0980040324939	0.0625432785332	-0.00793251803289	-0.0265221952577	23.2649155184	48.1612904792	2.71029350162	0.0122203363871	0.0381539955332	-3.48912090989	-0.207269260842	-0.0214930559891	0.064912930713	26.6628805869	51.5324594414	2.81054329872
0.536	-7.30862236498	14.5231211475	0.831787008792	0.0109680964254	0.142809431572	0.729383231352	0.232281165696	0.010494216083	-0.0450014007511	-0.0024242876771	0.213899883541	2.0442295765	0.0103410366166	-0.0118174304134	0.122460791536	0.011793748029	0.0865394722505	1.04908309373	-0.00619606814673	-0.00816161124575	0.102329388232	0.0625353322723	-0.0079600037858	-0.0284493105719	23.3130781641	48.1640010045	2.71075694263	0.0122567427913	0.0346588129575	-3.50124424144	-0.207290721163	-0.021427587569	0.0660239096032	26.7144144501	51.5352669866	2.80454696715
0.537	-7.29409882804	14.5239527392	0.831396266818	0.0111112725824	0.143542882421	0.737518465772	0.232291637232	0.0104488543649	-0.0457220355747	-0.00220936388273	0.215947705203	2.05141374573	0.010329280411	-0.0116949808392	0.12243835687	0.0118808053039	0.0875750774877	1.02212738052	-0.00620417750515	-0.00805710560911	0.106681885052	0.0625273576216	-0.00798929757751	-0.0301382728503	23.3612435206	48.1667120717	2.71137759089	0.012289648264	0.0311521324419	-3.51211678987	-0.207312115463	-0.0213610114764	0.0671282756375	26.765951118	51.5380687568	2.79899340868
0.538	-7.27957445968	14.5247839751	0.831075660884	0.0112551862273	0.144284407242	0.74553117645	0.232302063047	0.0104027771251	-0.0464324442437	-0.00199238878561	0.218002489042	2.05815393409	0.0103176465732	-0.0115726946739	0.12213397376	0.0119688846065	0.0885835277354	0.9947731149	-0.00621218017519	-0.00794823445783	0.111060417501	0.0625193528925	-0.00802016071532	-0.0315880028065	23.4094115886	48.169423834	2.71214683354	0.0123190419355	0.0276352106052	-3.52172688354	-0.207333442637	-0.0212933364191	0.0682218390284	26.817490585	51.540865197	2.79388707876
0.539	-7.26504926023	14.5256149248	0.830823626369	0.0113998453716	0.145033881501	0.753417342523	0.232312442433	0.0103559953308	-0.0471311443252	-0.00177335564633	0.220063789504	2.06444698927	0.0103061348006	-0.0114508504726	0.121554428923	0.0120579585851	0.0895644295522	0.967030518746	-0.00622007177858	-0.00783497232888	0.1154638404	0.0625113166352	-0.00805235387236	-0.0327983112948	23.4575823687	48.1721364353	2.71305592358	0.0123449141988	0.0241093159779	-3.53006237105	-0.207354701593	-0.0212245752278	0.0693005437497	26.869032846	51.543656756	2.78923092782
0.54	-7.25052322994	14.5264456558	0.830638404936	0.0115452579007	0.14579117667	0.761172995117	0.232322774692	0.0103085214153	-0.0478166867979	-0.00155225817261	0.222131157938	2.07028987747	0.0102947445156	-0.0113297196155	0.120707285307	0.0121479994998	0.090517399683	0.938909742814	-0.00622784791221	-0.00771729492492	0.119890967526	0.0625032476393	-0.00808563796825	-0.0337698804797	23.5057558619	48.1748500113	2.71409603953	0.0123672567215	0.0205757294415	-3.53711070186	-0.207375891253	-0.0211547447174	0.0703604770824	26.9205778963	51.5464438847	2.78502643108
0.541	-7.235996369	14.527276234	0.830518104136	0.0116914315692	0.146556160277	0.768794219417	0.232333059137	0.0102603692412	-0.0484876615228	-0.00132909052228	0.224204142723	2.07567969253	0.010283474873	-0.0112095655519	0.119600841746	0.0122389792321	0.0914420649938	0.910420878812	-0.00623550414925	-0.0075951791559	0.124340570506	0.0624951449328	-0.00811977502968	-0.0345042423869	23.5539320693	48.1775646885	2.7152582556	0.0123860624586	0.0170357445853	-3.54285901037	-0.207397010558	-0.0210838655398	0.0713978781132	26.9721257317	51.5492270347	2.78127357364
0.542	-7.22146867752	14.5281067233	0.830460373312	0.0118383739973	0.14732869597	0.77627716522	0.2323432951	0.0102115560807	-0.0491386596113	-0.0011038473062	0.226282289435	2.08061373261	0.0102723247694	-0.0110906416447	0.11824697283	0.0123308692958	0.0923380624169	0.88157396741	-0.00624303604046	-0.00746860325849	0.128811224316	0.0624870077558	-0.00815457893266	-0.0351035635686	23.6021109921	48.1802808777	2.71712015569	0.0124013256649	0.0134906680282	-3.54729410396	-0.207418058472	-0.0210119626025	0.0724079965148	27.0236763486	51.5520066555	2.77796800435
0.543	-7.20694015556	14.5289371854	0.830464001745	0.0119860926671	0.148108643558	0.783618011359	0.232353481927	0.0101620981241	-0.0497772536473	-0.000876523591035	0.228365140899	2.08508919457	0.0102612928515	-0.0109731941669	0.116647982606	0.0124236408465	0.0932050389204	0.852379039483	-0.0062504391154	-0.00733754663257	0.133302027523	0.0624788355626	-0.00818980750823	-0.0353535875911	23.6502926319	48.1829986667	2.71845793724	0.0124130419086	0.00994181945853	-3.55040303533	-0.207439033985	-0.0209390636217	0.0733899651095	27.0752297435	51.5547831966	2.77511428297
0.544	-7.19241080313	14.5297676804	0.830525912344	0.0121345949184	0.148895859082	0.790813036467	0.232363618981	0.0101120108829	-0.0503972286824	-0.000647114901898	0.230452237377	2.08910376246	0.010250377524	-0.0108574608034	0.11481874442	0.0125172646917	0.0940426514743	0.822846068389	-0.00625770888371	-0.00720198998635	0.137811264929	0.0624706280722	-0.00822517323357	-0.0353778630961	23.6984769901	48.1857178407	2.71989004314	0.0124212080842	0.00639053181852	-3.55217224467	-0.207459936116	-0.0208651991335	0.074339011102	27.1267859137	51.5575571056	2.77270361781
0.545	-7.17788062016	14.5305982652	0.830643642694	0.0122838879454	0.149690194879	0.797858557424	0.232373705644	0.010061313576	-0.0509973852895	-0.000415617224808	0.232543116802	2.09265508793	0.0102395769604	-0.0107436664045	0.1127700535	0.0126117113009	0.0948505670307	0.79298504434	-0.00626484083647	-0.00706191553327	0.14233764122	0.0624623852595	-0.00826045219131	-0.035180052364	23.7466640683	48.1884384887	2.72140590847	0.0124258224259	0.00283815140066	-3.55258859105	-0.207480763918	-0.0207904035731	0.0752521099057	27.1783448566	51.5603288227	2.77073056996
0.546	-7.16334960653	14.5314289943	0.830814607441	0.0124339787926	0.150491499639	0.804750961688	0.232383741314	0.0100100265988	-0.0515765692107	-0.00018202700897	0.234637314872	2.09574105169	0.0102288891148	-0.0106320247552	0.110513245098	0.0127069508157	0.0956284625348	0.762805963961	-0.00627183044767	-0.0069173068717	0.146879681924	0.0624541073209	-0.00829542504169	-0.0347656484228	23.7948538679	48.1911606905	2.72299776971	0.0124268845204	-0.000713962371108	-3.5516389525	-0.207501516477	-0.020714714318	0.0761264002649	27.2299065704	51.5630987822	2.76918846369
0.547	-7.14881776207	14.5322599197	0.831036109477	0.0125848743517	0.15129961847	0.811486701707	0.232393725413	0.00995817146963	-0.0521336890524	5.36588310899e-05	0.236734365249	2.09835970116	0.0102183117334	-0.0105227380739	0.108060117484	0.0128029530594	0.0963760249402	0.732318846822	-0.00627867317565	-0.00676814907755	0.151435906366	0.0624457946692	-0.00832987825501	-0.0341407782107	23.8430463905	48.1938845184	2.72465787828	0.0124243953206	-0.00426443708158	-3.54931046845	-0.20752219292	-0.020638171517	0.0769592019496	27.2814710535	51.5658674111	2.76806944609
0.548	-7.13428508656	14.5330910904	0.831305384636	0.0127365813574	0.15211439297	0.818062298516	0.232403657384	0.0099057707655	-0.0526677191956	0.000291442913584	0.238833799739	2.10050927978	0.0102078423661	-0.0104159965718	0.105422886671	0.0128996875475	0.0970929512389	0.701533750464	-0.00628536446455	-0.0066144287353	0.156004778142	0.0624374479277	-0.0083636047403	-0.0333121923613	23.8912416377	48.1966100365	2.72637844086	0.0124183571583	-0.00781188761214	-3.54559059266	-0.207542792414	-0.0205608179033	0.0777480255347	27.3330383048	51.5686351281	2.76736451685
0.549	-7.11975157974	14.5339225529	0.831619571894	0.0128891063845	0.152935661291	0.824474343237	0.232413536693	0.00985284805517	-0.0531777014257	0.0005313273877	0.240935148494	2.10218822951	0.0101974783788	-0.0103119780586	0.102614139774	0.0129971234974	0.0977789485064	0.670460784517	-0.00629189974591	-0.00645613398593	0.160584720597	0.0624290679231	-0.00839640445307	-0.032287233189	23.9394396114	48.1993373017	2.72815190256	0.0124087737562	-0.0113549165074	-3.54046719788	-0.207563314173	-0.020482698601	0.0784905791515	27.3846083235	51.5714023422	2.76706364751
0.55	-7.10521724129	14.5347543506	0.831975758076	0.0130424558443	0.153763258212	0.830719499012	0.232423362831	0.00979942783022	-0.0536627485417	0.000773313932051	0.243037940209	2.1033952008	0.010187216966	-0.0102108475949	0.0996467875666	0.0130952298386	0.0984337339611	0.639110124968	-0.00629827444019	-0.00629325456888	0.165174113507	0.0624206556784	-0.00842808496932	-0.0310737993568	23.9876403132	48.202066363	2.72997069359	0.0123956502408	-0.0148921144385	-3.53392866422	-0.207583757452	-0.0204038609245	0.0791847737273	27.4361811094	51.5741694519	2.76715579629
0.551	-7.09068207085	14.5355865239	0.832370962948	0.013196635981	0.154597015213	0.836794502808	0.232433135313	0.00974553543313	-0.0541220457526	0.00101740375333	0.245141702339	2.1041290601	0.0101770551636	-0.0101127571925	0.096534017146	0.0131939752231	0.0990570350376	0.607492028052	-0.00630448395841	-0.00612578186443	0.169771295397	0.0624122124049	-0.00845846202435	-0.0296803107194	24.0358437451	48.2047972621	2.73182748258	0.0123789931532	-0.0184220607557	-3.52596397031	-0.20760412156	-0.020324354175	0.0798287253128	27.4877566626	51.5769368443	2.76762896776
0.552	-7.07614606804	14.5364191105	0.832802176476	0.0133516528689	0.155436760548	0.842696167179	0.232442853679	0.00969119698402	-0.0545548525406	0.00126359758515	0.247245961318	2.10438889763	0.0101669898622	-0.0100178455618	0.0932892442725	0.0132933280354	0.0996485894736	0.575616843882	-0.00631052370381	-0.00595370893448	0.174374564504	0.0624037394939	-0.00848736001534	-0.0281156712736	24.0840499087	48.2075300334	2.73371505737	0.0123588104607	-0.0219433241315	-3.51656278131	-0.207624405852	-0.0202442294336	0.080420757411	27.5393349834	51.5797048939	2.76847030222
0.553	-7.06160923241	14.5372521447	0.833266351372	0.0135075124088	0.156282319323	0.848421382034	0.232452517497	0.00963643930521	-0.0549605051056	0.00151189568721	0.249350242784	2.10417403469	0.0101570178205	-0.00992623790664	0.0899260660663	0.0133932564028	0.10020814541	0.543495029553	-0.00631638907356	-0.00577703056208	0.178982180299	0.0623952385077	-0.00851461246666	-0.0263892313524	24.1322588061	48.2102647041	2.73562644422	0.012335111567	-0.0254544632896	-3.50571553486	-0.207644609736	-0.0201635393544	0.0809594012098	27.5909160729	51.5824739622	2.76966616511
0.554	-7.04707156351	14.5380856581	0.833760425448	0.0136642203253	0.157133513572	0.853967116287	0.232462126362	0.00958128984422	-0.0553384169471	0.00176229784451	0.251454071817	2.10348403058	0.0101471356786	-0.00983804576663	0.086458213962	0.0134937282063	0.100735461506	0.511137161833	-0.00632207546048	-0.0055957432894	0.183592365054	0.0623867111702	-0.00854006245675	-0.0245107488299	24.1804704391	48.2130012948	2.7375549078	0.0123079073215	-0.0289540278192	-3.49341352419	-0.207664732675	-0.0200823379551	0.0814433973283	27.6424999321	51.5852443963	2.77120214701
0.555	-7.03253306084	14.538919679	0.834281310439	0.0138217821632	0.15799016234	0.85933041948	0.232471679895	0.00952577659564	-0.055688080145	0.002014803367	0.253556973177	2.10231868909	0.0101373399723	-0.00975336690603	0.0828995072443	0.0135947110906	0.101230307062	0.478553949193	-0.00632757825485	-0.00540984545406	0.188203305635	0.0623781593575	-0.00856356300588	-0.0224903494527	24.2286848096	48.2157398192	2.7394939214	0.012277210028	-0.0324405590703	-3.47964897803	-0.207684774184	-0.0200006804092	0.0818716944195	27.6940865625	51.588016529	2.77306315303
0.556	-7.01799372388	14.5397542326	0.83482593298	0.0139802032853	0.158852081761	0.864508423401	0.232481177747	0.00946992802227	-0.0560090666404	0.00226941108937	0.255658471554	2.1006780646	0.0101276271462	-0.0096722852489	0.0792638069979	0.0136961724752	0.101692462158	0.445756243163	-0.00633289284619	-0.00521933722354	0.192813155409	0.0623695850873	-0.00858497742414	-0.0203384870547	24.2769019197	48.2184802848	2.74143728614	0.0122430334529	-0.0359125911279	-3.46441513714	-0.207704733836	-0.0199186228381	0.0822434478905	27.7456759661	51.5907906773	2.77523352206
0.557	-7.0034535521	14.5405893412	0.835391230881	0.0141394888687	0.159719085145	0.869498343571	0.232490619598	0.00941377297477	-0.0563010284677	0.00252611937106	0.25775809182	2.09856246762	0.0101179935682	-0.00959487085991	0.0755649709827	0.0137980795652	0.102121717804	0.412755048972	-0.00633801462512	-0.00502422062767	0.197420036333	0.0623609905087	-0.00860417961897	-0.0180659026373	24.3251217712	48.221222693	2.74337914586	0.0122053928314	-0.0393686518599	-3.44770632687	-0.207724611258	-0.0198362221046	0.0825580190867	27.797268145	51.5935671426	2.77769705653
0.558	-6.98891254491	14.5414250239	0.835974160582	0.0142996439028	0.160590983057	0.874297480725	0.232500005155	0.00935734061153	-0.0565636981046	0.00278492609661	0.259855359289	2.09597246993	0.0101084355427	-0.00952117996973	0.0718168093808	0.0139003993621	0.102517876096	0.379561535345	-0.00634293898523	-0.00482449958893	0.20202204114	0.0623523778918	-0.00862105436221	-0.015683583857	24.373344366	48.2239670395	2.74531383812	0.0121643048735	-0.0428072640361	-3.42951802571	-0.207744406137	-0.0197535356089	0.082814972382	27.8488631017	51.5963462097	2.78043706715
0.559	-6.97437070175	14.5422612968	0.836571697146	0.0144606731861	0.161467583408	0.878903222212	0.232509334155	0.00930066031788	-0.0567968892865	0.00304582867624	0.261949799978	2.09290890908	0.0100989493252	-0.00945125504436	0.0680330413525	0.0140030986754	0.102880750385	0.346187043484	-0.006347661325	-0.0046201799505	0.206617235726	0.0623437496158	-0.00863549751594	-0.0132027236104	24.4215697062	48.2267133145	2.74723617733	0.0121197877682	-0.0462269465137	-3.40984692933	-0.207764118215	-0.0196706210862	0.0830140731996	27.9004608389	51.5991281464	2.78343644738
0.56	-6.95982802202	14.5430981731	0.837180875242	0.0146225813235	0.162348691541	0.883313043385	0.232518606366	0.0092437616255	-0.0570004957262	0.00330882404667	0.264040940879	2.08937289249	0.0100895311353	-0.00938512489724	0.064227252893	0.0141061441333	0.103210165455	0.312643095036	-0.00635217704972	-0.00441126950185	0.211203661576	0.062335108159	-0.00864741621722	-0.0106346789689	24.4697977936	48.2294615033	2.74914126098	0.0120718611872	-0.0496262154833	-3.38869100992	-0.207783747294	-0.0195875364082	0.0831552828895	27.9520613596	51.6019132036	2.78667783737
0.561	-6.9452845051	14.5439356629	0.837798766792	0.0147853727245	0.163234110317	0.887524508857	0.232527821584	0.00918667413174	-0.0571744916961	0.00357390867222	0.266128310226	2.08536580084	0.0100801771704	-0.00932280484287	0.0604128558189	0.0142095021949	0.103505957702	0.27894139909	-0.00635648157347	-0.00419777800186	0.215779338392	0.0623264560863	-0.00865672902179	-0.00799093022943	24.5180286302	48.2322115862	2.75102461874	0.0120205462866	-0.0530035857736	-3.36604957073	-0.207803293232	-0.0195043393883	0.0832387567498	28.003664667	51.6047016143	2.79014354944
0.562	-6.93074015038	14.5447737736	0.838422510773	0.0149490515997	0.164123640209	0.891535273731	0.232536979635	0.00912942742031	-0.0573189313291	0.00384107854622	0.268211437771	2.08088929106	0.0100708836195	-0.00926429689094	0.0566030480477	0.0143131391614	0.10376797533	0.245093858284	-0.00636057032107	-0.00397971719929	0.220342266752	0.0623177960388	-0.00866336600689	-0.00528303999454	24.5662622177	48.2349635396	2.75288209319	0.0119658657076	-0.0563575722067	-3.34192329541	-0.207822755945	-0.0194210875908	0.0832648383221	28.0552707646	51.6074935939	2.7938157022
0.563	-6.91619495724	14.5456125095	0.839049298316	0.0151136219595	0.165017079388	0.895343084798	0.232546080374	0.00907205098093	-0.0574339473387	0.00411032919264	0.270289855066	2.0759452986	0.0100616466761	-0.00920958997924	0.0528107753489	0.0144170211883	0.103996078546	0.211112573605	-0.0063644387301	-0.00375710085047	0.224890430891	0.0623091307214	-0.00866726883321	-0.00252261268906	24.6144985582	48.2377173356	2.75471001863	0.011907843576	-0.0596866910004	-3.31631429203	-0.207842135408	-0.0193378381442	0.0832340549678	28.106879656	51.6102893399	2.79767635465
0.564	-6.90164892505	14.5464518723	0.839676413685	0.0152790876111	0.165914223821	0.898945781635	0.232555123686	0.0090145741321	-0.0575197503204	0.00438165566804	0.272363095735	2.07053603919	0.010052462551	-0.00915866024432	0.0490486944764	0.0145211142975	0.104190139757	0.177009848281	-0.00636808225289	-0.00352994473423	0.229421801585	0.0623004628916	-0.00866839076681	0.000278745428659	24.6627376533	48.2404729432	2.75650504231	0.0118465054999	-0.0629894612123	-3.2892261317	-0.207861431651	-0.0192546475606	0.0831471121637	28.1584913452	51.6130890318	2.80170741677
0.565	-6.88710205318	14.5472918611	0.840301215649	0.0154454521567	0.166814867361	0.902341297638	0.232564109487	0.00895702594323	-0.0575766274706	0.00465505256379	0.27443069576	2.06466400994	0.0100433274852	-0.00911147132802	0.0453291381345	0.0146253843892	0.104350043777	0.142798190456	-0.00637149635859	-0.00329826666391	0.23393433907	0.0622917953479	-0.00866669666129	0.00310946555692	24.7109795049	48.2432303279	2.75826431811	0.0117818785662	-0.066264406219	-3.26066388169	-0.207880644761	-0.0191715715609	0.0830048874486	28.2101058362	51.615892831	2.80589088798
0.566	-6.87255434102	14.5481324723	0.840921148658	0.0156127189913	0.16771880184	0.905527661023	0.232573037717	0.00889943515915	-0.057604940841	0.00493051400855	0.27649219376	2.05833198995	0.0100342377622	-0.00906797471827	0.0416640813564	0.0147297972551	0.104475688029	0.108490314742	-0.00637467653517	-0.00306208649635	0.238425996031	0.0622831309181	-0.00866216290096	0.00595805508783	24.7592241148	48.2459894527	2.75998534262	0.0117139913354	-0.0695100552262	-3.23063413281	-0.207899774879	-0.0190886649049	0.0828084247187	28.261723133	51.6187008808	2.81020879745
0.567	-6.85800578793	14.5489736998	0.841533761472	0.0157808913008	0.168625817168	0.908502995691	0.23258190835	0.00884183012573	-0.0576051259413	0.00520803367107	0.278547131275	2.05154304018	0.0100251897197	-0.00902811012273	0.0380651097148	0.0148343185905	0.104566982758	0.0740991425628	-0.00637761829149	-0.00282142613801	0.242894720664	0.062274472448	-0.00865477730578	0.0088131352677	24.8074714847	48.2487502784	2.76166605949	0.0116428738354	-0.0727249448031	-3.19914502107	-0.207918822202	-0.0190059812288	0.0825589275919	28.3133432401	51.6215133069	2.81464327872
0.568	-6.84345639331	14.549815535	0.842136699706	0.0159499720601	0.169535701427	0.911265522176	0.232590721384	0.00878423871768	-0.0575776901096	0.00548760476323	0.280595053046	2.04430050286	0.0100161797617	-0.00899180587317	0.0345433894181	0.0149389140075	0.10462385123	0.0396378013684	-0.00638031715933	-0.00257630954781	0.247338459732	0.0622658227898	-0.00864453899914	0.0116634780134	24.8557216162	48.2515127639	2.7633048892	0.0115685575528	-0.0759076204355	-3.16620624369	-0.207937786979	-0.0189235728895	0.082257751259	28.3649661619	51.6243302169	2.81917668879
0.569	-6.82890615656	14.5506579672	0.842727724463	0.0161199640313	0.170448240968	0.913813558283	0.232599476848	0.00872668826804	-0.0575232092524	0.0057692200434	0.282635507298	2.03660800018	0.0100072043691	-0.00895897935888	0.0311096391524	0.0150435490481	0.104646229942	0.00511962261226	-0.00638276869547	-0.0023267627371	0.251755161687	0.0622571847912	-0.00863145823928	0.0144980416808	24.903974511	48.2542768666	2.76490056515	0.0114910754235	-0.079056638092	-3.13182906927	-0.207956669511	-0.0188414908156	0.0819063965464	28.4165919028	51.627151701	2.82379160821
0.57	-6.81435507709	14.5515009834	0.8433047086	0.0162908697621	0.171363220507	0.916145520016	0.232608174795	0.00866920549981	-0.0574423272628	0.00605287182005	0.284668046014	2.02846943253	0.00999826011071	-0.00892953748737	0.0277741038662	0.0151481891975	0.104634068822	-0.0294418613703	-0.00638496848373	-0.00207281376637	0.25614277977	0.062248561284	-0.00861555621574	0.0173060053785	24.9522301707	48.2570425431	2.76645234227	0.0114104618216	-0.0821705657978	-3.09602634233	-0.207975470148	-0.0187597843666	0.081506501534	28.4682204676	51.6299778323	2.82847100496
0.571	-6.79980315431	14.5523445686	0.843865655363	0.0164626915839	0.172280423228	0.918259922517	0.232616815305	0.00861181641102	-0.057335850317	0.00633855195567	0.286692225218	2.01988897433	0.00998934365336	-0.00890337720518	0.0245464605323	0.0152527998976	0.104587331431	-0.0640329221933	-0.00638691213698	-0.00181449273702	0.260499278931	0.0622399550741	-0.00859686359934	0.0200792274263	25.0004885969	48.259809742	2.76794557273	0.0113267525461	-0.0852479852111	-3.05881248435	-0.207994189291	-0.0186785011851	0.0810598614626	28.5198518608	51.6328086669	2.83319813013
0.572	-6.78525038767	14.5531887058	0.844408653677	0.016635431611	0.173199630879	0.920155379223	0.232625398487	0.00855454626696	-0.0572044379078	0.0066262518709	0.288707605243	2.01087107707	0.00998045177178	-0.00888038595518	0.0214360394457	0.0153573465609	0.10450599515	-0.0986396396111	-0.00638859529924	-0.0015518317849	0.264822625304	0.0622313689315	-0.00857542161577	0.0228047396813	25.048749791	48.2625784121	2.76939459145	0.0112399848069	-0.0882874931924	-3.0202034781	-0.208012827385	-0.0185976870881	0.0805683325743	28.5714860873	51.6356442443	2.83795659244
0.573	-6.77069677663	14.5540333761	0.844931956381	0.0168090917384	0.17412062387	0.921830603751	0.23263392447	0.0084974195895	-0.057048917166	0.00691596254903	0.290713751011	2.00142045802	0.00997158135772	-0.00886044217141	0.0184515280998	0.0154617945842	0.104390051375	-0.133247909282	-0.00639001364766	-0.00128486506866	0.269110807178	0.0622228055792	-0.00855128298936	0.0254725131381	25.0970137544	48.2653485096	2.7708003521	0.0111501972086	-0.0912877033656	-2.98021686831	-0.208031384922	-0.018517385963	0.0800339176785	28.6231231517	51.6384845878	2.84273050725
0.574	-6.75614232066	14.554878559	0.845433931798	0.016983673641	0.175043181377	0.923284410164	0.23264239341	0.008440460043	-0.0568701758748	0.00720767454068	0.29271023229	1.99154210054	0.00996272942869	-0.00884341588144	0.0156010518476	0.0155661093627	0.104239505696	-0.167843450312	-0.00639116289457	-0.00101362875117	0.2733618278	0.0622142676826	-0.00852451026132	0.0280729429214	25.1452804887	48.2681199917	2.77216382325	0.0110574297331	-0.0942472476675	-2.93887173559	-0.208049862435	-0.0184376396424	0.0794587236596	28.6747630589	51.6413297053	2.84750454128
0.575	-6.74158701927	14.5557242325	0.845913100988	0.0171591787724	0.175967081439	0.924515713137	0.232650805485	0.00838369037763	-0.0566691550193	0.00750137796881	0.294696623965	1.98124124834	0.00995389313612	-0.00882916927497	0.0128921610813	0.0156702563046	0.104054378063	-0.202411814054	-0.00639203878944	-0.000738160981708	0.277573711126	0.0622057578397	-0.00849517539065	0.0305967984314	25.1935499951	48.2708928167	2.7734862268	0.0109617237203	-0.0971647778734	-2.89618867611	-0.208068260498	-0.0183584878043	0.0788449525135	28.7264058135	51.6441795896	2.85226386786
0.576	-6.72703087197	14.556570373	0.846367783844	0.0173356083636	0.176892101043	0.925523494312	0.232659160897	0.0083271347936	-0.0564420131268	0.00779706253395	0.29667250633	1.97052348281	0.0099450697737	-0.00881755556189	0.010335265084	0.0157742008451	0.103834702972	-0.236938368231	-0.00639263712092	-0.000458501967437	0.281744317421	0.0621972785425	-0.00846341903903	0.0329159047978	25.2418222751	48.2736672951	2.77547051013	0.0108631218479	-0.100038967042	-2.85218966175	-0.208086579727	-0.0182799685699	0.0781935165869	28.7780514204	51.6470342169	2.85699084401
0.577	-6.7124738783	14.5574169558	0.846797950566	0.0175129634223	0.177818016262	0.92630694437	0.232667459872	0.00827081357403	-0.0562004260719	0.00809471751974	0.298637465241	1.95939433858	0.00993625678394	-0.00880842395804	0.00792794260633	0.0158779084614	0.10358052958	-0.271408415909	-0.00639295371875	-0.000174693700913	0.285872215627	0.0621888321729	-0.00842932013268	0.0352819079126	25.2900973305	48.2764433631	2.77666541934	0.0107616681088	-0.102868511152	-2.80689855781	-0.208104820769	-0.0182021168876	0.0775098481681	28.8296998843	51.6498935527	2.86168068647
0.578	-6.69791603785	14.5582639557	0.847201671451	0.0176912447316	0.178744602359	0.926865249232	0.23267570265	0.00821474358236	-0.05593955738	0.00839433179856	0.300591092404	1.94785998812	0.00992745176233	-0.008801619248	0.00568147745798	0.0159813446871	0.10329192185	-0.305807044213	-0.00639298445563	0.000113219949883	0.289955085966	0.0621804210592	-0.00839290731847	0.0375437205366	25.3383751624	48.2792206077	2.77782393992	0.010657407788	-0.105652130428	-2.76033999464	-0.20812298431	-0.0181249646809	0.076794565306	28.8813512099	51.6527575505	2.86631496251
0.579	-6.6833573502	14.5591113455	0.847578011453	0.0178704528497	0.179671633845	0.927197722805	0.232683889494	0.00815894352991	-0.0556605474558	0.00869589383762	0.302532985704	1.93592661188	0.0099186524637	-0.00879697801814	0.0036009822652	0.0160844751274	0.102968958709	-0.340119238928	-0.00639272524911	0.000405193085667	0.293991185605	0.0621720474616	-0.00835428792874	0.0396950589202	25.3866557722	48.281998993	2.7789465338	0.0105503874374	-0.108388570632	-2.71254041352	-0.208141071064	-0.018048542288	0.076050220523	28.9330054017	51.6556261487	2.87088151276
0.58	-6.66879781497	14.5599590976	0.847926177084	0.0180505881089	0.1805988846	0.927303787525	0.232692020681	0.00810343097754	-0.0553645573091	0.00899939170514	0.304462749352	1.9236006837	0.00990985680867	-0.00879433203918	0.00169097565231	0.0161872654738	0.102611734149	-0.374329879698	-0.00639217206356	0.00070117800448	0.297978652023	0.0621637135296	-0.0083135760066	0.0417287853488	25.434939161	48.2847784849	2.7800372541	0.0104406548498	-0.111076604564	-2.66352745	-0.208159081773	-0.0179728774837	0.0752793879947	28.9846624644	51.6584992739	2.87536886334
0.581	-6.65423743183	14.5608071834	0.848245516419	0.0182316506152	0.181526127977	0.927182965883	0.232700096508	0.00804822230754	-0.0550527826417	0.00930481307689	0.306379994135	1.91088888304	0.00990106288821	-0.00879350888026	-4.46578196716e-05	0.0162896815195	0.102220357333	-0.408423752066	-0.00639132091197	0.00100112518172	0.301915702457	0.0621554212954	-0.00827089245563	0.0436383165943	25.4832253298	48.2875590536	2.78110027313	0.0103282590309	-0.113715033316	-2.6133300536	-0.20817701721	-0.0178979954558	0.0744846679736	29.0363224025	51.6613768415	2.87976628542
0.582	-6.63967620045	14.561655574	0.848535515368	0.0184136402476	0.182453136901	0.92683488231	0.232708117285	0.0079933326914	-0.0547264495399	0.00961214524277	0.308284337632	1.89779811085	0.0098922689675	-0.00879433254248	-0.00160266661987	0.0163916891745	0.101794952676	-0.442385561997	-0.00639016785772	0.00130498332275	0.305800579605	0.0621471726669	-0.00822636449294	0.0454176087514	25.5315142796	48.2903406737	2.78213983774	0.0102132501705	-0.116302687537	-2.56197838899	-0.208194878167	-0.0178239187788	0.0736686859746	29.0879852203	51.6642587566	2.88406386971
0.583	-6.62511412055	14.5625042396	0.848795808852	0.0185965566581	0.183379683973	0.926259262604	0.232716083339	0.00793877606134	-0.0543868106324	0.0099213751138	0.310175404425	1.88433547478	0.00988347348919	-0.00879662409119	-0.00298043080693	0.0164932544808	0.101335659919	-0.476199951911	-0.00638870901636	0.00161269939789	0.309631570672	0.0621389694221	-0.00818012510537	0.0470611663477	25.5798060116	48.2931233238	2.78316037357	0.0100956796124	-0.118838428628	-2.50950379234	-0.20821266546	-0.0177506673921	0.0728340876522	29.1396509221	51.6671449148	2.88825248182
0.584	-6.61055119185	14.5633531506	0.849026169628	0.0187803992709	0.184305541572	0.925455933728	0.23272399501	0.00788456508531	-0.054035141482	0.0102324892292	0.312052826304	1.87050828293	0.009874675076	-0.00880020228613	-0.00417595906765	0.0165943436279	0.100842634185	-0.509851516981	-0.00638694055732	0.00192421868569	0.313407004945	0.0621308132033	-0.00813231249725	0.0485640498518	25.6281005268	48.2959069872	2.78416639566	0.00997559982314	-0.121321149878	-2.45593870788	-0.208230379923	-0.0176782585823	0.0719835319323	29.1913195122	51.6700352029	2.89232380688
0.585	-6.59598741414	14.5642022769	0.84922651574	0.0189651672826	0.18523048195	0.924424823635	0.232731852648	0.00783071114648	-0.0536727362778	0.0105454737635	0.313916242463	1.8563240349	0.00986587253275	-0.00880488420762	-0.00518788390764	0.016694922968	0.100316046015	-0.54332482224	-0.00638485870556	0.00223948481681	0.31712525729	0.0621227055123	-0.00808306953171	0.0499218812329	25.6763978261	48.2986916517	2.78516256809	0.00985306435943	-0.123749777545	-2.40131662651	-0.208248022406	-0.0176067069752	0.0711196821649	29.2429909945	51.6729295	2.89627039433
0.586	-6.58142278721	14.5650515886	0.849396888167	0.0191508596623	0.186154277343	0.923165961052	0.232739656616	0.00777722432599	-0.0533009048086	0.0108603145346	0.315765299687	1.84179041329	0.00985706484771	-0.00881048587723	-0.00601545533573	0.0167949590317	0.0997560813943	-0.57660441981	-0.00638245974325	0.00255843982033	0.320784749751	0.0621146477059	-0.00803254316705	0.0511308480345	25.7246979106	48.3014773097	2.78615354002	0.00972812783472	-0.126123271869	-2.34567202055	-0.208265593772	-0.0175360245341	0.0702452000696	29.2946653731	51.675827678	2.90008561313
0.587	-6.56685731088	14.5659010558	0.849537484348	0.019337475151	0.187076700061	0.921679474908	0.232747407285	0.00772411338966	-0.052920968039	0.0111769970107	0.317599652531	1.82691527489	0.00984825119333	-0.0088168228712	-0.0066585326058	0.0168944185433	0.0991629417509	-0.609674866922	-0.00637974001125	0.00288102417196	0.324383953506	0.0621066409924	-0.00798088389017	0.0521877057035	25.7730007812	48.3042639586	2.78714416921	0.00960084588478	-0.128440628017	-2.28904027685	-0.208283094894	-0.0174662205667	0.0693627347937	29.3463426517	51.6787296027	2.90376369655
0.588	-6.55229098503	14.5667506489	0.849648617208	0.0195250122623	0.187997522595	0.919965594047	0.232755105034	0.00767138577856	-0.0525342541514	0.0114955063187	0.319418963489	1.81170664165	0.00983943092644	-0.00882371092465	-0.00711757428508	0.0169932684361	0.0985368439455	-0.642520743859	-0.00637669591074	0.00320717684393	0.327921390432	0.0620986864279	-0.00792824514829	0.0530897780263	25.821306439	48.3070516003	2.78813926876	0.00947127513229	-0.13070087697	-2.23145762807	-0.208300526655	-0.0173973017406	0.0684749173233	29.3980228341	51.6816351344	2.9072997272
0.589	-6.53772380954	14.5676003386	0.849730730057	0.0197134692824	0.188916517715	0.918024646744	0.232762750251	0.00761904760361	-0.0521420957521	0.0118158272521	0.321222903156	1.79617269165	0.00983060358771	-0.00883096652521	-0.00739362683817	0.0170914758682	0.0978780202374	-0.67512667249	-0.00637332390464	0.00353683535647	0.331395634654	0.0620907849139	-0.00787478278123	0.0538349560811	25.8696148849	48.3098402418	2.78914374113	0.00933947315064	-0.132903086325	-2.17296108237	-0.208317889942	-0.0173292721065	0.0675843510544	29.4497059237	51.6845441291	2.91068966687
0.59	-6.52315578432	14.5684500961	0.849784396589	0.0199028442706	0.189833458569	0.915857060143	0.232770343327	0.00756710364311	-0.0517458252143	0.0121379442788	0.323011150377	1.78032174991	0.0098217689007	-0.00883840749435	-0.00748831144301	0.0171890082374	0.0971867182338	-0.70747733461	-0.00636962051905	0.00386993583072	0.334805313862	0.0620829371953	-0.00782065445551	0.0544216953276	25.91792612	48.3126298949	2.79016251862	0.00920549842695	-0.135046361042	-2.1135883522	-0.208335185645	-0.0172621331287	0.0666936044581	29.501391924	51.6874564391	2.9139303267
0.591	-6.50858690933	14.5692998935	0.849810298532	0.0200931350593	0.190748118779	0.913463359611	0.232777884657	0.00751555734468	-0.0513467717683	0.0124618415502	0.324783392391	1.76416227918	0.00981292677018	-0.00884585355479	-0.00740380944626	0.017285833197	0.0964632008211	-0.739557490771	-0.00636558234461	0.00420641304289	0.338149110477	0.0620751438585	-0.00776601910205	0.0548490115907	25.9662401452	48.3154205765	2.79120053351	0.00906941032438	-0.13712984411	-2.05337778216	-0.208352414653	-0.0171958837248	0.0658052035142	29.5530808382	51.6903719139	2.91701936722
0.592	-6.49401718453	14.5701497032	0.849809255451	0.0202843392549	0.191660272543	0.910844168277	0.232785374641	0.00746441083015	-0.0509462574264	0.0127875029089	0.326539324966	1.74770287071	0.00980407727996	-0.00885312688257	-0.00714284612332	0.0173819186704	0.0957077460763	-0.771351998832	-0.00636120603785	0.00454620047945	0.341425762646	0.0620674053308	-0.00771103635891	0.0551164746867	26.0145569617	48.3182123081	2.79226274788	0.00893126904375	-0.139152717139	-1.99236827645	-0.208369577855	-0.0171305203108	0.0649216244929	29.6047726694	51.6932904013	2.91995531321
0.593	-6.47944660993	14.570999499	0.849782180041	0.0204764542386	0.19256969473	0.908000206109	0.232792813679	0.00741366490456	-0.0505455938401	0.0131149118976	0.328278652519	1.73095223497	0.00979522069019	-0.00886005264234	-0.0067086734125	0.017477232867	0.0949206471606	-0.802845832601	-0.00635648832241	0.00488923039334	0.344634065132	0.0620597218796	-0.00765586602097	0.0552242012054	26.0628765704	48.3210051166	2.79335410893	0.00879113558474	-0.14111420089	-1.93059922615	-0.208386676134	-0.0170660368548	0.0640452874359	29.6564674204	51.6962117477	2.92273753881
0.594	-6.46487518555	14.5718492551	0.849730096757	0.0206694771664	0.193476160978	0.904932289355	0.232800202171	0.00736331906842	-0.0501460785745	0.013444051768	0.330001088233	1.71391919246	0.00978635743412	-0.00886645950456	-0.00610505102668	0.0175717442967	0.0941022121942	-0.834024100273	-0.00635142599029	0.00523543386087	0.347772869929	0.0620520936129	-0.00760066749758	0.0551728455466	26.1111989724	48.3237990334	2.79447953403	0.00864907170643	-0.143013555722	-1.86811043661	-0.208403710365	-0.017002424937	0.0631785483565	29.7081650942	51.6991357996	2.92536619306
0.595	-6.45030291145	14.5726989472	0.849654126912	0.0208634049708	0.194379447787	0.901641329605	0.232807540516	0.0073133715328	-0.0497489926638	0.0137749054892	0.331706354161	1.69661266456	0.0097774881143	-0.00887218014338	-0.00533622661169	0.0176654217849	0.0932527641127	-0.864872062768	-0.00634601590294	0.00558474083928	0.350841086885	0.0620445204795	-0.00754559928009	0.0549635894422	26.159524169	48.3265940951	2.79564394057	0.00850513988759	-0.144850081968	-1.8049420554	-0.208420681414	-0.0169396738156	0.0623236943502	29.7598656933	51.7020624038	2.92784230411
0.596	-6.4357297877	14.573548552	0.849555503577	0.021058234361	0.195279332618	0.898128333065	0.232814829112	0.00726381923846	-0.0493555960711	0.014107455757	0.333394181326	1.67904166452	0.00976861349837	-0.00887705171396	-0.00440691455151	0.0177582344872	0.0923726405054	-0.895375151755	-0.0063402549924	0.00593708022471	0.353837683979	0.0620370022706	-0.00749081842008	0.0545981305477	26.2078521612	48.3293903432	2.79685214162	0.00835940328648	-0.146623120246	-1.74113450091	-0.208437590136	-0.0168777705	0.0614829369588	29.8115692202	51.7049914088	2.93016764522
0.597	-6.4211558144	14.5743980475	0.849435523152	0.0212539618243	0.196175593985	0.894394399627	0.23282206835	0.00721465787751	-0.048967125942	0.0144416850025	0.335064309802	1.66121528847	0.00975973451436	-0.00888091630819	-0.00332227390754	0.0178501519041	0.0914621934358	-0.925518987395	-0.00633414026234	0.0062923799105	0.356761687613	0.0620295386214	-0.0074364800203	0.0540786689962	26.2561829503	48.3321878237	2.79810895026	0.00821192570051	-0.148332051692	-1.67672839193	-0.208454437372	-0.0168166998287	0.0606584057678	29.8632756773	51.707922665	2.93234480917
0.598	-6.40658099167	14.5752474131	0.849295586348	0.0214505836271	0.197068011546	0.890440721938	0.23282925862	0.00716588191818	-0.048584792763	0.0147775754018	0.3367164888	1.64314270667	0.00975085224551	-0.0088836213878	-0.00208788532473	0.0179411438955	0.0905217892443	-0.955289395584	-0.00632766878896	0.00665056684562	0.359612182627	0.062022129013	-0.00738273673907	0.053407893487	26.3045165375	48.3349865877	2.79941904545	0.0080627715256	-0.149976298127	-1.61176447865	-0.208471223944	-0.0167564445536	0.0598521445645	29.9149850666	51.710856026	2.93437708914
0.599	-6.39200531965	14.5760966295	0.849137168378	0.0216480958159	0.197956366199	0.886268584596	0.232836400303	0.00711748463283	-0.0482097780332	0.0151151088846	0.338350476731	1.62483315539	0.00974196792472	-0.00888502019349	-0.00070972606045	0.0180311806943	0.0895518083339	-0.984672425257	-0.00632083772199	0.00701156709274	0.362388311623	0.0620147727755	-0.00732973829302	0.0525889985729	26.3528529242	48.3377866908	2.80078704655	0.00791200571546	-0.151555322154	-1.54628357411	-0.208487950659	-0.0166969854283	0.0590661059832	29.9666973903	51.7137913488	2.93626858294
0.6	-6.37742879849	14.5769456789	0.848961807787	0.0218464942191	0.198840440172	0.881879362394	0.232843493775	0.00706945812829	-0.0478432312375	0.0154542671436	0.339966041272	1.60629592634	0.00973308292856	-0.00888497213072	0.000805851595942	0.0181202329209	0.0885526449396	-1.01365436344	-0.0063136442855	0.00737530588735	0.365089277595	0.0620074690908	-0.00727763101946	0.0516255485127	26.4011921116	48.3405881931	2.80221749842	0.00775969374079	-0.153068627187	-1.48032649279	-0.208504618302	-0.0166383013025	0.0583021456841	30.0184126502	51.7167284951	2.93802398443
0.601	-6.36285142838	14.5777945454	0.848771128803	0.0220457744478	0.199720017114	0.877274520462	0.232850539401	0.0070217933789	-0.0474862676347	0.0157950316439	0.341562959416	1.58754036194	0.00972419877093	-0.00888334313009	0.00245214967435	0.0182082715968	0.0875247068814	-1.04222175294	-0.00630608577871	0.00774170769539	0.367714338474	0.0620002169966	-0.00722655743596	0.0505216184829	26.4495341013	48.3433911592	2.8037148416	0.00760590154849	-0.154515757423	-1.41393397946	-0.208521227637	-0.0165803692196	0.0575620201416	30.0701308481	51.7196673315	2.93964873254
0.602	-6.3482732095	14.5786432144	0.848566785455	0.0222459318974	0.20059488218	0.872455612262	0.232857537537	0.00697448026239	-0.047139965347	0.0161373836324	0.343141017519	1.56857584455	0.00971531709637	-0.00888000598104	0.00422214841819	0.0182952681579	0.0864684153017	-1.07036140638	-0.00629815957672	0.00811069627021	0.370262811179	0.06199301539	-0.00717665578431	0.0492816848273	26.4978788947	48.3461956583	2.80528332293	0.00745069552091	-0.15589629774	-1.3471466538	-0.208537779404	-0.0165231645188	0.0568473816384	30.1218519857	51.7226077303	2.94114889205
0.603	-6.33369414206	14.579491673	0.848350513726	0.0224469617496	0.201464822126	0.867424278782	0.232864488531	0.00692750759788	-0.0468053636141	0.0164813041468	0.344700011336	1.54941178981	0.00970643967306	-0.00887484064019	0.00610853327817	0.0183811944678	0.085384204388	-1.09806042111	-0.00628986313123	0.00848219471025	0.372734068886	0.0619858630323	-0.00712805962962	0.047910624533	26.5462264934	48.3490017635	2.80692708492	0.00729414243527	-0.157209873541	-1.28000494867	-0.208554274317	-0.0164666609403	0.0561597753549	30.1735760643	51.7255495703	2.94253115356
0.604	-6.31911422627	14.5803399103	0.848124071956	0.0226488589733	0.202329625389	0.862182247307	0.232871392717	0.0068808631861	-0.0464834599989	0.0168267740255	0.346239746051	1.53005763894	0.00969756838548	-0.00886773451257	0.00810372195701	0.0184660228305	0.084272521081	-1.12530619295	-0.00628119397112	0.00885612551512	0.375127540858	0.0619787585537	-0.00708089747016	0.0464136943629	26.5945768991	48.3518095521	2.80865013599	0.00713630942322	-0.158456150543	-1.21254905413	-0.208570713063	-0.0164108307346	0.0555006359937	30.2253030855	51.7284927373	2.94380272925
0.605	-6.30453346235	14.581187917	0.847889270633	0.0228516183271	0.203189082177	0.856731330263	0.232878250415	0.00683453385159	-0.0461752089905	0.0171737739167	0.347760036296	1.51052285157	0.00968870522687	-0.0088585827057	0.0101998917744	0.0185497260034	0.0831338247697	-1.15208642955	-0.00627214970304	0.0092324106413	0.37744271151	0.0619717004588	-0.00703529236814	0.0447965096682	26.6429301134	48.3546191053	2.81045629084	0.0069772639307	-0.159634834501	-1.14481886353	-0.208587096301	-0.0163556447736	0.0548712860327	30.2770330504	51.7314371243	2.94497142732
0.606	-6.28995185055	14.5820356856	0.847647953779	0.0230552343605	0.204042984555	0.851073423939	0.232885061935	0.00678850548712	-0.0458815200254	0.0175222842879	0.349260706171	1.49081689882	0.00967985229139	-0.00884728825625	0.0123890071263	0.0186322772093	0.0819685869736	-1.17838916258	-0.00626272801194	0.00961097155678	0.379679119462	0.0619646871318	-0.0069913616021	0.0430650223861	26.6912861382	48.3574305081	2.81234923005	0.006817073678	-0.160745670895	-1.07685392259	-0.208603424659	-0.0163010726647	0.0542729320005	30.3287659603	51.7343826328	2.94604553282
0.607	-6.2753693911	14.5828832106	0.847401984036	0.023259701416	0.20489112652	0.845210507163	0.232891827569	0.00674276309974	-0.04560325481	0.0178722854356	0.350741589249	1.47094925655	0.0096710117661	-0.00883376232899	0.0146628473958	0.0187136501483	0.0807772910126	-1.20420275949	-0.00625292666152	0.00999172929478	0.381836356541	0.0619577168429	-0.00694921634174	0.0412254983385	26.7396449754	48.3602438489	2.81433241069	0.00665580662028	-0.161788444547	-1.00869338145	-0.208619698737	-0.0162470828664	0.053706664592	30.3805018162	51.7373291725	2.94703380764
0.608	-6.26078608425	14.5837304882	0.847153246403	0.0234650136313	0.205733304094	0.839144640107	0.232898547596	0.00669729085837	-0.0453412279021	0.0182237574945	0.352202528577	1.45092939914	0.00966218592274	-0.00881792438799	0.0170130345941	0.0187938190096	0.0795604316658	-1.22951593422	-0.00624274349462	0.0103746045064	0.383914066657	0.061950787754	-0.00690896134553	0.0392844940943	26.7880066269	48.3630592197	2.81640909612	0.0064935309084	-0.162762979212	-0.940375949893	-0.2086359191	-0.0161936428062	0.0531734558754	30.4322406191	51.7402766621	2.94794538617
0.609	-6.24620193025	14.5845775166	0.846903644502	0.0236711649411	0.206569315395	0.832877962937	0.232905222278	0.0066520721428	-0.0450962032191	0.0185766804472	0.353643376673	1.43076679348	0.00965337710938	-0.00879970234004	0.0194310613151	0.0188727584829	0.0783185148201	-1.25431775714	-0.00623217643361	0.010759517512	0.385911944599	0.061943897926	-0.00687069468192	0.0372488330759	26.8363710949	48.3658767154	2.81858235598	0.00633031485024	-0.163669137115	-0.871939855497	-0.208652086281	-0.0161407189991	0.0526741584763	30.4839823699	51.7432250297	2.94878989458
0.61	-6.23161692934	14.5854242958	0.846654709429	0.0238781490791	0.207398960672	0.826412590235	0.23291185186	0.00660709243175	-0.0448632189073	0.0189310341333	0.355063995565	1.4104709908	0.0096445877429	-0.00877903062529	0.0219123681818	0.0189504437689	0.0770520571475	-1.27859758797	-0.00622122348073	0.0111463882427	0.387829516822	0.0619370452899	-0.00683457754361	0.0349854435481	26.8847383816	48.3686968459	2.82167851925	0.00616622687249	-0.164506818392	-0.803422698747	-0.208668200779	-0.0160882779744	0.052207890898	30.5357270696	51.7461742113	2.94957315922
0.611	-6.21703108178	14.586270828	0.846409730613	0.0240859595807	0.208222042491	0.819751047544	0.232918436573	0.00656233310735	-0.0446554298978	0.0192867982594	0.356464256647	1.39005117293	0.00963582029985	-0.00875585546411	0.0244379541837	0.0190268505902	0.0757615856436	-1.30234542002	-0.00620988271832	0.0115351365774	0.38966715254	0.0619302276605	-0.00680068129154	0.0328070606338	26.9331084899	48.3715196818	2.82399338484	0.00600133548293	-0.165275960725	-0.734861966652	-0.208684263061	-0.0160362845958	0.0517788663274	30.5874747187	51.7491241557	2.95031574368
0.612	-6.20244438781	14.5871171177	0.84616959095	0.0242945897848	0.209038365809	0.812895588402	0.232924976625	0.00651777214733	-0.0444664901588	0.0196439524081	0.357844040714	1.36951696004	0.00962707730527	-0.00873013369146	0.0270055911096	0.0191019552017	0.074447637262	-1.32555134308	-0.0061981523089	0.0119256822563	0.39142420526	0.0619234428192	-0.00676900126186	0.030552998709	26.9814814222	48.3743448842	2.82641136646	0.00583570923324	-0.165976538644	-0.666293872888	-0.208700273554	-0.0159847024407	0.0513854438905	30.6392253182	51.7520748244	2.9510216713
0.613	-6.18785684767	14.5879631706	0.845936190337	0.0245040328367	0.209847737929	0.805848652424	0.232931472207	0.0064733904149	-0.0442969747819	0.0200024760475	0.359203238033	1.34887767803	0.00961836132461	-0.00870182764351	0.0296065047805	0.0191757343996	0.0731107586241	-1.34820593282	-0.00618603049542	0.0123179447092	0.393100700483	0.0619166885143	-0.00673960859571	0.0282323335414	27.0298571809	48.3771725559	2.8289321661	0.00566941668251	-0.166608562827	-0.597754492064	-0.208716232653	-0.0159334956857	0.0510280659655	30.6909788687	51.7550261861	2.95170167089
0.614	-6.17326846158	14.5888089944	0.845711372793	0.02471428169	0.210649968635	0.798612759347	0.232937923486	0.00642916823443	-0.0441473862156	0.0203623485406	0.360541748217	1.32814268992	0.00960967495658	-0.00867090840995	0.0322319623447	0.0192481655317	0.0717515055776	-1.37030016021	-0.0061735156014	0.0127118433267	0.394696534659	0.0619099624269	-0.00671256607103	0.0258527157712	27.0782357686	48.3800028016	2.83155907691	0.00550252636128	-0.167172079626	-0.52927910701	-0.208732140715	-0.0158826281417	0.0507070220774	30.7427353709	51.7579782203	2.9523666203
0.615	-6.15867922979	14.5896545985	0.845496982336	0.0249253291094	0.211444870264	0.791190498494	0.232944330613	0.00638508545467	-0.0440181733575	0.0207235491548	0.361859480212	1.30732130138	0.00960102082447	-0.00863735580101	0.0348732555358	0.0193192265059	0.0703704428001	-1.39182539466	-0.00616060603102	0.0131072974416	0.396211695177	0.0619032621795	-0.00668792872287	0.023421980557	27.1266171879	48.3828357286	2.8342949301	0.00533510673628	-0.167667170368	-0.460902376966	-0.208747998061	-0.0158320633975	0.0504224664764	30.7944948255	51.7609309173	2.95302754641
0.616	-6.14408915249	14.5904999944	0.845294814557	0.0251371676734	0.212232257778	0.783584529607	0.232950693716	0.00634112150254	-0.0439097309718	0.021086057071	0.363156352255	1.28642278328	0.00959240156742	-0.00860115830864	0.0375217291949	0.019388895799	0.0689681433992	-1.41277340722	-0.00614730026911	0.0135042263868	0.397646195095	0.0618965853433	-0.00666574368853	0.0209480881167	27.1750014414	48.3856714471	2.83714215457	0.00516722617575	-0.168093950691	-0.392658267683	-0.208763804975	-0.0157817649497	0.0501744290814	30.8462572331	51.7638842789	2.95369559526
0.617	-6.1294982299	14.5913451952	0.845106646419	0.0253497897768	0.213011948833	0.775797580573	0.232957012905	0.00629725543723	-0.0438223996898	0.0214498513931	0.364432291826	1.26545636008	0.00958381983174	-0.00856231304037	0.0401688073471	0.019457152465	0.0675451885086	-1.43313637385	-0.00613359688115	0.0139025495297	0.399000090652	0.0618899294464	-0.00664605009689	0.0184390951472	27.2233885322	48.3885100696	2.84010274708	0.00499895291548	-0.16845256985	-0.324580051376	-0.208779561706	-0.0157316963246	0.0499628211837	30.8980225944	51.7668383177	2.95438191295
0.618	-6.11490646219	14.5921902156	0.844934210181	0.0255631876331	0.213783763846	0.767832446087	0.232963288266	0.00625346600475	-0.0437564651947	0.0218149111568	0.365687235611	1.24443120885	0.00957527826241	-0.00852082562758	0.0428060182312	0.0195239761427	0.066102166883	-1.4529068775	-0.00611949451323	0.0143021863122	0.400273474508	0.0618832919819	-0.00662887898619	0.0159031262156	27.2717784631	48.3913517101	2.84317833185	0.00483035502555	-0.168743210021	-0.256700290221	-0.208795268464	-0.0156818211935	0.0497874409193	30.9497909101	51.7697930575	2.95509773493
0.619	-6.10031384955	14.5930350723	0.844779182225	0.025777353278	0.214547526063	0.759691986023	0.232969519864	0.00620973169282	-0.0437121586874	0.0221812153393	0.366921129443	1.22335645545	0.00956677949454	-0.00847671010933	0.0454250182665	0.0195893470634	0.0646396744894	-1.4720779097	-0.00610499189193	0.0147030562875	0.401466476062	0.0618766704158	-0.00661425325005	0.0133483460522	27.3201712372	48.3941964844	2.84637020528	0.00466150037775	-0.168966085581	-0.189050828758	-0.208810925427	-0.0156321034854	0.0496479754802	31.0015621809	51.7727485335	2.95585423708
0.62	-6.08572039212	14.5938797835	0.844643205404	0.0259922785719	0.215303061617	0.751379123772	0.232975707746	0.00616603078487	-0.0436896572355	0.0225487428682	0.368133928257	1.20224117178	0.00955832614509	-0.00842998879268	0.0480176150304	0.0196532460577	0.063158314099	-1.49064287108	-0.00609008782421	0.0151050791553	0.402579259586	0.0618700621954	-0.00660218761095	0.0107829321641	27.3685668577	48.3970445091	2.84967914224	0.00449245661376	-0.169121442389	-0.121662787406	-0.208826532732	-0.0155825074951	0.0495440050727	31.0533364075	51.7757047919	2.95666252077
0.621	-6.07112609004	14.594724369	0.844527859241	0.0262079552025	0.216050199602	0.742896844764	0.232981851932	0.0061223414146	-0.043689083308	0.0229174726303	0.369325596029	1.18109437326	0.00954992080465	-0.00838069209037	0.050575789588	0.0197156545621	0.0616586948778	-1.50859557123	-0.00607478119723	0.0155081747967	0.403612023092	0.0618634647572	-0.00659268862088	0.00821504794294	27.4169653279	48.3998959015	2.85310563445	0.00432329111404	-0.169209557062	-0.05456655948	-0.208842090485	-0.0155329979893	0.0494750065263	31.1051135909	51.7786618899	2.95753358305
0.622	-6.05653094343	14.5955688503	0.844434671104	0.0264243746884	0.216788772121	0.734248194625	0.232987952423	0.00607864162004	-0.0437105058227	0.0232873834812	0.370496105724	1.15992501634	0.00954156602944	-0.00832885833684	0.0530917174838	0.0197765546256	0.0601414319783	-1.52593022789	-0.00605907097818	0.0159122633067	0.404564996923	0.0618568755356	-0.00658575468863	0.00565281652962	27.4653666512	48.4027507792	2.85664975643	0.00415407096738	-0.169230736247	0.0122081894042	-0.208857598754	-0.0154835403084	0.0494403551565	31.1568937318	51.7816198959	2.95847830176
0.623	-6.04193495238	14.5964132501	0.844365082681	0.0266415283816	0.217518614358	0.725436277702	0.232994009199	0.00603490939659	-0.0437539409613	0.0236584542537	0.37164543923	1.13874199644	0.00953326433348	-0.00827453358356	0.05555778907	0.0198359289146	0.0586071461317	-1.54264146526	-0.00604295621401	0.0163172650264	0.405438442489	0.0618502919702	-0.00658137613263	0.00310429546516	27.5137708313	48.4056092597	2.86031119525	0.00398486294131	-0.169185315893	0.0786325190857	-0.208873057574	-0.0154341004655	0.0494393307017	31.2086768312	51.7845788887	2.95950737596
0.624	-6.02733811696	14.5972575929	0.844320502132	0.0268594074711	0.218239564625	0.716464257959	0.233000022215	0.00599112269191	-0.043819468352	0.0240306637669	0.3727735873	1.11755414392	0.00952501818098	-0.00821777141617	0.0579665457117	0.0198937607193	0.0570564632422	-1.55872431381	-0.00602643603121	0.0167231005753	0.406232655412	0.0618437115152	-0.00657953382711	0.000580315565458	27.5621778716	48.4084714515	2.86407250166	0.0038157334531	-0.169073660529	0.144678208262	-0.208888466947	-0.0153846452245	0.049471151433	31.2604628901	51.7875389581	2.96063135564
0.625	-6.01274043721	14.5981019043	0.844302225858	0.0270780029856	0.218951464429	0.707335348794	0.233005991406	0.00594725952334	-0.0439068689011	0.0244039908353	0.373880549487	1.09637022926	0.00951682997894	-0.00815863265039	0.0603109858494	0.0199500339579	0.0554900139849	-1.57417420071	-0.00600950963548	0.0171296908773	0.406947948577	0.0618371316478	-0.00658020089148	-0.0019144443504	27.6105877761	48.4113374625	2.86794951558	0.00364674854156	-0.168896162547	0.210317755824	-0.208903826841	-0.0153351422107	0.049534876016	31.3122519097	51.7905002039	2.96186034381
0.626	-5.99814191315	14.5989462112	0.84431149438	0.0272973057971	0.219654158513	0.698052819949	0.233011916685	0.00590329808824	-0.0440160015132	0.0247784142771	0.374966334078	1.07519895257	0.0095087020701	-0.00809718502947	0.0625842559893	0.0200047331816	0.0539084334079	-1.58898695334	-0.00599217631145	0.0175369571873	0.40758467143	0.0618305498752	-0.00658334428749	-0.00437234769925	27.6590005485	48.4142074081	2.87194161117	0.00347797383954	-0.16865324149	0.275524359031	-0.208919137192	-0.0152855600141	0.0496295173652	31.3640438911	51.7934627363	2.96320432425
0.627	-5.98354254478	14.5997905416	0.844349466264	0.0275173066238	0.22034749492	0.688619993132	0.233017797942	0.00585921674741	-0.0441466802731	0.0251539129232	0.376030958028	1.05404894693	0.00950063672608	-0.00803350300993	0.064779783097	0.0200578435786	0.0523123605347	-1.60315879308	-0.0059744354223	0.0179448211217	0.408143197372	0.0618239637414	-0.00658892337174	-0.00678582079126	27.7074161929	48.4170814025	2.8760471791	0.00330947454712	-0.168345343355	0.340271911078	-0.208934397906	-0.0152358682516	0.0497540077195	31.4158388359	51.7964266749	2.96467289329
0.628	-5.96894233204	14.600634925	0.844417218119	0.0277379960338	0.221031325036	0.67904024008	0.233023635048	0.00581499407156	-0.0442986714188	0.0255304656256	0.377074446889	1.03292877589	0.00949263614084	-0.0079676674717	0.0668912933616	0.0201093509779	0.0507024379729	-1.61668633056	-0.00595628640939	0.0183532046832	0.408623925614	0.0618173708347	-0.00659689001617	-0.00914746805211	27.7558347134	48.4199595583	2.88026434183	0.00314131540549	-0.167972939906	0.404534985699	-0.208949608859	-0.0151860376467	0.0499072022503	31.4676367453	51.799392149	2.96627539396
0.629	-5.95434127489	14.6014793915	0.844515752047	0.0279593644481	0.221705503647	0.669316980711	0.233029427849	0.00577060888889	-0.0444716940401	0.0259080512664	0.378096834743	1.01184693254	0.0094847024244	-0.00789976541204	0.0689128259473	0.0201592418526	0.0490793115274	-1.62956656043	-0.00593772879191	0.0187620302857	0.409027279384	0.0618107687953	-0.00660718879638	-0.0114500923955	27.8042561142	48.4228419858	2.88459081948	0.00297356067154	-0.167536528002	0.468288823187	-0.208964769898	-0.0151360401032	0.050087884767	31.519437621	51.8023592971	2.96802073717
0.63	-5.9397393732	14.6023239723	0.844645973295	0.0281814021444	0.222369888978	0.659453681466	0.233035176174	0.00572604033061	-0.0446654225234	0.0262866487659	0.379098164129	0.990811838288	0.00947683759688	-0.00782988962634	0.070838745436	0.0202075033233	0.0474436298191	-1.64179685609	-0.00591876216638	0.0191712207781	0.409353705298	0.0618041553223	-0.0066197572	-0.0136867148394	27.8526803995	48.4257287933	2.88902410865	0.00280627409307	-0.167036628933	0.531509314291	-0.208979880843	-0.0150858487752	0.050294771092	31.5712414648	51.8053282662	2.96991746128
0.631	-5.92513662687	14.6031686997	0.844808701426	0.0284040992603	0.223024342745	0.649453853417	0.233040879828	0.0056812678759	-0.0448794869008	0.0266662370909	0.380078485969	0.96983184178	0.00946904358288	-0.00775813837711	0.0726637530388	0.0202541231601	0.0457960439093	-1.65337496366	-0.00589938620626	0.0195806994669	0.4096036724	0.0617975281808	-0.00663452585393	-0.0158505930449	27.901107574	48.428620086	2.89356131852	0.00263951888471	-0.166473787785	0.594172982945	-0.208994941486	-0.0150354381319	0.0505265158135	31.6230482785	51.8082992118	2.97197367251
0.632	-5.91053303572	14.6040136063	0.845004666597	0.0286274457968	0.223668730197	0.639321050461	0.233046538597	0.00563627139462	-0.045113475644	0.0270467952636	0.381037859499	0.948915217916	0.00946132220616	-0.00768461505228	0.0743828966079	0.0202990897856	0.0441372069296	-1.6642989957	-0.00587960066145	0.0199903901389	0.409777671499	0.0617908852085	-0.00665141876969	-0.0179352385167	27.949537642	48.4315159663	2.89819931984	0.00247335770441	-0.165848572809	0.656256967897	-0.209009951597	-0.0149847840162	0.0507817156613	31.6748580643	51.8112722971	2.97419704497
0.633	-5.89592859955	14.6048587259	0.845234498382	0.0288514316219	0.224302920156	0.629058867489	0.233052152249	0.00559103118877	-0.0453669361304	0.0274283023695	0.381976352191	0.92807016689	0.00945367518473	-0.00760942781426	0.0759915794333	0.0203423922759	0.0424677737194	-1.67456742469	-0.00585940535784	0.0204002170818	0.409876214384	0.0617842243223	-0.0066703536055	-0.0199344330758	27.9979706083	48.4344165334	2.90293470025	0.0023078526306	-0.165161574823	0.717739003443	-0.209024910921	-0.0149338637004	0.0510589160258	31.7266708243	51.8142476931	2.97659477592
0.634	-5.88132331814	14.6057040925	0.845498744398	0.0290760464746	0.224926785059	0.618670938609	0.233057720528	0.00554552803197	-0.045639377553	0.0278107375654	0.382894039681	0.907304813169	0.0094461041262	-0.00753268924066	0.0774855677737	0.020384020363	0.040788400469	-1.68417907621	-0.00583880019675	0.0208101051056	0.409899833259	0.0617775435245	-0.00669124194377	-0.0218422434991	28.0464064775	48.4373218826	2.90776379406	0.00214306513988	-0.164413406622	0.778597399361	-0.209039819181	-0.014882655935	0.0513566145673	31.7784865609	51.8172255772	2.97917358577
0.635	-5.86671719122	14.6065497408	0.845797847956	0.0293012799676	0.225540200996	0.608160935139	0.233063243164	0.00549974320688	-0.0459302726667	0.0281940800881	0.38379100569	0.886627204716	0.0094386105236	-0.00745451595813	0.078860997266	0.0204239644354	0.0390997443699	-1.69313312179	-0.00581778515441	0.0212199795623	0.409849080159	0.0617708409088	-0.00671398958325	-0.0236530354305	28.0948452545	48.4402321059	2.91268275678	0.00197905608536	-0.163604702412	0.838811020441	-0.209054676079	-0.0148311409936	0.0516732683172	31.8303052767	51.8202061338	2.98193964362
0.636	-5.8521102185	14.6073957058	0.846132159233	0.029527121592	0.226143047746	0.597532563945	0.233068719865	0.00545365854123	-0.0462390588364	0.0285783092619	0.384667341948	0.866045311923	0.00943119575149	-0.00737502827053	0.0801143779317	0.0204622155392	0.0374024632732	-1.70142907179	-0.00579636028145	0.0216297663657	0.409724526475	0.0617641146655	-0.00673849684385	-0.0253614858084	28.1432869442	48.443147291	2.91768741608	0.00181588567552	-0.162736117269	0.898359265494	-0.2090694813	-0.0147793007112	0.0520072964719	31.8821269746	51.823189553	2.98489865661
0.637	-5.83750239964	14.6082420229	0.846501931548	0.0297535607202	0.22673520881	0.586789565394	0.233074150322	0.00540725644152	-0.0465651405975	0.028963404507	0.385523148118	0.845567026816	0.00942386106246	-0.00729434978246	0.0812425982076	0.0204987653785	0.0356972153533	-1.70906676784	-0.00577452570226	0.0220393920102	0.409526762527	0.0617573630877	-0.00676465888398	-0.0269625944784	28.1917315516	48.4460675214	2.92277343571	0.00165361345358	-0.161808326613	0.957222046279	-0.20908423451	-0.014727118519	0.0523570879595	31.9339516574	51.8261760302	2.98805576563
0.638	-5.82289373426	14.6090887275	0.846907336265	0.0299805866104	0.227316571449	0.575935711604	0.23307953421	0.00536051992498	-0.0469078924507	0.0293493453469	0.386358531712	0.825200162013	0.00941660758406	-0.00721260701957	0.0822429275722	0.0205336063156	0.0339846587817	-1.71604637547	-0.00575228161446	0.02244878359	0.409256397226	0.0617505845752	-0.00679236602811	-0.0284516937973	28.2401790818	48.4489928763	2.92793634534	0.00149229827742	-0.160822025707	1.01537976629	-0.209098935359	-0.0146745794725	0.0527210050495	31.9857793283	51.8291657659	2.99141554534
0.639	-5.80828422197	14.6099358554	0.847348418087	0.0302081884094	0.227887026707	0.564974804438	0.233084871187	0.00531343264902	-0.0472666595597	0.0297361114167	0.387173608018	0.80495244982	0.00940943631603	-0.00712992904668	0.0831130182123	0.0205667313707	0.0322654514057	-1.72236837643	-0.00572962828826	0.0228578688176	0.408914057789	0.0617437776402	-0.00682150410401	-0.0298244580044	28.2886295399	48.4519234302	2.93317140639	0.00133199829998	-0.159777929174	1.07281329985	-0.209113583484	-0.0146216702754	0.0530973892892	32.0376099906	51.8321589647	2.99498203397
0.64	-5.79367386232	14.6107834422	0.847825162113	0.0304363551575	0.228446469446	0.553910673756	0.233090160893	0.00526597893884	-0.0476407607784	0.0301236824708	0.387968500014	0.784831541052	0.00940234812796	-0.00704644708493	0.0838509052846	0.0205981342216	0.030540250437	-1.72803356113	-0.00570656606583	0.0232665760412	0.408500389523	0.0617369409107	-0.00685195478823	-0.031076910469	28.3370829313	48.4548592528	2.93847377598	0.00117277095012	-0.158676770538	1.12950397129	-0.209128178508	-0.0145683792979	0.0534845656948	32.089443648	51.835155835	2.99875861406
0.641	-5.77906265484	14.6116315235	0.848337426782	0.0306650757914	0.228994798371	0.542747175379	0.233095402954	0.00521814381324	-0.0480294905137	0.0305120383899	0.388743338286	0.764845004116	0.00939534375736	-0.00696229412909	0.0844550064066	0.0206278092029	0.0288097121458	-1.7330430211	-0.00568309536068	0.0236748342638	0.408016055626	0.0617300731353	-0.00688359595874	-0.032205430558	28.3855392611	48.4578004089	2.94383846223	0.00101467291396	-0.157519301785	1.18543353487	-0.209142720046	-0.0145146965901	0.053880850086	32.1412803043	51.8381565884	3.00274825096
0.642	-5.76445059901	14.6124801347	0.848884999752	0.0308943391486	0.229531916053	0.531488189285	0.233100596982	0.00516991300753	-0.0484321209369	0.0309011591895	0.38949826095	0.745000323732	0.00938842380801	-0.00687760456609	0.0849241195829	0.0206557513048	0.0270744915647	-1.73739814128	-0.00565921665696	0.0240825731602	0.407461737159	0.0617231731863	-0.00691630205333	-0.0332067586423	28.4339985348	48.4607469583	2.94926030934	0.000857760116595	-0.15630629294	1.24058415492	-0.209157207702	-0.0144606138896	0.0542845511809	32.1931199633	51.8411614391	3.00695312023
0.643	-5.74983769429	14.613329311	0.849467571825	0.0311241339711	0.230057728956	0.52013761767	0.233105742575	0.0051212729951	-0.0488479039632	0.0312910250268	0.390233413562	0.725304899723	0.00938158874883	-0.00679251379605	0.085257420491	0.0206819561716	0.0253352421977	-1.74110059266	-0.00563493050884	0.0244897230952	0.406838132913	0.0617162400631	-0.00694994443288	-0.0340780004626	28.4824607577	48.4636989555	2.95473404229	0.00070208770429	-0.155038531669	1.29493838711	-0.209171641071	-0.0144061246251	0.0546939776978	32.2449626293	51.8441706032	3.01137498021
0.644	-5.73522394009	14.6141790869	0.850084289908	0.0313544489093	0.230572147354	0.508699177255	0.233110839319	0.00507221430985	-0.0492694665445	0.0316816162081	0.390948949091	0.70576615911	0.00937483891418	-0.00670715549801	0.0854591755851	0.0207064201007	0.0235926158136	-1.74415217547	-0.00561023753978	0.0248962150195	0.406145715719	0.0617092728542	-0.00698447335112	-0.0349798360839	28.5309259357	48.4666569292	2.96121329069	0.00054771002703	-0.15371682285	1.34847925155	-0.209186019746	-0.0143512248548	0.0551055630203	32.2968083067	51.8471842957	3.01601013541
0.645	-5.72060933579	14.6150294972	0.850736290216	0.0315852725258	0.231075085575	0.497177264391	0.233115886788	0.00502272428827	-0.0497105766553	0.0320729131965	0.391645027689	0.686391036215	0.0093681745028	-0.00662166726766	0.0855172851079	0.0207291400396	0.0218472619859	-1.7465554799	-0.00558513844187	0.0253019808092	0.405385863698	0.0617022707473	-0.00701974042916	-0.0355543199985	28.5793940746	48.4696208881	2.96670454741	0.000394680621422	-0.152341988367	1.40118971531	-0.209200343314	-0.0142959111627	0.0555218212539	32.3486570003	51.8502027364	3.02087122202
0.646	-5.70599388076	14.6158805762	0.851421795785	0.0318165932995	0.231566462003	0.485575592815	0.233120884544	0.00497278783013	-0.050162339583	0.0324648966187	0.39232181666	0.667186906037	0.00936159557475	-0.00653618882266	0.085439604889	0.0207501135845	0.020099827859	-1.74831277397	-0.00555963397489	0.0257069531353	0.404558788432	0.0616952331194	-0.00705551538007	-0.0359955818276	28.6278651802	48.4725903553	2.97222979367	0.000243052193925	-0.150914866628	1.45305376228	-0.20921461136	-0.014240180951	0.0559386021923	32.4005087147	51.8532261473	3.02595049143
0.647	-5.69137757429	14.6167323572	0.852140158415	0.03204839963	0.232046198864	0.473898128097	0.233125832136	0.0049223946736	-0.0506239734823	0.0328575472722	0.392979490489	0.648160752899	0.00935510205252	-0.00645085564813	0.085226744166	0.0207693389774	0.018350958073	-1.74942679808	-0.00553372496571	0.0261110652365	0.403665413982	0.06168815953	-0.00709166344231	-0.0363005426771	28.6763392581	48.4755653605	2.97778066993	9.28766045392e-05	-0.149436312143	1.50405520672	-0.209228823467	-0.0141840344797	0.0563543402823	32.4523634551	51.8562547462	3.0312473774
0.648	-5.67676041568	14.6175848726	0.852890610695	0.0322806798406	0.232514222356	0.462148855499	0.233130729101	0.00487153535391	-0.0510946658906	0.0332508461328	0.393618230638	0.629319544998	0.00934869372348	-0.00636580242559	0.0848797009094	0.0207868151037	0.0166012944023	-1.74990054333	-0.00550741230749	0.0265142511902	0.402706493493	0.0616810496743	-0.00712804787304	-0.0364683188091	28.7248163137	48.4785459274	2.98335310817	-5.57951492183e-05	-0.147907195372	1.55417833684	-0.209242979221	-0.0141274735835	0.0567674522754	32.5042212269	51.8592887502	3.03676050901
0.649	-5.66214240416	14.6184381541	0.85367231071	0.0325134221831	0.232970462668	0.45033176936	0.233135574969	0.00482020122161	-0.0515735987574	0.0336447743609	0.394238225478	0.610670134804	0.00934237024093	-0.00628116267334	0.0843998035853	0.0208025414886	0.0148514755079	-1.74973724544	-0.00548069695897	0.0269164458623	0.401682850676	0.0616739033848	-0.00716453119058	-0.0364983163017	28.7732963527	48.4815320753	2.98894278705	-0.000202912948081	-0.146328402354	1.60340769862	-0.209257078209	-0.0140705016767	0.057176361559	32.5560820355	51.8623283745	3.04248806834
0.65	-5.64752353897	14.6192922324	0.854484349489	0.0327466148414	0.233414853989	0.438450873437	0.233140369262	0.004768384447	-0.0520599504234	0.0340393133087	0.394839670189	0.592219285667	0.00933613112539	-0.00619706841893	0.083788705233	0.0208165182947	0.0131021366964	-1.74894037751	-0.00545357994356	0.027317584943	0.400595310723	0.0616667206315	-0.00720097548259	-0.0363902677491	28.8217793807	48.4845238194	2.99454523623	-0.000348427566475	-0.144700834434	1.65172814051	-0.209271120022	-0.0140131237397	0.0575795123586	32.6079458866	51.8653738323	3.04842761159
0.651	-5.63290381928	14.6201471374	0.85532573238	0.0329802459357	0.233847334515	0.426510178484	0.233145111493	0.00471607802331	-0.0525528970174	0.0344344445271	0.395422766662	0.573973661463	0.00932997576624	-0.00611364987893	0.0830483747413	0.0208287463179	0.0113539096856	-1.74751364418	-0.00542606234861	0.0277176049589	0.399444721137	0.0616595015224	-0.00723724273264	-0.0361442323774	28.8702654032	48.4875211699	3.00015577674	-0.000492290687677	-0.14302540797	1.69912478791	-0.209285104257	-0.0139553462941	0.0579753791681	32.6598127861	51.8684253342	3.05457615852
0.652	-5.61828324427	14.6210028957	0.856190863997	0.033214303526	0.234267846085	0.414512960066	0.23314980117	0.0046632765704	-0.0530500088353	0.0348301497718	0.395987722681	0.555938375852	0.00932390342529	-0.00603103202208	0.0821873389577	0.0208392269843	0.00960742306759	-1.74545959184	-0.005398145324	0.028116444275	0.398233910921	0.0616522463437	-0.00727311448415	-0.0355992706609	28.9187544258	48.4905240406	3.00558575988	-0.000634454919486	-0.141303055647	1.74557985714	-0.209299030518	-0.0138971767352	0.0583637387026	32.7116827404	51.8714830842	3.06092381477
0.653	-5.60366181305	14.6218595344	0.85708642751	0.0334487756166	0.234676335063	0.402464997169	0.233154437796	0.00460997541273	-0.05355230649	0.03522641101	0.396534753788	0.538123839418	0.00931791323995	-0.00594933865892	0.0811993873722	0.0208479623461	0.00786330043496	-1.74278567341	-0.00536983008175	0.0285140402093	0.396957957768	0.0616449555905	-0.00730839201464	-0.0349557902955	28.967246454	48.4935323579	3.01104879379	-0.000774873808064	-0.139534721509	1.79108842047	-0.209312898419	-0.0138386243743	0.0587409832515	32.7635557555	51.8745472836	3.06747493148
0.654	-5.58903952475	14.6227170815	0.858007736504	0.0336836501602	0.235072752183	0.390369241766	0.233159020869	0.00455617027103	-0.0540579769295	0.0356232104281	0.397064082394	0.520533372241	0.009312004224	-0.00586869323191	0.0800914666324	0.0208549550765	0.00612216042778	-1.73949434095	-0.0053411178963	0.0289103306999	0.395623023411	0.0616376299107	-0.00734296750784	-0.0341951961163	29.0157414932	48.4965461409	3.01651707292	-0.000913501850292	-0.137721362947	1.83562870204	-0.209326707581	-0.0137797004756	0.0591068142094	32.8154318382	51.8776181315	3.07422089577
0.655	-5.57441637842	14.6235755621	0.858953591436	0.0339189150621	0.235457051686	0.378229764523	0.233163549883	0.0045018581269	-0.0545663113007	0.0360205304373	0.397575936017	0.50317387245	0.00930617527024	-0.00578921428179	0.0788664336069	0.0208602084658	0.00438461818347	-1.73559014768	-0.00531201010274	0.0293052564252	0.394228427089	0.0616302700649	-0.00737672414559	-0.0333180793968	29.064239549	48.4995653927	3.02198652923	-0.00105029450897	-0.135863954403	1.87918838757	-0.20934045764	-0.013720417202	0.0594597331947	32.8673109952	51.8806958203	3.08115676045
0.656	-5.55979237314	14.6244350011	0.859924323857	0.0341545581841	0.235829192279	0.366051421646	0.233168024325	0.00444702469343	-0.0551005556481	0.0364183536795	0.398070548397	0.486050887848	0.00930042515015	-0.00571102589894	0.0775103320993	0.0208637264168	0.00265128386675	-1.73107848575	-0.00528250809511	0.0296987588383	0.392776399145	0.0616228770779	-0.00740924990393	-0.0317334372958	29.1127406259	48.5025883741	3.02397638559	-0.00118520822796	-0.133963483588	1.92175324077	-0.209354148241	-0.013660784744	0.0598051828565	32.9191932334	51.8837805458	3.08829425275
0.657	-5.54516750793	14.6252954234	0.860920265317	0.0343905673493	0.236189138205	0.353840430762	0.233172443644	0.00439161415943	-0.0557205122896	0.0368166630331	0.398548158652	0.469169622258	0.00929475249916	-0.00563427609362	0.0759892785427	0.0208655134396	0.00092276175144	-1.72596574487	-0.00525261332478	0.0300907818059	0.391269536172	0.061615452911	-0.00743908388665	-0.0279345281888	29.1612447235	48.5056069883	3.01325184107	-0.0013182004458	-0.132020952095	1.96330974559	-0.209367779035	-0.0136008026983	0.0601589084836	32.9710785599	51.8868725252	3.09566450119
0.658	-5.5305417818	14.6261568457	0.861924342811	0.0346269303469	0.23653685692	0.341596998303	0.233176807248	0.00433559291332	-0.056321979966	0.0372154416186	0.399009012507	0.452538087411	0.00928915582095	-0.00555908031714	0.0744022744111	0.0208655746465	-0.000800347973794	-1.72025370559	-0.00522232729955	0.0304812686683	0.389704188638	0.0616080007352	-0.00746526764772	-0.0244329939596	29.2097518347	48.5086152394	3.0032504648	-0.00144922960867	-0.130037373626	2.00384719247	-0.209381349675	-0.0135404782407	0.0604900069302	33.0229669822	51.8899719399	3.10316482186
0.659	-5.51591519373	14.6270192753	0.862934924662	0.0348636349343	0.236872317936	0.329325034225	0.233181114533	0.00427897875056	-0.0569063455332	0.037614672806	0.399453362221	0.436161340564	0.00928363352865	-0.0054855042871	0.0727497856569	0.0208639157482	-0.00251744865638	-1.71394765959	-0.00519165158407	0.0308701622903	0.388083055259	0.0616005240616	-0.00748807952655	-0.0211907637131	29.2582619492	48.5116138751	2.99402092397	-0.0015782551827	-0.128013774446	2.04335116819	-0.209394859831	-0.013479833314	0.0607998465421	33.0748585076	51.8930789177	3.11079072952
0.66	-5.50128774274	14.6278827179	0.863950259984	0.0351006688407	0.23719549471	0.317028514633	0.233185364917	0.00422178822032	-0.0574747149367	0.0380143402198	0.399881465414	0.420045046398	0.00927818396999	-0.00541361303107	0.0710327264096	0.0208605430493	-0.00422794904131	-1.70705311027	-0.00516058779925	0.0312574073424	0.386407049024	0.0615930261367	-0.00750777027288	-0.0181907289661	29.306775058	48.5146037085	2.98564575613	-0.00170523766707	-0.125951194294	2.08180913628	-0.209408309192	-0.0134188890385	0.0610887043877	33.1267531439	51.8961935813	3.11853654683
0.661	-5.48665942779	14.6287471774	0.864968784153	0.0353380197703	0.23750636467	0.304711403762	0.233189557829	0.00416403676445	-0.0580281967996	0.0384144277451	0.400293585234	0.404194594244	0.00927280542812	-0.0053434706986	0.0692519385339	0.0208554634431	-0.00593126348394	-1.699575775	-0.00512913762077	0.031642949612	0.384677490056	0.0615855099655	-0.00752457218759	-0.015413100482	29.3552911527	48.5175856229	2.97818303108	-0.00183013860694	-0.123850685443	2.11920856474	-0.20942169747	-0.0133576665143	0.0613563440274	33.1786508987	51.8993160478	3.12639635801
0.662	-5.47203024787	14.6296126564	0.865989148617	0.0355756754073	0.237804909208	0.292377672653	0.233193692717	0.00410573873029	-0.0585678715724	0.0388149195329	0.400689990202	0.38861534177	0.00926749612249	-0.00527514057382	0.0674083110353	0.0208486844053	-0.00762681215798	-1.69152157308	-0.00509730277791	0.0320267361114	0.382895508807	0.0615779783309	-0.0075386969862	-0.012836496724	29.4038102258	48.5205605494	2.97166997194	-0.00195292060589	-0.121713312457	2.15553740856	-0.209435024397	-0.0132961871861	0.0616023124894	33.2305517799	51.9024464278	3.13436365128
0.663	-5.45740020197	14.630479156	0.867010138929	0.0358136234187	0.238091113689	0.280031289702	0.23319776904	0.00404690740663	-0.0590947758174	0.039215800005	0.401070954139	0.373312530835	0.00926225420971	-0.00520868499253	0.0655028515321	0.0208402139886	-0.00931402125652	-1.682896624	-0.00506508505236	0.0324087149893	0.381062247012	0.0615704338152	-0.00755033448516	-0.0104385011946	29.4523322708	48.5235294469	2.96612511575	-0.002073547338	-0.119540151775	2.19078395458	-0.209448289727	-0.0132344729869	0.0618260859046	33.2824557955	51.9055848253	3.14243148267
0.664	-5.44276928905	14.6313466764	0.868030685931	0.0360518514593	0.238364967443	0.267676219286	0.233201786271	0.0039875550753	-0.0596098869573	0.0396170538601	0.401436756055	0.358291301265	0.00925707778461	-0.00514416519885	0.0635367358336	0.0208300608163	-0.0109923231899	-1.67370724275	-0.00503248627711	0.0327888355225	0.379178819319	0.061562878822	-0.00755965181541	-0.00819615932414	29.5008572821	48.5264932846	2.96155031025	-0.00219198355958	-0.117332291369	2.22493685759	-0.209461493237	-0.0131725463746	0.0620271387743	33.3343629536	51.9087313373	3.15059246123
0.665	-5.4281375081	14.6322152167	0.869049821049	0.0362903471749	0.238626463762	0.255316418567	0.233205743896	0.00392769307609	-0.0601141114021	0.0400186660782	0.401787680044	0.343556677835	0.00925196488143	-0.00508164115897	0.0615113439271	0.0208182340764	-0.0126611567793	-1.66395993605	-0.00499950833529	0.0331670481017	0.377246339172	0.0615553155996	-0.00756679310444	-0.00608641875442	29.5493852553	48.5294530262	2.95793278515	-0.00230819512045	-0.115090830377	2.25798512531	-0.209474634725	-0.0131104303173	0.0622049757512	33.3862732623	51.9118860529	3.15883868933
0.666	-5.41350485811	14.6330847749	0.870066646487	0.0365290982067	0.238875599889	0.242955834372	0.233209641408	0.00386733188355	-0.0606082737213	0.0404206219258	0.402124015166	0.329113566026	0.00924691347518	-0.00502117134389	0.0594282862075	0.0208047435142	-0.0143199674465	-1.65366139838	-0.00496615315913	0.0335433042324	0.375265922252	0.0615477462632	-0.00757187957107	-0.00408651452744	29.5979161866	48.5324096162	2.95524717867	-0.00242214897502	-0.112816878754	2.28991812201	-0.209487714014	-0.0130481482562	0.062359146541	33.4381867299	51.9150490533	3.16716203094
0.667	-5.39887133805	14.6339553484	0.871080350131	0.0367680921952	0.239112377006	0.230598399969	0.233213478315	0.00380648119176	-0.0610931100091	0.040822906961	0.402446055322	0.314966746228	0.00924192148326	-0.00496281248993	0.057289421733	0.0207895994268	-0.0159682073996	-1.64281850775	-0.00493242272874	0.0339175565403	0.373238693559	0.0615401728185	-0.00757500997983	-0.00217430302291	29.6464500734	48.5353639684	2.9534574002	-0.00253381319285	-0.110511556908	2.32072556975	-0.20950073095	-0.0129857240572	0.0624892517226	33.4901033646	51.9182204113	3.17555394769
0.668	-5.38423694691	14.6348269337	0.872090149671	0.0370073167838	0.239336800222	0.218248032324	0.23321725413	0.00374515000533	-0.0615692629945	0.0412255070383	0.40275409913	0.301120868913	0.00923698676735	-0.00490661934399	0.0550968701355	0.0207728126552	-0.0176053358143	-1.63143832178	-0.00489831907108	0.0342897587828	0.371165791457	0.0615325971828	-0.00757626140492	-0.000328547204845	29.6949869138	48.5383169564	2.95251847804	-0.00264315696897	-0.108175995347	2.35039755282	-0.209513685403	-0.0129231819594	0.0625949439127	33.5420231749	51.921400191	3.1840056181
0.669	-5.36960168368	14.6356995264	0.873095311224	0.0372467596232	0.239548878553	0.205908628908	0.233220968379	0.00368334673425	-0.0620372792473	0.0416284083127	0.403048449789	0.287580449803	0.00923210713547	-0.00485264440007	0.0528530177107	0.0207543945778	-0.019230819012	-1.61952807357	-0.00486384425876	0.034659865864	0.369048370951	0.0615250212069	-0.00757569025561	0.00147084580385	29.743526707	48.5412694047	2.95237821341	-0.0027501506338	-0.105811334308	2.37892452355	-0.209526577268	-0.0128605465231	0.062675928697	33.5939461692	51.9245884479	3.19250801206
0.67	-5.35496554735	14.6365731216	0.874095104635	0.0374864083749	0.2397486249	0.193584064837	0.233224620592	0.00362107929095	-0.0624976075487	0.0420315972451	0.403329414947	0.274349865853	0.00922728034446	-0.00480093763191	0.0505605185972	0.020734357103	-0.0208441306327	-1.60709516775	-0.0048290004089	0.0350278338525	0.366887605935	0.0615174466951	-0.00757333351768	0.00324263001676	29.7920694528	48.5442220832	2.95297880471	-0.00285476566265	-0.103418723392	2.40629730994	-0.209539406462	-0.0127978425773	0.0627319628838	33.6458723561	51.9277852278	3.20105189085
0.671	-5.34032853693	14.6374477136	0.87508880347	0.0377262507154	0.239936056027	0.181278190197	0.233228210309	0.00355835518673	-0.0629506011028	0.0424350606058	0.403597306556	0.261433350737	0.00922250410253	-0.00475154622701	0.0482222912178	0.0207127126618	-0.0224447518048	-1.59414717658	-0.00479378968197	0.0353936200009	0.364684690856	0.0615098754232	-0.00756921016874	0.00500406784704	29.8406151517	48.5471757018	2.95425833762	-0.00295697468493	-0.100999321175	2.43250712416	-0.209552172931	-0.0127350951684	0.0627628548536	33.6978017439	51.9309905678	3.20962795615
0.672	-5.32569065143	14.6383232958	0.876075685024	0.0379662743396	0.240111192536	0.168994826992	0.233231737077	0.00349518162659	-0.0633965192828	0.0428387854795	0.403852440726	0.248834991216	0.00921777607225	-0.00470451432613	0.0458415105386	0.0206894742002	-0.0240321713112	-1.58069183629	-0.00475821428059	0.0357571827671	0.362440841669	0.0615023091568	-0.00756332272675	0.00677081610775	29.889163805	48.550130907	2.95615205169	-0.00305675149293	-0.0985542948261	2.45754557283	-0.209564876643	-0.0126723295102	0.0627684617648	33.7497343415	51.934204495	3.21822661161
0.673	-5.31105188985	14.6391998612	0.87705501914	0.0382064669653	0.240274058833	0.156737766898	0.233235200451	0.00343156560155	-0.0638355310075	0.0432427592686	0.404095137584	0.236558723322	0.0092130938737	-0.00465988277227	0.0434215971836	0.0206646551717	-0.025605885751	-1.56673704332	-0.00472227644828	0.0361184818362	0.360157296407	0.0614947496659	-0.00755565889561	0.00855684618	29.9377154146	48.5530882799	2.95859359205	-0.0031540710502	-0.0960848197057	2.48140466806	-0.209577517594	-0.0126095709343	0.0627486900194	33.8016701572	51.9374270276	3.22683846951
0.674	-5.29641225122	14.6400774017	0.878026034683	0.0384468163363	0.2404246831	0.144510768441	0.233238599991	0.00336751397595	-0.0642677203286	0.043646969698	0.40432572111	0.224608328892	0.00920845508788	-0.00461768887217	0.0409662030142	0.0206382695289	-0.0271653996982	-1.55229085109	-0.0046859784683	0.036477478142	0.357835315346	0.0614871987399	-0.00754619327382	0.0103743973887	29.9862699829	48.5560483347	2.96151611209	-0.00324890949953	-0.0935920789519	2.50407683953	-0.209590095801	-0.0125468448424	0.0627034937497	33.8536091998	51.9406581738	3.23545384407
0.675	-5.28177173456	14.6409559087	0.878987953067	0.0386873102265	0.240563097262	0.132317554904	0.233241935264	0.00330303356981	-0.0646930919029	0.044051404818	0.404544518991	0.212987432315	0.00920385726036	-0.00457796617359	0.0384791941469	0.0206103317162	-0.0287102258571	-1.53736146656	-0.00464932266228	0.0368341338901	0.355476180783	0.0614796581987	-0.00753488909575	0.0122339587251	30.0348275128	48.5590115193	2.96485312283	-0.00334124417053	-0.0910772630583	2.5255549476	-0.209602611312	-0.0124841766586	0.0626328737708	33.9055514779	51.9438979323	3.24406322837
0.676	-5.26713033892	14.6418353726	0.879939969629	0.0389279364436	0.240689336946	0.120161811967	0.233245205847	0.00323813123549	-0.0651115768123	0.0444560530088	0.404751862456	0.201699497731	0.00919929790514	-0.00454074426057	0.035964631883	0.0205808566606	-0.030239885214	-1.5219572473	-0.00461231138905	0.0371884125788	0.353081196619	0.0614721299041	-0.00752169997811	0.0141442765307	30.0833880077	48.5619782156	2.96853944659	-0.00343105358678	-0.0885415694361	2.54583229686	-0.209615064196	-0.0124215917829	0.0625368776964	33.957497	51.9471462925	3.25265708566
0.677	-5.25248806335	14.6427157832	0.880881220102	0.0391686828328	0.240803441444	0.108047185669	0.233248411319	0.00317281392705	-0.0655230401317	0.044860902983	0.404948086117	0.19074782572	0.00919477450873	-0.00450604856881	0.03342675163	0.0205498597644	-0.0317539071869	-1.50608669844	-0.00457494704325	0.037540279021	0.350651687673	0.0614646157683	-0.0075065716476	0.0161123845028	30.1319514711	48.5649487413	2.97251187265	-0.00351831747248	-0.0859862019625	2.56490265026	-0.20962745455	-0.0123591155446	0.0624155987753	34.0094457748	51.9504032339	3.26122587919
0.678	-5.23784490689	14.6435971293	0.88181085512	0.0394095372803	0.240905453677	0.0959772804636	0.233251551271	0.00310708876287	-0.0659272882622	0.04526594379	0.405133527806	0.180135551229	0.00919028453433	-0.00447390022281	0.0308699403686	0.0205173568959	-0.0332518297711	-1.48975846995	-0.00453723205405	0.0378896993642	0.348188998774	0.0614571177607	-0.00748944362836	0.0181436539569	30.1805179072	48.567923352	2.97670966387	-0.00360301675872	-0.0834123705154	2.58276024398	-0.209639782494	-0.0122967731576	0.0622691751923	34.0613978108	51.9536687269	3.26976013184
0.679	-5.22320086863	14.6444793987	0.882727958262	0.0396504877172	0.240995420146	0.0839556573774	0.233254625297	0.00304096308076	-0.0663240760332	0.0456711648181	0.405308528402	0.169865640986	0.00918582542627	-0.00444431589589	0.0282987134706	0.0204833643812	-0.034733199683	-1.47298135405	-0.00449916888382	0.0382366411104	0.345694493713	0.0614496379134	-0.00747025087156	0.0202418596018	30.22908732	48.5709022445	2.98107522726	-0.00368513358922	-0.0808212904924	2.59939980211	-0.209652048176	-0.0122345896747	0.062097790651	34.1133531165	51.9569427323	3.27825057507
0.68	-5.20855594764	14.6453625784	0.883631594479	0.0398915221228	0.241073390891	0.0719858324155	0.233257633	0.00297444448552	-0.0667131145019	0.0460765557981	0.405473431668	0.159940891579	0.00918139461448	-0.0044173076941	0.0257176901141	0.0204478989951	-0.0361975725014	-1.4557642827	-0.00446076002669	0.0385810731343	0.343169554104	0.0614421783254	-0.00744892531149	0.0224092605058	30.2776597139	48.5738855593	2.9855543375	-0.00376465132563	-0.0782141823155	2.61481655169	-0.209664251766	-0.0121725899434	0.0619016721612	34.1653117004	51.9602252016	3.28668797016
0.681	-5.19391014302	14.6462466546	0.884520802647	0.0401326285279	0.241139419445	0.0600712751038	0.233260573993	0.00290754088911	-0.0670940782875	0.046482106806	0.405628584078	0.150363927329	0.0091769895191	-0.00439288306456	0.0231315689598	0.0204109779525	-0.0376445128054	-1.43811632521	-0.00442200800728	0.0389229657004	0.340615578061	0.061434741164	-0.00742539733558	0.0246466913086	30.3262350934	48.5768733847	2.99009655416	-0.00384155455225	-0.0755922709208	2.62900623757	-0.20967639346	-0.0121107985617	0.0616810913198	34.2172735711	51.9635160772	3.29506319761
0.682	-5.17926345389	14.6471316123	0.885394599289	0.040373795019	0.241193562786	0.0482154068013	0.233263447894	0.00284026054311	-0.0674666137202	0.0468878082654	0.405774334641	0.141137198923	0.0091726075552	-0.0043710447284	0.0205451033617	0.0203726188989	-0.0390735943109	-1.42004668599	-0.00438291537919	0.0392622904789	0.33803397882	0.0614273286668	-0.00739959715877	0.0269536623382	30.3748134629	48.5798657607	2.9946552664	-0.00391582908032	-0.0729567852334	2.64196513735	-0.209688473479	-0.0120492398348	0.0614363624481	34.2692387368	51.9668152924	3.30336722732
0.683	-5.16461587936	14.6480174356	0.886251974851	0.0406150097411	0.241235881289	0.0364215996233	0.23326625433	0.00277261206372	-0.0678303450113	0.0472936509501	0.405911034731	0.132262981992	0.00916824613752	-0.00435179063823	0.017963076978	0.0203328399018	-0.0404844000051	-1.40156470236	-0.00434348472367	0.0395990205599	0.335426183301	0.0614199431402	-0.00737145609432	0.0293284665095	30.4233948272	48.5828626823	2.99918805063	-0.00398746195175	-0.0703089576269	2.6536900756	-0.209700492068	-0.011987937732	0.0611678432906	34.3212072058	51.9701227716	3.31159120798
0.684	-5.14996741859	14.6489041076	0.887091912329	0.0408562609011	0.241266438677	0.0246931754518	0.233268992938	0.00270460445034	-0.0681848817039	0.0476996259864	0.40603903791	0.123743375851	0.00916390268522	-0.00433511395996	0.0153902795646	0.0202916594406	-0.0418765222774	-1.3826798423	-0.00430371864815	0.0399331304669	0.332793630641	0.0614125869582	-0.00734090771576	0.0317682905879	30.4719791905	48.5858641046	3.00365650654	-0.00405644144225	-0.0676500233702	2.66417843783	-0.209712449495	-0.0119269158438	0.0608759330353	34.3731789864	51.9734384305	3.31972652674
0.685	-5.13531807073	14.6497916102	0.887913372368	0.0410975367714	0.241285301967	0.0130334043351	0.233271663364	0.0026362470968	-0.0685298254248	0.0481057248552	0.406158699749	0.11558030275	0.0091595746267	-0.00432100307837	0.0128314836038	0.020249096398	-0.0432495630498	-1.36340170233	-0.00426361978484	0.0402645961675	0.330137770623	0.0614052625599	-0.00730788890625	0.0342693283746	30.5205665576	48.5888699461	3.00802645087	-0.00412275706397	-0.0649812200593	2.67342818387	-0.209724346051	-0.0118661973412	0.0605610724306	34.4251540867	51.976762176	3.32776460052
0.686	-5.12066783497	14.6506799246	0.888715311885	0.0413388256931	0.241292541421	0.00144550402183	0.233274265263	0.00256754979637	-0.0688647754723	0.0485119393939	0.406270377654	0.107775507058	0.00915525940435	-0.00430944162575	0.0102914216404	0.0202051700495	-0.0446031339036	-1.34374000547	-0.00422319078921	0.0405933950839	0.327460062173	0.0613979724451	-0.0072723407943	0.0368268955208	30.5691569326	48.5918800932	3.01226776838	-0.00418639956751	-0.0623037870372	2.68143786034	-0.209736182052	-0.0118058049333	0.0602237433195	34.4771325147	51.9800939069	3.33569705486
0.687	-5.10601671049	14.6515690306	0.88949669525	0.041580116079	0.241288230492	-0.0100673611159	0.233276798299	0.00249852274135	-0.0691893346375	0.0489182617981	0.406374430685	0.100330554851	0.00915095447927	-0.00430040853264	0.00777476457733	0.0201599000544	-0.0459368562058	-1.32370459886	-0.00418243433862	0.0409195061009	0.324761971799	0.0613907191699	-0.00723420957505	0.0394355430035	30.6177503198	48.5948944042	3.01635426283	-0.00424736094343	-0.0596189648008	2.68820661252	-0.209747957835	-0.0117457608284	0.0598644663114	34.5291142785	51.9834335132	3.34351572394
0.688	-5.09136469652	14.6524589072	0.890256483108	0.0418213964172	0.241272445771	-0.0215020810138	0.233279262149	0.00242917651661	-0.0695031147916	0.0493246846231	0.40647121938	0.0932468337414	0.00914665733595	-0.00429387809975	0.00528610120091	0.0201133064457	-0.0472503612311	-1.30330545177	-0.00414135313078	0.0412429095728	0.322044972032	0.0613835053415	-0.00719344721917	0.0420891687099	30.6663467234	48.5979127132	3.02026364207	-0.00430563442303	-0.056927994397	2.69373419502	-0.209759673759	-0.0116860866943	0.0594838018296	34.5810993857	51.9867808774	3.35121259093
0.689	-5.0767117923	14.6533495322	0.890993643552	0.0420626552735	0.241245266931	-0.0328556003806	0.233281656498	0.00235952208897	-0.0698057404952	0.0497312007856	0.406561105573	0.0865255526733	0.00914236548686	-0.00428982008977	0.00282991875429	0.0200654096199	-0.0485432902836	-1.28255265311	-0.00409994988233	0.0415635873288	0.319310539933	0.0613763336119	-0.00715001207178	0.0447811260528	30.7149461472	48.6009348336	3.02397729456	-0.00436121447864	-0.0542321168088	2.69802098152	-0.209771330204	-0.0116268036201	0.0590823467355	34.633087844	51.9901358737	3.35877990723
0.69	-5.06205799709	14.6542408826	0.891707163304	0.0423038812953	0.241206776671	-0.0441249196883	0.233283981044	0.00228957079145	-0.0700968545862	0.0501378035645	0.40664445222	0.0801677423296	0.00913807647689	-0.00428819983796	0.000410584871133	0.0200162303274	-0.0498152948147	-1.26145640912	-0.00405822732733	0.0418815226765	0.316560155561	0.0613692066712	-0.00710386934453	0.047504328395	30.7635485949	48.6039605623	3.02748008072	-0.00441409682321	-0.0515325723313	2.70106797343	-0.209782927572	-0.0115679320793	0.0586607346777	34.6850796612	51.9934983686	3.36621001363
0.691	-5.04740331018	14.6551329342	0.892396047711	0.042545063214	0.241157060663	-0.0553070954629	0.233286235497	0.00221933430396	-0.0703761203913	0.0505444866022	0.406721623219	0.0741742552782	0.00913378788778	-0.00428897838006	-0.00196766907175	0.0199657896617	-0.0510660365397	-1.24002704088	-0.00401618821579	0.0421967004046	0.313795300523	0.0613621272407	-0.00705499150608	0.0502513484389	30.81215407	48.6069896824	3.03076013923	-0.00446427840934	-0.048830599941	2.70287680724	-0.209794466284	-0.0115094918948	0.0582196343457	34.7370748444	51.9968682214	3.37349560857
0.692	-5.03274773089	14.6560256619	0.893059331924	0.0427861898481	0.241096207495	-0.0663992410991	0.233288419576	0.00214882463075	-0.070643226034	0.0509512439054	0.40679298323	0.0685457665822	0.00912949734229	-0.00429211259626	-0.00430076333578	0.0199141090497	-0.052295187551	-1.21827498171	-0.00397383531219	0.0425091067831	0.311017456514	0.0613550980657	-0.00700335857577	0.0530145121447	30.8607625758	48.6100219668	3.03380858898	-0.00451175742764	-0.046127436657	2.70344976061	-0.209805946781	-0.011451502204	0.0577597474912	34.7890734012	52.000245284	3.38062942028
0.693	-5.01809125853	14.6569190396	0.893696073443	0.0430272501061	0.241024308611	-0.0773985272972	0.233290533016	0.00207805407467	-0.0708978860639	0.0513580698458	0.406858897501	0.0632827746158	0.00912520250831	-0.00429755536965	-0.00658478344121	0.0198612102407	-0.053502430429	-1.19621077435	-0.00393117139402	0.0428187295633	0.308228103964	0.0613481219072	-0.00694895832645	0.0557859864784	30.9093741154	48.6130571808	3.03661946952	-0.00455653330442	-0.0434243168981	2.70278975735	-0.209817369523	-0.0113939814265	0.0572818074143	34.8410753385	52.003629401	3.38760459423
0.694	-5.00343389249	14.6578130403	0.894305367023	0.0432682329896	0.240941458256	-0.0883021824702	0.23329257556	0.0020070352096	-0.0711398441344	0.0517649591604	0.406919731689	0.0583856018784	0.00912090110275	-0.00430525575778	-0.00881599283457	0.0198071152963	-0.0546874583501	-1.17384506795	-0.00388819925025	0.0431255579757	0.305428720661	0.0613412015349	-0.00689178640256	0.0585578612518	30.9579886915	48.6160950852	3.03918924928	-0.00459860669878	-0.0407224718341	2.70090037068	-0.209828734987	-0.0113369472339	0.0567865777994	34.8930806634	52.0070204105	3.39441439509
0.695	-4.98877563216	14.6587076362	0.894886344671	0.0435091275954	0.240847753418	-0.0991074933845	0.233294546968	0.00193578085026	-0.0713688746328	0.0521719069521	0.406975851688	0.0538543959556	0.00911659089528	-0.00431515917598	-0.0109908435625	0.0197518465795	-0.0558499751917	-1.15118861524	-0.0038449216799	0.0434295827262	0.302620780476	0.0613343397185	-0.00683184636017	0.0613222235406	31.0066063068	48.6191354382	3.04151678085	-0.00463797949907	-0.038023128736	2.6977858255	-0.209840043669	-0.01128041652	0.0562748501543	34.9450893827	52.0104181439	3.40105238557
0.696	-4.97411647694	14.6596027985	0.895438183099	0.043749923119	0.240743293768	-0.109811805451	0.233296447011	0.00186430402135	-0.0715847832616	0.0525789086897	0.407027623451	0.0496891310613	0.0091122697119	-0.00432720759077	-0.0131059860068	0.0196954267441	-0.0569896956338	-1.12825226893	-0.00380134149054	0.0437307959925	0.299805752131	0.0613275392205	-0.00676914963533	0.0640712261375	31.0552269635	48.6221779981	3.04360297322	-0.0046746548186	-0.0353275103237	2.69345099911	-0.20985129608	-0.0112244053741	0.0557474419475	34.997101503	52.0138224262	3.40751233697
0.697	-4.95945642629	14.6604984976	0.895960111171	0.0439906088567	0.240628181604	-0.120412523189	0.233298275472	0.00179261792533	-0.0717874089023	0.0529859602078	0.407075412821	0.0458896089986	0.00910793543824	-0.00434133972217	-0.0151582768085	0.0196378787237	-0.0581063452575	-1.10504697853	-0.00375746149684	0.0440291914176	0.296985097993	0.0613208027879	-0.00670371544796	0.0667971485818	31.1038506638	48.6252225249	3.0454505235	-0.00470863699082	-0.0326368341139	2.68790142045	-0.209862492747	-0.0111689290557	0.0552051947452	35.0491170308	52.0172330766	3.41378831863
0.698	-4.94479547969	14.6613947034	0.896451402456	0.0442311742084	0.240502521787	-0.130907110608	0.233300032149	0.0017207359092	-0.0719766233815	0.0533930577069	0.407119585356	0.0424554608762	0.00910358602275	-0.00435749125337	-0.0171447855901	0.0195792257207	-0.05919966064	-1.08158378645	-0.00371328451907	0.0443247641031	0.294160272984	0.0613141331449	-0.0066355706478	0.0694924517011	31.1524774094	48.628268782	3.04706373811	-0.00473993156376	-0.0299523117696	2.68114326818	-0.209873634213	-0.0111140019724	0.0546489718836	35.1011359723	52.0206499081	3.41987472773
0.699	-4.93013363665	14.6622913847	0.896911371499	0.0444716086801	0.240366421686	-0.141293091641	0.233301716852	0.00164867143201	-0.0721523311222	0.0538001977526	0.407160506161	0.03938614871	0.0090992194796	-0.00437559504637	-0.0190628004057	0.0195194911957	-0.0602693894455	-1.05787382447	-0.00366881338172	0.0446175106013	0.291332723486	0.0613075329848	-0.00656474950901	0.0721498258354	31.2011072021	48.631316538	3.0484483093	-0.00476854529387	-0.0272751484518	2.67318336726	-0.209884721033	-0.0110596376584	0.0540796562564	35.1531583336	52.0240727286	3.42576617002
[truncated: 30,644 more rows]
