# Supplementary material for: Roll Angle Estimation of a Motorcycle through Inertial Measurements
Source: Sensors (Basel). 2021 Oct 5;21(19):6626. doi: 10.3390/s21196626 (PMC8512544; doi:10.3390/s21196626)
Supplement: Supplementary file 1 [file sensors-21-06626-s001.zip › supplementary_material/Results_circular_outside.csv]

0	-15	15	-8.79722539347	0	0	-0.0360945725607	0.22	0	0.517087573969	0	0	-0.216267897436	0.05	0	-7.37745517187	0	0	0.0462913508762	0	0	0.345397805713	0	0	373.791404409	0	0	277.055677829	0	0	-0.839772535642	-0.18	0	219.937697794	0	0	848.147919038
0.001	-14.9850039846	14.9920308366	-7.14110141248	-1.57632313163e-08	-3.15264626325e-05	-0.0269583527043	0.22000128118	0.00256236006538	4.60763255681	-8.24029674821e-08	-0.000164805934964	-0.113343972493	0.0499923993498	-0.0152013004159	-23.0251456599	2.96342931204e-08	5.92685862409e-05	0.0722458216055	1.2633868379e-07	0.000252677367581	0.159956929448	0.000178813907952	0.357627815904	341.4642274	0.000148517094466	0.297034188932	317.012700034	-3.90575049771e-07	-0.000781150099542	-0.722527663442	-0.179918149976	0.163700048629	107.462399465	0.000424360230303	0.848720460605	849.293002172
0.002	-14.970017614	14.9807103107	-15.4999502823	-5.96103273201e-08	-5.61677293751e-05	-0.0223241807809	0.220007397618	0.00967051529648	9.6086779054	-2.95946775347e-07	-0.000262281680766	-0.0816075191109	0.0499675979828	-0.0344014335765	-15.3751206615	1.289078126e-07	0.000139278452718	0.0877739113495	4.437589413e-07	0.000382163147438	0.0990146302648	0.000691233100298	0.667210568787	277.701278366	0.000682972735768	0.771877093672	632.673109446	-1.65714691258e-06	-0.00175199362607	-1.21915938961	-0.179709732003	0.253135897462	71.4092981993	0.00178971995059	1.88199897998	1217.26403657
0.003	-14.9550461184	14.9622808482	-21.3589747548	-1.26190601318e-07	-7.699281862e-05	-0.0193259977087	0.220022786554	0.0211073568939	13.2650052893	-5.9471046696e-07	-0.00033524570246	-0.0643205242761	0.0499270620021	-0.0466705279068	-9.16306799915	3.15931833477e-07	0.000234769589036	0.103208361286	8.68396077281e-07	0.000467111124525	0.0708813239097	0.0014836757167	0.91767466401	223.226912078	0.00182418732518	1.51055208515	844.676873518	-4.14243336549e-06	-0.00321857927975	-1.71401191777	-0.179427058393	0.312211321418	46.7415497141	0.00434543321999	3.22942755883	1477.59312113
0.004	-14.9400955201	14.9389157837	-25.3711542711	-2.12290509323e-07	-9.52069973905e-05	-0.0171023598323	0.220051188343	0.0356962206633	15.9127222495	-9.59047824868e-07	-0.000393429013357	-0.0520460975179	0.0498770405236	-0.0533724289588	-4.24073410485	6.0620453683e-07	0.000345775817669	0.118804095979	1.3665449676e-06	0.000529186656114	0.0532697392677	0.00250118074026	1.11733538312	176.09452614	0.00379158993339	2.42425313127	982.725218714	-8.3375004356e-06	-0.00517155486048	-2.19193924367	-0.179095782181	0.35034110286	29.5180131691	0.00835903843045	4.79778286208	1659.11748539
0.005	-14.9251699497	14.9122250861	-28.0102409646	-3.15642632181e-07	-0.000111497248325	-0.0154781420375	0.220095309656	0.0525464059455	17.7876483146	-1.37633551633e-06	-0.000441146369558	-0.0433886148852	0.0498225003283	-0.055707961716	-0.430331409501	1.01525406339e-06	0.000472323235457	0.134290739597	1.91974175514e-06	0.000577206918971	0.0427707864465	0.00369627072135	1.27284457906	134.923865739	0.00672835860382	3.44928420958	1067.33693791	-1.47198228035e-05	-0.00759308987542	-2.65113078622	-0.178733737705	0.373747849448	17.295480007	0.0140173167607	6.51877379833	1782.8643871
0.006	-14.9102721324	14.883409455	-29.6210212409	-4.34596213865e-07	-0.000126409915042	-0.0143471913966	0.220157067637	0.0709695561068	19.0586520081	-1.83771687301e-06	-0.000481616343804	-0.037551333606	0.0497672938381	-0.0547050185912	2.43621765901	1.55849432785e-06	0.000614157293455	0.149377376399	2.51694648175e-06	0.000617202534235	0.0372204440831	0.00502752933689	1.38967265203	98.7322802027	0.0107226896056	4.53937779396	1112.85023084	-2.37482877747e-05	-0.0104638400669	-3.09036959675	-0.178353539175	0.386649210177	8.50724145048	0.0214478476942	8.34228806873	1864.1641537
0.007	-14.8954037422	14.8533708615	-30.4561656341	-5.68005465085e-07	-0.000140408587398	-0.0136501533144	0.220237764178	0.0904235268794	19.8492895371	-2.33725257112e-06	-0.000517455052428	-0.034126083642	0.0497143242996	-0.0512340584149	4.50570269363	2.2509404044e-06	0.000770734859656	0.163777756004	3.15227774385e-06	0.000653459989983	0.0352944674117	0.00645858804095	1.47244475608	66.8119279014	0.0158226338976	5.66051079004	1129.41576133	-3.58619274609e-05	-0.0137634393055	-3.50882888034	-0.177964232843	0.39196345307	2.12124433613	0.0307347308382	10.2314782193	1914.21614744
0.008	-14.8805656611	14.8227914521	-30.7026533112	-7.15165832951e-07	-0.000153912148334	-0.0133569685568	0.220338213045	0.110474207259	20.2520712229	-2.87147097316e-06	-0.000550981751646	-0.0329273147947	0.0496656923569	-0.0460298269973	5.90276014156	3.10692438328e-06	0.000941233098088	0.17721872086	3.82360116943e-06	0.00068918686116	0.0361592749427	0.00795739635453	1.52517187109	38.6423021075	0.0220465806633	6.78738274137	1124.32814132	-5.14790391655e-05	-0.0174707841038	-3.90586071625	-0.177572378672	0.391744888961	-2.55837255414	0.0419300688136	12.1591977314	1941.22287679
0.009	-14.8657581704	14.7921898322	-30.5005863905	-8.75781320474e-07	-0.000167318826713	-0.0134563882015	0.220458834768	0.130769237014	20.3379882852	-3.43915952585e-06	-0.000584395353733	-0.0338998893796	0.0496228214168	-0.0397120531524	6.7327875483	4.13982200678e-06	0.00112456214891	0.189439380791	4.53164638318e-06	0.000726903566354	0.0392741354443	0.00949568602345	1.55140746674	13.8288891911	0.0293907760386	7.90100800915	1102.92239422	-7.09965065084e-05	-0.021564150582	-4.28087224028	-0.177182775884	0.387460687578	-6.01003021165	0.0550623747727	14.105414187	1951.21003427
0.01	-14.8509810949	14.7619612735	-29.9565310031	-1.04995164132e-06	-0.000181021814976	-0.0139495883255	0.220599729236	0.151019700698	20.1629390834	-4.04129663721e-06	-0.00061987886899	-0.0370671411345	0.0495865639775	-0.0328028254633	7.08566782973	5.36179073419e-06	0.00131937530591	0.200186933194	5.27943769087e-06	0.000768679049016	0.04427682988	0.0110485658941	1.55435227459	-7.93927347679	0.0378348100347	8.98705998322	1069.18155393	-9.47891880875e-05	-0.0260212125761	-4.63325174795	-0.176798959697	0.380171685863	-8.56797321909	0.0701427463026	16.0553288727	1948.61933724
0.011	-14.836233911	14.7324065299	-29.1529562473	-1.23817241704e-06	-0.000195419736458	-0.0148462546375	0.220760732696	0.17098721835	19.7720962201	-4.68106769133e-06	-0.000659663239251	-0.0425015993864	0.0495572923591	-0.0257404114582	7.0391601806	6.78351566461e-06	0.00152407455495	0.209211564886	6.07191516417e-06	0.000816275897583	0.0509168672551	0.0125942037104	1.53692335802	-26.9185596626	0.0473457030615	10.0347260704	1026.15062039	-0.00012320929456	-0.030819000369	-4.96232383771	-0.176423547206	0.370653297872	-10.4688027622	0.0871694143987	17.9980073195	1936.73755625
0.012	-14.8215158314	14.7037526002	-28.1549030989	-1.44134426113e-06	-0.000210923951741	-0.0161621759293	0.22094146366	0.190474710587	19.2028882538	-5.36393349701e-06	-0.000706068372099	-0.0503086663102	0.0495349771418	-0.0188900231009	6.66161653399	8.41395843896e-06	0.00173681099376	0.216261312733	6.91567431222e-06	0.000871242398531	0.0590161346411	0.0141135648835	1.50179898811	-43.3301801603	0.0578810216337	11.0359110739	976.219386586	-0.00015658570615	-0.0359338228118	-5.26732104802	-0.176058481562	0.359477989934	-11.8818131142	0.106131108019	19.9253799203	1918.00764543
0.013	-14.8068258712	14.6761678045	-27.0146883577	-1.66078819973e-06	-0.000227963925442	-0.0179177714733	0.221141360853	0.209319674135	18.4870388433	-6.0977334968e-06	-0.000761531627491	-0.0606178444731	0.049519256025	-0.0125522105937	6.0140084803	1.02601040263e-05	0.00195548018091	0.221077061578	7.81878214237e-06	0.000934973261767	0.06844559183	0.0155901881033	1.45144745156	-57.3728929485	0.0693913164148	11.9846784883	921.315442354	-0.00019522320029	-0.041341165468	-5.54736426441	-0.175705206329	0.347072475068	-12.9292166176	0.127009553622	21.8315112868	1894.25508753
0.014	-14.7921629009	14.6497728545	-25.7752115503	-1.89826587029e-06	-0.000246991415685	-0.0201372090124	0.221359715276	0.227389172766	17.6519584171	-6.89281421398e-06	-0.000828629806863	-0.0735785142721	0.0495094951571	-0.00696952508868	5.15136252972	1.23267003609e-05	0.00217771248832	0.223387553245	8.79064468156e-06	0.00100875181661	0.0791115178588	0.0170099845824	1.38814550656	-69.2309970386	0.0818220824673	12.8768536167	863.034814472	-0.000239401568562	-0.047015571075	-5.8014469495	-0.175364791128	0.333757926999	-13.6998795199	0.149781342	23.7120654693	1866.85327742
0.015	-14.7775256899	14.6246491164	-24.4722648039	-2.15600356758e-06	-0.000268483978893	-0.022847917403	0.221595697861	0.24457599578	16.7216876111	-7.76217831101e-06	-0.000910098387207	-0.0893586464148	0.049504844404	-0.00233198104749	4.12372555264	1.46159857742e-05	0.00240085833815	0.222904146408	9.84191128357e-06	0.0010937813874	0.0909476237243	0.0183610525833	1.31399049522	-79.0790256551	0.0951153769507	13.70973535	802.728652015	-0.000289374606327	-0.0529305044551	-6.02841981065	-0.175038022869	0.319778591868	-14.2587907421	0.174419332058	25.5639146464	1836.8450769
0.016	-14.7629129429	14.6008449196	-23.1361286119	-2.43671962602e-06	-0.000292948137992	-0.0260804007957	0.22184838366	0.260795604099	15.7175290269	-8.7216527795e-06	-0.00100885054977	-0.108145678709	0.0495042875479	0.00121826874272	2.9767740278	1.71273988979e-05	0.00262196790933	0.219314995954	1.09844073273e-05	0.00119121070007	0.103911001603	0.0196335022847	1.23090890763	-87.0841495185	0.109211184089	14.4818789273	741.558502642	-0.000345368959062	-0.059058201016	-6.22697331124	-0.174725472391	0.305322363849	-14.6536652964	0.200893716193	27.3848536237	1805.03287771
0.017	-14.7483233302	14.5783805267	-21.792657204	-2.74365494965e-06	-0.000320922509265	-0.0298683417489	0.222116773263	0.275983600083	14.6584629407	-9.790077086e-06	-0.00112799806322	-0.130149348201	0.0495066880515	0.00358273845907	1.75216540491	1.98572651203e-05	0.00283776453543	0.212278256247	1.22310910025e-05	0.00130215665039	0.117980899046	0.0208192883979	1.14066331869	-93.4070283624	0.1240485849	15.1929226931	680.529028915	-0.000407582807329	-0.0653694955169	-6.39561569054	-0.17442754334	0.290535737134	-14.9195881342	0.229172839559	29.1733931075	1772.04608984
0.018	-14.7337555138	14.5572521955	-20.4640053138	-3.08060680708e-06	-0.000352981205588	-0.0342490508973	0.222399811832	0.290093539662	13.5614162179	-1.09895141595e-05	-0.00127087608383	-0.155606693022	0.0495108307607	0.00470267987062	0.487717418175	2.27984526745e-05	0.00304461057293	0.201413818744	1.35960328701e-05	0.00142772708479	0.133159969752	0.0219120495414	1.04485896848	-98.2016720632	0.139566766053	15.8434396132	620.504811238	-0.00047618436776	-0.0718336253453	-6.53264396627	-0.174144508074	0.275534795641	-15.0822948513	0.259223842326	30.9286124264	1738.39254792
0.019	-14.7192081699	14.5374356344	-19.1691168547	-3.451966372e-06	-0.000389737924262	-0.0392643864511	0.222696406085	0.303094966257	12.4414369727	-1.23454893685e-05	-0.00144107433408	-0.184789807467	0.0495154597434	0.00455528566923	-0.782505821	2.59399899362e-05	0.00323846395055	0.1862929365	1.50944194776e-05	0.00156904613007	0.149478120814	0.0229069544014	0.944950751409	-101.614762072	0.15570588604	16.4348003622	562.216686863	-0.000551310180284	-0.0784179997016	-6.63610474624	-0.173876533974	0.260413404832	-15.1604867668	0.291013177547	32.6500580166	1704.49863243
0.02	-14.7046800076	14.5188890378	-17.9240763709	-3.86276097541e-06	-0.000431851282556	-0.0449623301361	0.223005439365	0.314971593187	11.3118168864	-1.3887265481e-05	-0.00164247789089	-0.218017306159	0.0495193123714	0.0031499702804	-2.02812495668	2.92666333269e-05	0.00341482283079	0.166424823977	1.67425849994e-05	0.00172728491361	0.166999446269	0.0238005552592	0.842250964149	-103.784812448	0.172407806191	16.9690399399	506.262468407	-0.000633063141288	-0.0850879223065	-6.70374046359	-0.173623702552	0.245249438352	-15.1674461927	0.324507045659	34.3376782068	1670.74174796
0.021	-14.6901697851	14.5015557936	-16.742412053	-4.31870270795e-06	-0.000480032182526	-0.0513994698047	0.223325784961	0.325719599399	10.1841955381	-1.56481654199e-05	-0.00187932198698	-0.255670886018	0.0495211497305	0.000524747869832	-3.22231986446	3.27583720865e-05	0.00356865468844	0.141238891322	1.85580780457e-05	0.00190370117901	0.185833084525	0.0245906496472	0.737937811872	-104.841492107	0.189616688367	17.448724411	453.106473804	-0.00072151022738	-0.0918062498778	-6.73291467908	-0.173386023007	0.230109651363	-15.1121277857	0.35967177882	35.9917881166	1637.47807181
0.022	-14.6756763238	14.4853668735	-15.6354280934	-4.82624593578e-06	-0.000535054273131	-0.058644711406	0.223656317778	0.335346034285	9.06867423293	-1.76659598672e-05	-0.00215626690755	-0.298218955113	0.0495197835036	-0.003257201555	-4.34157898522	3.63898516456e-05	0.00369430442985	0.110060591506	2.05597748093e-05	0.00209969234821	0.206149253864	0.0252761507452	0.633064384203	-104.90536323	0.207279459823	17.876818502	403.081708242	-0.000816679832685	-0.0985329607321	-6.72050702955	-0.173163441347	0.215053668575	-14.9998377896	0.396474203485	37.6130612119	1605.06811878
0.023	-14.661198519	14.4702428443	-14.6126302779	-5.39265754852e-06	-0.000597768952337	-0.0667846470058	0.223995924471	0.343867350878	7.9739589541	-1.9983344059e-05	-0.00247850147605	-0.346250181884	0.0495140995908	-0.00811062415806	-5.36526622094	4.01296906713e-05	0.00378537362151	0.0720777918088	2.27680550592e-05	0.00231686815163	0.22820235299	0.0258569667385	0.528567602345	-104.088200486	0.225346148124	18.2565580995	356.397486854	-0.000918558611096	-0.105224596091	-6.66276368717	-0.172955845779	0.200137467895	-14.832563571	0.43488200739	39.2025465984	1573.90265425
0.024	-14.6467353498	14.4560953829	-13.6822924912	-6.02610545965e-06	-0.000669126869924	-0.0759311881687	0.224343512197	0.35130810184	6.90754297026	-2.26485384027e-05	-0.00285188721139	-0.400521288806	0.0495030789092	-0.0139307390277	-6.27496351834	4.39396569664e-05	0.00383455896873	0.0262929026387	2.52050648275e-05	0.00255715138491	0.252364113567	0.026333888805	0.425276530722	-102.49394276	0.243770094021	18.5913336938	313.153701571	-0.00102708766857	-0.111833518862	-6.55508185527	-0.172763068695	0.185416700383	-14.6089714529	0.474864137622	40.7617138653	1544.4318795
0.025	-14.6322858881	14.4428281377	-12.8521979526	-6.73577323138e-06	-0.000750208673547	-0.0862324190768	0.224698016167	0.357699838696	5.8759307412	-2.57160624278e-05	-0.00328316083883	-0.462025966074	0.0494858160395	-0.0205950004042	-7.05355923466	4.77736524858e-05	0.00383343207014	-0.0285466998186	2.78951001862e-05	0.00282291933245	0.27917178151	0.0267084867964	0.323919452033	-100.220214616	0.262508056399	18.884591062	273.361034898	-0.00114215788166	-0.118306907322	-6.39169506579	-0.172584885248	0.170950194248	-14.3240408163	0.516391259896	42.2925306827	1517.20175523
0.026	-14.6178493056	14.4303367449	-12.130587548	-7.53201207729e-06	-0.000842269018262	-0.0978882703521	0.225058406214	0.363080253612	4.88489909109	-2.92477538273e-05	-0.0037802219602	-0.532096276655	0.0494615366376	-0.0279638033355	-7.68404662795	5.15764349059e-05	0.00377213276996	-0.0940519005511	3.08651624392e-05	0.00311720517348	0.309399900551	0.0269830111255	0.225129206213	-97.3602770253	0.28152022889	19.1397539205	236.964682163	-0.00126360401437	-0.124585358098	-6.16520648544	-0.172421008122	0.156804057625	-13.9682324301	0.559436316798	43.7975831212	1492.90312177
0.027	-14.6034248834	14.4185077642	-11.5273738503	-8.42654661211e-06	-0.000946800051377	-0.111173795878	0.22542369264	0.3674925996	3.93979288475	-3.33141388358e-05	-0.00435254805684	-0.612555916632	0.0494296148342	-0.0358798035579	-8.14795381692	5.52819675994e-05	0.00363893261703	-0.172348405295	3.41457602747e-05	0.00344399049765	0.344170747785	0.0271602989453	0.129446433357	-94.0052686856	0.300770191005	19.3601703091	203.86809498	-0.001391197145	-0.130600903153	-5.86588362538	-0.172271077616	0.143056952924	-13.5259769706	0.603975236324	45.2802559325	1472.44250081
0.028	-14.589011961	14.4073369935	-10.8141675442	-9.43243715162e-06	-0.00106498102766	-0.125188156685	0.225792923896	0.370969910972	3.01482985774	-3.79938164143e-05	-0.00500680710021	-0.695962170117	0.0493894911222	-0.0443676202731	-8.82767961334	5.881324e-05	0.0034236121841	-0.258292460576	3.7769420513e-05	0.00380332997882	0.374508214547	0.0272437771736	0.0375100231726	-89.8675516837	0.320224823561	19.5490948029	173.980892622	-0.00152464239657	-0.136289599992	-5.51151005239	-0.172134891777	0.12931472614	-13.9584765984	0.649983156686	46.7355847914	1438.21521705
0.029	-14.574609708	14.3971690677	-9.52168408036	-1.0562930667e-05	-0.00119600600316	-0.136861794317	0.22616515902	0.373500337691	2.04602358164	-4.33643724999e-05	-0.00573430507095	-0.759033771354	0.0493403077918	-0.0539990406567	-10.435161154	6.20890264513e-05	0.00312796071858	-0.333010470462	4.17604836256e-05	0.00417879624646	0.376424320743	0.0272377283414	-0.04960768759	-84.3678698415	0.339854227702	19.7097134799	147.256461361	-0.00166360401509	-0.141633637046	-5.17656405481	-0.172013259227	0.113950373098	-16.770229485	0.697416507646	48.1311171273	1352.84945479
0.03	-14.5602169487	14.3883495143	-8.11742278188	-1.18302011929e-05	-0.00133853504857	-0.148196296501	0.226539440623	0.375062868793	1.07903862128	-4.94932729013e-05	-0.00652349573172	-0.819347550185	0.0492807004628	-0.0652156173123	-11.997992157	6.50317480396e-05	0.00275748245813	-0.40794605044	4.61268874315e-05	0.00455401136538	0.374005917098	0.027147393688	-0.131061619053	-78.5399930844	0.359631653165	19.8451374455	123.591469801	-0.00180773865782	-0.146635648409	-4.82745867197	-0.171908239136	0.0960898088397	-18.9508990321	0.746198446716	49.4327610122	1250.43831502
0.031	-14.5458322894	14.3809690537	-6.64349835366	-1.32455535084e-05	-0.00149216958254	-0.159072771442	0.226914805051	0.375665986083	0.127195958514	-5.6440666433e-05	-0.00737129133172	-0.876243649823	0.0492091134994	-0.0779583094308	-13.48739208	6.75666655767e-05	0.00231235261596	-0.482313633891	5.08662088173e-05	0.00492463140609	0.367234164322	0.0269785758244	-0.206574108274	-72.484985358	0.379533414717	19.9583856582	102.904955643	-0.0019566983577	-0.151283751361	-4.46874723179	-0.171822033942	0.0763205795137	-20.5875596198	0.796227579566	50.625504689	1135.04903851
0.032	-14.531454267	14.3750758244	-5.14296034724	-1.48198376355e-05	-0.00165639867151	-0.169385406495	0.227290303443	0.375330798349	-0.797571425908	-6.4263320773e-05	-0.00827401734825	-0.929208383224	0.0491240664453	-0.0921357988285	-14.8675867154	6.96196167839e-05	0.00179354979842	-0.55529200119	5.59717519922e-05	0.00528645494376	0.356412911014	0.0267373051537	-0.275967233167	-66.3012644276	0.399538805699	20.0523963065	85.1163409087	-0.00211012564877	-0.155570830774	-4.10541159482	-0.171756292355	0.0551625938094	-21.7284117889	0.847389531118	51.6983984157	1010.73841494
0.033	-14.5170814167	14.3706247616	-3.75916522741	-1.65633481632e-05	-0.00183062238399	-0.179062018474	0.227665023076	0.374108468129	-1.64708901325	-7.30142662084e-05	-0.00922787352255	-0.97850396539	0.0490242214269	-0.107554237894	-15.9692914151	7.11177361011e-05	0.00120268883597	-0.626429923703	6.14330377738e-05	0.00563611661957	0.342910440599	0.0264300820648	-0.338478944561	-58.7221583603	0.419631153944	20.1323001844	74.6914150608	-0.00226765826566	-0.159494402997	-3.74173285067	-0.171712157548	0.03310702152	-22.3827327897	0.899560935869	52.6444110846	881.286922953
0.034	-14.5027144924	14.3632238687	-11.0426206067	-1.84882179031e-05	-0.00201911709572	-0.197927404981	0.228038906101	0.373657582513	0.745317779481	-8.27684677102e-05	-0.010280529481	-1.12680795155	0.0489113343309	-0.118219954105	-5.36214100639	7.19823082687e-05	0.000526455499178	-0.72603674989	6.72728359872e-05	0.00604347980725	0.471815934763	0.0261097844345	-0.302116316096	131.447415289	0.439868905038	20.3432020023	347.112220623	-0.00242892286107	-0.163034787819	-3.33903679312	-0.171689715719	0.0117766368137	-20.278036623	0.952610335985	53.4543891472	738.669202091
0.035	-14.4883568602	14.3520403341	-11.3244485036	-2.0606837188e-05	-0.00221812147417	-0.200081351926	0.228413145426	0.374821066316	1.58164982789	-9.36130805175e-05	-0.0114086961337	-1.12952535383	0.0487911665541	-0.122115599643	-2.42915007108	7.21277986774e-05	-0.000235474681757	-0.797823611981	7.3528630267e-05	0.00646810875234	0.377441955429	0.0258671596345	-0.183133283888	106.518649127	0.460410766567	20.7405210556	447.52588609	-0.00259351923579	-0.166157961632	-2.90731083233	-0.17168811618	-0.0085775587317	-20.4303544676	1.00640066892	54.126276715	605.105933485
0.036	-14.4740104205	14.3408391203	-11.0779790804	-2.29258164805e-05	-0.00241983711073	-0.203349921183	0.228788882611	0.376653303523	2.08282458514	-0.000105589275067	-0.0125436929651	-1.140468309	0.0486683487539	-0.123520000671	-0.379651984316	7.14774437347e-05	-0.00106523520352	-0.861697431542	8.01691431756e-05	0.00681291706479	0.312174669475	0.0257320830498	-0.0870198853907	85.7081478677	0.481390467048	21.2188799075	509.191817584	-0.00276103657597	-0.168876718731	-2.53020336627	-0.171706868894	-0.0289278691588	-20.2702663867	1.06079753382	54.6674531013	477.246839239
0.037	-14.4596749768	14.3300482958	-10.503669858	-2.54482212002e-05	-0.00262497232871	-0.206920514785	0.229166641647	0.378864768282	2.34010493278	-0.000118706313168	-0.0136903832364	-1.1529122336	0.048545000616	-0.123176275149	1.06710302824	6.99673751565e-05	-0.00195490195303	-0.917636067482	8.71253140813e-05	0.0070994247465	0.26084069394	0.0256834501862	-0.0102458419186	67.8399390765	0.502872716183	21.7456183628	544.285093077	-0.00293109489191	-0.171239913148	-2.19618546796	-0.171745806282	-0.0489469076457	-19.767810587	1.11567363581	55.084750876	357.348710041
0.038	-14.4453499893	14.3199268011	-9.73931950331	-2.81775290631e-05	-0.00283364339715	-0.210421622097	0.229546695725	0.381243388211	2.41713492584	-0.00013297605895	-0.014849108329	-1.16453795159	0.0484226153014	-0.121594354104	2.09673906083	6.75416488154e-05	-0.00289655072906	-0.965661484574	9.43445736035e-05	0.00733909429797	0.218498409004	0.0257032262739	0.0497980174482	52.247779657	0.524894605975	22.2981612207	560.800622636	-0.0031033594554	-0.173289213833	-1.9024159021	-0.171804433973	-0.0683084748398	-18.9553238011	1.1709095317	55.3870408938	247.231325635
0.039	-14.4310347174	14.3106169535	-8.88037588447	-3.11171806395e-05	-0.00304565975553	-0.213611094648	0.229929133289	0.383631740884	2.35957042	-0.000148409781506	-0.0160183367821	-1.17391895459	0.0483022538497	-0.119128549118	2.83487091213	6.41522407482e-05	-0.00388226540546	-1.00576786823	0.00010178381268	0.00753938385513	0.182080705304	0.0257757092601	0.0951679549403	38.4920953272	0.547474010958	22.8606487456	564.174427309	-0.00327753610431	-0.175064083976	-1.64732438346	-0.171881953789	-0.086731156283	-17.8900390853	1.22639544002	55.5847757432	148.238373221
0.04	-14.4167283187	14.3021803958	-7.99273950607	-3.42703268384e-05	-0.00326063264245	-0.216334679193	0.230313905101	0.385911881887	2.2007115864	-0.000165016657092	-0.0171954143898	-1.18023626082	0.0481846758989	-0.116027352489	3.3675223453	5.97590397008e-05	-0.00490413668932	-1.03797469948	0.000109406154968	0.0077053007206	0.149753025643	0.0258870700075	0.127553539873	26.2790745372	0.570615242961	23.4218152594	558.158600303	-0.0034533695126	-0.176602732603	-1.42997287097	-0.171977316603	-0.10399447309	-16.6365945281	1.28203258465	55.6895135343	61.2372089308
0.041	-14.4024299168	14.2946233834	-7.12128513306	-3.76396673415e-05	-0.00347804836373	-0.218496763375	0.230700858474	0.38799486419	1.96525301784	-0.000182802896945	-0.0183770653171	-1.18306559368	0.0480704289428	-0.112466559799	3.75406303536	5.43298206667e-05	-0.00595430137888	-1.06235467964	0.000117179004044	0.00784039743157	0.120440396301	0.0260250454806	0.148397406292	15.4086583019	0.594312945212	23.9735892438	545.389368448	-0.00363064214414	-0.17794253048	-1.24962288174	-0.172089284842	-0.119942003347	-15.2584659861	1.33773406866	55.7134544855	-13.3553065071
0.042	-14.3881386477	14.2879148972	-6.2956873998	-4.12273501809e-05	-0.00369731731499	-0.220041139146	0.231089762604	0.389813395581	1.67180976411	-0.000201771288032	-0.0195597168563	-1.18223748471	0.0479599098059	-0.10857171398	4.035628602	4.78401689364e-05	-0.00702500208162	-1.07904672584	0.000125072892986	0.00794738045299	0.093525646533	0.0261787302463	0.158972124972	5.74077905783	0.618554821407	24.5101631452	527.758434336	-0.00380917345207	-0.179120085378	-1.10548691449	-0.172216494905	-0.13447812425	-13.8137758194	1.39342530204	55.6690122754	-75.5291136913
0.043	-14.3738536903	14.2819997976	-5.53451166302	-4.50349123612e-05	-0.00391780704566	-0.220938322198	0.231480327612	0.391316620301	1.33463967685	-0.000221921000573	-0.0207397082262	-1.1777452552	0.0478534071831	-0.10443353156	4.24073623828	4.02733403428e-05	-0.00810865510568	-1.08825932229	0.000133060819538	0.00802847264972	0.0686587469257	0.0263384308955	0.160429173612	-2.82668177749	0.643323588378	25.0273707961	506.656867395	-0.00398881905894	-0.180171128365	-0.996599060485	-0.172357514803	-0.147561671221	-12.3533181243	1.4490440255	55.5684346249	-125.626187391
0.044	-14.3595742862	14.2768084613	-4.84816100448	-4.90632482997e-05	-0.00413886483128	-0.221177249037	0.2318722191	0.39246635629	0.964832300902	-0.000243247566345	-0.0219134233165	-1.16968492528	0.0477511311127	-0.100118609401	4.3891080805	3.16200534534e-05	-0.00919791867307	-1.09026781248	0.000141117866566	0.00808562140638	0.045638766392	0.0264955603249	0.153829685046	-10.3722953546	0.668598407294	25.5222670371	483.135614627	-0.00416946977748	-0.181130308711	-0.921761630914	-0.172510894746	-0.159198214958	-10.9197693485	1.50453998353	55.4234814473	-164.280167702
0.045	-14.3452997649	14.2722340778	-4.30060604215	-5.33121437866e-05	-0.00435892614254	-0.218945373481	0.232265259045	0.393613533839	1.32952279691	-0.00026574086788	-0.0230731797545	-1.1498279508	0.0476533785098	-0.0953865963349	5.0749180509	2.18778629796e-05	-0.0102864622745	-1.08681939033	0.000149218043727	0.00811473291649	0.0125842538282	0.0266379869035	0.131023472265	-35.2401302071	0.694382896578	26.0467115309	565.753372975	-0.00435104924732	-0.182028630968	-0.874882883803	-0.17267526111	-0.169534511728	-9.752824191	1.55987416154	55.2448745715	-192.93358405
0.046	-14.3310295417	14.2682123561	-3.74283732474	-5.77803374925e-05	-0.00457746126917	-0.218124879782	0.232659406956	0.39468228735	0.807984225568	-0.000289385877645	-0.0242168397753	-1.13749209086	0.0475604936632	-0.0903830968143	4.93208099031	1.10508887088e-05	-0.0113674862672	-1.07522859512	0.000157335441973	0.00812006357519	-0.00192293643181	0.0267505572843	0.0941172892545	-38.5722358142	0.720705747812	26.5989909377	538.805440725	-0.00453351386827	-0.18290061094	-0.869077059779	-0.172849340036	-0.178623341404	-8.42483516131	1.61501799274	55.042787832	-211.239894868
0.047	-14.316763084	14.2647030894	-3.27569594979	-6.24664810048e-05	-0.00479482575558	-0.216604093032	0.233054364382	0.395232566187	0.292573448387	-0.000314167434294	-0.0253462735227	-1.12137540398	0.0474725436354	-0.0855169588142	4.80019500988	-8.49799978361e-07	-0.0124338911071	-1.0575810847	0.000165450834083	0.00811072064451	-0.0167629249277	0.0268247312866	0.0542307153149	-41.2009120651	0.747567447845	27.1244091278	512.030939342	-0.00471685443414	-0.18378052081	-0.890742680014	-0.173031873999	-0.186444584233	-7.21765049745	1.66995267616	54.8265790023	-221.177764566
0.048	-14.3024999231	14.2616187561	-2.89297071099	-6.73690674473e-05	-0.00501034712928	-0.214438654364	0.233449616781	0.395272230697	-0.213244429324	-0.000340069560886	-0.0264579796617	-1.10203687383	0.0473893972388	-0.0807758343515	4.6820539154	-1.38066676249e-05	-0.013479844186	-1.03432507302	0.000173549562748	0.00808673668554	-0.031204993001	0.0268578669202	0.0120405518751	-43.1794148144	0.774941320661	27.6233365032	485.823811565	-0.004901092299	-0.1846952089	-0.938633499452	-0.173221657478	-0.193122373384	-6.13792780414	1.72466797276	54.604014192	-223.951855932
0.049	-14.2882396742	14.2588789222	-2.58669707179	-7.2485942883e-05	-0.00522340374223	-0.21167457154	0.233844658976	0.394812159815	-0.706897334312	-0.000367073015518	-0.0275489296024	-1.07986300757	0.0473109364468	-0.0761457496671	4.57811545342	-2.77965736565e-05	-0.0144999678773	-1.00592230962	0.000181617259156	0.00804865612992	-0.0449561182504	0.026847973441	-0.0318275102341	-44.5567094039	0.802801233973	28.0964901211	460.483424094	-0.00508627493136	-0.185670055821	-1.01106034385	-0.173417611619	-0.1987859097	-5.18914482859	1.77916080332	54.3816469353	-220.782657549
0.05	-14.273982029	14.2564116076	-2.34793216735	-7.78143550932e-05	-0.00543342067811	-0.208359300233	0.234238997789	0.393865466401	-1.18648949405	-0.000395155711694	-0.0286164627482	-1.05520328413	0.0472370570937	-0.0716129566472	4.48747058629	-4.27912347415e-05	-0.0154893542927	-0.972850521237	0.000189640218101	0.00799726176082	-0.0578326199387	0.0267936619534	-0.0767954648562	-45.3791998404	0.831121903952	28.5448498368	436.236007324	-0.00527247429584	-0.186728673144	-1.10617430223	-0.173618787572	-0.20356599509	-4.37102595076	1.83343403768	54.1648217773	-212.867658444
0.051	-14.2597267462	14.2541539633	-2.16735637933	-8.33510013187e-05	-0.00563987177287	-0.204542889284	0.234632153975	0.392446905837	-1.65063163417	-0.000424293071866	-0.0296582575974	-1.02838641435	0.0471676681306	-0.0671649694941	4.40850372001	-5.87577017616e-05	-0.0164435797474	-0.935600388202	0.000197605591656	0.00793348535021	-0.0697202012932	0.026694098753	-0.122330936089	-45.6917426256	0.859879125159	28.969592578	413.249475073	-0.00545978501533	-0.187892765832	-1.22201107328	-0.173824366233	-0.207591326545	-3.67963695864	1.88749530548	53.9577138272	-201.348241786
0.052	-14.245473643	14.2520524113	-2.03574757278	-8.90920785037e-05	-0.0058422825972	-0.200278759365	0.235023663647	0.390572437009	-2.09830602142	-0.000454458359275	-0.030672317219	-0.999732828736	0.0471026901275	-0.0627910367031	4.33936186187	-7.56588498857e-05	-0.0173587165006	-0.894673118215	0.000205501510914	0.00785835316457	-0.0805441699788	0.0265489603278	-0.167945914341	-45.5382138779	0.889049941146	29.3720393962	391.644161433	-0.00564832241414	-0.189182031788	-1.35652083914	-0.174033654416	-0.210985040382	-3.10779071564	1.94135586169	53.7633985979	-187.282216853
0.053	-14.2312225856	14.2500623598	-1.94435539097	-9.5033336805e-05	-0.00604023400542	-0.195624057075	0.235413079318	0.388258904964	-2.5287580688	-0.000485623000507	-0.0316569652465	-0.969563226236	0.0470420535054	-0.0584822074498	4.27829664471	-9.34538792758e-05	-0.0182313422796	-0.85057843962	0.000213317165656	0.00777295632002	-0.0902495191192	0.0263583894091	-0.213195922968	-44.9618033759	0.918612766851	29.7536120142	371.501074526	-0.00583822047252	-0.190614084962	-1.50758550852	-0.174246077801	-0.213861729553	-2.6455876265	1.99502953426	53.5839465407	-171.621897478
0.054	-14.2169734806	14.2481475865	-1.88519137353	-0.000101170136733	-0.00623336585094	-0.190639633963	0.235799970681	0.38552382132	-2.94140922022	-0.000517756907557	-0.0326108488521	-0.938203985002	0.0469856968501	-0.0542311031674	4.22391192027	-0.000112098824362	-0.0190585478922	-0.803832785636	0.00022104286253	0.00767843742693	-0.0987882670729	0.0261229517511	-0.2576793931	-44.0051368884	0.948547471293	30.1157968683	352.868633659	-0.00602962971072	-0.192204391447	-1.67302746061	-0.17446117118	-0.216325027677	-2.28100862144	2.0485317759	53.4205367459	-155.197692079
0.055	-14.2027262672	14.2462793699	-1.85124180466	-0.000107497509917	-0.00642138051606	-0.185389696296	0.236183925203	0.382385222635	-3.33578815067	-0.000550828804888	-0.0335329458109	-0.905989932515	0.0469335655577	-0.0500314815629	4.17533128854	-0.000131547069796	-0.0198379429768	-0.754957383555	0.000228670074824	0.00757598716276	-0.106112261259	0.0258435935032	-0.301037102569	-42.710282049	0.978835427424	30.4601153936	335.768417038	-0.00622271501241	-0.19396621193	-1.85061350615	-0.174678566591	-0.218465794794	-2.00052561308	2.10187883642	53.2735842777	-138.707244303
0.056	-14.1884809098	14.2444354461	-1.83660580218	-0.00011401022315	-0.00660404595115	-0.179941173882	0.236564548609	0.378861589107	-3.71147890412	-0.000584806564385	-0.034422573183	-0.873264811782	0.0468856109815	-0.0458776708805	4.13229007638	-0.000151749871111	-0.0205676596539	-0.704475970641	0.000236191491385	0.0074668459584	-0.112170147463	0.0255215991638	-0.34295157626	-41.118665334	1.00945953496	30.7880996837	320.200163106	-0.00641765339206	-0.195910547373	-2.03805738018	-0.174897979946	-0.220360915515	-1.78971582791	2.15508706633	53.1428755523	-122.710206579
0.057	-14.1742373926	14.2425988639	-1.83655846864	-0.00012070284511	-0.00678119796881	-0.174362861428	0.236941465307	0.37497180695	-4.06808541063	-0.0006196575487	-0.0352793954461	-0.840379714517	0.0468417901713	-0.0417639495938	4.09515249686	-0.000172656877739	-0.0212463536016	-0.652911924795	0.000243601067928	0.00735230712796	-0.116907513421	0.0251585501928	-0.383146365803	-39.2709137507	1.04040422121	31.1012728191	306.146107585	-0.00661463170967	-0.198046087846	-2.23302356474	-0.175119196759	-0.222072709916	-1.63387297362	2.20817235716	53.027706098	-107.628702054
0.058	-14.1599957148	14.2407568146	-1.8475401178	-0.000127569814893	-0.00695274159595	-0.168724392858	0.237314318789	0.370735158251	-4.40521198744	-0.000655348961515	-0.0361034301857	-0.807689764566	0.0468020662237	-0.0376839455709	4.06485554908	-0.000194216655501	-0.0218732019221	-0.600784716227	0.000250894080832	0.00723371868053	-0.120269381427	0.0247562844409	-0.421385138052	-37.2066307477	1.07165542423	31.4011332082	293.574670666	-0.00681384433705	-0.200379166907	-2.43313455688	-0.175342057588	-0.223648949342	-1.51860588021	2.26114971773	52.9270150454	-93.7534030732
0.059	-14.1457558866	14.2388995069	-1.86707526445	-0.000134605511366	-0.00711865135147	-0.163095118189	0.23768277203	0.366171322747	-4.72245902102	-0.000691848201495	-0.0368950497742	-0.775549412425	0.0467664091884	-0.033630125076	4.04278544066	-0.000216377205038	-0.0224478971514	-0.548605742431	0.000258067181097	0.00711248184772	-0.122204284203	0.0243168566156	-0.45747051257	-34.9641182888	1.10320056198	31.6891422951	282.443503078	-0.0070154907833	-0.2029137256	-2.63598282999	-0.175566443791	-0.225123456266	-1.43040796684	2.31403298069	52.8395108872	-81.2549133692
0.06	-14.1315179273	14.2370191545	-1.89362957329	-0.000141804322238	-0.00727897039225	-0.157542963368	0.23804650788	0.361300377113	-5.01943224727	-0.000729123215329	-0.0376549778932	-0.744306825611	0.0467347974093	-0.029593433024	4.0305986632	-0.000239086472071	-0.022970636914	-0.496873782695	0.000265118444587	0.00699004513241	-0.122669146415	0.0238425000577	-0.491242603168	-32.5800629065	1.13502849063	31.9667150097	272.7019263	-0.00721977329153	-0.205651290867	-2.83914770359	-0.175792264142	-0.226517246138	-1.35717177764	2.3668346279	52.7637835332	-70.1997946333
0.061	-14.1172818631	14.2351091302	-1.92641901225	-0.000149160711712	-0.00743380855594	-0.15213336401	0.238405229458	0.356142779461	-5.29576305579	-0.000767142844429	-0.0383842803065	-0.714298000965	0.0467072191277	-0.0255631302575	4.03000686999	-0.000262292845048	-0.0234421090417	-0.446070472737	0.000272047413894	0.00686789348276	-0.12163415288	0.0233355901363	-0.522577239665	-30.0892100874	1.16712945433	32.2352123912	264.292836545	-0.00742689442338	-0.20859097283	-3.04021622292	-0.176019442835	-0.227840139531	-1.28861500812	2.41956571895	52.6983985534	-60.5701650102
0.062	-14.1030477269	14.2331633257	-1.96519012004	-0.000156669285702	-0.00758333942318	-0.146928370458	0.238758660513	0.350719329794	-5.55113627855	-0.000805877159572	-0.0390843499788	-0.685841343643	0.0466836741368	-0.0215268514792	4.0425506866	-0.00028594563579	-0.0238634724406	-0.396656324958	0.000278855127148	0.00674753302453	-0.119086763586	0.02279860958	-0.551383872787	-27.5240561585	1.19949502847	32.4959358936	257.15416822	-0.00763705465178	-0.211729483977	-3.23680607155	-0.176247909274	-0.229092737575	-1.21658107883	2.47223590361	52.6419707771	-52.2853874899
0.063	-14.0888155574	14.2311757335	-2.00999426842	-0.000164324853723	-0.00772779661834	-0.141986019876	0.239106545728	0.345051101061	-5.78532118769	-0.000845297778264	-0.0397568874054	-0.659233509614	0.0466641752707	-0.0174708807688	4.06939073416	-0.000309995539281	-0.0242363345414	-0.349067876721	0.00028554412996	0.00663047260024	-0.115034084997	0.0222341160462	-0.577603194886	-24.9145880382	1.23211805792	32.7501229893	251.220023204	-0.0078504499842	-0.215061180847	-3.42658766895	-0.176477589952	-0.230268618796	-1.13518136286	2.52485349703	52.5932160539	-45.224058928
0.064	-14.0745853994	14.2291402464	-2.06097977608	-0.00017212248686	-0.00786746965708	-0.137360057608	0.239448650949	0.339159339892	-5.99820114917	-0.000885378160861	-0.0404038777887	-0.634747257031	0.0466487495233	-0.0133806139686	4.11114286626	-0.000334395069921	-0.0245627267403	-0.303716520976	0.000292118468298	0.00651820407554	-0.109502964395	0.0216447121799	-0.60120453766	-22.2880975098	1.2649925913	32.9989437845	246.4215673	-0.00806726963749	-0.218578125731	-3.60730209873	-0.176708402556	-0.231356589201	-1.04075944866	2.57742559596	52.5509818183	-39.244412329
0.065	-14.0603573039	14.2270506454	-2.11822233349	-0.000180057571548	-0.0080026997181	-0.133100064419	0.239784763289	0.333065340451	-6.18979773298	-0.000926093883434	-0.0410275673571	-0.612631879658	0.0466374386396	-0.00924115349945	4.16777807195	-0.000359098973157	-0.0248450797303	-0.260989459012	0.00029858366227	0.00641218386764	-0.102537451417	0.021033018346	-0.622183130298	-19.6690877674	1.29811381242	33.2434984577	242.687779119	-0.00828769378162	-0.222270162531	-3.77677150143	-0.176940252255	-0.232342808907	-0.931679961504	2.62995821632	52.5142588912	-34.2014417313
0.066	-14.0461313283	14.2249006963	-2.18167589605	-0.000188125807933	-0.00813377305106	-0.129046601498	0.24011469111	0.326790303045	-6.36027707998	-0.000967422270532	-0.0416292068395	-0.590647085196	0.0466302991031	-0.0050379194555	4.23869001598	-0.000384064570528	-0.0250861150129	-0.221081106344	0.000304945206532	0.00631090465789	-0.100020968086	0.0204016480793	-0.640557402952	-17.0794575389	1.33147796926	33.4848152156	239.945736598	-0.00851189015946	-0.226122593151	-3.92808973742	-0.177173029784	-0.233212249799	-0.80720182287	2.68245643685	52.4821821645	-29.952011656
0.067	-14.0319075357	14.2226844574	-2.25080185384	-0.000196323277533	-0.00826116614969	-0.125739595774	0.240438263846	0.32035516847	-6.50999207061	-0.00100934288307	-0.0422120182378	-0.57497571145	0.0466274014183	-0.000757450164159	4.32224856669	-0.000409252142219	-0.0252890283686	-0.184745604938	0.00031120913029	0.00621694285801	-0.0879026316734	0.0197531863592	-0.656366037232	-14.5378110225	1.36508230154	33.7238493379	238.12250809	-0.00874001249301	-0.230122073956	-4.07087187364	-0.177406611518	-0.233951218315	-0.670735209133	2.73492453222	52.4540085749	-26.3951675966
0.068	-14.0176859952	14.2203965085	-2.32509587705	-0.000204646606671	-0.00838549212633	-0.122912357498	0.240755331661	0.313780460663	-6.63942354196	-0.00105183917541	-0.0427805664492	-0.562120711189	0.0466288287483	0.00361211009893	4.41687195949	-0.000434625377938	-0.0254574430691	-0.15208379602	0.000317385342081	0.0061354807239	-0.0750216365484	0.0190901706378	-0.669665405614	-12.0609257414	1.39892496756	33.9614827152	237.144246526	-0.00897220126124	-0.234255462498	-4.19590520972	-0.177640861049	-0.234547842879	-0.522513918695	2.78736608636	52.4290997117	-23.4225588851
0.069	-14.0034667809	14.2180321141	-2.40369301289	-0.000213092976745	-0.008507248021	-0.120599431842	0.241065764966	0.30708615025	-6.74919728399	-0.00109489832291	-0.0433377285435	-0.552203477539	0.0466346751386	0.00808067063785	4.52024911839	-0.00046015170126	-0.0255952035746	-0.123437215029	0.000323486656158	0.00606714742932	-0.0616449526074	0.0184150742756	-0.680527318799	-9.66290062795	1.43300497071	34.1985235844	236.937491713	-0.00920858095836	-0.238503931747	-4.30103328752	-0.177875630787	-0.234991633979	-0.365068282466	2.83978409123	52.4069100352	-20.9567939974
0.07	-13.9892499711	14.2155874942	-2.48554681242	-0.000221660087578	-0.00862697364588	-0.118851817928	0.241369453802	0.300291520444	-6.84006232908	-0.00113851048662	-0.0438865988806	-0.545537196521	0.0466450433224	0.0126556969534	4.62980351262	-0.000485802556262	-0.0257065064296	-0.0991684951084	0.000329526494565	0.00601252938496	-0.0475911360998	0.0177302923069	-0.689036618536	-7.35569884628	1.46732208608	34.4357071443	237.42962811	-0.0094492562515	-0.24284665452	-4.38441225899	-0.1781107639	-0.235274591113	-0.200845984742	2.89218102745	52.3869623941	-18.9384882785
0.071	-13.9750356473	14.2130599791	-2.56948322058	-0.000230346204739	-0.00874526067581	-0.117722241916	0.241666307089	0.29341505474	-6.91286907915	-0.00118266908001	-0.0444305878924	-0.542440827177	0.046660042169	0.0173419962298	4.74279504025	-0.000511553769894	-0.0257959208352	-0.0796603160875	0.000335518952647	0.0059723867796	-0.0326940746193	0.0170381294328	-0.695289129802	-5.14932368541	1.50187678798	34.6736966683	238.549420012	-0.00969431003288	-0.247260908249	-4.44409519967	-0.178346096717	-0.235391043696	-0.032059181598	2.94455892446	52.3688316259	-17.3230481893
0.072	-13.9608238933	14.210448106	-2.65426307172	-0.000239150212621	-0.00886275508758	-0.117266581636	0.241956251791	0.286474348519	-6.96854336164	-0.00122737108893	-0.0449734299574	-0.543243302912	0.0466797839689	0.0221416036004	4.8564197009	-0.000537385935931	-0.0258684112378	-0.0653204890154	0.000341478964368	0.00594763666248	-0.016806159626	0.0163407900161	-0.699389703567	-3.05182384526	1.536670179	34.9130853637	240.227970722	-0.00994380146413	-0.251721954262	-4.47799682491	-0.178581460928	-0.235337377877	0.139390820405	2.99691940596	52.3521313784	-16.0774466638
0.073	-13.9466147934	14.2077516806	-2.73858773708	-0.000248071669888	-0.00898015944669	-0.117542136588	0.242239231984	0.279486037353	-7.00807897025	-0.00127261740078	-0.0455191937422	-0.548284266661	0.0467043816343	0.0270537270575	4.96782721332	-0.00056328482464	-0.0259293661811	-0.056589397615	0.000347422450663	0.00593933592727	0.000204689202519	0.0156403698657	-0.70145059722	-1.06996346085	1.57170392077	35.1543981854	242.397672649	-0.0101977638864	-0.256202890364	-4.48387538095	-0.17881668548	-0.235111725692	0.311913548852	3.04926372364	52.3365039899	-15.1773304101
0.074	-13.9324084317	14.2049717961	-2.82118120044	-0.000257110867699	-0.00909823617532	-0.118611320672	0.242515207875	0.272465745442	-7.03250485298	-0.001318413146	-0.0460722966864	-0.557921621755	0.0467339458754	0.032074755156	5.07422898372	-0.000589241820711	-0.0259846259601	-0.0539301603021	0.000353366454477	0.00594867169997	0.018466856189	0.0149388496039	-0.701589926291	0.791305318824	1.60698016696	35.3980941893	244.994335227	-0.0104562025859	-0.260674508465	-4.45936082064	-0.179051598172	-0.234713659094	0.484219647478	3.10159278212	52.3216129652	-14.6047189236
0.075	-13.9182048904	14.2021108072	-2.90079661459	-0.000266268891257	-0.00921781094118	-0.120538211034	0.242784154775	0.265428055234	-7.04287556384	-0.00136476805277	-0.0466375168569	-0.572518719106	0.0467685824157	0.0371983255644	5.17291183307	-0.000615254385586	-0.0260405037899	-0.0578254993052	0.000359329265774	0.00597695089383	0.038091531542	0.0142380896039	-0.699930073823	2.52839961839	1.6425014989	35.6445696939	247.956674008	-0.0107190924277	-0.265105175158	-4.4019725649	-0.179286026958	-0.234143911663	0.655275214696	3.1539071574	52.3071375861	-14.346039379
0.076	-13.9040042488	14.1991722865	-2.976244919	-0.00027554768364	-0.00933977382484	-0.123387556294	0.243046062048	0.258386489589	-7.0402557248	-0.00141169680783	-0.0472199932591	-0.592434085372	0.0468083892888	0.0424154205211	5.26127808026	-0.000641326536748	-0.0261037985352	-0.0687639914377	0.00036533053085	0.00602557925873	0.0591651982604	0.0135398263926	-0.696596348709	4.13905060827	1.67827086444	35.8941613822	251.226702617	-0.0109863753893	-0.269460748007	-4.30917313365	-0.179519800984	-0.233404141137	0.824265836622	3.20620711085	52.2927693109	-14.3905109279
0.077	-13.8898065822	14.1961609486	-3.04643082619	-0.000284950115675	-0.00946509024594	-0.127245285907	0.24330093205	0.251353514495	-7.02569446433	-0.00145921947928	-0.0478253496548	-0.618278706093	0.0468534542511	0.0477145040572	5.33688899199	-0.000667469336648	-0.026181801265	-0.0872414680812	0.000371391499051	0.00609635714389	0.0823905720554	0.0128456705002	-0.691715436153	5.62277450422	1.71429152026	36.1471502596	254.751052176	-0.0112579581532	-0.273704779909	-4.17889066878	-0.179752751398	-0.23249668746	0.990641518263	3.25849260022	52.2782094374	-14.7292361557
0.078	-13.8756119604	14.1930825784	-3.11030948162	-0.000294480043726	-0.00959476585629	-0.132105934797	0.243548779075	0.244340536163	-7.00026220013	-0.00150736179135	-0.0484592744685	-0.649570921195	0.0469038523373	0.0530816684443	5.3974397823	-0.000693701362606	-0.0262822506499	-0.113657301687	0.00037753492727	0.00619049929259	0.10589372535	0.012157105367	-0.685414830304	6.97843719284	1.75056697742	36.4037640595	258.476547586	-0.0115337094823	-0.277797878294	-4.00730610299	-0.179984711986	-0.231424488526	1.1537563483	3.31076328934	52.2631687951	-15.3520485051
0.079	-13.8614204472	14.1899439274	-3.16699261963	-0.000304142353206	-0.00972985310354	-0.138068559691	0.243789628302	0.237357917387	-6.96497535158	-0.00155615523733	-0.0491276175074	-0.687115156666	0.046959643582	0.0585008209786	5.44086528628	-0.000720049139001	-0.0264133021395	-0.148445677439	0.000383784637373	0.00630892091371	0.130949516879	0.0114754870728	-0.677821757988	8.20770744094	1.78710094992	36.6641809336	262.357200646	-0.0118134574784	-0.281698113906	-3.79316512103	-0.18021551969	-0.230190917792	1.31338512013	3.36301855775	52.2473680303	-16.2494810782
0.08	-13.8472320989	14.1867525818	-3.21569859982	-0.000313943017302	-0.0098714750873	-0.145175407831	0.244023514769	0.230415016121	-6.92082717945	-0.00160563739989	-0.0498367076008	-0.731065030106	0.0470208709443	0.0639539036475	5.46530005155	-0.000746547536893	-0.0265834936462	-0.191937336134	0.000390165638672	0.00645308168441	0.157372024521	0.0108020453837	-0.669061620198	9.3125681381	1.82389730756	36.9285343438	266.349619666	-0.012096987488	-0.285361905309	-3.53441768353	-0.180445014936	-0.228799574862	1.4693007404	3.41525751093	52.2305383406	-17.409898214
0.081	-13.8330469642	14.1835168446	-3.25577562302	-0.000323889151234	-0.0100207927761	-0.153459969773	0.244250482385	0.22352021636	-6.86877234257	-0.00165585225271	-0.0505929980334	-0.781515835161	0.0470875584504	0.0694211085455	5.46910974439	-0.000773240109616	-0.0268016517985	-0.244378968294	0.000396704303461	0.00662424789444	0.184960395539	0.0101378858628	-0.659257421721	10.2958288168	1.86096003285	37.1969162338	270.414160237	-0.0123840403484	-0.28874381548	-3.22940265938	-0.180673041844	-0.227254240701	1.62136758096	3.46747899195	52.2124236964	-18.8193902746
0.082	-13.818865083	14.1802456039	-3.28670597076	-0.000333989045249	-0.010178995255	-0.162944987984	0.244470582978	0.216680969958	-6.80972046242	-0.00170685025179	-0.0514030001402	-0.838488378417	0.0471597095616	0.0748811137341	5.45090063274	-0.000800179336097	-0.027076801164	-0.305919762768	0.000403428161283	0.00682346774851	0.213479312604	0.00948399265335	-0.648528997097	11.1610204301	1.89829318137	37.4693808116	274.514995535	-0.0126743107389	-0.291796965432	-2.87689724508	-0.180899448363	-0.225558798906	1.76951600926	3.51968159545	52.1927833036	-20.4613953866
0.083	-13.8046864861	14.1769481979	-3.30810593814	-0.000344252187246	-0.0103472887391	-0.173641980206	0.244683875384	0.209903842246	-6.74453496188	-0.00175868835572	-0.0522732077097	-0.901926760597	0.0472373057806	0.0803113243841	5.40952066728	-0.00082742676813	-0.0274180629027	-0.376603714614	0.00041036566498	0.00705153964654	0.242664483463	0.00884123200857	-0.636992292447	11.9123888696	1.93590084583	37.7459481158	278.619612858	-0.0129674459688	-0.294473494475	-2.47616083983	-0.181124086354	-0.223717182123	1.91371755779	3.57186368426	52.1713943191	-22.3165734634
0.084	-13.7905111949	14.1736342832	-3.31972339749	-0.000354689274371	-0.0105268855098	-0.185551561304	0.244890424587	0.203194562275	-6.67402498017	-0.00181142997052	-0.0532100218896	-0.971701599176	0.0473203055009	0.0856881162399	5.34406304421	-0.000855053073844	-0.0278345485255	-0.456367530964	0.000417545928844	0.00730898808133	0.272232386107	0.00821035648794	-0.62475874883	12.5546983657	1.97378712369	38.0266076081	282.69937165	-0.0132630452424	-0.296725052616	-2.02695544277	-0.181346811617	-0.221733343713	2.05395926256	3.62402340871	52.148054573	-24.3629188519
0.085	-13.7763392209	14.1703137057	-3.32143168896	-0.000365312213886	-0.0107189935206	-0.198664460244	0.245090300906	0.196558076434	-6.59894670092	-0.00186514482216	-0.0542196813876	-1.04761739681	0.0474086430977	0.0909870772889	5.25385905389	-0.000883137975067	-0.0283352539206	-0.545043259317	0.000424998448077	0.00759605038497	0.301892221182	0.00759200972233	-0.611934782383	13.0932345276	2.01195608839	38.3113217732	286.728958617	-0.0135606594199	-0.298503302466	-1.52954425731	-0.181567483915	-0.219611252058	2.19022404635	3.67615872854	52.1225850914	-26.5760441963
0.086	-13.7621705658	14.1669963787	-3.31322235614	-0.000376134114255	-0.0109248072179	-0.212962934397	0.245283579245	0.189998602439	-6.5200012892	-0.00191990876338	-0.05530820106	-1.12942194803	0.0475022282579	0.0961832431918	5.13847275192	-0.000911770080848	-0.0289289576402	-0.642364179956	0.000432752810884	0.0079126752276	0.331357464065	0.0069867316757	-0.598621310876	13.5337084873	2.05041176399	38.6000294352	290.686365264	-0.0138597912768	-0.29976041126	-0.984673329847	-0.181785966992	-0.217354902332	2.32247540564	3.72826743723	52.0948322793	-28.9295801185
0.087	-13.7480052215	14.1636921691	-3.29519671947	-0.000387169267797	-0.0111454998652	-0.22842236005	0.245470338389	0.183519684583	-6.43783442338	-0.00197580352394	-0.0564813200697	-1.21681607127	0.0476009455427	0.101251326355	4.99769357394	-0.00094104662261	-0.0296241258834	-0.747972306322	0.000440838414327	0.00825853165913	0.360355399011	0.00639496433763	-0.584913365268	13.8821827269	2.0891581032	38.892648989	294.552742423	-0.014159896242	-0.300449519179	-0.393542509206	-0.182002128613	-0.214968340392	2.45064847462	3.78034718821	52.0646696775	-31.3956234735
0.088	-13.7338431701	14.1604107922	-3.26755707711	-0.000398433126457	-0.0113822174551	-0.245012819823	0.245650660356	0.177124249173	-6.35303639609	-0.00203291641364	-0.0577444593256	-1.30946244048	0.0477046541745	0.106165937259	4.83152823441	-0.000971073098101	-0.0304288250986	-0.861426124214	0.000449284193293	0.00863302627184	0.388633826397	0.00581705776758	-0.570899774823	14.1449981635	2.12819896844	39.1890814807	298.312240873	-0.0144603835897	-0.300525176213	0.242228441566	-0.18221584063	-0.212455692866	2.57464657666	3.83239552268	52.0319992717	-33.9451881833
0.089	-13.7196843838	14.1571617148	-3.23059776425	-0.000409942272266	-0.0116360741636	-0.262700597192	0.24582462981	0.170814659637	-6.26614267693	-0.00209133998682	-0.0591026870216	-1.4069929516	0.0478131880419	0.110901797399	4.64019204618	-0.00100196283165	-0.0313506419914	-0.982207661263	0.000458118369261	0.00903532566605	0.415964962031	0.00525327641804	-0.556662924268	14.3287029467	2.16753811594	39.4892135205	301.951838873	-0.0147606180502	-0.299943744875	0.920634234688	-0.182426979076	-0.209821198626	2.69434190355	3.8844098985	51.9967523621	-36.5486308783
0.09	-13.7055288221	14.1539617195	-3.16939292103	-0.000421711937054	-0.0119032554114	-0.27166189844	0.245992331216	0.16458815221	-6.18687217659	-0.00215115482043	-0.0605269802152	-1.44159343559	0.0479263528268	0.115427772459	4.41175807439	-0.00103382293042	-0.0323695555499	-1.05561945575	0.000467350365545	0.00942866690111	0.370717508092	0.00470383444881	-0.542221014178	14.555117233	2.20717860706	39.7917687187	303.158557439	-0.0150599734457	-0.29876704612	1.43276327557	-0.182635409458	-0.20703956519	2.86892496829	3.93638803179	51.9595142298	-37.9276338145
0.091	-13.6913764351	14.1508121858	-3.12967435271	-0.000433758647081	-0.0121901646428	-0.30215656442	0.246153850956	0.158451328459	-6.08677532582	-0.00221244880137	-0.0620609816617	-1.62640945747	0.0480439284011	0.119723376248	4.17944950171	-0.00106676751065	-0.0335196049121	-1.24447926869	0.000476994986887	0.00986057578346	0.493100256591	0.00416887107437	-0.5277057347	14.4754417227	2.24712337649	40.0977701532	308.844311528	-0.0153577886736	-0.296863409592	2.37450977937	-0.18284100967	-0.204160859122	2.88848716835	3.98832761024	51.9196426582	-41.8155093789
0.092	-13.6772271696	14.1477189507	-3.05679579079	-0.000446101862018	-0.0124962652314	-0.31004461266	0.246309279412	0.152405583691	-6.00471420982	-0.00227532781232	-0.0636970402246	-1.64570766822	0.048165674852	0.123769525374	3.91284875129	-0.0011009271796	-0.0347997329879	-1.31577688286	0.000487082079884	0.0103136102105	0.412968597456	0.00364842434604	-0.51318772196	14.5605837588	2.28737584223	40.4071613166	309.938015398	-0.0156533286167	-0.294216476717	2.91935597081	-0.18304367866	-0.201177120907	3.07898926106	4.04022605187	51.8772406053	-42.9885964394
0.093	-13.6630809641	14.144692014	-2.99707766622	-0.000458761976151	-0.0128239630344	-0.34535099341	0.246458707643	0.146450877079	-5.90469901497	-0.00233990072857	-0.0654487922741	-1.85779643094	0.0482913296401	0.127540050914	3.62820232913	-0.00113643796287	-0.0362218335516	-1.52842424464	0.00049763830502	0.0107988400599	0.557491101403	0.00314247355742	-0.498713855292	14.3871495776	2.32793927749	40.7197092127	315.157776793	-0.0159458219165	-0.290770122761	3.97335194199	-0.183243315713	-0.198096985713	3.08128112764	4.0920808061	51.8322678475	-46.956919089
0.094	-13.6489377499	14.1417364508	-2.91404882818	-0.000471760294677	-0.0131726740186	-0.352070974889	0.246602227091	0.140588018265	-5.82101861166	-0.00240627937916	-0.067308508906	-1.86163683276	0.0484206078484	0.131016365772	3.32442738663	-0.00117344074853	-0.0377837377714	-1.59538419495	0.000508687885825	0.0113003215514	0.445471881479	0.00265094642381	-0.484340411917	14.3597371715	2.36881681334	41.0353624842	316.148766203	-0.0162344641771	-0.286514398459	4.5380966613	-0.183439823821	-0.194919229553	3.27423119219	4.14388936517	51.7848503062	-47.8781635147
0.095	-13.6347974512	14.1388607719	-2.83730893582	-0.000485119027297	-0.0135447912215	-0.392163430968	0.246739929316	0.134816432802	-5.72215231508	-0.00247457813417	-0.0692890011323	-2.09934761993	0.0485532034332	0.134174803768	2.99244860408	-0.00121208027949	-0.0394953241549	-1.82778857198	0.000520252664432	0.0118292356632	0.612356342235	0.00217372569765	-0.47010104041	14.1190058428	2.41001143061	41.3538720521	320.870369578	-0.0165184222165	-0.281401680272	5.68733971355	-0.18363310962	-0.191652368834	3.25949024572	4.19564930965	51.7350386517	-51.7451454736
0.096	-13.6206599863	14.1360692141	-2.74580656737	-0.000498861269076	-0.0139396923363	-0.3976387987	0.246871905754	0.129136444114	-5.6378250604	-0.00254491380545	-0.0713823414167	-2.0873329488	0.0486887899199	0.136998169551	2.65428296314	-0.00125250469374	-0.0413535043327	-1.88857178369	0.000532352516626	0.0123704687232	0.4701097778	0.00171065607222	-0.456038210454	14.0066540692	2.45152596282	41.6751923654	321.770257043	-0.0167968365012	-0.275426889304	6.26224222235	-0.183823085512	-0.188299414528	3.44641836709	4.2473583143	51.6829706354	-52.3908871822
0.097	-13.6065252674	14.1333684579	-2.65570597351	-0.000513010986203	-0.0143597419171	-0.442460362773	0.246998247544	0.123547133948	-5.54079527268	-0.00261740497743	-0.0736000025501	-2.34798931804	0.0488270222004	0.139466391429	2.28216079317	-0.00129486417607	-0.0433654603303	-2.13534021147	0.000545005122238	0.0129347425012	0.658437778126	0.00126155004752	-0.442173838952	13.7220889339	2.49336309373	41.999069462	325.983936114	-0.0170688265402	-0.268553188624	7.48515913717	-0.184009668622	-0.184866806138	3.41879841255	4.29901419421	51.6287891964	-55.9719907753
0.098	-13.5923931815	14.1308034618	-2.47428605705	-0.000527598441455	-0.0148151685881	-0.468392979367	0.247119039265	0.118036309588	-5.48085344641	-0.00269221057268	-0.0760111879421	-2.47438146593	0.048967509946	0.141509099948	1.80325624353	-0.00133933613379	-0.0455784551221	-2.29064937218	0.000558275084324	0.0136051816712	0.682440561797	0.00082626292694	-0.428400402199	13.8247845719	2.53552420846	42.3231599997	322.197139278	-0.0173334087997	-0.260611330317	8.3985574773	-0.184192806122	-0.181408194575	3.49842471408	4.35061456332	51.571949016	-57.7083699889
0.099	-13.578263553	14.1284535573	-2.22552309185	-0.000542653542818	-0.015295034138	-0.491338120446	0.247234344878	0.112574915553	-5.44193462527	-0.0027694810278	-0.0785297223028	-2.56268725545	0.0491097785543	0.143028116506	1.23477687227	-0.00138609805611	-0.0479453895083	-2.44321940021	0.000572205056293	0.0142547622673	0.616720630438	0.000404850756734	-0.414423938213	14.1281434013	2.57800631268	42.6410484338	313.579728972	-0.0175895729616	-0.251716993459	9.3901162378	-0.184372450588	-0.177880736016	3.55649240373	4.40215730469	51.513533733	-59.1221960895
0.1	-13.564136143	14.1263662954	-1.94900067151	-0.0005582005903	-0.0157990608244	-0.516715252218	0.247344206914	0.107149156605	-5.40958326962	-0.00284932075673	-0.0811497355586	-2.67733925623	0.0492532727949	0.143960364701	0.629719517747	-0.00143530337414	-0.0504652465548	-2.59649469278	0.000586767562747	0.0148702506412	0.614256117493	-2.42727605322e-06	-0.400132127361	14.4554783017	2.62080148893	42.9493040596	302.9315226	-0.0178363599105	-0.241856904389	10.3300619023	-0.184548540699	-0.174299486627	3.60600637505	4.45364098844	51.4538337545	-60.2777608447
0.101	-13.5500106774	14.1245649038	-1.65378244221	-0.000574264375557	-0.0163285096908	-0.5421824807	0.247448658463	0.101753941192	-5.3808475571	-0.00293183743903	-0.0838836290324	-2.79044769122	0.0493973907932	0.144275632035	0.000815151579445	-0.00148710464783	-0.0531373008333	-2.74761386409	0.000601943944017	0.015482511897	0.610266394019	-0.000395252420632	-0.385518161796	14.7724528296	2.66389923461	43.2461873135	290.834985152	-0.0180728176263	-0.231058527212	11.2666924521	-0.184721026215	-0.17067154648	3.64987391885	4.50506446463	51.3931186363	-61.1524757184
0.102	-13.5358868628	14.1230644121	-1.34720096737	-0.000590870340234	-0.0168834196625	-0.567637462584	0.247547728825	0.0963867836721	-5.35346748226	-0.00301714402958	-0.0867295520737	-2.9013983915	0.049541506137	0.143955055483	-0.641968256765	-0.00154165274747	-0.0559588984465	-2.89558136238	0.000617730221281	0.0160900426311	0.604795074172	-0.000773313666036	-0.370604329013	15.0552127358	2.70728757271	43.5304888759	277.768139668	-0.0182980106745	-0.219327569224	12.1952235244	-0.184889863313	-0.167002648124	3.68792279228	4.55642686095	51.3316739936	-61.7368095368
0.103	-13.521764394	14.1218731482	-1.03532693535	-0.000608043908243	-0.0174637163553	-0.592955923008	0.247641445807	0.0910471796658	-5.32574053039	-0.00310535126425	-0.0896849172673	-3.00933199561	0.0496849780832	0.142988836968	-1.290468772	-0.0015990953874	-0.0589263814048	-3.03938455416	0.000634120792781	0.016691100369	0.597320401584	-0.00113633219937	-0.355432737654	15.2879699817	2.75095353436	43.8014344214	264.122951254	-0.0185110116263	-0.206674334374	13.1112461753	-0.185055014084	-0.163298894706	3.71958404372	4.60772759503	51.2697941801	-62.0228174441
0.104	-13.5076429605	14.1209939121	-0.723145082593	-0.000625810368109	-0.0180692033775	-0.618018121541	0.247729837446	0.0857360987965	-5.29642120842	-0.00319656687905	-0.0927463123361	-3.11345814198	0.0498271598021	0.141374600773	-1.93800361926	-0.00165957611961	-0.0620350830203	-3.17801867699	0.000651108097507	0.0172835090845	0.587497029519	-0.00148407758479	-0.340058033191	15.461438944	2.79488355382	44.0586045039	250.217213796	-0.0187109056036	-0.193113620177	14.0101822178	-0.185216447036	-0.15956700893	3.74418750883	4.65896638234	51.2077804342	-62.0046743862
0.105	-13.493522251	14.120424987	-0.414705134928	-0.000644194753076	-0.0186995665552	-0.64270823369	0.247812933281	0.0804555710156	-5.26463435357	-0.00329089481562	-0.095909560796	-3.21303877779	0.049967405124	0.139116042989	-2.57911194852	-0.00172323333062	-0.0652793389971	-3.31049327648	0.000668682256052	0.0178648080051	0.575100811626	-0.001816377381	-0.324541559225	15.5715089893	2.83906378887	44.3018656046	236.304987637	-0.0188967948366	-0.178664845745	14.8873666476	-0.185374137724	-0.155814366709	3.76109693386	4.71014324184	51.1459385636	-61.6790669486
0.106	-13.479401958	14.1201610082	-0.113252550364	-0.000663221725312	-0.0193543779176	-0.666914491122	0.247890765243	0.0752083532684	-5.22980114084	-0.00338843448146	-0.0991697708861	-3.30738140252	0.0501050740525	0.136221813975	-3.20934607985	-0.00179019925264	-0.0686525050314	-3.43583879208	0.00068683083882	0.0184323575303	0.559998238821	-0.00213312153438	-0.308946747529	15.618114402	2.88348037717	44.5313109856	222.585774316	-0.0190678033133	-0.163352107823	15.7381091964	-0.185528069375	-0.152048934842	3.76976679894	4.76125849927	51.0845762975	-61.0454651266
0.107	-13.4652817807	14.1201937107	0.178657524288	-0.000682915464248	-0.0200330999551	-0.690529583871	0.247963368252	0.0699976644598	-5.19157647644	-0.00348928005671	-0.102521379608	-3.39583604064	0.0502395372552	0.132704591544	-3.82509878039	-0.00186059899562	-0.0721469809299	-3.55311300498	0.00070553872728	0.0189834193902	0.542125480978	-0.00243426268512	-0.293335553964	15.6042727283	2.92811963774	44.7472101669	209.212588346	-0.0192230814571	-0.147204179686	16.5577470781	-0.185678233427	-0.148279170574	3.76976173779	4.81231278763	51.0240004192	-60.1062915437
0.108	-13.4511614275	14.1205125696	0.459060400724	-0.000703299559406	-0.0207350903595	-0.713451224948	0.248030780573	0.0648269780124	-5.14979641873	-0.00359351984399	-0.105958194966	-3.47779467543	0.0503701797074	0.128580312783	-4.42345874259	-0.00193454960662	-0.0757542410849	-3.66140730507	0.000724788046527	0.0195152191037	0.521473946101	-0.00271981335367	-0.277765783132	15.5352689354	2.97296822582	44.9499659928	196.299063526	-0.0193618107771	-0.130254460431	17.3416914318	-0.185824629968	-0.144513910353	3.76075870404	4.86330704472	50.9645137729	-58.8670010939
0.109	-13.4370406186	14.1211053469	0.726494148374	-0.000724396908272	-0.0214596073735	-0.735582803178	0.248093043994	0.0596998626356	-5.10443433479	-0.00370123566069	-0.109473438424	-3.55269224118	0.0504964036332	0.12386753893	-5.00208896369	-0.00201215916272	-0.0794648711069	-3.75985273883	0.000744558154164	0.0200249961706	0.498080187587	-0.00298984082785	-0.262289165225	15.4179668791	3.01801324801	45.1400783803	183.925711341	-0.0194832084474	-0.112540880138	18.0854691534	-0.185967268053	-0.140762260149	3.74254170351	4.91424250773	50.9064122316	-57.3360814452
0.11	-13.4229190866	14.1219585552	0.979922547936	-0.000746229619864	-0.02220581581	-0.756834069754	0.248150203857	0.0546198631585	-5.0555646196	-0.00381250227431	-0.11305978882	-3.62000855161	0.0506176308689	0.118586932353	-5.55912419007	-0.00209352590346	-0.0832686103798	-3.84762580694	0.000764825675055	0.0205100456115	0.472018694256	-0.00324446044324	-0.246950065558	15.260232454	3.06324234418	45.3181139517	172.145431476	-0.01958653177	-0.0941057649613	18.7847611999	-0.186106165929	-0.137033492402	3.71499379224	4.96512070469	50.8499816991	-55.5249835551
0.111	-13.4087965784	14.12305785	1.21866701543	-0.000768818924646	-0.0229727937535	-0.777121817256	0.248202308995	0.0495904143837	-5.00333293003	-0.00392738688295	-0.116709428462	-3.67927073151	0.0507333047491	0.112760828011	-6.09308449342	-0.00217873740879	-0.0871544002758	-3.92395398514	0.000785564574483	0.0209677532444	0.443396571485	-0.00348382783694	-0.231784721847	15.0704549675	3.10864374158	45.484680847	160.988359086	-0.0196710824851	-0.07499566534	19.4354380426	-0.186241351151	-0.133336951258	3.67808849399	5.01594344315	50.795495212	-53.4479907081
0.112	-13.3946728553	14.124388357	1.44234687835	-0.000792185091483	-0.0237595399217	-0.796370519202	0.248249411593	0.0446147819076	-4.94793202204	-0.00404594864306	-0.120414091751	-3.73005584648	0.0508428916053	0.106412884441	-6.60280264696	-0.0022678698278	-0.0911104377411	-3.98812094545	0.000806746264231	0.0213956262515	0.412349442697	-0.0037081306563	-0.21682091687	14.857154988	3.15420628604	45.6404080867	150.466120334	-0.0197362108928	-0.0552611499887	20.0335926601	-0.18637286061	-0.129681966231	3.63188156066	5.06671279585	50.7432101995	-51.1220341437
0.113	-13.3805477186	14.1258850309	1.55100094527	-0.000816342405464	-0.0245550880403	-0.794725717993	0.248291576476	0.0397149823093	-4.8516671746	-0.00416820955751	-0.124107737156	-3.6572349643	0.0509459103404	0.0996245857797	-6.9737946759	-0.00236097079869	-0.0950915040394	-3.97401165106	0.000828306131053	0.0217241073926	0.244612839604	-0.00391768892856	-0.202295627648	14.1934234563	3.1999215869	45.7901936212	149.104948627	-0.0197813798685	-0.035076801484	20.3351043493	-0.186500751237	-0.126099287644	3.53347561439	5.11743070751	50.692613112	-50.0721409582
0.114	-13.3664209838	14.1275845432	1.84802366793	-0.000841304510772	-0.0253691225747	-0.833343350817	0.248328870362	0.0348727899518	-4.83271754044	-0.00429418818597	-0.12784951976	-3.82633024197	0.0510419035504	0.092361834292	-7.55170829952	-0.00245807570849	-0.0991183155651	-4.07961140052	0.000850189652645	0.022042935791	0.39304395715	-0.00411282193916	-0.187970393561	14.4570447171	3.24578180743	45.9302474376	131.00268429	-0.0198061185219	-0.0144005051656	21.0174882875	-0.18662508332	-0.122564879086	3.53534150007	5.1680993625	50.644696866	-45.7603509799
0.115	-13.3522924511	14.1294809487	1.94478741288	-0.000867089711806	-0.0262012794934	-0.830970486518	0.248361351016	0.0300885195056	-4.73582335212	-0.00442393082692	-0.131635762147	-3.74615453276	0.051130403372	0.0846378089326	-7.8963424192	-0.00255922810633	-0.103186480113	-4.05671769489	0.000872386084985	0.0223499288892	0.220942239283	-0.0042937178211	-0.17382137031	13.8410017849	3.29177728736	46.0607124317	129.927303804	-0.019809943776	0.0067499969377	21.2835159191	-0.186745918263	-0.119105007158	3.38440235716	5.21872144491	50.5994679547	-44.6974716969
0.116	-13.3381619354	14.1315503994	2.19411388785	-0.000893714820064	-0.0270489370224	-0.864344571419	0.248389078944	0.0253673362835	-4.70654309215	-0.00455747082562	-0.135444235243	-3.87079165998	0.0512109686109	0.0764926687918	-8.39393786233	-0.00266445750733	-0.107272321896	-4.1149658705	0.000894874146455	0.0226261940496	0.331588081515	-0.0044605685994	-0.1598801863	14.0413662347	3.3378989498	46.1826124525	113.872737773	-0.0197924275748	0.0282824054949	21.7813011953	-0.186863326824	-0.115712115069	3.40138182102	5.2692998308	50.5573038208	-39.6307961307
0.117	-13.3240292667	14.1337869536	2.2789946273	-0.000921195345266	-0.027912113382	-0.862008147765	0.248412117214	0.0207092028023	-4.60972387041	-0.00469483080664	-0.1392757268	-3.79219145295	0.0512831857032	0.0679415156892	-8.70836834295	-0.00277377965533	-0.111371974093	-4.08433852444	0.000917627133531	0.0228797801039	0.175584027026	-0.00461356442608	-0.14611146705	13.4960722655	3.38413828109	46.2960501195	113.002596404	-0.0197532005744	0.0501715952656	21.9970783462	-0.186977387704	-0.112409643235	3.20356184547	5.31983757873	50.5181920505	-38.5927444436
0.118	-13.3098942892	14.1361679966	2.48309125751	-0.000949545377966	-0.0287879520192	-0.88966912664	0.248430531209	0.0161187869288	-4.57110787684	-0.00483602192987	-0.143106519652	-3.86939425246	0.0513466686543	0.0590243865654	-9.12588990465	-0.00288719547789	-0.115459671029	-4.09105534851	0.000940612786585	0.0230915260031	0.247907771302	-0.00475288755515	-0.132534791095	13.6572796452	3.43048730011	46.4019879321	98.8730286639	-0.0196919574257	0.0723147020767	22.2891352759	-0.18708818829	-0.109191529932	3.23266476067	5.37033788827	50.4824270353	-32.9372858889
0.119	-13.2957568615	14.1386875583	2.55603212863	-0.000978777697139	-0.0296766863267	-0.887799488458	0.248444388534	0.011595864219	-4.4747375428	-0.00498104509995	-0.14693982052	-3.79720748318	0.0514010600556	0.049758416152	-9.40605092209	-0.00300469131905	-0.119532011289	-4.05362517003	0.000963795890006	0.0232746808393	0.118401901242	-0.0048787088413	-0.11910778121	13.1967401242	3.47693854116	46.5004941615	98.1394302491	-0.0196084583697	0.0946834099652	22.4482805012	-0.187195822941	-0.106077771213	2.9948526785	5.42080409156	50.4499795322	-31.957720302
0.12	-13.2816168552	14.1413250264	2.71890420467	-0.00100890368889	-0.0305752971663	-0.90942219067	0.248453758723	0.00714451320971	-4.42796447582	-0.00512989041202	-0.150750803608	-3.82475869305	0.0514460304997	0.0401824719976	-9.74583738673	-0.00312623818979	-0.123561730194	-4.00581263967	0.000987138085433	0.023409710014	0.151656448068	-0.004991182446	-0.105839428175	13.3399659459	3.52348500393	46.5924313819	85.7350105476	-0.0195025330614	0.11716720657	22.5193127091	-0.187300393993	-0.103064334301	3.0320211451	5.47123960664	50.4210506332	-25.9000777192
0.121	-13.2674741555	14.1440743653	2.77977341413	-0.00103993342229	-0.0314841696506	-0.908322778012	0.248458713209	0.00276445866729	-4.33214460895	-0.00528253798544	-0.154544343242	-3.76232057414	0.051481279622	0.0303157726274	-9.98756135374	-0.00325179200383	-0.127545897883	-3.96252273867	0.00101059952589	0.0235131709025	0.0552653290015	-0.00509044447345	-0.0926846267318	12.9696369402	3.57012013989	46.6778405265	85.0832786188	-0.019374081304	0.139736308225	22.6188905998	-0.187402009761	-0.10016720061	2.7622462369	5.52164793037	50.3955968302	-25.0075282678
0.122	-13.2533286596	14.1469173447	2.90618540347	-0.00107187560669	-0.032400199132	-0.923736184725	0.248459325031	-0.0015408145315	-4.27840178856	-0.00543895764462	-0.158294975114	-3.73894317013	0.051506535217	0.0201954172852	-10.2531493308	-0.0033812931472	-0.131456388862	-3.85845921893	0.00103413872112	0.0235652195654	0.0488319967644	-0.00517660890107	-0.0796442285003	13.1111595227	3.61683779474	46.7574691739	74.1740162335	-0.0192230753677	0.162275564327	22.4596216042	-0.187500785659	-0.0973845960432	2.80296289688	5.57203258919	50.3737208133	-18.7445056103
0.123	-13.239180277	14.1498478349	2.95479507744	-0.00110473764678	-0.0333238810584	-0.923627668028	0.248455668858	-0.00577153147685	-4.18303210218	-0.0055991095215	-0.162008778656	-3.68866391324	0.0515215542521	0.00984265304545	-10.4523791487	-0.00351466672198	-0.135290760696	-3.81028444974	0.00105771360259	0.0235845433662	-0.0101843951679	-0.0052497680778	-0.066674124969	12.8290475399	3.66363219841	46.8313381623	73.5639605653	-0.0190495601471	0.18475487705	22.4990038414	-0.18759684202	-0.0947281256791	2.50997783151	5.62239713345	50.3553676952	-17.9617305323
0.124	-13.2250289281	14.152850087	3.04970917851	-0.00113852564171	-0.034252108805	-0.932827825303	0.248447820716	-0.00992475255282	-4.12341004983	-0.00576294403201	-0.165660242354	-3.6142634836	0.0515261218371	-0.00070748317917	-10.6478933006	-0.00365182245311	-0.139020701574	-3.64959730739	0.00108128153439	0.0235513202332	-0.0562618708173	-0.00530999010551	-0.0537699304565	12.9793414849	3.71049790806	46.9000811559	63.922026623	-0.0188536540013	0.207057414358	22.1060707744	-0.187690305229	-0.0921982928744	2.54968777788	5.67274508824	50.3405418861	-11.6898876987
0.125	-13.2108745441	14.1559178667	3.08585008979	-0.00117324442395	-0.0351854556731	-0.933865910856	0.248435858045	-0.0140005893303	-4.02826350532	-0.00593040230948	-0.169256312592	-3.57787699248	0.051520052152	-0.011431886892	-10.8009141252	-0.00379265494004	-0.142644272282	-3.59754410728	0.00110479994813	0.0234855072382	-0.0753641192532	-0.00535732083878	-0.0408915360834	12.7774472612	3.7574298015	46.9637057223	63.3271060456	-0.0186355484676	0.22915365309	22.0864066913	-0.187781305475	-0.0898021979647	2.24250204163	5.72307994926	50.3291801622	-11.0335601978
0.126	-13.1967170663	14.1590378125	3.15404164046	-0.0012088975997	-0.0361208958181	-0.937014379033	0.248419859462	-0.0179965768355	-3.96371150529	-0.0061014164997	-0.172772067836	-3.45363349554	0.0515031873684	-0.0222976803895	-10.9306728698	-0.00393704390909	-0.146133665813	-3.38124295467	0.00112822657732	0.0233677511434	-0.160148070373	-0.00539178269569	-0.0280321777291	12.9412694476	3.80442302553	47.0227423225	54.7460944559	-0.0183955076318	0.250928018481	21.4623240893	-0.187869977808	-0.0875424689526	2.27695598244	5.7734051362	50.3211937026	-4.93935884908
0.127	-13.1825564456	14.1622035956	3.1775246188	-0.00124548757327	-0.0370590513188	-0.939296622374	0.248399904831	-0.0219126852588	-3.86850534123	-0.00627591005154	-0.176215035847	-3.43230252627	0.0514753984378	-0.0332801808829	-11.0343281169	-0.00408485447061	-0.149487457219	-3.32633985796	0.00115151973489	0.0232185640082	-0.138226199863	-0.00541337776604	-0.0151579629617	12.8071600871	3.8514729923	47.0771912281	54.1517166737	-0.0181338674641	0.272352316986	21.3862729212	-0.187956459939	-0.0854217918611	1.96439820074	5.82372399004	50.3165139881	-4.42007026449
0.128	-13.1683926417	14.1654040263	3.22333662957	-0.00128301562604	-0.0379970542292	-0.936709198598	0.248376075063	-0.025746849653	-3.79982344713	-0.00645379832977	-0.17956152062	-3.26066702006	0.0514365840241	-0.0443486464227	-11.1026029627	-0.00423593771517	-0.152679031914	-3.05680953132	0.00117463878815	0.0230195425034	-0.259816809812	-0.00542208789236	-0.0022622896931	12.9841864502	3.89857533563	47.1274954236	46.4566744044	-0.0178510337438	0.293315123589	20.5393402856	-0.188040893148	-0.0834446276658	1.9899301898	5.8740397312	50.3149683336	1.32876130193
0.129	-13.1542256234	14.1686327119	3.23403465003	-0.00132148192705	-0.0389355477917	-0.940277926263	0.248348452188	-0.0294989017844	-3.70428081579	-0.00663498877461	-0.182819369058	-3.25502985494	0.0513866711077	-0.0554771863874	-11.1544769668	-0.00439013097273	-0.155707483199	-3.00009303885	0.00119754411649	0.0227911141752	-0.197039846658	-0.00541787849745	0.0106810795167	12.9025519694	3.94572590972	47.1736527599	45.8579980768	-0.0175474810587	0.313790246602	20.4109057394	-0.188123420227	-0.0816095285069	1.6802681284	5.92435545828	50.3164858229	1.70621731877
0.13	-13.1400553668	14.1718803492	3.26123984903	-0.00136088564599	-0.0398718900838	-0.932406658082	0.248317119182	-0.0331671093807	-3.63213437679	-0.00681938181483	-0.185966711375	-3.03965477936	0.0513256139611	-0.0666371067328	-11.1653637239	-0.00454725874051	-0.158548052371	-2.68104530482	0.0012201978203	0.0225162934574	-0.352601588916	-0.00540069969423	0.023676526932	13.0883428613	3.99292075418	47.2160361578	38.9087978452	-0.0172237493364	0.333673197964	19.3549969842	-0.188204186187	-0.0799223922045	1.69400447654	5.97467411256	50.3208227465	6.96762990952
0.131	-13.1258818564	14.1751405323	3.25912637264	-0.00140122495056	-0.0408067190639	-0.937251301955	0.248282160031	-0.036751193296	-3.53603345389	-0.00700687090315	-0.18901146528	-3.04985302993	0.0512533945332	-0.0778017491149	-11.1639210402	-0.00470713294006	-0.161200346716	-2.62354338589	0.00124256338511	0.0222148361589	-0.250313008112	-0.00537049047323	0.0367419150631	13.0424334009	4.04015609462	47.254644729	38.3083445523	-0.0168804425417	0.352940391439	19.1793899677	-0.188283336419	-0.078378071615	1.39463670261	6.02499847815	50.3279084311	7.20373916626
0.132	-13.1117050834	14.1784055305	3.27087011188	-0.00144249714792	-0.0417376756499	-0.924661870024	0.248243659584	-0.0402496996231	-3.46097920055	-0.00719734369964	-0.191934127698	-2.79547180748	0.0511700214813	-0.0889443546815	-11.121290093	-0.00486955415439	-0.16364208195	-2.25992708151	0.0012646066027	0.0218715990201	-0.436161269497	-0.00532718056405	0.049877903289	13.2295430509	4.08742831609	47.2897982076	31.9986126572	-0.0165182239036	0.37149688477	17.9335966941	-0.188361017173	-0.0769834374408	1.39463164576	6.0753311541	50.337443454	11.8663068153
0.133	-13.0975250461	14.1816689909	3.25605062395	-0.00148469866957	-0.0426653676614	-0.930722153015	0.248201703593	-0.0436622834891	-3.36418853141	-0.00739068198964	-0.194742452285	-2.82117736659	0.0510755303124	-0.100037983111	-11.0659667665	-0.0050343118785	-0.165873366266	-2.20264155159	0.00128629496703	0.021505129633	-0.296777504707	-0.00527069467027	0.0630938842843	13.2024189397	4.13473396493	47.3214994779	31.4039279278	-0.0161378143465	0.389322229399	17.7170925625	-0.188437373988	-0.0757301924016	1.11185843276	6.12567455566	50.3493596761	11.9661373124
0.134	-13.0833417494	14.1849244429	3.25485343486	-0.00152782523482	-0.0435877628263	-0.914068176869	0.248156378586	-0.0469877299029	-3.28670429625	-0.00758676309715	-0.19741976274	-2.53344354277	0.0509699824708	-0.111057700149	-10.9734673083	-0.00520118603317	-0.167874943088	-1.80051209222	0.00130759877563	0.0211024875775	-0.508506606161	-0.00520095480426	0.0763858477361	13.3815079639	4.18206972972	47.3500300953	25.65730685	-0.015739986541	0.40633338161	16.3052118607	-0.188512551927	-0.0746256854072	1.09715555608	6.17603089483	50.3633186701	15.951850675
0.135	-13.0691552043	14.1881656639	3.22758847475	-0.00157187182435	-0.0445054162418	-0.921238654036	0.248107771879	-0.0502256843566	-3.18920461123	-0.00778545969387	-0.199973430708	-2.57389239282	0.0508534652254	-0.121976790601	-10.8647135971	-0.00536994720446	-0.169647399482	-1.74440069444	0.0013284902864	0.0206805339629	-0.335400623113	-0.00511788431313	0.0897551345176	13.3570655991	4.22943244385	47.375398168	25.0788384378	-0.0153255631095	0.422513481524	16.0549879668	-0.188586694316	-0.0736590916327	0.836031993036	6.22640218253	50.3792567129	15.9242349826
0.136	-13.0549654279	14.1913871537	3.21539120376	-0.0016168328588	-0.0454166526526	-0.901234167701	0.248055971464	-0.0533751461899	-3.10971905536	-0.00798664139429	-0.202389970124	-2.25918643961	0.0507260908028	-0.132772054563	-10.7258143265	-0.00554035839197	-0.171174975529	-1.310751401	0.00134894495985	0.0202288129374	-0.56804142792	-0.00502141042319	0.103192645362	13.5179560899	4.27681907265	47.3978594405	19.8437066488	-0.0148954096666	0.437793404251	14.5048574869	-0.188659942736	-0.0728377480477	0.806655177148	6.27679021759	50.3968134079	19.1891549304
0.137	-13.0407724429	14.1945829042	3.17610990256	-0.00166270216253	-0.0463219548127	-0.909370152501	0.248001065985	-0.0564358119997	-3.01161256421	-0.00819017446654	-0.204676174374	-2.31322205975	0.0505879960219	-0.143417507251	-10.565091049	-0.00571217523291	-0.172458706363	-1.25671026627	0.00136894041109	0.0197620895431	-0.365405360699	-0.00491146786073	0.116692479565	13.4817123164	4.32422671627	47.4174277989	19.2930102125	-0.0144504328464	0.452160236175	14.2288063607	-0.188732436089	-0.072148957913	0.570925092092	6.32719658974	50.4159308907	19.0458107404
0.138	-13.0265762774	14.197748133	3.15434759855	-0.00170947315019	-0.0472200205019	-0.886761225873	0.247943144638	-0.0594068821952	-2.93052782677	-0.00839592355478	-0.206822002111	-1.97843341514	0.050439341457	-0.153891622697	-10.383139843	-0.00588514793426	-0.173486696341	-0.799269689778	0.00138845774838	0.019272585034	-0.613603657335	-0.00478800139592	0.130240450046	13.6142286454	4.37165260161	47.4343428815	14.5371548757	-0.013991572534	0.465560388624	12.5714985376	-0.188804310364	-0.0715995926413	0.527805451304	6.37762267676	50.4362431622	21.5787322223
0.139	-13.0123769647	14.2008771329	3.10365216434	-0.00175713878247	-0.048111244068	-0.895685906241	0.247882297114	-0.0622881647625	-2.83203730802	-0.00860375130528	-0.208833498886	-2.04456013537	0.0502803108307	-0.164169629762	-10.1728742869	-0.00605902147722	-0.174260389576	-0.748116780804	0.00140748035991	0.0187726380113	-0.386290388098	-0.00465096891913	0.143824503527	13.5538783169	4.41909408515	47.4486241898	14.0254618376	-0.0135197997665	0.477985146368	12.2780169499	-0.188875698027	-0.071175734471	0.319910889375	6.42806964795	50.4576992171	21.3333776258
0.14	-12.9981745434	14.2039656324	3.07334687561	-0.00180569175362	-0.0489946982243	-0.871222406307	0.247818613502	-0.0650790599871	-2.74975314131	-0.00881352015731	-0.210704205176	-1.69685244341	0.0501111101887	-0.174231654249	-9.95117468681	-0.00623353767544	-0.174772006862	-0.275117790694	0.00142599530079	0.0182572437627	-0.644498109149	-0.00450034377596	0.157425782828	13.6486802845	4.4665486482	47.4605019109	9.72998024151	-0.0130361083878	0.489397610936	10.5469121874	-0.188946727593	-0.0708833974039	0.264763244893	6.47853846871	50.4799422993	23.1527867839
0.141	-12.9839690564	14.2070083098	3.01200804114	-0.00185512444115	-0.0498706768426	-0.880734830345	0.2477521842	-0.0677795424525	-2.65121178969	-0.00902509190005	-0.212439280299	-1.77329780292	0.0499319670708	-0.184054581651	-9.69468011829	-0.00640843535623	-0.175023354717	-0.227577919923	0.00144399195881	0.0177360722718	-0.397844872712	-0.00433611721738	0.171027334332	13.5544227237	4.5140138994	47.4700004848	9.26716753468	-0.0125415128815	0.499793401732	10.2446694041	-0.18901752332	-0.0707080557759	0.085920011159	6.52902990428	50.5029288411	22.8202967793
0.142	-12.9697605516	14.2100013139	2.97400011122	-0.00190542873248	-0.0507379058047	-0.853723093928	0.247683099803	-0.0703892520975	-2.56820750039	-0.00923832499938	-0.214026918369	-1.40197833685	0.0497431296372	-0.193620285536	-9.43672765061	-0.00658345192252	-0.175009777866	0.254731622601	0.00146145313661	0.0171862833226	-0.701733025584	-0.00415830012303	0.184606854362	13.6046173353	4.56148756849	47.4773377015	5.40726584569	-0.012037032652	0.509167057318	8.50264176753	-0.1890882045	-0.0706543048706	0.021581799374	6.57954453226	50.5263271177	23.9762563445
0.143	-12.9555490811	14.2129397192	2.90281043947	-0.00195659653523	-0.0515976996973	-0.865864691261	0.247611451012	-0.0729083307412	-2.46994978702	-0.00945308116805	-0.215485418968	-1.51502286096	0.0495448656795	-0.20290762981	-9.13796089857	-0.00675832420911	-0.17473479531	0.295233489865	0.0014783702034	0.0166478502707	-0.375133078368	-0.00396692510988	0.198143171925	13.468017792	4.60896751212	47.4825495481	5.01642737538	-0.0115237019062	0.517494434259	8.15211211531	-0.189158885628	-0.070707950307	-0.128872672096	6.63008274483	50.5500980309	23.5655701719
0.144	-12.9413347013	14.2158198649	2.85748090595	-0.00200862014429	-0.0524495184287	-0.837772771507	0.247537328545	-0.0753366023831	-2.38659349678	-0.00966922961682	-0.216811478584	-1.13709637185	0.0493374618036	-0.211900122112	-8.84702370549	-0.00693279105615	-0.174198898772	0.776559584825	0.00149474997813	0.0161116991817	-0.697169099564	-0.00376204838567	0.211610276505	13.466191368	4.65645171623	47.4858586793	1.60183515027	-0.0110025642038	0.524780970502	6.42096037036	-0.189229675844	-0.0708724823739	-0.200191461598	6.68064476242	50.5739371327	24.1126332395
0.145	-12.9271174726	14.2186374179	2.77762518078	-0.00206149159669	-0.0532933863674	-0.849963105862	0.24746082299	-0.0776745085751	-2.28921888734	-0.00988663915674	-0.218007601252	-1.25514896336	0.0491212222236	-0.220579037751	-8.51080757217	-0.00710659271642	-0.173404421759	0.812394442437	0.00151059599812	0.0155803408093	-0.365547645193	-0.00354375054471	0.224985405417	13.2840664557	4.70393829328	47.487295417	1.2716402486	-0.010474657708	0.531032021064	6.08114075313	-0.189300678851	-0.0711335307524	-0.321905295597	6.73123063967	50.5978173848	23.6478710026
0.146	-12.9128974595	14.2213889102	2.7253594324	-0.00211520297956	-0.0541293793719	-0.822022903121	0.247382024689	-0.0799220934324	-2.20595082722	-0.0101051817999	-0.219077685101	-0.88501873432	0.0488964678598	-0.228929689825	-8.19049657654	-0.00727947301667	-0.17235617874	1.28409159552	0.00152591451227	0.0150566874747	-0.681759024079	-0.00331213764525	0.238240393489	13.2259096879	4.75142548088	47.487079783	-1.70290834457	-0.00994101044578	0.536262503419	4.37982395702	-0.189371992194	-0.0714931555222	-0.397344243829	6.78184028516	50.6214735778	23.664515052
0.147	-12.8986747297	14.2240706025	2.63802517951	-0.00216974638412	-0.0549574297428	-0.834077838677	0.247301023605	-0.0820800740457	-2.11001039948	-0.0103247323336	-0.220023382297	-1.00637565846	0.0486635350181	-0.236935993572	-7.82211091599	-0.00745117945356	-0.171056695049	1.31487578663	0.00154071336114	0.0145410102669	-0.349595391432	-0.00306734171608	0.251351464862	12.9962330574	4.79891164255	47.4852435696	-1.96951849014	-0.00940263854692	0.540481294304	4.0577578138	-0.189443707679	-0.0719378148044	-0.491974320379	6.83247346476	50.6448856236	23.1595765315
0.148	-12.8844493587	14.2266714361	2.56364196539	-0.00222511778166	-0.0557853653495	-0.821793374738	0.247217910615	-0.0841459067162	-2.02165494161	-0.0105452151744	-0.220942299291	-0.831458328874	0.0484227789222	-0.244576198235	-7.45829841154	-0.0076215166627	-0.169617723231	1.56306784835	0.00155504912787	0.0141305231898	-0.471378762732	-0.00280953670319	0.264258560914	12.8179590472	4.84639553827	47.4825478553	-3.42191009969	-0.00886034914245	0.544097514622	3.17468282123	-0.189515910354	-0.0724675353022	-0.567466675187	6.88312982328	50.6678314151	22.7320064493
0.149	-12.8702214248	14.2291964052	2.48629625142	-0.00228131222383	-0.0566035189755	-0.814513877267	0.247132775807	-0.0861237087435	-1.93394911301	-0.0107665458296	-0.221719011079	-0.721965246965	0.048174567423	-0.251846800299	-7.08290571533	-0.00779029332846	-0.167935608283	1.80116204856	0.0015689507232	0.0136726674768	-0.444332663321	-0.00253892056568	0.276973714101	12.6123473266	4.89387604311	47.478461828	-4.7501443997	-0.00831490789938	0.546784971518	2.20023097184	-0.189588679476	-0.0730707087142	-0.638880148763	6.9338088874	50.6902968286	22.198820632
0.15	-12.8559910052	14.2316426826	2.40625846386	-0.00233832092438	-0.0574138821343	-0.80621244028	0.247045706825	-0.0880142544678	-1.84714233573	-0.01098859597	-0.222381269682	-0.602551960437	0.0479192756311	-0.258736783365	-6.6970604177	-0.00795727039577	-0.166018526341	2.03300183561	0.00158239966716	0.0132252204538	-0.450561382783	-0.0022556986581	0.289470101062	12.3804265945	4.94135182729	47.4731065443	-5.96042297781	-0.00776725248825	0.548525850757	1.28152750642	-0.189662086115	-0.0737425690783	-0.704840579303	6.98451012689	50.7121821491	21.5718202516
0.151	-12.84175818	14.2340076735	2.3237234205	-0.00239613600978	-0.0582162886759	-0.7986006429	0.246956790447	-0.0898185014403	-1.76135160925	-0.0112112515321	-0.222929854659	-0.494617993878	0.047657289102	-0.265236274989	-6.30192283023	-0.0081222165206	-0.163873723315	2.25660421633	0.00159540242966	0.0127803045276	-0.439270469481	-0.00196010280052	0.301721614111	12.1225995051	4.98882168034	47.4665995457	-7.05357440561	-0.00721831060866	0.549357908413	0.382587804994	-0.189736196105	-0.0744774104162	-0.764842096716	7.0352329178	50.7333996769	20.8632353619
0.152	-12.8275230317	14.2362889928	2.23891509324	-0.00245474973466	-0.0590111610768	-0.791144158928	0.246866112429	-0.0915375361467	-1.6767178037	-0.0114344029445	-0.22337296999	-0.391612667256	0.047389002668	-0.271336592918	-5.89871302733	-0.00828490820152	-0.161509638532	2.47156534818	0.0016079661248	0.0123470857574	-0.42716707097	-0.00165239064601	0.313702694903	11.8395620783	5.03628450868	47.4590571256	-8.0312657617	-0.00666897696005	0.549309388816	-0.479626998476	-0.189811069385	-0.0752691493813	-0.818635833333	7.08597655451	50.7538737399	20.0848906785
0.153	-12.813285645	14.2384844836	2.15206664056	-0.00251415467505	-0.0597987197003	-0.783973088173	0.24677375737	-0.0931725806298	-1.59337116231	-0.01165794764	-0.223716421039	-0.295289431473	0.0471148192242	-0.277030294726	-5.48869058775	-0.00844513067064	-0.158935299712	2.67711229258	0.00162010373508	0.0119281348012	-0.410734841466	-0.0013328449963	0.325388604508	11.5322571321	5.08373933403	47.450593583	-8.8958193101	-0.00612011359895	0.548417333371	-1.30448389246	-0.189886759724	-0.0761115295906	-0.866124585271	7.13674026155	50.7735403459	19.2483213954
0.154	-12.7990461066	14.2405922287	2.06342349201	-0.00257434364433	-0.0605792188528	-0.777025216787	0.246679808587	-0.0947249857428	-1.5114390637	-0.0118817891415	-0.223966582084	-0.205032656806	0.0468351484736	-0.282311206467	-5.07313289549	-0.00860267852187	-0.156160402744	2.87268164424	0.00163183117186	0.0115267387665	-0.392057227928	-0.00100177288279	0.336755622513	11.2017788768	5.13118529119	47.4413207337	-9.64987938851	-0.00557254422203	0.546721420474	-2.08734190041	-0.189963314609	-0.0769982408588	-0.907297951169	7.18752320512	50.7923467894	18.3645655401
0.155	-12.7848045052	14.242610561	1.97324115038	-0.00263530969291	-0.0613528783202	-0.770293717944	0.24658434798	-0.0961962282605	-1.43104597181	-0.0121058372167	-0.224129568214	-0.120939604145	0.0465504056519	-0.287174436985	-4.65332814003	-0.00875735631502	-0.153195183557	3.05775672897	0.00164316705669	0.0111450308955	-0.371358514055	-0.000659504457602	0.34778122787	10.8494318369	5.17862162524	47.4313473752	-10.296837531	-0.00502705099959	0.544265024406	-2.8254502366	-0.190040775225	-0.0779229899356	-0.942200202495	7.23832450407	50.8102511135	17.4440827481
0.156	-12.7705609309	14.2445380737	1.88178420067	-0.0026970460828	-0.062119901457	-0.763752555635	0.246487455912	-0.0975879068478	-1.35231120279	-0.0123300077423	-0.224211483076	-0.0428901204505	0.0462610102417	-0.291616383389	-4.23056466813	-0.00890897907948	-0.15005034537	3.23191964602	0.00165413193427	0.010784724262	-0.349254752862	-0.000306391709928	0.358444267478	10.4766473803	5.22604768829	47.4207787175	-10.8404778689	-0.00448437138458	0.541094205611	-3.51618735298	-0.190119176493	-0.078879546897	-0.970913720084	7.28914324037	50.8272214865	16.4966632426
0.157	-12.7563154751	14.2463736284	1.78932525963	-0.00275954626666	-0.0628804662599	-0.757377050253	0.246389211091	-0.0989017367406	-1.27534858289	-0.0125542226481	-0.224218328395	0.0291994829895	0.0459673846858	-0.295634728286	-3.80612512547	-0.00905737273523	-0.146736966114	3.39483886428	0.0016647478097	0.0104470266053	-0.326140560578	5.71929636514e-05	0.368725079681	10.0849770244	5.27346293563	47.409715972	-11.2850131392	-0.00394519561413	0.537257335282	-4.15755330618	-0.190198547156	-0.0798617783947	-0.993549275212	7.33997846886	50.8432355016	15.5313669294
0.158	-12.7420682301	14.2481163629	1.69614374638	-0.00282280386147	-0.0636347233664	-0.751137162755	0.24628969045	-0.100139543933	-1.20026580291	-0.0127784098111	-0.224155997597	0.0954621139026	0.0456699531061	-0.299228431157	-3.381280617	-0.00920237442311	-0.143266409647	3.54627407008	0.00167503770143	0.0101327568362	-0.302398977567	0.000430858305264	0.378605603546	9.67607070555	5.32086692159	47.3982559478	-11.6350352168	-0.00341016466924	0.532804554497	-4.74800826224	-0.190278909882	-0.0808636731116	-1.01024015865	7.39082922633	50.8582794246	14.5564790294
0.159	-12.727819289	14.2497656971	1.60252458602	-0.00288681261893	-0.064382791541	-0.744999186361	0.246188969049	-0.101303258689	-1.12716370821	-0.0130025029279	-0.224030235979	0.156061120877	0.0453691400335	-0.302397714138	-2.95728534451	-0.00934383274562	-0.139650235375	3.68607447377	0.00168502526854	0.00984237738814	-0.278359918645	0.000814195840554	0.388069467034	9.25165627223	5.36825929492	47.3864906986	-11.8954633698	-0.00287986874287	0.527787298251	-5.28650422965	-0.190360281399	-0.0818793622933	-1.02113820473	7.44169453974	50.8723474061	13.5794838704
0.16	-12.7135687455	14.2513213377	1.50875673443	-0.00295156639159	-0.0651247537813	-0.738925294227	0.246087119965	-0.10239490838	-1.05613567284	-0.013226441349	-0.223846606231	0.211198375349	0.0450653691551	-0.305144042577	-2.53537153301	-0.00948160791797	-0.135900109336	3.81417760418	0.0016947344747	0.00957603493926	-0.254324979103	0.00120678160163	0.397102055124	8.8135199075	5.41563979388	47.3745072217	-12.0714903735	-0.00235484618554	0.522257816415	-5.77245944382	-0.190442672649	-0.0829031367923	-1.02641079307	7.49257343378	50.8854406756	12.6070551462
0.161	-12.6993166932	14.2527832819	1.41513162106	-0.00301705909518	-0.0658606534059	-0.732873955074	0.245984214206	-0.103416609731	-0.987267031102	-0.0134501698777	-0.223610451165	0.261111757616	0.0447590620835	-0.307470100644	-2.11674460128	-0.00961557183125	-0.132027717226	3.9306066155	0.00170418928642	0.00933358850462	-0.230567890177	0.00160817790863	0.405690558869	8.36348758265	5.46300824109	47.3623872127	-12.1685275361	-0.00183558292074	0.516268713185	-6.20574701479	-0.190526088948	-0.0839294613887	-1.02623839967	7.54346493749	50.8975667338	11.6450612471
0.162	-12.6850632257	14.2541518184	1.32194139063	-0.00308328466715	-0.0665904905226	-0.726800278348	0.245880320621	-0.104370560537	-0.920634580543	-0.0136736385325	-0.223326858428	0.306073715823	0.0444506371521	-0.309379762226	-1.70257856359	-0.00974560803013	-0.128044680534	4.03546676996	0.00171341339826	0.00911463517164	-0.207338775797	0.0020179351913	0.413824006466	7.90340761096	5.51036453814	47.3502068742	-12.192149464	-0.00132251231326	0.509872501774	-6.58667580752	-0.190610530172	-0.0849529868335	-1.02081248979	7.59436809013	50.9087385564	10.6985840313
0.163	-12.670808436	14.2554275277	1.22947727144	-0.00315023702187	-0.0673142189218	-0.720656520072	0.245775505825	-0.105259030907	-0.856306159985	-0.0138968022755	-0.223000627566	0.346388007201	0.0441405082423	-0.310878057345	-1.2940116738	-0.00987161160873	-0.123962476649	4.12894100014	0.00172242998246	0.00891853323378	-0.184865099929	0.00243559383326	0.421493277463	7.43513438332	5.55770865996	47.3380367799	-12.1480392292	-0.00081601547279	0.503121179159	-6.91596942377	-0.190695990945	-0.0859685599093	-1.0103336618	7.64528194632	50.9189738231	9.7719492875
0.164	-12.6565524166	14.2566112802	1.1380277127	-0.00321791000308	-0.0680317435054	-0.71439264716	0.245669834133	-0.10608435414	-0.794340304681	-0.0141196207096	-0.222636240629	0.382385867655	0.0438290836464	-0.311971134348	-0.892142331693	-0.00999348902895	-0.119792363803	4.21128469077	0.00173126146138	0.00874442459277	-0.163352182086	0.00286068602266	0.42869110133	6.96051335028	5.60504064925	47.3259417929	-12.0419348106	-0.000316421971328	0.496065823766	-7.19474136153	-0.190782460841	-0.0869712317375	-0.9950099946	7.69620558032	50.9282941812	8.86876703426
0.165	-12.6422952588	14.2577042324	1.0478766039	-0.00328629733399	-0.0687429183096	-0.7079569612	0.245563367497	-0.106848917282	-0.734785979381	-0.0143420577483	-0.222237836915	0.414421560206	0.0435167649702	-0.312666218151	-0.498025274224	-0.0101111578666	-0.115545311575	4.2828197649	0.00173992930217	0.00859125699947	-0.14298300451	0.00329273759415	0.435412041657	6.48136730308	5.65236061067	47.3139810368	-11.8795773871	0.000175989050349	0.488756219587	-7.42446699625	-0.190869924589	-0.0879562645284	-0.975055587245	7.74713808969	50.9367245546	7.99197972938
0.166	-12.6280370528	14.2587078215	0.959301531315	-0.00335539256573	-0.0694475451684	-0.701296756404	0.245456165463	-0.107555151467	-0.677682390669	-0.014564081263	-0.221809192348	0.442867574697	0.0432039460787	-0.312971564825	-0.112668074347	-0.0102245464912	-0.111231937598	4.34392818897	0.00174845383397	0.00845780659959	-0.123917795243	0.00373126984863	0.4416524673	5.99948398387	5.69966870514	47.302207917	-11.6666621938	0.000660987415062	0.481240509839	-7.60695249959	-0.19095836229	-0.0889191369604	-0.950689276797	7.79807859822	50.9442925027	7.14391636103
0.167	-12.613777887	14.2596237583	0.8725720644	-0.00342518902483	-0.0701453730449	-0.694358996521	0.245348285126	-0.108205522102	-0.623058879166	-0.014785662711	-0.221353703752	0.468109616115	0.0428910120899	-0.312896412845	0.262972033495	-0.0103335936855	-0.106862450997	4.39504501447	0.00175685408774	0.00834270093514	-0.106293533676	0.00417580133819	0.447410511812	5.5166050391	5.7469651442	47.2906701897	-11.4087922834	0.00113839011149	0.47356488302	-7.7443011382	-0.191047749633	-0.0898555483637	-0.922133529675	7.84902625829	50.9510276362	6.32635074481
0.168	-12.5995178481	14.2604540183	0.78794811666	-0.00349567976038	-0.0708360980404	-0.687090994439	0.245239781106	-0.108802518985	-0.570934886928	-0.015006776752	-0.220874378179	0.490541529303	0.0425783384178	-0.312450931336	0.627990984387	-0.0104382482125	-0.102446602949	4.43665108195	0.00176514765941	0.00824444239784	-0.0902235409121	0.00462584960534	0.452686022487	5.03441631232	5.79425018433	47.2794100756	-11.1114359125	0.00160805919987	0.465773293735	-7.8388774323	-0.191138058118	-0.0907614218769	-0.889613496838	7.89998025266	50.9569610926	5.5405619964
0.169	-12.5852570207	14.2612008316	0.705678410828	-0.00356685749144	-0.0715193640775	-0.679441079912	0.245130705523	-0.10934864643	-0.521320002968	-0.0152274008547	-0.220373827274	0.510560281735	0.0422662898693	-0.311646165665	0.981540359004	-0.0105384683363	-0.0979936446491	4.46926551693	0.00177335059661	0.00816143200159	-0.0757972516003	0.00508093286677	0.457480500371	4.55453945503	5.84152412157	47.2684644138	-10.7798877135	0.00206989945681	0.457907220149	-7.89326973894	-0.191229255282	-0.0916329067375	-0.853356224135	7.95093979574	50.9621250714	4.78739560768
0.17	-12.5709954869	14.2618666703	0.625999048352	-0.00363871455559	-0.0721947642384	-0.671359241695	0.245021107993	-0.109846413471	-0.474214080488	-0.0154475149016	-0.219854266576	0.528561114537	0.0419552197961	-0.310493980737	1.32282949693	-0.010634221305	-0.0935122928166	4.49343814814	0.00178147730924	0.00809199325736	-0.0630802368541	0.00554057163321	0.461797032509	4.07852481995	5.88878728621	47.257864853	-10.4192340299	0.00252385579656	0.450005459348	-7.91025186379	-0.191321304925	-0.0924663798505	-0.813590001897	8.00190413449	50.9665524311	4.0673237294
0.171	-12.5567333265	14.262454236	0.549132280052	-0.00371124285908	-0.072861842725	-0.662797731564	0.244911035624	-0.110298324224	-0.429607424885	-0.0156671007947	-0.21931751954	0.544932957091	0.0416454693045	-0.309007002366	1.65112724437	-0.0107254828028	-0.0890107027543	4.5097419764	0.0017895405038	0.00803439587922	-0.0521145194143	0.00600429025832	0.465640217712	3.6078455875	5.93604003767	47.2476380746	-10.0343227126	0.00296991050686	0.442103961251	-7.89274432939	-0.191414167339	-0.0932584467707	-0.770543838385	8.05287254888	50.9702763445	3.38050309941
0.172	-12.5424706161	14.2629664448	0.475285351276	-0.00378443382914	-0.0735200974003	-0.653711619036	0.244800533028	-0.11070686846	-0.387481046724	-0.0158861420674	-0.218765025968	0.56005418767	0.0413373665248	-0.307198557075	1.96576333797	-0.0108122363786	-0.0844964488574	4.51876581729	0.00179755114125	0.00798687901868	-0.0429192016827	0.00647161841069	0.469016087038	3.1438930644	5.98328275973	47.2378060446	-9.62973734736	0.00340808033805	0.434235701124	-7.84377592523	-0.191507799533	-0.0940059422093	-0.72444703884	8.10384435205	50.9733300109	2.72682985291
0.173	-12.5282074297	14.2634064123	0.404649540782	-0.00385827836927	-0.0741689828533	-0.644059286993	0.244689642337	-0.111074512471	-0.347806975362	-0.0161046235077	-0.21819785447	0.574288807715	0.0410312259409	-0.30508261069	2.26612943131	-0.0108944728592	-0.079976512333	4.52110723155	0.00180551841762	0.00794767371346	-0.0354914087475	0.00694209246427	0.471932020113	2.68797308435	6.0305158559	47.2283862878	-9.2097761631	0.00383841348365	0.426430590087	-7.76644614806	-0.191602155469	-0.0947059301635	-0.675528869499	8.15481889027	50.9757464209	2.10599008575
0.174	-12.5139438378	14.2637774367	0.33739938587	-0.00393276681766	-0.0748079139269	-0.633802860253	0.244578403236	-0.111403690273	-0.310548630427	-0.0163225307942	-0.217616718524	0.587983083358	0.0407273477825	-0.302673706088	2.55167977308	-0.0109721897533	-0.075457275794	4.51736584647	0.0018134497666	0.00791502424204	-0.0298075340897	0.00741525680351	0.474396658371	2.24130343305	6.07773974513	47.219392182	-8.77843549475	0.00426098648993	0.418715422464	-7.66388909962	-0.191697186286	-0.0953557037422	-0.624018288101	8.20579554256	50.9775581688	1.517505683
0.175	-12.4996799076	14.2640829825	0.273692056537	-0.00400788890944	-0.0754362696375	-0.622908560981	0.244466852993	-0.111696795209	-0.275661240797	-0.0165398501512	-0.217021995637	0.601462691935	0.0404260174793	-0.299986900426	2.8219315515	-0.0110453906533	-0.0709445242925	4.50813715654	0.00182135088276	0.00788720809371	-0.0258247625688	0.00789066504079	0.476419816195	1.80501221318	6.12495485785	47.2108332653	-8.3393977657	0.00467590113028	0.411113858236	-7.53923935639	-0.191792840531	-0.0959527847448	-0.570143717108	8.2567737203	50.9787973092	0.960775025189
0.176	-12.4854157028	14.2643266619	0.213666833937	-0.00408363374296	-0.0760533974114	-0.611346986832	0.24435502651	-0.111956171984	-0.243092309218	-0.0167565680236	-0.216413749093	0.615030396191	0.040127505178	-0.297037702189	3.07646492124	-0.0111140846416	-0.066443452276	4.49400687648	0.00182922576396	0.0078625542948	-0.0234828352595	0.00836788114431	0.478012390832	1.38013706268	6.17216163226	47.2027155545	-7.89602387324	0.00508328127861	0.403646438429	-7.39560025632	-0.191889064384	-0.0964949230259	-0.514132844866	8.30775286658	50.9794952508	0.435108300298
0.177	-12.4711512833	14.2645122178	0.157444916666	-0.00415998975045	-0.0766586175598	-0.599093309862	0.244242956369	-0.112184109196	-0.212782114628	-0.016972670774	-0.215791751768	0.628964253876	0.0398320653227	-0.293842008363	3.31492273157	-0.0111782857057	-0.061958675887	4.4755459015	0.00183707677104	0.00783945987093	-0.0227060124835	0.00884648047569	0.479186271933	0.967625137499	6.21936051098	47.1950418677	-7.45134979486	0.00548326981323	0.396330630816	-7.23601496952	-0.191985801894	-0.0969800956655	-0.456212434219	8.35873245555	50.9796826837	-0.0602424740791
0.178	-12.4568867055	14.2646435048	0.105129189789	-0.00423694467318	-0.0772512279129	-0.586127396284	0.244130672898	-0.112382832375	-0.184664243949	-0.0171881444056	-0.215155511463	0.64351635518	0.0395399362975	-0.290416042008	3.53700997747	-0.0112380121686	-0.0574942499803	4.45330591193	0.00184490470311	0.00781640427199	-0.0234051853913	0.00932605073735	0.479954251385	0.568333767733	6.26655193798	47.1878121492	-7.0080871135	0.00587602558015	0.389180903015	-7.06344063269	-0.192082995195	-0.0974065059447	-0.396608124021	8.40971199166	50.9793895332	-0.526058606803
0.179	-12.4426220215	14.2647244715	0.0568042397499	-0.00431448554141	-0.0778305085356	-0.572433849262	0.244018204233	-0.112554497573	-0.158666151343	-0.01740297431	-0.214504297252	0.658912068015	0.0392513401312	-0.286776290523	3.74249299429	-0.0112932861382	-0.053053689204	4.42781564064	0.00185270888607	0.0077919616377	-0.025480083199	0.0098061928301	0.48032993412	0.183031701235	6.31373635595	47.1810237921	-6.56862725317	0.00626172044157	0.38220881983	-6.88072573754	-0.192180584739	-0.0977725821126	-0.335544211674	8.46069100889	50.9786449365	-0.963134720922
0.18	-12.4283572797	14.2647591419	0.0125365704298	-0.0043925986589	-0.0783957264496	-0.558001978621	0.243905576392	-0.112701185515	-0.134709732025	-0.0176171450418	-0.213837166338	0.67534975856	0.0389664822636	-0.282939444815	3.93119842009	-0.0113441329791	-0.0486399924814	4.39957780463	0.0018604872723	0.00776481083531	-0.0288215215769	0.0102865216224	0.480327650394	-0.187599151897	6.36091420383	47.1746719539	-6.13504908234	0.00664053643225	0.375423161525	-6.69059087316	-0.192278509518	-0.0980769759224	-0.273243408068	8.51166906998	50.9774772376	-1.37226321548
0.181	-12.4140925243	14.2647515976	-0.0276252627373	-0.00447126959227	-0.0789461402905	-0.542825703113	0.243792813351	-0.112824896336	-0.112711910857	-0.0178306401205	-0.213152990986	0.693000945103	0.0386855513713	-0.278922339631	4.10301194803	-0.0113905808104	-0.0442556702364	4.36906668526	0.00186823654935	0.00773374325502	-0.0333136390018	0.0107666666326	0.479962370041	-0.542961555664	6.40808591474	47.1687498646	-5.70912953466	0.00701266304285	0.36883005967	-6.49561283558	-0.192376707286	-0.0983185609045	-0.209926556214	8.5626457656	50.9759139947	-1.7542225346
0.182	-12.3998277955	14.2647059599	-0.0636501982808	-0.00455048316484	-0.0794810048381	-0.526903392274	0.24367993713	-0.112927544909	-0.09258523467	-0.0180434418585	-0.212450485096	0.712010835181	0.0384087192539	-0.274741895213	4.25787688943	-0.0114326600324	-0.03990277373	4.33672632766	0.00187595225518	0.0076976684002	-0.0388360706474	0.0112462726271	0.479249619043	-0.882540439867	6.45525191423	47.1632491214	-5.29235690832	0.0073782946463	0.362433147234	-6.29821203723	-0.192475114782	-0.0984964303391	-0.145812312956	8.61362071359	50.9739819989	-2.10976904631
0.183	-12.3855631294	14.2646263726	-0.0955242291093	-0.00463022345494	-0.0799995753621	-0.510237655661	0.243566967879	-0.113010956759	-0.0742384662153	-0.0182555312161	-0.211728230083	0.732499191276	0.0381361407761	-0.270415060482	4.39579257171	-0.0114704028822	-0.0355829259074	4.3029693175	0.00188362889806	0.00765561735765	-0.0452660144529	0.011725000136	0.478205398763	-1.20590012062	6.50241261878	47.1581599697	-4.88594642654	0.00773762807975	0.356233719676	-6.10064307844	-0.192573667944	-0.098609894892	-0.0811167927459	8.66459355824	50.9717072986	-2.4396315366
0.184	-12.3712985577	14.2645169856	-0.123249851167	-0.00471047379848	-0.0805011117341	-0.492835088302	0.243453923969	-0.113076864578	-0.0575771714794	-0.018466887681	-0.210984699754	0.754561467009	0.0378679538669	-0.265958757902	4.51681258884	-0.0115038430218	-0.0312973532067	4.26817608382	0.00189126007887	0.00760674427532	-0.0524801501961	0.0122025258894	0.476846108046	-1.51268131216	6.54956843454	47.1534715676	-4.4908576943	0.00809086039159	0.350230903996	-5.90498828247	-0.192672302132	-0.0986584798758	-0.0160531749716	8.71556396951	50.9691152287	-2.74450821429
0.185	-12.3570341082	14.2643819379	-0.146845459938	-0.00479121679549	-0.080984882269	-0.474705981484	0.243340822084	-0.113126905317	-0.0425043076975	-0.0186774891729	-0.210218283943	0.778270155541	0.0376042795728	-0.261389830148	4.62104291804	-0.0115330151573	-0.0270469178298	4.23269466999	0.00189883861402	0.00755032601032	-0.0603563798049	0.0126785431777	0.475188468511	-1.80259775894	6.59671975644	47.1491722313	-4.10781505704	0.00843818676003	0.34442183288	-5.7131539493	-0.192770952333	-0.0986419221023	0.0491687218891	8.76653164234	50.9662304419	-3.02506545931
0.186	-12.3427698046	14.2642253429	-0.166344612837	-0.00487243432025	-0.0814501672671	-0.455864014661	0.243227677322	-0.113162618029	-0.0289211145137	-0.0188873119702	-0.20942731072	0.803676289957	0.0373452221633	-0.256724988848	4.7086396818	-0.0115579546912	-0.0228321500368	4.19684091604	0.00190635665709	0.00748576013957	-0.0687753616958	0.0131527621405	0.473249457094	-2.07542507403	6.64386696738	47.1452496367	-3.73737411201	0.00877979858716	0.338801821378	-5.52686905405	-0.192869553377	-0.0985601662537	0.11434297543	8.81749629603	50.9630769404	-3.28193759918
0.187	-12.3285056663	14.2640512728	-0.181795530021	-0.004954107535	-0.0818962622196	-0.436325890467	0.243114503292	-0.113185441684	-0.0167261960451	-0.0190963306591	-0.208610067043	0.830811064123	0.0370908692865	-0.251980764868	4.77980827968	-0.0115786974063	-0.0186532801034	4.16089895083	0.00191380581793	0.00741256153272	-0.0776218520077	0.0136249099831	0.471046228195	-2.33103272459	6.69101043774	47.1416910788	-3.37974159047	0.00911588176976	0.333364543828	-5.34768604727	-0.19296804014	-0.0984133609476	0.17926763685	8.86845767356	50.9596781069	-3.51572933793
0.188	-12.3142417088	14.2638637451	-0.193259947002	-0.00503621690645	-0.0823224806877	-0.41611104575	0.243001312214	-0.113196713976	-0.00581838749349	-0.0193045181015	-0.207764817779	0.859687463962	0.0368412921735	-0.247173461147	4.83479916124	-0.0115952791812	-0.0145102696105	4.12512203488	0.00192117727756	0.00733035772707	-0.0867857592921	0.014094731122	0.468596049518	-2.56932462865	6.7381505251	47.1384836542	-3.03510764986	0.00944661514618	0.32810220902	-5.17698356874	-0.193066347748	-0.0982018542119	0.24374583445	8.91941554098	50.9560567346	-3.72701530159
0.189	-12.2999779435	14.2636667088	-0.200812652707	-0.00511874222522	-0.0827281568464	-0.395241271533	0.242888115022	-0.113197670975	0.00390438863542	-0.0195118454219	-0.206889823067	0.890301960681	0.0365965458889	-0.242319107997	4.87390713888	-0.0116077357369	-0.0104028418198	4.08973354652	0.00192846189808	0.00723888331894	-0.0961630569636	0.0145619872716	0.465916249616	-2.79027517596	6.78528757412	47.1356143725	-2.70345584303	0.00977216911667	0.323005731945	-5.01597057946	-0.193164411769	-0.0979261883954	0.307585798553	8.97036968687	50.9522350551	-3.91634371132
0.19	-12.2857143782	14.2634640322	-0.204540528357	-0.00520166262748	-0.0831126476748	-0.373740385221	0.242774921463	-0.113189446675	0.0125442119315	-0.0197182820104	-0.205983354015	0.922636143092	0.0363566696249	-0.23743342009	4.89746867612	-0.0116161024133	-0.00633051096039	4.0549281724	0.00193565032653	0.00713797358259	-0.105656415748	0.0150264574735	0.46302415425	-2.99391555657	6.83242191646	47.1330703254	-2.38463823497	0.010092704433	0.318064900761	-4.86569178992	-0.193262168411	-0.0975870947677	0.370601457194	9.02131992178	50.9482347641	-4.08423821628
0.191	-12.2714510164	14.263259491	-0.204541817307	-0.00528495661872	-0.0834753348189	-0.351633903021	0.242661740203	-0.113173073211	0.0202027142514	-0.0199237955408	-0.205043706789	0.95665830854	0.0361216870368	-0.23253175597	4.90585956367	-0.0116204139739	-0.00229261027201	4.02087320437	0.00194273309209	0.00702755754422	-0.115175660994	0.0154879380662	0.459937031132	-3.18033067939	6.87955387103	47.1308388084	-2.07839587331	0.0104083711523	0.31326853786	-4.7270340109	-0.193359554702	-0.0971854875928	0.43261289259	9.07226607769	50.9440770449	-4.2312001735
0.192	-12.2571878583	14.2630567634	-0.200913377106	-0.00536860209917	-0.0838156260684	-0.328948596114	0.242548578925	-0.113149483606	0.0269764977274	-0.0201283520014	-0.204069214395	0.992326479362	0.0358916066147	-0.227629088398	4.89947557906	-0.0116207044382	0.001711681554	3.98771044765	0.00194970069573	0.00690764973703	-0.124639953382	0.0159462424379	0.456671712241	-3.35030710111	6.92668374433	47.1289077866	-1.78364755586	0.0107193077485	0.308604654512	-4.60073268534	-0.193456508676	-0.0967224597263	0.493442840525	9.12320800751	50.9397825979	-4.3576939255
0.193	-12.2429249002	14.2628594097	-0.193794175982	-0.0054525763904	-0.0841329563967	-0.305712060392	0.242435444427	-0.113119511002	0.0329687098274	-0.0203319157379	-0.203058258493	1.02958532497	0.0356664220918	-0.222739957351	4.87878651463	-0.0116170069405	0.0056833138899	3.95555422415	0.00195654369255	0.00677834389399	-0.133971732691	0.016401200832	0.45324507595	-3.50296548234	6.97381183092	47.1272654039	-1.50111791492	0.0110256403752	0.304060598831	-4.48737867799	-0.193552969542	-0.0961992724561	0.552931699669	9.17414558463	50.9353716488	-4.46420416236
0.194	-12.228662135	14.2626708614	-0.183302275836	-0.00553685626322	-0.0844267892343	-0.281953614725	0.242322342728	-0.113083888535	0.0382762242807	-0.0205344495071	-0.202009279876	1.06837190838	0.0354461128969	-0.217878432429	4.84426332964	-0.0116093536131	0.00962334083836	3.92449967276	0.00196325276767	0.00663980635126	-0.143103352773	0.0168526604397	0.449674139457	-3.6389075036	7.02093841356	47.1258998749	-1.22994012013	0.0113274822713	0.299623193477	-4.38743202991	-0.193648877852	-0.0956173478602	0.610917492304	9.22507870244	50.9308639615	-4.55117051303
0.195	-12.2143995524	14.2624944238	-0.169573046267	-0.00562141796652	-0.0846966173793	-0.257702675328	0.242209279157	-0.113043252843	0.042995159165	-0.0207359145401	-0.200920786225	1.10861539276	0.0352306446342	-0.213058092867	4.79641579563	-0.0115977754928	0.0135328998851	3.8946184208	0.00196981880462	0.00649226754415	-0.151974261456	0.0173004852519	0.445975484975	-3.75840145983	7.06806376355	47.1248001022	-0.96960536018	0.0116249333012	0.295278866259	-4.30122240581	-0.193744175658	-0.0949782645303	0.667249167454	9.27600727385	50.9262788628	-4.61902683228
0.196	-12.2001371386	14.2623332627	-0.152749091387	-0.00570623725682	-0.0849419632161	-0.232988998316	0.242096258458	-0.112998145582	0.0472193622263	-0.0209362706129	-0.199791359417	1.15023822489	0.0350199695906	-0.208291994482	4.73578097453	-0.0115823024479	0.0174131899056	3.86596162011	0.00197623294584	0.00633601489565	-0.160531035535	0.0177445556969	0.442165404944	-3.8617586011	7.11518814136	47.1239555105	-0.719577934593	0.0119180796219	0.291013775126	-4.22895985927	-0.193838806665	-0.0942837481362	0.721783620655	9.32693123091	50.9216352519	-4.66819493473
0.197	-12.1858748767	14.2621903984	-0.132979482412	-0.00579128942791	-0.0851623789563	-0.207842482156	0.241983284877	-0.112949015844	0.0510401133215	-0.0211354761235	-0.198619661775	1.1931570592	0.0348140272715	-0.203592643603	4.66292078313	-0.0115629631273	0.0212654513343	3.83856123725	0.00198248664625	0.00617138591807	-0.168726919625	0.0181847683304	0.438259862217	-3.94932685382	7.16231179715	47.1233560653	-0.479312572628	0.0122069934714	0.286813923863	-4.17074266767	-0.19393271637	-0.0935356633319	0.774385987897	9.37785052434	50.9169516114	-4.69908625633
0.198	-12.1716127472	14.2620686992	-0.110418953001	-0.00587654934073	-0.0853574466919	-0.182292989019	0.241870362258	-0.112896222854	0.0545458673732	-0.0213334881751	-0.197404441421	1.23728364706	0.034612744963	-0.198971973424	4.57841957491	-0.0115397849278	0.0250909476037	3.81243130164	0.00198857172007	0.0059987617268	-0.176521462911	0.0186210354889	0.434274454635	-4.02148831013	7.20943497132	47.1229922757	-0.24826650694	0.0124917330684	0.282665270045	-4.12656496798	-0.194025852205	-0.0927360053828	0.824929910479	9.42876512315	50.9122460164	-4.71210364997
0.199	-12.1573507274	14.2619708761	-0.0852271392941	-0.00596199145322	-0.0855267782818	-0.156370190663	0.241757494127	-0.112840038908	0.0578220243333	-0.0215302626642	-0.196144536793	1.28252561083	0.0344160383149	-0.194441322771	4.48288173068	-0.0115127939801	0.0288909478016	3.7875690942	0.00199448038141	0.00581856095729	-0.183880076121	0.0190532849072	0.430224382088	-4.0786567848	7.25655789505	47.1228551875	-0.0259099677205	0.0127723426161	0.278553825465	-4.09632419222	-0.194118163653	-0.0918868915558	0.873297743499	9.47967501423	50.9075361429	-4.70764329284
0.2	-12.1430887922	14.2618994786	-0.0575678646564	-0.00604758984991	-0.085670015095	-0.130103435735	0.241644683781	-0.112780652533	0.0609507253394	-0.0217257543728	-0.19483888042	1.32878713522	0.0342238119449	-0.190011417273	4.37692926486	-0.011482015151	0.0326667104875	3.76395627744	0.00200020527895	0.00563123412786	-0.190773582731	0.0194814593063	0.426124415964	-4.12127546189	7.30368079082	47.1229363649	0.188264895231	0.0130488524035	0.274465749256	-4.07982822646	-0.194209602375	-0.0909905523234	0.919380721403	9.53058020194	50.902839273	-4.68609661609
0.201	-12.128826914	14.2618568905	-0.0276084393263	-0.00613331827127	-0.0857868276317	-0.103521637804	0.241531934369	-0.112718171835	0.0640106714563	-0.0219199170641	-0.193486502063	1.37596957808	0.0340359600598	-0.185692352914	4.26119945297	-0.0114474720614	0.0364194686107	3.74155996911	0.00200573952525	0.00543725845574	-0.197177761519	0.0199055159497	0.421988870921	-4.14981462483	7.35080387294	47.1232278657	0.394736681134	0.0133212789951	0.270387433998	-4.07680228878	-0.194300122312	-0.0900493224221	0.963079081266	9.58148070772	50.8981722985	-4.64785241336
0.202	-12.1145650629	14.2618453268	0.00448110699654	-0.00621915014261	-0.0858769150418	-0.0766531823356	0.241419248969	-0.112652628015	0.0670769672142	-0.0221127035808	-0.192086531268	1.42397201215	0.0338523670924	-0.181493581945	4.13634248587	-0.0114091871194	0.0401504154771	3.72033376355	0.00201107672104	0.00523713312655	-0.20307289686	0.0203254261746	0.417831578877	-4.16476946205	7.39792734798	47.1237222085	0.593948893249	0.0135896255046	0.266305585095	-4.08689551784	-0.19438967979	-0.0890656318059	1.0043021515	9.63237656974	50.8935517227	-4.59329906106
0.203	-12.1003032068	14.2618668317	0.0385286211967	-0.00630505860241	-0.0859400045585	-0.0495258510891	0.241306630665	-0.11258397904	0.070220983238	-0.0223040659461	-0.190638199408	1.47269170651	0.0336729083508	-0.177423901124	4.00301915538	-0.0113671815658	0.0438606917119	3.7002187062	0.0020162109751	0.00503137500592	-0.208443344404	0.0207411748966	0.413665865176	-4.16665794147	7.44505141525	47.1244123357	0.786305528134	0.013853881944	0.262207293696	-4.10968727881	-0.194478233604	-0.0880419965267	1.04296840681	9.68326784243	50.8889936598	-4.52282687277
0.204	-12.0860413118	14.2619232762	0.0743605270982	-0.00639101653012	-0.0859758508652	-0.0221667622136	0.241194082619	-0.112512113427	0.0735102419276	-0.0224939554664	-0.189140841277	1.52202455694	0.0334974506791	-0.173491442258	3.86189857611	-0.0113214755333	0.0475513731786	3.68114422711	0.00202113691999	0.00482051477388	-0.213277119668	0.0211527600926	0.409504526832	-4.15601874526	7.4921762672	47.1252915725	0.972168046981	0.0141140256426	0.258080103457	-4.14469319895	-0.194565745107	-0.0869810095779	1.07900549099	9.73415459617	50.884513831	-4.43683059514
0.205	-12.071779342	14.2620163577	0.111802428961	-0.00647699657326	-0.0859842354085	0.00539767556256	0.241081608135	-0.112436854146	0.0770083210664	-0.0226823228352	-0.187593896261	1.57186547382	0.0333258531255	-0.169703664996	3.71365594803	-0.0112720881168	0.0512234598122	3.6630290401	0.00202584972411	0.00460509345685	-0.217565514397	0.0215601922625	0.405359812831	-4.13340925748	7.53930208978	47.1263535833	1.1518535912	0.01437002173	0.253912071383	-4.19137095025	-0.194652178277	-0.0858853317265	1.11235021206	9.78503691687	50.8801275597	-4.33571207523
0.206	-12.05751726	14.2621475988	0.150679752231	-0.0065629711738	-0.0859649656726	0.0331417962807	0.240969210727	-0.112357962597	0.0807747762883	-0.0228691182379	-0.185996909157	1.62210873485	0.0331579676171	-0.16606735184	3.55897036399	-0.0112190374543	0.0548778653391	3.64578201367	0.0020303451005	0.00438565932765	-0.221302743995	0.0219634938721	0.401243406403	-4.09940359832	7.58642906274	47.1275923273	1.32563434541	0.0146218236772	0.249691823008	-4.2491258001	-0.194737499784	-0.0847576823654	1.14294851024	9.83591490553	50.8758497622	-4.21988293529
0.207	-12.043255027	14.2623183478	0.190818287432	-0.00664891259384	-0.0859178744248	0.0610406992055	0.240856894174	-0.112275142669	0.0848650804255	-0.0230542914578	-0.184349530635	1.67264831002	0.0329936396385	-0.162588605325	3.39852266657	-0.0111623408177	0.0585154078557	3.62930301965	0.00203461931274	0.0041627651417	-0.224485627908	0.0223626987799	0.397166409255	-4.05459069696	7.63355735991	47.1290020135	1.49373794347	0.0148693738898	0.245408602132	-4.31731595124	-0.194821679041	-0.0836008304099	1.1707554009	9.88678867788	50.871694937	-4.08976742625
0.208	-12.028992603	14.2625297794	0.232044778764	-0.00673479294053	-0.0858428189443	0.0890702618344	0.240744662581	-0.112188044839	0.0893305796199	-0.0232377919818	-0.182651517397	1.72337816459	0.0328327089122	-0.159272847313	3.23299335825	-0.0111020147131	0.0621368012482	3.61348376537	0.00203866917814	0.003936965676	-0.227113303507	0.0227578516484	0.393139327708	-3.99957239814	7.68068714944	47.1305770568	1.65634876117	0.0151126043485	0.24105231531	-4.39525769358	-0.194904688249	-0.0824175852625	1.19573489367	9.93765836392	50.8676771507	-3.9458052367
0.209	-12.0147299466	14.2627828955	0.27418743819	-0.00682058419012	-0.085739680241	0.117207144769	0.240632520423	-0.112096270317	0.0942184636369	-0.0234195691065	-0.180902732042	1.77419254558	0.0326750100784	-0.156124820349	3.06306056911	-0.0110380749888	0.0657426474379	3.59820861392	0.00204249206875	0.00370881553768	-0.229186973122	0.0231490073426	0.38917206071	-3.93496159761	7.72781859399	47.1323120362	1.81361000612	0.0153514372918	0.236613571269	-4.48223038817	-0.194986502435	-0.0812107878691	1.21785989334	9.98852410751	50.863810021	-3.7884542197
0.21	-12.0004670159	14.2630785274	0.317076466978	-0.00690625821138	-0.0856083622737	0.14542878978	0.2405204726	-0.11199937521	0.0995717514306	-0.0235995720439	-0.179103142642	1.82498625579	0.0325203733727	-0.153148591022	2.8893980849	-0.0109705369503	0.0693334294432	3.58335539668	0.00204608591012	0.00347886720966	-0.230709682923	0.0235362303178	0.385273889711	-3.86138040118	7.77495185083	47.1342016544	1.96562646702	0.0155857859352	0.232083715423	-4.57748130322	-0.19506709948	-0.0799833018844	1.23711207602	10.0393860659	50.8601066972	-3.61819317937
0.211	-11.986203768	14.2634173379	0.360544532537	-0.0069917867881	-0.0854487911728	0.173713412187	0.240408524475	-0.111896874689	0.105429290095	-0.0237777500262	-0.177252822054	1.87565491964	0.0323686252995	-0.150347555259	2.71267344053	-0.010899415483	0.0729095052524	3.56879622174	0.00204944917838	0.00324766930215	-0.231686132089	0.0239195939978	0.381453470357	-3.77945830586	7.82208707201	47.1362407016	2.11246779934	0.0158155552227	0.227454859612	-4.68023031859	-0.195146460134	-0.0787380049708	1.25348175119	10.0902444091	50.8565798384	-3.43552444875
0.212	-11.9719401594	14.2637998238	0.404427230358	-0.00707714164093	-0.0852609144724	0.202039988581	0.240296681914	-0.111788247161	0.11182576546	-0.0239540524107	-0.175351946972	1.92609524303	0.0322195892992	-0.147724445498	2.53354608154	-0.0108247251791	0.0764711025034	3.55439828031	0.00205258089552	0.00301576498123	-0.232122509762	0.024299180146	0.377718826004	-3.68983039938	7.86922440437	47.1384240215	2.25417217985	0.0160406426061	0.222719907196	-4.789674514	-0.195224568026	-0.0774777802437	1.26696770312	10.1410993198	50.8532415881	-3.24097625166
0.213	-11.9576761463	14.2642263192	0.448563545942	-0.00716229444834	-0.0850447003577	0.230388240798	0.240184951322	-0.111672938415	0.118791726418	-0.0241284287826	-0.173400796716	1.97620527005	0.0320730864066	-0.145281339659	2.35266559685	-0.0107464804709	0.0800183139702	3.5400246533	0.00205548062329	0.00278369054754	-0.232026357617	0.0246750782305	0.374077343016	-3.5931355784	7.91636398963	47.1407464828	2.39075030759	0.0162609388465	0.217872573613	-4.90499265158	-0.19530140967	-0.0762055078828	1.27757701883	10.1919509924	50.8501035475	-3.03510493785
0.214	-11.9434116847	14.264696999	0.492796197534	-0.00724721686698	-0.0848001369287	0.258738617093	0.24007333967	-0.111550365742	0.12635361834	-0.0243008290568	-0.171399751762	2.02588463751	0.0319289359008	-0.143019671847	2.17067002636	-0.0106646957669	0.0835510938563	3.52553511886	0.00205814845563	0.00255197414119	-0.231406455088	0.025047384786	0.370535767834	-3.49001478424	7.96350596434	47.1432029527	2.52218959108	0.0164763288345	0.212907402506	-5.02534956321	-0.195376974453	-0.0749240569244	1.28532489808	10.2427996326	50.8471767466	-2.81849680841
0.215	-11.9291467302	14.2652118832	0.536972098053	-0.00733188055119	-0.0845272314846	0.287072271109	0.239961854526	-0.111419922019	0.134533829056	-0.0244712035787	-0.169349292029	2.07503482905	0.0317869559426	-0.140940244711	1.98818424593	-0.0105793855926	0.0870692548962	3.51078696107	0.00206058500998	0.00232113455127	-0.230272724741	0.0254162027728	0.367100205814	-3.38110925689	8.01065045996	47.1457882767	2.64845836535	0.0166866924245	0.2078197775	-5.14990044727	-0.19545125462	-0.07363627725	1.29023445072	10.2936454567	50.8444716134	-2.59176968783
0.216	-11.9148812389	14.2657708406	0.580942630768	-0.00741625717185	-0.0842260098294	0.315371039349	0.239850504075	-0.111280979732	0.143350743921	-0.0246395032222	-0.1672499949	2.12355942867	0.0316469641985	-0.139043243372	1.80581843269	-0.010490564732	0.0905724662666	3.49563577958	0.00206279141731	0.00209168011147	-0.228636154869	0.0257816409366	0.36377612178	-3.26705881016	8.05779760273	47.148497261	2.76951019093	0.0168919052782	0.202605929737	-5.27779507951	-0.195524245254	-0.0723449917853	1.29233647883	10.3444886915	50.8419979415	-2.35557404906
0.217	-11.9006151666	14.2663735939	0.62456408143	-0.00750031843456	-0.0838965156008	0.343617417806	0.239739297137	-0.111132894955	0.152818810893	-0.0248056794861	-0.165102532999	2.17136437421	0.0315087784514	-0.137328250849	1.62416661285	-0.0103982483727	0.0940602523059	3.47993629904	0.0020647693112	0.00186410766564	-0.22650873679	0.0261438131686	0.360568342311	-3.14850012827	8.10494751369	47.1513246601	2.88528801128	0.0170918397136	0.197262941228	-5.40818193799	-0.195595944245	-0.0710529889227	1.29166924639	10.3953295729	50.8397648576	-2.11059386283
0.218	-11.88634847	14.2670197249	0.667697817087	-0.00758403609717	-0.0835388096229	0.371794538023	0.239628243184	-0.110975011242	0.162948613754	-0.0249696845885	-0.162907671706	2.21835821027	0.0313722171935	-0.135794264895	1.44380529474	-0.0103024522505	0.0975319920437	3.46354317671	0.00206652081583	0.0016389015902	-0.223903414104	0.0265028378696	0.357481059702	-3.02606508964	8.1521003086	47.1542651682	2.99572816864	0.0172863655563	0.191788744139	-5.54021224135	-0.195666352247	-0.0697630151815	1.28827823582	10.4461683457	50.8377807873	-1.85754675418
0.219	-11.8720811058	14.2677086791	0.710210680962	-0.00766738198663	-0.0831529692823	0.399886143212	0.239517352347	-0.110806663457	0.173746955814	-0.0251314715576	-0.160666266431	2.26445233986	0.031237100203	-0.134439716154	1.26529218824	-0.0102031927947	0.100986919535	3.44631180629	0.00206804853305	0.00141653286237	-0.220834041542	0.0268588373183	0.354517837598	-2.90037911855	8.19925609789	47.1573134144	3.10076425225	0.0174753509864	0.18618211607	-5.67304389634	-0.195735472638	-0.0684777681174	1.28221589257	10.4970052628	50.8360534219	-1.5971839726
0.22	-11.8578130316	14.268439772	0.75197519362	-0.00775032801523	-0.0827390879284	0.427876564609	0.239406635424	-0.110627181504	0.185216950253	-0.0252909943206	-0.158379259624	2.3095612739	0.0311032491011	-0.133262487553	1.0891650133	-0.0101004872725	0.104424124996	3.42809911536	0.00206935552857	0.00119745816605	-0.217315351092	0.0272119370462	0.351681618253	-2.77205957218	8.24641498658	47.1604639618	3.20033059269	0.0176586633802	0.180442671447	-5.80584534962	-0.195803311467	-0.0671998894923	1.2735413576	10.5478405844	50.8345896851	-1.33028960973
0.221	-11.8435442056	14.2692121945	0.792869769037	-0.00783284619634	-0.0822972742969	0.455750698431	0.239296103887	-0.11043589397	0.197358118137	-0.0254482077892	-0.156047677549	2.35360287747	0.0309704878899	-0.132259934847	0.915940398088	-0.00999435393161	0.107842556731	3.40876435357	0.00207044531716	0.000982119028873	-0.213362923274	0.027562265221	0.348974731384	-2.64171416454	8.29357707422	47.1637113099	3.29436555505	0.0178361701405	0.174570849104	-5.93779933562	-0.195869877391	-0.0659319587195	1.26232018811	10.5986745771	50.8333957005	-1.05767953396
0.222	-11.829274587	14.2700250189	0.832778930664	-0.00791490865947	-0.0818276519559	0.483493983578	0.239185769874	-0.110232131663	0.210166495293	-0.0256030679413	-0.153672626804	2.39649861104	0.0308386434684	-0.131428908214	0.746112868408	-0.00988481214132	0.111241023842	3.38816986857	0.00207132184717	0.000770940986468	-0.208993161537	0.027909952039	0.346398904585	-2.50993943459	8.34074245482	47.1670498999	3.38281445578	0.0180077395131	0.16856789618	-6.06810651356	-0.195935181614	-0.0646764865912	1.24862406834	10.6495075133	50.8324767609	-0.780199669302
0.223	-11.8150041359	14.2708772023	0.871587991714	-0.00799648766544	-0.0813303599773	0.511089973534	0.239075646193	-0.110015230039	0.223636753042	-0.0257555319015	-0.15125529354	2.43816791891	0.0307075461289	-0.130765770894	0.580161772494	-0.00977188252848	0.114618201829	3.36618610586	0.00207198948597	0.000564336618862	-0.204215573673	0.0282551291924	0.343955402144	-2.37706544623	8.38791121676	47.1704739802	3.46534608305	0.0181732413824	0.16243584233	-6.19600118489	-0.195999237811	-0.063435908448	1.23253221822	10.7003396704	50.8318372953	-0.498731672764
0.224	-11.8007328135	14.2717675982	0.909203745425	-0.00807755562042	-0.080805549988	0.538530005186	0.238965746311	-0.109784533561	0.237756203627	-0.0259055580147	-0.148796932833	2.47855349496	0.0305770300294	-0.130266428017	0.418523981134	-0.00965558711123	0.11797263268	3.34267559686	0.00207245300173	0.000362694883834	-0.199067896385	0.0285979293172	0.341644847456	-2.24404393008	8.43508344266	47.1739778233	3.54234012216	0.0183325480492	0.15617749126	-6.32070095502	-0.196062062056	-0.0622125799761	1.21412472555	10.7511713294	50.8314808472	-0.214164510369
0.225	-11.7864605822	14.2726949629	0.945525750518	-0.0081580850883	-0.0802533857616	0.5657984475	0.238856084345	-0.109539399455	0.252512007952	-0.0260531059142	-0.146298866204	2.5175797632	0.0304469336392	-0.129926352469	0.261627113796	-0.00953594943006	0.121302729666	3.31751837456	0.00207271754148	0.000166384622815	-0.193552625655	0.0289384853235	0.339467165264	-2.11132045333	8.48225920949	47.1775558244	3.61366207153	0.0184855349897	0.149796389871	-6.44150182288	-0.196123672732	-0.0610087720056	1.1934912157	10.8020027749	50.831410053	0.0725762248039
0.226	-11.7721874057	14.2736579581	0.980464480817	-0.00823804880372	-0.0796740450961	0.592882883568	0.238746675045	-0.109279199781	0.267887340509	-0.0261981365888	-0.143762482871	2.55518690107	0.0303171001607	-0.129740604538	0.109868749569	-0.00941299467164	0.124606787161	3.29059661582	0.00207278861439	-2.42387991705e-05	-0.187694218317	0.0292769298005	0.337421788741	-1.97943259431	8.52943858855	47.1812023099	3.67930894345	0.0186320815778	0.143296786351	-6.55770521697	-0.19618409045	-0.0598266640724	1.17072465084	10.8528342932	50.8316266166	0.360550813377
0.227	-11.7579132492	14.2746551589	1.01393725723	-0.00831741968532	-0.0790677180927	0.61977112326	0.238637533783	-0.109003324848	0.2838625242	-0.0263406124456	-0.141189230854	2.59131713427	0.0301873779285	-0.129703859805	-0.036379284109	-0.00928674978556	0.127882985015	3.26179909113	0.00207267207417	-0.000208841644271	-0.181511471888	0.0296133945064	0.335507623057	-1.84889877221	8.57662164551	47.1849116106	3.73929253966	0.0187720717748	0.136683607544	-6.66865239745	-0.196243337952	-0.0586683404548	1.14592258423	10.9036661722	50.8321312944	0.648804791272
0.228	-11.743638079	14.2756850616	1.04586810619	-0.00839617084776	-0.0784346067969	0.646451468303	0.238528676527	-0.108711186001	0.300415170845	-0.0264804973676	-0.138580613147	2.62591827898	0.030057620781	-0.129810435133	-0.176771371174	-0.00915724359529	0.131129395509	3.23102189698	0.00207237409824	-0.000387110202666	-0.175025644905	0.0299480098503	0.333723064586	-1.72021817017	8.62380844036	47.1886780775	3.79364117235	0.0189053947892	0.129962421369	-6.77371995381	-0.196301440015	-0.0575357857691	1.11918678728	10.9544986998	50.8329238834	0.936373256147
0.229	-11.7293618635	14.2767460896	1.076187931	-0.00847427561354	-0.0777749247542	0.672912617127	0.238420119825	-0.108402218249	0.317520332523	-0.0266177567655	-0.135938182546	2.65894292349	0.0299276884059	-0.130054315057	-0.31098847797	-0.00902450690206	0.134343990958	3.19816900122	0.00207190116712	-0.000558752048128	-0.16825804602	0.0302809043929	0.332066020674	-1.5938696532	8.67099902745	47.1924960982	3.84240019321	0.0190319456996	0.123139399272	-6.87232424038	-0.196358423348	-0.0564308809373	1.09062287631	11.0053321633	50.8340032127	1.22228547186
0.23	-11.7150845721	14.2778366008	1.10483443737	-0.00855170752422	-0.0770888966082	0.699143674909	0.238311880775	-0.108075882757	0.335150651401	-0.0267523576251	-0.133263536656	2.69034885608	0.0297974466591	-0.130429178512	-0.438738432247	-0.00888857258065	0.137524651859	3.1631528013	0.00207126004289	-0.000723496414835	-0.161230687396	0.0306122043684	0.33053393046	-1.47031077617	8.71819345555	47.1963601143	3.88563209772	0.019151626037	0.116221275578	-6.96392314765	-0.196414316489	-0.0553553995284	1.06033994164	11.0561668485	50.8353671403	1.50556971133
0.231	-11.7008061764	14.2789548941	1.13175217062	-0.00862844035138	-0.0763767577037	0.725134134009	0.238203976999	-0.107731669173	0.353276517591	-0.0268842685497	-0.130558312678	2.72009910106	0.029666767857	-0.130928425786	-0.559756114963	-0.00874947566694	0.14066917557	3.12589462098	0.00207045774729	-0.000881094774614	-0.153966032161	0.030942033227	0.329123786635	-1.34997687372	8.76539176793	47.2002646385	3.92341635376	0.0192643443272	0.109215304819	-7.04801836966	-0.196469149691	-0.0543110044688	1.0284501774	11.1070030383	50.8370125544	1.78525834531
0.232	-11.6865266493	14.2800992164	1.15689248592	-0.00870444810708	-0.0756387537067	0.750873859928	0.238096426615	-0.107369097867	0.371866093483	-0.0270134597971	-0.127824182108	2.7481620386	0.0295355310413	-0.131545205677	-0.673803666534	-0.00860725343642	0.143775285464	3.08632516646	0.00206950153926	-0.00103132128818	-0.146486994967	0.0312705112002	0.327832159708	-1.23327698042	8.81259400238	47.2042042617	3.95583001524	0.0193700165881	0.102129217015	-7.12415723818	-0.196522954815	-0.0532992451093	0.995068541844	11.1578410123	50.8389353801	2.06039310992
0.233	-11.6722459658	14.2812677694	1.18021339178	-0.00877970505405	-0.0748751402286	0.776353096357	0.237989248205	-0.106987721798	0.390886045527	-0.0271399033109	-0.125062845351	2.77451147453	0.0294036222172	-0.132272442535	-0.780670049324	-0.00846194547344	0.146840640503	3.04438491226	0.00206839889201	-0.00117397321904	-0.138816866767	0.0315977548889	0.326655217764	-1.12060690644	8.85980019135	47.2081736897	3.98302587122	0.0194685667822	0.0949711712172	-7.19193435727	-0.196575765215	-0.0523215547251	0.960312226438	11.2086810453	50.8411305917	2.3300300017
0.234	-11.6579641026	14.2824587159	1.20167966187	-0.0088541857154	-0.0740861824671	0.801562426735	0.23788246078	-0.106587128376	0.410300797084	-0.0272635727467	-0.122276026274	2.79912668046	0.0292709345642	-0.133102863447	-0.880171775454	-0.00831359373059	0.149862845196	3.00002447266	0.00206715746976	-0.00130887127017	-0.130979235484	0.0319238768733	0.325588751013	-1.01232659559	8.90701036208	47.2121677573	4.00510946661	0.0195599272216	0.0877497075304	-7.2509930165	-0.196627615617	-0.051379248349	0.924300525687	11.2595234067	50.8435922293	2.59324536473
0.235	-11.6436810381	14.283670187	1.22126261145	-0.00892786488406	-0.073272154862	0.826492783344	0.237776083746	-0.106166941305	0.430073344614	-0.0273844434932	-0.119465466723	2.82199241999	0.0291373686197	-0.134029025422	-0.972152174814	-0.00816224257806	0.152839459869	2.95320487321	0.00206578510421	-0.00143585984715	-0.122997918479	0.0322489853489	0.324628200116	-0.908775198754	8.95422453667	47.2161814233	4.02222235501	0.0196440389243	0.0804736978733	-7.30102629773	-0.196678542001	-0.0504735209499	0.887154272525	11.3103683595	50.8463134223	2.84914059192
0.236	-11.6293967529	14.2849002883	1.23894001544	-0.00900071763187	-0.0724333407547	0.851135431221	0.237670136864	-0.105726822008	0.45016524964	-0.0275024926871	-0.116632921044	2.84309893847	0.0290028324359	-0.135043342186	-1.05648135251	-0.00800793884252	0.155768011199	2.90389778789	0.00206428977066	-0.0015548072427	-0.114896872628	0.0325731837886	0.323768679321	-0.810266390778	9.00144273228	47.220209794	4.03451906145	0.0197208519211	0.0731522957504	-7.34177794802	-0.196728581485	-0.0496054460601	0.848995507229	11.3612161594	50.8492864164	3.09684754163
0.237	-11.6151112292	14.2861471064	1.25469602644	-0.00907271931828	-0.0715700320602	0.875481957824	0.237564640217	-0.105266470979	0.470536808949	-0.0276176992229	-0.113780150611	2.86244192802	0.0288672417094	-0.136138110813	-1.13305590294	-0.00785073183545	0.158646002948	2.85208571072	0.00206267956417	-0.00166560573228	-0.106700106528	0.0328965706293	0.323005002105	-0.717088042351	9.04866496124	47.2242481365	4.0421660617	0.0197903255116	0.0657948852916	-7.37304296951	-0.196777772195	-0.0487759747599	0.80994709325	11.4120670539	50.8525026069	3.33553353697
0.238	-11.6008244513	14.2874087149	1.26852097362	-0.00914384559878	-0.0706825289501	0.899524262444	0.237459614167	-0.104785628963	0.491147221881	-0.0277300437574	-0.110908918415	2.88002246339	0.028730519885	-0.137305538043	-1.20179855551	-0.00769067337056	0.161470926837	2.79776206591	0.00206096267552	-0.00176817157832	-0.0984315855476	0.0332192389839	0.322331707112	-0.629501943069	9.09589123126	47.2282918897	4.04534038901	0.0198524284692	0.0584110298397	-7.39466793423	-0.19682615315	-0.0479859350451	0.770132336533	11.4629212815	50.8559525768	3.56440629065
0.239	-11.5865364053	14.288683181	1.28041129559	-0.00921407243303	-0.0697711395461	0.923254545451	0.237355079314	-0.104284077973	0.511954759015	-0.0278395087085	-0.108020983729	2.89584690941	0.0285925982329	-0.138537766197	-1.26265775398	-0.00752781777039	0.164240273497	2.74093125564	0.00205914736726	-0.00186244493782	-0.0901151334638	0.0335412763796	0.321743084332	-0.547743616655	9.14312154554	47.2323366741	4.04422835261	0.0199071391943	0.0510104203636	-7.40655101804	-0.196873764134	-0.047236031574	0.729674605536	11.5137790709	50.8596261392	3.78271842003
0.24	-11.5722470795	14.2899685713	1.29036930203	-0.00928337609262	-0.0688361796247	0.946665297313	0.237251056454	-0.103761642128	0.532916930504	-0.0279460782488	-0.105118096874	2.90992679968	0.0284534159005	-0.139826898661	-1.31560717261	-0.00736222186192	0.166951543448	2.68160864506	0.00205724194996	-0.00194838966986	-0.0817743306088	0.0338627645225	0.32123320141	-0.472022227477	9.19035590302	47.2363783004	4.03902414441	0.0199544458165	0.0436028239779	-7.40864175349	-0.196920645572	-0.0465268457933	0.688696955913	11.5646406402	50.8635123843	3.9897718057
0.241	-11.5579564637	14.2912629575	1.29840306193	-0.00935173316859	-0.0678779723325	0.969749287251	0.237147566539	-0.103218188337	0.553990651038	-0.0280497382943	-0.102201994131	2.92227868743	0.0283129199387	-0.141165024833	-1.36064517281	-0.00719394496119	0.169602258012	2.61982048415	0.0020552547586	-0.00202599304	-0.0734324096829	0.0341837790882	0.320795930009	-0.402520575561	9.23759429856	47.2404127767	4.02992846072	0.0199943462449	0.0361980328511	-7.4009405001	-0.196966838413	-0.0458588364354	0.647321760072	11.6155061962	50.8675997309	4.18492145091
0.242	-11.54366455	14.2925644221	1.30452620983	-0.00941912057872	-0.0668968479131	0.992499551401	0.237044630631	-0.10265362681	0.575132403988	-0.0281504764877	-0.0992743928029	2.93292396846	0.028171065304	-0.142544244522	-1.3977942043	-0.00702304884711	0.172189970138	2.55560376714	0.00205319412942	-0.00209526531983	-0.0651121499723	0.0345043895393	0.320424972154	-0.339395134419	9.28483672311	47.2444363143	4.01714687049	0.0200268481682	0.0288058137834	-7.38349763532	-0.197012384002	-0.0452323403839	0.605670343037	11.6663759341	50.8718759812	4.36757910997
0.243	-11.5293713323	14.293871064	1.30875767767	-0.0094855155744	-0.065893143447	1.01490938078	0.236942269862	-0.102067911403	0.596298409044	-0.0282482821774	-0.0963369864798	2.94188867757	0.0280278148359	-0.143956691698	-1.42710014751	-0.00684959772452	0.174712275037	2.48900602982	0.00205106837712	-0.00215623928041	-0.0568357711873	0.0348246589686	0.320113886402	-0.282776368811	9.33208316393	47.2484453324	4.00088935345	0.0200519690044	0.0214358587314	-7.35641246861	-0.197057323959	-0.0446475739	0.563862624811	11.7172500363	50.8763283789	4.53721630573
0.244	-11.5150768062	14.2951810037	1.31112162769	-0.00955089574742	-0.0648672026025	1.03697230839	0.236840505386	-0.101461039811	0.617444775184	-0.0283431463909	-0.0933914405115	2.94920325924	0.0278831392113	-0.14539455758	-1.44863161733	-0.00667365817671	0.177166820595	2.42008508667	0.00204888577269	-0.00220896957976	-0.048624827501	0.0351446439687	0.319856113807	-0.232768821326	9.37933360483	47.2524364612	3.98136813939	0.0200697358021	0.0140977365542	-7.31983188576	-0.197101700063	-0.0441046342006	0.522016774048	11.7681286723	50.8809436706	4.69336701185
0.245	-11.5007809695	14.2964923881	1.31164713204	-0.00961523903642	-0.0638193754002	1.05868209611	0.23673935834	-0.100833053594	0.638527659001	-0.028435061805	-0.0904393877249	2.95490231396	0.027737016876	-0.146850112995	-1.46247921267	-0.00649529910766	0.179551317493	2.34890870878	0.00204665452188	-0.00225353204518	-0.0405001033469	0.0354643945274	0.31964500365	-0.189451491809	9.42658802633	47.2564065436	3.95879673213	0.0200801850935	0.00680084624677	-7.27394872914	-0.197145554131	-0.0436035013783	0.480248870444	11.8190119982	50.885708169	4.83562987298
0.246	-11.4864838216	14.2978033957	1.31036803871	-0.00967852373312	-0.0627500179917	1.08003272099	0.236638849794	-0.100184038056	0.659503417555	-0.0285240227111	-0.0874824244068	2.9590243221	0.0275894339545	-0.148315729964	-1.46875472569	-0.00631459167443	0.181863548969	2.27555424506	0.00204438274443	-0.00229002285266	-0.0324815116128	0.0357839539486	0.319473838781	-0.152878247667	9.47384640592	47.2603526364	3.93338881433	0.0200833627026	-0.000445628080001	-7.21899992443	-0.197188927902	-0.0431440406542	0.438672577729	11.8699001562	50.8906078189	4.96366979182
0.247	-11.4721853638	14.299112241	1.30732266605	-0.00974072848834	-0.0616594924505	1.10101836126	0.236539000714	-0.099514121968	0.680328757502	-0.0286100249766	-0.0845221065724	2.96161134687	0.0274403841383	-0.149783902483	-1.46759031179	-0.00613160920985	0.184101380187	2.20010818925	0.0020420784542	-0.00231855760621	-0.0245879954864	0.0361033587983	0.319335860506	-0.123078301927	9.52110871824	47.2642720094	3.90535721183	0.0200793235084	-0.00763276022442	-7.15526436442	-0.197231862925	-0.0427260049501	0.397398830624	11.9207932742	50.8956282634	5.07721914351
0.248	-11.4578855991	14.3004171792	1.30255369097	-0.00980183231786	-0.060548166579	1.12163338179	0.236439831914	-0.0988234771504	0.700960877584	-0.0286930660031	-0.0815599465398	2.96270871825	0.0272898685538	-0.151247266451	-1.45913762425	-0.0059464271362	0.186262767129	2.12266569553	0.00203974954024	-0.00233927032141	-0.0168374349187	0.036422638875	0.319224292976	-0.100056757772	9.56837493532	47.2681621445	3.87491290271	0.020068131167	-0.0147519226882	-7.08306056324	-0.197274400446	-0.0423490377669	0.356535535655	11.9716914658	50.9007549121	5.17607843131
0.249	-11.4435845323	14.3017165099	1.29610780627	-0.00986181460801	-0.0594164137284	1.14187231937	0.236341364017	-0.0981123179072	0.721357608796	-0.0287731446813	-0.0785974098303	2.96236470075	0.0271378956112	-0.152698618721	-1.44356691625	-0.00575912287013	0.188345765	2.04333004633	0.00203740374892	-0.00235231231824	-0.00924655873587	0.036741817205	0.319132366987	-0.0837952198053	9.61564502676	47.272020733	3.84226419032	0.0200498577931	-0.0217948250178	-7.00274409581	-0.197316581303	-0.0420126763568	0.31618728477	12.0225948298	50.9059730096	5.26011641324
0.25	-11.4292821697	14.3030085816	1.28803556412	-0.00992065512119	-0.0582646126348	1.16172986783	0.236243617408	-0.0973809003286	0.741477548378	-0.0288502613424	-0.0756359124065	2.96063014686	0.0269844808343	-0.154130935237	-1.42106611427	-0.0055697757196	0.190348536061	1.96221207571	0.00203504866724	-0.00235785102931	-0.00183086340712	0.03706091006	0.319053343145	-0.0742524644011	9.66291895996	47.2758456731	3.807615906	0.0200245836059	-0.0287535494849	-6.91470483855	-0.197358445819	-0.0417163551708	0.276455087354	12.0735034501	50.9112677026	5.3292697072
0.251	-11.4149785195	14.304291795	1.27839112282	-0.00997833400114	-0.0570931472694	1.18120086299	0.236146612197	-0.0966295214612	0.761280186474	-0.0289244177077	-0.0726768182636	2.95755813889	0.0268296466725	-0.155537388226	-1.39183986527	-0.00537846677313	0.192269356875	1.87942955284	0.00203269170736	-0.00235606873068	0.00539546066739	0.0373799269988	0.318980534329	-0.071365167707	9.71019670033	47.2796350654	3.77116876096	0.0199923965392	-0.0356205839196	-6.8193640308	-0.197400033701	-0.0414594095686	0.237436117139	12.124417396	50.9166241085	5.3835420385
0.252	-11.4006735913	14.3055646065	1.26723202318	-0.0100348317781	-0.0559024067041	1.20028026769	0.236050368177	-0.0958585183532	0.780726029421	-0.0289956168356	-0.0697214373831	2.95320362214	0.0266734222972	-0.15691136244	-1.35610856133	-0.00518527878224	0.194106624916	1.7951065294	0.0020303400924	-0.00234716120315	0.0124195943772	0.0376988709296	0.318907327403	-0.0750486856559	9.75747821147	47.2833872092	3.73311883211	0.0199533918214	-0.0423888515224	-6.71717117475	-0.197441383946	-0.0412410797713	0.19922347751	12.1753367218	50.9220273809	5.42300282419
0.253	-11.3863673963	14.306825532	1.25461889058	-0.010090129374	-0.0546927849917	1.21896315715	0.235954904784	-0.0950682669805	0.799776715692	-0.0290638630663	-0.066771024056	2.94762303201	0.0265158433808	-0.158246470393	-1.31410734497	-0.00499029603753	0.195858864509	1.70937265615	0.00202800084363	-0.00233133633298	0.0192301459701	0.0380177381954	0.318827204119	-0.0851978811261	9.80476345537	47.2871005971	3.69365702569	0.0199076715269	-0.0490517375085	-6.60860079747	-0.197482534743	-0.04106051504	0.161905984976	12.2262614669	50.9274627751	5.44778545946
0.254	-11.3720599469	14.3080731491	1.24061529338	-0.010144208107	-0.0534646810608	1.23724470453	0.23586024106	-0.0942591810601	0.818395125214	-0.0291291619661	-0.063826775581	2.94087391796	0.0263569518623	-0.159536566614	-1.26608509774	-0.00479360423923	0.197524732074	1.62236247307	0.00202568076913	-0.00230881266146	0.0258171970763	0.0383365186781	0.318733761181	-0.101687995717	9.85205239263	47.29077391	3.65296877176	0.0198553441019	-0.0556031124546	-6.49414909474	-0.19752352339	-0.0409167780618	0.125567971379	12.2771916561	50.9329157104	5.45808512717
0.255	-11.3577512573	14.3093061004	1.22528742254	-0.0101970496968	-0.052218498625	1.25512016712	0.235766395614	-0.0934317107566	0.836545481812	-0.0291915202696	-0.0608898313383	2.93301456746	0.0261967956985	-0.160775760871	-1.2123034153	-0.00459529036287	0.199103020649	1.53421467846	0.00202338645385	-0.00227981789378	0.032172338284	0.0386551959233	0.318620729403	-0.124375559884	9.89934498259	47.2944060113	3.61123373359	0.0197965238696	-0.0620373522431	-6.3743304823	-0.197564386204	-0.0408088495233	0.0902891056612	12.3281272999	50.9383718311	5.45415623486
0.256	-11.3434413427	14.3105230961	1.20870389044	-0.0102486362692	-0.0509546461048	1.27258487332	0.235673386588	-0.0925863412906	0.854193450068	-0.0292509458214	-0.0579612722383	2.92410363255	0.0260354286029	-0.161958430364	-1.15303557193	-0.00439544252071	0.20059266368	1.44507138234	0.00202112425122	-0.00224458737785	0.0382886935649	0.038973747284	0.318481991954	-0.153099338233	9.94664118356	47.297995941	3.56862565875	0.0197313305162	-0.0683493545233	-6.249674078	-0.197605158445	-0.0407356328532	0.0561442348408	12.3790683943	50.9438170639	5.43630950153
0.257	-11.3291302197	14.3117229158	1.19093549252	-0.0102989503605	-0.049673536563	1.28963421033	0.235581231622	-0.0917235914532	0.87130622461	-0.0293074475177	-0.0550421205409	2.91419976224	0.0258729097723	-0.163079230889	-1.08856547689	-0.00419414981985	0.201992738046	1.35507734916	0.00201890027625	-0.00220336256444	0.044160933262	0.0392921440808	0.318311601632	-0.187681305135	9.99394095299	47.3015429099	3.52531219274	0.0196598885631	-0.0745345516319	-6.12072013928	-0.197645874241	-0.0406959591124	0.0232032468775	12.4300149217	50.9492376731	5.40490875393
0.258	-11.314817906	14.312904411	1.17205495387	-0.0103479749227	-0.0483755876512	1.30626361313	0.23548994782	-0.0908440120355	0.887852610904	-0.029361035248	-0.052133340038	2.90336124357	0.0257093036034	-0.16413310694	-1.0191866259	-0.00399150221765	0.203302466338	1.26437923577	0.00201672040023	-0.00215638946014	0.0497852753415	0.0396103517802	0.318103797156	-0.227927646396	10.0412442476	47.3050462935	3.48145495355	0.0195823268273	-0.0805889199429	-5.98801648275	-0.197686566516	-0.0406885920131	-0.00846904830541	12.4809668507	50.9546203111	5.36036740988
0.259	-11.3005044206	14.3140665068	1.15213670582	-0.0103956933273	-0.0470612215674	1.32246855453	0.235399551722	-0.0899481841795	0.903803101042	-0.0294117198363	-0.0492358365892	2.89164565415	0.0255446793995	-0.165115300778	-0.94520105001	-0.0037875903753	0.204521218371	1.17312482969	0.00201459024696	-0.00210391708509	0.0551594747449	0.039928330188	0.317853018442	-0.273629783071	10.0885510236	47.3085056257	3.43720950931	0.0194987778746	-0.0865089856396	-5.85211491074	-0.197727266929	-0.0407122330452	-0.0388130156789	12.5319241369	50.9599520672	5.30314477533
0.26	-11.2861897832	14.3152082035	1.13125662506	-0.0104420893706	-0.04573086502	1.33824454023	0.235310059271	-0.089036717605	0.919130047667	-0.0294595129841	-0.0463504589973	2.87910952971	0.0253791110689	-0.166021360396	-0.866918185551	-0.00358250551015	0.205648511931	1.08146229069	0.00201251519044	-0.00204619594788	0.0602827996836	0.040246033657	0.317553919538	-0.324568023439	10.1358612367	47.3119206009	3.39274074137	0.0194093774683	-0.0922918269289	-5.71356766786	-0.197768005809	-0.0407655267045	-0.0677743029082	12.5828867232	50.9652205107	5.23374207318
0.261	-11.2718740148	14.3163285777	1.10949186981	-0.0104871472777	-0.044384949206	1.35358708782	0.235221485788	-0.0881102489392	0.933807283873	-0.0295044272137	-0.0434780002106	2.86580804354	0.0252126768154	-0.166847146577	-0.784654177653	-0.00337633924779	0.206684012786	0.989539418364	0.0020105003542	-0.00198347654677	0.0651560025217	0.0405634113091	0.317201384577	-0.380501899577	10.1831748425	47.3152910522	3.3481618613	0.0193142640184	-0.097935072749	-5.57292397229	-0.197808812105	-0.0408470657432	-0.0953037743457	12.6338545403	50.9704137311	5.15269874036
0.262	-11.2575571372	14.3174267839	1.08692055196	-0.0105308517072	-0.0430239097903	1.36849174366	0.235133845943	-0.0871694398685	0.947810857557	-0.0295464758133	-0.0406191988312	2.85179471533	0.0250454588228	-0.167588838793	-0.698730254298	-0.00316918347442	0.207627533947	0.897502903968	0.00200855061197	-0.00191600791323	0.0697812645612	0.0408804072712	0.316790539761	-0.441187732067	10.2304917965	47.3186169461	3.30362612009	0.019213578033	-0.103436898033	-5.43072659486	-0.197849713336	-0.0409553965004	-0.121357739787	12.6848275073	50.9755203743	5.06058766693
0.263	-11.2432391727	14.318502055	1.0636215508	-0.0105731877555	-0.0416481868862	1.38295406443	0.235047153736	-0.0862149751357	0.961118608015	-0.0295856727831	-0.0377747409085	2.8371211301	0.0248775429334	-0.168242939979	-0.609472116208	-0.00296113019034	0.208479034218	0.805497638727	0.00200667058991	-0.00184403620724	0.0741621474253	0.041196960922	0.316316761699	-0.506368393049	10.2778120542	47.3218983923	3.25926622003	0.0191074615762	-0.108796015623	-5.28750858677	-0.197890735546	-0.0410890242891	-0.145897837472	12.7358055324	50.9805296739	4.95801153779
0.264	-11.2289201449	14.3195537029	1.03967429698	-0.0106141409615	-0.040258225044	1.39696961996	0.234961422468	-0.0852475606686	0.973710326012	-0.0296220327846	-0.034945262	2.82183668698	0.0247090183232	-0.168806280434	-0.517208794394	-0.00275227136521	0.209238616052	0.71366602936	0.00200486467012	-0.00176780337281	0.0783035214254	0.0415130071472	0.315775688841	-0.575777322258	10.3251355712	47.3251356303	3.21520967782	0.0189960577359	-0.114011664973	-5.14379011324	-0.197931903268	-0.0412464187422	-0.168891068781	12.7867885129	50.9854314788	4.84559835494
0.265	-11.2146000774	14.3205811193	1.01515856385	-0.0106536973106	-0.0388544732371	1.41053399399	0.234876664727	-0.0842679216136	0.985567784053	-0.0296555710903	-0.032131349471	2.80598837095	0.0245399771726	-0.16927602065	-0.42227163713	-0.00254269879581	0.209906522741	0.622147348597	0.0020031369955	-0.0016875458675	0.0822114892026	0.0418284766068	0.315163230394	-0.649139571149	10.3724623035	47.3283290246	3.17157905549	0.0188795101045	-0.119083597754	-5.00007544842	-0.197973239487	-0.0414260191662	-0.19030977902	12.8377763368	50.9902162767	4.72399736196
0.266	-11.200278995	14.3215837757	0.99015417695	-0.0106918432397	-0.0374373848465	1.42364278722	0.234792892366	-0.0832768003411	0.996674760827	-0.0296863035376	-0.0293335450099	2.78962055124	0.0243705143357	-0.169649653123	-0.324993310292	-0.00233250396695	0.210483134976	0.531077120584	0.00200149147583	-0.00160349347359	0.0858932986239	0.0421432960091	0.314475574173	-0.726172870462	10.4197922075	47.3314790603	3.12849220634	0.0187579622754	-0.12401206055	-4.85685014285	-0.198014765616	-0.0416262398648	-0.210131618194	12.8887688826	50.9948752128	4.59387485683
0.267	-11.1859569225	14.3225612232	0.964740872383	-0.0107285656409	-0.0360074176416	1.43629162256	0.234710116489	-0.0822749544317	1.00701705785	-0.0297142464837	-0.0265523473306	2.77277480732	0.0242007270076	-0.169925003186	-0.225706814759	-0.00212177791606	0.210968966808	0.440586544943	0.00199993179499	-0.00151586820034	0.0893572478644	0.0424573883929	0.313709193393	-0.80658869	10.4671252402	47.3345863376	3.08606249839	0.0186315573577	-0.128797774813	-4.71457838363	-0.198056501474	-0.0418454754175	-0.228339486988	12.9397660202	50.9994001053	4.45591015369
0.268	-11.1716338853	14.3235130927	0.938998028636	-0.0107638518666	-0.0345650337541	1.44847615245	0.234628347434	-0.0812631546478	1.01658250985	-0.0297394167649	-0.0237882150353	2.75548978326	0.0240307143916	-0.170100228854	-0.124744521905	-0.00191061110212	0.211364661062	0.350801962948	0.00199846141925	-0.00142488328489	0.0926125830438	0.0427706734158	0.312860852405	-0.890093287133	10.5144613592	47.3376515684	3.04439907521	0.0185004375132	-0.133441914287	-4.57370056448	-0.198098465265	-0.0420821058933	-0.244921464706	12.990767612	51.0037834562	4.31079167128
0.269	-11.1573099092	14.3244390939	0.913004502654	-0.0107976897333	-0.0331106996436	1.46019206856	0.234547594765	-0.080242182899	1.02536098775	-0.0297618316572	-0.0210415696082	2.73780107111	0.0238605773673	-0.17017381973	-0.0224372303055	-0.00169909327948	0.211670984228	0.26184436873	0.00199708360645	-0.00133074229851	0.0956693897087	0.0430830676477	0.31192761139	-0.976388741896	10.5618005228	47.3406755715	3.00360704958	0.018364743516	-0.137946080109	-4.43463108015	-0.198140673569	-0.0423345019868	-0.259870722075	13.041773513	51.0080184586	4.15921316296
0.27	-11.1429850202	14.3253390154	0.886838376522	-0.0108300675261	-0.0316448860526	1.47143511348	0.234467867259	-0.0792128302074	1.03334439534	-0.0297815088413	-0.0183127985109	2.71974112347	0.0236904181599	-0.170144594968	0.0808867552987	-0.00148731337692	0.211888820897	0.173828967995	0.00199580141612	-0.00123363836403	0.0985384792475	0.0433944848684	0.310906830031	-1.06517397569	10.6091426902	47.3436592689	2.96378771961	0.018224614339	-0.142312273829	-4.29775635859	-0.198183141335	-0.0426010300575	-0.273185419384	13.0927835717	51.0120990003	4.00187011063
0.271	-11.1286592443	14.326212723	0.860576801002	-0.0108609740031	-0.0301680679485	1.48220109459	0.234389172896	-0.0781758946793	1.04052666062	-0.0297984663697	-0.0156022583516	2.70133919513	0.0235203400123	-0.17001170033	0.184902519934	-0.00127535938258	0.212019167774	0.0868647862653	0.0019946177202	-0.00113375348865	0.101231271517	0.0437048363685	0.309796170168	-1.15614574996	10.6564878217	47.3466036821	2.92503872514	0.0180801867678	-0.146542868578	-4.16343314049	-0.198225881878	-0.0428800570624	-0.284868590534	13.143797631	51.0160196635	3.83945630491
0.272	-11.1143326079	14.3270601593	0.834295779467	-0.0108903983993	-0.0286807244513	1.4924858998	0.234311518859	-0.0771321794896	1.04690371861	-0.029812722638	-0.0129102780972	2.68262131355	0.0233504468599	-0.169774604366	0.28928940816	-0.00106331823503	0.212063127331	0.00105432810233	0.00199353521444	-0.00103125801546	0.103759674865	0.0440140312523	0.308593597471	-1.2489996455	10.7038358785	47.3495099286	2.88745423406	0.0179315950442	-0.150640578656	-4.0319870145	-0.198268906884	-0.0431699553651	-0.29492801486	13.1948155287	51.019775722	3.67266067863
0.273	-11.1000051371	14.3278813421	0.808069966733	-0.0109183304309	-0.0271833387439	1.50228551507	0.234234911524	-0.0760824908853	1.05247349001	-0.0298242963582	-0.0102371623018	2.66361027735	0.0231808430109	-0.16943309373	0.393731865246	-0.000851275720793	0.212021901139	-0.0835067116441	0.00199255643034	-0.000926310195558	0.106135964937	0.0443219767421	0.30729738214	-1.34343101579	10.751186823	47.3523792182	2.85112503171	0.017778970541	-0.15460842777	-3.90371121332	-0.198312226416	-0.0434691074107	-0.303376076161	13.2458370981	51.0233631345	3.50216430426
0.274	-11.0856768583	14.3286763634	0.781972512603	-0.0109447602993	-0.0256763979645	1.51159604378	0.23415935646	-0.0750276362133	1.05723585363	-0.0298332065365	-0.00758319432214	2.64432568198	0.0230116328302	-0.168987267673	0.497920248512	-0.000639316378753	0.211896782941	-0.166729684125	0.0019916837473	-0.00081905588132	0.108372663538	0.0446285784826	0.305906098674	-1.43913591653	10.7985406191	47.35521285	2.81613854319	0.017622441469	-0.158449716213	-3.77886567406	-0.198355848925	-0.0437759102539	-0.310229610186	13.296862169	51.0267785355	3.3286376521
0.275	-11.0713477974	14.329445387	0.756074860692	-0.0109696786948	-0.024160393079	1.52041372721	0.234084858431	-0.0739684219799	1.0611926131	-0.0298394724534	-0.00494863949559	2.62478397114	0.0228429204305	-0.168437531745	0.601551606698	-0.000427523411525	0.211689151514	-0.248533170313	0.00199091940519	-0.000709628340159	0.110482418783	0.0449337408442	0.304418624712	-1.53581200668	10.8458972316	47.3580122087	2.78257896006	0.0174621326172	-0.162167987231	-3.65767636191	-0.19839978127	-0.0440887799313	-0.315509744454	13.3478905679	51.0300192233	3.15273808688
0.276	-11.0570179804	14.3301886478	0.730446606874	-0.0109930768007	-0.0226358187321	1.52873496658	0.234011421394	-0.0729056519444	1.06434745807	-0.0298431136473	-0.0023337482536	2.60499851286	0.0226748093692	-0.167784590729	0.704330426262	-0.000215978604082	0.211400463372	-0.328843112866	0.00199026551693	-0.000598148186816	0.112477887901	0.0452373672261	0.302834138999	-1.63315942092	10.8932566271	47.3607787618	2.75052721798	0.0172981651272	-0.16576699284	-3.54033485615	-0.198444028738	-0.0444061556668	-0.319241726422	13.398922119	51.0330831462	2.97510761768
0.277	-11.0426874328	14.3309064487	0.705155305564	-0.0110149462966	-0.0211031730759	1.53655634585	0.233939048506	-0.0718401252549	1.06670592085	-0.029844149901	0.000261240851835	2.58497969802	0.0225074023534	-0.167029440844	0.80596934288	-4.7622497122e-06	0.211032245368	-0.407592896995	0.00198972408112	-0.000484723430948	0.114371623834	0.0455393603548	0.301152118483	-1.73088161091	10.9406187735	47.3635140559	2.72006091475	0.0171306563011	-0.169250659365	-3.42699819327	-0.198488595067	-0.0447265039023	-0.321454744553	13.4499566451	51.0359688854	2.79637083411
0.278	-11.02835618	14.3315991596	0.680266328156	-0.0110352793619	-0.0195629575753	1.54387465531	0.233867742126	-0.0707726346305	1.06827532779	-0.0298426012314	0.00283609823072	2.56473505976	0.0223408009524	-0.166173361264	0.906189816684	0.000206046916586	0.210586087228	-0.484723381777	0.00198929699458	-0.000369449635644	0.116175966774	0.0458396225814	0.2993723346	-1.82868615456	10.9879836404	47.3662197135	2.69125430286	0.016959719445	-0.172623052942	-3.31778895964	-0.19853348248	-0.0450483221456	-0.322181742056	13.5009939673	51.0386756374	2.61713315547
0.279	-11.0140242468	14.3322672141	0.655842728913	-0.0110540686791	-0.0180156767898	1.55068691562	0.233797503826	-0.0697039645931	1.06906474708	-0.0298384878821	0.00539060046653	2.54426941188	0.0221751053193	-0.165217904971	1.00472277023	0.000416371777247	0.210063634095	-0.560182883676	0.00198898606468	-0.000252410181377	0.11790294176	0.0461380561731	0.297494848756	-1.92628553239	11.0353511989	47.3688974297	2.66417813301	0.0167854637459	-0.175888345234	-3.21279562596	-0.198578691713	-0.0453701426291	-0.321459224797	13.5520339067	51.0412031936	2.43797928095
0.28	-10.9996916577	14.332911108	0.631945073605	-0.0110713074366	-0.016461838131	1.556990402	0.233728334399	-0.0686348897545	1.06908493	-0.029831830318	0.00792452767428	2.52358500361	0.0220104139223	-0.164164888992	1.10130918761	0.000626136883843	0.209466579096	-0.633927114538	0.00198879302127	-0.000133676628894	0.119564163204	0.046434563601	0.295520007056	-2.02339786876	11.0827214221	47.3715489686	2.63889955729	0.0166079941834	-0.179050779603	-3.1120731103	-0.198624222052	-0.0456905357732	-0.319327063393	13.6030762843	51.0435519192	2.25947178155
0.281	-10.9853584364	14.3335313962	0.608631357551	-0.0110869893315	-0.0149019515959	1.56278266826	0.233660233868	-0.0675661731635	1.06834825187	-0.0298226492236	0.0104376610205	2.50268168886	0.0218468232858	-0.163016384061	1.19570067422	0.000835268501392	0.208796656001	-0.705919076523	0.00198871952837	-1.33091736525e-05	0.121170747278	0.0467290478216	0.293448434302	-2.11974763838	11.1300942847	47.3741761593	2.61548188329	0.0164274114747	-0.182114637937	-3.01564355874	-0.198670071377	-0.0460081134497	-0.315828289487	13.6541209216	51.0457227301	2.08215012401
0.282	-10.9710246064	14.3341286903	0.585956826806	-0.011101108572	-0.0133365294765	1.56806157045	0.233593201499	-0.0664985647148	1.0668686456	-0.0298109655029	0.0129297804187	2.48155710746	0.0216844277419	-0.161774703736	1.28765997557	0.00104369464539	0.208055632004	-0.776128916799	0.00198876719519	0.000108642816393	0.122733232812	0.0470214125525	0.291281027315	-2.21506633636	11.1774697632	47.3767808925	2.59398449957	0.0162438120515	-0.18508420838	-2.92349732701	-0.198716236199	-0.0463215320401	-0.311008891324	13.7051676415	51.04771707	1.90652964264
0.283	-10.9566901902	14.3347036557	0.563973918557	-0.0111136598798	-0.0117660860464	1.5728252897	0.233527235816	-0.0654327996248	1.06466153439	-0.0297968002815	0.0154006624104	2.46020687597	0.0215233191935	-0.160442393021	1.37696145472	0.00125134511173	0.207245300673	-0.844533745064	0.00198893758669	0.00023214018846	0.124261511322	0.0473115625399	0.289018947591	-2.30909311128	11.2248478362	47.379365116	2.5744625181	0.0160572880703	-0.187963754118	-2.83559414892	-0.198762711713	-0.0466294952872	-0.304917602683	13.7562162685	51.0495368853	1.73310091347
0.284	-10.9423552099	14.3352570087	0.542732141912	-0.0111246384914	-0.0101911372245	1.57707235424	0.233462334618	-0.0643695969773	1.0617437606	-0.0297801749112	0.0178500782414	2.43862478614	0.0213635868887	-0.15902221653	1.46339152752	0.00145815149962	0.206367475092	-0.91111741709	0.00198923223345	0.000357153327412	0.125764766581	0.0475994038204	0.286663613355	-2.40157536138	11.2722284842	47.3819308306	2.55696662515	0.0158679274515	-0.190757483429	-2.75186447267	-0.198809491839	-0.046930756935	-0.297605692875	13.8072666292	51.0511846003	1.56232916564
0.285	-10.9280196866	14.3357895137	0.522277951241	-0.0111340401601	-0.0086122002174	1.5808016599	0.23339849499	-0.0633096583412	1.05813351134	-0.029761110976	0.0202777921385	2.41680300806	0.0212053172073	-0.157517146238	1.54674905515	0.00166404722778	0.20542398124	-0.97587028769	0.00198965264083	0.000483661422722	0.127251424039	0.0478848439726	0.284216691028	-2.49226929224	11.3196116897	47.3844800853	2.54154277593	0.0156758139492	-0.193469521139	-2.67221094856	-0.198856569279	-0.0472241231574	-0.289126752061	13.8583185531	51.0526630919	1.39465396851
0.286	-10.9136836409	14.3363019801	0.502654708922	-0.0111418611568	-0.00702979314279	1.58401248933	0.233335713328	-0.0622536664641	1.05385024275	-0.0297396303	0.0226835597908	2.39473229644	0.0210485934598	-0.155930348864	1.62684569311	0.00186896754421	0.204416651628	-1.03878893653	0.00199020029738	0.000611651689861	0.128729110237	0.0481677923612	0.281680086163	-2.5809404368	11.3669974372	47.3870149726	2.52823195606	0.0154810272478	-0.196103881638	-2.59651004856	-0.198903935568	-0.0475084547733	-0.279536479618	13.9093718725	51.0539756634	1.23048897088
0.287	-10.8993470923	14.3367952587	0.483902618289	-0.0111480982707	-0.00544443463348	1.58670452929	0.233273985353	-0.0612022840423	1.04891460086	-0.0297157549566	0.0250671270377	2.37240219751	0.0208934956989	-0.154265172919	1.70350619697	0.00207284952964	0.203347319224	-1.09987587031	0.00199087668251	0.000741118556065	0.13020462217	0.0484481603712	0.279055933877	-2.66736413646	11.4143857135	47.3895376236	2.51706989855	0.0152836430852	-0.198664443562	-2.5246137993	-0.19895158113	-0.0477826692469	-0.268892467604	13.9604264233	51.0551260188	1.07022193819
0.288	-10.8850100595	14.3372702393	0.46605861932	-0.0111527488097	-0.00385664342576	1.58887788615	0.233213306134	-0.0601561525712	1.04334834137	-0.0296895072787	0.0274282287638	2.34980125463	0.0207401005447	-0.152525135479	1.77656868413	0.0022756320951	0.202217811687	-1.15913920478	0.00199168327319	0.0008720628204	0.131683906498	0.0487258616325	0.276346588816	-2.75132598428	11.4617765074	47.3920502019	2.50808678567	0.0150837334003	-0.201154926266	-2.45635160935	-0.198999495336	-0.048045742475	-0.25725398853	14.0114820454	51.0561182371	0.914214678109
0.289	-10.8706725605	14.3377278468	0.449156358838	-0.0111558106004	-0.00226693793315	1.59053309906	0.233153670113	-0.0591158912766	1.03717424767	-0.0296609098703	0.0297665879966	2.3269172111	0.0205884810226	-0.150713908711	1.84588485182	0.0024772559739	0.201029945919	-1.21659232997	0.00199262155	0.0010044907978	0.133172048306	0.0490008122343	0.27355461471	-2.8326222286	11.50916981	47.3945548988	2.501307033	0.0148813665031	-0.203578868157	-2.39153217196	-0.199047666562	-0.0482967103609	-0.244681783253	14.0625385829	51.0569567461	0.762803316116
0.29	-10.856334612	14.3381690381	0.433226175606	-0.0111572819873	-0.000675835808092	1.59167115107	0.233095071119	-0.0580820961286	1.03041604825	-0.0296299856187	0.0320819152061	2.30373720791	0.0204387064151	-0.148835306209	1.9113201513	0.00267766370835	0.199785522973	-1.27225356209	0.00199369300213	0.00113841345644	0.134673268964	0.0492729309284	0.270682773526	-2.91106013887	11.5565656144	47.3970539268	2.49674895406	0.0146766072655	-0.205939606955	-2.3299454251	-0.199096082253	-0.0485346701765	-0.231237847824	14.1135958844	51.057646297	0.616298533976
0.291	-10.8419962301	14.3385947987	0.418295025826	-0.0111571618319	0.000916146506245	1.59229347761	0.233037502401	-0.0570553389387	1.02309833153	-0.0295967577072	0.0343739077979	2.28024797568	0.0202908421274	-0.146893269174	1.97275391844	0.00287679963148	0.1984863233	-1.3261457852	0.00199489913164	0.00127384555724	0.136190932639	0.0495421393223	0.267734014291	-2.9864583326	11.6039639161	47.3995495136	2.49442461133	0.0144695173311	-0.208240261943	-2.27136455082	-0.199144728979	-0.0487587817133	-0.216985225794	14.1646538036	51.0581919393	0.474985927343
0.292	-10.8276574296	14.3390061394	0.404386475682	-0.0111554495115	0.0025084942314	1.5924019727	0.232980956649	-0.0560361665418	1.01524646219	-0.0295612496284	0.0366422497951	2.25643601872	0.0201449495666	-0.144891852484	2.03007946112	0.00307460984431	0.197134102364	-1.37829608562	0.00199624145682	0.00141080480394	0.13772756077	0.0498083620603	0.264711461592	-3.05864706359	11.6513647128	47.4020438957	2.49433948845	0.014260155341	-0.210483718217	-2.21554799718	-0.199193592504	-0.0489682682268	-0.20198780112	14.215712199	51.0585989955	0.339126445353
0.293	-10.8133182245	14.339404093	0.391520738602	-0.0111521449171	0.00410069471402	1.59199899254	0.232925426015	-0.0550251000634	1.00688649458	-0.0295234851977	0.0388866117001	2.23228779114	0.020001086035	-0.142835210702	2.08320410382	0.00327104218881	0.19573058663	-1.42873538219	0.00199772151473	0.00154931101125	0.139284853845	0.050071526993	0.261618403824	-3.12746847273	11.6987680044	47.4045393116	2.49649234116	0.0140485771754	-0.212672612969	-2.16224150647	-0.199242657846	-0.0491624171747	-0.186310094665	14.266770935	51.0588730371	0.208956889808
0.294	-10.7989786276	14.3397897107	0.379714600742	-0.0111472484508	0.00569223788854	1.5910873565	0.232870902148	-0.0540226342717	0.998045088956	-0.0294834885666	0.0411066505271	2.20778986294	0.0198593046376	-0.140727584055	2.13204919004	0.00346604621708	0.194277469912	-1.47749805475	0.00199934086288	0.00168938529802	0.140863719687	0.0503315653355	0.258458281188	-3.19277680031	11.7461737931	47.4070379953	2.50087503344	0.013834836207	-0.21480932379	-2.11118013536	-0.199291909345	-0.0493405807538	-0.170017063618	14.3178298815	51.0590198608	0.0846904218197
0.295	-10.7846386507	14.3401640588	0.3689814955	-0.0111407610235	0.00728261673964	1.5896703457	0.232817376212	-0.0530292370147	0.988749424927	-0.0294412842363	0.0433020099968	2.18292907644	0.0197196542034	-0.138573284438	2.17655004312	0.00365957315709	0.192776410098	-1.52462157342	0.00200110108018	0.00183104931158	0.142464307445	0.0505884118128	0.255234673507	-3.25443856113	11.7935820831	47.4095421689	2.50747233629	0.0136189835657	-0.216895958984	-2.06209025261	-0.199341330724	-0.049502176238	-0.153173904633	14.3688889142	51.0590454646	-0.033482760191
0.296	-10.7702983046	14.3405282152	0.359331458807	-0.0111326840512	0.00887132776823	1.58775171149	0.23276483892	-0.0520453485457	0.979027513065	-0.0293968970709	0.045472320883	2.15769269601	0.0195821792205	-0.13637668133	2.21665617442	0.00385157587526	0.19122902624	-1.57014614142	0.00200300376708	0.00197432448585	0.144086041087	0.0508420047911	0.251951283023	-3.31234240741	11.8409928813	47.4120540646	2.51631893218	0.0134010684112	-0.218934349849	-2.01469147714	-0.199390905155	-0.0496466861775	-0.135845974088	14.4199479149	51.0589560257	-0.145395182073
0.297	-10.7559575989	14.3408832666	0.350771337748	-0.0111230194516	0.0104578714331	1.58533561818	0.232713280555	-0.0510713815607	0.968906456837	-0.0293503523097	0.0476172014973	2.1320685325	0.0194469197857	-0.134142188311	2.25232986284	0.00404200883639	0.18963689602	-1.61411429963	0.002005050545	0.00211923134103	0.145727669276	0.0510922863988	0.248611932426	-3.36635878542	11.8884061962	47.4145758581	2.52726802975	0.0131811382139	-0.22092604478	-1.96869838471	-0.199440615327	-0.0497736582307	-0.118098132196	14.4710067718	51.058757878	-0.25090007484
0.298	-10.7416165421	14.3412303046	0.343304522336	-0.0111117696396	0.0120417526	1.58242671567	0.232662691003	-0.0501077208497	0.958414965193	-0.0293016755798	0.0497362583071	2.10604508719	0.0193139115669	-0.131874249287	2.28354818458	0.00423082806117	0.188001553551	-1.65657063739	0.00200724305508	0.00226578882109	0.147387290848	0.0513392026408	0.245220551457	-3.41640315362	11.935822039	47.4171096634	2.54034265876	0.0129592390389	-0.222872305218	-1.92382249259	-0.199490443509	-0.0498827049485	-0.099995303317	14.5220653795	51.0584574915	-0.349872939289
0.299	-10.7272751417	14.3415704224	0.336931243539	-0.0110989375228	0.0136224809929	1.57903007008	0.232613059782	-0.0491547226388	0.947581456276	-0.0292508929073	0.051829086672	2.07961164256	0.0191831857799	-0.1295773246	2.31030119098	0.00441799108172	0.186324487542	-1.69756138098	0.00200958295633	0.00241401368581	0.14906243859	0.0515827034934	0.241781153856	-3.46239204728	11.9832404226	47.419657584	2.55549842119	0.0127354158345	-0.224774103576	-1.87977422157	-0.199540371613	-0.0499735034824	-0.0816017644247	14.573123639	51.0580614504	-0.442209243774
0.3	-10.7129334041	14.3419047123	0.331648550928	-0.0110845264965	0.0151995716114	1.57515116706	0.232564376063	-0.0482127146834	0.936434454634	-0.0291980307281	0.0538952716801	2.05275837364	0.0190547691787	-0.127255877939	2.33259213045	0.0046034568954	0.184607139815	-1.73713407243	0.00201207192315	0.00256391996031	0.150750110398	0.0518227429856	0.238297830479	-3.50425470859	12.0306613622	47.4222216752	2.57268399745	0.0125097127212	-0.226632122982	-1.8362645915	-0.199590381262	-0.0500457949259	-0.0629811227554	14.6241814579	51.0575764337	-0.527824178338
0.301	-10.6985913346	14.3422342618	0.327450409532	-0.0110685404381	0.0167725451434	1.57079589683	0.232516628708	-0.0472819962009	0.925002510194	-0.0291431158977	0.0559343890855	2.02547643722	0.0189286840581	-0.124914363284	2.3504371787	0.00478718591738	0.182850904159	-1.77533724087	0.00201471164235	0.00271551842772	0.152446824434	0.0520592792691	0.234774736655	-3.54193293859	12.078084875	47.4248039376	2.59184087813	0.0122821732804	-0.228446758717	-1.79300687756	-0.199640453851	-0.0500993835612	-0.0441961478209	14.6752387508	51.0570091957	-0.606651991606
0.302	-10.6842489374	14.3425601509	0.324327729642	-0.0110509837014	0.0183409283607	1.56597053791	0.232469806291	-0.0463628378853	0.91331412096	-0.0290861757	0.0579460063309	1.99775805352	0.0188049482703	-0.122557212126	2.36386513845	0.00496913993221	0.181057125495	-1.81222008573	0.00201750380965	0.0028688161738	0.15414866771	0.0522922746773	0.231216079672	-3.57538102678	12.1255109802	47.4274063098	2.61290354282	0.0120528408404	-0.230218121245	-1.74971817843	-0.199690570611	-0.0501341359407	-0.0253086109878	14.7262954386	51.056366547	-0.678645297885
0.303	-10.6699062156	14.342883449	0.322268508375	-0.0110318611099	0.0199042544994	1.56068173943	0.232423897131	-0.045455481996	0.901397657464	-0.029027237855	0.0599296836462	1.96959657711	0.0186835752538	-0.120188821003	2.37291710686	0.00514928204464	0.179227099366	-1.84783217213	0.00202045012583	0.00302381618077	0.155851346232	0.0525216957703	0.227626106337	-3.6045656444	12.1729396986	47.4300306614	2.63579963893	0.0118217587594	-0.231946040784	-1.70612090087	-0.199740712669	-0.0501499798125	-0.00637913262472	14.7773514496	51.0556553371	-0.743774443865
0.304	-10.6555631713	14.3432052122	0.321257852018	-0.0110111779509	0.0214620636202	1.55493650224	0.232378889318	-0.0445601425226	0.889281289303	-0.0289663305256	0.061884975214	1.94098655855	0.0185645740736	-0.117813539393	2.37764611271	0.00532757663018	0.177362071711	-1.88222313903	0.0020235522924	0.00318051697068	0.157550233594	0.0527475133688	0.224009090661	-3.62946570784	12.2203710534	47.4326787863	2.66045022756	0.0115889707024	-0.233630073313	-1.66194415631	-0.19979086111	-0.0501469028959	0.0125329658622	14.8284067185	51.0548824365	-0.802026852965
0.305	-10.6412198055	14.3435264802	0.32127815485	-0.0109889399676	0.0230139029508	1.54874215888	0.232334770744	-0.0436770054209	0.876992914127	-0.0289034823228	0.0638114303918	1.9119237971	0.0184479494749	-0.115435657975	2.37811672458	0.0055039892855	0.175463238931	-1.91544242042	0.00202681200704	0.00333891229659	0.159240418228	0.052969702575	0.220369321702	-3.65007220852	12.267805069	47.4353523965	2.68677002937	0.0113545209117	-0.235269507925	-1.61692506807	-0.199840997038	-0.0501249515121	0.0313698018435	14.879461187	51.0540547199	-0.853406317532
0.306	-10.6268761181	14.3438482738	0.322309136391	-0.0109651533525	0.0245593272066	1.54210635272	0.232291529127	-0.0428062289197	0.864560088143	-0.0288387223101	0.0657085949829	1.88240538504	0.0183337019473	-0.113059397296	2.37440463202	0.00567848677908	0.173531748231	-1.94753898	0.00203023095862	0.00349899088004	0.160916748676	0.0531882427816	0.216711091591	-3.66638801494	12.3152417717	47.4380531153	2.71466770768	0.01111845447	-0.236863375453	-1.57080998836	-0.199891101628	-0.0500842290792	0.050075064064	14.9305148039	51.0531790505	-0.897932477295
0.307	-10.6125321082	14.3441715924	0.324327990413	-0.0109398247395	0.0260978988913	1.53503701669	0.232249152041	-0.0419479438954	0.852009960217	-0.0287720800063	0.0675760125475	1.85242974419	0.0182218278002	-0.11068889688	2.36659620125	0.0058510370023	0.171568698211	-1.97856105966	0.00203381082216	0.00366073619269	0.162573876622	0.0534031176693	0.213038683761	-3.67842764355	12.3626811895	47.4407824723	2.74404627085	0.0108808175532	-0.23841045826	-1.52335562422	-0.19994115619	-0.050024894478	0.0685941382544	14.9815675246	51.0522622642	-0.93564016372
0.308	-10.5981877737	14.3444974111	0.327309526503	-0.0109129611957	0.0276291885752	1.52754235122	0.232207626942	-0.0411022543108	0.839369208901	-0.0287035853872	0.0694132257471	1.82199665505	0.0181123192494	-0.108328204775	2.35478800737	0.00602160892126	0.169575139711	-2.00855594161	0.0020375532534	0.00382412627974	0.164206297473	0.0536143151919	0.209356361438	-3.68621700292	12.4101233517	47.4435418972	2.77480342984	0.0106416576735	-0.239909301108	-1.4743300734	-0.199991142217	-0.049947160296	0.0868742258754	15.0326193113	51.0513111547	-0.966578803957
0.309	-10.5838431116	14.344826679	0.331226192415	-0.0108845702139	0.029152775152	1.51963080236	0.232166941196	-0.0402692377164	0.826663980028	-0.0286332688855	0.0712197777144	1.79110727945	0.0180051645132	-0.105981267599	2.33908634502	0.00619017252956	0.167552076877	-2.0375697247	0.00204145988335	0.00398913362259	0.165808388216	0.0538218275508	0.205668356382	-3.68979311024	12.457568289	47.4463327149	2.80683200061	0.0104010239114	-0.24135822303	-1.42351377011	-0.200041041443	-0.0498512909564	0.104864453431	15.0836701331	51.0503324594	-0.990811862051
0.31	-10.5694981181	14.3451603163	0.336048342288	-0.0108546597032	0.030668246073	1.51131103957	0.232127082104	-0.0394489458113	0.813919830136	-0.0285611613899	0.0729952134425	1.75976417666	0.0179003479188	-0.103651921067	2.31960671885	0.00635669880223	0.165500468458	-2.06564711452	0.00204553231268	0.00415572503801	0.167374442633	0.054025651158	0.201978857936	-3.68920378145	12.5050160334	47.4491561411	2.84002041072	0.0101589671349	-0.242755330086	-1.37070034231	-0.200090835889	-0.0497376007419	0.122515975614	15.1347199658	51.0493328453	-1.00841629505
0.311	-10.5551527883	14.3454992126	0.341744244099	-0.0108232379814	0.0321751975597	1.5025919338	0.232088036928	-0.038641405061	0.801161670359	-0.0284872942426	0.0747390811878	1.72797131399	0.0177978500178	-0.10134388105	2.29647331651	0.0065211596511	0.163421229287	-2.09283122771	0.002049772106	0.00432386161117	0.16889870368	0.0542257865882	0.198292002396	-3.68450729758	12.5524666181	47.4520132779	2.87425308675	0.00991554020536	-0.244098528948	-1.31569738169	-0.200140507915	-0.0496064517185	0.139782071114	15.1857687916	51.0483188961	-1.01948205382
0.312	-10.5408071166	14.3458442248	0.348280318081	-0.0107903137652	0.0336732347944	1.49348253574	0.232049792917	-0.0378466173682	0.788413715083	-0.028411699235	0.0764509338807	1.69573407191	0.0176976477097	-0.0990607351587	2.26981846511	0.00668352788173	0.161315231968	-2.11916341022	0.00205418078614	0.0044934986596	0.170375393191	0.0544222385207	0.194611862724	-3.67577204682	12.5999200773	47.4549051099	2.90941108018	0.00967079817029	-0.245385541203	-1.25832712787	-0.200190040266	-0.0494582515693	0.156618227484	15.2368165996	51.0472970994	-1.02411150187
0.313	-10.5264610964	14.3461961756	0.355621181428	-0.0107558961618	0.0351619720897	1.48399205469	0.232012337328	-0.037064560794	0.775699433289	-0.0283344086028	0.0781303305388	1.66305924425	0.0175997143746	-0.096805934889	2.23978207444	0.00684377715207	0.159183308728	-2.14468306963	0.00205875982833	0.00466458572566	0.17179873892	0.0546150156714	0.190942438628	-3.66307614511	12.6473764461	47.4578325017	2.94537246972	0.00942479844054	-0.246613918301	-1.19842706834	-0.200239416118	-0.0492934513444	0.172982222401	15.2878633851	51.0462738341	-1.02241898328
0.314	-10.5121147204	14.3465558511	0.36372987926	-0.0107199946592	0.0366410330359	1.47412983776	0.231975657453	-0.0362951903265	0.763041501516	-0.0282554550187	0.0797768376778	1.62995503376	0.017504020013	-0.0945827883182	2.20651106702	0.00700188193315	0.157026253432	-2.16942752154	0.00206351065449	0.00483706659469	0.173162999145	0.0548041307142	0.187287647038	-3.64650703454	12.6948357605	47.4607961944	2.98201297969	0.00917760095285	-0.247781057064	-1.13585045662	-0.200288619115	-0.049112543137	0.188834192464	15.3389091497	51.0452553595	-1.01453030109
0.315	-10.4977679805	14.346924	0.37256796658	-0.0106826191174	0.0381100506297	1.4639053499	0.231939740638	-0.0355384386944	0.750461762771	-0.0281748715845	0.0813900307163	1.59643104328	0.0174105313922	-0.0923944533852	2.17015879913	0.00715781747174	0.154844823746	-2.19343185001	0.00206843462746	0.0050108793367	0.174462484865	0.0549896001942	0.183651312989	-3.62616106425	12.742298057	47.4637968042	3.0192065388	0.00892926831649	-0.248884215667	-1.07046674939	-0.200337633416	-0.0489160576923	0.204136696877	15.3899539013	51.0442478032	-1.00058228523
0.316	-10.4834208678	14.3473013319	0.38209567219	-0.0106437797584	0.039568667382	1.45332815472	0.23190457431	-0.0347942172198	0.737981186481	-0.0280926918215	0.0829694953694	1.56249826292	0.0173192121996	-0.0902439317491	2.13088447294	0.00731155975533	0.15263974343	-2.21672878197	0.00207353304531	0.0051859563691	0.17569157994	0.0551714444312	0.180037160931	-3.60214305174	12.7897633728	47.4668348204	3.05682579428	0.00867986594364	-0.249920530024	-1.00216196544	-0.200386443725	-0.0487045619577	0.218854772393	15.4409976537	51.0432571509	-0.98072232306
0.317	-10.4690733729	14.3476885157	0.39227207005	-0.010603487157	0.0410165354074	1.44240789598	0.231870145993	-0.03406241671	0.725619833102	-0.0280089496593	0.0845148290274	1.52816905305	0.0172300232021	-0.0881340632414	2.08885254254	0.00746308547942	0.150411704751	-2.23934857583	0.00207880713576	0.00536222453869	0.176844759246	0.0553496874149	0.176448806491	-3.57456582761	12.8372317455	47.4699106046	3.09474271536	0.00842946216339	-0.250887030491	-0.930838967412	-0.200435035335	-0.0484786565822	0.232955978601	15.4920404269	51.0422892358	-0.955107919872
0.318	-10.4547254856	14.3480861793	0.40305519104	-0.0105617522311	0.0424533164955	1.43115428022	0.231836443331	-0.0333429083831	0.713396820589	-0.0279236794237	0.0860256421158	1.49345712388	0.0171429224101	-0.0860675209121	2.04423211607	0.0076123720173	0.148161371002	-2.26131892405	0.00208425805064	0.00553960522091	0.177916605191	0.0555243566925	0.172889748694	-3.54354976682	12.884703213	47.4730243906	3.13282918185	0.00817812831874	-0.251780658808	-0.856417668456	-0.20048339415	-0.0482389733739	0.246410438092	15.5430822464	51.0413497287	-0.923906289041
0.319	-10.440377195	14.348494908	0.414402194321	-0.0105185862317	0.0438786821657	1.41957706018	0.231803454104	-0.0326355448248	0.701330295997	-0.0278369158229	0.0875015594333	1.45837751104	0.0170578652463	-0.0840468066766	1.9971963549	0.00775939739235	0.145889379105	-2.28266486991	0.00208988686047	0.00571801443486	0.178901822701	0.0556954832482	0.169363362658	-3.5092223043	12.9321778133	47.4761762839	3.1709575057	0.00792593884672	-0.252598285226	-0.778835165667	-0.200531506723	-0.0479861727222	0.259190865443	15.5941231433	51.0404441286	-0.887293860316
0.32	-10.4260284899	14.3489152439	0.42626953125	-0.0104740007338	0.0452923137054	1.40768601929	0.231771166251	-0.0319401609723	0.689437408932	-0.0277486939325	0.0889422214627	1.42294654773	0.0169748047191	-0.0820742475628	1.94792187279	0.00790414025305	0.1435963423	-2.30340873832	0.00209569454917	0.00589736297271	0.179795253009	0.0558631013759	0.165872892786	-3.47171744029	12.9796555846	47.4793662632	3.20900101215	0.00767297134125	-0.253336725709	-0.698045801368	-0.20057936028	-0.0477209409939	0.271272591315	15.6451631543	51.0395777537	-0.845455944538
0.321	-10.4116793585	14.3493476852	0.438613042235	-0.0104280076258	0.0466939021936	1.39549095715	0.231739567883	-0.0312565751235	0.67773428862	-0.0276590491789	0.0903472856532	1.38718183334	0.0168936915991	-0.0801519925582	1.89658813627	0.00804657985065	0.141282852891	-2.32357008087	0.00210168200893	0.0060775565424	0.180591886363	0.0560272485455	0.162421446449	-3.43117523449	13.0271365648	47.482594181	3.24683463573	0.0074193065988	-0.253992759187	-0.61402115439	-0.200626942744	-0.0474439879102	0.282633576193	15.696202321	51.0387557326	-0.798586241901
0.322	-10.3973297883	14.3497926858	0.451388157904	-0.0103806191005	0.0480831485102	1.38300167601	0.231708647301	-0.0305845899662	0.666236025747	-0.0275680173223	0.0917164276691	1.35110219853	0.0168144745978	-0.0782820100561	1.84337686807	0.00818669601961	0.138949485033	-2.34316563489	0.00210785003516	0.00625849592256	0.181286873951	0.0561879652628	0.159011988186	-3.3877412916	13.0746207918	47.485859766	3.28433537483	0.00716502864684	-0.254563144745	-0.526749962632	-0.20067424276	-0.0471560439129	0.293254418531	15.7472406904	51.0379829963	-0.746886447072
0.323	-10.3829797666	14.3502506549	0.464550018311	-0.0103318476446	0.0494597633324	1.37022796835	0.231678393009	-0.0299239936256	0.654956655228	-0.0274756344371	0.0930493426018	1.31472766685	0.0167371005498	-0.0764660858941	1.78847145585	0.00832446916091	0.136596797567	-2.36220929687	0.00211419932169	0.00644007712909	0.181875539121	0.0563452949241	0.15564733442	-3.34156624009	13.122108303	47.4891626251	3.32138288021	0.00691022475511	-0.255044638716	-0.436237978472	-0.200721249711	-0.0468578575269	0.30311835336	15.798278314	51.0372642701	-0.690565802157
0.324	-10.3686292803	14.3507219567	0.478053599596	-0.0102817060293	0.0508234671192	1.35717960532	0.231648793732	-0.0292745607263	0.643909143284	-0.0273819368928	0.0943457461417	1.27807941285	0.0166615145959	-0.0747058219825	1.73205636739	0.00845988022813	0.134225336864	-2.38071210969	0.00212073045605	0.00662219159275	0.182353388189	0.0564992836657	0.152330148697	-3.29280520495	13.1695991354	47.4925022465	3.35785991699	0.00665498542996	-0.255434011585	-0.342507758953	-0.200767953736	-0.0465501927275	0.312211245531	15.8493152482	51.0366040669	-0.62984071672
0.325	-10.3542783159	14.3512069104	0.491853922606	-0.0102302073007	0.052173990085	1.34386632633	0.231619838424	-0.028636053465	0.63310537918	-0.0272869613318	0.0956053757065	1.24117971673	0.0165876603671	-0.0730026355117	1.67431657415	0.0085929107164	0.131835639677	-2.39868226423	0.00212744391502	0.00680472634726	0.182716120826	0.0566499802088	0.149062937457	-3.24161727671	13.2170933256	47.4958780029	3.39365285635	0.00639940439183	-0.25572806466	-0.245598391644	-0.200814345745	-0.046233826318	0.320521573653	15.9003515536	51.0360066794	-0.564934246242
0.326	-10.3399268595	14.3517057904	0.505906097591	-0.0101773647696	0.0535110721629	1.33029782937	0.231591516286	-0.0280082226915	0.622556167771	-0.0271907446482	0.0968279915226	1.20405191564	0.01651548017	-0.0713577587321	1.61543698517	0.00872354265423	0.129428235987	-2.4161251146	0.00213434006031	0.0069875642278	0.182959640262	0.0567974357007	0.145848046329	-3.18816497896	13.2645909092	47.4992891554	3.42865214497	0.00614357853629	-0.255923646435	-0.145565158677	-0.200860417431	-0.0459095453265	0.328040409368	15.951387295	51.0354761744	-0.496075689793
0.327	-10.3255748972	14.3522188263	0.520165510476	-0.0101231920021	0.0548344629588	1.31648376247	0.231563816771	-0.0273908089945	0.612271226128	-0.0270933239636	0.0980133776561	1.16672035132	0.016444915171	-0.0697722392934	1.55560189222	0.00885175859814	0.127003651826	-2.43304320749	0.00214141913446	0.00717058407961	0.183080063358	0.0569417035523	0.142687656972	-3.13261373414	13.3120919212	47.5027348578	3.4627526775	0.00588760787878	-0.256017668585	-0.0424791400656	-0.200906161276	-0.0455781444283	0.334761387086	16.0024225413	51.0350163865	-0.423500135541
0.328	-10.3112224147	14.352746203	0.534587979317	-0.0100677028097	0.056143921698	1.30243371587	0.231536729594	-0.0267835437891	0.602259184583	-0.0269947366033	0.099161342989	1.1292103145	0.0163759055808	-0.0682469411332	1.49499442819	0.00897754163008	0.12456241206	-2.44943632495	0.00214868125699	0.00735366097657	0.183073730561	0.057082839273	0.13958378444	-3.07513133093	13.3595963957	47.5062141613	3.49585423619	0.00563159548372	-0.256007121534	0.0635732414521	-0.20095157056	-0.0452404234002	0.340680669178	16.0534573649	51.0346309125	-0.347447887063
0.329	-10.2968693976	14.3532880619	0.54912981391	-0.0100109112403	0.0574392171634	1.28815721502	0.231510244747	-0.0261861504025	0.592527588713	-0.0268950200708	0.100271722139	1.09154798594	0.0163083908372	-0.0667825458991	1.43379603999	0.00910087535767	0.122105043127	-2.46530154075	0.0021561264207	0.00753666644979	0.182937215883	0.0572209003028	0.136538275077	-3.01588739458	13.4071043658	47.5097260193	3.52786179632	0.00537564737818	-0.255889089547	0.172490732231	-0.200996639364	-0.0448971846138	0.345796903712	16.1044918419	51.0343231065	-0.268164113164
0.33	-10.2825158313	14.3538445008	0.563748002052	-0.0099528315679	0.0587201276281	1.27366371444	0.231484352499	-0.0255983451556	0.583082904923	-0.0267942120215	0.101344376319	1.05376037399	0.0162423097868	-0.0653795548904	1.37218597733	0.00922174391709	0.119632075712	-2.48063328966	0.00216375448829	0.00771946872613	0.182667336796	0.0573559458428	0.133552804949	-2.95505286058	13.4546158634	47.5132692932	3.55868592858	0.00511987245077	-0.255660765274	0.284157813978	-0.201041362571	-0.044549230574	0.350111175911	16.1555260515	51.0340960754	-0.185898184776
0.331	-10.2681617012	14.3544155749	0.578400276601	-0.0098934782837	0.0599864407814	1.25896259218	0.231459043408	-0.0250198384378	0.573930530576	-0.0266923502363	0.102379194131	1.01587524918	0.0161776008637	-0.0640382915024	1.3103407987	0.00934013197862	0.117144047342	-2.49542344979	0.00217156518914	0.0079019329766	0.182261164133	0.0574880366847	0.130628878792	-2.89279945471	13.5021309194	47.5168427576	3.58824300021	0.00486438233628	-0.255319463706	0.398445322269	-0.201085735868	-0.0441973615086	0.353626954951	16.2065600759	51.0339526746	-0.100903257728
0.332	-10.2538069928	14.3550012977	0.593045264482	-0.00983286608648	0.06123795365	1.24406314497	0.23143430832	-0.0244503357703	0.565074804355	-0.0265894725931	0.103376092293	0.977921075537	0.0161142022658	-0.0627589041553	1.24843389556	0.00945602475474	0.114641504899	-2.50966143714	0.00217955811642	0.00808392157462	0.181716031921	0.0576172350388	0.127767829475	-2.82929917969	13.5496495634	47.5204451069	3.61645550281	0.00460929128668	-0.254862635487	0.51521111454	-0.201129755735	-0.0438423730151	0.356350032147	16.257594	51.0338955052	-0.013435639441
0.333	-10.2394516913	14.3556016416	0.607642583549	-0.0097710098734	0.0624744725146	1.2289745841	0.231410138383	-0.0238895388577	0.556519020698	-0.0264856170388	0.1043350163	0.939926938998	0.0160520521289	-0.0615413696893	1.18663503633	0.0095694080107	0.112125007024	-2.52333431215	0.00218773272439	0.00826529436412	0.181029547073	0.0577436043625	0.124970817979	-2.76472381118	13.5971718234	47.5240749608	3.64325222373	0.00435471602917	-0.254287879537	0.634300785263	-0.201173419448	-0.0434850537701	0.35828845785	16.3086279112	51.0339269102	0.076245740056
0.334	-10.2250957823	14.3562165394	0.622152939439	-0.00970792473073	0.0636958128224	1.21370603162	0.23138652504	-0.0233371466236	0.548265447491	-0.0263808215601	0.105255941006	0.901922473087	0.0159910886955	-0.0603854972059	1.12510993052	0.00968026807742	0.109595126419	-2.5364268976	0.00219608832604	0.00844590893712	0.180199598919	0.0578672091884	0.122238833872	-2.69924440287	13.6446977263	47.5277308711	3.66856843233	0.00410077561193	-0.253592954932	0.755548425077	-0.201216725067	-0.0431261833069	0.359452468809	16.3596618991	51.0340489731	0.167879968882
0.335	-10.210739251	14.356845885	0.63653820008	-0.00964362592477	0.0649017990969	1.19826651729	0.231363460039	-0.0227928562273	0.540315345046	-0.0262751241541	0.106138871134	0.863937782036	0.0159312504807	-0.0592909323333	1.06401981467	0.00978859186664	0.107052452017	-2.54892190752	0.00220462409097	0.0086256209208	0.179224368443	0.0579881149535	0.119572696269	-2.63303080382	13.6922272974	47.5314113283	3.69234603643	0.00384759123846	-0.252775792009	0.878777420929	-0.201259671423	-0.0427665298654	0.359854414011	16.4106960554	51.0342635154	0.261204659939
0.336	-10.1963820833	14.3574895348	0.650761552155	-0.0095781288928	0.0660922648434	1.18266497576	0.231340935429	-0.0222563640608	0.532668987871	-0.0261685627976	0.106983841706	0.826003361479	0.0158724764336	-0.0582571618957	1.00352106041	0.00989436688816	0.10449759102	-2.56080008596	0.00221333904357	0.00880428427359	0.178102337146	0.0581063878293	0.116973055273	-2.56625118767	13.7397605605	47.5351147682	3.71453369409	0.00359528609113	-0.251834502652	1.00380129389	-0.201302258112	-0.0424068483213	0.359508674359	16.4617304732	51.0345720961	0.355956725776
0.337	-10.1820242649	14.3581473094	0.664787523448	-0.00951144923415	0.0672670524535	1.16691024438	0.231318943563	-0.021727366722	0.525325689581	-0.0260611754176	0.107790918395	0.788150017223	0.0158147060931	-0.0572835189627	0.943764805757	0.00999758126907	0.101931170799	-2.57204035566	0.0022222320615	0.00898175158989	0.176832295449	0.0582220945539	0.114440393881	-2.49907159674	13.7872975376	47.5388395785	3.73508685082	0.00334398514495	-0.250767389719	1.13042457102	-0.201344485476	-0.0420478781955	0.3584315771	16.5127652472	51.0349760109	0.451872885227
0.338	-10.1676657818	14.3588189941	0.678582020104	-0.00944360270137	0.0684260131163	1.15101108127	0.231297477099	-0.0212055615983	0.518284557736	-0.0259529998595	0.108560197798	0.750408789303	0.0157578797397	-0.0563691879928	0.884897133932	0.0100982237748	0.0993538406262	-2.58261999068	0.0022313018745	0.00915787440867	0.175413342111	0.0583353022615	0.111975021344	-2.43167347688	13.8348382495	47.5425841586	3.75407338142	0.00309381497229	-0.249572955584	1.25844369927	-0.201386354586	-0.0416903418557	0.356641102699	16.5638004734	51.0354762923	0.548689894378
0.339	-10.1533066201	14.3595043415	0.692112714052	-0.00937460519146	0.0695690066965	1.13497607922	0.231276528994	-0.0206906485857	0.511541467509	-0.0258440738568	0.109291807611	0.712810835408	0.01570193854	-0.0555132112368	0.827056377973	0.0101962838317	0.0967662732765	-2.59251470854	0.00224054706347	0.0093325035452	0.173844930952	0.0584460783199	0.10957709545	-2.36417831192	13.882382715	47.5463468176	3.77124467492	0.00284490353961	-0.248249909777	1.38764791606	-0.201427867228	-0.0413349424736	0.354157661786	16.6148362484	51.036073711	0.646147578955
0.34	-10.1389467664	14.3602030721	0.705348521471	-0.00930447273729	0.0706959016354	1.11881379854	0.231256092504	-0.0201823309019	0.505093900021	-0.0257344349996	0.109985906729	0.675387401163	0.0156468246871	-0.0547144946309	0.770376833992	0.0102917515516	0.0941691664379	-2.60169896877	0.00224996605995	0.00950548941162	0.172126801888	0.0585544901796	0.107246624044	-2.2967644996	13.9299309513	47.5501257842	3.7866885215	0.00259737999689	-0.246797175661	1.51782031525	-0.20146902588	-0.0409823623373	0.351002610871	16.6658726696	51.0367687776	0.743985436857
0.341	-10.1245862074	14.3609148764	0.718260146677	-0.00923322149904	0.0718065748698	1.10253267014	0.231236161181	-0.0196803151485	0.498937606695	-0.0256241207036	0.110642685273	0.638169686456	0.0155924815331	-0.053971813464	0.714985499704	0.0103846177568	0.091563243927	-2.61014605292	0.00225955714583	0.00967668234162	0.170259058097	0.0586606052163	0.10498344923	-2.22958512872	13.9774829739	47.5539193221	3.80038724095	0.00235137446099	-0.24521389615	1.6487387066	-0.201509833692	-0.040633261454	0.3471991556	16.7169098349	51.0375617435	0.841946452856
0.342	-10.1102249303	14.3616394165	0.730819933116	-0.00916086775575	0.0729009117156	1.08614102157	0.231216728868	-0.0191843125787	0.493067532894	-0.0255131681787	0.111262364506	0.601188778965	0.0155388537166	-0.0532838193804	0.661002667592	0.0104748740071	0.0889492567618	-2.61782827758	0.00226931845347	0.00984593293718	0.168242133041	0.0587644905719	0.102787262005	-2.16278932089	14.0250387964	47.5577256809	3.81233030558	0.00210701779368	-0.243499438471	1.78017665069	-0.201550294461	-0.040288275892	0.342771968804	16.7679478421	51.0384526051	0.939776815474
0.343	-10.0958629224	14.3623763275	0.743002027273	-0.00908742789701	0.0739788057641	1.06964707543	0.231197789691	-0.0186940398867	0.487477850867	-0.0254016143981	0.111845196676	0.564475562685	0.0154858872834	-0.0526490471964	0.608541700327	0.0105625126275	0.0863279840327	-2.62471718052	0.00227924796614	0.0100130924063	0.166076805228	0.0588662130061	0.100657606509	-2.09652167084	14.0725984307	47.5615431029	3.82251366973	0.00186444137548	-0.241653397927	1.91190443811	-0.201590412607	-0.0399480163634	0.337747088401	16.8189867889	51.0394411069	1.03722672164
0.344	-10.0815001716	14.3631252196	0.754782304168	-0.00901291841474	0.0750401587764	1.05305894914	0.231179338061	-0.0182092199626	0.482161997235	-0.0252894960674	0.112391464774	0.528060633224	0.0154335297988	-0.052065921927	0.557708838482	0.0106475267363	0.0837002335869	-2.63078371117	0.0022893435188	0.0101780129071	0.163764196295	0.0589658387517	0.0985938847131	-2.0309219209	14.1201618872	47.5653698295	3.83093962073	0.00162377687618	-0.239675600664	2.04369008872	-0.201630193149	-0.039613066912	0.332151814364	16.8700267729	51.0405267458	1.13405106962
0.345	-10.0671366662	14.36388568	0.76613843441	-0.00893735589506	0.0760848805782	1.03638465455	0.23116136866	-0.0177295826079	0.477112711989	-0.0251768495939	0.112901482197	0.491974212273	0.0153817304548	-0.051532765991	0.508603033479	0.0107299102744	0.0810668425198	-2.63599842296	0.0022996027992	0.0103405478914	0.161305772264	0.0590634333748	0.096595361427	-1.96612465128	14.1677291742	47.5692041076	3.8376166001	0.00138515602313	-0.237566105446	2.17530034694	-0.201669641674	-0.039283983705	0.32601459953	16.9210678906	51.0417087764	1.23001006246
0.346	-10.0527723947	14.3646572742	0.777049943805	-0.0088607570103	0.0771128889544	1.01963209786	0.231143876436	-0.0172548652129	0.472322077723	-0.0250637110567	0.113375592335	0.456246064103	0.0153304401686	-0.0510478065708	0.461315806962	0.0108096580344	0.078428677475	-2.64033166674	0.00231002334937	0.0105005524484	0.158703341904	0.0591590616403	0.0946611696045	-1.90225899374	14.2153002983	47.5730441954	3.84255900979	0.00114871036819	-0.235325204436	2.30650167282	-0.201708764313	-0.0389612939342	0.319364942261	16.9721102381	51.0429862164	1.32487000525
0.347	-10.0384073463	14.3654395483	0.787498228252	-0.00878313851105	0.0781241095432	1.00280907962	0.231126856597	-0.0167848133933	0.467781561427	-0.0249501161765	0.113814168074	0.420905413674	0.0152796116737	-0.0506091830994	0.415931135845	0.0108867656905	0.0757866347496	-2.64375378405	0.00232060256741	0.0106578836464	0.155959053911	0.0592527873831	0.0927903159247	-1.83944836608	14.2628752646	47.5768883684	3.84578695893	0.000914571054477	-0.232953422988	2.43706122294	-0.201747567707	-0.0386454948249	0.312233276432	17.0231539102	51.0443578534	1.41840387881
0.348	-10.0240415105	14.3662320306	0.797466494143	-0.00870451721841	0.0791184757304	0.985923294887	0.231110304599	-0.0163191815845	0.463482056162	-0.0248361002868	0.114217611214	0.385980867082	0.0152291996047	-0.0502149548499	0.372525363076	0.010961229828	0.073141640208	-2.64623529912	0.00233133770967	0.0108124008695	0.153075392353	0.0593446733844	0.0909816866264	-1.77781023036	14.3104540763	47.5807349249	3.84732604772	0.000682868583748	-0.230451518468	2.56674781665	-0.201786058981	-0.0383370527563	0.304650860722	17.0741990002	51.0458222514	1.51039214432
0.349	-10.0096748774	14.3670342338	0.806939870119	-0.00862491001627	0.0800959285446	0.968982333514	0.231094216142	-0.0158577335945	0.459413923789	-0.0247216983053	0.114586351815	0.351500334757	0.015179160573	-0.0498631086016	0.331167133605	0.0110330479726	0.0704946490042	-2.64774710857	0.00234222589318	0.0109639661509	0.150055170425	0.0594347812545	0.0892340535747	-1.71745587324	14.3580367348	47.5845821915	3.84720712155	0.000453732585455	-0.227820478119	2.69533288252	-0.201824245708	-0.0380364024924	0.296649667202	17.1252456002	51.047377759	1.6006231457
0.35	-9.99530743741	14.3678456564	0.815905340016	-0.00854433384372	0.0810564165517	0.95199368061	0.231078587153	-0.0154002431133	0.455567038385	-0.0246069447057	0.114920847462	0.317490957881	0.0151294532355	-0.0495515663569	0.291917355746	0.0111022186196	0.0678466451159	-2.64826066791	0.0023532640985	0.0111124444973	0.146901522487	0.0595231713215	0.0875460805331	-1.6584902099	14.4056232402	47.5884285281	3.84546595067	0.000227291588402	-0.225061515987	2.82259138091	-0.201862135883	-0.0377439465235	0.288262270624	17.1762938003	51.0490225176	1.68889392912
0.351	-9.98093918169	14.3686657849	0.824351742864	-0.00846280568757	0.0819998957505	0.934964717097	0.231063413785	-0.0149464941788	0.451930830488	-0.0244918734907	0.11522158246	0.283979038315	0.0150800383558	-0.0492781930856	0.254829186852	0.0111687412625	0.0651986406953	-2.64774817335	0.00236444917286	0.0112577042057	0.143617894331	0.0596099025266	0.0859163296223	-1.60101161167	14.4532135906	47.5922723325	3.84214294702	3.67279593496e-06	-0.222176068948	2.94830269725	-0.201899737884	-0.0374600545193	0.27952173783	17.2273436888	51.0507544699	1.7750107348
0.352	-9.96657010175	14.3694940957	0.83226981014	-0.00838034257496	0.0829263294693	0.917902720379	0.231048692397	-0.014496281598	0.448494331096	-0.024376518166	0.115489066965	0.250989972526	0.015030878857	-0.0490408044706	0.219948043094	0.0112326164205	0.0625516752394	-2.64618273844	0.00237577783354	0.0113996171688	0.140208031766	0.0596950323254	0.0843432679386	-1.54511175581	14.5008077828	47.5961120454	3.83728289604	-0.000216998134463	-0.219165791848	3.07225150236	-0.201937060442	-0.0371850628919	0.270461516804	17.2783953518	51.05257137	1.85878956318
0.353	-9.95220018967	14.3703300567	0.839652091265	-0.0082969615661	0.0838356882621	0.900814865236	0.23103441955	-0.0140494113243	0.445246216375	-0.0242609117145	0.115723836046	0.21854818998	0.0149819398675	-0.0488371746325	0.187311633163	0.0112938456654	0.0599068145881	-2.64353856417	0.00238724667171	0.0115380591684	0.136675967415	0.0597786165965	0.0828252743105	-1.49087550055	14.5484058119	47.5999461542	3.83093464375	-0.000434597306292	-0.216032551809	3.19422857495	-0.201974112611	-0.0369192744695	0.26111532806	17.3294488728	51.0544707932	1.94005666673
0.354	-9.93782943808	14.3711731292	0.84649297595	-0.00821267974706	0.0847279498067	0.883708224057	0.231020591994	-0.0136057008044	0.442174823489	-0.0241450865721	0.115926448689	0.186677095873	0.0149331887583	-0.048665043819	0.156949993856	0.0113524316476	0.0572651497554	-2.63979110118	0.00239885215637	0.0116729101552	0.133026006206	0.0598607095569	0.0813606465227	-1.43838007495	14.5960076716	47.6037731948	3.823146604	-0.000649002793062	-0.212778421731	3.31403158217	-0.202010903727	-0.0366629582736	0.251517063938	17.3805043333	51.056450146	2.01864907146
0.355	-9.92345784013	14.37202277	0.852788627148	-0.00812751422276	0.0856030988039	0.866589770354	0.231007206654	-0.0131649792496	0.439268286107	-0.0240290746044	0.116097486747	0.15539902031	0.0148845951734	-0.0485221260019	0.12888564029	0.0114083781203	0.0546277956016	-2.63491720636	0.00241059063871	0.0118040545121	0.129262707693	0.0599413636841	0.079947607884	-1.38769720259	14.6436133541	47.6075917576	3.8139789477	-0.000860094840443	-0.209405673031	3.43146581644	-0.202047443381	-0.0364163494129	0.241700657411	17.4315618117	51.058506678	2.09441496432
0.356	-9.90908538953	14.3728784328	0.858536995947	-0.00804148210992	0.0864611268779	0.849466377542	0.230994260621	-0.0127270878648	0.436514483416	-0.0239129070841	0.116237553843	0.124735170408	0.0148361310522	-0.0484061163896	0.103133584293	0.0114616899627	0.0519958893555	-2.62889528586	0.00242245835661	0.0119313813009	0.125390869742	0.060020629645	0.0785843139022	-1.33889076096	14.6912228502	47.6114004925	3.8034908399	-0.0010677560608	-0.205916767684	3.54634487927	-0.20208374138	-0.036179649082	0.231700004311	17.4826213838	51.0606374926	2.16721409559
0.357	-9.89471208053	14.3737395702	0.863737754524	-0.00795460053024	0.0873020324773	0.832344821392	0.230981751137	-0.0122918800641	0.433901117882	-0.0237966146701	0.116347274223	0.0947055901634	0.0147877706445	-0.0483146988547	0.0797014854907	0.0115123732019	0.0493705889968	-2.62170543169	0.00243445143951	0.0120547844897	0.121415507956	0.0600985562319	0.077268859756	-1.29201753149	14.7388361495	47.61519811	3.79174418002	-0.00127187161944	-0.202314349586	3.65849131648	-0.202119807717	-0.0359530246547	0.221548850415	17.5336831223	51.0628395587	2.23691815138
0.358	-9.88033790792	14.3746056352	0.868392266333	-0.00786688660361	0.0881258207788	0.815231781587	0.230969675586	-0.0118592216256	0.431415759143	-0.0236802273872	0.116427291581	0.0653291251365	0.0147394905185	-0.0482455532158	0.058589792352	0.0115604350322	0.0467530715076	-2.61332954675	0.00244656591333	0.0121741631613	0.117341835254	0.0601751903054	0.0759992873944	-1.24712719163	14.7864532402	47.6189833837	3.77880327404	-0.00147232941189	-0.198601235329	3.76773719607	-0.202155652535	-0.0357366098834	0.211280692252	17.584747097	51.0651097233	2.30341103673
0.359	-9.86596286706	14.3754760831	0.872503533959	-0.00777835744143	0.0889325035914	0.798133843589	0.23095803148	-0.0114289908027	0.429045886616	-0.0235637746075	0.11647826784	0.0366233934037	0.0146912695607	-0.0481963623688	0.0397919017123	0.0116058838334	0.0441445310048	-2.60375145874	0.00245879770576	0.0122894216988	0.113175239661	0.0602505767454	0.0747735926362	-1.20426232484	14.8340741095	47.6227551527	3.76473460346	-0.00166902023177	-0.194780404417	3.87392462842	-0.202191286092	-0.0355305051977	0.200928679318	17.6358133742	51.0674447234	2.36658909917
0.36	-9.85158695384	14.3763503729	0.876076184213	-0.00768903014	0.0897220992635	0.781057500622	0.230946816445	-0.0110010783929	0.426778932801	-0.0234472850326	0.116500881918	0.00860476255184	0.0146430889699	-0.0481648192497	0.0232943364972	0.0116487291873	0.0415461767643	-2.59295702223	0.00247114265159	0.0124004699492	0.108921261282	0.0603247584079	0.0735897322475	-1.16345845256	14.8816987432	47.6265123232	3.74960646033	-0.00186183792847	-0.19085498899	3.9769062262	-0.202226718734	-0.0353347780983	0.190525519778	17.6868820172	51.0698411986	2.4263613373
0.361	-9.83721016466	14.3772279692	0.879116348922	-0.00759892177407	0.0904946325917	0.764009155821	0.230936028212	-0.010575387764	0.424602324842	-0.0233307866774	0.116495828466	-0.0187116668676	0.0145949322435	-0.0481486336112	0.00907694052148	0.0116889818913	0.0389592311489	-2.5809342087	0.00248359649825	0.012507223364	0.10458556817	0.0603977760895	0.0724456309777	-1.12474408693	14.9293271263	47.6302538708	3.73348864913	-0.00205067955453	-0.186828263126	4.07654550181	-0.202261960855	-0.0351494636436	0.180103389779	17.7379530856	51.072295704	2.48264950514
0.362	-9.82283249651	14.3781083432	0.881631679833	-0.00750804939041	0.0912501347319	0.74699512458	0.230925664601	-0.0101518348391	0.422503525042	-0.0232143068549	0.116463816596	-0.0453120720194	0.0145467851574	-0.0481455385962	-0.00288691066089	0.0117266539706	0.0363849274526	-2.56767318377	0.00249615491148	0.0126096031138	0.100173931536	0.0604696684993	0.0713391885326	-1.08814080342	14.9769592427	47.6339788412	3.71645217389	-0.00223544550198	-0.182703631774	4.17271720113	-0.202297022869	-0.0349745650264	0.169693844626	17.7890266358	51.0748047229	2.53538829088
0.363	-9.80845394685	14.3789909747	0.883631259203	-0.00741643000149	0.0919886431128	0.730021637057	0.230915723509	-0.00973034804088	0.420470071374	-0.0230978721623	0.116405568605	-0.0711839116266	0.0144986357395	-0.0481532970934	-0.0126300837437	0.0117617586881	0.0338245076749	-2.5531663717	0.00250881348113	0.0127075361797	0.0956922002715	0.0605404722367	0.0702682864642	-1.05366333338	15.0245950753	47.6376863518	3.69856896996	-0.00241603962756	-0.178484619388	4.26530757242	-0.202331915179	-0.0348100542362	0.159327735892	17.8401027205	51.0773646797	2.58452518284
0.364	-9.79407451369	14.3798753531	0.885125510395	-0.00732408057925	0.0927102013517	0.713094840812	0.230906202901	-0.00931086819736	0.418489615549	-0.0229815084686	0.116321818687	-0.0963159241655	0.014450474237	-0.0481697078591	-0.0201914475911	0.0117943105521	0.0312792202357	-2.5374085067	0.00252156772693	0.0128009554174	0.0911462751192	0.0606102217775	0.0692307949598	-1.02131967529	15.0722346063	47.641375592	3.67991158366	-0.00259236936641	-0.174174858317	4.35421456958	-0.202366648142	-0.0346558728028	0.149035131093	17.8911813888	51.0799719526	2.63002064824
0.365	-9.77969419552	14.3807609789	0.886126205325	-0.00723101804899	0.0934148591739	0.696220803638	0.230897100793	-0.00889334840878	0.416549961548	-0.0228652409034	0.116213311665	-0.120698119397	0.0144022930774	-0.0481926113931	-0.0256156204414	0.011824325321	0.0287503176468	-2.52039667104	0.00253441310444	0.0128897995963	0.086542082543	0.0606789494647	0.0682245795103	-0.991111223819	15.119877817	47.6450458243	3.66055295616	-0.00276434583409	-0.169778077037	4.4393479897	-0.202401232045	-0.0345119326192	0.13884523639	17.9422626863	51.0826228868	2.67184785008
0.366	-9.76531299135	14.3816473652	0.886646315455	-0.00713725928324	0.094102672334	0.679405516501	0.230888415242	-0.00847775387757	0.414639100898	-0.0227490938467	0.116080801723	-0.144321764194	0.0143540868239	-0.0482198955557	-0.0289527047498	0.0118518200069	0.0262390541514	-2.50213031992	0.00254734501094	0.0129740134118	0.0818855485904	0.0607466855082	0.0672475074399	-0.963032916916	15.1675246881	47.6486963839	3.64056612551	-0.00293188391674	-0.16529808827	4.52062954492	-0.202435677069	-0.0343781168377	0.128786326502	17.9933466546	51.0853138071	2.70999269187
0.367	-9.75093090065	14.3825340384	0.88670001924	-0.0070428210958	0.0947737025405	0.66265489658	0.230880144334	-0.00806406170307	0.412745248061	-0.0226330909203	0.11592505116	-0.167179362455	0.0143058521257	-0.0482495009139	-0.0302580116477	0.0118768128757	0.0237466833449	-2.4826112931	0.00256035879138	0.0130535474726	0.0771825729007	0.060813457989	0.0662974542822	-0.937073398498	15.2151751996	47.6523266789	3.62002394348	-0.00309490234941	-0.160738777063	4.59799286924	-0.202469993268	-0.0342542808368	0.118885675445	18.044433332	51.0880410302	2.74445347488
0.368	-9.73654792336	14.3834205396	0.886302568018	-0.00694772023584	0.0954280173841	0.645974790481	0.230872286173	-0.00765226064192	0.410856874194	-0.0225172549801	0.115746829164	-0.189264629254	0.0142575876623	-0.0482794258073	-0.0295917752301	0.0118993234453	0.0212744557915	-2.46184381359	0.00257344974425	0.0131283582605	0.07243900299	0.0608792928712	0.0653723099843	-0.913215197506	15.262829331	47.6559361903	3.59899891168	-0.00325332378239	-0.156104088897	4.6713834615	-0.202504190535	-0.0341402532517	0.10916949471	18.095522753	51.0908008773	2.77524082363
0.369	-9.72216405987	14.384306426	0.885470233858	-0.00685197338201	0.096065690268	0.629370977444	0.230864838867	-0.00724235083584	0.408962738002	-0.0224016081102	0.115546910619	-0.210572459982	0.0142092940839	-0.0483077311243	-0.027018858651	0.0119193724815	0.018823616648	-2.43983447347	0.00258661312741	0.0131984080666	0.0676606091911	0.0609442140186	0.064469984925	-0.891434921126	15.3104870614	47.6595244712	3.57756287605	-0.00340707483578	-0.151398017884	4.74075856556	-0.202538278581	-0.0340358370673	0.0996628741268	18.1466149483	51.0935896864	2.80237731338
0.37	-9.70777931102	14.3851912741	0.884225942194	-0.00675559713628	0.096686801193	0.6128508726	0.230857800519	-0.0068343445605	0.407049812726	-0.0222861716166	0.115326076733	-0.231095313487	0.0141609739439	-0.0483325488924	-0.0226166776483	0.0119369819907	0.0163954017143	-2.4165953938	0.00259984416274	0.0132636625794	0.0628484164499	0.0610082431486	0.0635882751035	-0.871984721773	15.3581483692	47.6630913035	3.55610176176	-0.00355608614012	-0.146624590801	4.80609559939	-0.202572266905	-0.0339408116453	0.0903879700927	18.197709945	51.0964038277	2.82590529323
0.371	-9.69339367805	14.3860746761	0.88257804513	-0.00665860801825	0.097291434861	0.59641646337	0.230851169215	-0.00642826484261	0.405109622981	-0.0221709660234	0.115085109537	-0.250839077242	0.014112631629	-0.0483520808657	-0.0164472689212	0.0119521752107	0.0139910384755	-2.39213108397	0.00261313804259	0.0133240971261	0.0580206768645	0.0610713998344	0.0627250965061	-0.854372473113	15.4058132331	47.6666364505	3.53419209272	-0.00370029236873	-0.141787866419	4.86735316517	-0.202606164777	-0.0338549324233	0.0813704738393	18.2488077668	51.0992397103	2.84585984051
0.372	-9.67900716259	14.38695624	0.880549706519	-0.00656102246043	0.097879680791	0.580075396669	0.23084494301	-0.00602414381677	0.403132428532	-0.0220560110726	0.114824792186	-0.269795624408	0.0140642732886	-0.0483646000162	-0.00859103201947	0.0119649766018	0.0116117436909	-2.36645848507	0.00262648993784	0.0133796933675	0.0531718059174	0.0611337016515	0.0618785375286	-0.8387454818	15.4534816312	47.6701596624	3.51223172247	-0.00383963226231	-0.136891920731	4.92453821038	-0.202639981209	-0.0337779321092	0.0726301544346	18.2999084335	51.1020937904	2.86230044067
0.373	-9.66461976667	14.3878355952	0.878160774708	-0.00646285680253	0.098451635012	0.563833045318	0.230839119926	-0.0056220245657	0.401106073637	-0.0219413257207	0.114545911588	-0.287965573152	0.0140159067583	-0.0483684605606	0.000869943200087	0.0119754118326	0.00925871781797	-2.33959326088	0.00263989500176	0.0134304344889	0.0483104369305	0.061195164253	0.0610466656068	-0.824998361873	15.5011535414	47.6736607535	3.48995054513	-0.00397404863615	-0.131940826958	4.97764933668	-0.202673724937	-0.0337095230769	0.064187910175	18.3510119617	51.1049625885	2.87529569864
0.374	-9.65023149268	14.3887123913	0.875431351364	-0.00636412728551	0.0990073990237	0.547694978028	0.230833697934	-0.00522196020813	0.399022641475	-0.0218269281377	0.114249254459	-0.305348684618	0.0139675414786	-0.0483620986938	0.011853790289	0.0119835077638	0.00693314455443	-2.31155326619	0.00265334837403	0.0134763100448	0.0434406749027	0.0612558013902	0.060227608673	-0.813115505764	15.5488289415	47.6771395221	3.46758668125	-0.0041034883759	-0.126938652541	5.02669949714	-0.202707404397	-0.0336493980516	0.056062140502	18.4021183644	51.1078426968	2.8849208951
0.375	-9.63584234334	14.3895862981	0.872382260859	-0.00626485004608	0.0995470798313	0.531666637246	0.230828674948	-0.00482401224338	0.396873288206	-0.0217128357069	0.11393560704	-0.321946153344	0.013919188412	-0.0483440344978	0.0242746018266	0.0119892924304	0.00463618873653	-2.28235836961	0.00266684518617	0.0135173142256	0.0385676867281	0.0613156249591	0.0594195291093	-0.803043621534	15.5965078092	47.6805959172	3.44520352781	-0.00422790242596	-0.121889447578	5.07171042771	-0.202741027712	-0.033597231843	0.0482702768641	18.4532276511	51.1107307882	2.89126197994
0.376	-9.62145232168	14.3904570067	0.869034849107	-0.00616504111123	0.100070789867	0.515753434214	0.230824048816	-0.00442825078358	0.394649631344	-0.0215990650264	0.113605754034	-0.337759857095	0.0138708599572	-0.0483128751752	0.0380440433946	0.011992795022	0.00236899436053	-2.25203038239	0.00268038056632	0.0135534460834	0.0336960287405	0.0613746450459	0.0586206445386	-0.794725519983	15.6441901222	47.6840299508	3.42286361009	-0.00434724576755	-0.1167972356	5.11271352963	-0.202774602669	-0.0335526825359	0.0408283374272	18.5043398283	51.1136236261	2.89441382885
0.377	-9.60706143106	14.3913242295	0.865410864353	-0.00606471639282	0.100578646951	0.499960734138	0.230819817314	-0.00403475408604	0.392343763728	-0.0214856319104	0.113260477857	-0.352792498423	0.013822569861	-0.0482673173185	0.0530716698777	0.0119940458605	0.000132682686829	-2.22059296501	0.00269394964394	0.0135847091584	0.0288301212458	0.061432869984	0.0578292317502	-0.788100056641	15.691875858	47.6874416964	3.40062759072	-0.00446147738753	-0.11166600436	5.1497489502	-0.202808136707	-0.0335153929081	0.0337509182282	18.5554548992	51.1165180729	2.89447961748
0.378	-9.5926696751	14.3921877012	0.861532427371	-0.00596389168222	0.10107077425	0.484293863828	0.230815978133	-0.00364360806952	0.389948269119	-0.0213725513926	0.112900557865	-0.367047485066	0.0137743331279	-0.0482061488587	0.0692652498255	0.0119930763771	-0.00207164955546	-2.18807151957	0.00270754755415	0.0136111112669	0.0239740959132	0.0614903064152	0.0570436305178	-0.783102408372	15.7395649945	47.6908312873	3.37855418026	-0.00457056023837	-0.106499697316	5.18286513816	-0.2028416369	-0.0334849918573	0.0270511833951	18.6065728638	51.1194110978	2.89157031476
0.379	-9.57827705766	14.3930471783	0.857421927154	-0.00586258264498	0.101547300239	0.468758112893	0.230812528876	-0.00325490581713	0.387456235592	-0.0212598377288	0.11252676968	-0.380528883848	0.0137261659281	-0.0481282506901	0.0865310872468	0.0119899190863	-0.00424293185431	-2.15449307815	0.0027211694419	0.0136326642287	0.0191318275574	0.061546959354	0.0562622471389	-0.779664349364	15.7872575096	47.6941989144	3.35670000315	-0.00467446118984	-0.101302205635	5.21211822371	-0.202875109943	-0.0334610958368	0.0207408576971	18.6576937192	51.122299785	2.88580405712
0.38	-9.56388358285	14.3939024403	0.853101916611	-0.00576080481553	0.102008358663	0.453358736453	0.230809467049	-0.00286874706501	0.384861268569	-0.0211475044017	0.112139884562	-0.393241352169	0.0136780855038	-0.0480325979762	0.104774340703	0.0119846075597	-0.0063801214859	-2.11988618502	0.00273481046582	0.0136493835995	0.0143069140631	0.0616028322564	0.0554835576979	-0.777714532625	15.8349533815	47.6975448241	3.3351194784	-0.00477315097306	-0.0960773608145	5.23757141663	-0.202908562146	-0.033443310296	0.0148302238667	18.7088174598	51.1251813398	2.87730546296
0.381	-9.54948925499	14.3947532888	0.848595112562	-0.00565857359194	0.10245408851	0.438100957137	0.230806790057	-0.00248523768073	0.382157500018	-0.021035564125	0.111740668849	-0.405190075136	0.0136301100742	-0.0479182611365	0.123899338614	0.0119771763965	-0.00848220496554	-2.08428077427	0.00274846580181	0.0136612883934	0.00950267368535	0.0616579270908	0.0547061110441	-0.777178775083	15.8826525885	47.7008693162	3.31386472285	-0.00486660411743	-0.0908289279201	5.2592943722	-0.202941999417	-0.0334312311232	0.00932812178507	18.759944077	51.1280530951	2.86620518565
0.382	-9.53509407857	14.3955995485	0.843924291432	-0.0055559042307	0.102884633972	0.422989966926	0.230804495193	-0.0021044891318	0.37933959777	-0.0209240288488	0.111329883461	-0.416380701354	0.0135822587404	-0.0477844065221	0.143809890251	0.0119676611943	-0.0105481993746	-2.04770804379	0.00276213064641	0.0136684008	0.00472213959074	0.061712244412	0.0539285314835	-0.777980346058	15.9303551096	47.7041727413	3.29298551381	-0.00495479888112	-0.0855605994613	5.27736254531	-0.202975427256	-0.0334244460857	0.00424195337109	18.8110735598	51.1309125172	2.85263903439
0.383	-9.52069805826	14.3964410667	0.83911216259	-0.0054528118415	0.10330014442	0.408030928622	0.23080257964	-0.00172661794738	0.3764027711	-0.0208129097653	0.11090828347	-0.426819279586	0.0135345513887	-0.0476302967812	0.164409591533	0.0119560985178	-0.0125771535596	-2.01020032635	0.00277580021976	0.0136707458987	-3.19422688335e-05	0.0617657834384	0.0531495211815	-0.780040258018	15.9780609237	47.7074554987	3.27252910286	-0.00503771717581	-0.0802759899221	5.29185653315	-0.203008850747	-0.0334225362629	-0.000422307755798	18.8622058946	51.1337572105	2.83674761653
0.384	-9.50630119887	14.3972777135	0.834181405604	-0.00534931138211	0.103700774373	0.393228976991	0.230801040458	-0.00135174517368	0.373342776322	-0.0207022173147	0.110476617732	-0.436512196524	0.0134870085949	-0.0474552909232	0.185602124431	0.0119425258664	-0.0145681492023	-1.97179095892	0.00278946976839	0.0136683513707	-0.0047571137311	0.0618185421301	0.0523678622736	-0.783277557843	16.0257700105	47.7107180333	3.2525402382	-0.00511534448625	-0.0749786309496	5.30286141174	-0.203042274554	-0.0334250774691	-0.00466010463424	18.9133410657	51.1365849221	2.81867548823
0.385	-9.49190350532	14.3981093814	0.829154513776	-0.00524541765319	0.104086683471	0.378589219548	0.230799874588	-0.000979995825901	0.370155919227	-0.0205919611916	0.110035628576	-0.445466116144	0.0134396515274	-0.047258844086	0.207291549887	0.011926981641	-0.0165203017572	-1.93251415093	0.00280313456768	0.0136612472123	-0.00945120291181	0.0618705172706	0.0515824186849	-0.787609619467	16.0734823499	47.713960834	3.23306107521	-0.00518766978533	-0.069671967208	5.31046607149	-0.203075702913	-0.0334316416607	-0.00846827845089	18.9644790549	51.1393935452	2.79857066274
0.386	-9.47750498264	14.3989359856	0.824053764343	-0.00514114529323	0.104458036449	0.364116736928	0.230799078841	-0.00061149833806	0.366839056253	-0.0204821503515	0.109586051557	-0.453687920919	0.0133925018518	-0.0470405070146	0.229382592843	0.0119095051094	-0.0184327612589	-1.89240485251	0.00281678992402	0.0136494654505	-0.0141123207559	0.0619217045487	0.050792137658	-0.792952434422	16.1211979225	47.7171844301	3.21413110942	-0.00525468544538	-0.0643593528946	5.31476255544	-0.203109139633	-0.0334417983242	-0.0118450484006	19.0156198423	51.1421811225	2.77658392489
0.387	-9.46310563591	14.399757463	0.818901158869	-0.00503650877345	0.104815003109	0.349816582871	0.230798649899	-0.000246384012485	0.363389594713	-0.0203727930181	0.109128615269	-0.461184655403	0.0133455816357	-0.0467999252586	0.251780919185	0.0118901363723	-0.020304712997	-1.85149862358	0.00283043117667	0.0136330398623	-0.0187388557206	0.0619720986431	0.0499960509899	-0.799220901768	16.1689167094	47.7203893892	3.19578716159	-0.00531638714629	-0.0590440489142	5.31584540522	-0.20314258809	-0.0334551158417	-0.0147899863077	19.0667634058	51.1449458485	2.75286819041
0.388	-9.4487054703	14.4005737728	0.813718363643	-0.00493152239275	0.105157758292	0.335693783782	0.230798584314	0.000115213529398	0.359805488959	-0.0202638966899	0.108664041205	-0.467963472474	0.013298913254	-0.0465368380972	0.274393403743	0.0118689163268	-0.022135378061	-1.80983150443	0.00284405369945	0.0136120057011	-0.023329466625	0.0620216933066	0.0491932759814	-0.806329115236	16.2166386923	47.7235763145	3.17806331813	-0.00537277378109	-0.0537292207024	5.31381101854	-0.20317605123	-0.0334711628286	-0.0173039874062	19.1179097217	51.1476860717	2.72757805884
0.389	-9.43430449096	14.4013848953	0.80852663517	-0.00482620027267	0.105486481853	0.32175333783	0.2307988785	0.000473158892873	0.356085237814	-0.0201554681474	0.108193043678	-0.47403158262	0.0132525192964	-0.046251077201	0.297128388556	0.0118458866309	-0.0239240137576	-1.76743988883	0.00285765290202	0.0135863994309	-0.0278830737498	0.0620704814526	0.0483830161006	-0.814190646401	16.2643638534	47.7267458416	3.16099094599	-0.00542384735979	-0.0484179366819	5.30875702243	-0.203209531566	-0.0334895094419	-0.0193892393727	19.1690587649	51.1504002952	2.700868994
0.39	-9.4199027031	14.402190832	0.803346768022	-0.00472055635243	0.105801358629	0.308000213652	0.230799528738	0.000827315451261	0.35222787899	-0.0200475134607	0.107716329783	-0.479396206312	0.0132064224752	-0.0459425650411	0.319895931199	0.0118210896671	-0.0256699139021	-1.72436040031	0.00287122423097	0.0135562584698	-0.032398848376	0.0621184552413	0.0475645613652	-0.822718824405	16.3120921756	47.7298986364	3.14459860325	-0.0054696129118	-0.0431131673377	5.30078166595	-0.203243031185	-0.0335097286547	-0.0210491861217	19.2202105086	51.1530871782	2.67289698124
0.391	-9.40550011188	14.4029916049	0.798199050128	-0.00461460438391	0.10610257841	0.294439348625	0.230800531168	0.00117754588115	0.348232980701	-0.0199400379961	0.107234599415	-0.484064530116	0.0131606455362	-0.0456113130544	0.342608042352	0.0117945685056	-0.0273724089885	-1.68062977232	0.00288476317068	0.0135216209453	-0.036876200742	0.0621656061662	0.046737288448	-0.831827010086	16.3598236426	47.7330353917	3.12891212106	-0.00551007838791	-0.0378177848868	5.28998323579	-0.203276551748	-0.0335313974925	-0.0222884895047	19.271364925	51.1557455356	2.6438177973
0.392	-9.39109672245	14.403787256	0.793103218079	-0.00450835792675	0.106390335908	0.281075646646	0.230801881798	0.00152371268905	0.344100635033	-0.0198330464237	0.106748545317	-0.488043666308	0.0131152111699	-0.0452574195771	0.36517891218	0.011766366868	-0.0290308662411	-1.63628473288	0.00289826524388	0.0134825254616	-0.0413147667005	0.0622119251407	0.0459006605107	-0.841428864369	16.4075582387	47.7361568251	3.11395454407	-0.00554525456211	-0.0325345635198	5.27645949829	-0.203310094496	-0.0335540982313	-0.0231129878666	19.3225219849	51.1583743378	2.61378659308
0.393	-9.3766925399	14.4045778468	0.788078382611	-0.00440183034344	0.106664830719	0.267913975516	0.230803576493	0.00186567872942	0.339831445715	-0.0197265427245	0.106258853175	-0.491340616543	0.0130701419263	-0.0448810675583	0.387525125341	0.0117365290901	-0.0306446895547	-1.59136189443	0.00291172601205	0.0134390108816	-0.0457143931308	0.0622574025844	0.0450542267736	-0.851438609941	16.455295949	47.7392636754	3.09974610806	-0.00557515493396	-0.0272661801853	5.26030717076	-0.203343660255	-0.0335774195511	-0.0235296516912	19.3736816585	51.1609727097	2.58295735717
0.394	-9.36228756925	14.4053634575	0.783143021166	-0.00429503479444	0.106926267289	0.25495916394	0.230805610987	0.00220330771157	0.335426518577	-0.019620530197	0.105766201747	-0.493962239387	0.0130254601315	-0.0444825220639	0.409565863549	0.0117051000857	-0.0322133193266	-1.54589764935	0.00292514107556	0.013391116124	-0.050075122248	0.0623020285087	0.0441976218255	-0.861771286232	16.5030367592	47.7423567006	3.08630435169	-0.005599795632	-0.0220152158876	5.24162142445	-0.203377249443	-0.0336009576458	-0.0235465376172	19.4248439148	51.1635399296	2.55148234963
0.395	-9.34788181542	14.4061441865	0.778314873576	-0.00418798423336	0.10717485487	0.242215998045	0.230807980873	0.00253646469457	0.330887447461	-0.0195150114647	0.105271263017	-0.495915221996	0.0129811878067	-0.0440621275839	0.431223096457	0.0116721253099	-0.0337362321871	-1.49992807157	0.0029385060736	0.0133388799753	-0.0543971750503	0.0623457926019	0.0433305646846	-0.87234299563	16.5507806558	47.7454366748	3.07364402711	-0.00561919531868	-0.0167841574644	5.22049542212	-0.203410862081	-0.0336243172839	-0.0231727386126	19.4760087225	51.1660754267	2.51951177418
0.396	-9.33347528326	14.4069201494	0.773610986769	-0.00408069140218	0.107410807477	0.229689217555	0.230810681613	0.00286501656888	0.326216301066	-0.019409988482	0.104774702377	-0.497206056112	0.0129373465903	-0.0436203051561	0.452421759124	0.0116376507235	-0.0352129406353	-1.45348882483	0.00295181668405	0.0132823409208	-0.0586809339329	0.0623886843131	0.042452857616	-0.88307114155	16.5985276264	47.7485043854	3.06177716702	-0.00563337509731	-0.0115753998075	5.19701989161	-0.203444497796	-0.0336471128203	-0.0224183341488	19.5271760496	51.1685787792	2.48719322681
0.397	-9.31906797744	14.4076914787	0.769047610462	-0.00397316882652	0.107634343842	0.217383511597	0.230813708538	0.00318883252322	0.321415607468	-0.0193054625413	0.10427717884	-0.497841018005	0.0128939576631	-0.0431575493179	0.473089917272	0.0116017227569	-0.0366429925866	-1.4066150778	0.00296506862301	0.0132215369915	-0.0629269247929	0.0624306929342	0.0415643847163	-0.893874657893	16.6462776589	47.7515606306	3.05071312934	-0.00564235842146	-0.00639124849288	5.17128273765	-0.203478155837	-0.0336689691553	-0.0212943357183	19.5783458638	51.1710497114	2.4546713233
0.398	-9.30465990254	14.4084583226	0.764640197158	-0.00386542881093	0.107845687355	0.205303514151	0.230817056846	0.00350778449553	0.316488337121	-0.0192014342793	0.103779345255	-0.497826152714	0.012851041676	-0.0426744248998	0.493158918936	0.0115643882752	-0.0380259708387	-1.35934142644	0.00297825764432	0.0131565056297	-0.0671357986321	0.0624718076817	0.0406651102736	-0.904674227582	16.6940307423	47.7546062164	3.04045858234	-0.0056461710071	-0.00123392277763	5.14336869285	-0.203511835083	-0.0336895226401	-0.0198126337491	19.6295181327	51.1734880907	2.42208729684
0.399	-9.29025106296	14.4092208444	0.760403335094	-0.00375748343424	0.108045066011	0.193453799178	0.230820721612	0.00382174760745	0.311437886674	-0.0190979036824	0.103281848547	-0.497167262554	0.0128086186817	-0.0421715636738	0.512563532997	0.0115256945435	-0.0393614924638	-1.31170182375	0.00299137953892	0.013087283574	-0.0713083129267	0.0625120177753	0.0397550769136	-0.915392492374	16.7417868664	47.7576419545	3.03101763874	-0.00564484074795	0.00389444107329	5.11335900898	-0.203545534055	-0.0337084219277	-0.017985941493	19.6806928237	51.1758939237	2.38957868516
0.4	-9.27584146293	14.4099792214	0.756350792944	-0.00364934454506	0.108232712349	0.181838875467	0.230824697787	0.00413060058077	0.306268059998	-0.0189948700931	0.102785329966	-0.495869899372	0.0127667080694	-0.0416496608702	0.531242074234	0.0114856891932	-0.0406492081342	-1.26372951714	0.00300443013409	0.0130139067611	-0.0754453128502	0.0625513125155	0.0388344035418	-0.925954251172	16.7895460217	47.7606686592	3.02239176631	-0.00563839763433	0.0089917861725	5.08133118943	-0.20357925093	-0.0337253287668	-0.0158277367009	19.7318699044	51.1782673525	2.35727892816
0.401	-9.26143110649	14.4107336445	0.752495408058	-0.0035410237572	0.108408863377	0.170463181214	0.2308289802	0.00443422613529	0.300983048859	-0.0188923322155	0.102290425336	-0.493939361084	0.0127253285032	-0.0411094715756	0.549136514928	0.0114444201884	-0.0418888013895	-1.21545699349	0.00301740529259	0.0129364102484	-0.0795477125903	0.0625896813589	0.0379032830924	-0.936286647717	16.8373081996	47.7636871451	3.01457998157	-0.00562687367567	0.0140561311486	5.04735876283	-0.203612983554	-0.0337399187378	-0.0133522051619	19.7830493424	51.1806086505	2.32531708479
0.402	-9.24701999751	14.4114843168	0.748849153519	-0.00343253244526	0.108573760507	0.159331078392	0.230833563569	0.0047325113664	0.295587413246	-0.0187902881202	0.10179776531	-0.491380691776	0.0126844978639	-0.0405518070268	0.566192582766	0.0114019357938	-0.0430799878522	-1.1669159319	0.00303030091179	0.0128548281537	-0.0836164768007	0.0626271139905	0.0369619800951	-0.94631934684	16.8850733923	47.7666982245	3.00757871568	-0.00561030282705	0.0190855660792	5.01151109824	-0.203646729455	-0.0337518819304	-0.0105741798179	19.8342311058	51.1829182179	2.29381756485
0.403	-9.23260813963	14.4122314529	0.745423026383	-0.00332388174027	0.10872764947	0.148446846917	0.230838442498	0.00502534810346	0.290086060762	-0.0186887352497	0.101307975621	-0.488198685693	0.0126442331949	-0.0399775308127	0.582359845394	0.0113582845427	-0.0442225144002	-1.11813716413	0.00304311292268	0.0127691936141	-0.0876526024167	0.0626636003945	0.0360108280719	-0.955984699569	16.9328415928	47.7697027049	3.0013821274	-0.00558872091988	0.024078248259	4.97385326138	-0.203680485857	-0.0337609235616	-0.00750908255577	19.8854151632	51.1851965766	2.26289989054
0.404	-9.21819553626	14.412975278	0.742227129638	-0.00321508252542	0.108870780232	0.137814678666	0.230843611489	0.00531263324609	0.28448422451	-0.0185876704232	0.100821677331	-0.484397894543	0.012604550652	-0.0393875549994	0.597591781137	0.0113135152064	-0.0453161583037	-1.0691506427	0.00305583728887	0.0126795387624	-0.0916571009147	0.062699130922	0.0350502267744	-0.965217895457	16.9806127948	47.7727013869	2.99598194659	-0.00556216559683	0.0290323978454	4.93444591149	-0.203714249701	-0.0337667645347	-0.00417286355514	19.9366014837	51.1874443658	2.23267841339
0.405	-9.20378219061	14.4137160268	0.739270567894	-0.00310614543185	0.109003406907	0.127438671383	0.23084906494	0.00559426907955	0.27878744225	-0.018487089841	0.100339487065	-0.479982638091	0.0125654654564	-0.0387828361906	0.611845836487	0.011267676764	-0.0463607263333	-1.0199854165	0.00306847000561	0.0125858947213	-0.0956309811863	0.062733696355	0.0340806392747	-0.97395710391	17.028386993	47.7756950617	2.99136760831	-0.0055306762512	0.0339462934201	4.8933452378	-0.203748017655	-0.0337691419371	-0.000581941334531	19.987790037	51.189662336	2.20326213539
0.406	-9.18936810562	14.4144539428	0.736561432481	-0.00299708083456	0.10912578767	0.117322854112	0.230854797157	0.00587016435406	0.273003106588	-0.0183869890889	0.0998620172444	-0.4749570024	0.0125269918529	-0.0381643709764	0.625084591884	0.0112208183739	-0.047356053861	-0.970669638918	0.00308100709877	0.0124882916068	-0.0995752478848	0.0627672879594	0.0331025694867	-0.982182472013	17.0761641829	47.7786846229	2.98775483668	-0.00549429397073	0.0388182675127	4.85060294739	-0.20378178613	-0.0337678097032	0.00324640912004	20.0389807939	51.1918513438	2.17475342751
0.407	-9.17495328401	14.4151892772	0.734107285738	-0.00288789884842	0.109238184621	0.10747104763	0.230860802356	0.00614023282685	0.267133839079	-0.0182873631421	0.0993898762788	-0.469324928679	0.0124891430707	-0.0375331933325	0.637270695894	0.0111729893451	-0.0483020039005	-0.92123044013	0.00309344462387	0.0123867585775	-0.103490810727	0.0627998975447	0.0321166012573	-0.989753986883	17.1239443606	47.7816708286	2.98465651274	-0.00545306148593	0.0436467020865	4.8062662002	-0.203815551305	-0.0337625384934	0.00729601061903	20.0901737257	51.194012347	2.14725296199
0.408	-9.16053772823	14.4159222879	0.731914080679	-0.00277860932426	0.10934086368	0.0978870706531	0.230867074669	0.00640439368175	0.261187870638	-0.0181882063696	0.0989236687634	-0.463090102159	0.0124519312889	-0.0368903702324	0.648375504265	0.01112423911	-0.0491984661849	-0.87169412872	0.00310577866508	0.0122813238618	-0.107378620694	0.062831517541	0.0311233913424	-0.996665842889	17.1717275232	47.7846543063	2.98229882121	-0.00540702312284	0.0484300241031	4.760377833	-0.203849309132	-0.0337531160812	0.0115488138981	20.1413688051	51.196146399	2.12085093558
0.409	-9.14612144047	14.4166532385	0.729987107217	-0.00266922184517	0.109434094505	0.0885745799369	0.230873608152	0.00666257345637	0.255171678378	-0.0180895125374	0.0984639956681	-0.45625608851	0.0124153676057	-0.0362369961755	0.658372609549	0.0110746171988	-0.0500453562668	-0.822086035056	0.00311800533442	0.0121720148003	-0.111239502359	0.062862141049	0.0301236245097	-1.00286782254	17.2195136682	47.7876357837	2.98065590858	-0.00535622476021	0.0531667011454	4.71297625174	-0.203883055364	-0.0337393480946	0.0159871593351	20.1925660056	51.1982546412	2.09563347697
0.41	-9.13170442265	14.4173823973	0.728330634534	-0.00255974572274	0.109518150351	0.0795371108416	0.230880396792	0.0069147053099	0.249092028593	-0.0179912748123	0.0980114544715	-0.448826304579	0.0123794620126	-0.0355741899948	0.66723975198	0.0110241732134	-0.0508426145704	-0.772430572157	0.00313012077078	0.012058857935	-0.115074228084	0.0628917618775	0.0291180326104	-1.00831597619	17.2673027941	47.7906159687	2.97971408069	-0.00530071379109	0.0578552370967	4.66409565085	-0.203916785567	-0.0337210579249	0.0205931799719	20.2437653021	51.2003382982	2.07168063521
0.411	-9.11728667643	14.4181100367	0.726948022842	-0.0024501899936	0.109593307939	0.0707780663179	0.230887434509	0.00716072922398	0.242955799564	-0.0178934857654	0.0975666392897	-0.440804059122	0.0123442233722	-0.034903090789	0.67495865962	0.0109729568033	-0.0515902054796	-0.722751246234	0.00314212113929	0.0119418790836	-0.118883474866	0.062920374589	0.0281073903114	-1.01296862171	17.3150948998	47.7935955512	2.9794510901	-0.00524053908855	0.0624941679844	4.61376612445	-0.203950495139	-0.0336980868806	0.0253489085007	20.2949666705	51.2023986718	2.04906639457
0.412	-9.1028682032	14.4188364315	0.725841671228	-0.00234056341596	0.109659847329	0.0623007124868	0.23089471517	0.00740059212922	0.236770010786	-0.0177961373753	0.0971301409725	-0.432192575085	0.0123096593999	-0.0342248539254	0.681515067481	0.0109210176424	-0.052288116442	-0.673070678669	0.00315400263055	0.0118211034341	-0.122667824127	0.0629479745402	0.0270925121521	-1.01678769689	17.3628899852	47.7965751983	2.97984308004	-0.00517575097557	0.0670820579706	4.56201384809	-0.20398417933	-0.033670294267	0.0302363187075	20.3461700884	51.2044371343	2.02785867453
0.413	-9.08844900405	14.4195618588	0.725013025105	-0.00223087446641	0.109718051771	0.0541081728261	0.23090223259	0.00763424803444	0.230541799567	-0.0176992210312	0.0967025471754	-0.422995019297	0.0122757766494	-0.0335406470544	0.686898674547	0.0108684054056	-0.0529363570973	-0.623410631924	0.00316576146009	0.0116965556474	-0.126427749288	0.0629745579208	0.0260742489091	-1.01973878924	17.4106880506	47.7995555521	2.98086446524	-0.00510640119882	0.0716174955316	4.50886127391	-0.204017833256	-0.0336375574159	0.0352373835631	20.3973755346	51.2064551232	2.0081192553
0.414	-9.07402907983	14.4202865967	0.724462643266	-0.00212113133674	0.109768207569	0.0462034227057	0.230909980543	0.00786165813275	0.224278396927	-0.0176027275364	0.0962844424	-0.413214531378	0.0122425805028	-0.0328516461722	0.69110308987	0.0108151697478	-0.0535349584333	-0.573792040042	0.0031773938679	0.0115682599684	-0.130163608583	0.0630001217872	0.0250534839309	-1.02179116706	17.458489097	47.8025372284	2.98248817027	-0.00503254290613	0.0760990898448	4.45432735236	-0.20405145192	-0.0335997716597	0.0403341288911	20.4485829892	51.2084541347	1.98990373313
0.415	-9.05960843107	14.4210109231	0.724190160632	-0.002011341931	0.109810603923	0.0385892840995	0.230917952767	0.00808279088398	0.217987105483	-0.0175066471112	0.0958764080073	-0.402854254076	0.0122100751638	-0.0321590317432	0.694125768059	0.0107613602826	-0.054083971975	-0.524235043245	0.00318889611806	0.0114362403452	-0.133875637895	0.0630246640939	0.0240311294484	-1.02291779791	17.506293126	47.8055208154	2.98468568921	-0.00495423062751	0.0805254674078	4.39842777364	-0.204085030231	-0.0335568502513	0.0455086880829	20.4997924341	51.2104357174	1.97326159477
0.416	-9.04518705805	14.4217351153	0.724194340408	-0.00190151386265	0.109845532775	0.0312684206065	0.230926142974	0.00829762207451	0.211675275466	-0.0174109693961	0.0954790221983	-0.391917363828	0.0121782636555	-0.0314639848921	0.695967934153	0.0107070265621	-0.0545834690098	-0.474759026351	0.00320026449851	0.0113005205536	-0.137563945207	0.06304818372	0.023008122872	-1.02309535496	17.5541001398	47.8085068718	2.98742720485	-0.00487152025935	0.0848952689084	4.34117522771	-0.204118563018	-0.033508724231	0.050743352389	20.5510038527	51.2124014664	1.958236292
0.417	-9.03076496077	14.422459449	0.724473059177	-0.00179165445194	0.109873288652	0.0242433327021	0.230934544852	0.00850613485329	0.20535028202	-0.017315683455	0.0950928599656	-0.380407101664	0.0121471478212	-0.0307676836757	0.696634498665	0.0106522180577	-0.0550335398531	-0.425382660404	0.00321149532095	0.011161124328	-0.141228506087	0.063070680493	0.0219854230885	-1.02230421221	17.6019101412	47.8114959263	2.99068166316	-0.00478446905171	0.0892071463622	4.28257967982	-0.204152045052	-0.0334553422439	0.0560206217924	20.60221723	51.2143530171	1.94486509264
0.418	-9.01634213894	14.4231841973	0.725023396313	-0.00168177072336	0.109894168495	0.0175163533258	0.23094315208	0.00870831974635	0.199019504013	-0.0172207777786	0.0947184930126	-0.368326804295	0.0121167283297	-0.0300712994447	0.696133963276	0.0105969841412	-0.0554342931569	-0.376123947062	0.00322258492086	0.0110180754947	-0.144869160451	0.0630921552079	0.0209640067683	-1.02052842808	17.6497231334	47.8144884756	2.99441696703	-0.00469313559827	0.0934597605317	4.22264865924	-0.204185471058	-0.0333966703073	0.0613232515752	20.6534325525	51.2162920393	1.93317937851
0.419	-9.00191859203	14.4239096297	0.725841581821	-0.00157186940337	0.109908471493	0.0110896437682	0.230951958327	0.00890417464899	0.192690301337	-0.0171262402872	0.0943564896431	-0.355679934772	0.0120870046833	-0.0293759933043	0.694478317651	0.010541374067	-0.0557858552631	-0.327000265403	0.00323352965766	0.0108713981092	-0.148485610496	0.0631126096437	0.0199448646952	-1.01775571817	17.6975391202	47.8174849841	2.99860005081	-0.00459757982868	0.0976517786407	4.16138755869	-0.204218835739	-0.0333326915315	0.0666343000485	20.7046498086	51.2182202313	1.92320454121
0.42	-8.98749431921	14.4246360121	0.726923108101	-0.00146195691817	0.10991649891	0.00496518990894	0.230960957267	0.00909370479644	0.186369993491	-0.0170320583351	0.0940074146192	-0.342470112853	0.0120579752303	-0.0286829126817	0.6916829275	0.0104854369546	-0.0560883696061	-0.278028420587	0.00324432591501	0.0107211165941	-0.152077419736	0.0631320465751	0.0189289981277	-1.01397741694	17.7453581056	47.8204858826	3.00319692492	-0.00449786300317	0.101781872391	4.09879994186	-0.204252133788	-0.033263405796	0.0719371710438	20.7558689884	51.2201393136	1.91496013105
0.421	-8.9730693194	14.425363605	0.728262655437	-0.00135203939176	0.109918553904	-0.000855201197737	0.23097014258	0.00927692271307	0.180065839668	-0.0169382187133	0.0936718289904	-0.328701144768	0.01202963718	-0.0279931880102	0.687766415424	0.0104292217717	-0.0563419961633	-0.229224693896	0.00325497010125	0.0105672558777	-0.155644013186	0.0631504697817	0.0179174152041	-1.00918843024	17.7931800943	47.8234915675	3.00817297399	-0.00439404770883	0.10584871629	4.03488785668	-0.204285359905	-0.0331888293818	0.0772156573366	20.8070900836	51.2220510237	1.90845999122
0.422	-8.95864359126	14.4260926634	0.729854241014	-0.00124212264413	0.109914941352	-0.00636990438306	0.230979507966	0.0094538481415	0.173785017221	-0.0168447076538	0.093350289892	-0.314377052113	0.0120019866212	-0.0273079295357	0.682750533517	0.0103727773181	-0.0565469109572	-0.180604893874	0.00326545864995	0.0104098415318	-0.15918467856	0.063167884053	0.0169111274013	-1.00338717544	17.8410050913	47.8265024005	3.01349291205	-0.00428619785753	0.109850986295	3.96965215187	-0.204318508817	-0.0331089945635	0.0824539794121	20.8583130876	51.2239571098	1.90371233225
0.423	-8.94421713321	14.4268234361	0.731691136956	-0.00113221218963	0.10990596766	-0.0115774790347	0.230989047144	0.00962450795208	0.16753460397	-0.0167515108337	0.093043350316	-0.299502099806	0.0119750185443	-0.026628224254	0.676660029923	0.0103161522098	-0.0567033056082	-0.132184407987	0.00327578802067	0.0102488999082	-0.162698568554	0.0631842951898	0.015911146056	-0.996575515019	17.8888331019	47.8295187074	3.01912097633	-0.004174378685	0.113787358768	3.90309279465	-0.204351575289	-0.0330239491615	0.087636824348	20.9095379959	51.2258593259	1.90071980655
0.424	-8.92978994341	14.4275561647	0.733766019344	-0.0010223132355	0.109891940585	-0.0164766714038	0.230998753866	0.00978893603281	0.161321557476	-0.0166586133792	0.0927515588548	-0.284080822676	0.0119487268657	-0.0259551329847	0.669522508695	0.0102593948636	-0.0568113869393	-0.0839782543626	0.00328595469976	0.010084458272	-0.166184704	0.0631997100023	0.0149184789593	-0.988758678548	17.9366641316	47.8325407784	3.0250210315	-0.00405865675074	0.117656509759	3.83520918701	-0.204384554142	-0.0329337560593	0.0927493800409	20.9607648052	51.2277594257	1.89947976172
0.425	-8.91536201979	14.4282910832	0.736070916057	-0.000912430680692	0.109873169041	-0.0210664165179	0.23100862192	0.00994717316081	0.155152698513	-0.01656599987	0.092475459418	-0.268118051012	0.0119231044554	-0.0252896875883	0.661368284142	0.0102025534818	-0.0568713766332	-0.0360011334124	0.00329595520136	0.00991654493097	-0.169641977998	0.0632141363053	0.0139341270314	-0.979945177241	17.9844981864	47.8355688673	3.03115674853	-0.00393909993856	0.121457114592	3.76600047876	-0.204417440266	-0.0328384926846	0.0977773694322	21.0119935145	51.2296591577	1.89998422563
0.426	-8.90093336004	14.4290284172	0.738597266376	-0.000802569114715	0.109849962913	-0.0253458397169	0.23101864514	0.0100992668566	0.149034693022	-0.0164736543448	0.0922155909253	-0.251618934402	0.0118981431674	-0.0246328883312	0.65223023	0.010145676038	-0.0568835109393	0.0117325213141	0.00330578606851	0.00974518936154	-0.173069160865	0.0632275829093	0.0129590810879	-0.970146709791	18.0323352725	47.8386031915	3.03749164939	-0.00381577745738	0.125187847768	3.69546587511	-0.204450228638	-0.0327382504593	0.102707081125	21.0632241242	51.2315602599	1.90222018957
0.427	-8.88650396164	14.4297683839	0.741335988045	-0.000692732816827	0.109822632864	-0.0293142577889	0.231028817409	0.0102452712206	0.142974035116	-0.0163815603059	0.0919724869761	-0.234588963984	0.0118738338726	-0.0239857014042	0.642143623969	0.0100888102623	-0.056848040432	0.0592084931341	0.00331544387436	0.00957042232818	-0.176464905853	0.0632400596092	0.0119943187028	-0.95937806039	18.080175396	47.841643932	3.04398919642	-0.00368875984191	0.128847383174	3.6236049369	-0.20448291433	-0.03263313422	0.107525397558	21.1144566366	51.2334644548	1.90616972744
0.428	-8.87207382185	14.4305111906	0.744277492166	-0.000582925755323	0.109791490145	-0.0329711797381	0.231039132668	0.0103852467548	0.136977033224	-0.0162897007247	0.0917466754975	-0.217033993118	0.0118501664936	-0.023349056598	0.631145988402	0.0100320036272	-0.0567652298186	0.106412733759	0.00332492522352	0.00939227599744	-0.179827755623	0.0632515771692	0.0110408011779	-0.947656989505	18.1280185636	47.8446912331	3.0506131202	-0.00355811895304	0.132434394579	3.55041787164	-0.204515492528	-0.0325232616107	0.11221982108	21.1656910555	51.2353734448	1.91181011498
0.429	-8.85764293774	14.4312570352	0.747411698103	-0.000473151587049	0.109756846402	-0.0363163071579	0.231049584922	0.010519260168	0.131049793214	-0.0161980580477	0.0915386783729	-0.198960256108	0.0118271300427	-0.0227238451401	0.619276927442	0.00997530333338	-0.0566353577935	0.153331316382	0.00333422675354	0.00921078404496	-0.183156149335	0.0632621473051	0.0100994706242	-0.93500411784	18.1758647818	47.8477452033	3.05732725561	-0.00342392797754	0.135947556421	3.4759058136	-0.20454795854	-0.0324087624512	0.116778497817	21.2169273867	51.2372889068	1.91911400855
0.43	-8.84321130617	14.4320061051	0.750728145242	-0.000363413657108	0.109719013481	-0.0393495342348	0.231060168244	0.0106473841674	0.1251982057	-0.016106614203	0.0913490110524	-0.180374384923	0.0118047126613	-0.0221109176957	0.606577961385	0.00991875629601	-0.0564587169399	0.199950390735	0.00334334513644	0.00902598175512	-0.186448430361	0.063271782664	0.00917124716341	-0.921442803781	18.2237140574	47.8508059149	3.06409588456	-0.00328626142689	0.139385544874	3.40007109165	-0.20458030781	-0.0322897780831	0.121190238628	21.2681656374	51.2392124887	1.92804974318
0.431	-8.82877892383	14.4327585772	0.754215963185	-0.000253714998747	0.10967830324	-0.0420709473822	0.231070876785	0.0107696972369	0.119427933125	-0.0160153506064	0.0911781821478	-0.161283424131	0.0117829016611	-0.0215110825356	0.593092358824	0.0098624091307	-0.0562356136743	0.246256140505	0.00335227708037	0.00883790611268	-0.189702854514	0.0632804968007	0.00825702625387	-0.906999015308	18.271566397	47.8538734047	3.07088367641	-0.00314519513487	0.142747039161	3.32291748286	-0.204612535929	-0.0321664606947	0.125444538076	21.3194058166	51.2411458042	1.93858131766
0.432	-8.81434578723	14.4335146171	0.757863938808	-0.00014405833345	0.109635027354	-0.0444808245118	0.231081704775	0.010886283402	0.113744397298	-0.0159242481688	0.091026693014	-0.141694843594	0.0117616835679	-0.0209251038727	0.578864967014	0.00980630813975	-0.0559663682325	0.292234743152	0.00336101933137	0.00864659588606	-0.192917598724	0.0632883041519	0.00735767614806	-0.891701196291	18.3194218076	47.8569476745	3.07765597105	-0.00300080625373	0.146030723128	3.24445045118	-0.204644638646	-0.0320389726305	0.129531590384	21.3706479347	51.2430904293	1.95066873729
0.433	-8.79991189273	14.4342743794	0.761660575867	-3.44460712108e-05	0.109589497125	-0.0465796339584	0.231092646533	0.010997231985	0.108152768575	-0.0158332873037	0.0908950373176	-0.121616549091	0.0117410441658	-0.0203537003687	0.563942041023	0.00975049929829	-0.0556513146946	0.337872332617	0.00336956867517	0.00845209170164	-0.196090770127	0.0632952200077	0.00647403548582	-0.875580128195	18.3672802958	47.8600286919	3.08437874913	-0.00285317324864	0.149235287039	3.16467736948	-0.204676611875	-0.0319074856834	0.133442303748	21.4218920038	51.2450478977	1.96426819265
0.434	-8.78547723654	14.4350380067	0.765594109893	7.51196889973e-05	0.109542023291	-0.0483680330616	0.231103696467	0.011102637347	0.102657955489	-0.0157424479347	0.0907837005976	-0.101056890904	0.0117209685437	-0.019797543812	0.548371072378	0.00969502824042	-0.0552908010459	0.383154964882	0.00337792193907	0.00825443610884	-0.199220415465	0.0633012604809	0.00560691102801	-0.858668787434	18.4151418683	47.8631163906	3.09101876616	-0.00270237589033	0.152359429585	3.08360772424	-0.204708451708	-0.031772180376	0.137168311165	21.4731380376	51.247019698	1.97933220863
0.435	-8.77104181472	14.4358056301	0.769652567804	0.000184637158564	0.109492915842	-0.0498468664221	0.231114849085	0.0112025986229	0.0972645962611	-0.0156517095045	0.0906931598172	-0.0800246699509	0.0117014411428	-0.019257257967	0.532200617621	0.00963994024526	-0.0548851892701	0.428068586705	0.00338607599394	0.00805367363572	-0.202304530771	0.0633064424742	0.00475707553476	-0.841002199071	18.4630065318	47.8662106718	3.09754367173	-0.00254849524549	0.155401860098	3.0012533018	-0.204740154421	-0.0316332452309	0.140701979166	21.5243860511	51.249007269	1.99580983818
0.436	-8.75660562322	14.4365773682	0.773823775351	0.000294104858398	0.109442483827	-0.0510171638432	0.231126098994	0.0112972194461	0.0919770500623	-0.0155610509831	0.0906238829112	-0.0585291421448	0.0116824458051	-0.0187334175944	0.515480127462	0.00958528022289	-0.0544348554728	0.472599007771	0.00339402775618	0.00784985083471	-0.205341071251	0.0633107836449	0.00392526579155	-0.82261728734	18.5108742929	47.8693114048	3.10392215848	-0.00239161366498	0.158361300927	2.91762835552	-0.204771716482	-0.0314908760332	0.144036416314	21.5756360608	51.2510119974	2.01364696026
0.437	-8.74216865787	14.4373533278	0.778095446527	0.000403521617899	0.109391035176	-0.0518801379735	0.231137440908	0.0113866076663	0.0867993901484	-0.0154704508775	0.09057632833	-0.0365800201034	0.0116639658224	-0.0182265476425	0.498259776417	0.00953109270014	-0.0539401900309	0.516731876116	0.00340177418976	0.00764301631844	-0.208327961293	0.0633143023682	0.0031121807863	-0.80355272317	18.5587451578	47.8724184278	3.11012391746	-0.00223181476952	0.161236489981	2.83274975307	-0.204803134557	-0.0313452750877	0.147165474598	21.6268880844	51.2530352141	2.03278636932
0.438	-8.72773091441	14.4381336032	0.782455205917	0.000512886573745	0.109338876516	-0.0524371816618	0.231148869649	0.0114708750601	0.0817353974562	-0.0153798872411	0.0905509445834	-0.0141874730762	0.0116459839873	-0.017737122607	0.480590294552	0.00947742180624	-0.0534015977642	0.560452657286	0.00340931230831	0.0074332207855	-0.211263104597	0.0633170176986	0.00231848003973	-0.783848769992	18.6066191328	47.8755315497	3.1161198467	-0.00206918343283	0.16402618341	2.74663710348	-0.20483440552	-0.0311966504734	0.150083754095	21.6781421411	51.2550781913	2.0531681478
0.439	-8.71329238847	14.4389182761	0.786890596151	0.000622199168499	0.109286312992	-0.0526898650473	0.231160380155	0.0115501370367	0.0767885558307	-0.0152893376839	0.0905481697847	0.00863787556591	0.011628482643	-0.0172655660593	0.462522800786	0.00942431125829	-0.052819498127	0.603746617009	0.00341663917722	0.00722051703606	-0.214144394287	0.0633189493297	0.00154478209075	-0.763547128008	18.6544962238	47.8786505506	3.12188203633	-0.00190380576192	0.166729158393	2.6593128635	-0.204865526453	-0.0310452152962	0.152786600403	21.7293982512	51.2571421403	2.07472968102
0.44	-8.69885307562	14.4397074159	0.791389174759	0.000731459149042	0.109233648094	-0.0526399323885	0.23117196748	0.0116245123385	0.0719620476011	-0.0151987793834	0.0905684311989	0.0318849528121	0.0116114437348	-0.0168122503396	0.444108638752	0.00937180434652	-0.0521943254147	0.646598807689	0.00342375191573	0.0070049599774	-0.216969723031	0.0633201175523	0.000791663138628	-0.742690776271	18.7023764367	47.8817751836	3.12738391757	-0.00173576907471	0.169344216036	2.57080242297	-0.204896494654	-0.0308911869441	0.155270103947	21.7806564364	51.2592282081	2.09740608931
0.441	-8.68441297138	14.4405010798	0.795938491821	0.000840666564828	0.109181183478	-0.0522892986628	0.231183626798	0.0116941227373	0.0672587499721	-0.0151081890954	0.0906121447966	0.0555422426041	0.0115948488614	-0.0163774964124	0.425399215594	0.00931994391932	-0.0515265289816	0.688994058561	0.00343064769902	0.00678660661935	-0.219736993071	0.0633205432118	5.96558424917e-05	-0.721323815989	18.7502597769	47.8849051757	3.13260027766	-0.00156516187452	0.171870184333	2.48113416936	-0.204927307641	-0.0307347863451	0.157531093922	21.8319167192	51.2613374763	2.12113025784
0.442	-8.66997207118	14.441299312	0.800526052713	0.000949821765979	0.109129218823	-0.051640011221	0.231195353406	0.0117590937604	0.0626832963899	-0.0150175431656	0.0906797148249	0.0795978139577	0.0115786793266	-0.0159615731483	0.406447312504	0.00926877236809	-0.0508165734819	0.730916940825	0.00343732376036	0.00656551605157	-0.222444142493	0.0633202476511	-0.00065077720086	-0.699542270711	18.7981462497	47.8880403793	3.13780687749	-0.00139207382176	0.174305921195	2.39033955519	-0.204957963153	-0.0305762375262	0.159566543996	21.8831791235	51.2634709573	2.14583176374
0.443	-8.65553037045	14.4421021451	0.805140078068	0.0010589254012	0.109078051621	-0.0506943927121	0.231207142729	0.0118195521155	0.0582334136125	-0.0149268175415	0.0907715333528	0.104039241967	0.0115629161904	-0.0155646993653	0.387300253482	0.00921833161182	-0.0500649390617	0.772351899541	0.00344377739311	0.00634174944483	-0.225089070971	0.063319252668	-0.00133918888568	-0.677281098964	18.8460358601	47.8911804635	3.14236164093	-0.00121659570243	0.176650317468	2.298452991	-0.204988459155	-0.0304157662298	0.161376048927	21.9344436737	51.265629595	2.17144364119
0.444	-8.64108786458	14.4429095992	0.809768050909	0.00116797841552	0.109027977023	-0.0494548029219	0.231218990318	0.0118756256097	0.0539135747822	-0.0148359877849	0.0908879798639	0.128853780137	0.0115475403188	-0.0151870437099	0.368011057304	0.00916866308149	-0.0492721216009	0.813283021955	0.00345000595283	0.00611536999981	-0.227669819071	0.0633175804969	-0.00200515332298	-0.654647775664	18.8939286128	47.8943249261	3.14656352997	-0.00103881939369	0.178902300021	2.20551211432	-0.205018793837	-0.030253599288	0.162957834778	21.9857103957	51.2678142626	2.19789139926
0.445	-8.62664454894	14.4437216822	0.814397998154	0.0012769820479	0.10897928772	-0.0479238033977	0.231230891853	0.0119274451061	0.0497254179791	-0.0147450290845	0.091029420872	0.154028236211	0.0115325324353	-0.0148287232631	0.348629836299	0.0091198077042	-0.0484386329781	0.853694223777	0.00345600685927	0.00588644288836	-0.230184403843	0.0633152537595	-0.00264832161071	-0.631688799796	18.9418245119	47.8974734041	3.15039248765	-0.00085883782626	0.18106083483	2.11155750532	-0.205048965619	-0.0300899645582	0.164311624947	22.0369793157	51.2700257591	2.22510164976
0.446	-8.6122004189	14.4445383903	0.819018132985	0.00138593782864	0.108932273766	-0.0461041044	0.231242843147	0.0119751429554	0.0456702804659	-0.0146539162693	0.0911962095147	0.179549049069	0.0115178731711	-0.0144898053299	0.329206030241	0.00907180588708	-0.0475650012651	0.893569202199	0.00346177759833	0.00565503522396	-0.232630924946	0.0633122954028	-0.00326839180106	-0.60845158092	18.9897235614	47.9006255161	3.15383149683	-0.000676744943858	0.183124929974	2.01663278215	-0.205078973146	-0.0299250898374	0.165437816642	22.088250461	51.2722648099	2.25299993157
0.447	-8.59775546985	14.4453597078	0.823616921902	0.00149484757674	0.108887222433	-0.0439985627327	0.231254840145	0.0120188526931	0.0417491949629	-0.014562623822	0.0913886851848	0.205402291132	0.0115035431143	-0.0141703081871	0.309788255283	0.00902469750098	-0.0466517709388	0.932891450349	0.00346731572394	0.00542121599164	-0.235007539701	0.0633087286521	-0.00386510943828	-0.584983693552	19.0376257646	47.9037808644	3.15686511993	-0.000492635659561	0.185093638619	1.92078450779	-0.205108815292	-0.0297592021938	0.16633747064	22.1395238594	51.2745320653	2.28151100874
0.448	-8.5833096972	14.4461856078	0.828183054924	0.00160371339699	0.108844418063	-0.0416101768078	0.231266878926	0.0120587087366	0.0379628920928	-0.0144711258928	0.0916071731762	0.231573691701	0.0114895228592	-0.013870201972	0.290424174957	0.00897852186397	-0.0456995030772	0.97164427289	0.00347261885992	0.00518505598128	-0.23731248102	0.0633045769636	-0.00443826765598	-0.56133274184	19.0855311245	47.9069390368	3.15947949886	-0.000306605809285	0.186966061934	1.82406212246	-0.205138491157	-0.0295925273102	0.167012296617	22.1907995395	51.2768281004	2.31055910885
0.449	-8.56886309637	14.4470160521	0.832705542445	0.00171253767698	0.108804141934	-0.0389420820666	0.231278955703	0.0120948460851	0.0343118046876	-0.014379396314	0.0918519843502	0.258048656244	0.0114757930534	-0.0135894096965	0.271160376098	0.00893331772466	-0.0447087755383	1.00981080478	0.00347768470177	0.00494662770968	-0.239544062171	0.0632998639762	-0.00498770713399	-0.537546214182	19.1334396439	47.9100996077	3.16166245937	-0.000118752102358	0.188741351919	1.7265178476	-0.205168000065	-0.0294252888444	0.167464634986	22.2420775302	51.279153414	2.34006807208
0.45	-8.55441566284	14.4478509917	0.837173722684	0.00182132308401	0.10876667212	-0.0359975462015	0.231291066826	0.0121274000238	0.0307960726786	-0.0142874086144	0.0921234148226	0.284812288708	0.0114623344443	-0.0133278083829	0.252042250911	0.00888912324533	-0.0436801831193	1.04737403322	0.00348251101829	0.00470600533618	-0.241700684839	0.0632946134647	-0.00551331591227	-0.513671342371	19.1813513247	47.9132621407	3.16340340674	7.08279306673e-05	0.190418714131	1.62820657589	-0.205197341564	-0.0292577078084	0.167697437108	22.2933578612	51.2815084288	2.36996155977
0.451	-8.53996739216	14.4486903672	0.841577246785	0.00193007256175	0.108732283364	-0.0327799643301	0.231303208779	0.0121565058345	0.0274155485677	-0.0141951360342	0.0924217456742	0.311849414509	0.011449127925	-0.0130852303149	0.233113885159	0.00884597598493	-0.0426143376915	1.08431682257	0.00348709565325	0.00446326457097	-0.243780845574	0.0632888492922	-0.00601502906586	-0.489754964859	19.2292661689	47.9164261891	3.16469350457	0.000262035992878	0.191997410291	1.52918574447	-0.205226515418	-0.0290900019682	0.167714243289	22.3446405621	51.2838934913	2.400163427
0.452	-8.52551827993	14.4495341089	0.845906145871	0.00203878932691	0.108701246955	-0.0292928541339	0.231315378181	0.0121822985105	0.0241698033642	-0.01410255154	0.0927472426838	0.339144604615	0.0114361545776	-0.0128614643961	0.214417952389	0.00880391288192	-0.0415118683093	1.12062194183	0.00349143652682	0.00421848257716	-0.245783142052	0.0632825953635	-0.00649282824439	-0.465843392187	19.2771841776	47.9195912986	3.1655254811	0.000454773078404	0.19347676076	1.42951519332	-0.205255521612	-0.0289223852668	0.167519159499	22.3959256633	51.2863088719	2.43059770763
0.453	-8.5110683218	14.4503821374	0.850150875747	0.00214747686569	0.108673830602	-0.025539850958	0.231327571787	0.0122049124791	0.0210581339197	-0.0140096278406	0.0931001560864	0.366682200649	0.0114233957166	-0.0126562576123	0.19599561525	0.00876297023712	-0.0403734212909	1.15627209489	0.00349553163704	0.00397173786677	-0.247706278717	0.0632758755789	-0.00694674107994	-0.44198227895	19.3251053518	47.9227570083	3.1658937335	0.000648939532215	0.194856146862	1.3292570098	-0.205284360338	-0.0287550672709	0.167116832337	22.4472131951	51.2887547653	2.4611890614
0.454	-8.49661751355	14.4512343639	0.854302234948	0.00225613893016	0.108650298326	-0.0215247028882	0.231339786484	0.0122244813313	0.0180795701453	-0.0139163374024	0.0934807203571	0.394446340739	0.0114108329295	-0.012469316588	0.177886433463	0.00872318369635	-0.0391996602669	1.19124995301	0.00349937906107	0.0037231101915	-0.249549071834	0.0632687137881	-0.00737684046902	-0.418216499209	19.3730296917	47.9259228523	3.16579428315	0.000844435112169	0.196135013047	1.22847536046	-0.205313031998	-0.0285882526426	0.166512424476	22.4985031881	51.2912312912	2.4918627739
0.455	-8.48216585102	14.4520906908	0.858351528645	0.00236477953449	0.108630910341	-0.0172512658501	0.231352019293	0.0122411375583	0.0152328838594	-0.0138226524652	0.0938891540205	0.422420986004	0.0113984481166	-0.0123003092321	0.160128278258	0.00868458823311	-0.0379912661958	1.22553818936	0.00350297695638	0.00347268042859	-0.251310453994	0.063261133746	-0.00778324373196	-0.394590026699	19.4209571973	47.9290883618	3.16522476077	0.00104115905313	0.197312868883	1.12723631116	-0.205341537195	-0.0284221406374	0.165711585782	22.549795673	51.2937384951	2.52254506946
0.456	-8.46771333017	14.4529510118	0.86229044944	0.00247340295114	0.108615922959	-0.0127234987103	0.231364267368	0.0122550122986	0.0125165968202	-0.0137285450585	0.0943256594873	0.450589947621	0.0113862235288	-0.0121488664656	0.142757254733	0.00864721813135	-0.0367489373433	1.25911951561	0.00350632356183	0.00322053046259	-0.252989478	0.0632531590683	-0.00816611165619	-0.371145821729	19.4688878681	47.9322530664	3.1641843766	0.001239010133	0.198389290857	1.02560763696	-0.205369876728	-0.0282569246304	0.164720428176	22.6010906805	51.2962763493	2.55316331983
0.457	-8.45325994706	14.4538152126	0.866111196578	0.00258201370686	0.10860558848	-0.00794545839017	0.231376527992	0.0122662350923	0.0099289905047	-0.0136339870173	0.0947904229182	0.478936914216	0.0113741418035	-0.0120145840231	0.125807630284	0.00861110696806	-0.0354733892254	1.29197672005	0.00350941719859	0.00296674306351	-0.254585320154	0.0632448131888	-0.00852564742769	-0.347925721289	19.5168217028	47.9354164955	3.1626739651	0.00143788674042	0.199363923987	0.923658622906	-0.205398051586	-0.0280927916692	0.163545494433	22.652388241	51.298844754	2.58364616334
0.458	-8.43880569787	14.4546831714	0.869806431234	0.00269061657865	0.108600155104	-0.0029212950667	0.231388798576	0.0122749336455	0.0074681158876	-0.0135389499987	0.0952836141151	0.507445479532	0.0113621859994	-0.0118970243224	0.109311771157	0.00857628759619	-0.0341653545119	1.32409270712	0.003512256271	0.00271140176199	-0.256097282887	0.0632361193173	-0.00886209545685	-0.324970337038	19.5647587002	47.9385781804	3.16069579124	0.00163768694403	0.200236483227	0.821459857126	-0.205426062943	-0.027929922056	0.162193731754	22.7036883852	51.301443539	2.61392377317
0.459	-8.4243505789	14.4555547593	0.873369298875	0.00279921658962	0.108599866832	0.00234475259822	0.23140107666	0.0122812336053	0.0051318036858	-0.0134434054985	0.09580538644	0.53609917024	0.011350339628	-0.011795718394	0.0933000854857	0.00854279212749	-0.0328255828892	1.35545053814	0.00351483926725	0.00245459072215	-0.257524796811	0.0632271003995	-0.00917574010418	-0.302318957663	19.6126988581	47.9417376551	3.15825362504	0.00183830856298	0.201006754664	0.719083017409	-0.205453912148	-0.0277684889604	0.160672459635	22.7549911432	51.3040724649	2.64392793179
0.46	-8.4098945866	14.4564298407	0.876793451607	0.00290781900473	0.10860496339	0.00784836215462	0.231413359906	0.0122852583448	0.00291767530143	-0.0133473248669	0.0963558767619	0.564881473663	0.0113385866849	-0.0117101678643	0.0778009739297	0.00851065191561	-0.0314548408837	1.3860334729	0.00351716475991	0.00219639461269	-0.258867422106	0.0632177790773	-0.00946690431201	-0.280009458016	19.6606421741	47.9448944583	3.15535269678	0.00203964923856	0.201674596499	0.61660065275	-0.205481600722	-0.0276086580601	0.158989341115	22.806296545	51.306731225	2.67359232903
0.461	-8.39543771755	14.4573082739	0.880073055625	0.00301642932649	0.108615680137	0.0135851319774	0.231425646099	0.012287128759	0.000823153066449	-0.0132506793258	0.0969352054314	0.593775865367	0.0113269116774	-0.0116398469836	0.0628407875192	0.00847989753934	-0.0300539116413	1.41582501189	0.00351923140646	0.001936898477	-0.260124849272	0.0632081776511	-0.00973594814822	-0.258078214451	19.7085886454	47.9480481344	3.15199963748	0.00224160650671	0.202239939806	0.514085961091	-0.205509130344	-0.0274505872137	0.157152351807	22.8576046203	51.3094194475	2.70285266638
0.462	-8.38097996845	14.4581899119	0.883202783763	0.00312505329056	0.108632247996	0.0195505857737	0.231437933145	0.0122869630719	-0.00115452741738	-0.0131534399849	0.0975434762824	0.622765836473	0.0113152996516	-0.0115842046936	0.0484437924824	0.00845055878619	-0.0286235946659	1.44480893893	0.0035210379495	0.00167618760271	-0.261296899314	0.0631983180434	-0.00998326726825	-0.236560025602	19.7565382686	47.9511982354	3.14820234478	0.00244407787115	0.202702789069	0.411612564843	-0.205536502851	-0.0272944261636	0.155169748352	22.9089153984	51.3121366972	2.7316467315
0.463	-8.3665213362	14.4590746022	0.886177830398	0.00323369686125	0.108654893377	0.0257401766503	0.231450219065	0.012284876644	-0.00301832833793	-0.0130555778584	0.0981807766608	0.651834920362	0.0113037362159	-0.0115426667344	0.0346321260222	0.0084226646361	-0.0271647055144	1.47296936413	0.00352258321699	0.00141434739152	-0.262383523059	0.0631882217643	-0.0102092910161	-0.215487470181	19.8044910399	47.95434432	3.14396673441	0.00264696087693	0.203063222494	0.30925428473	-0.205563720222	-0.0271403162668	0.15305004525	22.960228908	51.3148824779	2.75991475582
0.464	-8.3520618178	14.4599621824	0.888982649893	0.00334236622753	0.108683839183	0.0321514347452	0.231462501995	0.0122809838147	-0.00476733024698	-0.0129570638802	0.0988471798258	0.680971409718	0.0112922075676	-0.0115146298981	0.0214415465744	0.00839624324448	-0.025678077729	1.50028620668	0.00352386612079	0.00115146020046	-0.263390859072	0.0631779099938	-0.0104142498764	-0.194430250383	19.8524469549	47.9574856925	3.1387783587	0.002850153187	0.203321397648	0.20709602416	-0.205590784575	-0.0269883886228	0.150805242825	23.0115451774	51.3176562271	2.78758348525
0.465	-8.33760141047	14.4608524902	0.89163287729	0.00345106779829	0.108719302355	0.0387749094898	0.231474780185	0.0122753955944	-0.00640911050141	-0.0128578689207	0.0995427390783	0.710147095328	0.0112807005151	-0.0114994750317	0.00886818610888	0.00837132192681	-0.0241645576078	1.52675403559	0.00352488565779	0.000887613807846	-0.264301926149	0.063167403617	-0.0105985036811	-0.174077358912	19.9004060086	47.9606217671	3.13337083161	0.00305355265428	0.203477536904	0.105182488061	-0.205617698152	-0.0268387666679	0.148438666947	23.0628642341	51.3204573282	2.81461881101
0.466	-8.32314011154	14.4617453649	0.894116643816	0.00355980819653	0.108761494125	0.0456086314807	0.231487051992	0.0122682184942	-0.00794508983381	-0.0127579638062	0.100267489962	0.739354672172	0.0112692024914	-0.0114965723561	-0.00306283494865	0.00834792714598	-0.0226250040414	1.55235309716	0.00352564091303	0.000622896670049	-0.265132349447	0.0631567230188	-0.0107626927142	-0.154300707392	19.9483681956	47.9637522477	3.12759034336	0.00325705738899	0.203531932515	0.00360873286809	-0.205644463319	-0.0266915662952	0.145962078474	23.1141861054	51.3232851175	2.84095974267
0.467	-8.30867791854	14.4626406389	0.896431349218	0.00366859425473	0.10881062227	0.0526476577452	0.231499315879	0.0122595564389	-0.00937902077567	-0.0126573193336	0.101021455383	0.768576169285	0.0112577015687	-0.0115052730447	-0.0143385421325	0.00832608449751	-0.0210602928995	1.57706918681	0.00352613105715	0.000357391569888	-0.265877850878	0.0631458879696	-0.01090740583	-0.135125524132	19.9963335102	47.9668767699	3.12145404518	0.00346056583434	0.203484958199	-0.0975573643846	-0.205671082548	-0.0265468930541	0.143384403782	23.1655108174	51.3261388761	2.8665574044
0.468	-8.29421482915	14.463538142	0.898574899882	0.00377743301072	0.1088668897	0.0598872026985	0.231511570412	0.0122495095439	-0.0107147691306	-0.0125559062851	0.101804641583	0.797796230378	0.011246186474	-0.0115249163434	-0.0249480553757	0.00830581869408	-0.0194713139681	1.60088867581	0.0035263553442	9.11825308005e-05	-0.266540227298	0.063134917639	-0.0110332553113	-0.116573438572	20.044301946	47.9699949859	3.11497797072	0.00366397684238	0.203337057868	-0.198243297793	-0.205697558417	-0.0264048434508	0.140714802779	23.2168383957	51.3290178377	2.89136585593
0.469	-8.27975084123	14.4644377023	0.90054570511	0.00388633170281	0.108930494489	0.0673223744616	0.231523814254	0.0122381740148	-0.0119562892942	-0.0124536954447	0.102617039194	0.826998991834	0.0112346466	-0.0115548316667	-0.0348825911642	0.0082871535519	-0.0178589703868	1.62379848689	0.00352631311175	-0.00017564743346	-0.267119701224	0.0631238305743	-0.0111408740437	-0.0986640262417	20.0922734968	47.9731065642	3.10817854106	0.00386718974466	0.203088746695	-0.298379047827	-0.205723893591	-0.0262655047582	0.137962582638	23.2681688652	51.3319211918	2.91534219682
0.47	-8.2652859528	14.4653391465	0.902342699468	0.00399529776496	0.109001629804	0.0749482555693	0.231536046162	0.0122256420644	-0.0131076115649	-0.0123506576135	0.103458623196	0.856169012695	0.0112230720138	-0.011594340687	-0.044135449345	0.00827011197768	-0.0162241780638	1.64578615906	0.00352600378011	-0.000443015847878	-0.267617127613	0.0631126446806	-0.0112309134606	-0.0814148076752	20.1402481557	47.9762111897	3.10107250512	0.00407010442272	0.202740609426	-0.397895490021	-0.205750090821	-0.0261289549046	0.135137124802	23.3195022499	51.3348480861	2.93844650686
0.471	-8.25082016208	14.4662423005	0.903965301812	0.0041043388218	0.109080483873	0.0827598834694	0.231548264984	0.0122120018446	-0.0141728281742	-0.0122467636253	0.104329353215	0.88529102577	0.0112114534638	-0.0116427594067	-0.0527019901492	0.00825471595612	-0.0145678650473	1.66683987391	0.00352542685165	-0.000710841079859	-0.26803333635	0.0631013772031	-0.0113040414944	-0.0648412598239	20.1882259156	47.9793085644	3.09367688	0.00427262137699	0.202293299128	-0.496725105404	-0.205776152929	-0.0259952624246	0.132247835165	23.3708385727	51.3377976304	2.96064205468
0.472	-8.23635346743	14.4671469899	0.905413426459	0.0042134626837	0.109167239945	0.0907522600792	0.231560469654	0.0121973373908	-0.0151560793165	-0.0121419843618	0.105229173744	0.914350031366	0.011199782384	-0.0116994002038	-0.0605796040909	0.00824098653817	-0.0128909708648	1.68694849105	0.00352458190991	-0.00097904240342	-0.268369310774	0.0630900447121	-0.0113609405409	-0.048956833285	20.236206769	47.9823984073	3.08600893617	0.00447464179434	0.201747535569	-0.594802012827	-0.205802082804	-0.0258644864551	0.129304103903	23.422177856	51.3407688991	2.98189531267
0.473	-8.22188586742	14.4680530403	0.906687457114	0.0043226773418	0.109262076251	0.0989203527424	0.231572659187	0.0121817285806	-0.0160615412751	-0.0120362907677	0.106158014405	0.943331290488	0.011188050897	-0.0117635738436	-0.0677676753912	0.00822894382982	-0.0111944458303	1.70610157811	0.00352346861864	-0.00124754012096	-0.268626124314	0.0630786630891	-0.0114023054446	-0.0337729740713	20.2841907085	47.9854804549	3.07808621228	0.00467606761386	0.201104103471	-0.692062183782	-0.205827883385	-0.0257366767665	0.126315273345	23.4735201209	51.3437609347	3.00217591226
0.474	-8.20741736076	14.4689602782	0.907788265496	0.00443199096292	0.109365165976	0.107259097516	0.231584832677	0.0121652511034	-0.0168934130343	-0.0119296538654	0.107115790223	0.972220345902	0.0111762518143	-0.0118345914512	-0.0742675399742	0.00821860698174	-0.00947925032145	1.72428943949	0.00352208672075	-0.00151625565735	-0.268804948464	0.0630672475156	-0.011428841506	-0.0192991486401	20.3321777259	47.9885544612	3.06992641091	0.00487680159089	0.200363850585	-0.788443588786	-0.205853557661	-0.0256118738261	0.123290607706	23.5248653877	51.3467727511	3.02145685256
0.475	-8.19294794635	14.4698685308	0.908716980368	0.00454141188453	0.109476677244	0.115763438109	0.231596989291	0.0121479777815	-0.017653230927	-0.0118220447693	0.108102401925	1.00100305773	0.0111643786358	-0.0119117654885	-0.080080534477	0.00820999417956	-0.00774635404665	1.74150311011	0.0035204360371	-0.00178511166146	-0.268907059743	0.0630558124471	-0.0114412955338	-0.00560890708584	20.3801678134	47.9916203922	3.06193549931	0.005076747359	0.19952768564	-0.883886301275	-0.205879108652	-0.0254901092701	0.12023850414	23.5762136758	51.3498033357	3.03971241415
0.476	-8.17847762327	14.4707776273	0.909476019442	0.00465094860967	0.10959677305	0.124428173971	0.231609128268	0.0121299756235	-0.018351084902	-0.0117134347003	0.109117736208	1.02966550799	0.0111524255461	-0.0119944140574	-0.0852166034892	0.00820312263492	-0.00599673522708	1.75773452902	0.00351851646523	-0.00205403206034	-0.26893373802	0.0630443716083	-0.0114403820012	0.00743597236578	20.4281609626	47.9946780238	3.05332784355	0.00527580948985	0.19859657606	-0.978332856968	-0.205904539409	-0.0253714051743	0.117169687408	23.6275650033	51.3528516554	3.05692704022
0.477	-8.16400639076	14.4716873989	0.910067074001	0.00476060980182	0.109725611242	0.133248209429	0.231621248909	0.0121113061307	-0.0189879005775	-0.0116037949991	0.110161666061	1.05819419916	0.011140387408	-0.0120818621507	-0.0896795830631	0.0081980085774	-0.00423137981313	1.77297629887	0.00351632797813	-0.00232294215282	-0.26888644696	0.0630329380235	-0.0114267876783	0.0197526734264	20.4761571651	47.997726956	3.04453644156	0.00547389355071	0.197571545659	-1.07172794692	-0.205929852999	-0.0252557743172	0.114092026721	23.6789193874	51.3559166592	3.0730805248
0.478	-8.14953424822	14.4725976788	0.910492762923	0.00487040427971	0.109863344535	0.142218377408	0.231633350576	0.0120920282507	-0.0195678594755	-0.0114930971405	0.111234051114	1.08657590596	0.0111282597564	-0.0121734409984	-0.0934781123724	0.00819466724714	-0.00245128070965	1.78722190808	0.0035138706227	-0.0025917686963	-0.268766639985	0.063021524009	-0.0114012413427	0.0313399976003	20.524156412	48.0007670134	3.03557837009	0.00567090615966	0.196453672228	-1.16401891399	-0.205955052497	-0.0251432211808	0.111014246009	23.7302768444	51.358997279	3.08815900981
0.479	-8.13506119523	14.4735083032	0.91075605154	0.00498034101221	0.110010120471	0.15133349321	0.231645432688	0.0120721967709	-0.0200951001607	-0.011381312746	0.112334737941	1.114797749	0.0111160387902	-0.0122684912984	-0.0966224876174	0.00819311288833	-0.000657436914253	1.80046568273	0.00351114451838	-0.00286043994356	-0.268575854547	0.0630101411521	-0.0113644724384	0.0421978110098	20.5721586946	48.0037980389	3.02647255361	0.00586675503824	0.195244084935	-1.25515567156	-0.205980140978	-0.0250337416318	0.10794485209	23.7816373893	51.3620924344	3.10215188563
0.48	-8.12058723152	14.4744191114	0.910860318691	0.00509042911314	0.110166081394	0.160588353898	0.231657494718	0.0120518623626	-0.0205737164943	-0.0112684135968	0.113463560409	1.14284718569	0.0111037213622	-0.0123663648496	-0.0991246147532	0.00819335874353	0.00114914732794	1.81270280165	0.00350814985556	-0.00312888570625	-0.268315670837	0.062998800311	-0.0113172096472	0.0523277714383	20.6201640035	48.0068198941	3.01723788679	0.00606134906155	0.193943961689	-1.34509082146	-0.206005121511	-0.0249273231456	0.104892120231	23.833001036	51.3652010363	3.11505182087
0.481	-8.106112357	14.4753299462	0.910809263587	0.00520067783606	0.110331364441	0.169977740399	0.231669536185	0.0120310716304	-0.0210077482043	-0.0111543716466	0.114620340011	1.17071201924	0.0110913049667	-0.0124664261258	-0.100997937545	0.00819541704889	0.00296746338179	1.82392930605	0.00350488689401	-0.00339703739891	-0.267987714478	0.0629875116166	-0.0112601791289	0.0617332651746	20.6681723297	48.0098324596	3.00789310038	0.00625459830561	0.192554526423	-1.43377970993	-0.206029997145	-0.0248239450461	0.101864078781	23.8843677975	51.3683219895	3.12685464323
0.482	-8.0916365717	14.4762406543	0.910606957972	0.00531109656904	0.110506101521	0.179496418961	0.231681556654	0.012009867171	-0.0214011706412	-0.0110391590335	0.115804886221	1.19838040068	0.0110787877267	-0.0125680537762	-0.102257363375	0.00819929903012	0.00479649908771	1.83414210578	0.00350135596127	-0.00366482807936	-0.267593646418	0.0629762844757	-0.011194102818	0.0704193566344	20.7161836638	48.0128356346	2.99845689535	0.00644641409198	0.191077046328	-1.52118047973	-0.206054770907	-0.024723578761	0.0988684913609	23.9357376856	51.3714541965	3.1375593394
0.483	-8.07715987582	14.4771510866	0.910257782787	0.00542169482946	0.110690419302	0.18913914268	0.231693555732	0.0119882876427	-0.021757886163	-0.010922748092	0.117016996837	1.22584083115	0.0110661683788	-0.0126706420512	-0.102919186647	0.00820501489948	0.00663523963214	1.84333898307	0.00349755745099	-0.00393219248089	-0.267135156646	0.0629651275759	-0.0111196967723	0.0783927346056	20.7641979962	48.0158293369	2.98894783854	0.00663670902966	0.189512829036	-1.6072541051	-0.20607944579	-0.0246261880946	0.0959128416143	23.987110711	51.3745965602	3.14716796577
0.484	-8.06268226973	14.4780610987	0.909766420722	0.00553248225871	0.1108844392	0.198900652806	0.231705533059	0.0119663678422	-0.0220817149384	-0.0108051113644	0.118256458334	1.2530821622	0.0110534462567	-0.0127736021494	-0.103001009724	0.00821257385351	0.00848266842016	1.85151859299	0.00349349182123	-0.00419906703765	-0.266613956881	0.0629540488927	-0.0110376695767	0.0856616566598	20.8122153177	48.018813503	2.97938428819	0.00682539705407	0.187863219777	-1.69196441299	-0.206104024749	-0.0245317295158	0.0930043159751	24.0384868833	51.377747987	3.15568563342
0.485	-8.04820375391	14.4789705509	0.909137837589	0.00564346861699	0.111088277366	0.208775679977	0.231717488313	0.0119441387914	-0.0223763869144	-0.0106862216121	0.119523046212	1.28009359491	0.0110406212739	-0.0128763634852	-0.102521661902	0.00822198407169	0.0103377679473	1.8586804612	0.00348915959276	-0.00446538990298	-0.266031773783	0.0629430556975	-0.0109487208026	0.0922358914686	20.8602356185	48.0217880874	2.96978443861	0.00701239346322	0.186129598525	-1.77527808991	-0.20612851069	-0.0244401524631	0.0901497895829	24.089866211	51.3809073899	3.16312031448
0.486	-8.03372432898	14.4798793084	0.90837726742	0.00575466377801	0.111302044679	0.218758945317	0.231729421196	0.0119216278309	-0.0226455341326	-0.0105660518264	0.120816525348	1.3068646776	0.0110276939047	-0.0129783748744	-0.101501116485	0.008233252716	0.0121995206673	1.8648249788	0.00348456134733	-0.00473110096095	-0.265390342149	0.0629321545673	-0.0108535395277	0.0981266582094	20.908258889	48.0247530627	2.9601662606	0.00719761495106	0.184313377143	-1.85716467481	-0.206152906466	-0.0243513996622	0.087355812313	24.1412487015	51.3840736916	3.16948288679
0.487	-8.0192439957	14.4807872421	0.907490160316	0.00586607772372	0.111525846732	0.228845161477	0.231741331439	0.0118988587221	-0.0228926833952	-0.0104445752385	0.122136650338	1.33338530229	0.0110146651645	-0.0130791056358	-0.0999604062454	0.00824638593126	0.0140669098538	1.86995339434	0.00347969772593	-0.00499614183123	-0.264691398408	0.0629213513961	-0.0107528029162	0.103346564807	20.9562851198	48.0277084196	2.95054744184	0.00738097963789	0.182415996536	-1.93759653841	-0.20617721487	-0.0242654074581	0.0846285958542	24.1926343613	51.3872458265	3.17478699982
0.488	-8.00476275497	14.4816942283	0.906482204795	0.005977720539	0.11175978383	0.239029033517	0.231753218795	0.0118758517559	-0.0231212490471	-0.0103217653304	0.123483165839	1.35964569999	0.0110015365883	-0.0131780466077	-0.0979215376356	0.00826138884641	0.0159389204526	1.8740678031	0.00347456942708	-0.00526045586757	-0.263936674266	0.0629106514072	-0.0106471748621	0.107909543411	21.0043143011	48.030654166	2.94094538689	0.00756240709808	0.180438923843	-2.01654884921	-0.206201438626	-0.0241821061584	0.0819740033476	24.2440231955	51.3904227444	3.17904888093
0.489	-7.99028060778	14.4826001491	0.905359275639	0.0060896024064	0.112003950976	0.249305259771	0.231765083032	0.0118526238676	-0.023334527621	-0.010197595844	0.124855806907	1.38563643475	0.0109883102095	-0.0132747110785	-0.0954074039837	0.0082782655766	0.017814539921	1.87717113378	0.00346917720507	-0.00552398815003	-0.263127890657	0.0629000591674	-0.0105373046981	0.11183078459	21.0523464233	48.0335903273	2.93137717247	0.00774181838483	0.178383649655	-2.09399952678	-0.20622558039	-0.0241014203874	0.0793975386769	24.2954152086	51.3936034126	3.1822873503
0.49	-7.97579755526	14.4835048924	0.904127437621	0.00620173360083	0.112258437872	0.259668532595	0.231776923939	0.0118291887584	-0.0235356908524	-0.0100720407909	0.126254299323	1.41134839682	0.0109749885362	-0.0133686356294	-0.0924416978669	0.00829701922609	0.0196927590542	1.87926713267	0.00346352186826	-0.00578668547135	-0.262266751983	0.0628895786021	-0.0104238259711	0.115126669378	21.100381477	48.0365169456	2.92185951769	0.00791913605231	0.1762516853	-2.16992918275	-0.206249642735	-0.0240232694491	0.0769043379696	24.3468104037	51.3967868181	3.18452367187
0.491	-7.96131359864	14.4844083526	0.902792889625	0.00631412448422	0.112523328908	0.270113539089	0.231788741312	0.0118055570226	-0.0237277809065	-0.00994507446131	0.127678359918	1.43677279463	0.0109615745279	-0.0134593808899	-0.0890488229998	0.00831765189201	0.0215725727933	1.88036034538	0.00345760427737	-0.00604849631764	-0.261354940605	0.0628792130115	-0.0103073552864	0.117814699974	21.1484194525	48.0394340798	2.91240876913	0.00809428417505	0.174044560183	-2.24432105026	-0.206273628153	-0.0239475676985	0.074499163311	24.3982087831	51.3999719706	3.18578135967
0.492	-7.94682873924	14.48531043	0.901361975819	0.00642678550025	0.112798703159	0.280634961706	0.231800534958	0.0117817362792	-0.0239137059543	-0.00981667143291	0.129127696889	1.46190114608	0.0109480715713	-0.0135465322044	-0.0852538061008	0.00834016466892	0.0234529810141	1.88045609626	0.00345142534378	-0.00630937084382	-0.26039411176	0.0628689650882	-0.0101884912218	0.119913429196	21.1964603404	48.0423418046	2.90304081142	0.00826718836475	0.171763819207	-2.31716090233	-0.206297539049	-0.0238742249195	0.0721863949439	24.4496103481	51.4031579044	3.18608617783
0.493	-7.93234297851	14.4862110316	0.899841148406	0.00653972716902	0.113084634379	0.291227478909	0.231812304692	0.0117577313087	-0.0240962350508	-0.00968680657942	0.130602010096	1.48672526885	0.0109344834551	-0.0136297002117	-0.0810822084386	0.00836455765407	0.0253329892951	1.87956046576	0.00344498602794	-0.00656926084409	-0.259385888767	0.062858836936	-0.0100678133131	0.121442388278	21.2445041314	48.0452402105	2.89377112687	0.00843777578449	0.169411020276	-2.38843696013	-0.206321377735	-0.023803146708	0.0699700283585	24.5010150989	51.4063436804	3.18546593189
0.494	-7.91785631796	14.4871100706	0.898236945271	0.00665296008171	0.113381191001	0.301885765686	0.23182405033	0.0117335441937	-0.0242779949913	-0.00955545507869	0.132100991366	1.51123727012	0.0109208143444	-0.0137085213349	-0.0765600380619	0.00839082995355	0.0272116096608	1.87768026575	0.00343828733766	-0.00682811971779	-0.258331858638	0.0628488300887	-0.00994588111207	0.122422013723	21.2925508162	48.0481294034	2.88461467624	0.00860597516058	0.1669877319	-2.45813979157	-0.206345146426	-0.023734234859	0.067853669636	24.5524230349	51.4095283885	3.18395030499
0.495	-7.90336875919	14.4880074671	0.896555978805	0.00676649489527	0.113688436131	0.312604494135	0.231835771689	0.011709174463	-0.0244614664698	-0.00942259242062	0.133624324768	1.53542953561	0.0109070687546	-0.0137826581852	-0.0717136623862	0.00841897968903	0.0290878613002	1.87482301302	0.00343133032659	-0.00708590243115	-0.25723356808	0.0628389455315	-0.00982323331864	0.122873573098	21.3406003857	48.0510095037	2.87558591366	0.00877171679198	0.164495530904	-2.52626220132	-0.206368847237	-0.023667387757	0.0658405344002	24.6038341547	51.4127111491	3.18157084286
0.496	-7.88888030389	14.4889031475	0.894804902375	0.00688034232711	0.114006427545	0.323378333978	0.231847468586	0.0116846192391	-0.0246489815181	-0.00928819441479	0.135171686895	1.55929471809	0.0108932515256	-0.0138517998771	-0.0665697215736	0.00844900400531	0.0309607712573	1.87099690111	0.00342411609263	-0.00734256547514	-0.256092519916	0.0628291837214	-0.00970038698685	0.122819090466	21.3886528308	48.0538806461	2.86669878662	0.00893493255755	0.161936000246	-2.59279911287	-0.206392482182	-0.023602500767	0.0639334458392	24.6552484558	51.4158911149	3.1783606708
0.497	-7.87439095379	14.4897970452	0.892990399152	0.00699451314973	0.114335217689	0.334201953105	0.231859140832	0.0116598733877	-0.0248427212937	-0.00915223719778	0.136742747117	1.58282572551	0.0108793677945	-0.0139156622595	-0.0611550431131	0.00848089907848	0.0328293750932	1.86621077067	0.00341664577648	-0.00759806682005	-0.254910169904	0.0628195446095	-0.00957783680634	0.122281270538	21.4367081426	48.0567429788	2.85796661675	0.00909555592116	0.159310726968	-2.65774744369	-0.206416053165	-0.0235394666261	0.0621348359855	24.7066659351	51.4190674724	3.17435446382
0.498	-7.85990071072	14.4906890999	0.891119167209	0.00710901818541	0.114674853674	0.345070018069	0.231870788234	0.0116349296701	-0.0250447139842	-0.00901469724031	0.138337167834	1.60601570874	0.0108654229693	-0.0139739880598	-0.0554965574847	0.00851466012479	0.0346927175177	1.86047407845	0.00340892056014	-0.007852365867	-0.253687924	0.0628100276639	-0.00945605445958	0.121283422981	21.4847663124	48.0595966632	2.84940223396	0.00925352193477	0.156621300259	-2.72110597421	-0.206439561987	-0.0234781758349	0.0604467466474	24.7580865885	51.4222394438	3.1695882231
0.499	-7.84540957654	14.4915792585	0.889197882265	0.00722386830089	0.115025377281	0.355977194682	0.231882410588	0.0116097788962	-0.0252568338765	-0.00887555135403	0.139954604713	1.62885804905	0.0108514227018	-0.0140265469463	-0.0496212155558	0.00855028141004	0.0365498529896	1.85379686519	0.00340094166551	-0.00810542339702	-0.25242713604	0.0628006318926	-0.00933548805482	0.119849386538	21.5328273317	48.0624418732	2.84101772308	0.00940876723974	0.153869309666	-2.78287521162	-0.206463010333	-0.0234185170454	0.0588708324358	24.8095104114	51.4254062875	3.16409923136
0.5	-7.83091755317	14.492467474	0.887233186513	0.00733907440201	0.115386824952	0.366918148538	0.231894007683	0.0115844100795	-0.0254807996098	-0.00873477669822	0.14159470691	1.65134634554	0.0108373728606	-0.0140731355078	-0.0435559074103	0.00858775625968	0.0383998462835	1.84618972262	0.00339271035305	-0.00835720151797	-0.251129105851	0.0627913558677	-0.00921656163547	0.118003452139	21.580891192	48.0652787944	2.83282464743	0.00956123006629	0.151056343436	-2.84305724936	-0.20648639978	-0.0233603774468	0.0574083647225	24.8609373982	51.4285673	3.15792579949
0.501	-7.81642464258	14.4933537064	0.885231684893	0.00745464742838	0.1157592278	0.377887545634	0.231905579293	0.0115588105922	-0.0257181749912	-0.00859235078612	0.143257117284	1.67347440241	0.0108232795043	-0.0141135771532	-0.0373273833829	0.00862707706933	0.0402417730245	1.83766375951	0.00338422792049	-0.00860766360981	-0.249795077831	0.0627821977495	-0.00909967476547	0.115770287841	21.6289578852	48.0681076236	2.82483384013	0.00971085023151	0.148183986999	-2.90165562331	-0.20650973179	-0.0233036431467	0.0560602355981	24.9123675428	51.4317218165	3.15110719204
0.502	-7.80193084677	14.4942379222	0.883199904114	0.00757059834808	0.116142611599	0.388880052993	0.231917125181	0.0115329663208	-0.0259703678312	-0.00844825149118	0.144941472594	1.69523621628	0.0108091488547	-0.0141477219333	-0.0309621769702	0.00866823531594	0.042074720188	1.82823056733	0.00337549570155	-0.00885677426866	-0.248426239872	0.0627731553111	-0.00898520219043	0.113174862199	21.6770274033	48.0709285683	2.81705547869	0.00985756913581	0.145253821605	-2.95867516553	-0.206533007712	-0.0232481995462	0.0548269654391	24.9638008383	51.4348692119	3.14368347824
0.503	-7.78743616776	14.4951200943	0.881144292653	0.00768693815228	0.116536996795	0.399890339348	0.231928645095	0.0115068618212	-0.0262386315735	-0.00830245705305	0.146647403684	1.71662596366	0.0107949872706	-0.014175446287	-0.0244865302593	0.00871122156932	0.0438977865644	1.81790218544	0.00336651506479	-0.00910449925001	-0.247023722826	0.0627642259632	-0.00887349357436	0.110242369934	21.7250997385	48.0737418456	2.80949908495	0.0100013297582	0.142267423094	-3.01412185631	-0.206556228777	-0.0231939317092	0.0537087084958	25.0152372773	51.4380089013	3.13569530845
0.504	-7.77294060761	14.4960002021	0.879071179777	0.00780367784993	0.116942398503	0.410913075855	0.231940138767	0.0114804804726	-0.0265240655281	-0.00815494608337	0.14837453566	1.73763798858	0.0107808012211	-0.0141966527129	-0.0179263216341	0.00875602550419	0.04571008319	1.80669106595	0.00335728741246	-0.00935080541155	-0.245588600252	0.0627554067797	-0.00876487331084	0.106998157076	21.7731748833	48.0765476818	2.80217342079	0.0101420766501	0.139226360828	-3.06800267589	-0.206579396106	-0.0231407247241	0.0527052617399	25.066676852	51.4411403409	3.12718389928
0.505	-7.75844416839	14.496878231	0.876986797899	0.00792082846243	0.117358826509	0.421942936897	0.231951605909	0.0114538046317	-0.0268276163843	-0.00800569757152	0.150122488049	1.75826679054	0.0107665972601	-0.0142112693719	-0.0113069963336	0.00880263591266	0.0475107337424	1.79461003872	0.00334781417942	-0.009595660656	-0.244121888658	0.0627466945229	-0.00865964040847	0.103467647656	21.8212528303	48.0793463118	2.79508654773	0.0102797559289	0.136132196762	-3.12032545623	-0.2066025107	-0.0230884640568	0.0518160728971	25.1181195536	51.4442630283	3.11819085479
0.506	-7.74394685219	14.4977541731	0.874897234142	0.00803840101833	0.117786285278	0.432974600906	0.231963046219	0.0114268157834	-0.0271500804229	-0.00785469089002	0.151890874951	1.77850701273	0.0107523820006	-0.0142192496198	-0.00465349954902	0.00885104071698	0.0492988749	1.7816722764	0.00333809683216	-0.00983903387437	-0.242624548082	0.0627380856685	-0.00855806844899	0.0996762713185	21.8693335724	48.082137978	2.78824579716	0.0104143152696	0.132986484667	-3.17109873408	-0.20662557345	-0.0230370358947	0.0510402512737	25.1695653734	51.4473765027	3.10875797272
0.507	-7.72944866109	14.4986280259	0.872808426619	0.00815640654794	0.118224773954	0.444002751305	0.231974459375	0.0113994946906	-0.0274921050295	-0.00770190579996	0.153679305173	1.79835343079	0.01073816209	-0.014220571476	0.00200978727662	0.00890122698276	0.051073656668	1.76789125973	0.00332813686778	-0.0100808948899	-0.241097483064	0.0627295764314	-0.00846040561723	0.0956493921985	21.9174171029	48.0849229298	2.78165781498	0.0105457038967	0.129790769497	-3.22033160584	-0.206648585132	-0.0229863274805	0.0503765773028	25.2210143018	51.4504803452	3.09892715514
0.508	-7.71494959718	14.4994997931	0.870725944638	0.00827485607811	0.118674286384	0.455022108275	0.231985845033	0.0113718232071	-0.0278508621268	-0.00754732245618	0.155487382374	1.81780097123	0.0107239441864	-0.0142152358421	0.00866148053319	0.00895318093243	0.0528342426543	1.75328071277	0.00331793581312	-0.0103212144158	-0.239541568581	0.0627211627707	-0.00836691592231	0.0913299976091	21.9655034152	48.0877016646	2.77581173182	0.0106738725749	0.126546586939	-3.26803351074	-0.206671546409	-0.0229362279091	0.0498225655174	25.2724663291	51.4535741778	3.08873787522
0.509	-7.70044966254	14.5003694841	0.86865618825	0.00839376062685	0.119134811088	0.466027299357	0.231997202835	0.0113437807577	-0.0282340367557	-0.00739092141242	0.157314705146	1.83684457321	0.010709734934	-0.0142032688716	0.0152724602885	0.00900688795894	0.0545798103673	1.73785471333	0.00330749522393	-0.010559963968	-0.237957535852	0.0627128404178	-0.00827778979827	0.0869222504552	22.0135925032	48.0904744263	2.76971168816	0.0107987735999	0.123255462964	-3.3142144384	-0.206694457837	-0.0228866273826	0.0493784875143	25.323921445	51.4566576657	3.0782379657
0.51	-7.68594885925	14.5012371142	0.866603985429	0.00851313119803	0.119606331272	0.477013070027	0.232008532398	0.0113153448524	-0.0286377737066	-0.00723268362629	0.15916086713	1.85547939394	0.0106955409393	-0.0141847205437	0.0218241956391	0.00906233263983	0.056309551427	1.72162740599	0.00329681668403	-0.0107971158308	-0.236346189782	0.0627046049466	-0.00819315249099	0.0823523641156	22.061684361	48.0932412216	2.76387888193	0.0109203607882	0.11991891366	-3.35888417015	-0.20671731986	-0.0228374176591	0.0490409595659	25.3753796391	51.4597305172	3.06746503711
0.511	-7.67144718934	14.5021027035	0.864574551582	0.0086329787761	0.120088824873	0.487974131946	0.232019833318	0.0112864948813	-0.0290621684399	-0.00707259046415	0.16102545714	1.87370062767	0.0106813687486	-0.0141596608849	0.0282951219779	0.00911949875141	0.0580226717163	1.70461317265	0.0032859018046	-0.0110326430309	-0.234708210421	0.0626964517936	-0.00811315350931	0.0776455992309	22.1097789828	48.0960023188	2.7583155483	0.0110385894676	0.116538445231	-3.40205268767	-0.206740132815	-0.0227884933752	0.0488076083129	25.4268409006	51.4627924798	3.05646014214
0.512	-7.65694465484	14.5029662799	0.862578243017	0.00875331432116	0.120582265255	0.498906631808	0.23203110517	0.0112572092434	-0.0295091075823	-0.00691062370516	0.162908060841	1.89150677437	0.0106672248258	-0.0141281847527	0.0346571423943	0.00917836928243	0.0597183903344	1.68682406359	0.00327475222241	-0.0112665213462	-0.23304842023	0.0626883762136	-0.00803800658556	0.072648248286	22.157876363	48.0987580904	2.75322774053	0.0111534164689	0.113115557392	-3.44372299041	-0.206762896938	-0.0227397524163	0.0486743096262	25.4783052185	51.4658433455	3.04527120292
0.513	-7.64244125777	14.5038278743	0.860610637814	0.00887414876368	0.121086619778	0.509802413071	0.232042347508	0.0112274666481	-0.0299760829657	-0.00674676554616	0.164808257152	1.90888584657	0.0106531155306	-0.0140904057006	0.0409009617943	0.00923892644869	0.0613959421944	1.6682796564	0.00326336959978	-0.0114987239132	-0.231356713795	0.0626803732674	-0.00796788572971	0.0675934633764	22.2059764965	48.1015088987	2.74838884175	0.0112648001153	0.109651735222	-3.48392134885	-0.206785612362	-0.0226910949328	0.0486406574491	25.5297725817	51.4688829451	3.0339281708
0.514	-7.62793700007	14.5046875199	0.858680415899	0.0089954929985	0.121601849861	0.520657753608	0.232053559865	0.0111972465582	-0.0304640969262	-0.00658099860797	0.166725619234	1.92583831712	0.0106390471008	-0.0140464538923	0.0470026547191	0.00930115170887	0.0630545781606	1.6489922759	0.00325175562608	-0.0117292234955	-0.229642450811	0.0626724379037	-0.00790284176388	0.062494468264	22.2540793784	48.1042550001	2.74381390214	0.0113727002089	0.106148451994	-3.52264510689	-0.206808279121	-0.0226424235105	0.0487021871377	25.5812429787	51.4719111467	3.02247494459
0.515	-7.61343188368	14.505545256	0.856791850179	0.00911735787963	0.122127912399	0.531467322457	0.232064741752	0.0111665282058	-0.0309726080159	-0.00641330593951	0.168659717678	1.9423585721	0.0106250256337	-0.0139964802794	0.0529445711436	0.00936502577927	0.064693562644	1.62897669099	0.0032399120161	-0.0119579964563	-0.227903470688	0.0626645650287	-0.00784290815356	0.0573727523442	22.3021850043	48.1069966586	2.73950311542	0.0114770780232	0.102607176614	-3.55990565345	-0.206830897155	-0.0225936445703	0.0488556933124	25.6327163982	51.474927859	3.01094965637
0.516	-7.59892591049	14.5064011264	0.854948971421	0.00923975421534	0.122664759023	0.542225926481	0.232075892662	0.0111352914176	-0.0315009685	-0.00624367102158	0.170610118195	1.95844246109	0.010611057067	-0.0139406529868	0.0587100139892	0.00943052864802	0.0663121748522	1.60824772537	0.00322784050853	-0.0121850186872	-0.226140991133	0.062656749526	-0.00778809728185	0.0522489910654	22.3502933697	48.1097341382	2.73545615375	0.0115778962957	0.0990293684454	-3.59571068415	-0.206853466311	-0.0225446678872	0.0490976731526	25.6841928286	51.4779330286	2.99938946962
0.517	-7.58441908234	14.5072551787	0.853155564517	0.00936269276293	0.123212336165	0.552928356869	0.232087012066	0.0111035166997	-0.0320484674303	-0.0060720777714	0.17257638217	1.97408548912	0.0105971471624	-0.013879156353	0.0642832536323	0.00949763958986	0.0679097088155	1.58682020129	0.00321554286579	-0.0124102667972	-0.224355228893	0.062648986277	-0.00773840073596	0.0471441006812	22.3984044706	48.1124676996	2.73166660964	0.0116751192195	0.0954164790743	-3.63006805791	-0.206875986349	-0.0224954068536	0.0494243940338	25.7356722585	51.4809266386	2.98783065379
0.518	-7.56991140102	14.508107464	0.851415164769	0.00948618422355	0.123770585061	0.563569435682	0.232098099417	0.0110711853373	-0.0326142574195	-0.00589851054702	0.174558066582	1.98928333504	0.0105833014892	-0.0138121899143	0.069649623787	0.00956633718096	0.0694854733823	1.56470893231	0.00320302087352	-0.0126337177476	-0.22254667183	0.0626412701816	-0.00769379005507	0.0420772610523	22.4465183032	48.1151975993	2.72813273966	0.0117687124353	0.0917699527	-3.6629846908	-0.206898456941	-0.0224457786993	0.0498319148319	25.7871546762	51.4839087081	2.97630828619
0.519	-7.55540286827	14.5089580371	0.849731031805	0.00961023923697	0.124339441782	0.574144004626	0.232109154149	0.0110382795322	-0.0331973528955	-0.00572295415168	0.176554724097	2.00403169508	0.0105695254106	-0.0137399673315	0.0747955417537	0.00963659931375	0.0710387921975	1.54192869808	0.00319027634017	-0.0128553489379	-0.220715708907	0.0626335961773	-0.00765421859231	0.0370656644227	22.4946348641	48.1179240954	2.72485947609	0.0118586430252	0.0880912269621	-3.69446678496	-0.206920877683	-0.0223957046856	0.0503161126981	25.8386400702	51.4868792904	2.96485632658
0.52	-7.54089348577	14.5098069557	0.848106194288	0.00973486837648	0.124918837249	0.584646929827	0.23212017568	0.0110047824873	-0.0337967368541	-0.00554539383808	0.178565903106	2.01832632356	0.0105558240693	-0.013662715339	0.0797084432052	0.00970840321167	0.0725690036606	1.51849422802	0.00317731109662	-0.0130751381617	-0.218862738593	0.0626259592569	-0.00761962228896	0.0321269422711	22.5427541499	48.1206474475	2.72184465826	0.0119448795055	0.0843817337269	-3.72451968551	-0.20694324809	-0.0223451102615	0.0508727356791	25.890128429	51.4898384723	2.95350748301
0.521	-7.52638325515	14.5106542805	0.846543405205	0.00986008214374	0.125508697265	0.595073103039	0.232131163411	0.010970678461	-0.0344113158062	-0.00536581531264	0.180591147778	2.03216301886	0.0105422023753	-0.0135806726948	0.0843768453342	0.00978172544394	0.0740754608663	1.49442018332	0.00316412699574	-0.0132930636012	-0.216988140446	0.0626183544858	-0.00758991987504	0.0272778855579	22.5908761575	48.1233679127	2.71908570826	0.0120273918224	0.0806428999578	-3.7531478526	-0.206965567608	-0.0222939251909	0.0514974055113	25.9416197415	51.4927863727	2.94229318202
0.522	-7.51187217797	14.5115000748	0.845045156777	0.00998589096364	0.126108942539	0.605417443883	0.232142116727	0.0109359528407	-0.0350399249	-0.0051842047397	0.1826299981	2.04553762649	0.0105286649944	-0.0134940890934	0.0887903573384	0.00985654194014	0.0755575315289	1.46972114196	0.00315072591204	-0.0135091038148	-0.215092286709	0.062610777019	-0.0075650137146	0.0225344353239	22.6390008844	48.1260857453	2.71657958627	0.0121061513467	0.0768761486253	-3.7803548124	-0.206987835613	-0.0222420836702	0.0521856360137	25.9931139962	51.495723141	2.93124353886
0.523	-7.49736025574	14.5123444042	0.843613680452	0.0101123051793	0.126719488711	0.615674901739	0.232153034999	0.0109005922104	-0.0356813357212	-0.00500054874568	0.184681989933	2.05844603833	0.0105152163378	-0.0134032240709	0.0929396877254	0.00993282800485	0.0770145978926	1.44441158547	0.00313710974126	-0.0137232377295	-0.213175542796	0.0626032221168	-0.00754479066545	0.0179116629588	22.6871283278	48.1288011965	2.7143227458	0.0121811308708	0.0730828996562	-3.8061431258	-0.207010051417	-0.0221895244264	0.0529328513658	26.0446111823	51.4986489564	2.92038722336
0.524	-7.48284748986	14.5131873365	0.842250935733	0.0102393350468	0.127340246391	0.625840457877	0.232163917587	0.010864584412	-0.0363342611818	-0.00481483442319	0.186746655049	2.07088419419	0.0105018605528	-0.013308345903	0.0968166480889	0.0100105583321	0.0784460566291	1.41850588753	0.00312328040008	-0.0139354446366	-0.211238271273	0.06259568516	-0.00752912295795	0.0134237520397	22.7352584857	48.1315145135	2.71231123805	0.0122523046061	0.0692645709116	-3.83051436357	-0.207032214274	-0.0221361908002	0.0537344013574	26.0961112888	51.5015640258	2.90975147486
0.525	-7.46833388173	14.5140289413	0.840958621353	0.0103669907306	0.127971121184	0.635909127544	0.232174763839	0.0108279186003	-0.0369973623892	-0.00462704933507	0.188823521188	2.08284808384	0.0104886015146	-0.0132097305022	0.100414153509	0.0100897070198	0.0798513187251	1.39201830434	0.00310923982567	-0.0141457041897	-0.209280835021	0.0625881616639	-0.00751786909002	0.00908398380852	22.7833913559	48.1342259394	2.71054057777	0.0123196481811	0.0654225791841	-3.8534690913	-0.207054323385	-0.0220820308102	0.0545855783857	26.1476143051	51.5044685825	2.89936199784
0.526	-7.45381943261	14.5148692897	0.839738182724	0.0104952822981	0.128612013729	0.645875962153	0.232185573091	0.0107905852914	-0.0376692553982	-0.00443718151842	0.190912112105	2.09433374986	0.0104754428192	-0.0131076603156	0.103726219677	0.0101702475838	0.0812298093607	1.36496296697	0.00309498997537	-0.0143539964076	-0.207303600706	0.062580647292	-0.00751087473658	0.00490472302772	22.8315269367	48.1369357126	2.70900593698	0.0123831386413	0.061558341207	-3.87500686301	-0.207076377899	-0.0220269972038	0.055481634452	26.1991202208	51.5073628851	2.88924305141
0.527	-7.43930414374	14.5157084542	0.838590797037	0.0106242197148	0.129262819736	0.655736051478	0.232196344672	0.0107525764055	-0.0383485164493	-0.00424521948856	0.193011947626	2.10533729141	0.0104623877774	-0.0130024232274	0.106747956655	0.0102521529724	0.0825809677819	1.33735387537	0.00308053282633	-0.014560301679	-0.205306942167	0.0625731378678	-0.00750797367135	0.000897407415323	22.8796652266	48.1396440667	2.70770208538	0.0124427544493	0.0576732746636	-3.89512622374	-0.207098376921	-0.0219710474889	0.0564177954802	26.2506290258	51.5102472152	2.87941725552
0.528	-7.42478801626	14.5165465083	0.83751738444	0.0107538128397	0.129923430024	0.665484525933	0.232207077903	0.0107138853029	-0.0390336888377	-0.00405115224289	0.195122543705	2.11585486852	0.0104494394101	-0.0128943114693	0.109475559635	0.0103353955799	0.0839042471667	1.30920489418	0.0030658703751	-0.014764600772	-0.203291243781	0.0625656293866	-0.00750898869836	-0.00292746143532	22.9278062243	48.1423512293	2.70662327111	0.0124984754862	0.0537687991914	-3.91382472067	-0.207120319517	-0.0219141439525	0.0573892774992	26.3021407104	51.5131218767	2.86990568042
0.529	-7.41027105124	14.5173835263	0.836518615484	0.01088407142	0.130593730567	0.675116558858	0.232217772099	0.010674506814	-0.0397232888499	-0.00385496926479	0.197243412493	2.1258827072	0.0104366004441	-0.0127836205412	0.111906296537	0.0104199472607	0.0851991144889	1.28052975027	0.00305100463729	-0.0149668748457	-0.201256903714	0.062558118026	-0.00751373259143	-0.00656032474944	22.9759499286	48.1450574227	2.70576348901	0.0125502830545	0.0498463373697	-3.93109892277	-0.207142204716	-0.0218562536625	0.058391302824	26.3536552649	51.5159871934	2.86072778702
0.53	-7.39575324969	14.5182195831	0.835594903678	0.0110150050865	0.131273602531	0.684627368799	0.232228426571	0.0106344372635	-0.0404158121673	-0.00365666052735	0.1993740624	2.13541710515	0.0104238733097	-0.0126706481466	0.114038492567	0.0105057793431	0.0864650503801	1.25134203205	0.00303593764713	-0.0151671054661	-0.199204337094	0.0625506001552	-0.00752200903906	-0.00999257052899	23.0240963388	48.1477628626	2.70511630177	0.012598159881	0.0459073156841	-3.94694444836	-0.207164031517	-0.0217973484549	0.0594191123964	26.4051726803	51.518843508	2.85190144181
0.531	-7.38123461252	14.5190547537	0.834746431559	0.0111466233489	0.131962922326	0.694012221866	0.232239040627	0.0105936744879	-0.0411097391043	-0.00345621649706	0.201513998171	2.14445443804	0.0104112601391	-0.0125556931443	0.115871512055	0.0105928626428	0.0877015489912	1.22165519024	0.00302067145709	-0.0153652746242	-0.197133979031	0.0625430723439	-0.0075336135922	-0.0132165357645	23.0722454541	48.1504677582	2.70467495918	0.0126420901216	0.0419531654594	-3.96135600104	-0.207185798894	-0.021737404907	0.0604679832468	26.4566929476	51.5216911802	2.84344288707
0.532	-7.36671514058	14.5198891135	0.83397314325	0.0112789355909	0.132661561654	0.703266434095	0.232249613573	0.0105522178475	-0.0418035417097	-0.00325362813749	0.203662720973	2.15299116634	0.0103987627652	-0.0124390545196	0.11740573743	0.0106811674762	0.0889081178564	1.19148254024	0.0030052081374	-0.0155613647575	-0.19504628749	0.0625355313698	-0.00754833461315	-0.016225506115	23.1203972741	48.1531723119	2.70443238318	0.0126820593662	0.0379853237527	-3.97432741232	-0.207207505798	-0.0216764042954	0.0615332401358	26.5082160585	51.524530585	2.83536672592
0.533	-7.35219483466	14.5207227375	0.833274740726	0.0114119510655	0.133369387558	0.712385373809	0.232260144716	0.0105100682327	-0.0424956879579	-0.00304888691276	0.205819728478	2.1610238427	0.0103863827228	-0.0123210303781	0.118642545451	0.0107706636741	0.0900842777596	1.16083726608	0.00298954977563	-0.0157553587742	-0.192941746001	0.0625279742253	-0.00756595422267	-0.0190137129393	23.1685517986	48.1558767187	2.70438119769	0.0127180546451	0.0340052342005	-3.9858516921	-0.207229151167	-0.0216143325404	0.0626102698734	26.5597420049	51.5273621114	2.82768595219
0.534	-7.33767369544	14.5215557002	0.832650709897	0.0115456788906	0.134086262477	0.721364463927	0.232270633364	0.0104672280642	-0.0431846491992	-0.00284198479105	0.207984514959	2.16854911974	0.0103741212491	-0.0122019169649	0.119584281099	0.0108613205942	0.0912295626055	1.12973242564	0.00297369847621	-0.0159472400803	-0.190820866179	0.0625203981236	-0.00758624924329	-0.0215763283195	23.2167090276	48.1585811662	2.70451377332	0.0127500644362	0.0300143478118	-3.99592108544	-0.207250733923	-0.0215511801381	0.0636945347069	26.611270779	51.5301861603	2.82041195035
0.535	-7.32315172355	14.5223880757	0.832100309432	0.011680128044	0.134812044301	0.730199184458	0.232281078829	0.0104237012873	-0.0438689048169	-0.00263291424787	0.210156571398	2.17556375822	0.0103619792868	-0.0120820077099	0.120234228845	0.0109531071352	0.0923435192969	1.09818095731	0.00295765635986	-0.0161369926084	-0.188684190052	0.0625128005029	-0.00760899213599	-0.0239094571152	23.2648689611	48.1612858342	2.70482227206	0.0127780786719	0.0260141237012	-4.00452713564	-0.207272252984	-0.0214869420785	0.0647815846605	26.6628023736	51.5330031436	2.81355448067
0.536	-7.30862891954	14.5232199371	0.831622600555	0.0118153073593	0.135546586431	0.738885074745	0.232291480426	0.0103794933615	-0.0445469469996	-0.00242166826937	0.212335385595	2.18206463562	0.0103499574868	-0.0119615923046	0.120596581721	0.0110459917486	0.0934257076195	1.06619568771	0.00294142556313	-0.0163246008496	-0.186532292215	0.0625051790309	-0.00763395192831	-0.0260101275635	23.3130315994	48.1639908947	2.70529855788	0.0128020887486	0.0220060297567	-4.01166075333	-0.207293707264	-0.0214216177514	0.0658670695266	26.714336782	51.5358134817	2.80712173879
0.537	-7.2941052839	14.5240513567	0.83121644333	0.0119512255214	0.136289737836	0.747417735925	0.232301837478	0.0103346112441	-0.0452172878431	-0.00220824035543	0.21452044229	2.18804875505	0.0103380562127	-0.0118409558096	0.120676408209	0.0111399424525	0.0944757001337	1.03378934079	0.00292500823776	-0.0165100498865	-0.184365781721	0.0624975316074	-0.00766089513144	-0.0278762787057	23.3611969431	48.1666965112	2.70593442023	0.0128220875351	0.0179915432348	-4.0173122905	-0.207315095678	-0.0213552108417	0.0669467498083	26.7658739975	51.5386176027	2.80112038553
0.538	-7.27958081702	14.5248824051	0.830880504102	0.0120878910619	0.13704134312	0.755792833166	0.232312149316	0.0102890633688	-0.0458784627263	-0.00199262452264	0.216711223295	2.19351325426	0.0103262755459	-0.0117203777969	0.12047961721	0.0112349268436	0.0954930820779	1.00097454769	0.00290840655011	-0.0166933254293	-0.182185303829	0.0624898563665	-0.00768958664368	-0.0295067458355	23.4093649928	48.1694028391	2.70672141016	0.0128380693824	0.0139721512797	-4.0214716197	-0.207336417148	-0.0212877292125	0.0680165085942	26.8174140143	51.5414159407	2.79555547237
0.539	-7.26505551924	14.525713152	0.830613251776	0.0122253123548	0.137801242586	0.764006098143	0.232322415277	0.0102428596194	-0.0465290361317	-0.00177481530717	0.21890720763	2.19845541507	0.0103146152913	-0.0116001315278	0.120012921005	0.0113309121103	0.0964774512807	0.967763857829	0.00289162268047	-0.0168744138519	-0.179991541463	0.0624821516778	-0.00771979063853	-0.0309012439102	23.4575357492	48.1721100253	2.70765097439	0.0128500301337	0.0099493513612	-4.02412821733	-0.207357670605	-0.0212191847778	0.0690723607549	26.8689568267	51.5442089337	2.79043060541
0.54	-7.25052939083	14.5265436651	0.830413006246	0.0123634976122	0.138569272301	0.772053331231	0.232332634712	0.0101960112983	-0.0471676061861	-0.00155480776752	0.221107871674	2.20287267277	0.0103030749839	-0.0114804831691	0.119283796514	0.011427865045	0.0974284180849	0.934169750552	0.00287465882242	-0.0170533022309	-0.177785216498	0.0624744161468	-0.00775127143447	-0.0320603479922	23.5057092134	48.174818208	2.70871452987	0.0128579671352	0.00592465162718	-4.02527125072	-0.207378854994	-0.0211495933657	0.0701104634209	26.9205024297	51.546997023	2.7857478559
0.541	-7.23600243199	14.5273740106	0.830277908593	0.0125024548805	0.139345264168	0.77993040382	0.232342806984	0.0101485310906	-0.0477928092005	-0.00133259748702	0.223312689323	2.20676262573	0.0102916538968	-0.0113616910483	0.118300445043	0.0115257520567	0.098345605284	0.900204647667	0.00285751718212	-0.0172299783846	-0.175567090795	0.0624666486139	-0.00778379434465	-0.0329854724114	23.5538853862	48.177527517	2.70990337431	0.0128618792466	0.00189957116755	-4.02488966854	-0.207399969278	-0.021078974572	0.0711271241307	26.9720508185	51.5497806509	2.7815079242
0.542	-7.22147464286	14.5282042524	0.83020568639	0.0126421920355	0.140129046006	0.787633271117	0.232352931467	0.0101004350445	-0.0483992829686	-0.00110818057627	0.225521132177	2.21012308177	0.0102803510495	-0.0112440035097	0.117074632013	0.0116245391833	0.0992286480619	0.865880908204	0.00284019997746	-0.0174044309311	-0.173338002369	0.0624588481285	-0.00781717640287	-0.0337786440214	23.6020642692	48.1802383663	2.71179522574	0.0128617668523	-0.00212435976442	-4.02297219539	-0.207421012442	-0.0210073521806	0.0721176586812	27.023601989	51.5525602584	2.77770718932
0.543	-7.20694602351	14.5290344528	0.830195177346	0.0127827167794	0.140920441606	0.795157929984	0.232363007553	0.0100517380805	-0.0489946451271	-0.000881553675349	0.227732669673	2.21295191117	0.0102691652168	-0.0111276619229	0.115608541761	0.0117241921044	0.100077193982	0.8312109322	0.00282270943735	-0.017576649286	-0.171098707262	0.0624510139511	-0.00785117847042	-0.0342254910793	23.6502458638	48.1829508472	2.71316663921	0.0128576318725	-0.00614559980118	-4.01950787812	-0.207441983494	-0.020934752719	0.0730812645052	27.0751559372	51.5553362875	2.77435089648
0.544	-7.19241657395	14.5298646721	0.830243371427	0.0129240366356	0.141719270819	0.802500494843	0.23237303465	0.0100024543947	-0.0495727264788	-0.00065271395587	0.229946769285	2.21524731274	0.0102580949362	-0.011012899194	0.113916916016	0.0118246761528	0.100890902951	0.796207006468	0.00280504780085	-0.0177466237199	-0.16885016058	0.0624431456039	-0.00788551591519	-0.0344493984594	23.6984301716	48.1856647487	2.71463622153	0.0128494777744	-0.0101625964295	-4.01448537859	-0.207462881473	-0.0208612054709	0.0740132319042	27.12671266	51.5581091785	2.77143105865
0.545	-7.17788629413	14.5306949677	0.830347869545	0.0130661589458	0.142525349637	0.809657141166	0.232383012178	0.00995260184544	-0.0501323721837	-0.000421659122851	0.232162896754	2.21700762561	0.0102471385189	-0.0108999355321	0.112010407698	0.0119259563279	0.101669447186	0.760881462767	0.00278721731627	-0.017914345436	-0.166593271735	0.0624352428622	-0.0079199675485	-0.0344538681675	23.746617194	48.1883801636	2.71619361639	0.0128373095832	-0.0141737859954	-4.00789375317	-0.207483705448	-0.0207867435568	0.0749105962459	27.1782721542	51.5608793655	2.76894302666
0.546	-7.16335518394	14.5315253947	0.83050615713	0.0132090908657	0.143338490272	0.816624128696	0.232392939578	0.0099021994231	-0.050672472571	-0.000188387416338	0.234380516271	2.21823140909	0.010236294061	-0.0107889802287	0.109900199102	0.0120279973071	0.102412511238	0.725246640497	0.00276922024026	-0.0180798065794	-0.164329014944	0.0624273057201	-0.00795431659365	-0.034244222159	23.7948069327	48.1910971761	2.71783129871	0.0128211338932	-0.0181775940135	-3.99972228303	-0.207504454521	-0.0207114029811	0.0757705554133	27.2298344176	51.5636472775	2.76688092947
0.547	-7.14882324324	14.5323560056	0.830715611577	0.0133528393615	0.144158501237	0.823397800959	0.232402816312	0.00985126719684	-0.0511919799028	4.71023871456e-05	0.236599090696	2.21891743952	0.0102255594553	-0.0106802311667	0.107597924871	0.0121307634587	0.103119792011	0.689314905787	0.00275105883683	-0.0182430002865	-0.162058399366	0.0624193343859	-0.00798835190771	-0.0338264059683	23.8429993892	48.1938158626	2.7195417434	0.0128009588785	-0.022172435463	-3.98996061594	-0.207525127834	-0.0206352224611	0.0765904845903	27.2813994479	51.5664133368	2.76523773372
0.548	-7.13429047182	14.5331868502	0.830973528326	0.0134974112058	0.144985187431	0.829974587519	0.232412641858	0.00979982625125	-0.0516899112845	0.000284810973382	0.238818081777	2.21906472277	0.0102149324025	-0.0105738743907	0.10511562715	0.0122342188541	0.103790998797	0.653098666109	0.00273273537632	-0.0184039207248	-0.159782477196	0.0624113292756	-0.00802186860018	-0.0332069789874	23.8911945653	48.1965362922	2.72131742537	0.0127767943031	-0.0261567151992	-3.97859885643	-0.207545724567	-0.0205582432447	0.0773679483682	27.3329672435	51.5691779584	2.76400536299
0.549	-7.1197568694	14.5340179755	0.831277124584	0.0136428129747	0.145818350227	0.83635100587	0.232422415721	0.00974789862022	-0.0521653508767	0.000524738489465	0.241036950389	2.21867250182	0.0102044104235	-0.0104700837227	0.102465708922	0.0123383272802	0.104425853322	0.616610384568	0.00271425213439	-0.0185625631336	-0.157502340453	0.062403291007	-0.00805466863062	-0.0323930819286	23.9393924627	48.1992585263	2.72315090895	0.0127486515313	-0.0301288284596	-3.96562766444	-0.207566243943	-0.0204805089175	0.0781007061014	27.3845378033	51.5719415483	2.76317459345
0.55	-7.1052224357	14.5348494258	0.83162355423	0.0137890510436	0.146657787562	0.842523663385	0.232432137424	0.00969550721845	-0.0526174528059	0.000766884543046	0.243255156773	2.21774026535	0.0101939908714	-0.0103690204246	0.099660887121	0.0124430522518	0.105024089811	0.579862594037	0.00269561139089	-0.0187189238643	-0.155219120787	0.062395220392	-0.00808656137285	-0.0313924025977	23.9875930833	48.2019826193	2.72503495216	0.0127165435363	-0.0340871614668	-3.95103834992	-0.20758668523	-0.0204020652059	0.0787867170293	27.4361111263	51.5747045033	2.76273532212
0.551	-7.09068717037	14.5356812426	0.832009930164	0.0139361315844	0.147503294023	0.84848925913	0.232441806515	0.00964267577058	-0.0530454430263	0.00101124820182	0.245472160783	2.21626775564	0.0101836709447	-0.0102708329085	0.096714145242	0.0125483570242	0.105585455064	0.542867911005	0.00267681542875	-0.0188730004187	-0.152933988185	0.0623871184292	-0.00811736414424	-0.0302131402423	24.0357964289	48.2047086179	2.72696240246	0.0126804849095	-0.0380300921247	-3.93482296596	-0.207607047742	-0.0203229597758	0.0794241434196	27.4876872122	51.5774672092	2.76267647743
0.552	-7.07615107301	14.5365134642	0.832433305681	0.0140840605618	0.148354660946	0.854244585724	0.232451422567	0.00958942873871	-0.0534486208344	0.00125782799329	0.247687422149	2.21425497611	0.0101734477	-0.0101756564927	0.0936386861722	0.012654204606	0.106109708544	0.505639048897	0.0026578665328	-0.0190247914877	-0.150648149736	0.0623789862958	-0.00814690269893	-0.0288639691134	24.0840025015	48.2074365623	2.7289262563	0.0126404918681	-0.0419559908074	-3.91697439938	-0.207627330843	-0.0202432420286	0.0800113511505	27.5392660608	51.5802300405	2.76298612356
0.553	-7.06161414322	14.5373461262	0.832890707999	0.0142328437306	0.149211676504	0.859786531	0.232460985177	0.0095357912478	-0.0538263610797	0.00150662190473	0.249900400736	2.2117021985	0.0101633180652	-0.0100836132071	0.090447885108	0.0127605577715	0.106596622484	0.468188830921	0.00263876698856	-0.0191742969867	-0.148362848155	0.0623708253386	-0.00817501168389	-0.0273540008347	24.132211303	48.2101664853	2.73091977835	0.012596582262	-0.0458632212363	-3.89748645838	-0.207647533946	-0.0201629628967	0.0805469125044	27.5908476725	51.5829933594	2.76365160942
0.554	-7.04707638053	14.5381792611	0.833379149437	0.0143824866317	0.150074125809	0.865112079708	0.232470493968	0.00948178900967	-0.0541781152133	0.00175762738351	0.25211055682	2.20860996944	0.0101532788528	-0.0099948116432	0.0871552427125	0.0128673790738	0.107045982	0.430530202233	0.00261951908102	-0.0193215180908	-0.146079360131	0.0623626370652	-0.00820153505713	-0.0256927456649	24.1804228354	48.2128984134	2.73293638229	0.0125487755807	-0.0497501414439	-3.87635395688	-0.207667656515	-0.0200821746382	0.0810296044219	27.6424320479	51.5857575149	2.76465944946
0.555	-7.03253778445	14.5390128985	0.833895638585	0.0145329945901	0.150941791007	0.870218315111	0.232479948586	0.00942744824607	-0.0545034121023	0.0020108413376	0.254317351364	2.20497911673	0.0101433267735	-0.00990934685226	0.083774339153	0.0129746308574	0.107457585222	0.392676241492	0.00260012509334	-0.0194664572681	-0.143798994557	0.0623544231345	-0.00822632646677	-0.023890073644	24.2286371008	48.2156323665	2.73496982455	0.0124970929576	-0.0536151048198	-3.85357279498	-0.207687698067	-0.0200009306309	0.0814584102482	27.6940191881	51.5885228424	2.76599557698
0.556	-7.01799835446	14.5398470649	0.834437169135	0.0146843727113	0.151814451375	0.875102420527	0.232489348708	0.00937279561043	-0.0548018593108	0.00226626013644	0.256520246299	2.20081075488	0.0101334584499	-0.00982730028859	0.0803187881902	0.0130822752717	0.107831243429	0.354640171543	0.00258058730556	-0.0196091183107	-0.141523090571	0.0623461853464	-0.0082492495909	-0.0219561746344	24.2768541012	48.2183683584	2.73701408505	0.0124415571745	-0.0574564612351	-3.82914003556	-0.207707658175	-0.0199192851679	0.0818325160071	27.7456090944	51.5912896629	2.76764526963
0.557	-7.00345809004	14.5406817839	0.835000753403	0.0148366258787	0.152691883425	0.87976168083	0.232498694035	0.00931785810906	-0.0550731434487	0.002523879612	0.258718704822	2.1961062903	0.0101236704299	-0.00974873979821	0.0768021925687	0.013190274284	0.108166781199	0.316435369292	0.00256090799322	-0.0197495063637	-0.139253015474	0.0623379256324	-0.0082701784372	-0.0199015179824	24.3250738386	48.2211063972	2.73906341195	0.0123821926648	-0.061272558241	-3.8030539762	-0.207727536464	-0.0198372932543	0.0821513113333	27.7972017683	51.5940582822	2.76959338784
0.558	-6.98891699061	14.541517076	0.835583429784	0.0149897587509	0.153573861008	0.884193483798	0.232507984296	0.00926266302201	-0.0553170306375	0.00278369506025	0.26091219168	2.19086742576	0.0101139592002	-0.00967371965196	0.0732380999179	0.0132985896929	0.108464036571	0.278075374612	0.00254108942606	-0.0198876279527	-0.136990162495	0.0623296460444	-0.00828899760229	-0.0177368121804	24.373296315	48.2238464851	2.74111245573	0.0123190255145	-0.0650617423373	-3.77531421657	-0.207747332616	-0.0197550104061	0.0824143850477	27.848797212	51.596828991	2.77182421088
0.559	-6.97437505559	14.5423529588	0.836182259023	0.0151437757591	0.15446015541	0.888395321475	0.232517219246	0.00920723782366	-0.0555333661614	0.00304570124282	0.263100173475	2.18509616436	0.0101043212	-0.00960228062208	0.0696399598382	0.0134071831418	0.108722861208	0.239573898354	0.00252113386658	-0.0200234910082	-0.134735948479	0.0623213487444	-0.00830560249034	-0.015472963918	24.4215215326	48.2265886194	2.74315613508	0.0122520834632	-0.0688223603059	-3.74592172062	-0.207767046368	-0.0196724924519	0.0826215235284	27.9003954275	51.5996020639	2.7743216902
0.56	-6.95983228439	14.5431894471	0.836794350296	0.0152986811046	0.155350535467	0.892364791449	0.23252639867	0.009151610103	-0.0557220751652	0.00330989238904	0.265282118964	2.17879481287	0.0100947528347	-0.00953445010113	0.0660210820643	0.0135160161327	0.108943120571	0.200944829208	0.00250104356863	-0.0201571048881	-0.132491811415	0.0623130359934	-0.00831989949107	-0.0131210375403	24.4697494933	48.2293327924	2.74518971145	0.0121813959027	-0.072552760603	-3.71487887346	-0.207786677511	-0.019589795337	0.0827727065189	27.9519964174	51.6023777595	2.77706946433
0.561	-6.94528867639	14.5440265527	0.837416857481	0.0154544787561	0.156244767662	0.896099598023	0.232535522379	0.00909580748481	-0.0558831611415	0.00357626219821	0.267457499362	2.17196598445	0.0100852504885	-0.00947024226218	0.0623945958359	0.01362505004	0.109124694106	0.16220223956	0.00248082077599	-0.0202884803978	-0.130259207903	0.0623047101406	-0.00833180611697	-0.0106922142731	24.5179801992	48.2320789917	2.7472089082	0.012106993875	-0.0762512948062	-3.68218953302	-0.207806225897	-0.0195069749319	0.0828681037528	28.0036001844	51.6051563197	2.78005087376
0.562	-6.93074423097	14.5448642846	0.83804698661	0.0156111724481	0.157142616237	0.899597553333	0.232544590211	0.00903985755104	-0.0560167065123	0.00384480384221	0.269625788655	2.16461260073	0.0100758105382	-0.00940965825897	0.0587734105793	0.0137342461248	0.109267475421	0.123360390127	0.00246046772089	-0.020417629807	-0.128039610521	0.062296373612	-0.00834125109995	-0.00819775168202	24.5662136523	48.234827201	2.74920968711	0.0120289100681	-0.0799163191105	-3.64785907564	-0.207825691427	-0.0194240868453	0.0829080695985	28.0552067316	51.6079379697	2.78324909508
0.563	-6.9161989475	14.5457026491	0.838682025671	0.0157687656779	0.158043843303	0.902856578403	0.232553602034	0.00898378776253	-0.0561228706501	0.00411550996849	0.271786463902	2.15673789322	0.0100664293659	-0.00935268646461	0.0551701781224	0.0138435655487	0.109371372483	0.0844337335075	0.00243998662255	-0.0205445668648	-0.125834505119	0.0622880288992	-0.00834817444776	-0.00564894394483	24.6144498546	48.2375774001	2.75118853152	0.0119471788106	-0.0835461958664	-3.61189443602	-0.207845074064	-0.019341186241	0.0828931389842	28.106816062	51.6107229178	2.78664720058
0.564	-6.90165282535	14.5465416498	0.839319314808	0.015927261704	0.158948208944	0.90587470412	0.23256255774	0.00892762538257	-0.0562018892961	0.00438837270322	0.273939005551	2.14834540418	0.0100571033713	-0.00929930274743	0.0515972562425	0.0139529693889	0.109436307808	0.0454369165018	0.00241937968571	-0.0206693068114	-0.123645388052	0.0622796785482	-0.00835252746069	-0.00305708192172	24.662688808	48.2403295655	2.75314222276	0.0118618360651	-0.087139295155	-3.57430414127	-0.207864373821	-0.0192583276607	0.0828240218107	28.1584281792	51.6135113555	2.79022815824
0.565	-6.88710586389	14.5473812876	0.83995629847	0.0160866635441	0.159855471332	0.908650072124	0.232571457252	0.00887139740126	-0.0562540733954	0.00466338365487	0.276082897746	2.13943898671	0.0100478289845	-0.00924947078235	0.0480666739022	0.0140624186521	0.109462218656	0.00638478114706	0.00239864909911	-0.0207918663871	-0.121473763349	0.0622713251482	-0.00835427270889	-0.000433414475992	24.7109305147	48.2430836706	2.75506801903	0.0117729194193	-0.090693996395	-3.53509833863	-0.207883590767	-0.0191755648518	0.0827015960822	28.2100430866	51.6163034571	2.79397495091
0.566	-6.87255806246	14.548221561	0.840590499341	0.0162469739732	0.160765386836	0.911180935625	0.232580300516	0.0088151304609	-0.0562798073515	0.00494053391806	0.278217628642	2.13002280432	0.0100386026779	-0.00920314239623	0.0445900983323	0.0141718742901	0.109449057229	-0.032707635386	0.002377797034	-0.0209122638387	-0.119321139877	0.0622629713198	-0.00835338397127	0.00221088968101	24.7591749763	48.2458396864	2.75696355104	0.0116804680761	-0.0942086899729	-3.49428881723	-0.207902725025	-0.0190929506024	0.0825269025518	28.261660788	51.6190993799	2.79787065089
0.567	-6.85800942045	14.549062466	0.841219525784	0.0164081955217	0.161677710134	0.913465660196	0.232589087506	0.00875885078369	-0.0562795470469	0.00521981407774	0.280342690709	2.12010132972	0.0100294209777	-0.00916025794528	0.0411788035708	0.0142812972141	0.10939679086	-0.0718251022336	0.00235682564262	-0.0210305189229	-0.117189028429	0.0622546197048	-0.0083498461367	0.00486477944651	24.807422195	48.2485975816	2.75882683694	0.0115845228417	-0.0976817788934	-3.45188902377	-0.207921776769	-0.019010536582	0.0823011384346	28.3132812873	51.6218992644	2.80189839005
0.568	-6.84345993722	14.5499039963	0.841841105372	0.0165703304739	0.162592194327	0.915502724369	0.232597818224	0.00870258410094	-0.0562538185623	0.00550121421361	0.282457581045	2.1096793431	0.0100202804754	-0.009120746723	0.0378436409737	0.0143906483106	0.109305402211	-0.110952197494	0.0023357370567	-0.0211466529065	-0.115078938854	0.0622462729542	-0.00834365506829	0.00751735738595	24.8556721724	48.2513573232	2.76065635681	0.011485126112	-0.101111680441	-3.40791407171	-0.207940746223	-0.0189283731884	0.0820256487932	28.3649045886	51.6247032344	2.80604155362
0.569	-6.82890961215	14.5507461434	0.842453069985	0.0167333808666	0.163508591049	0.91729072039	0.232606492694	0.00864635558412	-0.0562032152666	0.00578472390498	0.284561801681	2.09876192971	0.0100111778383	-0.0090845273967	0.0345950116316	0.0144998884565	0.109174889456	-0.15007331215	0.00231453338597	-0.0212606885645	-0.112992377117	0.0622379337179	-0.00833481743204	0.0101579150942	24.9039249105	48.2541188768	2.76245096326	0.0113823218579	-0.104496827849	-3.36238074477	-0.207959633665	-0.0188465094035	0.0817019209499	28.4165306959	51.627511397	2.8102837503
0.57	-6.81435844463	14.5515888966	0.843053348362	0.0168973484874	0.164426650586	0.918828354537	0.232615110966	0.00859018977837	-0.0561283963034	0.00607033223576	0.286654859885	2.08735447681	0.0100021098204	-0.00905150847058	0.0314428406055	0.0146089785344	0.109005266472	-0.189172655191	0.0022932167166	-0.0213726501743	-0.110930842433	0.0622296046339	-0.00832335049088	0.0127759671886	24.9521804111	48.2568822073	2.76420991123	0.011276155608	-0.107835671969	-3.31530749399	-0.207978439416	-0.0187649926554	0.0813315754058	28.4681596135	51.6303238433	2.81460884213
0.571	-6.79980643406	14.5524322433	0.843640014529	0.0170622348737	0.165346121988	0.920114448236	0.232623673117	0.00853411049007	-0.0560301803052	0.00635802779993	0.288736268458	2.07546266913	0.00999307327177	-0.00902158880829	0.0283964839546	0.0147178794492	0.108796563014	-0.228234260154	0.00227178910976	-0.0214825635072	-0.108895823349	0.0622212883184	-0.00830928066692	0.0153636807809	25.0004386758	48.2596472716	2.765918836	0.0111666744305	-0.111126682931	-3.26671443119	-0.207997163846	-0.0186838686744	0.0809163865633	28.5197913457	51.6331406483	2.81900113821
0.572	-6.78525357985	14.5532761689	0.844211228192	0.0172280413113	0.16626675318	0.921147936853	0.232632179242	0.00847814077929	-0.0559092414333	0.00664779870718	0.290805546036	2.06309248761	0.00998406514832	-0.00899465809285	0.025464946928	0.0148265521431	0.108548824888	-0.267241992486	0.0022502526001	-0.021590455818	-0.106888798364	0.0622129873557	-0.00829264458336	0.0179084863339	25.0486997065	48.2624140269	2.76759165525	0.0110539269131	-0.1143683518	-3.21662330641	-0.208015807371	-0.0186031813876	0.0804581869161	28.571425897	51.6359618715	2.82344514132
0.573	-6.77069988144	14.5541206572	0.844765301794	0.0173947688334	0.167188291084	0.921927871474	0.232640629464	0.00842230295092	-0.0557664153166	0.00693963258889	0.29286221738	2.05025020134	0.00997508252061	-0.00897059732209	0.022656594585	0.0149349576126	0.108262114113	-0.306179558153	0.00222860919427	-0.0216963558317	-0.104911228946	0.0622047042884	-0.00827349000987	0.0204006606655	25.0969635047	48.2651824375	2.7692296207	0.0109379631411	-0.117559192202	-3.16505749753	-0.208034370449	-0.0185229728185	0.07995895145	28.6230632717	51.638787557	2.82792593539
0.574	-6.75614533826	14.5549656902	0.845300655812	0.0175624182198	0.16811048173	0.922453418752	0.232649023925	0.00836661844437	-0.0556025978876	0.00723351660441	0.294905813663	2.03694236359	0.00996612258224	-0.0089492794107	0.0199792281928	0.0150430569242	0.107936509077	-0.345030513861	0.00220686086949	-0.0218002937256	-0.102964558904	0.0621964416063	-0.00825187421063	0.0228309378144	25.1452300721	48.2679524692	2.77083359659	0.0108188346741	-0.120697741941	-3.11204197954	-0.208052853576	-0.0184432829652	0.0794207552681	28.6747034744	51.6416177345	2.8324290663
0.575	-6.7415899498	14.5558112484	0.84581586346	0.0177309899959	0.16903307037	0.922723861047	0.232657362788	0.0083111077771	-0.0554187366506	0.00752943744761	0.296935872748	2.02317580572	0.00995718265766	-0.00893056975938	0.0174400744509	0.0151508112311	0.107572104681	-0.383778277923	0.00218500957207	-0.0219023011107	-0.10105021124	0.0621882017375	-0.00822786352913	0.0251904251636	25.1934994104	48.2707240884	2.77240486443	0.0106965945208	-0.123782564577	-3.05760329378	-0.208071257293	-0.0183641497046	0.0788457660237	28.7263465094	51.6444524194	2.83694064617
0.576	-6.72703371552	14.556657311	0.846309315413	0.0179004844319	0.169955801582	0.922738564652	0.232665646238	0.00825579291217	-0.055210993276	0.00782738135373	0.29895193949	2.00895767865	0.00994826021022	-0.00891432511194	0.015049220412	0.0152581817897	0.107169012476	-0.422406131802	0.002163057216	-0.022002411036	-0.0991696393085	0.0621799870094	-0.00820159268237	0.0273512683634	25.2417715213	48.273497614	2.7746463716	0.0105712971131	-0.126812250926	-3.00176940371	-0.208089582172	-0.0182856093926	0.0782348581124	28.7779923815	51.6472916116	2.84144383669
0.577	-6.71247663493	14.5575038562	0.846781015396	0.0180709015424	0.170878419422	0.922497114763	0.232673874481	0.0082006918916	-0.0549910479458	0.00812733410645	0.300953565951	1.99429524391	0.00993935284839	-0.00890039854099	0.0128039214906	0.0153651299763	0.106727360774	-0.460897272191	0.00214100568153	-0.022100657899	-0.0973240867625	0.0621717996459	-0.00817313430683	0.0295654827205	25.2900464066	48.2762729906	2.7761067003	0.0104429982773	-0.129785420706	-2.94457015605	-0.208107828825	-0.0182076952524	0.077593422262	28.8296410949	51.6501353009	2.84593474865
0.578	-6.69791870757	14.5583508612	0.847229085863	0.0182422410858	0.171800667533	0.921999106096	0.232682047736	0.00814581933594	-0.0547540633706	0.00842928104526	0.302940311671	1.97919619627	0.00993045832962	-0.00888863900881	0.0107151428674	0.0154716173041	0.106247294748	-0.499234780786	0.00211885681386	-0.0221970774416	-0.0955149985148	0.0621636418235	-0.00814251041726	0.0316822963941	25.338324068	48.2790498133	2.7775388211	0.0103117552049	-0.132700723946	-2.88603632348	-0.208125997891	-0.0181304375253	0.0769220321672	28.8812926543	51.6529834662	2.85039576888
0.579	-6.68335993299	14.5591983021	0.847652643919	0.0184145025642	0.172722289226	0.921244281548	0.232690166242	0.0080911917151	-0.0545011784416	0.00873320707308	0.304911743971	1.96366840267	0.00992157456632	-0.00887888759742	0.00878767991526	0.0155776054397	0.105728976533	-0.537401647751	0.00209661242176	-0.0222917067741	-0.0937436663808	0.0621555156576	-0.00810982139107	0.0336957559921	25.3866045069	48.2818280543	2.77894310653	0.0101776264218	-0.135556842279	-2.82620034251	-0.208144090042	-0.0180538649129	0.0762231926201	28.9329470641	51.6558360718	2.85481545329
0.58	-6.66880031076	14.5600461539	0.848050929606	0.0185876852226	0.173643027618	0.920232501958	0.23269823025	0.00803682435071	-0.0542335504433	0.00903909666415	0.306867438163	1.94771998296	0.00991269963207	-0.00887098088898	0.00702573695889	0.0156830562206	0.10517258531	-0.575380799426	0.00207427427622	-0.0223845842962	-0.0920113777847	0.0621474231599	-0.00807517398771	0.0355990507232	25.4348877248	48.2846076876	2.78032356501	0.0100406717555	-0.138352490421	-2.76509594286	-0.208162105976	-0.0179780036033	0.0754994265735	28.9846043286	51.6586930711	2.85918314755
0.581	-6.65423984049	14.560894391	0.848423328251	0.0187617880493	0.174562625741	0.918963743126	0.232706240028	0.00798273139088	-0.0539523692569	0.00934693387213	0.308806977798	1.93135928693	0.00990383176584	-0.00886475157655	0.00543288789777	0.015787931672	0.104578317355	-0.613155109852	0.00205184410924	-0.0224757496737	-0.0903193772119	0.0621393662322	-0.00803868150214	0.0373859204119	25.483173723	48.2873886915	2.78168417513	0.00990095230152	-0.141086417464	-2.7027581415	-0.208180046417	-0.0179028772499	0.0747532802634	29.0362644524	51.6615544071	2.86348880827
0.582	-6.6396785218	14.5617429874	0.848769363016	0.0189368097755	0.17548082666	0.917438095727	0.232714195856	0.00792892577977	-0.0536588530522	0.00965670233847	0.310729954887	1.91459488994	0.00989496937551	-0.00886002909375	0.00401207770483	0.0158921940237	0.103946386091	-0.650707417793	0.0020293236125	-0.0225652437997	-0.0886688747751	0.0621313466598	-0.00800046322205	0.0390506397234	25.5314625028	48.2901710482	2.78302913904	0.00975853038873	-0.14375740812	-2.63922317189	-0.208197912109	-0.0178285069486	0.0739873225102	29.0879274396	51.6644200131	2.86772322655
0.583	-6.62511635435	14.5625919164	0.849088702351	0.0191127488757	0.17639737359	0.915655764999	0.232722098029	0.00787541923086	-0.0533542446792	0.00996838530098	0.312635970123	1.89743558251	0.00988611104084	-0.00885664024272	0.00276562433282	0.0159958057278	0.10327702211	-0.68802054468	0.00200671443622	-0.0226531087577	-0.0870610412594	0.0621233661062	-0.00796064388875	0.0405880268663	25.5797540657	48.2929547441	2.78436270356	0.00961346954271	-0.146364283917	-2.5745284217	-0.208215703818	-0.0177549112179	0.0732041390147	29.1395932945	51.6672898137	2.871877864
0.584	-6.61055333782	14.5634411513	0.849381137639	0.0192896035675	0.177312010008	0.913617070182	0.232729946849	0.00782222220494	-0.0530398072442	0.0102819656026	0.314524633095	1.87989036149	0.00987725551581	-0.00885440981932	0.00169522247597	0.0160987294754	0.102570473181	-0.725077312891	0.00198401818795	-0.022739387782	-0.0854970073451	0.0621154261077	-0.00791935315024	0.0419934501115	25.628048413	48.29573977	2.78568921983	0.0094658344486	-0.14890590431	-2.50871236464	-0.208233422327	-0.0176821059855	0.0724063257221	29.1912620213	51.6701637251	2.87594509125
0.585	-6.59598947191	14.5642906652	0.849646613002	0.0194673718123	0.178224479765	0.911322444197	0.232737742632	0.0077693438908	-0.0527168211993	0.0105974257004	0.316395562486	1.86196842028	0.00986840173028	-0.00885316123374	0.00080194867769	0.0162009282141	0.101827004243	-0.761860564482	0.00196123643145	-0.0228241252165	-0.0839778617255	0.0621075280686	-0.00787672500853	0.0432628333219	25.6763455459	48.2985261212	2.7870131731	0.00931569091257	-0.151381167738	-2.44181449083	-0.208251068432	-0.0176101045819	0.0715964814881	29.242933624	51.6730416567	2.87991797924
0.586	-6.58142475636	14.5651404311	0.849885195494	0.0196460513158	0.179134527204	0.908772432871	0.232745485701	0.00771679219054	-0.052386579453	0.0109147476748	0.318248386266	1.84367913925	0.0098595487911	-0.00885271712523	8.6268344603e-05	0.0163023651649	0.10104689737	-0.798353180471	0.00193837068561	-0.0229073664723	-0.0825046497739	0.0620996732575	-0.00783289726223	0.0443926592707	25.7246454659	48.3013137974	2.78833906353	0.0091631058224	-0.153789012601	-2.37387523467	-0.208268642943	-0.0175389177416	0.0707771989983	29.2946081065	51.6759235109	2.88379043341
0.587	-6.56685919093	14.5659904222	0.850097086281	0.0198256395281	0.180041897267	0.905967694489	0.232753176383	0.00766457370861	-0.0520503845764	0.0112339132388	0.320082741873	1.82503207578	0.00985069598255	-0.00885289996879	-0.000451955471362	0.0164030038395	0.10023045173	-0.834538100258	0.00191542242338	-0.0229891579833	-0.0810783722345	0.0620918628034	-0.007788010947	0.0453799711831	25.7729481742	48.3041028026	2.78967143595	0.00900814710702	-0.156128418169	-2.30493590115	-0.208286146679	-0.0174685536131	0.0699510581326	29.3462854729	51.6788091847	2.88755713403
0.588	-6.55229277542	14.5668406121	0.850282613188	0.0200061336445	0.180946335614	0.902908999109	0.232760815017	0.00761269374425	-0.0517095441464	0.011554903748	0.321898276388	1.80603695432	0.00984184276623	-0.00885353267233	-0.00081345160288	0.0165028080571	0.0993779835089	-0.870398341329	0.00189239307081	-0.0230695471614	-0.079699984085	0.062084097693	-0.00774220977497	0.0462223728537	25.8212536722	48.3068931458	2.79101498425	0.00885088369523	-0.158398405415	-2.23503859082	-0.208303580465	-0.0173990177759	0.0691206164192	29.3979657268	51.6816985701	2.89121365547
0.589	-6.53772550962	14.5676909745	0.850442226976	0.0201875306067	0.181847588728	0.899597227675	0.232768401942	0.00756115628826	-0.0513653679518	0.0118777002095	0.323694646694	1.78670365625	0.00983298878032	-0.00885443916258	-0.000999528892862	0.0166017419618	0.0984898258287	-0.905917019103	0.00186928400605	-0.0231485823502	-0.0783703935613	0.0620763787684	-0.00769563957492	0.0469180272194	25.8695619612	48.3096848405	2.79237431288	0.00869138547363	-0.160598037772	-2.16422612368	-0.20832094513	-0.0173303132665	0.068288402399	29.4496488718	51.6845915551	2.89475634694
0.59	-6.52315739339	14.5685414839	0.850576505065	0.020369827103	0.182745404027	0.896033371435	0.232775937502	0.00750996402274	-0.0510191632202	0.0122022832927	0.325471519627	1.76704220987	0.00982413383825	-0.00885544495822	-0.00101206239196	0.016699770039	0.0975663286357	-0.941077366835	0.00184609655849	-0.0232263127777	-0.0770904613209	0.0620687067247	-0.00764844773497	0.047465652664	25.9178730425	48.3124779047	2.7937540859	0.00852972324384	-0.162726421815	-2.09254196237	-0.208338241507	-0.0172624406117	0.0674569073599	29.5013349116	51.6874880244	2.89818231761
0.591	-6.50858842659	14.5693921152	0.850686136633	0.0205530195701	0.183639529978	0.892218530891	0.232783422044	0.00745911832519	-0.0506722319406	0.0125286333385	0.327228572122	1.74706278012	0.00981527792691	-0.00885637772853	-0.000853478224599	0.0167968571326	0.0966078585745	-0.975862755615	0.00182283200784	-0.0233027885082	-0.075860999792	0.0620610821095	-0.00760078264945	0.0478645183612	25.9661869177	48.3152723612	2.79515901208	0.008365968679	-0.164782707864	-2.02003013505	-0.208355470426	-0.0171953978689	0.0666285783518	29.5530238496	51.6903878603	2.90148957074
0.592	-6.49401860911	14.5702428442	0.850771907717	0.0207371041931	0.184529716201	0.888153915061	0.232790855912	0.00740861927574	-0.050325866905	0.0128567303703	0.328965491341	1.7267756586	0.00980642120413	-0.00885706783616	-0.000526737050677	0.0168929684613	0.0956147988397	-1.01025671401	0.00179949158339	-0.0233780603944	-0.0746827726271	0.0620535053216	-0.0075527931714	0.0481144376972	26.014503588	48.3180682376	2.79659371078	0.00820019427981	-0.16676609051	-1.94673515829	-0.208372632715	-0.0171291806745	0.0658058103872	29.604715689	51.6932909436	2.90467686951
0.593	-6.47944794087	14.5710936475	0.850834742188	0.020922076908	0.185415713579	0.883840840412	0.232798239455	0.00735846566829	-0.0499813479837	0.0131865541033	0.330681974797	1.70619125342	0.00979756399578	-0.00885734886277	-3.5316166759e-05	0.0169880696353	0.0945875490087	-1.04424294783	0.00177607646318	-0.0234521800279	-0.0735564943507	0.062045976611	-0.00750462807228	0.0482157605293	26.0628230549	48.3208655659	2.79806284606	0.00803247333002	-0.16867580907	-1.87270196035	-0.208389729197	-0.017063782299	0.064990940853	29.656410433	51.6961971539	2.90774378181
0.594	-6.46487642179	14.5719445027	0.850875645876	0.021107933402	0.186297274364	0.879280729903	0.232805573015	0.00730865502459	-0.0496399394469	0.013518083956	0.332377730463	1.68532007922	0.00978870679229	-0.00885705811594	0.00061680982617	0.0170821266722	0.0935265248551	-1.07780535945	0.00175258777332	-0.0235251996902	-0.0724828301591	0.0620384960792	-0.00745643551028	0.0481693634356	26.1111453199	48.3236643828	2.79957099259	0.00786287985151	-0.170511147952	-1.79797580488	-0.208406760685	-0.0169991937078	0.0641862414777	29.7081080848	51.6991063711	2.91069062054
0.595	-6.45030405185	14.5727953884	0.850895721465	0.0212946691153	0.187174152285	0.874475111967	0.232812856934	0.00725918361184	-0.0493028861238	0.0138512990596	0.334052476877	1.66417274737	0.00977985024467	-0.00885603711632	0.00142518940265	0.0171751060137	0.0924321581419	-1.11092806699	0.00172902658733	-0.0235971723032	-0.071462395842	0.0620310636802	-0.007408362509	0.0479766390927	26.1594703844	48.3264647297	2.80112275481	0.00769148855906	-0.172271436962	-1.72260221585	-0.208423727984	-0.0169354036304	0.0633939134423	29.7598086472	51.7020184757	2.91351848841
0.596	-6.43573083101	14.5736462844	0.850896157324	0.0214822792428	0.188046102651	0.869425619298	0.23282009155	0.00721004646374	-0.0489714101423	0.0141861782697	0.335705943228	1.64275995611	0.00977099516008	-0.00885413206381	0.0023849156205	0.017266974541	0.0913048963969	-1.14359542288	0.00170539392548	-0.02366815138	-0.070495757861	0.0620236792217	-0.00736055444743	0.0476394840225	26.2077982501	48.3292666524	2.80272258818	0.00751837481481	-0.173956051522	-1.64662690353	-0.208440631885	-0.0168723986333	0.062616080977	29.8115121231	51.7049333495	2.91622923315
0.597	-6.42115675928	14.5744971716	0.850878246129	0.0216707587353	0.188912882454	0.864133987867	0.232827277191	0.00716123740426	-0.048646708834	0.014522700176	0.337337869447	1.62109248112	0.00976214249691	-0.00885119428165	0.00349064869079	0.0173576995905	0.0901452026694	-1.17579203226	0.00168169075431	-0.0237381909758	-0.0695834335766	0.0620163423672	-0.00731315456274	0.0471602853504	26.2561289185	48.3320702011	2.80437491834	0.00734361458264	-0.17556441282	-1.57009569206	-0.208457473166	-0.0168101632	0.0618547856575	29.8632185152	51.7078508769	2.91882541776
0.598	-6.40658183668	14.5753480323	0.850843336433	0.0218601023018	0.189774250476	0.858602055509	0.232834414185	0.00711274907479	-0.0483299501939	0.0148608431139	0.338948006271	1.59918116602	0.00975329335945	-0.00884708063753	0.00473663954472	0.0174472489695	0.0889535552679	-1.20750277062	0.001657917986	-0.0238073456384	-0.0687258916132	0.0620090526382	-0.0072663034673	0.0465419054963	26.3044623913	48.3348754306	2.80608405173	0.00716728438229	-0.17709598789	-1.49305444882	-0.208474252587	-0.0167486798162	0.0611119818641	29.9149278261	51.7107709447	2.92131029069
0.599	-6.39200606324	14.5761988505	0.850792877376	0.0220503044107	0.190629967384	0.852831761105	0.232841502846	0.00706457296388	-0.0480222715996	0.0152005851747	0.34053611531	1.57703691377	0.00974444899216	-0.00884165394022	0.00611675505206	0.0175355909708	0.0877304474819	-1.23871280142	0.001634076478	-0.0238756703607	-0.0679235529797	0.0620018094171	-0.00722013866462	0.0457876998407	26.3527986703	48.3376823998	2.80785422027	0.00698946124353	-0.178550289622	-1.41554901478	-0.208490970892	-0.0166879290593	0.0603895318927	29.9666400583	51.7136934438	2.92368778586
0.6	-6.37742943901	14.5770496111	0.850728359073	0.0222413592924	0.191479795836	0.846825142406	0.232848543482	0.00701669943993	-0.0477247763192	0.0155419042169	0.342101969105	1.5546706756	0.00973561077354	-0.00883478331265	0.00762450009643	0.0176226943882	0.0864763872856	-1.26940759117	0.00161016703255	-0.0239432205315	-0.0671767888107	0.0619946119507	-0.00717479412458	0.044901380199	26.401137757	48.3404911716	2.80968955159	0.00681022266037	-0.179926876701	-1.33762514242	-0.208507628801	-0.0166278896933	0.0596892002504	30.0183552142	51.7166182689	2.92596253753
0.601	-6.36285196405	14.5779003009	0.850651349872	0.0224332609406	0.192323500575	0.840584335834	0.232855536391	0.00696911778613	-0.0474385312991	0.015884777877	0.343645351166	1.53209344578	0.00972678020961	-0.00882634453898	0.00925304723933	0.0177085285304	0.0851918970263	-1.29957292738	0.00158619039634	-0.0240100518891	-0.0664859262197	0.0619874593537	-0.00713039985702	0.0438871548977	26.4494796535	48.3433018134	2.8115940094	0.00662964654528	-0.181225353484	-1.25932842471	-0.208524227015	-0.0165685387671	0.0590126522584	30.070073296	51.71954532	2.92813967168
0.602	-6.34827363845	14.5787509083	0.850563459098	0.0226260031151	0.19316084853	0.834111574455	0.232862481858	0.00692181623839	-0.0471645642538	0.0162291835806	0.345166056014	1.50931625041	0.00971795892715	-0.00881622038489	0.01099526092	0.0177930632354	0.0838775130965	-1.32919493239	0.00156214726016	-0.0240762204745	-0.0658512445625	0.0619803506131	-0.00708708146993	0.042749619286	26.4978243616	48.3461143962	2.8135714978	0.00644781118363	-0.182445369817	-1.18070423975	-0.20854076621	-0.0165098517172	0.0583614477655	30.1217943059	51.7224745024	2.93022502959
0.603	-6.33369446228	14.5796014232	0.850466355681	0.0228195793438	0.193991608911	0.827409186735	0.232869380157	0.00687478202514	-0.0469038621522	0.0165750985532	0.346663889209	1.48635014049	0.00970914866651	-0.00880430089206	0.0128437247549	0.0178762688848	0.0825337855913	-1.35826007804	0.00153803825863	-0.024141782586	-0.0652729785779	0.0619732845925	-0.00704495978295	0.0414937546884	26.5461718833	48.3489289948	2.81562563777	0.00626479518833	-0.183586620781	-1.10179769001	-0.208557247038	-0.0164518024733	0.0577370399842	30.173518246	51.7254057274	2.93222492933
0.604	-6.31911443565	14.5804518373	0.850361745805	0.0230139829249	0.194815553302	0.820479595001	0.232876231548	0.00682800140993	-0.0466573684243	0.0169224998315	0.348138667371	1.46320618369	0.00970035127424	-0.00879048364526	0.0147907688443	0.0179581164165	0.0811612779526	-1.38675519935	0.00151386396997	-0.0242067947347	-0.0647513187896	0.0619662600373	-0.00700415045198	0.0401249072165	26.5945222207	48.3517456876	2.81776000559	0.00608067745474	-0.1846488464	-1.02265354749	-0.208573670121	-0.0163943635679	0.0571407709504	30.2252451183	51.728338913	2.93414624035
0.605	-6.30453355866	14.5813021438	0.850251365453	0.0232092069295	0.195632455756	0.813325314142	0.232883036279	0.00678145973501	-0.0464259814471	0.0172713642743	0.349590218192	1.43989545702	0.00969156869541	-0.00877467401209	0.0168284974789	0.0180385773388	0.0797605665994	-1.41466750708	0.0014896249158	-0.0242713136005	-0.0642864128195	0.0619592755803	-0.00696476361523	0.0386487662327	26.6428753758	48.3545645565	2.81997790933	0.0058955371159	-0.185631831275	-0.943316201381	-0.208590036056	-0.0163375062471	0.0565738705918	30.2769749248	51.7312739843	2.93599635363
0.606	-6.28995183142	14.582152338	0.850136980414	0.0234052442038	0.196442092889	0.805948950001	0.23288979458	0.0067351414682	-0.0462105522165	0.0176216685736	0.35101838044	1.4164290395	0.00968280296573	-0.008756785355	0.0189488167016	0.0181176237424	0.0783322405459	-1.44198459988	0.00146532156101	-0.0243353959902	-0.0638783665281	0.0619523297467	-0.00692690356101	0.0370713422017	26.6912313509	48.3573856868	2.82228256762	0.00570945349817	-0.18653540418	-0.863829609239	-0.208606345409	-0.0162812005847	0.056037454051	30.3287076672	51.734210874	2.93778301775
0.607	-6.27536925404	14.5830024167	0.850020390004	0.0236020873722	0.197244243962	0.79835319781	0.232896506665	0.00668903025036	-0.046011883649	0.0179733892658	0.352423003962	1.39281800525	0.00967405620344	-0.00873673921544	0.0211434624216	0.0181952283132	0.0768769010085	-1.46869447496	0.00144095431361	-0.0243990987961	-0.0635272453201	0.0619454209607	-0.00689066841814	0.0353989435243	26.7395901483	48.3602091665	2.82467694581	0.00552250607728	-0.18735943761	-0.784237251173	-0.208622598717	-0.0162254155982	0.0555325192399	30.3804433474	51.7371495227	2.93951448798
0.608	-6.26078582665	14.5838523786	0.849903393537	0.0237997288397	0.198038690982	0.790540840622	0.232903172735	0.00664310894473	-0.0458307277877	0.0183265027426	0.353803949674	1.36907341704	0.0096653306011	-0.00871446547005	0.023404028354	0.0182713643442	0.0753951610018	-1.49478553839	0.00141652352474	-0.0244624789565	-0.0632330754661	0.0619385475516	-0.00685614986972	0.0336381532543	26.7879517705	48.3630350869	2.82716377079	0.00533477443483	-0.18810384728	-0.704582087867	-0.208638796484	-0.016170119365	0.0550599470735	30.4321819671	51.7400898796	2.94119933248
0.609	-6.24620154934	14.5847022242	0.849787797779	0.0239981607946	0.198825218776	0.782514747814	0.232909792969	0.0065973596881	-0.0456677855691	0.0186809852622	0.355161089542	1.34520631988	0.00965662841714	-0.00868990245891	0.0257219939158	0.0183460057471	0.0738876449255	-1.52024661424	0.00139202948855	-0.024525593417	-0.0629958454938	0.0619317077602	-0.0068234328905	0.0317958051455	26.8363162198	48.3658635416	2.82974565029	0.0051463382154	-0.188768591585	-0.624906521753	-0.208654939184	-0.0161152791417	0.0546204997227	30.483923528	51.7430319026	2.94284649193
0.61	-6.23161642225	14.5855519556	0.849675051868	0.0241973752115	0.199603615035	0.774277771052	0.232916367533	0.00655176678043	-0.0455180299468	0.0190368129603	0.356494306601	1.3212277975	0.00964795196838	-0.00866299506071	0.0280928024877	0.0184191270637	0.0723549881726	-1.54506689149	0.00136747244228	-0.0245884991335	-0.0628155875311	0.061924899711	-0.00679266558075	0.0297388143372	26.8846834991	48.3686950386	2.83324833214	0.00495727708412	-0.189353670977	-0.54525226327	-0.208671027254	-0.0160608622893	0.0542132051196	30.5356680317	51.7459755564	2.94446112216
0.611	-6.21703044549	14.5864015773	0.849568352103	0.0243973638542	0.200373670508	0.765833174824	0.232922896571	0.00650631049052	-0.0453945498448	0.019393961861	0.357803494849	1.29714870008	0.00963930362088	-0.00863369992491	0.0304974691171	0.0184907034761	0.0707978366277	-1.5692361984	0.00134285256624	-0.0246512529381	-0.0626920216673	0.0619181214251	-0.00676390621858	0.0277799099567	26.9330536114	48.3715296463	2.8359670788	0.00476767068488	-0.189859127499	-0.465660780268	-0.208687061103	-0.016006834593	0.0538421876263	30.5874154799	51.7489208185	2.94606307149
0.612	-6.20244361915	14.5872510957	0.849468473345	0.024598118279	0.201135179074	0.757183956041	0.23292938021	0.00646096775034	-0.0452909305459	0.0197524078881	0.35908855924	1.27298008132	0.00963068577878	-0.00860198429052	0.0329337996591	0.0185607108175	0.0692168462367	-1.5927445837	0.001318169984	-0.0247139115413	-0.0626251847989	0.0619113709034	-0.00673713708537	0.0257583564089	26.9814265598	48.3743670227	2.83878575265	0.0045775985991	-0.190285044066	-0.386172354636	-0.208703041101	-0.01595316064	0.0535057183588	30.6391658742	51.7518676778	2.94765552878
0.613	-6.18785594334	14.5881005186	0.849377214909	0.0247996298374	0.201887937706	0.748333309355	0.232935818553	0.00641571844625	-0.0452076776419	0.0201121268755	0.360349415704	1.24873284572	0.0096221008762	-0.00856782085652	0.0353930683486	0.018629125582	0.0676126826393	-1.61558261093	0.00129342476244	-0.02477653158	-0.0626148926276	0.0619046461267	-0.00671241632077	0.0236831727962	27.0298023469	48.3772072674	2.84170354903	0.00438714030522	-0.19063154369	-0.306826892745	-0.208718967584	-0.0158998057045	0.0532041527331	30.6909192161	51.7548161298	2.94924844801
0.614	-6.17326741816	14.5889498553	0.849296316504	0.0250018896796	0.202631746616	0.739284509895	0.232942211684	0.00637054199649	-0.0451452219859	0.0204730945789	0.361585991062	1.22441787075	0.00961355137027	-0.00853119101924	0.0378666062097	0.0186959249336	0.0659860206851	-1.63774129756	0.00126861691189	-0.0248391695136	-0.0626609745059	0.0618979450217	-0.00668979376631	0.021561936097	27.0781809758	48.3800504808	2.84472319484	0.00419637513892	-0.190898788908	-0.227663544261	-0.208734840854	-0.0158467347808	0.0529376945924	30.7426755072	51.7577661799	2.95085178316
0.615	-6.15867804367	14.5897991172	0.849227502942	0.0252048887576	0.203366409325	0.730040908282	0.232948559663	0.00632541741555	-0.045103940065	0.0208352866859	0.362798222988	1.2000459804	0.00960503973234	-0.00849208482399	0.040345784284	0.018761086716	0.0643375439793	-1.65921211411	0.00124374638633	-0.0249018816102	-0.0627632187734	0.061891265469	-0.00666931160286	0.0194023907825	27.1265624494	48.3828967658	2.84784694016	0.00400538225394	-0.191086981057	-0.148720752499	-0.208750661178	-0.0157939127262	0.0527064146008	30.7944347492	51.7607178436	2.952475667
0.616	-6.14408781995	14.5906483172	0.849172461778	0.0254086178286	0.204091732744	0.720605929338	0.232954862534	0.00628032336903	-0.0450841529528	0.0211986788274	0.363986059952	1.17562794783	0.00959656843948	-0.00845050091087	0.0428220419635	0.0188245894602	0.0626679444288	-1.67998698675	0.00121881308357	-0.0249647239148	-0.062921390353	0.0618846053111	-0.00665100421278	0.0172123893572	27.1749467709	48.3857462276	2.85107663274	0.00381424058364	-0.191196359546	-0.0700362266452	-0.208766428786	-0.015741304389	0.0525102597894	30.8461969437	51.7636711466	2.95413023233
0.617	-6.12949674706	14.5914974699	0.849132843316	0.0256130674586	0.204807527244	0.710983070152	0.232961120315	0.00623523822969	-0.0450861257268	0.021563246588	0.36514946117	1.15117448954	0.0095881399658	-0.00840644643334	0.0452869130968	0.0188864123933	0.0609779217859	-1.70005829916	0.0011938168455	-0.0250277522237	-0.0631352274777	0.0618779623599	-0.00663489808639	0.0149998634006	27.2233339435	48.3885989728	2.85441376269	0.0036230288033	-0.191227201127	0.00835306581757	-0.208782143876	-0.0156888747285	0.0523490611231	30.8979620924	51.7666261245	2.95582570136
0.618	-6.11490482503	14.5923465914	0.849110253155	0.0258182280256	0.205513606728	0.701175898212	0.232967333004	0.00619014013307	-0.0451100674691	0.0219289655168	0.366288396546	1.12669626257	0.00957975677411	-0.00835993695143	0.0477320507198	0.0189465354458	0.0592681831896	-1.71941889339	0.00116875745836	-0.0250910220597	-0.0634044444423	0.061871334405	-0.00662101175682	0.0127727957151	27.2717239705	48.3914551094	2.85785932839	0.00343182529317	-0.19117981914	0.0864109081249	-0.208797806608	-0.0156365889292	0.0522225375753	30.9497301968	51.7695828235	2.95757220685
0.619	-6.10031205388	14.5931956997	0.849106248468	0.0260240897233	0.206209788702	0.691188049517	0.232973500577	0.00614500703335	-0.0451561320806	0.0222958111384	0.367402846608	1.10220386095	0.00957142130749	-0.00831099630061	0.0501492509284	0.0190049392587	0.057539442708	-1.7380620699	0.001143634653	-0.0251545886482	-0.0637287326081	0.0618647192212	-0.00660935576303	0.0105391918623	27.3201168555	48.3943147461	2.86141403019	0.00324070810221	-0.191054562766	0.164101839033	-0.208813417108	-0.0155844125106	0.0521302995039	31.0015012589	51.7725412995	2.95937983692
0.62	-6.08571843363	14.594044814	0.849122341722	0.0262306425648	0.20689589434	0.681023226804	0.232979622989	0.00609981675865	-0.0452244174667	0.0226637589629	0.368492802445	1.07770781295	0.00956313598112	-0.00825965643725	0.052530475783	0.0190616051905	0.0557924208795	-1.75598158705	0.00111844810523	-0.0252185068954	-0.0641077618393	0.061858114577	-0.00659993264041	0.00830705332919	27.3685126018	48.3971779921	2.86507807672	0.0030497549127	-0.190851816269	0.241391155059	-0.20882897547	-0.0155323114346	0.0520718527259	31.0532752804	51.7755016187	2.96125854552
0.621	-6.07112396424	14.5948939551	0.84915997088	0.0264378763863	0.207571748552	0.670685197343	0.232985700171	0.00605454706658	-0.045314966701	0.023032784497	0.369558265641	1.05321857812	0.00955490317427	-0.00820595726175	0.0548678752166	0.0191165153231	0.0540278442563	-1.7731716594	0.0010931974361	-0.0252828313672	-0.0645411817604	0.0618515182423	-0.00659273693846	0.00608435054892	27.4169112133	48.4000449569	2.86885140836	0.00285904300544	-0.190571998237	0.318244909755	-0.208844481752	-0.0154802522079	0.0520466008456	31.1050522631	51.7784638571	2.96321822703
0.622	-6.05652864569	14.5957431454	0.849220518023	0.0266457808506	0.208237180046	0.660177791258	0.232991732032	0.00600917569932	-0.0454277680255	0.0234028632539	0.370599248202	1.02874654481	0.00954672522243	-0.00814994642023	0.0571538078293	0.0191696524677	0.0522464449488	-1.78962695564	0.00106788221228	-0.0253476162696	-0.0650286230102	0.0618449279961	-0.00658775526453	0.00387899726047	27.4653126937	48.4029157493	2.87273348868	0.00266864922591	-0.190215560827	0.394629910523	-0.208859935979	-0.0154282019826	0.0520538496785	31.1568322091	51.7814281004	2.9652685225
0.623	-6.04193247792	14.5965924083	0.849305309355	0.0268543454513	0.208892021392	0.649504899382	0.232997718461	0.00596368043733	-0.045562756015	0.0237739707643	0.371615772488	1.00430202778	0.00953860440967	-0.00809167908583	0.0593808609701	0.0192210001702	0.0504489601731	-1.80534259557	0.00104250194643	-0.0254129154303	-0.0655696984222	0.0618383416353	-0.00658496635361	0.00169882454793	27.5137170468	48.4057904778	2.8767234385	0.00247864995099	-0.189782989015	0.470513712949	-0.208875338145	-0.0153761286526	0.0520928102778	31.2086151203	51.7843944442	2.96741890907
0.624	-6.02733546083	14.5974417687	0.849415596575	0.0270635595165	0.209536109078	0.638670473883	0.23300365932	0.00591803909657	-0.0457199256634	0.0241460825861	0.372607871135	0.979895264652	0.00953054296125	-0.00803121776129	0.0615417881127	0.0192705427162	0.0486361318012	-1.82031414828	0.00101705609758	-0.0254787822807	-0.0661640023873	0.0618317569823	-0.00658433975458	-0.000445626472356	27.5621242766	48.4086692413	2.88080349565	0.00228912105656	-0.189274799853	0.545864611158	-0.208890688209	-0.0153240009295	0.052162635955	31.2604009991	51.787362993	2.96967868507
0.625	-6.01273759432	14.5982912528	0.84955252707	0.0272734122128	0.210169283574	0.627678518125	0.233009554455	0.00587222964418	-0.0458989792969	0.0245191743151	0.373575586976	0.955536418187	0.00952254303639	-0.00796863196316	0.0636298081445	0.0193182651351	0.0468087059159	-1.83453762239	0.000991544071516	-0.0255452698409	-0.0668111178902	0.0618251718937	-0.00658583748523	-0.00254983484047	27.6105343873	48.4115521372	2.88498836756	0.00210013788576	-0.18869154173	0.620651634626	-0.208905986104	-0.0152717884498	0.0522623235593	31.3121898475	51.7903338606	2.97205665708
0.626	-5.99813887825	14.5991408876	0.849717188627	0.0274838925493	0.21079138938	0.616533092747	0.233015403685	0.00582623030971	-0.0460996896727	0.0248932215951	0.37451897297	0.931235569413	0.00951460672145	-0.00790399790581	0.0656383065507	0.0193641532042	0.0449674323712	-1.84800946694	0.000965965221243	-0.0256124307049	-0.0675106101594	0.0618185842671	-0.00658941564932	-0.00460649334127	27.658947383	48.4144392699	2.88927710056	0.00191177521808	-0.188033793649	0.694844526682	-0.208921231729	-0.0152194618753	0.0523908253526	31.363981668	51.7933071697	2.97456146777
0.627	-5.98353931245	14.5999907015	0.849910598248	0.0276949893815	0.211402275082	0.605238311182	0.23302120681	0.00578001957166	-0.0463217865909	0.0252682001276	0.375438092114	0.907002718013	0.00950673602336	-0.00783739827267	0.0675609597165	0.0194081934526	0.0431130643554	-1.86072656466	0.000940318847378	-0.0256803170256	-0.068262031326	0.0618119920477	-0.00659502305517	-0.00660831839195	27.707363268	48.4173307423	2.89366754889	0.00172410723899	-0.187302164518	0.768413736321	-0.208936424957	-0.0151669929544	0.0525470165303	31.4157764631	51.7962830512	2.97720144689
0.628	-5.96893889674	14.6008407237	0.850133679807	0.0279066914158	0.212001793406	0.593798337432	0.233026963607	0.00573357620272	-0.0465649514226	0.0256440856824	0.376333017363	0.882847780405	0.00949893286327	-0.0077689219151	0.0693917554236	0.0194503731637	0.0412463579603	-1.8726862257	0.000914604198614	-0.0257489805015	-0.0690649204835	0.0618053932356	-0.00660260132452	-0.00854822032852	27.7557820467	48.4202266547	2.89815725386	0.00153720751051	-0.186497292449	0.841330402079	-0.20895156563	-0.0151143545972	0.0527296977816	31.4675742355	51.7992616442	2.97998450696
0.629	-5.95433763089	14.6016909841	0.850387278944	0.0281189872131	0.212589801267	0.582217383824	0.233032673835	0.00568687931786	-0.0468288181582	0.0260208541068	0.377203831547	0.858780588111	0.00949119907055	-0.0076986635343	0.0711250061795	0.0194906803786	0.0393680717566	-1.88388618169	0.000888820472181	-0.0258184723641	-0.0699188046719	0.0617987858923	-0.00661208509632	-0.0104193233128	27.8042037236	48.423127105	2.90274339914	0.00135114894224	-0.18561984408	0.913566335783	-0.208966653568	-0.0150615209474	0.0529376018094	31.5193749878	51.8022430955	2.98291817307
0.63	-5.93973551464	14.6025415139	0.850672140718	0.0283318651937	0.213166159813	0.570499709007	0.233038337229	0.00563990842113	-0.047112975386	0.0263984813362	0.378050627284	0.834810886226	0.0094835363771	-0.00762672335062	0.0727553611796	0.0195291038977	0.0374789663763	-1.89432457894	0.000862966814316	-0.0258888433662	-0.0708231994868	0.0617921681487	-0.00662340225007	-0.0122149842209	27.8526283033	48.4260321881	2.9074228853	0.00116600376325	-0.184670513909	0.98509400502	-0.208981688562	-0.0150084674485	0.0531693961238	31.5711787232	51.8052275594	2.98600961268
0.631	-5.92513254771	14.6033923444	0.850988931954	0.0285453136408	0.213730734475	0.558649615676	0.233043953505	0.00559264344969	-0.0474169675726	0.0267769434033	0.378873506893	0.810948331928	0.00947594641205	-0.00755320676149	0.0742778170679	0.0195656332829	0.035579804101	-1.90399997166	0.000837042320748	-0.0259601437708	-0.0717776096826	0.0617855382105	-0.00663647414763	-0.0139288108912	27.9010557903	48.4289419957	2.91219228506	0.00098184349447	-0.183650023649	1.05588651467	-0.208996670382	-0.0149551709056	0.0534236897947	31.6229854445	51.8082151969	2.9892654568
0.632	-5.91052872978	14.604243508	0.851338218898	0.0287593207055	0.214283395008	0.546671448566	0.233049522359	0.00554506481757	-0.0477402968099	0.0271562164479	0.379672582306	0.787202493011	0.00946843069667	-0.00747822398918	0.0756877275562	0.0196002588592	0.0336713484578	-1.91291131459	0.000811046037192	-0.0260324233405	-0.0727815296896	0.0617788943655	-0.00665121589276	-0.0155546793831	27.9494861897	48.4318566158	2.91704793274	0.000798738921847	-0.182559121598	1.12591758769	-0.209011598772	-0.0149016095417	0.0536990379915	31.6747951552	51.8112061757	2.99269200861
0.633	-5.89592406051	14.6050950373	0.85172047466	0.0289738744108	0.214824015528	0.534569592113	0.233055043468	0.00549715345676	-0.048082424677	0.0275362767266	0.380447974975	0.763582846383	0.00946099063982	-0.0074018897196	0.0769808116165	0.0196329717153	0.0317543638227	-1.92105795561	0.000784976959858	-0.0261057313273	-0.0738344440429	0.0617722349892	-0.00666753660714	-0.0170867493725	27.997919506	48.4347761327	2.92198589444	0.000616760070032	-0.181398582032	1.19516154546	-0.209026473458	-0.0148477630495	0.0539939465234	31.7266078587	51.8142006691	2.99629494548
0.634	-5.88131853951	14.6059469656	0.852136079222	0.0291889626559	0.215352474558	0.52234846841	0.23306051649	0.00544889085722	-0.0484427744523	0.027917100622	0.381199815787	0.74009877666	0.00945362753359	-0.0073243227335	0.0781531605753	0.0196637637047	0.0298296150309	-1.92843962797	0.000758834035963	-0.0261801164632	-0.0749358277521	0.061765558551	-0.00668533972123	-0.0185194788501	28.0463557444	48.4377006267	2.92700198293	0.000435976176708	-0.180169204615	1.26359328776	-0.209041294146	-0.014793612637	0.0543068782426	31.7784235584	51.8171988564	3.0000795424
0.635	-5.86671216636	14.6067993263	0.852585323155	0.0294045732207	0.21586865506	0.510012534898	0.233065941065	0.00540025910391	-0.0488207321614	0.0282986646523	0.381928244963	0.7167595746	0.00944634254946	-0.0072456455312	0.0792012440288	0.0196926274458	0.0278978669957	-1.93505644251	0.000732616164256	-0.0262556269504	-0.0760851465693	0.0617588636195	-0.00670452327931	-0.0198476373334	28.0947949098	48.4406301736	2.93209180236	0.000256455667483	-0.178871813835	1.33118827257	-0.209056060523	-0.0147391410695	0.0546362568857	31.8302422583	51.8202009214	3.00405049324
0.636	-5.85210494062	14.6076521531	0.853068385273	0.0296206937704	0.216372444468	0.497566282225	0.233071316815	0.00535124091294	-0.0492156498367	0.0286809454808	0.382633411968	0.693574435732	0.00943913673472	-0.00716598395205	0.0801219142522	0.0197195563214	0.0259598843346	-1.94090887962	0.000706322195555	-0.0263323104523	-0.077281857215	0.0617521488678	-0.00672498025708	-0.0210663182079	28.1432370073	48.4435648448	2.93725070357	7.82661313404e-05	-0.177507258451	1.39792249604	-0.20907077226	-0.0146843327043	0.0549804735929	31.8820639623	51.8232070527	3.00821202993
0.637	-5.8374968618	14.60850548	0.853585369885	0.02983731186	0.216863734725	0.485014231992	0.233076643346	0.00530181966479	-0.0496268465649	0.0290639199245	0.383315475415	0.670552458701	0.00943201100935	-0.00708546679006	0.0809124097213	0.0197445444791	0.0240164310042	-1.94599778129	0.000679950933286	-0.0264102140846	-0.0785254074954	0.0617454130782	-0.00674659889074	-0.0221709491161	28.1916820421	48.4465047071	2.9424738884	-9.8525703368e-05	-0.176076410966	1.4637724725	-0.209085429013	-0.014629173522	0.0553378909826	31.9338886745	51.8262174426	3.01256775856
0.638	-5.82288792939	14.6093593408	0.854136262089	0.0300544149385	0.217342422309	0.47236093448	0.233081920245	0.00525197943614	-0.0500536108157	0.0294475649637	0.383974602966	0.647702643677	0.00942496616325	-0.00700422540655	0.0815703572953	0.0197675868296	0.0220682699421	-1.95032434292	0.000653501134041	-0.0264893844066	-0.0798152363877	0.0617386551472	-0.00676926301631	-0.0231573020283	28.2401300194	48.4494498223	2.94775637984	-0.000273853992413	-0.174580167123	1.52871521501	-0.209100030425	-0.014573651152	0.0557068492053	31.9857163994	51.8292322869	3.01712082326
0.639	-5.80827814284	14.6102137694	0.854720965028	0.0302719903538	0.217808408259	0.459610966529	0.233087147088	0.00520170502921	-0.0504952031188	0.0298318577508	0.384610971233	0.625033890756	0.00941800285387	-0.00692239334133	0.0820937731405	0.0197886790459	0.020116162718	-1.95389010527	0.000626971508131	-0.0265698674118	-0.0811507740323	0.0617318740895	-0.0067928524179	-0.0240215011581	28.2885809444	48.4524002469	2.95309299231	-0.000447653798677	-0.173019445407	1.59272821644	-0.209114576128	-0.0145177548921	0.0560856705997	32.0375471414	51.8322517841	3.02187366784
0.64	-5.79366750155	14.6110687996	0.855339281261	0.0304900253571	0.218261598207	0.446768929134	0.233092323431	0.00515098199855	-0.0509508581599	0.0302167756192	0.385224765678	0.602554998128	0.00941112160424	-0.00684010592344	0.0824810626436	0.0198078175619	0.0181608691921	-1.95669694654	0.000600360720166	-0.0266517085196	-0.0825314416725	0.0617250690417	-0.00681724318369	-0.0247600304428	28.3370348225	48.4553560326	2.95847840607	-0.000619861114672	-0.171395186583	1.65578943122	-0.209129065743	-0.014461475724	0.0564726655139	32.0893809054	51.8352761351	3.02682825923
0.641	-5.77905600492	14.6119244647	0.855990931392	0.0307085071074	0.218701902394	0.433839445352	0.23309744882	0.00509979667646	-0.0514197861776	0.0306022960923	0.385816180507	0.580274660373	0.00940432280134	-0.00675749988253	0.0827310191817	0.01982499957	0.0162031471817	-1.95874707423	0.000573667389623	-0.0267349525663	-0.0839566515551	0.0617182392661	-0.00684230806851	-0.0253697392473	28.3854916592	48.4583172254	2.96390718222	-0.000790412884583	-0.169708353238	1.71787725797	-0.209143498884	-0.0144048063228	0.0568661369616	32.1412176962	51.8383055422	3.03198602796
0.642	-5.76444365229	14.6127807979	0.85667552799	0.0309274226764	0.219129235696	0.420827157912	0.233102522787	0.00504813619534	-0.0519011761062	0.0309883968919	0.38638541857	0.558201466396	0.00939760669492	-0.00667471296216	0.0828428215464	0.0198402230197	0.0142437521359	-1.96004301743	0.000546890091442	-0.0268196437954	-0.0854258067325	0.0617113841536	-0.00686791686178	-0.0258478472824	28.4339514597	48.4612838659	2.96937382221	-0.000959247025876	-0.167959929348	1.77897052306	-0.209157875158	-0.0143477410617	0.0572643852793	32.1930575191	51.8413402091	3.03734767437
0.643	-5.74983044298	14.613637832	0.857392594218	0.0311467590531	0.219543517638	0.407736727066	0.233107544849	0.00499598850848	-0.0523941975553	0.0313750559468	0.386932691252	0.536343897562	0.00939097339667	-0.00659188353601	0.0828160307647	0.0198534866142	0.0122834368176	-1.96058761908	0.00052002735662	-0.0269058258492	-0.0869383008794	0.0617045032268	-0.00689393675944	-0.0261919480399	28.4824142296	48.4642559891	2.97487258911	-0.00112630245048	-0.166150919854	1.8390484655	-0.209172194167	-0.014290276012	0.0576657141792	32.2449003794	51.8443803396	3.04291337729
0.644	-5.73521637626	14.6144955988	0.85814113915	0.0313665031481	0.219944672314	0.394572624864	0.233112514516	0.00494334570766	-0.0528914042516	0.0317622514016	0.387458218404	0.514710405943	0.00938442288096	-0.00650914787221	0.0826552968356	0.0198647898081	0.0103229510615	-1.96038389317	0.000493077672787	-0.026993541816	-0.0884936327618	0.0616975961013	-0.00692031423571	-0.0265630045033	28.5308799747	48.4672341032	2.9813555032	-0.00129151908551	-0.16428235022	1.89809080124	-0.20918645551	-0.0142324098762	0.0580665575108	32.2967462826	51.8474261354	3.04867808521
0.645	-5.7206014514	14.6153541305	0.858922123909	0.0315866417985	0.220332628623	0.381339991727	0.233117431288	0.0048901967732	-0.0534064647509	0.0321499616249	0.387962228138	0.493309061741	0.00937795498415	-0.00642664576056	0.0823489264585	0.0198741328043	0.00836304130438	-1.95943562106	0.000466039484841	-0.0270828340753	-0.0900908857823	0.0616906624953	-0.00694689774851	-0.0266040210845	28.5793487008	48.4702181965	2.9868311286	-0.00145483789371	-0.162355266173	1.9560772938	-0.209200658785	-0.0141741418846	0.0584694258869	32.3485952346	51.8504778009	3.0546528697
0.646	-5.7059856676	14.6162134583	0.859733622521	0.031807161773	0.220707320259	0.368043281313	0.23312229465	0.0048365283335	-0.0539304147242	0.0325381652173	0.388444956741	0.472148144472	0.00937156940191	-0.00634451871606	0.081905162544	0.0198815165501	0.00640445031888	-1.95774634996	0.000438911195631	-0.0271737443457	-0.0917296549678	0.0616837023192	-0.00697345445967	-0.0265094012429	28.6278204138	48.4732077721	2.99231995642	-0.00161620089341	-0.160370733226	2.01298859989	-0.209214803592	-0.0141154720831	0.0588701771339	32.4004472413	51.8535355416	3.06082856655
0.647	-5.69136902407	14.6170736126	0.860574830323	0.0320280497758	0.221068685499	0.354687197963	0.23312710408	0.00478233192962	-0.0544623931637	0.03292684102	0.388906648643	0.451235659973	0.00936526569074	-0.00626290362885	0.081325011859	0.0198869427338	0.0044479170934	-1.955320101	0.000411691166563	-0.0272663137908	-0.093409235295	0.0616767156683	-0.00699984745233	-0.0262765841035	28.6762951191	48.4762028386	2.99781320989	-0.00177555117813	-0.158329836219	2.06880541319	-0.20922888953	-0.0140564033674	0.0592672543135	32.4523023088	51.8565995574	3.06720307469
0.648	-5.67675151995	14.6179346224	0.861444830894	0.0322492924523	0.221416667325	0.341276455307	0.233131859046	0.00472759997808	-0.0550015099579	0.0333159681224	0.389347556235	0.430579522537	0.00935904327083	-0.0061819361871	0.0806098716566	0.0198904137806	0.00249417645498	-1.95216117585	0.000384377718218	-0.0273605828989	-0.0951289809634	0.0616697027754	-0.00702593834794	-0.0259052071488	28.7247728222	48.4792033985	3.00330656767	-0.00193283293578	-0.156233679083	2.12350886034	-0.209242916202	-0.0139969401976	0.0596590854693	32.5041604436	51.8596700458	3.07377371192
0.649	-5.66213315438	14.6187965161	0.862342629582	0.0324708763926	0.221751213438	0.327815770157	0.233136559009	0.00467232578779	-0.0555468705716	0.0337055258704	0.389767939754	0.410187516711	0.00935290142748	-0.00610175051586	0.0797614708135	0.0198919328482	0.000543958792917	-1.94827414826	0.00035696913102	-0.0274565914973	-0.0968882156899	0.0616626640119	-0.00705158855284	-0.0253952026833	28.7732535287	48.4822094495	3.0087954253	-0.00208799146755	-0.154083384451	2.17708040228	-0.209256883216	-0.0139370886001	0.0600441095885	32.5560216522	51.8627472012	3.08053711057
0.65	-5.64751392646	14.619659321	0.863267164677	0.0326927881375	0.222072276254	0.314309861511	0.233141203424	0.00461650356345	-0.0560975781409	0.0340954938739	0.390168067165	0.390067305067	0.00934683931279	-0.00602247884876	0.0787818633762	0.0198915038225	-0.00140201021004	-1.94366385767	0.000329463645904	-0.027554378734	-0.098686257799	0.0616555998879	-0.00707665957101	-0.0247468336893	28.8217372439	48.4852209848	3.0142749697	-0.00224097320644	-0.151880093325	2.22950185042	-0.209270790189	-0.0138768561509	0.0604207888246	32.6078859414	51.8658312145	3.08748951554
0.651	-5.63289383527	14.6205230633	0.864217314869	0.0329150141821	0.222379812909	0.300763447682	0.23314579174	0.00456012840704	-0.0566527347546	0.0344858520145	0.390548214029	0.370226422034	0.00934085594777	-0.0059442512074	0.0776734193569	0.0198891313125	-0.00334300984063	-1.93833540349	0.000301859465002	-0.027653983069	-0.100522412178	0.0616485110514	-0.00710101333458	-0.0239606934483	28.8702239734	48.4882379924	3.01974032819	-0.00239172573546	-0.149624964721	2.2807553573	-0.209284636743	-0.0138162519467	0.0607876195572	32.6597533182	51.8689222725	3.0946264863
0.652	-5.61827287985	14.6213877656	0.865187317133	0.033137540981	0.22267378488	0.28718049443	0.233150323402	0.00450319712098	-0.0572098373668	0.0348765804528	0.39090866262	0.350670759974	0.00933495022618	-0.00586719196224	0.0764450709539	0.0198848206456	-0.00527832392712	-1.9322927695	0.000274154752849	-0.0277554412388	-0.102393927522	0.0616413983289	-0.00712443160711	-0.0228758516605	28.9187137225	48.4912603636	3.02500201762	-0.00254019780628	-0.147319176913	2.33082025987	-0.209298422512	-0.0137552859347	0.061144404579	32.7116237896	51.8720205542	3.10193684697
0.653	-5.60365105925	14.6222534511	0.866183731705	0.0333603549528	0.222954158863	0.273567472614	0.233154797855	0.0044457072849	-0.0577698347624	0.035267659636	0.391249703808	0.331411616178	0.00932912091824	-0.00579142392436	0.0750910048155	0.0198785778623	-0.00720724271314	-1.92554480252	0.000246347636627	-0.0278587912051	-0.104306005021	0.0616342627548	-0.00714671672486	-0.021694383875	28.9672064967	48.4942880019	3.03027462959	-0.00268633935595	-0.144963922428	2.37968870865	-0.20931214714	-0.0136939699505	0.0614875640022	32.763497363	51.8751262344	3.10942351818
0.654	-5.58902837245	14.6231201438	0.867201741785	0.0335834424856	0.22322090661	0.259928019921	0.233159214537	0.0043876569444	-0.0583308462519	0.035659070306	0.391571636142	0.312453051563	0.0093233666717	-0.00571706914078	0.0736185623318	0.0198704097095	-0.00912906285048	-1.91809547217	0.000218436205772	-0.0279640705034	-0.106252591506	0.061627105515	-0.00716776272925	-0.0203976249322	29.0157023012	48.497320904	3.03552961349	-0.00283010152214	-0.142560409956	2.42733623536	-0.209325810284	-0.0136323177545	0.0618168280926	32.8153740459	51.8782394845	3.11707662046
0.655	-5.57440481844	14.6239878647	0.868240002543	0.0338067899409	0.223474004061	0.246266883158	0.233163572888	0.0043290454737	-0.0588920951122	0.0360507935061	0.391874764028	0.29380272064	0.00931768601495	-0.00564424436108	0.0720309970857	0.0198603236351	-0.0110430860088	-1.90995084449	0.000190418513478	-0.0280713140845	-0.108234570745	0.0616199279062	-0.0071874548984	-0.018986713374	29.0642011412	48.5003590502	3.04076267779	-0.00297143666107	-0.140109867893	2.47374789178	-0.209339411614	-0.0135703439736	0.0621307338588	32.8672538458	51.8813604678	3.12488996983
0.656	-5.5597803962	14.6248566342	0.869299005717	0.0340303836591	0.223713432368	0.23258973076	0.23316787234	0.00426985887134	-0.0594811094925	0.0364428105875	0.392159398855	0.27546693277	0.00931207735625	-0.0055730730425	0.0703116400618	0.0198483277819	-0.0129486203882	-1.90111791424	0.000162292578194	-0.0281805564836	-0.110250227471	0.0616127315137	-0.0072053301474	-0.0167637846607	29.1127030209	48.5034003624	3.04186183214	-0.00311029836526	-0.137613540506	2.51890688149	-0.209352950817	-0.0135080606079	0.0624359977664	32.9191367707	51.8844893512	3.13287700713
0.657	-5.54515510464	14.6257264727	0.870377920568	0.0342542099647	0.223939178773	0.218903079367	0.233172112292	0.00421004413386	-0.0601483655628	0.0368351032161	0.392425858253	0.257451863377	0.00930653896979	-0.00550369988187	0.0684346812122	0.0198344309809	-0.0148449814935	-1.89160429637	0.000134056384612	-0.02829183068	-0.11229816539	0.0616055188803	-0.00721993658134	-0.0124490832386	29.1612079394	48.506436721	3.03085529804	-0.0032466414797	-0.13507268836	2.5627974115	-0.209366427582	-0.0134454697415	0.0627457351657	32.9710228286	51.8876263198	3.1410600096
0.658	-5.53052894271	14.6265973918	0.871460281312	0.0344782551712	0.224151234305	0.205207983672	0.2331762921	0.00414957266753	-0.0607945671072	0.0372276533787	0.392674466877	0.239765384526	0.0093010690023	-0.00543623510612	0.0664948702615	0.0198186427449	-0.0167314905263	-1.8814137692	0.000105707884459	-0.0284051696261	-0.114379726726	0.0615982937228	-0.00723037844384	-0.00843464178615	29.209715889	48.5094624242	3.02055101097	-0.00338042211723	-0.132488586708	2.60540589138	-0.209379841608	-0.0133825815654	0.0630306170788	33.0229120275	51.8907715196	3.14933970571
0.659	-5.51590190932	14.6274693941	0.872544325888	0.0347025055848	0.22434959281	0.191509026714	0.233180411119	0.00408846487022	-0.0614210275235	0.0376204433903	0.39290555635	0.2224135625	0.00929566551417	-0.005370741138	0.0644930659837	0.0198009732626	-0.0186074740307	-1.87055323966	7.7244996551e-05	-0.0285206061906	-0.116493402352	0.0615910600647	-0.00723693772352	-0.00468391759205	29.2582268593	48.5124781995	3.01099960506	-0.00351159767339	-0.129862525603	2.64671631951	-0.209393192608	-0.0133194202508	0.0632920120843	33.0748043758	51.8939250447	3.1577103436
0.66	-5.50127400338	14.6283424803	0.87362819165	0.0349269475075	0.224534252729	0.177810811321	0.233184468721	0.00402673995836	-0.0620287962956	0.0380134559007	0.393119464429	0.205402596039	0.00929032650394	-0.00530727933196	0.0624305461024	0.0197814333928	-0.0204722655896	-1.85902987812	4.86656074113e-05	-0.0286381720888	-0.1186383939	0.061583821661	-0.00723986978134	-0.00118019810179	29.3067408408	48.5154848407	3.00228279829	-0.00364012684143	-0.12719581048	2.6867139255	-0.209406480323	-0.0132560091333	0.0635302229784	33.1266998818	51.8970869825	3.16616529226
0.661	-5.48664522381	14.6292166495	0.874710228294	0.0351515672425	0.224705217098	0.16411792711	0.233188464299	0.00396441609712	-0.0626189261675	0.0384066739004	0.393316534965	0.188738474622	0.00928504990937	-0.00524590980078	0.0603085162511	0.019760034657	-0.0223252060789	-1.84685110056	1.99675722863e-05	-0.0287578981613	-0.120813751216	0.0615765820201	-0.00723941194479	0.00209587116842	29.3552578248	48.5184832111	2.99445796013	-0.00376596962736	-0.12448976138	2.72538427581	-0.209419704513	-0.013192371495	0.0637450536015	33.178598554	51.9002574138	3.17469735444
0.662	-5.47201556954	14.6300918991	0.875788971782	0.0353763510978	0.224862493539	0.150434955751	0.233192397263	0.00390151041273	-0.0631924426416	0.0388000807267	0.393497117737	0.172427069629	0.00927983360876	-0.00518669142884	0.058128227618	0.019736789232	-0.02416564391	-1.83402456169	-8.85128396308e-06	-0.0288798143374	-0.123018600927	0.0615693444235	-0.00723578139801	0.00516522239195	29.4037778036	48.5214742209	2.98756170273	-0.0038890873643	-0.121745712505	2.76271347245	-0.209432864965	-0.0131285309183	0.0639360996429	33.2305004009	51.903436412	3.18329904974
0.663	-5.45738503948	14.6309682252	0.876863129437	0.0356012853917	0.22500609425	0.136766465148	0.233196267037	0.00383803902673	-0.0637503294274	0.0391936600697	0.393661568321	0.156474098621	0.00927467542215	-0.00512968179155	0.0558910469554	0.0197117099424	-0.0259929352666	-1.82055815156	-3.77931659671e-05	-0.0290039496706	-0.125252065495	0.0615621119458	-0.00722917388164	0.00804981033434	29.4523007701	48.5244588078	2.98161199689	-0.00400944272641	-0.118965011719	2.79868809975	-0.209445961486	-0.0130645114228	0.0641028914833	33.2824054311	51.9066240427	3.19196240604
0.664	-5.44275363255	14.6318456225	0.877931531519	0.0358263564568	0.225136035986	0.123117007199	0.233200073065	0.00377401710597	-0.0642935121432	0.0395873959779	0.393810247934	0.140885127708	0.00926957311274	-0.00507493701537	0.0535985053939	0.0196848102526	-0.0278064443382	-1.80645999149	-6.6860306973e-05	-0.0291303323412	-0.127513275781	0.0615548874774	-0.00721976291781	0.0107721172972	29.5008267184	48.5274379189	2.97661022842	-0.0041269997423	-0.116149020047	2.83329524564	-0.20945899391	-0.0130003374966	0.0642449610168	33.3343136533	51.9098203634	3.20067894459
0.665	-5.4281213477	14.6327240848	0.878993116319	0.0360515506448	0.225252340047	0.109491114097	0.233203814803	0.00370945892638	-0.0648228470236	0.0399812728635	0.39394352328	0.125665563188	0.00926452438844	-0.00502251159573	0.0512523338839	0.0196561042587	-0.0296055435489	-1.79173842998	-9.6054967973e-05	-0.0292589896587	-0.129801359055	0.0615476737462	-0.00720769950178	0.0133547147852	29.5493556436	48.5304124956	2.97254323959	-0.0042417238079	-0.113299111172	2.86652250343	-0.209471962096	-0.0129360340794	0.0643618733156	33.3862250762	51.9130254229	3.2094399482
0.666	-5.41348818386	14.6336036049	0.880046926439	0.036276854331	0.225355032251	0.0958932950161	0.233207491722	0.00364437794769	-0.0653391104424	0.0403752755083	0.394061766385	0.110820647067	0.00925952690355	-0.00497245818449	0.0488544885957	0.01962560668	-0.0313896137831	-1.77640203849	-0.00012537943683	-0.0293899480563	-0.13211543612	0.0615404733404	-0.00719311220416	0.015819880442	29.5978875416	48.5333834599	2.96938532591	-0.00435358169896	-0.11041667093	2.89835798112	-0.209484865926	-0.0128716265223	0.0644532410661	33.4381397086	51.916239261	3.21823631227
0.667	-5.39885413997	14.6344841743	0.881092049181	0.0365022539185	0.225444142915	0.0823280330223	0.233211103304	0.00357878689647	-0.0658429921605	0.0407693890687	0.394165354434	0.096355451853	0.00925457826078	-0.00492482735575	0.0464071688548	0.0195933328508	-0.0331580446061	-1.76045960748	-0.0001548360274	-0.029523233083	-0.134454617329	0.0615332887304	-0.00717610763108	0.0181892656838	29.6464224092	48.5363517027	2.96710017323	-0.00446254158281	-0.107503096784	2.92879031028	-0.20949770531	-0.0128071405367	0.0645187300397	33.4900575592	51.9194619085	3.22705860436
0.668	-5.38421921499	14.6353657842	0.882127642632	0.0367277358434	0.225519706823	0.0687997815257	0.233214649047	0.00351269785529	-0.066335090436	0.0411635990807	0.394254669598	0.0822748756036	0.00924967601342	-0.00487966735716	0.0439128283324	0.0195592987113	-0.0349102344808	-1.74392014193	-0.000184427078637	-0.0296588693917	-0.136818000085	0.061526122291	-0.00715677119179	0.0204836128687	29.6949602441	48.5393180741	2.96564264596	-0.00456857302986	-0.104559797301	2.95780865645	-0.209510480181	-0.0127426021418	0.064558059792	33.5419786368	51.9226933864	3.23589725792
0.669	-5.36958340788	14.6362484245	0.883152894676	0.0369532865784	0.225581763194	0.0553129611944	0.233218128457	0.00344612235546	-0.0668159092311	0.0415578914649	0.394330098854	0.0685836375633	0.00924481766782	-0.0048370238526	0.0413741807788	0.0195235207985	-0.0366455909804	-1.72679285731	-0.000214154953696	-0.0297968807252	-0.139204666904	0.0615189763214	-0.00713516812584	0.0227225190029	29.7435010448	48.5422833756	2.96496041119	-0.00467164702431	-0.101588191607	2.98540273069	-0.209523190501	-0.0126780376094	0.0645710051758	33.5939029503	51.9259337063	3.2447424233
0.67	-5.35494671763	14.6371320844	0.884167011827	0.0371788926378	0.225630355653	0.0418719568406	0.233221541054	0.0033790714719	-0.0672858579783	0.0419522525313	0.39439203381	0.0552862735931	0.00924000068606	-0.00479693966191	0.0387942005982	0.0194860162375	-0.0383635309968	-1.70908717538	-0.000244022039009	-0.0299372899007	-0.14161368407	0.0615118530649	-0.00711134474496	0.0249242427817	29.7920448107	48.5452483537	2.96499569714	-0.00477173597453	-0.0985897088409	3.01156280182	-0.209535836257	-0.01261347341	0.0645573936636	33.6458305086	51.9291828696	3.2535841763
0.671	-5.34030914321	14.6380167525	0.885169219226	0.0374045405818	0.225665532189	0.0284811141901	0.233224886367	0.00331155591709	-0.0677452515811	0.0423466689834	0.394440870513	0.0423871321254	0.00923522248898	-0.00475945450215	0.0361761189342	0.0194468027316	-0.0400634809445	-1.69081271999	-0.000274030743356	-0.0300801187931	-0.144044100784	0.0615047547276	-0.00708532984649	0.0271055541234	29.8405915417	48.5482136948	2.96568657458	-0.00486881372275	-0.0955657875851	3.03627970982	-0.209548417461	-0.0125489361603	0.0645171055803	33.6977613205	51.9324408679	3.26241248846
0.672	-5.32567068362	14.6389024165	0.886158727109	0.0376302170204	0.225687345114	0.0151447372045	0.233228163938	0.0032435861342	-0.068194314139	0.0427411279233	0.394477009264	0.0298903699149	0.00923048045936	-0.00472460473488	0.0335234156009	0.0194058985526	-0.0417448769611	-1.67197931332	-0.000304183496911	-0.0302253883178	-0.146494948702	0.0614976834946	-0.00705713625891	0.0292816210131	29.8891412386	48.5511800223	2.96696840227	-0.00496285555418	-0.0925178752903	3.05954487979	-0.209560934156	-0.012484452571	0.0644500732888	33.7496953948	51.9357076828	3.27121725678
0.673	-5.31103133788	14.6397890632	0.887134756893	0.0378559086185	0.225695851025	0.00186708505498	0.233231373318	0.00317517238625	-0.0686331817415	0.0431356168552	0.394500854423	0.0177999487205	0.00922577194543	-0.00469242312334	0.0308398074703	0.0193633225316	-0.0434071651037	-1.65259697179	-0.000334482750277	-0.0303731184131	-0.14896524185	0.0614906415452	-0.00702676248254	0.0314659317373	29.9376939025	48.554147894	2.96877498925	-0.00505383820567	-0.0894474276819	3.0813503369	-0.209573386407	-0.0124200493956	0.0643562775804	33.8016327403	51.9389832856	3.27998828888
0.674	-5.29639110501	14.6406766789	0.888096496463	0.0380816020994	0.225691110753	-0.0113476302358	0.233234514066	0.00310632484133	-0.0690619081724	0.0435301236895	0.394512814213	0.00611963149277	0.00922109426457	-0.0046629386026	0.0281292340151	0.0193190940483	-0.0450498015408	-1.63267590244	-0.000364930973494	-0.0305233280224	-0.151453976789	0.0614836310668	-0.00699419439194	0.0336702494242	29.9862495354	48.5571178013	2.97103966773	-0.00514173987359	-0.0863559081527	3.10168872146	-0.209585774308	-0.0123557533816	0.064235750353	33.8535733657	51.9422676376	3.28871563077
0.675	-5.28174998405	14.6415652487	0.889043126255	0.0383072842494	0.225673189314	-0.0244952466746	0.233237585755	0.00303705365224	-0.0694804701488	0.0439246367469	0.394513300519	-0.00514702073997	0.00921644470723	-0.00463617606571	0.0253958397589	0.0192732330211	-0.0466722527417	-1.61222649933	-0.000395530655044	-0.0306760350774	-0.153960133067	0.0614766542661	-0.00695940696959	0.03590459525	30.0348081393	48.5600901693	2.97369626164	-0.00522654022123	-0.0832447871397	3.12055330466	-0.20959809798	-0.0122915912212	0.0640885704197	33.9055172799	51.9455606899	3.29738914967
0.676	-5.26710797405	14.6424547571	0.889973796904	0.038532941922	0.225642155864	-0.0375716543058	0.233240587967	0.00296736903027	-0.0698887738399	0.0443191447615	0.394502728682	-0.0159966518695	0.00921182054112	-0.00461215616838	0.0226439548933	0.0192257598969	-0.0482739956613	-1.59125933997	-0.000426284300823	-0.0308312564808	-0.15648267388	0.0614697133796	-0.00692236604341	0.0381772571127	30.0833697171	48.5630653574	2.97667990625	-0.00530822038555	-0.080115541485	3.1379380046	-0.209610357571	-0.0122275895037	0.0639148647897	33.9574644914	51.948862384	3.30599886179
0.677	-5.25246507407	14.6433451879	0.890887644142	0.0387585620417	0.225598083638	-0.0505727975979	0.233243520292	0.00289728131247	-0.0702866618522	0.0447136368844	0.3944815173	-0.0264261135308	0.00920721901545	-0.00459089515396	0.0198780739593	0.0191766956401	-0.0498545179223	-1.56978518202	-0.000457194433109	-0.0309890080912	-0.159020546899	0.0614628106816	-0.00688303000427	0.0404948211508	30.1319342716	48.5660436612	2.97992767394	-0.00538676298318	-0.0769696537816	3.15383740232	-0.209622553253	-0.0121637746676	0.0637148075039	34.0094150089	51.9521726508	3.31453490257
0.678	-5.23782128322	14.6442365236	0.891783762723	0.0389841316085	0.2255410499	-0.0634946774517	0.233246382333	0.00282680102111	-0.0706739209127	0.0451081026871	0.394450088009	-0.0364324673428	0.00920263736553	-0.00457240470044	0.017102833066	0.0191260617222	-0.0514133179933	-1.54781495997	-0.000488263589509	-0.0311493047073	-0.161572685273	0.0614559484908	-0.00684135148239	0.0428622225882	30.1805018061	48.5690253147	2.98337933421	-0.00546215211592	-0.0738086117015	3.16824675793	-0.209634685227	-0.0121001729545	0.0634886185871	34.061368841	51.9554914121	3.32298755646
0.679	-5.22317660058	14.6451287461	0.892661232501	0.0392096377014	0.225471135885	-0.0763333530049	0.233249173703	0.00275593891604	-0.0710502892034	0.0455025321638	0.394408865282	-0.0460129872954	0.00919807281728	-0.0045566917909	0.0143229860259	0.0190738801105	-0.0529499053643	-1.52535978204	-0.000519494321889	-0.0313121600543	-0.164138008733	0.0614491291756	-0.00679727896451	0.0452828131383	30.229072324	48.5720104932	2.98697763681	-0.00553437337543	-0.0706339073093	3.18116202639	-0.209646753718	-0.0120368103634	0.0632365638157	34.113325996	51.9588185795	3.33134719729
0.68	-5.20853102529	14.6460218362	0.893519107252	0.0394350674827	0.225388426737	-0.0890849435236	0.233251894026	0.00268470603964	-0.0714154636953	0.0458969157345	0.394358276208	-0.0551651614951	0.00919352259208	-0.00454375860781	0.0115433801475	0.0190201732575	-0.0544638007188	-1.50243092701	-0.000550889195302	-0.0314775867711	-0.166715424824	0.0614423551569	-0.00675075833696	0.0477584419714	30.2776458289	48.5749993164	2.99066886306	-0.00560341384726	-0.0674470363595	3.19257987317	-0.20965875898	-0.0119737126046	0.0629589539021	34.1652864823	51.9621540553	3.33960437775
0.681	-5.19388455649	14.646915774	0.894356418401	0.0396604082018	0.22529301145	-0.101745629887	0.233254542935	0.00261311375391	-0.0717691077152	0.0462912442477	0.39429875028	-0.0638866939698	0.00918898391155	-0.00453360245213	0.00876893119857	0.018964964089	-0.0559545361029	-1.47903984119	-0.000582450786887	-0.0316455963986	-0.169303830206	0.0614356289106	-0.00670173434185	0.0502895482641	30.3262223245	48.5779918524	2.99440304935	-0.00566926211423	-0.0642494975783	3.20249768927	-0.209670701289	-0.0119109050554	0.0626561446115	34.2172503082	51.9654977323	3.34774973989
0.682	-5.17923719333	14.6478105383	0.895172178745	0.0398856471989	0.225184982807	-0.1143116561	0.233257120079	0.00254117377045	-0.0721108592115	0.0466855089825	0.39423071918	-0.0721755057457	0.00918445400248	-0.00452621568724	0.00600459858833	0.0189082759934	-0.0574216550912	-1.45519813542	-0.000614181684771	-0.0318161993697	-0.171902112025	0.0614289529675	-0.00665015193667	0.0528752620739	30.3748018145	48.580988121	2.9981341362	-0.00573190825898	-0.0610427919308	3.2109136057	-0.209682580948	-0.0118484127156	0.0623285348993	34.2692174818	51.9688494943	3.35577431321
0.683	-5.16458893501	14.6487061071	0.895965386182	0.040110771909	0.225064437314	-0.126779330603	0.233259625115	0.00246889817242	-0.0724403368076	0.0470797016503	0.394154616559	-0.0800297360693	0.00917993010179	-0.00452158570758	0.00325536073797	0.0188501328094	-0.0588647129499	-1.43091758195	-0.000646084486956	-0.0319894050004	-0.17450914931	0.0614223299127	-0.00659595754989	0.0555135114701	30.4233843026	48.5839880982	3.00182022154	-0.00579134386589	-0.0578284218745	3.217826507	-0.209694398284	-0.0117862601644	0.0619765676092	34.3211880111	51.972209216	3.36366906762
0.684	-5.14993978073	14.6496024573	0.896735034883	0.0403357698652	0.224931475135	-0.139145027671	0.233262057714	0.00239629943019	-0.0727571477182	0.0474738143975	0.39407087782	-0.0874477431644	0.00917540946147	-0.00451969493184	0.000526190728124	0.0187905588146	-0.0602832767966	-1.4062101115	-0.000678161800198	-0.0321652214823	-0.177123814432	0.0614157623838	-0.00653910022695	0.0582011344086	30.4719697925	48.5869917201	3.00542353094	-0.00584756202212	-0.0546078905989	3.22323604404	-0.20970615365	-0.0117244715168	0.0616007276112	34.3731619041	51.9755767633	3.37142539024
0.685	-5.13528972972	14.6504995648	0.897480089217	0.0405606287028	0.224786200027	-0.151405188255	0.233264417559	0.00232339040974	-0.0730608932208	0.0478678398064	0.393979939896	-0.0944281047268	0.00917088935359	-0.00452052082011	-0.00217796726793	0.0187295787133	-0.0616769257573	-1.38108780999	-0.000710416238877	-0.0323436558768	-0.179744974557	0.0614092530674	-0.00647953266336	0.0609339927323	30.5205582878	48.589998887	3.00891041756	-0.00590055731805	-0.0513827012541	3.22714264566	-0.209717847421	-0.0116630703821	0.061201541801	34.4251391685	51.9789519934	3.37903481722
0.686	-5.12063878123	14.6513974047	0.898199543357	0.0407853361625	0.224628719272	-0.163556321262	0.233266704346	0.00225018437538	-0.0733511755243	0.0482617708968	0.393882241034	-0.100969618215	0.00916636707522	-0.00452403591418	-0.00485222087445	0.0186672176248	-0.0630452511201	-1.35556291555	-0.000742850423871	-0.0325247141106	-0.182371493104	0.061402804695	-0.00641721212345	0.0637070870725	30.569149792	48.5930094679	3.0122513622	-0.00595032584676	-0.0481543561666	3.2295475292	-0.209729479996	-0.0116020798225	0.0607795774704	34.4771198119	51.9823347553	3.3864890337
0.687	-5.10598693455	14.6522959506	0.898892387748	0.0410098800939	0.224459143609	-0.175595004228	0.233268917786	0.00217669498574	-0.073627603706	0.0486556011277	0.393778220575	-0.107071300707	0.00916183995332	-0.00453020790016	-0.00749175107921	0.018603501071	-0.0643878564854	-1.329647815	-0.000775466981412	-0.0327084009727	-0.185002231216	0.0613964200383	-0.0063521012447	0.0665146704414	30.6177443084	48.596023304	3.01542085409	-0.00599686520287	-0.0449243560472	3.23045270965	-0.209741051797	-0.0115415223127	0.0603354420746	34.5291038417	51.9857248898	3.39378002286
0.688	-5.09133418899	14.6531951756	0.899557605386	0.0412342484593	0.224277587165	-0.187517884391	0.233271057602	0.00210293628504	-0.0738897977863	0.0490493243973	0.39366831873	-0.112732388778	0.00915730534952	-0.00453899969228	-0.0100918331736	0.0185384549638	-0.0657043579131	-1.30335504057	-0.000808268541955	-0.0328947201129	-0.187636049181	0.0613901019033	-0.00628416872912	0.069350360689	30.6663418401	48.5990402131	3.01839721203	-0.00604017448048	-0.0416941991886	3.22986100754	-0.209752563268	-0.0114814197011	0.0598697813693	34.5810912653	51.9891222298	3.4009000361
0.689	-5.07668054388	14.6540950515	0.900194209069	0.0414584293366	0.224084167383	-0.199321679334	0.233273123531	0.00202892268919	-0.0741373939672	0.0494429350449	0.393552976367	-0.117952337925	0.0091527606649	-0.0045503695369	-0.0126478560705	0.0184721055928	-0.0669943840666	-1.27669726634	-0.000841257739032	-0.0330836740415	-0.190271807857	0.061383853124	-0.00621338992421	0.0722072491189	30.7149423902	48.6020599929	3.02116248012	-0.00608025427041	-0.0384653806572	3.22777605526	-0.209764014874	-0.0114217931711	0.0593832785962	34.6330820897	51.9925266006	3.40784150362
0.69	-5.06202599858	14.6549955492	0.900801230222	0.0416824109227	0.223879004955	-0.211003177741	0.233275115327	0.00195466896776	-0.0743700489402	0.0498364278504	0.393432634787	-0.122730821837	0.00914820334457	-0.00456427113518	-0.0151553404939	0.0184044796126	-0.068257576352	-1.24968730439	-0.000874437208118	-0.0332752641304	-0.19290837006	0.0613776765554	-0.00613974729733	0.0750780046219	30.7635459614	48.6050824253	3.02370215952	-0.00611710665648	-0.0352393914786	3.22420230202	-0.209775407103	-0.0113626632053	0.0588766530855	34.6850763219	51.9959378199	3.41459709406
0.691	-5.04737055248	14.6558966387	0.901377733797	0.0419061815371	0.223662223746	-0.222559239977	0.233277032757	0.0018801902217	-0.074587443145	0.0502297980356	0.39330773551	-0.127067731315	0.00914363088211	-0.00458065378328	-0.0176099557066	0.0183356040299	-0.0694935890546	-1.22233810095	-0.000907809585492	-0.0334694906164	-0.195544601901	0.0613715750663	-0.00606323080802	0.0779549739382	30.8121525563	48.6081072789	3.02600505948	-0.00615073521112	-0.0320177178191	3.21914501695	-0.209786740459	-0.0113040495494	0.0583506587427	34.7370739687	51.9993556984	3.42115992308
0.692	-5.03271420502	14.656798289	0.901922784746	0.0421297296243	0.223433950726	-0.233986798645	0.233278875603	0.0018055018582	-0.0747892839136	0.0506230412634	0.393178720058	-0.130963173171	0.00913904082395	-0.00459946252861	-0.0200075349567	0.0182655061907	-0.0707020894712	-1.19466273226	-0.000941377507102	-0.0336663526044	-0.198179374086	0.0613655515318	-0.00598383818347	0.0808302751393	30.8607621771	48.6111343129	3.02806302905	-0.00618114499012	-0.0288018401653	3.21261029075	-0.209798015469	-0.0112459711791	0.0578060819535	34.7890750365	52.0027800399	3.42752310634
0.693	-5.01805695564	14.6577004681	0.902435526252	0.0423530437576	0.223194315897	-0.245282859425	0.233280643663	0.00173061956218	-0.0749753081473	0.0510161536383	0.393046029737	-0.134417468886	0.00913443077352	-0.00462063834069	-0.0223440892005	0.0181942137669	-0.0718827580375	-1.16667440023	-0.000975143607441	-0.033865848073	-0.200811563176	0.0613596088252	-0.00590157510295	0.0836958858999	30.9093748259	48.6141632798	3.02987074852	-0.00620834252645	-0.025593232502	3.20460503573	-0.209809232678	-0.0111884462679	0.0572437405353	34.8410795319	52.0062106416	3.43368020654
0.694	-5.00339880383	14.6586031435	0.902915105224	0.0425761126417	0.222943452217	-0.256444501196	0.233282336753	0.00165555926588	-0.0751452845288	0.0514091317058	0.392910105426	-0.137431152747	0.0091297983952	-0.00464411829514	-0.0246158197042	0.0181217547437	-0.0730352884515	-1.13838642779	-0.00100911051842	-0.034067973881	-0.203440052793	0.06135374981	-0.00581645529758	0.086543724814	30.9579905045	48.6171939279	3.03142540157	-0.00623233582345	-0.0223933614921	3.19513698403	-0.209820392647	-0.0111314921568	0.0566644817591	34.8930874608	52.0096472943	3.4396250546
0.695	-4.98873974912	14.6595062814	0.903360735625	0.0427989251156	0.222681495528	-0.267468876642	0.233283954701	0.00158033711648	-0.0752990144538	0.0518019724522	0.392771387365	-0.140004970279	0.00912514141817	-0.00466983576943	-0.0268191288851	0.0180481574055	-0.0741593877925	-1.10981225422	-0.00104328086825	-0.0342727257748	-0.206063734754	0.0613479773321	-0.00572850057186	0.0893657265988	31.0066092145	48.6202260038	3.03272654116	-0.00625313434702	-0.0192036856581	3.1842146841	-0.209831495956	-0.0110751253263	0.0560691793216	34.9450988294	52.0130897827	3.44535177946
0.696	-4.97407979106	14.6604098476	0.903771668673	0.0430214701556	0.222408584483	-0.278353212925	0.233285497354	0.00150496944218	-0.0754363341257	0.0521946733034	0.392630314941	-0.142139876261	0.00912045763996	-0.00469772064882	-0.0289506298941	0.0179734503233	-0.0752547766346	-1.08096542997	-0.00107765728033	-0.0344800983972	-0.208681510171	0.0613422942114	-0.0056377407537	0.0921539097326	31.0552309571	48.623259255	3.03377576172	-0.00627074901714	-0.0160256545682	3.17184749571	-0.209842543199	-0.0110193613701	0.0554587331135	34.9971136432	52.0165378859	3.45085474849
0.697	-4.95941892923	14.661313807	0.904147200286	0.043243736878	0.222124860471	-0.289094811713	0.233286964575	0.00142947271769	-0.0755571149057	0.0525872321241	0.392487326487	-0.143837032258	0.00911574492986	-0.00472769954111	-0.0310071546919	0.0178976623404	-0.0763211891553	-1.05185961146	-0.00111224237218	-0.0346900852976	-0.211292290494	0.0613367032342	-0.00554421357987	0.0949004379218	31.1038557334	48.6262934311	3.03457647562	-0.00628519219843	-0.0128607080287	3.15804558318	-0.209853534988	-0.010964214971	0.0548340652604	35.0491319078	52.0199913777	3.45612874627
0.698	-4.94475716326	14.662218124	0.904486704618	0.043465714542	0.22183046754	-0.299691050051	0.233288356243	0.00135386352866	-0.0756612631958	0.0529796472169	0.392342859069	-0.145097804721	0.00911100123209	-0.00475969599884	-0.0329857607721	0.0178208225592	-0.0773583732387	-1.02250855546	-0.0011470387543	-0.0349026789421	-0.213894998447	0.0613312071452	-0.00544796452353	0.0975976747577	31.1524835443	48.6293282862	3.03513371944	-0.00629647769009	-0.00971027528368	3.14281990692	-0.209864471945	-0.0109096998789	0.0541961188428	35.1011536285	52.0234500264	3.46116873622
0.699	-4.93009449282	14.6631227621	0.904789596796	0.043687392552	0.221525552325	-0.310139380366	0.233289672254	0.00127815853654	-0.0757487212541	0.0533719173206	0.392197348285	-0.145923762349	0.00910622456872	-0.00479363074744	-0.0348837364436	0.0177429603273	-0.0783660905732	-0.992926113395	-0.00118204902913	-0.0351178707258	-0.216488568987	0.0613258086396	-0.00534904657057	0.100238231156	31.2011143902	48.63236358	3.03545390069	-0.00630462071484	-0.00657577422348	3.12618221349	-0.209875354709	-0.0108558288918	0.0535458554514	35.1531788104	52.0269135959	3.46597018838
[truncated: 30,644 more rows]
