# Supplementary material for: Roll Angle Estimation of a Motorcycle through Inertial Measurements
Source: Sensors (Basel). 2021 Oct 5;21(19):6626. doi: 10.3390/s21196626 (PMC8512544; doi:10.3390/s21196626)
Supplement: Supplementary file 1 [file sensors-21-06626-s001.zip › supplementary_material/Results_DLC.csv]

0	0	10	-1.16211110729	0	0	-0.0546446690797	0.22	0	-1.0372484243	0	0	-0.314398007134	0.05	0	-21.792461696	0	0	0.0408879649667	0	0	0.483564189458	0	0	627.188802185	0	0	-77.7441837032	0	0	-0.317630439802	-0.18	0	325.704358635	0	0	676.532716516
0.001	0.00999994240626	9.99988481252	0.931736154336	-2.37587574294e-08	-4.75175148587e-05	-0.0403903606377	0.220001121142	0.00224228493465	5.52181829361	-1.18143487447e-07	-0.000236286974894	-0.158175942653	0.0499836234206	-0.032753158775	-43.7138558541	3.02162302374e-08	6.04324604748e-05	0.0799769559829	1.71479808464e-07	0.000342959616927	0.202355044396	0.000299188153745	0.598376307491	569.563812796	-2.07131942974e-05	-0.0414263885948	-5.10859348638	-1.25738246711e-07	-0.000251476493423	-0.185322547043	-0.179878681616	0.242636768793	159.569178952	0.000339675313732	0.679350627463	682.16853841
0.002	0.0199981991688	9.9966287125	-7.4439361952	-8.89628256876e-08	-8.28906216576e-05	-0.0303558529601	0.220007855526	0.0112264821053	12.4465760477	-4.17294975252e-07	-0.000362016000717	-0.0932821089943	0.0499304750965	-0.0735434895046	-37.8668056051	1.27955410138e-07	0.000135045899327	0.0692499217209	5.8509033059e-07	0.000484261427326	0.0802485764019	0.00115915708596	1.12156155694	476.806686093	2.60854737897e-05	0.135023724769	358.008820214	-4.39122929775e-07	-0.000375292872704	-0.0623102115205	-0.17957240134	0.369923782435	95.0048483304	0.00144525520847	1.53180916201	1022.74853068
0.003	0.0299893032678	9.98557948545	-14.6545179107	-1.85098941325e-07	-0.000109381609618	-0.0226261229597	0.22002666442	0.0263913055253	17.8830707923	-8.16386052702e-07	-0.000436166154183	-0.0550181979365	0.0498400820633	-0.107242576865	-29.5313691158	2.93717693104e-07	0.000196478666606	0.0536156128375	1.09242684632e-06	0.000530411604142	0.01205177723	0.00249729625367	1.55471677849	389.503757021	0.000413684076912	0.640173481476	652.290693201	-8.23017175522e-07	-0.000392495618789	0.0279047193512	-0.179164173627	0.446531642982	58.2108727652	0.00355693175195	2.69154392495	1296.72099521
0.004	0.0399660636767	9.96794133243	-20.621788125	-3.04225719041e-07	-0.000128871945814	-0.0163545494332	0.220063062499	0.0464048532436	22.1440246443	-1.27399217076e-06	-0.000479046081938	-0.0307416575741	0.0497202248318	-0.13247188616	-20.9272494736	5.12921907863e-07	0.000241929762911	0.0372865797722	1.61909459956e-06	0.000522923902323	-0.0270271808686	0.00422667294232	1.90403659881	309.135883605	0.00143875218251	1.40996272971	887.287803264	-1.1848657438e-06	-0.000331201517768	0.0946834826906	-0.178694093235	0.493629142353	35.984125976	0.00695157050547	4.09773358209	1515.65831908
0.005	0.0499224991254	9.94492956496	-25.4017468175	-4.39962074793e-07	-0.000142600765691	-0.0111030903214	0.220121362425	0.0701949981033	25.436265075	-1.76426549729e-06	-0.000501500571119	-0.0141673207882	0.0495792599939	-0.149457789563	-13.044557332	7.69713520168e-07	0.0002716534617	0.0221608178065	2.12288692915e-06	0.000484660756857	-0.0494991100639	0.00626703042431	2.17667836517	236.147649121	0.00333834680975	2.38922652478	1071.23978687	-1.4565569792e-06	-0.000212180953021	0.143357646803	-0.178186058502	0.522440323416	21.6382361501	0.0118504728806	5.70007116818	1689.0168531
0.006	0.0598538019815	9.91767614725	-29.1050886102	-5.86994459148e-07	-0.000151464003019	-0.00662338433333	0.220204893552	0.0968672567996	27.9082523175	-2.26980700286e-06	-0.000509582440014	-0.00199641700137	0.0494249729009	-0.159116396529	-6.2726566018	1.0491614585e-06	0.000287242414963	0.0090170887195	2.5796305812e-06	0.00042882654725	-0.06216930915	0.00854537145113	2.38000368847	170.502997481	0.00629819448	3.53046881573	1211.24479503	-1.58851552973e-06	-5.17361480538e-05	0.177531963133	-0.177655270926	0.539134828334	11.7507736855	0.0184289554753	7.45689402121	1824.62885296
0.007	0.069756236987	9.88719386383	-31.8594782311	-7.4080630795e-07	-0.000156159694584	-0.0027679987977	0.220316156567	0.125658773019	29.6747801208	-2.77800930103e-06	-0.000506822156329	0.00751698437119	0.0492641104055	-0.162608594266	-0.711738870916	1.33818091293e-06	0.00029079649389	-0.00190893086645	2.97570890702e-06	0.000363330104396	-0.0688235765568	0.0109959881123	2.5212296338	111.948893179	0.010459831548	4.79280532018	1313.42821386	-1.54592175324e-06	0.000136923701048	0.199787735072	-0.177112063718	0.547279586688	4.53874302306	0.0268242669395	9.33372890726	1929.04091914
0.008	0.0796270179419	9.85436804594	-33.7921575429	-8.97518938998e-07	-0.000157265567512	0.000556252941919	0.22045694153	0.155911152432	30.8299787052	-3.27912520466e-06	-0.000495409650928	0.0153080264316	0.049102242212	-0.161127792623	3.67334215631	1.6258404838e-06	0.000284522647863	-0.0106387611877	3.3039249684e-06	0.000293102018359	-0.0716325955182	0.0135602395551	2.60727325196	60.1383431505	0.0159267660065	6.14106359685	1383.08833949	-1.30603097323e-06	0.000342857858966	0.212080580763	-0.176563887666	0.549072517605	-0.952881189878	0.0371421946461	11.3021265059	2007.75427816
0.009	0.0894641823216	9.81996071334	-35.0225076601	-1.05379218452e-06	-0.000155280923527	0.00341303502819	0.220628423758	0.187053304659	31.4543257488	-3.76523642622e-06	-0.000476812792187	0.0218856910486	0.0489437771685	-0.155802294424	6.97765424111	1.9033758714e-06	0.000270548127331	-0.0173102798746	3.56114680848e-06	0.000221341661811	-0.0718881175778	0.0161862189262	2.64468549018	14.6861332752	0.0227698066027	7.54501759558	1424.81965797	-8.56161230778e-07	0.000556881625935	0.215966953175	-0.176016367513	0.545967787986	-5.25657804776	0.0494626124917	13.3387091853	2065.41108067
0.01	0.0992664725566	9.78461975673	-35.6594055567	-1.20675740791e-06	-0.000150649523257	0.00584976551199	0.220831245282	0.218589742673	31.6185502784	-4.22969439681e-06	-0.000452103148999	0.0275335953276	0.0487920491859	-0.147653670823	9.31959296143	2.16406916411e-06	0.000250838458088	-0.0221090586127	3.74691814556e-06	0.000150201012336	-0.0703931813711	0.0188283742635	2.63962518444	-24.8067447569	0.0310316829899	8.97873517882	1442.61550851	-1.92103793699e-07	0.000771233248222	0.212736291399	-0.175473885184	0.538996871669	-8.68525458628	0.0638441615573	15.4243889458	2105.94844021
0.011	0.109033227254	9.74888963825	-35.8008314037	-1.35396828193e-06	-0.000143772224776	0.00790483145073	0.221065586136	0.250091965498	31.3858953727	-4.66681026558e-06	-0.000422128588545	0.0324155255818	0.0486494312712	-0.137582158602	10.8234314812	2.40307149258e-06	0.00022716619885	-0.0252354598624	3.86260296905e-06	8.11686346395e-05	-0.0676715740223	0.0214471121073	2.59785050313	-58.7426178467	0.0407310601535	10.4200191484	1439.95243072	6.83185989898e-07	0.000979346318973	0.203489850102	-0.174939918197	0.528937100934	-11.4342868835	0.0803282204844	17.5437289086	2132.73148552
0.012	0.118764283061	9.71322197562	-35.5344938475	-1.4933614136e-06	-0.00013501403858	0.00961154094027	0.221331227949	0.281191660273	30.8134941766	-5.07167717676e-06	-0.000387605233822	0.0366311838632	0.0485174577902	-0.126364803244	11.6112792342	2.61720649387e-06	0.000201103803727	-0.0268893303844	3.91083324115e-06	1.52919095612e-05	-0.0640818761343	0.0240083963443	2.52471797085	-87.5224467238	0.0518660320657	11.849924676	1419.85862435	1.7607019488e-06	0.00117568559882	0.189188709598	-0.174417247956	0.516403382564	-13.6331498569	0.0989423003207	19.684430764	2148.6722252
0.013	0.128459886689	9.67798527958	-34.9388982408	-1.62322249421e-06	-0.000124708122628	0.0110002909643	0.221627611297	0.311575035603	29.9532564842	-5.44006319805e-06	-0.000349166808758	0.0402456662657	0.0483969457245	-0.114659328185	11.7996708837	2.8047721474e-06	0.000174027503339	-0.0272632703914	3.8951345451e-06	-4.66893016514e-05	-0.0598805462909	0.0264833478859	2.42518511247	-111.543270035	0.0644171636067	13.2523384059	1384.9688356	3.02635562254e-06	0.00135562174868	0.170683590108	-0.173908095794	0.50190093953	-15.371736211	0.119702984024	21.8369366419	2156.33953069
0.014	0.138120616089	9.64347352199	-34.0846169296	-1.74215560644e-06	-0.000113158101845	0.0120997506002	0.221953887768	0.340977905386	28.8524830808	-5.76834235633e-06	-0.000307391507791	0.0433049356675	0.0482881109335	-0.103010253807	11.4984778729	2.96534882305e-06	0.000147125847959	-0.0265400403677	3.81966075124e-06	-0.000104258286062	-0.0552574225295	0.0288478481099	2.30381533539	-131.196284126	0.0783501361556	14.613606692	1337.56773649	4.46183169362e-06	0.00151533039347	0.148733699477	-0.173414216238	0.485858173568	-16.7137957115	0.142618521971	23.9941392518	2158.06568916
0.015	0.147747309532	9.60991336391	-33.03569923	-1.84905439416e-06	-0.000100639473579	0.0129375059334	0.222308967377	0.36918131405	27.5543342477	-6.05344669858e-06	-0.000262817176712	0.0458437264912	0.0481906780685	-0.0918554762864	10.8110771678	3.09961666735e-06	0.000121409840651	-0.0248919742496	3.68899909844e-06	-0.000157065019542	-0.0503560444321	0.0310821481011	2.16478464705	-146.865092555	0.0936180406739	15.9222023445	1279.62356856	6.04535021614e-06	0.00165170665157	0.124018816736	-0.172936962411	0.468649480113	-17.7035911989	0.167691191733	26.1512002723	2156.0563518
0.016	0.157341001154	9.57746987867	-31.8512712594	-1.94307438403e-06	-8.74005061638e-05	0.0135404288962	0.222691561834	0.39600759849	26.0982346324	-6.29283062917e-06	-0.000215950684459	0.0478892580152	0.0481039842014	-0.0815322579372	9.83535953076	3.20918315277e-06	9.77231301884e-05	-0.0224814466751	3.50802371665e-06	-0.00020488574405	-0.0452854045834	0.0331704854389	2.01189002859	-158.924144363	0.1101633523	17.1684209073	1212.81355694	7.75234833662e-06	0.00176228958939	0.0971470588945	-0.172477330993	0.450613357012	-18.3686550028	0.194919534474	28.305485211	2152.51352551
0.017	0.166902878192	9.54628419755	-30.5200909829	-2.02360448235e-06	-7.3659690479e-05	0.0139412024735	0.223100221932	0.421312597576	24.5117635386	-6.48439042306e-06	-0.000167168903333	0.0496743042358	0.0480270489935	-0.0723381577251	8.55284089345	3.29646615593e-06	7.68428761311e-05	-0.0192790614394	3.28171999379e-06	-0.000247721701657	-0.0403865106308	0.0351007361475	1.84861138859	-167.63313563	0.127919614157	18.3441028062	1138.55024101	9.55602832377e-06	0.00184507038491	0.0684145321449	-0.172036058681	0.431931265147	-18.9955287278	0.224299280896	30.4540076326	2144.5313178
0.018	0.176434515291	9.51699000109	-28.0683019373	-2.09021603912e-06	-5.95634230632e-05	0.014251332358	0.223533336649	0.444916838202	22.6967177136	-6.62556077117e-06	-0.000115171792885	0.0543199166603	0.0479581884271	-0.0653829750932	5.35752437031	3.36530960762e-06	6.08440272425e-05	-0.0127186363378	3.01402750213e-06	-0.000287663281668	-0.0394966493908	0.0368644939419	1.67890420026	-171.78124103	0.146812880581	19.4424300422	1058.10423099	1.1426876985e-05	0.00189662693748	0.0346985729967	-0.171614792614	0.410600870326	-23.6652609144	0.255802971837	32.5533742495	2054.201916
0.019	0.185938180165	9.49033974763	-25.2322049761	-2.14262864284e-06	-4.52617843789e-05	0.0143519450107	0.223989112523	0.466634908563	20.7394230085	-6.7125679141e-06	-5.88424929787e-05	0.0583386831524	0.0478945993686	-0.0617951419228	1.81814197041	3.42159776417e-06	5.17322858513e-05	-0.00550484644452	2.70706257912e-06	-0.000326266564344	-0.0377099159609	0.0384571594218	1.50642675943	-173.173640623	0.166762918901	20.4576465977	972.328880006	1.3331872126e-05	0.00191336334459	-0.00122575877606	-0.171217003358	0.384977641729	-27.5811962785	0.289353186514	34.5470551044	1933.15979379
0.02	0.195416693453	9.46668682844	-22.0736334149	-2.18073438912e-06	-3.0949708185e-05	0.014272207377	0.224465600952	0.486341949291	18.674658447	-6.74136587182e-06	1.24657754118e-06	0.0618394578873	0.0478327603403	-0.0618829146565	-1.9936874377	3.47250267359e-06	5.00775330041e-05	0.00219534075008	2.36252726956e-06	-0.000362804054778	-0.0353650649076	0.0398772580491	1.33377049529	-172.138887658	0.187684120828	21.384757257	881.892438475	1.52352996965e-05	0.00189349179648	-0.0385173374533	-0.17084663586	0.355757353799	-30.859379582	0.324829970695	36.4065132564	1785.75651018
0.021	0.204873318945	9.44656415368	-18.1717161073	-2.20459963929e-06	-1.67807921566e-05	0.0140656246798	0.224960729908	0.503915962542	16.473368056	-6.70809648811e-06	6.52921898777e-05	0.0662517667858	0.0477686778202	-0.0662821255425	-6.8047343345	3.52598459966e-06	5.68863191225e-05	0.0114222314866	1.98229252114e-06	-0.000397665442075	-0.0343577096872	0.0411259309915	1.16357538936	-168.251324202	0.209486184016	22.2193691178	787.331283219	1.70996957392e-05	0.0018353002889	-0.0778656776919	-0.170507476764	0.32256083717	-35.5336536758	0.362077630256	38.0888058668	1578.82871056
0.022	0.214311850668	9.43049929292	-13.9580053986	-2.2144426568e-06	-2.90524285638e-06	0.0136854739206	0.225472313225	0.51925067282	14.1960525005	-6.60878080581e-06	0.000133339174723	0.069842202904	0.0476977535502	-0.0755664145192	-11.7638436189	3.59089818351e-06	7.29408485776e-05	0.0206868274236	1.56794086266e-06	-0.000431037874874	-0.0323871559101	0.0422068036009	0.998169829535	-162.559795458	0.232074634955	22.957532762	688.996005146	1.88861939314e-05	0.00173769609542	-0.117342709272	-0.17020360317	0.285186351661	-39.2153173431	0.400897100844	39.5501353085	1343.83017275
0.023	0.223736435209	9.41866979005	-9.70100035123	-2.21064058564e-06	1.05093851769e-05	0.0131437821459	0.225998087715	0.532298306537	11.8992149328	-6.43995186992e-06	0.000204318697059	0.0721168417698	0.0476151264474	-0.0896877910265	-16.4789093957	3.67633879385e-06	9.79403721011e-05	0.0293122196233	1.12154569206e-06	-0.000461752466326	-0.0290420269935	0.0431254224037	0.839067776014	-155.644311584	0.255351265309	23.5957279447	587.394360326	2.05556856548e-05	0.00160128735135	-0.155474778869	-0.169938537875	0.244944238595	-41.268908789	0.441058661991	40.7729869849	1101.8731801
0.024	0.233151295149	9.41105008956	-5.53840061883	-2.19372638873e-06	2.33190086456e-05	0.0124754647914	0.226535767723	0.543061710112	9.62759221625	-6.19931109175e-06	0.00027696285929	0.0731714826923	0.0475161110029	-0.108343098131	-20.8317048125	3.79087643318e-06	0.000131134906556	0.0370768492862	6.46357590972e-07	-0.000488623735853	-0.0247005120603	0.043888621184	0.687329784696	-147.831671053	0.279214764698	24.131270834	483.691418129	2.20702930622e-05	0.00142792746353	-0.191244996773	-0.169714391675	0.203348160439	-41.923247523	0.48232308479	41.7558586131	863.870076333
0.025	0.242560533676	9.40742696451	-1.70784949232	-2.16318536109e-06	3.77630466276e-05	0.0164126111727	0.227083625055	0.552652953131	9.55489382171	-5.87921172751e-06	0.000363235869171	0.0993745370688	0.0473967730606	-0.13033278633	-23.1476715864	3.94127526804e-06	0.000169662763173	0.0399788639479	1.3655216751e-07	-0.000530987111073	-0.0600262383797	0.0444910913746	0.517610596432	-191.606705474	0.303638494223	24.7161882147	686.143343294	2.34013942045e-05	0.00123427482099	-0.1960602883	-0.169532032062	0.161371065526	-42.0309423016	0.524454045678	42.5060631643	636.53902606
0.026	0.251967993776	9.40749323544	1.84039136046	-2.1177396141e-06	5.31284473474e-05	0.014318190267	0.227640466558	0.561030051958	7.19930383353	-5.46933864244e-06	0.000456510300971	0.0871743265311	0.0472539263869	-0.155360561105	-26.9078779639	4.13245772868e-06	0.000212702158107	0.046099925921	-4.16986906941e-07	-0.000576091037829	-0.0301816151319	0.0449166419064	0.333490467123	-176.633553144	0.328674847303	25.3565179471	594.516121596	2.45243057957e-05	0.00101154836147	-0.249392630748	-0.169391295536	0.120101987782	-40.5072131866	0.567226538302	43.0389220833	429.178811945
0.027	0.261377171811	9.41086283421	4.89880616812	-2.05782496035e-06	6.67008601512e-05	0.0128266353405	0.228204558802	0.567154437211	5.04946667142	-4.97085486696e-06	0.000540457249991	0.0807195715099	0.0470843622082	-0.183767796321	-29.9065924682	4.36940238627e-06	0.000261187157069	0.050870072002	-1.00461695555e-06	-0.000599169059389	-0.015974427989	0.0451652851939	0.163796107837	-162.755165428	0.354308827325	25.911442096	515.332176095	2.54027149993e-05	0.000745270045737	-0.283164000718	-0.169290923337	0.0806424103049	-38.4119417678	0.610433509299	43.3750199107	243.016842952
0.028	0.270791119337	9.41703221781	7.43996104808	-1.98622404688e-06	7.65009668007e-05	0.00677357795862	0.228773230827	0.570189612316	1.02088353888	-4.39817087638e-06	0.000604910731165	0.0481873908363	0.0468847219062	-0.215512807677	-33.5834302443	4.65773559288e-06	0.000315479256161	0.0577141261818	-1.59879545843e-06	-0.000589187946373	0.03593665402	0.0452639105937	0.0334546917671	-97.9276667125	0.380386836353	26.2445759597	150.935551311	2.59930509984e-05	0.000435401952504	-0.336572185747	-0.169228718351	0.0437675601401	-35.3377585617	0.653889564049	43.5370895898	81.1225152267
0.029	0.280212257656	9.42524442102	8.98444536282	-1.90639771106e-06	8.31517048449e-05	0.00652789812971	0.229343617508	0.570583750484	-0.232607202139	-3.76852086581e-06	0.000654389289992	0.0507697268178	0.0466523164532	-0.249298098348	-33.9871510965	5.00209192671e-06	0.000373233411499	0.0577941844954	-2.17298219293e-06	-0.000559185522624	0.0240681934779	0.0452502042179	-0.0608674434125	-90.7166036467	0.406700322139	26.3823956127	124.703754717	2.62618520029e-05	0.000102200056413	-0.329831606434	-0.169201974802	0.00971953933674	-32.758283045	0.697431865766	43.5475138433	-60.2740082382
0.03	0.28964222911	9.43469848715	9.9236869032	-1.82023670305e-06	8.91703111658e-05	0.00550931451203	0.229913827186	0.569835604743	-1.26368428033	-3.09012575848e-06	0.000702400924667	0.0452535425334	0.0463861170365	-0.283100735074	-33.6181223565	5.40384221121e-06	0.000430267157503	0.0562733075113	-2.71918641176e-06	-0.000533222915027	0.0278570217166	0.0451464268412	-0.146687309827	-80.9231291821	0.433142529003	26.5020181158	114.54125141	2.61988144031e-05	-0.000228275256028	-0.331119018448	-0.169207970073	-0.02171008108	-30.1009577884	0.740919456488	43.4276676006	-179.418477181
0.031	0.299082057337	9.4449579652	10.5952691862	-1.72854062272e-06	9.42218495012e-05	0.00459376215892	0.230482801435	0.568112893245	-2.18173871667	-2.36639248131e-06	0.000745065629663	0.0400758674591	0.0460863857981	-0.316361741568	-32.9038906299	5.86167527912e-06	0.000485398978305	0.0539903340929	-3.23785520707e-06	-0.000504114675595	0.0303594571488	0.0449614028616	-0.223360649373	-72.4235499093	0.459699514292	26.6119524616	105.327440306	2.58057648664e-05	-0.000557823817257	-0.327978104012	-0.169244093704	-0.050537180853	-27.5532417578	0.784232950528	43.199320479	-277.275766039
0.032	0.308532419861	9.45576708418	11.0229687756	-1.63223110534e-06	9.83971852623e-05	0.0037569093632	0.231049619294	0.565522824298	-2.9983991764	-1.60254533796e-06	0.000782628657042	0.0350501872992	0.0457538262072	-0.348757440246	-31.8875067263	6.37333109115e-06	0.000537912645765	0.0510370008273	-3.7263530356e-06	-0.000472880981475	0.03210793109	0.0447036734458	-0.292098182265	-65.0515158758	0.486362033369	26.7130856929	96.9390222635	2.5085653867e-05	-0.000882398181561	-0.321170624596	-0.169307809176	-0.0768937637325	-25.1599240011	0.827274069976	42.8829184177	-355.528356653
0.033	0.317993750613	9.46689441937	11.2317016083	-1.53214802021e-06	0.000101768984989	0.00298669009083	0.231613461299	0.562161187189	-3.7248750421	-8.03622582562e-07	0.000815216853751	0.030126206118	0.0453894445485	-0.380005877241	-30.6093672652	6.93587974139e-06	0.000587184654714	0.0475070170699	-4.1828802768e-06	-0.000440173500919	0.033307030022	0.0443806477437	-0.353953222025	-58.6585636433	0.5131216708	26.8061891693	89.2679304683	2.40451647317e-05	-0.00119858008914	-0.311193190569	-0.169396730223	-0.100948330516	-22.9492095648	0.869964100408	42.4971424459	-416.023586863
0.034	0.327466264458	9.47813327069	11.2460010285	-1.42906384996e-06	0.000104399355516	0.00227405096197	0.232173598339	0.558112892246	-4.37171484495	2.54455333924e-08	0.000842919378157	0.0252788426942	0.0449945098235	-0.409863572731	-29.1060237143	7.54581330176e-06	0.00063268246601	0.0434886055232	-4.60620275043e-06	-0.000406471446353	0.0340970791109	0.0439987514438	-0.409839377774	-53.1137478556	0.539970731895	26.89193302	82.2197710364	2.26941661475e-05	-0.00150341707931	-0.298480789755	-0.169508649246	-0.122889715281	-20.9335599653	0.912242078746	42.0588142313	-460.63284226
0.035	0.336949981489	9.48930079064	11.0890388747	-1.32369291254e-06	0.00010634251931	0.001612276627	0.232729381143	0.553452715582	-4.9486384826	8.79809520274e-07	0.000865808595606	0.0204995922031	0.0445705172864	-0.438121501445	-27.4098337123	8.1991339289e-06	0.000673958788284	0.0390640390254	-4.99550631864e-06	-0.000372135690054	0.0345744334868	0.0435635580019	-0.46054750599	-48.302508576	0.566902147943	26.9708990764	75.7123416709	2.1045273203e-05	-0.00179436880952	-0.283422670665	-0.169641550489	-0.142912770016	-19.112549506	0.954062946063	41.5829204019	-491.154816567
0.036	0.346444750041	9.50023631443	10.7820086996	-1.21669818537e-06	0.000107646935034	0.000996554820119	0.23328023059	0.548246178904	-5.46443487331	1.75469077512e-06	0.000883953914088	0.0157910447619	0.0441191560768	-0.464600917727	-25.5489988528	8.89143629068e-06	0.000710645935278	0.0343102549606	-5.35029700383e-06	-0.000337445680326	0.034805585968	0.0430799035577	-0.506761382356	-44.1252441558	0.593909393665	27.0435923684	69.67424232	1.91134545685e-05	-0.00206926845965	-0.26637662961	-0.169793610413	-0.161207078069	-17.4760665984	0.995395765088	41.0827176478	-509.250691672
0.037	0.355950267788	9.51079917864	10.343719729	-1.10869616572e-06	0.000108357104261	0.00042378363429	0.233825628934	0.54255050756	-5.92690781376	2.64538347917e-06	0.000897431494011	0.0111641150833	0.0436422809821	-0.489149271738	-23.5477091682	9.61798484446e-06	0.000742451172272	0.029300219029	-5.67033235121e-06	-0.000302625014445	0.034835745794	0.0425519868958	-0.54907194139	-40.4958739123	0.62098641549	27.1104512807	64.043582336	1.69156715039e-05	-0.00232629766954	-0.247681790165	-0.16996318827	-0.177948637309	-16.0070518826	1.03622207015	40.5698924711	-516.399661722
0.038	0.365466100462	9.52086617018	9.79026334919	-1.00025996779e-06	0.000108515291612	-0.000107408931439	0.234365112002	0.536415629229	-6.34284884937	3.54726528983e-06	0.000906332127318	0.00663715153117	0.0431418882335	-0.511636225457	-21.42619827	1.0373787314e-05	0.000769153766859	0.0241049701437	-5.95557495281e-06	-0.000267860188745	0.0346939056062	0.0419834558408	-0.587990168642	-37.3405805919	0.648127569361	27.1718564609	58.7667780779	1.4470535356e-05	-0.00256397462622	-0.227672123194	-0.170148809516	-0.193293853856	-14.6833812116	1.07653439685	40.0547609281	-513.863424283
0.039	0.374991697853	9.53032861088	9.13461804437	-8.9192523043e-07	0.000108154183103	-0.000614808087936	0.234898262416	0.529885199557	-6.7180104946	4.45576235668e-06	0.000910662006371	0.0020226065752	0.0426200953184	-0.531949604663	-19.2005601436	1.11536618178e-05	0.000790595240715	0.0187779775695	-6.20603849972e-06	-0.000233066905073	0.0348926617378	0.041377481309	-0.623958895064	-34.5968722533	0.675327566874	27.2281385657	53.79743159	1.17978762573e-05	-0.00278134357107	-0.207065766517	-0.170349143823	-0.207374761437	-13.4784339502	1.11633503011	39.5465055978	-502.647236318
0.04	0.384526406581	9.53908884475	8.38584969891	-7.84183170821e-07	0.000107329936115	-0.00103368588707	0.235424703849	0.522997666787	-7.0570550448	5.366448367e-06	0.000910710014272	-0.0019265907733	0.042079125127	-0.549990778287	-16.8817871034	1.19523158307e-05	0.000806712785006	0.0134571110117	-6.4219402939e-06	-0.000198736683298	0.0337677818118	0.0407368198442	-0.657364034412	-32.2134064428	0.702581428596	27.2795848779	49.0951927369	8.91851820671e-06	-0.00297737253017	-0.184992151674	-0.170562978529	-0.220294650536	-12.3613442478	1.15563501492	39.0534640207	-483.4359178
0.041	0.394069478855	9.5470557038	7.54786839662	-6.7746826846e-07	0.000106099868607	-0.00142644912862	0.235944096403	0.515787440052	-7.36339842598	6.27518442392e-06	0.000906762099565	-0.00596923864185	0.0415212953517	-0.565668772356	-14.4742010343	1.27644350956e-05	0.000817525744886	0.00816880874919	-6.6039329344e-06	-0.000165248597694	0.0332083893962	0.0400638648381	-0.688545977892	-30.1504805155	0.729884443442	27.3264448146	44.6246807543	5.85405743495e-06	-0.00315154901336	-0.163360814715	-0.170789186351	-0.232120993433	-11.2913415452	1.19445349964	38.5835054145	-456.481294747
0.042	0.403620032219	9.5540510253	6.44277460594	-5.72144130794e-07	0.000104548406724	-0.00167647463722	0.23645613841	0.508296573683	-7.61833431141	7.17805869961e-06	0.000898986451811	-0.00958205686445	0.0409490875272	-0.578746876576	-11.6820074058	1.35847972111e-05	0.000823198485988	0.00317667345429	-6.75277252564e-06	-0.000132430584788	0.0324276364164	0.0393606190922	-0.71794551397	-28.6485916421	0.757232127077	27.3689224542	40.3305982817	2.62568677149e-06	-0.00330519231355	-0.143925785661	-0.171026502703	-0.242511710303	-9.49009219604	1.23282094086	38.151377036	-407.775462131
0.043	0.413176973328	9.55983119102	5.11755684111	-4.6845069641e-07	0.000102838462045	-0.00174341472182	0.236960574383	0.500575373551	-7.82406595245	8.07157805154e-06	0.00088805225205	-0.0122863426595	0.0403652592315	-0.588909714868	-8.6436691797	1.44085290445e-05	0.000824265180809	-0.00104328381175	-6.86936053518e-06	-0.000100745434293	0.0309426645731	0.0386286270443	-0.746038581811	-27.5375440397	0.784620177483	27.4071783596	36.1812124923	-7.47515699164e-07	-0.00344121262775	-0.128114842731	-0.171273253774	-0.250990431528	-7.46735025244	1.27078534695	37.7774351416	-340.10832672
0.044	0.422738949213	9.56412057963	3.46122037922	-3.65277151336e-07	0.000103508628103	0.00308374683795	0.237457733581	0.493743020997	-5.84063915629	8.95975249455e-06	0.000888296633969	0.0127751064989	0.0397732293565	-0.595150035122	-3.83697132723	1.52305981337e-05	0.000819872997673	-0.00774108246053	-6.96540901867e-06	-9.13515326867e-05	-0.0121548613598	0.0378559313299	-0.799352846971	-79.0909862792	0.812121133833	27.59473434	338.930748366	-4.243289582e-06	-0.00355033513793	-0.0901301776323	-0.171527620748	-0.257743515749	-6.03881819069	1.30841345111	37.4787731669	-257.215622638
0.045	0.432304405658	9.56679231047	1.88224130427	-2.60404752252e-07	0.000106236170064	0.00237133708339	0.237948443264	0.48767634664	-6.29270955757	9.85200126542e-06	0.000896200907783	0.00303344112808	0.0391768395661	-0.597629545633	-1.12204969564	1.60465969237e-05	0.000812124582379	-0.00775574812724	-7.05796664351e-06	-9.37637169969e-05	0.00733049273937	0.0370186819539	-0.875145904883	-72.4951295457	0.839883050817	27.9290996274	329.799826421	-7.84449633674e-06	-0.00365207837154	-0.113356289592	-0.171787840638	-0.262696263496	-3.86667730205	1.34578924208	37.2728087894	-154.713132437
0.046	0.441871720146	9.56783666458	0.206466898555	-1.52911805482e-07	0.000108749723476	0.00265576974117	0.238432876713	0.481190551358	-6.67888100655	1.07495700494e-05	0.000898936660209	0.0024380637245	0.0385793420471	-0.597365492371	1.65015622048	1.6855558447e-05	0.000805798464179	-0.00489648827296	-7.14753996113e-06	-8.53829182345e-05	0.00943110478536	0.0361087603286	-0.944697345725	-66.6077521381	0.867974915479	28.2546296972	321.260313274	-1.155839018e-05	-0.00377570931492	-0.133905597156	-0.172052042023	-0.26570650754	-2.15381078713	1.38301258361	37.1738742705	-43.155905324
0.047	0.451439517363	9.5677577695	-0.364257045323	-4.28383769451e-08	0.000111397133599	0.00263905050449	0.238910617162	0.47429034566	-7.12153038953	1.16497965812e-05	0.000901516403321	0.00272142250022	0.0379829721496	-0.595374302552	2.33222341791	1.76596382591e-05	0.000802361159941	-0.00197812020329	-7.22826669604e-06	-7.60705515884e-05	0.00919362850689	0.0351325547444	-1.00771382272	-59.4252018504	0.896388238805	28.5720169546	313.514201509	-1.54037162941e-05	-0.00391494291337	-0.144561599758	-0.172318790021	-0.26778948915	-2.01215243305	1.42017508585	37.1511302035	-2.33222862519
0.048	0.461006947074	9.56710165382	-0.947974313982	6.95362567579e-08	0.000113352133807	0.00127094991276	0.239381298912	0.467073153827	-7.31285327696	1.25503745525e-05	0.000899639539263	-0.00647515061739	0.0373888414687	-0.59288705926	2.64226316588	1.84607794601e-05	0.000799921242056	-0.00290171556637	-7.29682955533e-06	-6.10551669793e-05	0.0208371407113	0.0341000733782	-1.05724890977	-39.644972243	0.925122516527	28.8965384889	335.528866976	-1.93903440316e-05	-0.00405831256166	-0.142177696814	-0.17258720087	-0.269032208899	-0.473287065281	1.45732497243	37.148642955	-2.64226836152
0.049	0.470573511289	9.566026776	-1.20178133738	1.83360241116e-07	0.000114295834909	0.000616452290752	0.239844668238	0.459665499348	-7.50245568098	1.34459824543e-05	0.000891576264434	-0.00965139904122	0.0367972654737	-0.590264930845	2.60199366347	1.92591883975e-05	0.000796896632917	-0.00314750271249	-7.34708842383e-06	-3.94625700205e-05	0.0223480532063	0.0330261753181	-1.09054721043	-26.9516290811	0.954188820016	29.2360684885	343.531132271	-2.35177767885e-05	-0.00419655295211	-0.134303084095	-0.172856282048	-0.269130146202	0.277412459487	1.49447230432	37.1460208214	-2.60199888144
0.05	0.480138875388	9.56470142168	-1.44892729842	2.97830686754e-07	0.000114645056366	8.19906230753e-05	0.24030055327	0.452104564712	-7.61941359099	1.43320862015e-05	0.000880631229832	-0.0122386701613	0.0362083077674	-0.58765048171	2.62690460606	2.00543987167e-05	0.000793524005401	-0.00359775231983	-7.37525771883e-06	-1.68760199821e-05	0.0228250468705	0.0319250946704	-1.11161408493	-15.1821199235	0.983598311106	29.5829136932	350.159277137	-2.77791242055e-05	-0.00432614188184	-0.124874775352	-0.173125170168	-0.268646094121	0.690691703232	1.53161701791	37.1434063671	-2.62690980546
0.051	0.489702805113	9.56315802754	-1.63786097337	4.1239999458e-07	0.000114493559287	-0.000384984782017	0.240748830312	0.444449518	-7.69067983353	1.52060547653e-05	0.000867305897933	-0.0144119936377	0.0356219814577	-0.585002137622	2.66978356999	2.08459953194e-05	0.000789669199959	-0.00411185856461	-7.38076972448e-06	5.8520086835e-06	0.0226310104606	0.0308086452568	-1.12128474233	-4.15919487679	1.01335668454	29.9338331788	351.679694116	-3.21651121991e-05	-0.00444583410528	-0.114509671533	-0.173393414037	-0.267841644282	0.918207975104	1.5687591001	37.1407580178	-2.66978871077
0.052	0.49926510975	9.56145124746	-1.77569920104	5.26600212392e-07	0.000113906876338	-0.000788381115331	0.241189427326	0.436744509812	-7.71933654114	1.60656926843e-05	0.000851969940054	-0.0162599221191	0.0350383333982	-0.582293981495	2.74652868448	2.16334575402e-05	0.000785255241761	-0.00471605782961	-7.36376491708e-06	2.81576061013e-05	0.0219801843749	0.0296878283941	-1.12034898305	6.03071344583	1.04346560843	30.2840146008	348.683149923	-3.66654239349e-05	-0.00455478936641	-0.103400850726	-0.173660763539	-0.266857358789	1.05036300991	1.60589850404	37.1380498566	-2.74653372634
0.053	0.508825646181	9.55962161517	-1.88356537791	6.40031620193e-07	0.000112955939263	-0.00111349303488	0.241622316263	0.42903336591	-7.70295126457	1.69091454717e-05	0.000834935634729	-0.0178086885325	0.0344574466499	-0.579479515124	2.88240405751	2.24161650721e-05	0.00078015982186	-0.00547478197288	-7.32486892013e-06	4.96343878061e-05	0.0209733790348	0.0285728029929	-1.10970181926	15.2636141223	1.07392250172	30.6297719799	342.831608299	-4.1268962054e-05	-0.00465228687187	-0.091594160188	-0.173927074305	-0.265764173905	1.1360067596	1.64303514666	37.1352353853	-2.88240896259
0.054	0.518384306341	9.55769870349	-1.96225798409	7.52368367368e-07	0.000111717555087	-0.00136327531678	0.242047512282	0.421358671522	-7.64643750992	1.77348569294e-05	0.000816487280709	-0.0190880195065	0.0338794557913	-0.576502201993	3.07222220546	2.31933624343e-05	0.000774234902649	-0.0063750564489	-7.26506451662e-06	6.99744192115e-05	0.0197066837761	0.0274727989147	-1.09030633713	23.5273501345	1.10472157133	30.9683672441	334.358919954	-4.59639668117e-05	-0.00473772264345	-0.079277382984	-0.174192255642	-0.264598500673	1.19533970417	1.68016889339	37.1322580673	-3.07222693507
0.055	0.527941011382	9.55571137926	-2.01239046035	8.63361088785e-07	0.000110267887749	-0.00153605935972	0.242465070693	0.413758150529	-7.55460447655	1.8541555711e-05	0.000796910282361	-0.0200659771907	0.0333045488602	-0.573311660249	3.3088612823	2.39641536071e-05	0.000767347442993	-0.00739986286419	-7.18563188666e-06	8.88908407029e-05	0.0181261592066	0.0263960797727	-1.06313194685	30.8214304375	1.1358544012	31.2972924784	323.491548614	-5.07381257615e-05	-0.00481059525615	-0.066467842415	-0.174456245659	-0.26338153251	1.23859662132	1.71729955618	37.1290675209	-3.30886580236
0.056	0.537495711039	9.55368793406	-2.03449994698	9.72832064347e-07	0.000108674063373	-0.00165158939078	0.242875082125	0.406264713499	-7.43226958485	1.932821697e-05	0.000776412235752	-0.0209301160266	0.0327329604807	-0.569865098742	3.58426173023	2.47275195464e-05	0.000759384435563	-0.0085261519945	-7.0880356643e-06	0.000106301604015	0.0166953674169	0.0253499435941	-1.02914041034	37.16164258	1.16731017317	31.6142514727	310.426440028	-5.55787952351e-05	-0.0048707436911	-0.0538290274819	-0.174718999784	-0.262126717505	1.27103338914	1.75442690042	37.125620955	-3.58426600508
0.057	0.547048382927	9.55165584324	-2.02968170261	1.08066932223e-06	0.000107000452383	-0.00169563258923	0.243277667813	0.398906661677	-7.28383405844	2.00940224872e-05	0.000755198798506	-0.0214967584649	0.0321649641639	-0.566127534814	3.89086612717	2.54823387832e-05	0.000750254038003	-0.00973464312634	-6.97381344152e-06	0.000122142841561	0.0149871076756	0.0243407342918	-0.989278194333	42.5627894323	1.19907588497	31.9171721154	295.414845459	-6.04732352824e-05	-0.00491813640338	-0.0409563970744	-0.174980484875	-0.260843463667	1.29547428631	1.79155065259	37.121883387	-3.89087013155
0.058	0.556599031559	9.54964141937	-1.99916602252	1.18682591752e-06	0.000105312738201	-0.00167979577519	0.243672975104	0.391707920166	-7.11364896339	2.08383826703e-05	0.000733521567713	-0.0218577031204	0.0316008646411	-0.562071510886	4.22118172816	2.62274079887e-05	0.000739884372937	-0.0110046870065	-6.84461746787e-06	0.000136249105729	0.0132254206598	0.0233738601228	-0.944470143727	47.053311778	1.23113658278	32.2042235171	278.687957902	-6.54086596486e-05	-0.0049527123291	-0.028195454373	-0.175240676097	-0.259538981046	1.31349095679	1.82867050797	37.1178273592	-4.22118543647
0.059	0.566147687043	9.54766954863	-1.94457546715	1.29131652836e-06	0.000103668483484	-0.00160871365841	0.244061173166	0.384688205013	-6.9257813422	2.15609336218e-05	0.000711580335258	-0.022024761791	0.0310409905214	-0.557676728392	4.56838325955	2.69614620909e-05	0.000728223831526	-0.0123163958141	-6.70220267867e-06	0.000148580472673	0.011437313229	0.0224538198498	-0.895610402171	50.6661713341	1.26347560217	32.4738152676	260.495543014	-7.03723374482e-05	-0.00497464327003	-0.0156664274919	-0.175499555188	-0.258219200792	1.32606954931	1.86578613793	37.1134325731	-4.56838665437
0.06	0.575694403485	9.54576333612	-1.86784955859	1.39421097608e-06	0.000102120411956	-0.00148742939893	0.244442448915	0.377863292358	-6.72404396802	2.22615048304e-05	0.000689562082073	-0.0220117445788	0.0304856874638	-0.552929386745	4.92630003554	2.76831940399e-05	0.00071524006639	-0.0136511344592	-6.5483506298e-06	0.000159123625072	0.00964899156832	0.0215842359212	-0.843557455065	53.4397228776	1.29607481539	32.7246111702	241.096262207	-7.53517671748e-05	-0.00498421618331	-0.0034793990568	-0.175757109396	-0.256889215914	1.33390020696	1.90289719683	37.1086852283	-4.92630310077
0.061	0.585239257058	9.54394380976	-1.77120314632	1.49562922043e-06	0.000100716076748	-0.00132124101634	0.2448170032	0.371245277246	-6.51198625704	2.2940105614e-05	0.000667639485099	-0.0218334493692	0.0299353120121	-0.547821516672	5.28944011062	2.83912734079e-05	0.000700918669798	-0.0149916587245	-6.38484378864e-06	0.000167890057241	0.00788387277128	0.0207678926433	-0.789129100813	55.4169856276	1.32891488934	32.9555367242	220.75484589	-8.03347862371e-05	-0.00498182194124	0.00826788319324	-0.176013330756	-0.255553503131	1.33752535901	1.94000332812	37.1035773553	-5.28944283631
0.062	0.594782343798	9.54222967061	-1.65707515227	1.59573607871e-06	9.94976398055e-05	-0.00111563286903	0.245185047258	0.364842839321	-6.29288959352	2.35969103468e-05	0.00064596998051	-0.0215055598093	0.0293902261013	-0.542350304971	5.65298329042	2.90843636079e-05	0.000685261730127	-0.0163222206181	-6.21344204971e-06	0.000174913420622	0.00616285399071	0.0200067790271	-0.73309813148	56.644953038	1.36197554946	33.1657835122	199.738730072	-8.53096686761e-05	-0.00496794293677	0.0194901257563	-0.176268215525	-0.254216035166	1.3374105714	1.97710416987	37.098106141	-5.65298566967
0.063	0.604323777182	9.54063709673	-1.52807261096	1.69473575873e-06	9.85017202404e-05	-0.000876206261134	0.245546799433	0.358661511473	-6.06976610213	2.4232242822e-05	0.000624694969879	-0.0210444614521	0.0288507922311	-0.536517435414	6.01275582422	2.97611376289e-05	0.000668286311905	-0.017628615824	-6.03586180804e-06	0.000180247062715	0.00450443019443	0.0193021356147	-0.676188693282	57.1739233578	1.39523584626	33.3548100962	178.314437878	-9.0265210457e-05	-0.004943140625	0.0301144977772	-0.176521763713	-0.252880341205	1.3339773505	2.01419935958	37.0922732693	-6.0127578564
0.064	0.613863685532	9.53917960384	-1.38691318268	1.7928662745e-06	9.77593113032e-05	-0.000608611613338	0.245902482163	0.352703948327	-5.84536019014	2.48465599211e-05	0.000603939228396	-0.0204670215132	0.0283173692832	-0.530328460462	6.36519407992	3.04202922393e-05	0.00065002290875	-0.0188981904872	-5.85375744995e-06	0.00018396165347	0.00292475131512	0.0186545046134	-0.619073309328	57.0568445495	1.42867442094	33.5223392643	156.743898359	-9.51908023328e-05	-0.00490804312666	0.040080498898	-0.176773978656	-0.251549543773	1.3276175143	2.05128853836	37.0860842925	-6.36519576516
0.065	0.623402209316	9.53786796311	-1.23636827525	1.89039381211e-06	9.72957639093e-05	-0.000318483174363	0.246252319234	0.346970192049	-5.62215236481	2.5440434806e-05	0.000583810541237	-0.0197903528044	0.0277903089466	-0.523792212637	6.70730156946	3.10605606458e-05	0.000630513904419	-0.0201198181749	-5.66870519515e-06	0.000186142856138	0.00143765402088	0.0180637826836	-0.562370550408	56.3486732917	1.46226976639	33.6683516336	135.280840277	-0.000100076490412	-0.00486333303227	0.0493396898925	-0.17702486662	-0.250226385592	1.31869884708	2.08837135453	37.0795480431	-6.707302914
0.066	0.632939498385	9.53671017482	-1.07920829626	1.98760711097e-06	9.7130833804e-05	-1.13770361478e-05	0.246596533296	0.341457933384	-5.40236496634	2.60145398651e-05	0.000564399577004	-0.019031575662	0.0272699527099	-0.516920260801	7.03660210331	3.1680723632e-05	0.000609812067987	-0.0212838546895	-5.48218925312e-06	0.000186889027923	5.46895490601e-05	0.0175292757392	-0.506643338253	55.105751018	1.49600048008	33.7930757354	114.167363239	-0.000104913024698	-0.00480973553998	0.0578552946898	-0.17727443644	-0.248913252762	1.30756681389	2.12544746659	37.0726760901	-7.03660311177
0.067	0.64247570922	9.53571149511	-0.91815112764	2.08481192225e-06	9.72787887601e-05	0.000307286948301	0.246935343646	0.336162766138	-5.18796952569	2.65696296513e-05	0.00054577999549	-0.0182075873667	0.0267566293724	-0.509726414265	7.35109096827	3.22796192172e-05	0.000587979102355	-0.0223820765734	-5.29559026274e-06	0.000186308952835	-0.00121483972482	0.0170497551391	-0.452397862006	53.3852014762	1.52984550534	33.8969747992	93.6307643298	-0.000109691895993	-0.00474800704951	0.0656016862424	-0.177522699164	-0.247612197018	1.29454467364	2.16251654576	37.0654822427	-7.35109165497
0.068	0.652011002223	9.53487451221	-0.755814672913	2.18232560246e-06	9.77485716706e-05	0.000632278872706	0.247268964246	0.331078433619	-4.98069551063	2.71065240386e-05	0.000528008778962	-0.0173348456899	0.0262506530272	-0.502226276025	7.64918551144	3.28561508984e-05	0.000565084260074	-0.0234076079888	-5.11017597681e-06	0.000184519619016	-0.00236382791244	0.0166235146662	-0.400083083873	51.2443547907	1.563784358	33.9807305217	73.8806807511	-0.000114405361678	-0.00467892432079	0.0725637711947	-0.177769667742	-0.246324958132	1.27993309801	2.19957827793	37.057982104	-7.64918588847
0.069	0.661545539113	9.53419926783	-0.594674095511	2.28047189579e-06	9.85440149782e-05	0.000958607742481	0.247597601996	0.326197065741	-4.78204024688	2.76260918133e-05	0.000511126770522	-0.0164291711892	0.0257523214666	-0.494436845168	7.9296762024	3.34092945465e-05	0.000541203036154	-0.0243548398524	-4.92709413828e-06	0.000181644058044	-0.00338729403155	0.0162484277217	-0.350090805035	48.7402028848	1.59779733534	34.0452241596	55.1065951623	-0.000119046460984	-0.00460327429031	0.0787362897667	-0.178015356714	-0.24505298668	1.26400980738	2.23663236532	37.0501926729	-7.92967628129
0.07	0.671079480456	9.53368341866	-0.437024232466	2.37957595406e-06	9.96641015566e-05	0.00128156541424	0.247921455231	0.32150940571	-4.59327981493	2.81292348982e-05	0.000495159399229	-0.0155055713965	0.0252619149603	-0.486376167545	8.19167904259	3.39381040366e-05	0.000516415943987	-0.02521934448	-4.74736747631e-06	0.000177809265897	-0.00428229026269	0.0159220041901	-0.302756258287	45.92889061	1.63186570509	34.0915153268	37.475739086	-0.00012360902044	-0.00452184462148	0.0841230478953	-0.178259781941	-0.243797467051	1.24702944933	2.27367852765	37.0421319953	-8.19167883694
0.071	0.680612983382	9.53332243278	-0.284947529901	2.47995963829e-06	0.000101103266913	0.00159676529864	0.248240712447	0.317005025439	-4.41548072675	2.86168733823e-05	0.000480117569079	-0.014578088904	0.02477969536	-0.478063033001	8.43459004613	3.44417156974e-05	0.000490807377517	-0.0259977884598	-4.57189073066e-06	0.000173144225406	-0.00504779071979	0.015641446466	-0.258359189881	42.8652462029	1.6659718722	34.1208189063	21.131419966	-0.000128087650275	-0.00443541504821	0.0887360986403	-0.178502960345	-0.242559340435	1.22922378394	2.31071650308	37.0338188611	-8.43458957411
0.072	0.690146199506	9.53310981515	-0.140287740622	2.58193714045e-06	0.000102851737399	0.00190017567394	0.248555551224	0.312672528979	-4.24951219244	2.90899315106e-05	0.000465998687395	-0.0136596744644	0.0243059054851	-0.469516716776	8.65804240351	3.49193516663e-05	0.000464464560293	-0.0266878459898	-4.40142959355e-06	0.000167778048809	-0.00568456247473	0.0154037041761	-0.217125389852	39.6023538559	1.70009952191	34.1344805106	6.19178867061	-0.000132477732576	-0.00434474955423	0.092594889318	-0.178744909679	-0.241339327447	1.21080219094	2.34774604879	37.0252725455	-8.65804167837
0.073	0.699679273092	9.53303735651	-0.00462953886017	2.68581095864e-06	0.000104895898989	0.00218814750577	0.24886613736	0.308499743492	-4.09605878289	2.9549324758e-05	0.000452787807403	-0.0127620855186	0.0238407687457	-0.460756762153	8.86186684288	3.53703222364e-05	0.000437476580069	-0.0272881144565	-4.23662144067e-06	0.000161838256951	-0.00619502123962	0.0152055271673	-0.179228627759	36.1911703297	1.73423373763	34.1339509331	-7.25094376132	-0.00013677540206	-0.00425058941463	0.0957253898829	-0.178985648318	-0.240137950119	1.19195246522	2.38476694135	37.0165125917	-8.86186587997
0.074	0.70921233947	9.53309539969	0.12071589753	2.79186825368e-06	0.000107218691095	0.00245743670673	0.249172624181	0.304473897449	-3.95563330245	2.99959480915e-05	0.000440458859642	-0.0118958100046	0.0233844889641	-0.451802800925	9.04605561368	3.57940272795e-05	0.00040993350604	-0.0277980336031	-4.07797770765e-06	0.000155449209092	-0.00658307447852	0.0150435163788	-0.144792949243	32.680186701	1.76836109312	34.1207600418	-19.1308387667	-0.000140977520323	-0.00415364711126	0.0981592168569	-0.179225195069	-0.238955552954	1.17284186522	2.42177897697	37.0075586316	-9.04605443031
0.075	0.718745523729	9.53327311731	0.2347193514	2.90037760916e-06	0.000109800019849	0.00270522080113	0.249475152023	0.300581785953	-3.82858968957	3.04306654949e-05	0.000428975947205	-0.0110700148683	0.0229372503597	-0.442674407903	9.21073043003	3.61899568248e-05	0.000381925584623	-0.0282178092294	-3.9258877559e-06	0.000148730694416	-0.00685395487508	0.0149141722601	-0.113895288101	29.115135584	1.80246971842	34.0964905634	-29.4081180645	-0.000145081644439	-0.00405460111999	0.0999327656849	-0.179463569007	-0.237792322839	1.15361836494	2.4587819714	36.9984302398	-9.21072904021
0.076	0.728278939685	9.53355879508	0.336636196356	3.0115862117e-06	0.000112617185243	0.00292910998648	0.249773847877	0.296809923222	-3.7151357726	3.08543008088e-05	0.000418294680597	-0.0102925183484	0.0224992176631	-0.433390985376	9.35611462298	3.65576908717e-05	0.000353542509016	-0.028548341986	-3.78062406197e-06	0.000141796693436	-0.00701404708384	0.0148139404418	-0.0865683485597	25.5387434983	1.8365493398	34.0627521949	-38.0686189802	-0.000149085990777	-0.00395409155571	0.10108636288	-0.179700789322	-0.236648307624	1.13441206445	2.49577575993	36.9891468188	-9.35611303896
0.077	0.73781268914	9.53394011486	0.426003348548	3.12571746259e-06	0.000115645316541	0.0031271526087	0.25006882518	0.293144682473	-3.6153457266	3.12676299136e-05	0.000408363528997	-0.00956978485135	0.0220705363338	-0.423971673236	9.48250965837	3.68968985048e-05	0.000324872757279	-0.0287911614869	-3.64234855795e-06	0.0001347543146	-0.00707071058932	0.014739254411	-0.0628037130556	21.9905275099	1.87059129413	34.0211564673	-45.1228362489	-0.00015298939488	-0.0038527166504	0.101663447736	-0.179936875193	-0.235523433237	1.11533671105	2.53276019709	36.9797275083	-9.48250789382
0.078	0.747346861413	9.53440443194	0.50263082888	3.24296902606e-06	0.000118857810392	0.00329783509419	0.250360183733	0.289572423562	-3.52917209384	3.16713742611e-05	0.000399125166062	-0.00890694101837	0.021651332857	-0.414435280366	9.59027608177	3.72073363803e-05	0.000296002993709	-0.0289483656539	-3.51111994633e-06	0.00012770290864	-0.00703210132916	0.0146865749885	-0.0425551318782	18.506634845	1.90458851875	33.9732927614	-50.6045753863	-0.00015679126822	-0.00375103003061	0.10170979185	-0.180171845669	-0.234417519237	1.09649128909	2.56973515641	36.9701911173	-9.59027414769
0.079	0.75688153315	9.53493904149	0.566588256042	3.36351131433e-06	0.000122226766146	0.00344007641424	0.250648009749	0.286079608888	-3.45645725413	3.20661957391e-05	0.000390517789843	-0.00830781142068	0.0212417151003	-0.404800232899	9.67981885109	3.74888466414e-05	0.000267017528407	-0.02902256495	-3.38690181166e-06	0.000120733360706	-0.0069069945384	0.0146524264463	-0.0257419525214	15.1197238686	1.93853551805	33.9207058493	-54.5692489641	-0.000160491552612	-0.0036495387531	0.101272763174	-0.180405719575	-0.233330292777	1.07796162996	2.60670053	36.9605560718	-9.67981676012
0.08	0.766416768385	9.53553142896	0.618186698761	3.48748640388e-06	0.000125723412952	0.00355321719717	0.250932376008	0.28265290813	-3.39694426267	3.2452692833e-05	0.000382476398043	-0.00777497217763	0.0208417727164	-0.395084535017	9.75157691364	3.77413543208e-05	0.000237997830459	-0.029016830945	-3.26957135235e-06	0.000113927557905	-0.00670461106387	0.0146334291459	-0.0122526482751	11.858884624	1.97242830863	33.8648752983	-57.0918529658	-0.000164090673014	-0.00354870205155	0.100400639917	-0.180638515422	-0.232261400958	1.0598220079	2.64365622823	36.9508403761	-9.75157467648
0.081	0.77595261885	9.53616950051	0.657956388779	3.61500737204e-06	0.000129318523379	0.00363700365586	0.251213342108	0.279279292498	-3.35028700216	3.28313980329e-05	0.000374934001628	-0.00730982065397	0.0204515775798	-0.385305738171	9.80601677738	3.79648642814e-05	0.000209022090738	-0.0289346484982	-3.15892855951e-06	0.000107358027771	-0.00643444920522	0.0146263286181	-0.00194840744683	8.74959703246	2.0062643448	33.8071970387	-58.2646663226	-0.000167589489411	-0.00344893074243	0.0991419783256	-0.180870251333	-0.231210421616	1.04213667742	2.68060217921	36.9410615816	-9.80601440184
0.082	0.785489124495	9.53684178914	0.686620882712	3.74615803798e-06	0.000132982808488	0.00369156656379	0.251490954814	0.275946119183	-3.31605962769	3.32027764145e-05	0.000367822761671	-0.0069126592596	0.0200711842532	-0.375480914923	9.84362971866	3.81594577423e-05	0.000180164831121	-0.028779870736	-3.05470567504e-06	0.000101087741184	-0.006106123969	0.0146280210411	0.00533325348504	5.81372483126	2.04004242699	33.7489673444	-58.1947221747	-0.0001709892484	-0.00335058723468	0.0975450371648	-0.18110094498	-0.230176872618	1.02496131882	2.71753832838	36.9312367608	-9.84362721443
0.083	0.795026314206	9.53753763374	0.705068314914	3.88099308701e-06	0.000136687289567	0.0037173955929	0.251765248477	0.272641206709	-3.29376531963	3.35672253136e-05	0.000361075036424	-0.00658279123502	0.0197006304788	-0.365626633982	9.86493216449	3.83252884368e-05	0.000151496557771	-0.0285566759633	-2.95657676872e-06	9.51700714595e-05	-0.00572921547938	0.0146355751116	0.00977488758222	3.0695433631	2.07376259538	33.691369431	-57.001104624	-0.00017429153506	-0.00325398608575	0.0956572606974	-0.181330613527	-0.229160219781	1.00834435516	2.754464638	36.9213824824	-9.86492953822
0.084	0.804564206743	9.53824744052	0.714545235969	4.01953765921e-06	0.000140401854847	0.00371173496743	0.252036245511	0.269352860738	-3.28292662301	3.39250654063e-05	0.000354605149146	-0.00635698332076	0.019339937625	-0.355759073663	9.87018847387	3.84625786648e-05	0.000123083898352	-0.028268642874	-2.8641443526e-06	8.96947607669e-05	-0.00522140590573	0.0146462507234	0.0115763359044	0.533353281302	2.10742600705	33.6354539113	-54.8299348634	-0.000177498253352	-0.00315945049723	0.0934139163459	-0.181559273589	-0.228159904633	0.992285939748	2.7913810867	36.9115149248	-9.87018572725
0.085	0.814102811715	9.53896250251	0.715578751173	4.1617882681e-06	0.000144099362932	0.00368328120182	0.252303956963	0.266070044225	-3.28270640248	3.42765433899e-05	0.00034835081786	-0.00615167925054	0.0189891112827	-0.345893610869	9.86073711318	3.85716148098e-05	9.49883916095e-05	-0.0279223706119	-2.77695148718e-06	8.46909700795e-05	-0.00478617546923	0.0146575134948	0.0109492069912	-1.78761110774	2.14103481108	33.5821541579	-51.76957196	-0.00018061157816	-0.00306719911878	0.0910888405602	-0.181786941181	-0.227175280686	0.976961955428	2.8282876689	36.9016494648	-9.86073425785
0.086	0.82364213055	9.53967516779	0.709751804825	4.30771581878e-06	0.000147755738418	0.00362946977127	0.252568383183	0.262782394824	-3.2925924001	3.46218548387e-05	0.00034227207983	-0.00600579680966	0.0186481420251	-0.336044904344	9.83667593627	3.86527421892e-05	6.72663672717e-05	-0.0275216780639	-2.69453996663e-06	8.01320710238e-05	-0.00433162264216	0.0146670451376	0.00811407863781	-3.88264559907	2.17459202585	33.5322753821	-47.9879796151	-0.000183633853024	-0.00297735060915	0.0886081786983	-0.182013631653	-0.226205662195	0.962275025202	2.86518439401	36.8918007612	-9.83667297848
0.087	0.833182157729	9.54037919026	0.69829313131	4.45726685686e-06	0.000151346337739	0.00355172887067	0.252829514459	0.259480158881	-3.31187948608	3.496114604e-05	0.000336310322821	-0.00591771720767	0.0183170059577	-0.32622723048	9.79867179271	3.87063602066e-05	3.99696674385e-05	-0.0270717216023	-2.61645609988e-06	7.60356624726e-05	-0.00386119446013	0.0146727518183	0.00329928268059	-5.74694631538	2.2081013982	33.4864693164	-43.6241517812	-0.000186567549488	-0.00289004232052	0.0860083985567	-0.182239359678	-0.225250388983	0.948271399364	2.90207128593	36.8819830903	-9.79866873845
0.088	0.842722882101	9.54106955466	0.682435677852	4.61036409023e-06	0.000154848129001	0.00345185365273	0.253087331692	0.256154305602	-3.33982707269	3.52945061488e-05	0.000330409894783	-0.00588313886831	0.017995665256	-0.316454172845	9.74744347614	3.87329175295e-05	1.31449784128e-05	-0.0265776564492	-2.5422315308e-06	7.24134756932e-05	-0.0033831790988	0.0146727696848	-0.00326354954318	-7.37871813217	2.24156725771	33.4452497049	-38.8150711078	-0.000189415257778	-0.00280537425858	0.0833277253279	-0.182464139253	-0.224308760598	0.934985371074	2.9389483825	36.8722100358	-9.74744032882
0.089	0.852264288187	9.54174261593	0.663686852437	4.76690958789e-06	0.000158242866325	0.0033376209957	0.2533418071	0.252796510991	-3.37576214934	3.56219876937e-05	0.000324553194948	-0.00583026080261	0.0176840687944	-0.306738750328	9.683401559	3.87329072157e-05	-1.3165606062e-05	-0.0260435125004	-2.47143032924e-06	6.91889274122e-05	-0.00306591746303	0.0146654670485	-0.0113417231789	-8.7776291393	2.27499437499	33.4089848524	-33.7146338765	-0.000192179605852	-0.00272332188884	0.0807770141408	-0.182687983672	-0.223380076661	0.922382503166	2.97581573482	36.8624946164	-9.68339833431
0.09	0.861806357387	9.54239578447	0.64265022194	4.92678627987e-06	0.00016151051763	0.00319768161331	0.253592904993	0.249399275209	-3.41870941443	3.59436061534e-05	0.000318683724487	-0.00590868011841	0.0173821529144	-0.297093009701	9.60807969439	3.87068612975e-05	-3.89262303136e-05	-0.0254777360028	-2.40364449482e-06	6.63827414464e-05	-0.00254645446863	0.0146494434535	-0.0207054668898	-9.94985828238	2.30838782874	33.3779226567	-28.4097575229	-0.000194863233624	-0.00264393365592	0.0779994517056	-0.182910905495	-0.222463569657	0.910631504608	3.01267340657	36.8528488791	-9.60807638243
0.091	0.871349068994	9.54302743044	0.620641731191	5.0898567645e-06	0.000164630451631	0.00304218638908	0.253840582606	0.245955950161	-3.46794068022	3.62593077401e-05	0.000312719448956	-0.00601987094473	0.0170898424436	-0.287527931852	9.52207600417	3.86553448299e-05	-6.41067049078e-05	-0.0248832131858	-2.33841225938e-06	6.40817294298e-05	-0.00205556956455	0.0146235254497	-0.0311305405215	-10.9002889811	2.34175289045	33.3522007526	-23.0340506919	-0.000197468854737	-0.00256730857067	0.075250718788	-0.183132916493	-0.22155842707	0.899653668283	3.04952147291	36.8432838046	-9.52207260765
0.092	0.88089241406	9.5436627006	0.649898579344	5.25601162042e-06	0.000167679260215	0.00305543077902	0.25408478681	0.242452458142	-3.53904335923	3.65691139371e-05	0.000306892944999	-0.00563313696921	0.0168070359268	-0.278085101835	9.36358402878	3.8578902354e-05	-8.87782468838e-05	-0.0244598707663	-2.27540305857e-06	6.1936672183e-05	-0.00223454492904	0.0145868035059	-0.0423133470798	-11.4653241355	2.37509400802	33.3300343921	-21.2986704092	-0.000199999076147	-0.00249313424936	0.0730979238382	-0.183354030389	-0.220669364548	0.878471376607	3.0863600353	36.833840978	-9.36358062923
0.093	0.890436383042	9.54427526392	0.575228057336	5.42512576457e-06	0.000170549028087	0.00268410496544	0.25432545939	0.238892702272	-3.58046837978	3.68729911104e-05	0.000300861401606	-0.00642994981609	0.0165336235861	-0.268739579515	9.32746061278	3.8478099961e-05	-0.00011282653921	-0.0236367138856	-2.21425553098e-06	6.03583830028e-05	-0.00092203343147	0.014538574378	-0.0541449088099	-12.1977993247	2.40841562995	33.3132094601	-12.3511935975	-0.000202456521742	-0.00242175693992	0.0696566950351	-0.183574258494	-0.21978684521	0.886567300302	3.12318920352	36.8244954591	-9.32745704614
0.094	0.89998095482	9.54486829148	0.610827063676	5.59701612729e-06	0.000173231697353	0.00268123356705	0.254562541643	0.235271803237	-3.66132969025	3.71707350998e-05	0.000294626577273	-0.0060396988512	0.0162695026812	-0.259502230291	9.14723783424	3.83535708401e-05	-0.000136231702503	-0.0231736127011	-2.15444747334e-06	5.92577322752e-05	-0.00127926802356	0.0144782930781	-0.066417691045	-12.3477651455	2.44172294361	33.3014178547	-11.2320172023	-0.000204843930869	-0.00235306131291	0.0677345589969	-0.18379360798	-0.218912126594	0.862869930337	3.16000908031	36.8152581135	-9.14723428153
0.095	0.909526109736	9.54544153996	0.535669907928	5.7714906918e-06	0.000175717431659	0.00229023504404	0.254795971058	0.231587027116	-3.70822255209	3.74621296945e-05	0.000288162612029	-0.0068882316362	0.0160145628007	-0.250377530729	9.10216128957	3.82059625215e-05	-0.000158984934616	-0.0223328515241	-2.09551478718e-06	5.86076400429e-05	-2.09164411977e-05	0.0144056067272	-0.0789550107619	-12.7268742882	2.47502093737	33.2945696784	-2.46433541365	-0.000207163929132	-0.00228693521312	0.0645176405843	-0.18401208632	-0.218044553444	0.872276369948	3.19681977608	36.8061334175	-9.10215757228
0.096	0.919071829033	9.54599705576	0.575361691415	5.94834889707e-06	0.000177998978892	0.00227285942335	0.255025682491	0.22783583908	-3.7941535206	3.7746939962e-05	0.000281457922877	-0.00652114666707	0.0157686885391	-0.241370992554	8.9109150606	3.80359309275e-05	-0.000181078253397	-0.0218537860374	-2.03703294808e-06	5.83560381654e-05	-0.000482287313746	0.0143203374788	-0.0915834859291	-12.5300760462	2.50831441308	33.2923817405	-1.91154027358	-0.000209419021369	-0.00222324926268	0.0628542602971	-0.184229700487	-0.217183780024	0.849270469858	3.23362140623	36.7971268831	-8.91091136821
0.097	0.928618096659	9.54653819496	0.506916701328	6.12738441024e-06	0.000180072047452	0.00187327769466	0.255251608504	0.224016186338	-3.84515196283	3.80249196143e-05	0.000274501381875	-0.00739193533707	0.0155317590481	-0.232487989412	8.85509122344	3.78441368326e-05	-0.000202509936567	-0.0210095803041	-1.97862210943e-06	5.84656391353e-05	0.000701489253646	0.0142224738976	-0.104143676566	-12.5903052282	2.54160783579	33.2944636731	6.07540539466	-0.000211611578787	-0.00216186557266	0.0599131197434	-0.184446457103	-0.216329452069	0.859385441057	3.27041409161	36.7882438837	-8.85508737527
0.098	0.938164898729	9.54706594563	0.54858464282	6.30838585528e-06	0.000181930842621	0.00184431264499	0.255473680412	0.220127629805	-3.93196110346	3.82958086742e-05	0.000267276737884	-0.00705735264444	0.0153036503724	-0.22372936186	8.66216387993	3.76312409273e-05	-0.000223281873958	-0.0205342944778	-1.91993773881e-06	5.89031020901e-05	0.000173436655938	0.0141121530048	-0.116498108976	-12.1185595921	2.57490535159	33.3005679353	6.13311899267	-0.000213743830432	-0.00210263771694	0.0585425916997	-0.184662362043	-0.215480427525	0.838663646602	3.30719795618	36.77948526	-8.6621600613
0.099	0.947712224805	9.54758620656	0.491937209852	6.49113918175e-06	0.000183575810316	0.00144562274479	0.255691828674	0.216168894332	-3.98550984263	3.8559339856e-05	0.000259785625709	-0.00792487170551	0.0150842353718	-0.215100639468	8.59528090477	3.73979006593e-05	-0.000243398662002	-0.0196992816097	-1.86067455118e-06	5.9623273183e-05	0.00126690552976	0.0139896491384	-0.128509623781	-11.9044700162	2.60821068188	33.3100926446	12.9162996542	-0.000215817854513	-0.0020454104458	0.055911950564	-0.184877420666	-0.214636819799	0.848551804549	3.34397312708	36.7708565415	-8.59527693316
0.1	0.957260067413	9.54809900972	0.533669106662	6.67542845662e-06	0.000185002739431	0.00140823548562	0.255905983783	0.212141324154	-4.06963051413	3.88152378169e-05	0.000252010296118	-0.00762578747697	0.0148733856943	-0.206598715468	8.40856709538	3.71447662062e-05	-0.000262870244162	-0.0192438827107	-1.80056015379e-06	6.06055215895e-05	0.000697591283209	0.0138553561341	-0.140076384973	-11.2290523683	2.64152714452	33.3228326303	12.563671656	-0.000217835572684	-0.00199002589649	0.0548571480715	-0.185091637594	-0.213797036781	0.831014233059	3.38073973266	36.7623546214	-8.40856315754
0.101	0.966808422799	9.5486117619	0.491835264489	6.8610377733e-06	0.000186215893928	0.00101807350687	0.256116076682	0.208044472599	-4.12407259492	3.90632243046e-05	0.000243962679206	-0.00846944634787	0.0146709720484	-0.198228576296	8.33171124818	3.68724777257e-05	-0.000281706716987	-0.0184290629401	-1.73935764244e-06	6.17995011028e-05	0.00169036774346	0.0137097745838	-0.151086715584	-10.7916088544	2.67485759109	33.3380605058	17.8920793757	-0.000219798745074	-0.00193631888232	0.0525568802675	-0.185305016907	-0.212961588011	0.839883305365	3.41749790222	36.7539844863	-8.33170716651
0.102	0.976357290517	9.54912367401	0.531988956966	7.0477520238e-06	0.000187212607075	0.000975352786948	0.256322039478	0.203881120697	-4.20263121068	3.93030183135e-05	0.000235625338615	-0.00820523483361	0.0144768657873	-0.189983945866	8.15754961226	3.65816622343e-05	-0.000299924265657	-0.0180060343987	-1.67686098305e-06	6.31938176922e-05	0.00109826543535	0.0135534950016	-0.161472448773	-9.97985752385	2.70820442956	33.3556164308	17.2197706476	-0.000221708967824	-0.00188412661727	0.0518276498244	-0.185517562028	-0.212128654846	0.825983026298	3.45424776439	36.7457398599	-8.15754556283
0.103	0.985906681064	9.54965741971	0.535502433777	7.23539654551e-06	0.000188076436342	0.000752305747586	0.256523803519	0.199646960866	-4.26568845066	3.95344369567e-05	0.000227211947867	-0.00862154666308	0.0142909304759	-0.18188667698	8.03698816001	3.62728821011e-05	-0.00031763600083	-0.0174174359475	-1.61300164221e-06	6.45248639708e-05	0.00156382712178	0.0133872109937	-0.171095567078	-9.26637908586	2.74156907815	33.3736807657	18.9088992458	-0.000223567579111	-0.00183309595812	0.0502336684865	-0.185729277427	-0.211302141756	0.82704315416	3.49098945562	36.7376425951	-8.03698403202
0.104	0.995456607922	9.55019629556	0.542249260005	7.42379729248e-06	0.000188725057595	0.000544936759535	0.256721302483	0.195350966745	-4.32629979227	3.9757271307e-05	0.00021845675257	-0.00888884393021	0.0141130328074	-0.173908660133	7.91904553393	3.59466811355e-05	-0.000334765930262	-0.0168424229172	-1.54767320868e-06	6.61320031038e-05	0.00165045114435	0.0132116732604	-0.179979899372	-8.50228550183	2.77495252575	33.3932144339	20.1584369931	-0.000225375834048	-0.00178341391606	0.0491304156188	-0.185940166107	-0.210475219978	0.826800400391	3.52772310921	36.7296645824	-7.91904135793
0.105	1.00500707777	9.55074339393	0.551947490312	7.61274335905e-06	0.000189167075535	0.00033909911976	0.256914475855	0.19099577778	-4.38407813781	3.99712094223e-05	0.000209419478167	-0.00918570487661	0.013943055094	-0.166046766624	7.80474148478	3.56036322181e-05	-0.00035133190468	-0.016289525919	-1.48067978077e-06	6.78548527146e-05	0.00179524807726	0.0130276422686	-0.188082084247	-7.7020842483	2.80835602799	33.413790047	20.9927892014	-0.000227134934656	-0.00173478729964	0.0481228172301	-0.186150228101	-0.209648767108	0.826105339802	3.56444884284	36.7218026931	-7.8047372587
0.106	1.01455810024	9.55130155854	0.564381727483	7.80203009796e-06	0.000189406402296	0.00013955440204	0.257103265928	0.186584367728	-4.43874196475	4.01759673414e-05	0.000200096359964	-0.00946053152825	0.0137808832095	-0.158297002411	7.69478694048	3.52442885488e-05	-0.000367355433898	-0.0157575325167	-1.41190656542e-06	6.9691577983e-05	0.00187820245954	0.0128359152227	-0.195372007584	-6.87776242516	2.84178042395	33.4350018581	21.4308330789	-0.000228845865417	-0.00168707422142	0.0473033392133	-0.186359464008	-0.208823045905	0.825337066664	3.60116677066	36.7140529332	-7.69478266314
0.107	1.02410968772	9.55187339782	0.579296823125	7.99145775811e-06	0.000189448918002	-5.45229889717e-05	0.257287618097	0.182119971509	-4.49005047407	4.03712664167e-05	0.000190501790752	-0.00972860689535	0.0136264073516	-0.150654713245	7.58979139179	3.48691816763e-05	-0.00038285831111	-0.0152482219076	-1.34126023666e-06	7.16010795385e-05	0.00194080065147	0.0126373136271	-0.201831183658	-6.04058972377	2.87522615772	33.4564656813	21.4968133662	-0.000230509454793	-0.00164010453078	0.046636042065	-0.186567874554	-0.207998047838	0.824659068137	3.63787700245	36.7064106483	-7.58978707157
0.108	1.03366185504	9.55246124992	0.596407376695	8.18083244223e-06	0.000189300450247	-0.000242412522262	0.257467481104	0.177606041148	-4.5378102489	4.05568397338e-05	0.000180644843308	-0.00998528799371	0.0134795226544	-0.143114681195	7.49027270771	3.44788207967e-05	-0.000397863448105	-0.0147620520814	-1.26867997929e-06	7.35594351891e-05	0.00197591064958	0.0124326720638	-0.207451942955	-5.20092886928	2.90869330227	33.4778234209	21.2186658438	-0.000232126369809	-0.00159372550078	0.0461220179211	-0.186775460405	-0.207173653962	0.824128683773	3.67457964308	36.6988706206	-7.4902683422
0.109	1.04321461925	9.55306715676	0.615406304598	8.36996630298e-06	0.000188967271237	-0.000423945496635	0.257642807224	0.17304619856	-4.58187492716	4.07324303395e-05	0.000170536368214	-0.0102316621943	0.0133401297074	-0.135671212803	7.39666407668	3.40736919597e-05	-0.000412394225907	-0.0142995035233	-1.19412910705e-06	7.55423092956e-05	0.00198983756341	0.0122228278392	-0.212236506197	-4.3681976159	2.94218158713	33.4987463072	20.6271067318	-0.000233697127009	-0.00154778889973	0.0457511841953	-0.186982222089	-0.206349714093	0.823751054355	3.71127479197	36.6914271566	-7.39665966853
0.11	1.05276799925	9.55369284647	0.635973125696	8.55867786592e-06	0.000188455854657	-0.000598887665106	0.257813552417	0.168444189151	-4.62214388954	4.08977920119e-05	0.000160186976576	-0.0104671210823	0.01320813499	-0.128318222075	7.30931737957	3.3654257676e-05	-0.000426474341451	-0.0138607275653	-1.11759324709e-06	7.75294106214e-05	0.00198436508831	0.0120086115729	-0.216196026404	-3.55084279771	2.97569042891	33.518937256	19.7547907848	-0.000235222099011	-0.00150215510463	0.0455164059999	-0.187188159989	-0.205526085478	0.823506175075	3.74796254263	36.6840741703	-7.30931293033
0.111	1.06232201553	9.55433972381	0.65778154321	8.74679221977e-06	0.000187772853029	-0.000767115589781	0.257979676431	0.163803837106	-4.65856020187	4.10526893083e-05	0.000149607616229	-0.0106915996106	0.0130834512236	-0.121049310606	7.22850555721	3.32209567314e-05	-0.000440127547653	-0.0134456848386	-1.03907719871e-06	7.9502686154e-05	0.00196218597676	0.0117908387535	-0.219349612397	-2.75632918884	3.00921896375	33.5381324268	18.6355508789	-0.000236701522668	-0.00145669220926	0.0454093847339	-0.187393274357	-0.204702651093	0.823362594005	3.78464298235	36.6768052633	-7.22850107029
0.112	1.07187668983	9.55500886766	0.680506161414	8.93414115426e-06	0.000186925015966	-0.000928558536764	0.258141142851	0.159129003001	-4.69110800617	4.11968977864e-05	0.000138809339841	-0.0109049531655	0.0129659976457	-0.113857845278	7.15442509852	3.27742042285e-05	-0.000453377458118	-0.0130541360899	-9.58602613014e-07	8.14464852295e-05	0.00192541217424	0.0115703022732	-0.221723348295	-1.99114260587	3.042766081	33.556102063	17.3037216216	-0.00023813550705	-0.00141127655504	0.0454219237121	-0.187597565347	-0.203879327576	0.82328444079	3.82131619188	36.6696138025	-7.15442057699
0.113	1.08143204478	9.55570103488	0.703828278929	9.12056322852e-06	0.000185919132553	-0.0010832082898	0.258297919124	0.154423544249	-4.71980949829	4.13302040985e-05	0.00012780328446	-0.0111071575958	0.0128557002065	-0.106737033176	7.08719910625	3.23143918179e-05	-0.000466247363144	-0.0126856739638	-8.76205755168e-07	8.33472304639e-05	0.00187607829457	0.0113477659377	-0.223349322603	-1.26080601032	3.07633045738	33.5726506972	15.7935466133	-0.000239524041716	-0.00136579277709	0.0455456321819	-0.187801033044	-0.203056067802	0.823235107586	3.85798224528	36.6624929949	-7.08719454892
0.114	1.09098810363	9.5564166694	0.727440768853	9.30590378183e-06	0.000184761974059	-0.00123110869722	0.258449976536	0.149691278695	-4.74472160987	4.14524060293e-05	0.000116600577089	-0.0112982571472	0.0127524916933	-0.0996799930932	7.02688105947	3.1841888101e-05	-0.000478760070715	-0.0123397411768	-7.91935496048e-07	8.51932877761e-05	0.00181603633001	0.0111239589369	-0.22426467913	-0.569907043115	3.10991059113	33.5876168039	14.1386667751	-0.000240867005062	-0.00132013391354	0.0457720949194	-0.188003677509	-0.202232860636	0.823179223808	3.89464120976	36.6554359594	-7.02687647007
0.115	1.10054488993	9.55715591583	0.75105208531	9.49001489093e-06	0.000183460244144	-0.00137235113203	0.258597290151	0.144935951644	-4.76593249314	4.15633124472e-05	0.00010521225877	-0.0114783794902	0.0126563117853	-0.0926798229476	6.97345923165	3.13570391821e-05	-0.000490937766978	-0.0120156513491	-7.05851445836e-07	8.69748126481e-05	0.00174701341387	0.0108995712471	-0.224510700301	0.0778647009283	3.14350483552	33.60087198	12.3716855999	-0.000242164172725	-0.00127420141253	0.046092907098	-0.188205498804	-0.201409729156	0.82308373705	3.93129314564	36.6484357938	-6.97345461138
0.116	1.1101024272	9.55791863662	0.774389487691	9.6727552802e-06	0.000182020534387	-0.0015070683838	0.25873983873	0.140161206449	-4.78355789697	4.16627431794e-05	9.36492056835e-05	-0.0116477266833	0.0125671070426	-0.0857296625065	6.92686165063	3.08601693504e-05	-0.000502801896544	-0.0117126077836	-6.180222269e-07	8.86836252229e-05	0.00167061173568	0.0106752499311	-0.224131931775	0.679672350532	3.17711143138	33.6123197259	10.5238061789	-0.000243415225974	-0.00122790508565	0.0464997466615	-0.188406497032	-0.200586728032	0.822918511694	3.96793810635	36.641485638	-6.92685700208
0.117	1.11966073874	9.55870443212	0.797201524489	9.85399019016e-06	0.000180449285548	-0.00163542929266	0.258877604613	0.135370558746	-4.7977375089	4.17505288109e-05	8.19220571327e-05	-0.0118065704183	0.0124848308359	-0.0788227509502	6.88696146186	3.03515818715e-05	-0.000514373061209	-0.0114297215464	-5.28523868986e-07	9.03130906055e-05	0.00158831902967	0.0104515962874	-0.223175355593	1.23348001333	3.21072853819	33.6218938962	8.62453442253	-0.000244619760015	-0.00118116299676	0.046984431126	-0.188606672366	-0.199763940452	0.822656647186	4.00457613854	36.6345787311	-6.88695678674
0.118	1.12921984728	9.55951266283	0.819259883836	1.003359121e-05	0.000178752754145	-0.00175763351297	0.259010573579	0.130567374326	-4.80863133073	4.18265104143e-05	7.00411497741e-05	-0.0119552442989	0.0124094432209	-0.0719524789423	6.85358255407	2.98315598728e-05	-0.00052567093618	-0.0111660283963	-4.3743832063e-07	9.18580061066e-05	0.00150151197252	0.0102291638009	-0.221689617522	1.73799612879	3.24435426358	33.6295568848	6.70144268125	-0.000245777292161	-0.00113390129484	0.0475389727188	-0.188806025074	-0.198941474816	0.822274624137	4.04120728213	36.6277084638	-6.85357785784
0.119	1.13877977485	9.56034247311	0.84036067035	1.02114360791e-05	0.00017693698408	-0.00187390661889	0.259138734692	0.125754850591	-4.81641613948	4.1890539219e-05	5.80164596241e-05	-0.0120941360011	0.0123409107639	-0.0651124350065	6.82650531746	2.93003673034e-05	-0.0005367142027	-0.0109205046441	-3.44852071711e-07	9.33144917303e-05	0.00141145927483	0.0100084568357	-0.219724312803	2.19261331024	3.27798669082	33.6352976002	4.77998811938	-0.000246887269806	-0.0010860539951	0.0481556267572	-0.189004555542	-0.198119461335	0.821752338903	4.07783157058	36.6208684246	-6.82650059834
0.12	1.1483405425	9.56119281603	0.860325175337	1.03874084627e-05	0.000175007783019	-0.00198449550219	0.259262080118	0.12093600148	-4.82128208142	4.19424762249e-05	4.58575521385e-05	-0.0122236789703	0.0122792063234	-0.0582964461379	6.80547241972	2.8758249954e-05	-0.000547520495962	-0.0106920818794	-2.50854884275e-07	9.46798831432e-05	0.00131932355093	0.0097899300127	-0.217329333182	2.59734593144	3.31162390426	33.6391292844	2.8833803758	-0.000247949078161	-0.00103756271462	0.0488269341962	-0.189202264297	-0.197298048637	0.821073056199	4.11444903101	36.6140524405	-6.8054676801
0.121	1.15790217014	9.56206247872	0.879000209272	1.05613977058e-05	0.000172970703229	-0.00208966407848	0.259380604941	0.116113645721	-4.82342943666	4.19821917713e-05	3.35735405974e-05	-0.0123443441118	0.012224308794	-0.0514986126761	6.7901945038	2.82054365225e-05	-0.000558106367183	-0.010479660563	-1.55538629504e-07	9.59526263982e-05	0.0012261629591	0.00957398820765	-0.214554276929	2.95276657327	3.34526401251	33.6410872214	1.03249345906	-0.000248962047702	-0.000988376368607	0.0495457578361	-0.189399152022	-0.196477400457	0.820223303861	4.15105968454	36.6072546117	-6.79018974863
0.122	1.16746467644	9.56295010786	0.896258066408	1.07332985707e-05	0.000170831026543	-0.00218968929239	0.259494306963	0.111290398214	-4.82306557812	4.20095650679e-05	2.11730527454e-05	-0.0124566315923	0.0121762028188	-0.0447133375602	6.78035572801	2.76421397095e-05	-0.000568487258707	-0.0102821224845	-5.89962291648e-08	9.713217428e-05	0.00113293280449	0.00936098710794	-0.211447922487	3.25994231108	3.37890516931	33.6412263766	-0.754182897508	-0.000249925461303	-0.000938450833519	0.050305312339	-0.189595219568	-0.195657692443	0.819192726049	4.18766354651	36.6004693414	-6.78035096079
0.123	1.17702807861	9.56385423496	0.911996133626	1.09030109605e-05	0.000168593753188	-0.00228485741745	0.259603186494	0.10646866435	-4.82040214946	4.2024483697e-05	8.66420549345e-06	-0.0125610629115	0.012134878475	-0.0379353501529	6.77561908671	2.70685573347e-05	-0.000578677491	-0.0100983421013	3.86793001588e-08	9.82188843671e-05	0.00104048736972	0.00915123426395	-0.208057765485	3.52037169237	3.41254559201	33.6396190068	-2.46055670641	-0.000250838561012	-0.000887748583256	0.0510991881869	-0.189790467969	-0.194839109128	0.817973903613	4.22426062686	36.5936913588	-6.77561431006
0.124	1.18659239238	9.56477330115	0.92613624502	1.10704396342e-05	0.000166263594158	-0.00237546064357	0.259707246145	0.101650637039	-4.81565247395	4.20268430935e-05	-3.94541263427e-06	-0.0126581733439	0.0121003309375	-0.0311597248779	6.77563146313	2.64848734589e-05	-0.000588690260441	-0.00992719678101	1.37395701893e-07	9.92139191019e-05	0.000949582099928	0.00894499057217	-0.204429618073	3.73592313315	3.44618357764	33.6363522704	-4.07291610539	-0.000251700554455	-0.000836238304241	0.0519213698435	-0.189984898444	-0.194021841099	0.816562153515	4.26085093041	36.5869157383	-6.77562667429
0.125	1.19615763187	9.56570568115	0.93862376269	1.12354939147e-05	0.000163844966863	-0.00246179394675	0.259806490612	0.0968382962013	-4.80902920128	4.20165460113e-05	-1.66487517241e-05	-0.0127485048357	0.0120725601276	-0.0243818949562	6.78002838038	2.58912595053e-05	-0.000598537646823	-0.00976757598367	2.37062235578e-07	0.000100119148267	0.000860876230676	0.00874247212872	-0.200607268832	3.90877534739	3.47981751671	33.6315258702	-5.57988428138	-0.000252510620855	-0.000783894495098	0.0527662484426	-0.190178512406	-0.193206082366	0.814955312293	4.29743445724	36.5801379131	-6.78002358973
0.126	1.20572380956	9.56664970627	0.94942646753	1.1398087395e-05	0.000161341993772	-0.00254415223475	0.259900926465	0.0920334105009	-4.80074219953	4.19935019835e-05	-2.94393038531e-05	-0.0128325994224	0.0120515703493	-0.017597661553	6.78843842601	2.52878753671e-05	-0.000608230629525	-0.00961838942004	3.37590336877e-07	0.00010093705433	0.000774935895143	0.00854385239381	-0.196632200999	4.04136032001	3.51344590453	33.6252497529	-6.97235036828	-0.000253267916631	-0.000730697056191	0.0536286293719	-0.190371311461	-0.192392027954	0.813153511845	4.33401120304	36.5733536845	-6.78843363374
0.127	1.21529093626	9.56760368614	0.958533270285	1.15581376438e-05	0.000158758503773	-0.00262282776365	0.259990561941	0.0872375410587	-4.79099668481	4.19576267815e-05	-4.23111001715e-05	-0.0129109932143	0.0120373699192	-0.0108031986723	6.80048733531	2.46748704967e-05	-0.000617779111351	-0.00947857423108	4.3889418461e-07	0.000101670641138	0.000692237719892	0.0083492646102	-0.192543366219	4.13630923859	3.54706735035	33.617641888	-8.24337953702	-0.000253971580596	-0.000676630873926	0.0545037351585	-0.190563297411	-0.191579871722	0.811158952303	4.37058115949	36.5665592264	-6.80048254877
0.128	1.22485902107	9.56856592916	0.965952769853	1.17155659137e-05	0.000156098035981	-0.00269810781975	0.260075406735	0.0824520469198	-4.77999159321	4.19088418803e-05	-5.52587022725e-05	-0.0129842109879	0.0120299707928	-0.00399505414191	6.81580172554	2.40523849665e-05	-0.000627191949083	-0.00934710123381	5.40891178401e-07	0.000102323346443	0.000613172890735	0.00815880442172	-0.188377010744	4.19640171241	3.58068058436	33.6088261456	-9.38810522854	-0.000254620738735	-0.000621685404307	0.05538720408	-0.190754472249	-0.190769804409	0.808975673979	4.40714431465	36.5597510867	-6.81579694152
0.129	1.23442807141	9.5695347614	0.971711705439	1.18702968546e-05	0.000153363845741	-0.00277027266115	0.260155471804	0.0776780920338	-4.76791817893	4.18470739349e-05	-6.82771884681e-05	-0.0130527614031	0.0120293881922	0.00282985296042	6.83401247911	2.3420550497e-05	-0.000636476989842	-0.00922298028273	6.4350233098e-07	0.000102898958716	0.000538051654447	0.00797253264103	-0.184166550623	4.22451852939	3.61428446258	33.5989302898	-10.4036063626	-0.000255214508567	-0.000565854259797	0.0562750849385	-0.190944838157	-0.189962011905	0.806609334773	4.44370065328	36.5529261844	-6.83400770277
0.13	1.24399809306	9.5705085439	0.975853306241	1.20222582337e-05	0.000150558912554	-0.00283959371288	0.260230769177	0.0729166535255	-4.75495883764	4.17722542729e-05	-8.13621355996e-05	-0.01311713286	0.0120356402377	0.009674238089	6.85475777806	2.27794914459e-05	-0.00064564111238	-0.00910526479467	7.46652579661e-07	0.000103401538646	0.000467108205787	0.00779047811957	-0.179942492293	4.22359813052	3.64787796978	33.5880841005	-11.2887722254	-0.000255752003098	-0.000509134803109	0.0571638284383	-0.1911343975	-0.189156673741	0.80406699283	4.48025015728	36.546081804	-6.85475301743
0.131	1.25356909018	9.57148568835	0.978435583413	1.21713806648e-05	0.000147685949693	-0.00290633200856	0.260301311769	0.0681685310375	-4.74128613854	4.16843184066e-05	-9.4509597026e-05	-0.0131777899927	0.0120487475867	0.0165404598761	6.87768579608	2.21293257535e-05	-0.000654690272521	-0.008993055487	8.50271021833e-07	0.000103835345699	0.0004005059011	0.00761264067604	-0.175732394768	4.19659691857	3.68146022064	33.5764176356	-12.0441575628	-0.000256232334375	-0.000451527751091	0.0580502755972	-0.191323152818	-0.188353961796	0.801356897689	4.51679280597	36.539215587	-6.87768105045
0.132	1.26314106536	9.57246467092	0.979529569857	1.23175973473e-05	0.000144747415253	-0.00297073687091	0.260367113213	0.0634343569396	-4.72706205735	4.15832055693e-05	-0.000107716077419	-0.0132351707938	0.0120687330823	0.0234305313023	6.90245705641	2.14701658412e-05	-0.000663629551953	-0.00888550337761	9.54291079691e-07	0.000104204770016	0.000338342732172	0.00743899404387	-0.171560869579	4.14645346066	3.71503045928	33.5640596417	-12.6718303114	-0.000256654616647	-0.000393036791481	0.0589316436217	-0.191511106818	-0.187554039201	0.798488292377	4.55332857653	36.5323255203	-6.90245233104
0.133	1.27271401972	9.57344404448	0.979217546992	1.24608438171e-05	0.000141745524407	-0.00303304482219	0.260428187695	0.0587146072136	-4.71243739489	4.14688582781e-05	-0.000120978504991	-0.0132896843489	0.0120956214145	0.0303461330638	6.92874646655	2.08021194604e-05	-0.00067246320969	-0.00878181209518	1.05865059964e-06	0.000104514269877	0.000280656990397	0.0072694888018	-0.167449614551	4.0760565944	3.74858805716	33.5511361194	-13.1752142943	-0.00025701796915	-0.000333668214844	0.0598055096525	-0.191698262367	-0.186757059443	0.795471224235	4.58985744425	36.5254099232	-6.928741768
0.134	1.28228795296	9.57442244889	0.977591261268	1.26010577107e-05	0.000138682262638	-0.00309347871453	0.260484549806	0.0540096128312	-4.69755137002	4.13412219248e-05	-0.000134294201743	-0.0133417091556	0.0121294387954	0.0372886288179	6.95624504163	2.01252904878e-05	-0.000681194735511	-0.00868123954686	1.16329189202e-06	0.000104768314897	0.00022743304992	0.00710405525575	-0.163417477553	3.98821740152	3.78213250975	33.5377690477	-13.5589290746	-0.000257321518539	-0.000273430563634	0.0606697927681	-0.19188462248	-0.185963165646	0.79231636913	4.62637938293	36.5184674322	-6.95624036714
0.135	1.2918628635	9.57539861961	0.974750176072	1.27381785418e-05	0.000135559399746	-0.00315224706949	0.260536214398	0.0493195714606	-4.68253137113	4.12002443977e-05	-0.000147660852319	-0.0133915919961	0.0121702126508	0.0442590820036	6.98466132975	1.94397796677e-05	-0.000689826904779	-0.00858309898985	1.26816171698e-06	0.000104971335021	0.000178607198533	0.00694260624379	-0.159480546365	3.88564497483	3.8156634319	33.5240752686	-13.8286290132	-0.000257564400971	-0.000212334299941	0.0615227346179	-0.192070190308	-0.185172490028	0.789034866029	4.66289436514	36.5114969836	-6.98465669155
0.136	1.30143874851	9.57637139456	0.970799739473	1.28721474939e-05	0.000132378504404	-0.00320954361462	0.260583196463	0.0446445593476	-4.66749285511	4.10458757356e-05	-0.000161076471978	-0.0134396473224	0.0122179713288	0.0512582739451	7.01372255332	1.87456852982e-05	-0.000698361834051	-0.00848675955274	1.37321122217e-06	0.000105127675345	0.000134073448232	0.00678503984014	-0.155652260943	3.77092586853	3.84918055231	33.5101655324	-13.9908435289	-0.000257745763867	-0.000150391493119	0.0623628790272	-0.192254969129	-0.184385153513	0.785638164496	4.69940236253	36.5044977963	-7.01371794939
0.137	1.31101560406	9.5773397193	0.965849733911	1.30029072257e-05	0.000129140959095	-0.00326554700428	0.260625511014	0.0399845432315	-4.6525393771	4.08780678125e-05	-0.000174539374197	-0.013486157115	0.0122727438272	0.0582867229623	7.04317548104	1.80431038627e-05	-0.000706801036952	-0.00839164625067	1.47839583819e-06	0.000105241556699	9.36892608641e-05	0.00663124193744	-0.151943544463	3.64650709313	3.88268370692	33.4961437004	-14.0528202821	-0.000257864767378	-8.76155281606e-05	0.0631890508887	-0.192438962339	-0.183601265489	0.782137883944	4.7359033461	36.4974693519	-7.04317091778
0.138	1.32059342525	9.5783026505	0.9600126734	1.31304016928e-05	0.000125847975237	-0.00332042071102	0.260663172982	0.0353393921725	-4.63776274084	4.06967740562e-05	-0.000188048138338	-0.0135313711666	0.0123345595408	0.0653447042258	7.07278704588	1.73321306043e-05	-0.000715145479847	-0.00829723953831	1.58367513749e-06	0.000105317041894	5.7281128834e-05	0.00648108869037	-0.148362949671	3.51468249031	3.91617283182	33.4821061038	-14.0223729722	-0.00025792058556	-2.40208353997e-05	0.0640003346334	-0.192622173434	-0.182820923705	0.77854568488	4.77239728646	36.4904113752	-7.07278252766
0.139	1.33017220625	9.57925935799	0.953402302228	1.32545759846e-05	0.000122500608345	-0.00337431307352	0.260696197123	0.030708889176	-4.62324325228	4.05019491982e-05	-0.000201601577794	-0.0135755077464	0.012403448028	0.0724322701109	7.10234472446	1.6612860046e-05	-0.000723395636837	-0.00820307444312	1.68901266215e-06	0.000105358007437	2.46499575178e-05	0.0063344488069	-0.144916817275	3.37758230203	3.9496479554	33.4681410497	-13.9077352192	-0.000257912407298	4.03773581874e-05	0.0647960525405	-0.192804606003	-0.182044214286	0.774873152142	4.80888415406	36.4833238138	-7.10234025866
0.14	1.33975194049	9.58020912523	0.946132181212	1.33753761753e-05	0.000119099773065	-0.0034273574861	0.260724597939	0.0260927425159	-4.60905006819	4.02935490548e-05	-0.000215198708964	-0.0136187545929	0.0124794387985	0.0795492708202	7.13165669404	1.58853864557e-05	-0.000731551543719	-0.00810873932078	1.79437572613e-06	0.000105368120517	-4.42379800347e-06	0.00619118567663	-0.141609443258	3.23716573088	3.98310919016	33.4543284712	-13.7174218185	-0.000257839436991	0.000105563256021	0.0655757431261	-0.192986263716	-0.181271211865	0.771131690009	4.84536391937	36.4762068175	-7.13165227696
0.141	1.34933262073	9.58115134852	0.9383143913	1.34927491908e-05	0.000115646257964	-0.00347967271507	0.260748389608	0.0214905966709	-4.59524162172	4.00715303396e-05	-0.000228838721355	-0.0136612701907	0.0125625611214	0.0866953750589	7.16055178345	1.51498042586e-05	-0.000739612850517	-0.00801387427411	1.89973519688e-06	0.000105350820977	-3.01752816734e-05	0.00605115932887	-0.138443252255	3.09521627517	4.01655672425	33.440739711	-13.4600985143	-0.000257700895015	0.000171520697489	0.0663391398114	-0.193167150311	-0.180501979806	0.767332427902	4.88183655314	36.4690607176	-7.16054742783
0.142	1.35891423917	9.58208553489	0.93005834613	1.36066426898e-05	0.000112140739943	-0.00353136332687	0.260767585928	0.0169020428003	-4.58186611941	3.98358505044e-05	-0.000242520949091	-0.0137031852797	0.0126528438542	0.093870090568	7.18887923468	1.44062083972e-05	-0.000747578872291	-0.00791816927525	2.00506526136e-06	0.000105309307984	-5.28507040336e-05	0.00591422821559	-0.135418974312	2.95333961167	4.04999081282	33.4274374312	-13.1444611978	-0.000257496017995	0.000238233342425	0.0670861500598	-0.193347269587	-0.179736570523	0.763486138429	4.9183020265	36.4618860065	-7.18887494132
0.143	1.36849678759	9.58301129893	0.921469730325	1.37170049589e-05	0.000108583798173	-0.00358252021317	0.260782200264	0.0123266286957	-4.56896208995	3.95864676079e-05	-0.000256244844007	-0.0137446045526	0.0127503152917	0.101072784331	7.21650829176	1.36546946421e-05	-0.000755448637944	-0.00782136203037	2.11034318088e-06	0.000105246531055	-7.27031543821e-05	0.00578025081713	-0.132535822609	2.81296379312	4.08341176936	33.4144756379	-12.7791253161	-0.000257224058906	0.000305684835023	0.0678168351358	-0.193526625385	-0.178975025871	0.759603165323	4.95476031116	36.454683317	-7.21650406346
0.144	1.37808025742	9.58392835858	0.912649572827	1.38237848217e-05	0.000104975927468	-0.0036332211979	0.260792245512	0.00776386815892	-4.55655898363	3.93233402106e-05	-0.000270009950531	-0.0137856084962	0.012855003035	0.108302702294	7.24332763447	1.28953598547e-05	-0.000763220936772	-0.00772323562567	2.21554903895e-06	0.00010516518509	-8.99887758425e-05	0.00564908707085	-0.129791669952	2.67534152266	4.11681995708	33.4018998122	-12.3725260682	-0.000256884287014	0.000373858947898	0.0685313906154	-0.193705221587	-0.178217377608	0.755693361512	4.99121137952	36.4474534032	-7.24332348257
0.145	1.38766463986	9.58483653008	0.90369343292	1.39269315609e-05	0.000101317551013	-0.00368353171253	0.260797734071	0.0032132497663	-4.54467780166	3.90464272941e-05	-0.000283815882446	-0.0138262553345	0.0129669338804	0.115558988448	7.26924467381	1.2128302205e-05	-0.000770894362581	-0.00762361599142	2.32066548602e-06	0.000105067709044	-0.00010496331571	0.00552059962484	-0.127183222056	2.54155426775	4.15021578056	33.3897471344	-11.9328296706	-0.000256475987687	0.00044273970709	0.0692301277688	-0.193883062099	-0.177463647908	0.751766038476	5.02765520479	36.4401971212	-7.2692405954
0.146	1.39724992599	9.58573572217	0.894690735266	1.40263948526e-05	9.76090323937e-05	-0.00373350552537	0.260798677818	-0.00132575501129	-4.53333175357	3.87556882021e-05	-0.000297662301632	-0.0138665830357	0.0130861337262	0.122840703149	7.29418472641	1.13536213462e-05	-0.000778467355187	-0.00752236922031	2.42567748447e-06	0.000104956287858	-0.000117879056882	0.00539465492085	-0.124706185934	2.41251797714	4.18359967752	33.3780467915	-11.4678560514	-0.000255998462084	0.00051231149892	0.0699134558896	-0.194060150848	-0.176713849926	0.747829924338	5.06409176105	36.4329154105	-7.29418073222
0.147	1.40683610681	9.58662592965	0.885724226013	1.41221247123e-05	9.3850686875e-05	-0.00378318551208	0.260795088099	-0.00585368435259	-4.52252692915	3.84510826018e-05	-0.000311548898823	-0.013906611347	0.013212627498	0.130146840554	7.3180900854	1.0571418549e-05	-0.000785938239184	-0.00741939877497	2.53057205703e-06	0.000104832857265	-0.000128982129603	0.00527112411195	-0.122355431861	2.28899016909	4.21697211109	33.3668203571	-10.9850128591	-0.000255451026755	0.000582559159692	0.0705818656545	-0.194236491767	-0.175967988398	0.743893131381	5.1005210234	36.425609277	-7.31808617339
0.148	1.41642317339	9.58750722654	0.876869555563	1.42140714516e-05	9.00427918913e-05	-0.00383260445521	0.260786975717	-0.0103710793065	-4.51226297882	3.81325704642e-05	-0.00032547537641	-0.013946343828	0.0133464390908	0.137476345099	7.3409190045	9.78179679944e-06	-0.000793305259881	-0.00731464261785	2.63533804121e-06	0.000104699111101	-0.000138510198438	0.00514988382217	-0.120125147693	2.17157816576	4.25033356239	33.3560822302	-10.4912407584	-0.00025483301315	0.000653468049296	0.0712359135553	-0.194412088792	-0.175226060267	0.73996313184	5.13694296792	36.4182797764	-7.34091518447
0.149	1.42601111688	9.58837975881	0.868194983341	1.4302185646e-05	8.61855967331e-05	-0.00388178586116	0.260774350938	-0.0148784776927	-4.50253379357	3.78001120594e-05	-0.00033944143325	-0.0139857698518	0.0134875913268	0.144828126908	7.36264461217	8.98486086133e-06	-0.000800566616337	-0.00720807029516	2.73996585213e-06	0.000104556510744	-0.0001466905142	0.00503081675609	-0.118008984482	2.06074825687	4.28368452356	33.345840125	-9.99296969175	-0.000254143767071	0.000725024109795	0.0718762074429	-0.19458694585	-0.174488055329	0.736046743696	5.17335757181	36.4109279983	-7.36264089122
0.15	1.43559992863	9.5892437369	0.859761200845	1.438641811e-05	8.22793314105e-05	-0.00393074478418	0.260757223495	-0.0193764086775	-4.49332817621	3.7453667967e-05	-0.000353446751452	-0.0140248665524	0.0136361059283	0.1522010761	7.383253772	8.18071730742e-06	-0.000807720491487	-0.00709968000485	2.84444725567e-06	0.000104406296329	-0.000153738316669	0.00491381216756	-0.11600019256	1.95683558632	4.31702549143	33.3360955973	-9.49608573318	-0.000253382648061	0.000797213910119	0.0725033932042	-0.194761066856	-0.173753956897	0.732150121592	5.20976481334	36.4035550528	-7.3832501471
0.151	1.44518960021	9.59009942814	0.85162126366	1.44667198831e-05	7.83242146945e-05	-0.00397948864784	0.260735602597	-0.0238653880157	-4.48463049997	3.70931990988e-05	-0.000367490985077	-0.0140636006968	0.0137920035044	0.159594075938	7.40274590525	7.36947452201e-06	-0.000814765079328	-0.00698949567638	2.94877515353e-06	0.000104249499386	-0.000159855570276	0.00479876619754	-0.114091747484	1.86005456683	4.35035696152	33.3268446004	-9.00590800866	-0.000252549028767	0.000870024678009	0.073118142575	-0.194934455705	-0.173023742457	0.728278757422	5.24616467189	36.3961620565	-7.40274238959
0.152	1.4547801235	9.59094714908	0.84382062126	1.45430422211e-05	7.43204613428e-05	-0.00402801805551	0.260709496946	-0.0283459139399	-4.47642134852	3.67186667309e-05	-0.000381573750658	-0.0141019304643	0.0139553035497	0.167006014786	7.42113179052	6.55124267774e-06	-0.00082169860921	-0.00687756408844	3.05294338152e-06	0.000104086956594	-0.000165230012589	0.00468558209111	-0.11227646538	1.77050964115	4.38367942285	33.3180780589	-8.52717509493	-0.000251642294267	0.000943444320341	0.073721142089	-0.195107116269	-0.172297384335	0.724437486497	5.28255712798	36.3887501212	-7.42112838104
0.153	1.46437149071	9.59178725801	0.836397242732	1.4615336596e-05	7.0268288524e-05	-0.00407632758215	0.260678914757	-0.032818463679	-4.4686781296	3.63300325458e-05	-0.00039569461945	-0.0141398071211	0.0141260244556	0.174435796859	7.43843235468	5.7261336895e-06	-0.000828519367278	-0.00676395204786	3.15694652199e-06	0.000103919324341	-0.000170034493175	0.0045741703047	-0.110547107448	1.68820622193	4.41699335311	33.3097824513	-8.06404013187	-0.000250661841391	0.00101746143296	0.0743130831418	-0.195279052386	-0.171574850342	0.720630499301	5.31894216321	36.3813203424	-7.43842906505
0.154	1.47396369441	9.59262014754	0.829381822608	1.4683554701e-05	6.61679214624e-05	-0.00412440654107	0.26064386378	-0.0372834905744	-4.46137566154	3.59272586805e-05	-0.0004098531113	-0.0141771765784	0.0143041835299	0.181882351771	7.4546774686	4.8942611483e-06	-0.000835225715128	-0.00664874365128	3.26077973106e-06	0.000103747093806	-0.000174426578333	0.00446444851422	-0.108896473509	1.61306165738	4.45029921453	33.3019403942	-7.62007406726	-0.000249607078024	0.0010920653011	0.0748946531501	-0.195450267863	-0.170856104412	0.71686136059	5.35531976028	36.3738737907	-7.45467429608
0.155	1.4835567276	9.59344623749	0.822798062116	1.47476484609e-05	6.20195983319e-05	-0.00417223971981	0.260604351324	-0.0417414217686	-4.45448672702	3.55103077798e-05	-0.000424048690003	-0.0142139808279	0.0144897970272	0.189344642885	7.46990475983	4.05574023784e-06	-0.000841816105778	-0.00653203764829	3.36443858112e-06	0.000103570606318	-0.000178548397248	0.00435634153515	-0.107317484638	1.54491608471	4.48359745034	33.2945312192	-7.19827597216	-0.000248477422427	0.00116724589156	0.0754665277706	-0.195620766469	-0.170141107217	0.713133030105	5.39168990292	36.3664115027	-7.46990171447
0.156	1.4931505837	9.59426596802	0.816663006321	1.48075700473e-05	5.78235744316e-05	-0.00421980808089	0.260560384285	-0.046192656428	-4.44798259181	3.50791430548e-05	-0.000438280760041	-0.0142501592484	0.0146828801859	0.196821674491	7.48415845352	3.21068763642e-06	-0.000848289097063	-0.00641394492257	3.46791891866e-06	0.000103390068767	-0.000182526703243	0.00424978116529	-0.105803255071	1.48354304929	4.51688848172	33.2875315362	-6.80108991638	-0.000247272302563	0.00124299383752	0.0760293641371	-0.195790551931	-0.169429816756	0.709447891684	5.42805257591	36.3589344741	-7.4841555357
0.157	1.50274525659	9.59507979325	0.810987444595	1.48632718974e-05	5.35801256795e-05	-0.00426708942319	0.260511969174	-0.0506375644677	-4.4418334876	3.46337283425e-05	-0.000452548664557	-0.0142856497833	0.0148834472721	0.204312497844	7.4974882515	2.3592214066e-06	-0.000854643362577	-0.00629458610486	3.57121673747e-06	0.000103205568853	-0.000186473125268	0.00414470596093	-0.104347153655	1.42865978241	4.55017270537	33.2809157776	-6.43042728677	-0.000245991155436	0.00131930041712	0.0765837950737	-0.195959627934	-0.168722188919	0.705807782244	5.46440776498	36.3514436536	-7.4974854663
0.158	1.51234074057	9.59588817514	0.805776346475	1.49147067359e-05	4.92895514671e-05	-0.00431405900162	0.260459112149	-0.0550764857376	-4.43600905221	3.4174028168e-05	-0.000466851684442	-0.0143203899869	0.015091511629	0.211816216099	7.50994825847	1.50146087517e-06	-0.000860877700294	-0.00617408932922	3.6743280669e-06	0.000103017089999	-0.000190484583593	0.00404106095648	-0.10294285524	1.3799370465	4.58345049162	33.274656717	-6.08769388124	-0.000244633426464	0.00139615752677	0.0771304242315	-0.196127998118	-0.168018178015	0.702214026009	5.50075545677	36.3439399381	-7.5099456124
0.159	1.52193703045	9.59669157798	0.801029331051	1.49618276001e-05	4.49521769151e-05	-0.00436069010255	0.260401819041	-0.0595097296314	-4.43047873548	3.37000078066e-05	-0.000481189038407	-0.0143543179434	0.0153070857312	0.21933198821	7.52159596274	6.37526505506e-07	-0.000866991039029	-0.00605258814172	3.77724887479e-06	0.000102824525784	-0.000194643845656	0.00393879733762	-0.101584382482	1.33700847088	4.61672218296	33.2687259596	-5.7738209106	-0.000243198568875	0.00147355764994	0.0776698220952	-0.196295666075	-0.167317737267	0.6986674699	5.53709563883	36.3364241685	-7.52159345895
0.16	1.53153412147	9.59749046323	0.79674115777	1.50045878659e-05	4.05683545768e-05	-0.00440695457394	0.260340095389	-0.0639375750785	-4.42521215905	3.32116333454e-05	-0.000495559883909	-0.0143873730592	0.0155301812412	0.22685903183	7.53249127793	-2.32460235451e-07	-0.000872982442884	-0.00593021956809	3.87997498456e-06	0.000102627693762	-0.000199020197734	0.00383787207708	-0.100266138588	1.29947931658	4.64998809314	33.2630943996	-5.48929909617	-0.000241686043139	0.00155149382239	0.0782025228017	-0.196462635353	-0.166620819271	0.695168522187	5.57342829947	36.3288971274	-7.53248892352
0.161	1.54113200934	9.59828528493	0.792902247049	1.5042941276e-05	3.61384656352e-05	-0.00445282330927	0.260273946466	-0.0683602708783	-4.42017944064	3.27088717441e-05	-0.000509963318807	-0.0144194967367	0.0157608090698	0.234396625294	7.54269565064	-1.10837701381e-06	-0.000878851113841	-0.00580712234487	3.98250200573e-06	0.000102426348558	-0.000203670210855	0.00373824754198	-0.0989829316189	1.26693462148	4.68324850666	33.2577326425	-5.23421509191	-0.000240095316431	0.00162995959464	0.0787290217131	-0.196628909451	-0.165927376415	0.69171718962	5.60975342781	36.3213595362	-7.54269345105
0.162	1.55073069023	9.59907648564	0.789499184117	1.50768419691e-05	3.16629206379e-05	-0.0044982666853	0.260203377313	-0.072778036336	-4.41535147466	3.21916908928e-05	-0.000524398383641	-0.0144506329316	0.0159989794368	0.241944108739	7.55227123799	-1.99010076707e-06	-0.000884596392671	-0.00568343531633	4.08482527709e-06	0.000102220194163	-0.00020863857873	0.00363989108069	-0.0977299909626	1.23894669112	4.71650367868	33.2526113902	-5.00828958675	-0.000238425862137	0.00170894899234	0.0792497736838	-0.19679449182	-0.165237361261	0.688313118531	5.6460710136	36.3138120548	-7.552269198
0.163	1.56033016072	9.59986449286	0.786515241489	1.51062445093e-05	2.71421598182e-05	-0.00454325495412	0.260128392763	-0.0771910621619	-4.41070017742	3.16600596688e-05	-0.000538864064409	-0.0144807286046	0.0162447019334	0.249500884436	7.56128015773	-2.87750784257e-06	-0.000890217758328	-0.00555929599759	4.18693982185e-06	0.00010200889537	-0.000213959008953	0.00354277459688	-0.0965029766612	1.21508191159	4.74975383526	33.2477017872	-4.81091631204	-0.000236677159403	0.00178845647516	0.0797651919595	-0.196959385864	-0.164550726885	0.684955633362	5.68238104727	36.3062552811	-7.56127827987
0.164	1.56993041782	9.60064971592	0.783930886537	1.51311039158e-05	2.2576653046e-05	-0.00458775859038	0.260048997476	-0.0815995115958	-4.40619869053	3.11139479887e-05	-0.000553359295746	-0.0145097340705	0.0164979855838	0.257066416422	7.56978381255	-3.77047413472e-06	-0.000895714825978	-0.00543483930223	4.28884031368e-06	0.00010179208829	-0.000219655149248	0.00344687411741	-0.0952979822688	1.19490687324	4.78299917402	33.2429757284	-4.64120140672	-0.000234848692718	0.00186847689497	0.0802756476477	-0.197123594941	-0.16386742718	0.681643776945	5.71868351978	36.2986897509	-7.56978210062
0.165	1.57953145895	9.6014325435	0.781724278815	1.5151375692e-05	1.79668994534e-05	-0.00463174859483	0.25996519596	-0.0860035217171	-4.40182155219	3.05533268587e-05	-0.00056788296441	-0.0145376032562	0.0167588389067	0.264640229472	7.57784228912	-4.66887521963e-06	-0.000901087343845	-0.00531019643148	4.3905210528e-06	0.00010156938995	-0.000225741532294	0.00335216936031	-0.0941115319307	1.17799380298	4.81623986495	33.2384061264	-4.4980025813	-0.000232939951544	0.00194900545364	0.0807814697019	-0.197287122363	-0.163187417118	0.678376347991	5.75497842263	36.2911159395	-7.5778407529
0.166	1.58913328189	9.60221334152	0.779871745035	1.51670158551e-05	1.33134267778e-05	-0.00467519675632	0.259876992596	-0.0904032049089	-4.3975448315	2.997816842e-05	-0.000582433912975	-0.0145642938739	0.0170272699752	0.272221907533	7.58551383136	-5.57258648607e-06	-0.000906335189021	-0.00518549392034	4.49197595124e-06	0.000101340406921	-0.00023222452457	0.00325864330816	-0.0929405723728	1.1639253128	4.84947605158	33.2339671413	-4.37996756285	-0.000230950429987	0.00203003766117	0.0812829453587	-0.197449971398	-0.162510652974	0.675151939853	5.79126574773	36.2835342629	-7.58551247045
0.167	1.59873588479	9.60299245151	0.778348236345	1.51779809638e-05	8.61679046285e-06	-0.0047180758736	0.259784391669	-0.0947986504407	-4.39334623225	2.93884459916e-05	-0.000597010943671	-0.0145897675178	0.0173032864748	0.279811091642	7.59285438721	-6.48148326178e-06	-0.000911458362399	-0.00506085283464	4.59319852621e-06	0.000101104743026	-0.000239103266622	0.00316628179174	-0.0917824604765	1.15229847994	4.88270785234	33.2296343718	-4.28557139263	-0.000228879626509	0.00211156929434	0.081780320972	-0.197612145271	-0.161837092516	0.671968974988	5.8275454874	36.27594508	-7.59285320714
0.168	1.60833926611	9.6037701895	0.777127753012	1.51842281453e-05	3.87757255626e-06	-0.00476035993957	0.25968739738	-0.0991899261395	-4.38920516567	2.87841341087e-05	-0.000611612822276	-0.0146139896935	0.0175868957594	0.287407477449	7.59991722621	-7.39544093441e-06	-0.000916456982872	-0.00493638811243	4.69418190077e-06	0.000100862006096	-0.000246370592599	0.00307507308795	-0.090634947096	1.1427282809	4.91593536203	33.22538501	-4.21315220371	-0.000226727043683	0.00219359635642	0.0822738031879	-0.197773647165	-0.161166695158	0.668825741042	5.86381763429	36.2683486953	-7.59991622716
0.169	1.61794342463	9.60454684525	0.776183752343	1.51857151218e-05	-9.03619558575e-07	-0.00480202429011	0.259586013877	-0.10357708012	-4.38510279532	2.81652085565e-05	-0.000626238282017	-0.0146369297873	0.0178781049043	0.295010812375	7.6067526258	-8.31433506632e-06	-0.000921331280949	-0.00481220804135	4.79491881074e-06	0.000100611813839	-0.000254013920834	0.00298500753553	-0.0894961577517	1.13485040775	4.94915865352	33.2211979614	-4.1609451659	-0.000224492187986	0.00227611503822	0.0827635604112	-0.197934480224	-0.160499422077	0.665720421704	5.90008218132	36.2607453613	-7.60675181448
0.17	1.62754835939	9.60532268188	0.77548950538	1.51824002347e-05	-5.72615456357e-06	-0.00484304571989	0.259480245266	-0.107960142547	-4.38102205854	2.75316464018e-05	-0.000640886027403	-0.0146585609845	0.0181769207567	0.302620892499	7.61340762286	-9.23804150275e-06	-0.000926081591902	-0.00468841386388	4.89540161707e-06	0.000100353798826	-0.000262016105889	0.00289607717125	-0.0883645707981	1.12832349954	4.98237777946	33.2170539316	-4.12711435184	-0.000222174569627	0.00235912168068	0.0832497245113	-0.198094647553	-0.159835236302	0.662651128019	5.93633912164	36.2531352819	-7.61340700835
0.171	1.6371540697	9.60609793586	0.77501844056	1.51742424681e-05	-1.05893787076e-05	-0.00488340256808	0.259370095631	-0.112339127408	-4.37694766326	2.68834260191e-05	-0.000655554737966	-0.014678860143	0.0184833499826	0.310237559224	7.61992582686	-1.0166436473e-05	-0.000930708348584	-0.0045650995012	4.99562232281e-06	0.00010008761265	-0.000270356246336	0.00280827538904	-0.0872389936352	1.12283082627	5.01559277417	33.2129354833	-4.10978226736	-0.000219773702417	0.00244261273929	0.0837323927218	-0.198254152222	-0.159174102776	0.659615925746	5.97258844859	36.2455186157	-7.61992540956
0.172	1.64676055508	9.6068728173	0.774744438939	1.516120147e-05	-1.54926173796e-05	-0.00492307477607	0.25925556905	-0.116714034272	-4.37286606606	2.62205271142e-05	-0.000670243071854	-0.0146978076314	0.0187973991101	0.317860695783	7.62634729061	-1.10993966843e-05	-0.000935212074028	-0.00444235138595	5.09557259379e-06	9.98129293052e-05	-0.000279010442878	0.00272159662347	-0.0861185374895	1.11808146512	5.04880365544	33.2088270637	-4.10705700144	-0.000217289103672	0.0025265847505	0.0842116296905	-0.198412997268	-0.158515988382	0.656612861203	6.00883015564	36.2378954795	-7.62634707615
0.173	1.65636781524	9.60764751057	0.77464210242	1.5143237573e-05	-2.04351767278e-05	-0.00496204392022	0.259136669608	-0.121084850021	-4.36876543064	2.55429307437e-05	-0.000684949669238	-0.0147153871367	0.0191190745698	0.325490223645	7.63270843422	-1.20367994083e-05	-0.000939593373918	-0.00432024839461	5.19524378236e-06	9.95294478326e-05	-0.000287952502433	0.0026360360591	-0.0850025912513	1.11381101118	5.08201042648	33.2047150068	-4.11705678329	-0.000214720294146	0.00261103430017	0.0846874696413	-0.198571185693	-0.157860861959	0.653639984201	6.04506423635	36.2302659517	-7.63270842284
0.174	1.66597585008	9.60842217511	0.774686985649	1.5120311812e-05	-2.54163452989e-05	-0.00500029322208	0.259013401408	-0.125451550523	-4.36463557417	2.48506193313e-05	-0.000699673155531	-0.0147315854493	0.0194483827311	0.333126098871	7.63904201766	-1.29785225598e-05	-0.00094385292905	-0.00419886186924	5.29462695342e-06	9.92368942883e-05	-0.000297154586036	0.00255158936607	-0.0838907948127	1.10978186607	5.11521307774	33.2005875124	-4.13793192804	-0.000212066797999	0.00269595799429	0.0851599186078	-0.198728720471	-0.157208694283	0.650695369113	6.08129068437	36.2226300764	-7.63904221728
0.175	1.67558465964	9.6091969465	0.774855791591	1.50923859415e-05	-3.04353956792e-05	-0.00503780753854	0.258885768581	-0.129814102258	-4.36046789656	2.41435766813e-05	-0.000714412144371	-0.0147463922309	0.0197853299347	0.340768308458	7.6453771575	-1.39244447682e-05	-0.000947991487844	-0.004078255719	5.39371291211e-06	9.89350230963e-05	-0.000306587798136	0.00246825246251	-0.0827830123053	1.10578314869	5.1484115888	33.1964346043	-4.16788422689	-0.000209328142786	0.00278135243195	0.0856289567099	-0.198885604547	-0.156559458032	0.647777132806	6.11750949334	36.2149878665	-7.64537757263
0.176	1.68519424409	9.60997193767	0.775126538239	1.50594224506e-05	-3.54915861158e-05	-0.0050745733346	0.258753775298	-0.134172463858	-4.35625530325	2.3421787989e-05	-0.000729165240372	-0.014759799771	0.0201299225223	0.348416866729	7.65173938271	-1.48744454416e-05	-0.000952009858999	-0.00395848659178	5.49249223258e-06	9.86236178385e-05	-0.000316222717323	0.00238602130356	-0.081679305595	1.10163027195	5.18160593013	33.1922480704	-4.20518367738	-0.00020650385948	0.00286721418052	0.0860945404395	-0.19904184084	-0.15591312774	0.644883450121	6.15372065692	36.2073393077	-7.65174001828
0.177	1.69480460367	9.61074724028	0.775478688069	1.50213845765e-05	-4.05841621036e-05	-0.00511057864094	0.258617425773	-0.138526587567	-4.35199211503	2.2685239848e-05	-0.000743931041626	-0.0147718027367	0.0204821668616	0.356071811783	7.65815072537	-1.58284048233e-05	-0.000955908904349	-0.00383960410658	5.59095528727e-06	9.83024915462e-05	-0.00032602986732	0.00230489169659	-0.0805799083446	1.09716422893	5.21479606486	33.1880213872	-4.24818267673	-0.000203593482513	0.00295353975321	0.0865566049316	-0.199197432244	-0.155269679731	0.642012568191	6.18992416876	36.1996843619	-7.65815157816
0.178	1.70441573876	9.61152292625	0.775893253274	1.49782363164e-05	-4.57123579234e-05	-0.0051458129987	0.258476724269	-0.142876420613	-4.3476739761	2.19339202562e-05	-0.000758708141955	-0.014782397921	0.0208420693685	0.363733202066	7.66462984106	-1.67862040415e-05	-0.000959689531971	-0.00372165113734	5.68909227632e-06	9.7971486547e-05	-0.000335980131069	0.00222485914196	-0.0794852009147	1.09225063077	5.24798195037	33.183749632	-4.29532777518	-0.000200596549842	0.00304032558877	0.087015066197	-0.19935238163	-0.154629092039	0.639162817039	6.22612002243	36.1920229706	-7.66463091969
0.179	1.71402764975	9.61229904931	0.776352865621	1.49299424384e-05	-5.08753981195e-05	-0.00518026739361	0.258331675105	-0.147221906478	-4.3432977529	2.11678186187e-05	-0.000773495132911	-0.0147915839919	0.0212096365261	0.371401113064	7.67119215493	-1.77477251522e-05	-0.000963352689609	-0.00360466413974	5.78689325655e-06	9.76304739279e-05	-0.000346045107154	0.00214591869834	-0.0783956863308	1.0867785371	5.28116353988	33.1794293836	-4.34516901523	-0.000197512603031	0.00312756803352	0.0874698232947	-0.199506691848	-0.153991344321	0.636332618888	6.26230821144	36.1843550585	-7.67119346932
0.18	1.72364033709	9.61307564666	0.7768418286	1.48764684899e-05	-5.6072498907e-05	-0.00521393418142	0.258182282659	-0.15156298607	-4.33886143216	2.03869257495e-05	-0.000788290605531	-0.0147993612484	0.0215848748997	0.379075634156	7.6778500287	-1.87128511763e-05	-0.000966899358435	-0.00348867351258	5.88434816985e-06	9.72793526681e-05	-0.00035619741255	0.00206806487142	-0.0773119675034	1.08065911772	5.31434078388	33.1750586155	-4.39636710286	-0.000194341187351	0.00321526332538	0.0879207604301	-0.199660365729	-0.153356417764	0.633520495147	6.29848872924	36.1766805359	-7.67785157263
0.181	1.73325380129	9.61385274064	0.777346130461	1.48177808057e-05	-6.13028695011e-05	-0.00524680700663	0.258028551366	-0.155899598795	-4.33436401759	1.95912338708e-05	-0.000803093151847	-0.0148057313838	0.0219677911496	0.386756865642	7.68461294491	-1.96814661291e-05	-0.000970330547185	-0.00337370398607	5.98144687043e-06	9.69180484953e-05	-0.000366410933022	0.00199129152474	-0.0762347258535	1.07382418208	5.34751363148	33.1706365828	-4.44769839197	-0.000191081851899	0.00330340758008	0.0883677489628	-0.199813406086	-0.152724294981	0.630725070951	6.33466156916	36.1689993028	-7.68461472914
0.182	1.74286804283	9.61463034043	0.777853457257	1.47538465143e-05	-6.65657133625e-05	-0.00527888071621	0.257870485725	-0.160231683517	-4.32980542653	1.87807366118e-05	-0.000817901366169	-0.01481069726	0.0223583920404	0.394444915967	7.69148770407	-2.0653455046e-05	-0.000973647286693	-0.00325977502976	6.07817915094e-06	9.65465125165e-05	-0.000376661024564	0.00191559181109	-0.0751647014568	1.06622461117	5.38068203162	33.1661637046	-4.49805796891	-0.000187734149719	0.00339199677922	0.088810649312	-0.199965815713	-0.152094959905	0.627945079701	6.37082672443	36.1613112506	-7.69148973003
0.183	1.75248306222	9.61540844374	0.778353156522	1.46846335429e-05	-7.18602293556e-05	-0.00531015126995	0.257708090294	-0.164559179423	-4.32518638542	1.79554290057e-05	-0.000832713846147	-0.0148142626954	0.0227566844479	0.402139899135	7.69847863122	-2.16287040018e-05	-0.000976850624844	-0.00314690127347	6.17453476703e-06	9.61647196695e-05	-0.000386924669336	0.00184095812297	-0.0741026747898	1.0578287229	5.4138459342	33.1616414452	-4.54646094143	-0.000184297637949	0.00348102676025	0.0892493127531	-0.200117597392	-0.151468397684	0.625179364113	6.40698418819	36.1536162652	-7.69848089665
0.184	1.76209885996	9.61618703842	0.778836213052	1.46101106218e-05	-7.71856128149e-05	-0.00534061564881	0.257541369691	-0.168882026781	-4.32050833141	1.71153074858e-05	-0.000847529193628	-0.0148164322663	0.0231626753637	0.409841932345	7.70558778883	-2.26071001252e-05	-0.000979941621948	-0.00303509293495	6.27050346039e-06	9.57726670405e-05	-0.00039718058872	0.00176738206051	-0.0730494501283	1.0486206002	5.44700529102	33.1570721936	-4.59204208106	-0.000180771877965	0.00357049320817	0.0896835830955	-0.200268753888	-0.150844594564	0.622426875983	6.44313395344	36.1459142296	-7.70559030399
0.185	1.77171543653	9.61696610412	0.779295185581	1.45302472872e-05	-8.25410565207e-05	-0.00537027176273	0.257370328593	-0.173200167604	-4.3157733141	1.62603698813e-05	-0.000862346015323	-0.014817211125	0.0235763718968	0.417551133835	7.71281519228	-2.35885316094e-05	-0.000982921346541	-0.00292435624927	6.36607497995e-06	9.53703720871e-05	-0.000407409318019	0.00169485441513	-0.0720058406242	1.03859840788	5.48016005669	33.1524591456	-4.63405405357	-0.000177156435537	0.00366039164884	0.0901132982416	-0.200419287954	-0.150223537787	0.619686676888	6.47927601307	36.1382050255	-7.71281795949
0.186	1.78133279239	9.61774561379	0.779724143445	1.44450138831e-05	-8.79257515816e-05	-0.00539911835901	0.257194971736	-0.177513546212	-4.31098390173	1.5390615412e-05	-0.000877162923302	-0.0148166048334	0.0239977812741	0.425267620944	7.7201590257	-2.45728877185e-05	-0.000985790871612	-0.00281469389392	6.4612391014e-06	9.4957870805e-05	-0.000417593246251	0.00162336516729	-0.0709726550595	1.02777272149	5.51331018935	33.1478061864	-4.67186432332	-0.00017345088099	0.00375071744377	0.0905382916188	-0.200569202331	-0.149605215482	0.616957934108	6.51541035985	36.1304885355	-7.72016204894
0.187	1.79095092797	9.61852553515	0.780118583702	1.43543815632e-05	-9.33388882271e-05	-0.00542715493211	0.257015303908	-0.18182210971	-4.30614309397	1.45060446827e-05	-0.000891978535327	-0.0148146192153	0.0244269108388	0.432991508385	7.72761585547	-2.55600587899e-05	-0.000988551271263	-0.00270610540689	6.55598564473e-06	9.45352158701e-05	-0.000427716623584	0.00155290349663	-0.0699506862545	1.0161648886	5.54645565134	33.1431177787	-4.70495099574	-0.000169654789375	0.00384146578633	0.090958393489	-0.200718499747	-0.148989616555	0.614239918534	6.55153698644	36.1227646449	-7.72761913761
0.188	1.80056984365	9.61930583212	0.780475352891	1.42583222908e-05	-9.87796565112e-05	-0.00545438163611	0.256831329949	-0.186125808375	-4.30125423777	1.36066596775e-05	-0.000906791475047	-0.0148112602241	0.0248637680464	0.440722906732	7.73518083912	-2.65499362345e-05	-0.000991203617762	-0.00259858759216	6.65030449006e-06	9.41024747871e-05	-0.00043776554233	0.00148345780296	-0.0689407010899	1.00380544054	5.57959640965	33.1383988544	-4.73289765418	-0.000165767740632	0.00393263169914	0.0913734321332	-0.20086718292	-0.148376730596	0.611532000708	6.58765588538	36.1150332432	-7.73518437892
0.189	1.8101895398	9.62008646607	0.780792537145	1.41568088391e-05	-0.000104247246929	-0.00548079920033	0.256643054747	-0.190424595969	-4.29632094933	1.26924637539e-05	-0.000921600372073	-0.0148065338295	0.0253083604603	0.448461921116	7.74284792766	-2.75424125328e-05	-0.000993748979013	-0.00249213491065	6.74418559149e-06	9.36597280696e-05	-0.000447727892791	0.00141501573637	-0.0679434320849	0.990732569363	5.61273243644	33.1336547118	-4.7553874813	-0.000161789319767	0.00402421003266	0.0917832349145	-0.201015254559	-0.147766547773	0.608833645703	6.62376704912	36.1072942251	-7.74285173416
0.19	1.81981001673	9.62086739702	0.781069373712	1.40498147902e-05	-0.000109740850954	-0.0055064088488	0.256450483234	-0.194718429965	-4.29134704231	1.17634616369e-05	-0.000936403861948	-0.0148004459198	0.0257606957459	0.456208650109	7.75061005969	-2.85373812305e-05	-0.000996188416395	-0.00238673985301	6.83761898926e-06	9.32070674735e-05	-0.000457593299302	0.0013475642351	-0.0669595704589	0.976990682771	5.64586370925	33.1288909197	-4.77219672501	-0.000157719117018	0.00411619546473	0.0921876292218	-0.201162717363	-0.147159058746	0.606144408113	6.65987046997	36.0995474922	-7.75061413273
0.191	1.82943127472	9.62164858478	0.78130614385	1.3937314534e-05	-0.00011525966149	-0.00553121222413	0.256253620383	-0.199007271717	-4.28633646225	1.08196594129e-05	-0.000951200586019	-0.0147930022216	0.0262207816634	0.463963184812	7.75845934631	-2.95347369302e-05	-0.000998522982968	-0.00228239329275	6.93059482015e-06	9.27445943047e-05	-0.000467353038427	0.00128108956957	-0.065989760594	0.962629046954	5.67899021133	33.1241132276	-4.78318763897	-0.000153556728035	0.00420858250099	0.0925864433011	-0.201309574019	-0.146554254579	0.603463926003	6.6959661402	36.0917929533	-7.75846368447
0.192	1.83905362488	9.62305172831	2.02498091292	1.38192246714e-05	-0.000120920063619	-0.0057895920321	0.256052455684	-0.203322127746	-4.34337559587	9.86181341707e-06	-0.000964491405716	-0.0117886371726	0.026687927624	0.47032873637	4.97264376834	-3.05337773242e-05	-0.00099955780495	0.00021274932881	7.02199889941e-06	9.00635642163e-05	-0.00489470713822	0.00121621745412	-0.0637544703038	3.50795153357	5.71211199551	33.1194551506	-4.53296627849	-0.000149301417771	0.0043020380264	0.0943246075246	-0.201453725742	-0.141749191295	9.00666264212	6.73204417328	36.0642732141	-47.281014625
0.193	1.84867787868	9.62545587061	2.78330369107	1.36953989014e-05	-0.000126731476392	-0.00583323351539	0.255846978323	-0.207632592964	-4.27755484055	8.89223967154e-06	-0.000974656085341	-0.0085407220781	0.0271601648053	0.474145626341	2.66113617489	-3.15324518256e-05	-0.000997791197798	0.00332046497472	7.10871794056e-06	8.33745180764e-05	-0.0084833851416	0.0011546450603	-0.0593903173393	5.2203543954	5.74522937051	33.1152948363	-3.78766227141	-0.000144953251218	0.00439429508035	0.09018950037	-0.201590742676	-0.132284676907	9.92236613366	6.76808037262	36.0081254597	-65.0144941956
0.194	1.85830490864	9.62860405874	3.51307256799	1.3565742551e-05	-0.00013258122442	-0.00586626253915	0.255637228979	-0.211866095739	-4.18945070822	7.91408597172e-06	-0.000981651314293	-0.00544973582489	0.0276350611258	0.475647014586	0.341640314102	-3.25277564325e-05	-0.000992818016008	0.0066258986069	7.18716371404e-06	7.35170288867e-05	-0.0112315932379	0.00109824887882	-0.0534020456326	6.7561890179	5.77834303037	33.1120248918	-2.75222669169	-0.000140515415149	0.00448137705659	0.0839744521037	-0.20171793941	-0.122108790176	10.4294073278	6.80405212161	35.9353725335	-80.4913582616
0.195	1.86793544409	9.63246684382	4.21249759477	1.34302219645e-05	-0.000138459948637	-0.00589118589469	0.255423294504	-0.216002854836	-4.08406748681	6.93043738856e-06	-0.000985645852033	-0.00253933965568	0.0281103056169	0.474841967638	-1.9517342092	-3.35164124961e-05	-0.000984494111301	0.010021910806	7.25455880341e-06	6.12731498472e-05	-0.013256164841	0.00104856478521	-0.0459661415875	8.11561907227	5.81145400264	33.1099196367	-1.45828353986	-0.00013599399359	0.00456146606151	0.0762035577461	-0.201834765367	-0.111543124886	10.7019232525	6.83994386216	35.8481085684	-94.0365718119
0.196	1.87757018383	9.63701262163	4.87905802205	1.32888123168e-05	-0.000144359346662	-0.00590761015636	0.255205279502	-0.220027148696	-3.9645202324	5.94420630795e-06	-0.000986816309179	0.000198425363052	0.0285836104233	0.471767645146	-4.19691077601	-3.44950404814e-05	-0.000972761859296	0.0134425932036	7.30884543435e-06	4.73001120358e-05	-0.0146899107818	0.00100695453116	-0.0372543665141	9.3079310745	5.84456357272	33.1092205257	0.0600615292788	-0.000131396662051	0.00463319701789	0.0672583550019	-0.201940923567	-0.100773273712	10.8377790952	6.87574202714	35.7482213863	-105.737792563
0.197	1.88720985882	9.64233737475	5.77044820599	1.31403432093e-05	-0.000152578868438	-0.0105314333957	0.254982753276	-0.225025303027	-6.03178842925	4.95144300671e-06	-0.000998710293301	-0.0239863936055	0.0290523002655	0.465612039355	-8.11430080479	-3.54593587522e-05	-0.000955874682177	0.0203317610344	7.35883118992e-06	5.26713991009e-05	0.0254324849119	0.000987886180798	-0.000882334202351	63.4361335491	5.87759588707	32.955408184	-307.684745014	-0.000126738846049	0.00468243498573	0.0312175806844	-0.202036122059	-0.0896237108062	11.4613467166	6.91143535009	35.6384245112	-113.855957471
0.198	1.89685515251	9.64824999984	6.05480197445	1.29828368726e-05	-0.000162433804955	-0.00917843963867	0.254754844688	-0.230791872564	-5.50135064579	3.94412607718e-06	-0.00101592356576	-0.0104401513221	0.0295135453973	0.456878224119	-9.35332966837	-3.64045620827e-05	-0.00093453197883	0.0223536456608	7.41789573976e-06	6.54577005795e-05	0.000140118045234	0.00101695341849	0.0590168095847	56.362154025	5.91040249533	32.6578083285	-287.51496597	-0.000122036989763	0.00472127758519	0.0464676182299	-0.20212003777	-0.0782077115705	11.3706517549	6.94701463306	35.520141435	-122.710194949
0.199	1.90650649779	9.65444054973	6.32629781682	1.28160077558e-05	-0.000171224428675	-0.00840280779994	0.254521425094	-0.23604731509	-5.00953440508	2.92466361877e-06	-0.00102300135106	-0.00371541926203	0.0299654315564	0.446894094168	-10.614930232	-3.73274417309e-05	-0.000911227317714	0.0242556765701	7.48117012215e-06	6.10910642102e-05	-0.00887339078382	0.00110256931201	0.112214977452	50.0341817098	5.94292139442	32.3799898453	-268.122000448	-0.00011729247716	0.00476774762137	0.0464724541317	-0.202192587098	-0.066890943764	11.2628838583	6.98247170219	35.3939968065	-129.579062007
0.2	1.91616415847	9.6608808276	6.55425791722	1.26407514577e-05	-0.000179288167334	-0.00772466951894	0.254282989529	-0.240823815399	-4.54346621351	1.90115856899e-06	-0.00102400874851	0.0017006243614	0.0304067085927	0.435659978386	-11.8533013328	-3.82260726187e-05	-0.000886034457769	0.0261300433199	7.53634953125e-06	4.92677539816e-05	-0.0147732296733	0.00123828019843	0.159206795397	43.949454179	5.9751725776	32.1223765306	-247.104628932	-0.000112502291472	0.0048126237557	0.0432798145318	-0.202253876178	-0.0556872171353	11.1445693991	7.01779968247	35.2619637705	-134.48701011
0.201	1.92582836356	9.66752934768	6.74278223794	1.24577518773e-05	-0.000186710993626	-0.00712098306402	0.254040003915	-0.24514741281	-4.103728608	8.79111633852e-07	-0.00102008512177	0.00614662912195	0.0308361379607	0.423198757721	-13.0691399977	-3.90985785674e-05	-0.000858977439718	0.0279839927833	7.57731454206e-06	3.26622676385e-05	-0.0184377430129	0.00141801699604	0.200266799826	38.1705546809	6.00717694551	31.8863592877	-224.9298569	-0.000107669427244	0.0048531047	0.0376820740797	-0.202304024997	-0.0446104195506	11.0090257704	7.05299366671	35.1260047017	-137.431127492
0.202	1.93549930256	9.67434864824	6.8958188789	1.22676170784e-05	-0.000193558604164	-0.00657423801287	0.253792907932	-0.249044554021	-3.69055381429	-1.36965400598e-07	-0.00101206894713	0.00988572013979	0.0312525039422	0.409533205249	-14.2619649456	-3.9943105118e-05	-0.000830075661455	0.0298195637419	7.60022802469e-06	1.31646976257e-05	-0.0205573970127	0.00163601367539	0.235726558875	32.7489634166	6.03895656164	31.6728729641	-202.042790264	-0.000102799319426	0.00488711093575	0.03033039741	-0.20234316997	-0.0336795264034	10.8527605241	7.08805070605	34.9880739839	-138.430308171
0.203	1.94517712945	9.68130513607	7.01715679746	1.20708964673e-05	-0.00019988261807	-0.00607378979935	0.253542114781	-0.252541747521	-3.30383318721	-1.1432902913e-06	-0.00100058083428	0.0130905055701	0.0316546140348	0.394686979823	-15.4304859062	-4.07578175623e-05	-0.000799349227066	0.0316333050363	7.60285371737e-06	-7.91331226846e-06	-0.0215986227757	0.00188685889815	0.265963886626	27.7256920854	6.07053420888	31.4824215253	-178.860087354	-9.7899199532e-05	0.00491312885211	0.0217054353024	-0.202371467861	-0.0229162565478	10.6737791871	7.12296979093	34.8500957626	-137.526134305
0.204	1.95486196647	9.68836890827	7.11038759816	1.18680920553e-05	-0.000205726205851	-0.00561338576345	0.253288011291	-0.255665232589	-2.94313694711	-2.13662995502e-06	-0.000986098493151	0.0158741766855	0.0320413001974	0.378685345426	-16.5727828878	-4.15409039422e-05	-0.000766823532791	0.0334180835131	7.58407092046e-06	-2.96522815436e-05	-0.0218793157747	0.00216553715774	0.29139263256	23.1317997828	6.10193297444	31.3151095834	-155.763796385	-9.29776008813e-05	0.00493006844934	0.0121737591638	-0.202389097967	-0.0123439549208	10.4708240669	7.15775180946	34.713941304	-134.782782979
0.205	1.96455390769	9.69551353049	7.17885684129	1.16596651154e-05	-0.000211127673863	-0.00518955025913	0.253030958339	-0.258440670589	-2.60773905448	-3.11418222897e-06	-0.000969006054759	0.0183107000999	0.032411420747	0.36155575374	-17.6864004838	-4.2290581891e-05	-0.000732532364768	0.0351642525328	7.54354432944e-06	-5.14009005115e-05	-0.0216179221611	0.00246745996438	0.312452980726	18.9888965477	6.13317586909	31.170679723	-133.095924485	-8.80439829137e-05	0.00493716748582	0.00202431380086	-0.202396263455	-0.00198702100403	10.2430437667	7.19239948351	34.5814067939	-130.286237139
0.206	1.97425302234	9.70271576744	7.22561705951	1.14460399292e-05	-0.00021612269866	-0.00480049933582	0.252771291573	-0.260892862865	-2.29664549616	-4.073498537e-06	-0.000949626561293	0.0204482868311	0.0327638627983	0.343328348988	-18.7684090209	-4.30051080805e-05	-0.000696520014329	0.0368604483466	7.48149739732e-06	-7.26929637124e-05	-0.0209662042408	0.00278848759124	0.329602272992	15.3096879855	6.16428548632	31.0485547281	-111.154065259	-8.31084362255e-05	0.00493392589053	-0.00850750438178	-0.20239319225	0.00812943037153	9.98985898448	7.226917283	34.4541921895	-124.142971795
0.207	1.98395935786	9.70995527105	7.25339015853	1.12276057534e-05	-0.000220745652981	-0.00444540930587	0.252509322392	-0.263045498459	-2.00862569187	-5.01243342953e-06	-0.000928243223768	0.02231838822	0.0330975451804	0.324036415172	-19.8154586118	-4.36827894437e-05	-0.000658842712061	0.0384941561889	7.39855510161e-06	-9.31916277144e-05	-0.0200311237631	0.00312494193303	0.34330641059	12.0985872097	6.19528370544	30.9478835111	-90.188368801	-7.81814432202e-05	0.00492006012008	-0.0192240365228	-0.202380137626	0.0179798174909	9.71091525431	7.26131131989	34.3338815887	-116.478229817
0.208	1.99367294262	9.71721423817	7.26454408653	1.10047177673e-05	-0.00022503031909	-0.0041239229115	0.252245339175	-0.264920934869	-1.74224712898	-5.92911162749e-06	-0.00090511317214	0.023941715035	0.0334114217711	0.303716766283	-20.8238391662	-4.43219955826e-05	-0.000619569565674	0.0400521365856	7.29563332548e-06	-0.000112651924539	-0.0188894698853	0.0034736110915	0.35403190634	9.35240429102	6.22619144184	30.8675892944	-70.4000646062	-7.32736778766e-05	0.00489547056724	-0.0299550691514	-0.202357378562	0.027538311158	9.40607207979	7.29558922343	34.2219254881	-107.433971319
0.209	2.00339378826	9.72447705342	7.26108639874	1.07776975133e-05	-0.000229010188933	-0.00383581677406	0.2519796087	-0.266540015046	-1.49591322499	-6.821906303e-06	-0.000880476178894	0.0253322714574	0.0337044851896	0.282410070589	-21.7895522207	-4.49211719216e-05	-0.000578783112431	0.0415207699005	7.17385962269e-06	-0.000130895481048	-0.0175976431335	0.00383174637693	0.362238664533	7.06111209401	6.2570284457	30.8064184388	-51.9416465312	-6.83958338833e-05	0.00486021741924	-0.0405512268545	-0.202325219881	0.0367790499375	9.07540547941	7.32975999878	34.1196252204	-97.166564092
0.21	2.01312189176	9.73172993424	7.24467523769	1.05468331751e-05	-0.000232718487446	-0.00358078025192	0.251712377731	-0.267921923673	-1.26790402888	-7.68942439879e-06	-0.000854560012687	0.0265000609574	0.0339757707731	0.260161096508	-22.708395941	-4.54788532527e-05	-0.000536579549643	0.0428863556744	7.03451518091e-06	-0.000147793402518	-0.0161981998064	0.00419705248906	0.368373559718	5.20867827728	6.28781314906	30.762988262	-34.918707151	-6.35584742265e-05	0.00481450189448	-0.0508798226632	-0.202283992177	0.0456763595869	8.71921381971	7.36383387129	34.0281198015	-85.8442736752
0.211	2.02285723702	9.73896059505	7.21664638724	1.03123799243e-05	-0.000236188014147	-0.00335827315092	0.251443874727	-0.269084085132	-1.05641888839	-8.53049617154e-06	-0.000827583532809	0.0274528987986	0.0342243607553	0.237018867787	-23.5760615029	-4.59936773663e-05	-0.000493068677639	0.0441353883351	6.87899117218e-06	-0.000163254614941	-0.0147242250396	0.00456767170476	0.372864871694	3.77394567369	6.31856255932	30.7358322682	-19.3932803944	-5.87718978728e-05	0.0047586508128	-0.0608223406905	-0.202234051508	0.0542049778813	8.3380227692	7.39782211887	33.948375361	-73.6446072571
0.212	2.03259979629	9.74615794493	7.17805337068	1.00745604817e-05	-0.000239450871148	-0.0031674408509	0.251174311632	-0.270042104465	-0.859619778697	-9.344167075e-06	-0.000799758274116	0.0281976185863	0.0344493885485	0.213036718622	-24.388236826	-4.64643984919e-05	-0.000448373573445	0.0452548200525	6.70875493933e-06	-0.000177217850759	-0.0132022465958	0.00494216294726	0.3761176133	2.73153753882	6.34929219616	30.7234414114	-5.38843329623	-5.40460208929e-05	0.00469310314702	-0.0702729908683	-0.202175778877	0.0623402832026	7.93258787354	7.43173689519	33.8811772757	-60.7515634261
0.213	2.04234953118	9.7533118298	7.12971636187	9.83356598223e-06	-0.000242538127744	-0.00300707234214	0.250903885704	-0.27080975119	-0.675673670601	-1.01296907287e-05	-0.000771289033254	0.0287408631378	0.0346500430298	0.188272244092	-25.140712235	-4.68899002819e-05	-0.000402630006566	0.0462323137043	6.52532298559e-06	-0.000189646056711	-0.0116541653082	0.00531947663514	0.378509762467	2.0527607947	6.38001606702	30.7243003159	7.10624236986	-4.93902704814e-05	0.00461839767603	-0.0791379511099	-0.202109579474	0.070058524331	7.50389438344	7.46559104637	33.8271250749	-47.3528380804
0.214	2.05210639351	9.76041282552	7.07227508351	9.58955718869e-06	-0.000245479459327	-0.00287559082262	0.250632781336	-0.271398984132	-0.502792214626	-1.08865221495e-05	-0.000742373808456	0.0290895864585	0.0348255727253	0.162787146932	-25.8294820838	-4.72692080891e-05	-0.000355985607929	0.0470564835704	6.33023875708e-06	-0.000200522400308	-0.0100985218872	0.00569892620777	0.380389382777	1.70647982576	6.41074667606	30.7369177558	18.1286375113	-4.48134910504e-05	0.00453516118588	-0.0873350292017	-0.202035881687	0.077337048704	7.05315436248	7.49939792397	33.7866301379	-33.6370359808
0.215	2.06187032596	9.76745208349	7.00624085404	9.34266606443e-06	-0.000248302789197	-0.00277106891737	0.250361171837	-0.271820013802	-0.339267124771	-1.16143107233e-05	-0.000713203338979	0.0292513524955	0.0349752897926	0.136646987556	-26.4508366687	-4.76015002966e-05	-0.00030859880704	0.047717118208	6.12505389716e-06	-0.000209847319529	-0.00855131655329	0.00608015719441	0.382072590512	1.65993564485	6.44149506048	30.7598510915	27.7380337715	-4.03238620109e-05	0.00444409689315	-0.0947935562616	-0.201955135899	0.0841545264635	6.58180115651	7.53317119712	33.7599161523	-19.7909351699
0.216	2.07164126261	9.77442122571	6.93204359058	9.09299769251e-06	-0.000251033954648	-0.00269126198565	0.250089221132	-0.272081397344	-0.183499959414	-1.23128926016e-05	-0.000683960417779	0.029234489905	0.035098573711	0.109920849337	-27.0014397691	-4.78861184794e-05	-0.000260637558584	0.0482053787029	5.91131211612e-06	-0.000217636242566	-0.00702652952059	0.00646311464131	0.383842303295	1.87948992019	6.4722708484	30.791724745	36.0092731453	-3.59288271017e-05	0.0043459729253	-0.101454379434	-0.201867813052	0.09049116766	6.09148123651	7.56692466632	33.74702226	-5.99684946984
0.217	2.08141912937	9.78131228281	6.8500706153	8.84063250889e-06	-0.000253696412587	-0.00263365389227	0.249817085353	-0.272190160045	-0.0340254417388	-1.29822823607e-05	-0.000654819100313	0.029048145026	0.0351948746033	0.0826809351284	-27.4783886482	-4.81225762019e-05	-0.000212277886328	0.0485139658103	5.69053513003e-06	-0.000223917729608	-0.0055364445649	0.006848009637	0.385947688075	2.33127963951	6.50308233233	30.8312431192	43.027475398	-3.16350352368e-05	0.00424161080441	-0.107269862338	-0.201774403004	0.0963289299492	5.58404334192	7.60067208184	33.74780877	7.56986939535
0.218	2.09120384434	9.78811766583	6.76069541182	8.58562880524e-06	-0.000256310994712	-0.00259551035796	0.249544914305	-0.27215193675	0.110472030472	-1.36226638587e-05	-0.000625943895793	0.0287022640136	0.0352637161275	0.0550021132734	-27.8792550617	-4.8310566284e-05	-0.000163702277943	0.0486372509583	5.4642103276e-06	-0.00022873187525	-0.00409184671756	0.00723528558876	0.38860421544	2.98177509208	6.5339365532	30.8771986052	48.8834965974	-2.74482928562e-05	0.00413187395684	-0.112203832811	-0.201675412682	0.101651714021	5.06152480235	7.63442696887	33.7619652807	20.7431520186
0.219	2.10099531826	9.79483016141	6.66429574974	8.32802544901e-06	-0.000258895717761	-0.00257393573864	0.249272852773	-0.271971126465	0.251148540527	-1.42343803067e-05	-0.000597489000118	0.028207527338	0.0353046979001	0.0269614320071	-28.202107471	-4.84499664071e-05	-0.000115097968368	0.0485713681933	5.23377995483e-06	-0.000232128870285	-0.00270214335362	0.00762558480807	0.391994223188	3.79824040203	6.56483939023	30.9284754664	53.6702258252	-2.3373527718e-05	0.00401765631967	-0.116231441529	-0.201571364053	0.106445543888	4.52613493125	7.66820246201	33.789021017	33.368320521
0.22	2.11079345481	9.80144294017	6.56126176566	8.06784476484e-06	-0.000261465650563	-0.00256592986519	0.249001041683	-0.271651053733	0.38899692276	-1.48179236114e-05	-0.00056959760936	0.0275752541765	0.0353174974262	-0.00136237974849	-28.4455160401	-4.85408429669e-05	-6.66551510499e-05	0.0483142664424	5.00063168812e-06	-0.000234167663138	-0.00137544235168	0.00801971586668	0.396267894039	4.7491013	6.59579565319	30.9840504449	57.4797311686	-1.94147639871e-05	0.00389987114205	-0.119338913711	-0.201462791916	0.110698729089	3.98023546964	7.7020111511	33.8283571562	45.3039579913
0.221	2.12059815106	9.80794956873	6.45199536905	7.80509552122e-06	-0.000264032836688	-0.00256844238617	0.24872961909	-0.271194131119	0.52484830562	-1.53739230848e-05	-0.000542401337367	0.0268172898104	0.0353018715317	-0.0298894092553	-28.6085429735	-4.85834531204e-05	-1.85651560408e-05	0.0478657235758	4.76609051199e-06	-0.000234914689132	-0.000118609636242	0.00841862209323	0.401544559059	5.80422874007	6.62680917387	31.0429909102	60.4011992887	-1.5575108371e-05	0.00377944009017	-0.121523190041	-0.201350241549	0.114402005913	3.42631817982	7.73586494013	33.8792208925	56.4235145077
0.222	2.13040929786	9.81434401789	6.33690293692	7.53977596822e-06	-0.000266606269301	-0.00257842284014	0.248458721016	-0.270602018006	0.659377919394	-1.59031336283e-05	-0.000516019749666	0.0259458855904	0.0352576573064	-0.0585390413909	-28.6907212978	-4.85782450142e-05	2.89813684631e-05	0.0472273254319	4.53141184042e-06	-0.000234442653999	0.00106267990198	0.00882335149679	0.407914248056	6.9351492554	6.65788289497	31.1044512939	62.5195681974	-1.1856746944e-05	0.00365728276376	-0.122791462779	-0.201234266218	0.117548654921	2.86697983532	7.76977492105	33.9407409653	66.6166310944
0.223	2.14022678019	9.82062066106	6.21638340317	7.27187687687e-06	-0.000269191913416	-0.00259286538945	0.248188482121	-0.269875771985	0.793114122469	-1.6406423512e-05	-0.000490560017789	0.0249735781643	0.0351847725784	-0.0872304147103	-28.692025341	-4.85258562108e-05	7.57962382275e-05	0.0464024140969	4.29777582893e-06	-0.000232829368995	0.00216389010598	0.0092350283306	0.415439419563	8.11519375877	6.68901895484	31.167668443	63.9147299789	-8.26095220078e-06	0.00353430672272	-0.123160619297	-0.201115424595	0.120134592337	2.30489499634	7.80375126372	34.011944365	75.790168304
0.224	2.15005047766	9.82677425968	6.09081383795	7.00138453517e-06	-0.000271792769976	-0.00260884773079	0.24791903624	-0.269015990104	0.926449640654	-1.68847618672e-05	-0.000466116692516	0.0239130723824	0.0350832159483	-0.115882845381	-28.6128360006	-4.84271103665e-05	0.000121695450437	0.0453960103228	4.06628282397e-06	-0.00023015664092	0.00318156604419	0.00965482644764	0.424156814521	9.31959615605	6.72021876725	31.2319563957	64.6611754112	-4.78809978503e-06	0.00341139810877	-0.122656608613	-0.200994278082	0.12215843337	1.74278706976	7.83780312286	34.0917739147	83.8689312041
0.225	2.15988026475	9.8327999338	5.96053439565	6.72828366222e-06	-0.000274408975913	-0.0026235641427	0.247650516776	-0.268022938216	1.05965413514	-1.7339206009e-05	-0.000442771591045	0.0227771305582	0.0349530664181	-0.144416215143	-28.4539035229	-4.82830122347e-05	0.000166500813138	0.0442147150785	3.83794989211e-06	-0.000226509222791	0.00411327021434	0.0100839445492	0.434079388614	10.52555203	6.75148309593	31.2967009635	64.8279602677	-1.43769426529e-06	0.00328941293072	-0.121313747489	-0.200871388102	0.123621526027	1.18339824467	7.87193856303	34.1791064244	90.796088066
0.226	2.16971601128	9.83869311808	5.82583416998	6.45256020704e-06	-0.000277037934454	-0.00263435293829	0.247383056973	-0.266896667472	1.19288735278	-1.77708887e-05	-0.000420593791019	0.0215784694942	0.0347944826495	-0.17275132192	-28.216310031	-4.80947410941e-05	0.000210041468172	0.0428665949895	3.61370836514e-06	-0.000221973831164	0.00495751303872	0.0105235833874	0.445198287693	11.7122461276	6.78281212361	31.3613543881	64.4788888842	1.79159673305e-06	0.00316916906596	-0.119173982035	-0.200747313362	0.124527954615	0.62945893174	7.9061645018	34.2727711108	96.5332848728
0.227	2.17955758259	9.84444950474	5.68693914078	6.17420400466e-06	-0.000279674470313	-0.0026387187797	0.24711679008	-0.265637117657	1.3262122774	-1.81810054572e-05	-0.000399639723369	0.0203296658068	0.0346077018917	-0.200810193695	-27.9014335198	-4.78636427132e-05	0.000252155293634	0.0413610559355	3.39440233201e-06	-0.000216638235095	0.00571367910038	0.0109749249505	0.457484838622	12.8608557317	6.81420551593	31.4254302475	63.6728299931	4.90190077372e-06	0.00305143901538	-0.116286119116	-0.200622607128	0.124884512754	0.0836573455017	7.94048667134	34.3715679849	101.060463294
0.228	2.18940483983	9.85006497583	5.5440030396	5.89321126705e-06	-0.000282311004904	-0.00263435040424	0.246851849418	-0.264244207599	1.45960783889	-1.85708019967e-05	-0.000379953355704	0.0190430695232	0.034393038611	-0.228516367726	-27.5109145409	-4.75912199784e-05	0.000292690175834	0.0397087084634	3.18078800441e-06	-0.000210590420095	0.00638195089823	0.0114391136369	0.4708925342	13.9545354228	6.84566248041	31.4884987121	62.4640991576	7.89609199942e-06	0.00293694343602	-0.112705039615	-0.200497814549	0.124700646351	-0.451390151633	7.97490959829	34.4742859137	104.375394333
0.229	2.19925764008	9.85553552816	5.39710162021	5.60958689096e-06	-0.000284937747275	-0.00261913433603	0.246588368357	-0.262717913236	1.59298088693	-1.89415619037e-05	-0.000361566458147	0.0177307255892	0.0341508828581	-0.255795138172	-27.0466263515	-4.72791223185e-05	0.000331505144074	0.0379212280161	2.97353388001e-06	-0.0002039178287	0.00696323189309	0.0119172394018	0.485358995587	14.9783873525	6.87718182086	31.5501821919	60.9028604701	1.07777364497e-05	0.00282634546459	-0.108490903229	-0.200373470042	0.12398836759	-0.973167369259	8.00943660129	34.5797200832	106.492944688
0.23	2.20911583644	9.86085719424	5.24623053893	5.32334656882e-06	-0.000287542897011	-0.00259116513624	0.246326480234	-0.261058334174	1.72617723525	-1.92945946047e-05	-0.000344498943979	0.0164043027485	0.0338816984011	-0.282573775815	-26.5106489346	-4.69291340643e-05	0.000368471364251	0.0360112123384	2.77322162689e-06	-0.000196706677541	0.0074590704247	0.0124103228493	0.500807899272	15.9194200173	6.90876198765	31.6101513798	59.0355151594	1.35510321005e-05	0.00272024583688	-0.103708352194	-0.200250094787	0.122762141526	-1.47928475786	8.04406980564	34.6866886041	107.444097023
0.231	2.21897927797	9.86602585305	5.09108707868	5.03451841023e-06	-0.000290113420157	-0.00254988115663	0.2460663182	-0.259265733806	1.85902350093	-1.96312286158e-05	-0.000328769078195	0.015055428819	0.0335860207426	-0.308781541207	-25.9048818489	-4.65431641966e-05	0.000403468371189	0.0339828015375	2.5803576609e-06	-0.000189021254454	0.00791177574884	0.0129193021484	0.517150699077	16.7661795925	6.94040112378	31.6681208819	56.903489165	1.62207547707e-05	0.00261919950358	-0.0983843144135	-0.200128193959	0.121039514484	-1.96596932702	8.07881017914	34.7940584096	107.295514047
0.232	2.22884780963	9.87103747744	4.93216171861	4.74314494171e-06	-0.000292633516896	-0.00249031232038	0.245808015017	-0.257340630904	1.99118230387	-1.99527964151e-05	-0.000314366520457	0.0137496866574	0.0332644547476	-0.334350448618	-25.2329329735	-4.61232325394e-05	0.000436394943112	0.0318703423085	2.39536624154e-06	-0.00018096158426	0.00820756463905	0.0134450220285	0.534289061129	17.5105445116	6.97209710724	31.723846054	54.5468549244	1.8792196549e-05	0.00252368405294	-0.0926465868708	-0.200008254913	0.118838577971	-2.43590369937	8.11365757463	34.9007325671	106.052800879
0.233	2.23872122594	9.87579513444	4.5831522774	4.45038805532e-06	-0.000292880255876	0.0019968343606	0.245552245686	-0.2541980314	4.29401670303	-2.02547010716e-05	-0.000289442792484	0.0360977692876	0.0329180843463	-0.358390354017	-22.846877825	-4.56723701694e-05	0.000465329796974	0.0259993654152	2.21008620511e-06	-0.000189598488607	-0.0254813733337	0.0139751293488	0.525925579354	-34.2375080614	7.0039240947	31.9301288503	358.018737841	2.1275978266e-05	0.00244387938116	-0.0669627566867	-0.199890892462	0.1158863234	-3.46860544139	8.14861036447	35.0048471126	102.176290154
0.234	2.2485993388	9.88043059171	4.68776225299	4.15827716174e-06	-0.000291341531294	0.00108061480282	0.245300132349	-0.250028642189	4.04476171953	-2.05281736332e-05	-0.000257502330672	0.0277831543372	0.0325482626339	-0.381253070929	-22.8785559993	-4.519424858e-05	0.000490913381764	0.025167804166	2.0115807352e-06	-0.000207412451199	-0.0101465518488	0.014485933748	0.495683219075	-26.2472124961	7.03602862964	32.2789410403	339.605641998	2.36838039998e-05	0.00237177208648	-0.0772518326683	-0.1997768205	0.112257599959	-3.78884144058	8.18366573001	35.1058839648	99.8974142224
0.235	2.2584821407	9.88517321518	4.79748468474	3.86730138289e-06	-0.000290610026404	0.000382394976794	0.245052072094	-0.246091868437	3.82878578571	-2.07732828288e-05	-0.000232716060513	0.0217893859805	0.0321555906713	-0.404090854227	-22.7970105959	-4.46909762962e-05	0.000515631185878	0.0242678040625	1.80151727205e-06	-0.000212714475104	-0.000457495961609	0.0149703894788	0.473228242449	-18.6627407569	7.0684722239	32.6082474727	319.007222943	2.60156792652e-05	0.00229197844436	-0.0823354515805	-0.199666541712	0.108299976696	-4.12640508625	8.21882078365	35.2042233155	96.7812870517
0.236	2.26836974011	9.89002560564	4.90729623102	3.57674464616e-06	-0.000290503447058	-0.000169236285108	0.244807848828	-0.2423546627	3.64562568686	-2.09962584313e-05	-0.000213235144476	0.0171724460928	0.031740151039	-0.426788410243	-22.5981014373	-4.41634661005e-05	0.000539389205628	0.0232482354371	1.59016684336e-06	-0.000209986382284	0.00591368160064	0.0154360652718	0.458123343689	-11.547056762	7.10123438727	32.9160792795	296.656390652	2.82660612398e-05	0.00220878550482	-0.0840504274991	-0.199560388469	0.10400650925	-4.46052980539	8.25407243446	35.2990783157	92.9287134893
0.237	2.27826224576	9.89498567903	5.01285055652	3.2860478822e-06	-0.000290890080857	-0.000604031311864	0.244567279192	-0.23878461009	3.4944795341	-2.12018217135e-05	-0.000197891420033	0.0135150027941	0.0313021428656	-0.449227936727	-22.2809515297	-4.3612742213e-05	0.000562058569285	0.0220904918763	1.38416382189e-06	-0.000202019660646	0.010019761676	0.0158900645787	0.44987527012	-4.94909037762	7.13429286913	33.2008844306	272.953911562	3.04330155292e-05	0.00212512307385	-0.0832744344259	-0.199458692288	0.0993858521409	-4.78078441264	8.28941685661	35.3897659704	88.4465958141
0.238	2.28815980838	9.90013956429	5.29491997138	2.99366469765e-06	-0.000293876288233	-0.00536838343972	0.244329668391	-0.236436991243	1.20075816009	-2.13996217214e-05	-0.000197708595782	-0.0131493542915	0.0308414717207	-0.472114352967	-23.4918809501	-4.30390343529e-05	0.000585357150859	0.0245066712714	1.19628833797e-06	-0.000173731307196	0.0465569452238	0.016352095637	0.474186846338	53.5722428148	7.16754739577	33.308168856	-58.3850609213	3.25122124815e-05	0.00203327083089	-0.100430051492	-0.199361625028	0.0947486687982	-4.49358227279	8.32485000592	35.4765326621	85.0867875405
0.239	2.29806249418	9.90523204867	4.890048787	2.69847149709e-06	-0.00029651011289	0.000100734125692	0.244094450073	-0.233999644495	3.67393533501	-2.15960996869e-05	-0.00019524733521	0.0180718754345	0.0303583771994	-0.494074689705	-20.4287925259	-4.24430850182e-05	0.000606541518585	0.0178620641816	1.03217609189e-06	-0.000154493184966	-0.00808070076413	0.016839312911	0.500247701835	-1.45053182202	7.20090138688	33.3998133641	241.674077116	3.45071870692e-05	0.00195667834437	-0.052754921549	-0.199269363997	0.0897733921365	-5.45697105071	8.36036709552	35.5576465257	77.1409396417
0.24	2.30797019495	9.91016948814	4.98483015224	2.40180920482e-06	-0.000296814471651	-0.000709451649442	0.243862259246	-0.230382009697	3.56133426144	-2.17845899147e-05	-0.000181733120333	0.00895655432038	0.0298542277816	-0.514224145796	-19.8701196559	-4.18280104522e-05	0.000623607613423	0.0162701254943	8.78023536017e-07	-0.000153811926781	0.0094432171353	0.0173402734182	0.501673312457	4.30175306724	7.23441539869	33.6282102424	215.1196796	3.6434861478e-05	0.0018986704733	-0.0632608205959	-0.199182375429	0.0842037450145	-5.68232319329	8.39596190034	35.6319631115	71.4922321439
0.241	2.31788286859	9.91517778513	5.03176381998	2.10460925291e-06	-0.000297585432167	-0.000832469381262	0.243633640198	-0.226856086305	3.49051252287	-2.1962288726e-05	-0.000173664502358	0.00718068162874	0.0293302453878	-0.533740641745	-19.1628722436	-4.11966589181e-05	0.000639095454769	0.0147055571968	7.28976902214e-07	-0.000144281340826	0.00961795477308	0.0178452448781	0.508269607384	8.89083678588	7.26814520838	33.8314091448	191.278125171	3.83032056188e-05	0.0018380178083	-0.0580445093983	-0.199101064236	0.0784186403001	-5.88788623561	8.43162813587	35.7005079574	65.5974595621
0.242	2.32780056232	9.92020968101	5.03202793561	1.80664449472e-06	-0.000298344084216	-0.000684834716332	0.243408520198	-0.223383913455	3.4538331771	-2.21322107183e-05	-0.000166179482125	0.00778935883744	0.0287871333004	-0.552483533077	-18.3229104185	-4.05506402868e-05	0.000652941807946	0.0129871491581	5.88204481702e-07	-0.000137263500198	0.00441772648449	0.0183588463844	0.518933405161	12.4367587686	7.30206694199	34.0120580795	170.019744277	4.01150322577e-05	0.00178563546954	-0.0467201681274	-0.199025635842	0.0724381474981	-6.07309936825	8.46735993346	35.7630872155	59.5610565394
0.243	2.3377232923	9.92525026873	5.04914750159	1.50792199695e-06	-0.000299100911332	-0.000828819517375	0.243186856057	-0.219944369576	3.42525458091	-2.22952243548e-05	-0.000159847790911	0.00487402358998	0.0282257098034	-0.570363460978	-17.4369453844	-3.98916527457e-05	0.000665033274173	0.0111957832949	4.53981590041e-07	-0.000131182283125	0.00774470766067	0.0188848901564	0.533154138891	16.0047086903	7.33615798353	34.1700249953	145.914087284	4.18780716319e-05	0.0017404432787	-0.0436642135475	-0.198956278914	0.0662757082871	-6.25177905371	8.50315130142	35.8196487119	53.5619362667
0.244	2.34765106646	9.93029804777	5.04641057923	1.20839533857e-06	-0.000299952405422	-0.00087416866203	0.24296862233	-0.216523084232	3.41731610615	-2.24531848356e-05	-0.000156073170768	0.00267521669693	0.0276468716209	-0.587312904057	-16.4619407737	-3.92214812381e-05	0.000675309740951	0.00935715026151	3.27130087049e-07	-0.000122520722858	0.00957841287338	0.0194267991025	0.550663753247	19.014520023	7.37039502769	34.3040633191	122.162560225	4.35977573105e-05	0.00169892807864	-0.0393661865885	-0.198893167598	0.0599469250869	-6.40578734665	8.5389962502	35.8702488467	47.6383333355
0.245	2.35758388163	9.93533230165	5.02209718525	9.08014211331e-07	-0.000300809849059	-0.000840718612086	0.242753810574	-0.213100428506	3.42799534532	-2.26083483414e-05	-0.000154253840786	0.00096344326596	0.0270515922953	-0.603245747192	-15.4037454965	-3.85419629562e-05	0.000683726822991	0.00747701381977	2.09627052966e-07	-0.000112485345308	0.0104923422258	0.0199875855331	0.570909108054	21.4761895909	7.40475437996	34.4146412332	98.993268054	4.52782543978e-05	0.00166206609592	-0.0343577788383	-0.198836456062	0.0534761457173	-6.5357713924	8.57488887551	35.9150017737	41.8675207645
0.246	2.36752171317	9.94033076695	4.97483342327	6.06809279098e-07	-0.000301600015406	-0.000739614082358	0.242542430945	-0.209658829829	3.45520200813	-2.27624559564e-05	-0.000153961389145	-0.000378539983387	0.0264409284606	-0.618081922064	-14.2686042469	-3.78549751565e-05	0.000690248776375	0.00556689294658	1.02460838215e-07	-0.000101847084193	0.0107841800046	0.0205697149727	0.59334977119	23.4051366806	7.43921292243	34.5024437054	76.6116762944	4.69244921999e-05	0.00163040950837	-0.0289553962745	-0.198786274459	0.0468870615509	-6.64239694027	8.61082342343	35.9540940626	36.3170569614
0.247	2.37746452162	9.94528614412	4.93592091277	3.04793817634e-07	-0.000302430907522	-0.000922170148824	0.242334507292	-0.206188476055	3.48550554132	-2.29177957386e-05	-0.000156718175175	-0.00513503207688	0.025816004028	-0.63176694329	-13.101438206	-3.71624251824e-05	0.000694851171865	0.00363789803521	8.16268834393e-09	-8.67492155489e-05	0.0194115572839	0.0211752525231	0.61772532945	25.3459798402	7.47374758743	34.5668862939	52.2735006623	4.85396663918e-05	0.00159993887532	-0.0319858698245	-0.198742731308	0.0401992399497	-6.73324626184	8.64679436798	35.9877950328	31.0848835558
0.248	2.38741225092	9.95017245602	4.83670288511	1.99850649265e-09	-0.00030315971476	-0.000535444327303	0.242130076109	-0.202673889933	3.54366670258	-2.30767812318e-05	-0.000161252811297	-0.00393424016656	0.0251780062293	-0.644228654072	-11.8219833569	-3.64662216111e-05	0.000697555970625	0.00177169948321	-7.01960052562e-08	-6.99681716514e-05	0.0141505305111	0.0218058595435	0.643488711465	26.1807841891	7.50833560441	34.609147659	32.2492296286	5.01259765373e-05	0.00157268141579	-0.0225290492382	-0.198705912883	0.0334376099995	-6.79001363867	8.68279646708	36.0164031841	26.1314190328
0.249	2.39736481078	9.95494726293	4.71291092411	-3.01351287113e-07	-0.000303539872451	-0.000224871054483	0.241929190875	-0.199096576229	3.61096070509	-2.32400180277e-05	-0.000165220780554	-0.0040016983472	0.0245282000008	-0.655383802898	-10.4883142949	-3.57682586198e-05	0.000698370011953	-0.000143616826534	-1.33566004476e-07	-5.67718267881e-05	0.0122421592156	0.0224625378219	0.669867845329	26.5774835382	7.5429561677	34.6319789286	13.4133094959	5.16890158485e-05	0.00155339720655	-0.0160393692338	-0.198675879963	0.026628229326	-6.82874770835	8.7188247879	36.0402384501	21.5391128287
0.25	2.4073220773	9.9595857706	4.56410442665	-6.04919336625e-07	-0.000303596226573	0.000112162810777	0.241731918542	-0.195448090401	3.68601095048	-2.34072580742e-05	-0.00016925931236	-0.00407536526487	0.0238679175281	-0.665181142515	-9.10636493933	-3.50704345552e-05	0.000697278117285	-0.00204017250923	-1.84617806499e-07	-4.53317772578e-05	0.0106379398449	0.02314568684	0.696430190794	26.5472073921	7.57759049451	34.6366746937	-4.02177929133	5.32358631096e-05	0.00154029731555	-0.0101604127598	-0.198652671132	0.0197894333144	-6.84884431469	8.75487474423	36.0596741997	17.3323863894
0.251	2.41728390176	9.96406315796	4.39067029394	-9.08368950852e-07	-0.000303303001882	0.000474286570614	0.24153833365	-0.191721694362	3.76678112696	-2.35785689028e-05	-0.000173362344902	-0.00413069981946	0.0231985389335	-0.673576046586	-7.68344320338	-3.43746420987e-05	0.000694306795752	-0.00390247055594	-2.24972025939e-07	-3.53766616224e-05	0.00927229142588	0.0238552845191	0.722765167504	26.1227460277	7.61222117193	34.6246801463	-19.9673155099	5.47723973274e-05	0.00153277112007	-0.00489197821608	-0.198636306525	0.0129397813561	-6.85045960196	8.79094213279	36.0751029177	13.5250496045
0.252	2.42725011092	9.96835515833	4.19333043694	-1.21133841296e-06	-0.000302635922337	0.000859872519841	0.24134851648	-0.187912645761	3.85131607542	-2.37540000148e-05	-0.000177499879143	-0.00414436866279	0.0225214852727	-0.680531275096	-6.22701381649	-3.36827400038e-05	0.000689497394102	-0.00571633274467	-2.56010725392e-07	-2.67007372832e-05	0.00807955725245	0.024590914992	0.748495778149	25.3384752632	7.64683227116	34.5975183037	-34.3563696221	5.63038896399e-05	0.00153021350491	-0.000223252087494	-0.1986267879	0.00609746794663	-6.83416721702	8.82702314718	36.0869258634	10.1208417267
0.253	2.43722050769	9.97243838438	3.97312165983	-1.51344281438e-06	-0.000301572880491	0.00126621117147	0.241162551101	-0.184018111496	3.93775245384	-2.39335621043e-05	-0.000181624299858	-0.00410447276599	0.0218382110908	-0.686017088737	-4.74461346495	-3.29965391165e-05	0.000682904380508	-0.00746969444353	-2.78936930474e-07	-1.91516728818e-05	0.0070185715504	0.0253518028399	0.773279917737	24.2298039119	7.68140941456	34.5567685026	-47.143232543	5.78350096707e-05	0.00153202655683	0.00384935591566	-0.198624099159	-0.00071998566068	-6.80073999765	8.86311438176	36.0955432967	7.11402487755
0.254	2.4471948722	9.97629063237	3.73137432151	-1.81427668566e-06	-0.000300094862068	0.00168982567485	0.24098052351	-0.180037070806	4.02432892635	-2.41172142834e-05	-0.000185680058256	-0.00400704403059	0.0211501969019	-0.690011288985	-3.24378703072	-3.23177903339e-05	0.00067459318465	-0.0091526972727	-2.94817928056e-07	-1.26103222824e-05	0.00606412964846	0.0261368483779	0.796811158352	22.8326773192	7.71593982159	34.504045546	-58.3026806265	5.93698309818e-05	0.00153761606541	0.00732966124306	-0.198628207089	-0.00749587369955	-6.75103607995	8.8992128261	36.1013453872	4.49015613645
0.255	2.4571729631	9.97989116387	3.46968867816	-2.11341742127e-06	-0.00029818660917	0.002126680121	0.24080251987	-0.175970208724	4.10939523776	-2.43048595561e-05	-0.000189610487143	-0.00385381374419	0.0204589416575	-0.692499199781	-1.73203456303	-3.16481747745e-05	0.000664637934017	-0.0107578039933	-3.04611822615e-07	-6.97746683431e-06	0.00520158124766	0.0269446634877	0.818819061246	21.1831284683	7.75041233419	34.4409796658	-67.8290798739	6.09118361136e-05	0.00154639419818	0.0102266043081	-0.198639062205	-0.0142143599727	-6.68593646633	8.93531585078	36.104703971	2.22701156884
0.256	2.46715451916	9.98322096247	3.1899085287	-2.41042927864e-06	-0.00029583710556	0.00257232709829	0.240628624865	-0.171819801146	4.19141991867	-2.44963461727e-05	-0.000193362746058	-0.00365070408517	0.0197659552581	-0.693473599043	-0.216763960329	-3.098929627e-05	0.000653119075125	-0.0122799137912	-3.09183092032e-07	-2.16507200002e-06	0.00442320842092	0.0277736075493	0.839069061793	19.316872626	7.78481742275	34.3691974579	-75.7353359535	6.24639263699e-05	0.00155778631432	0.0125576279699	-0.198656599627	-0.0208604823708	-6.60630832997	8.97142118541	36.1059652964	0.29563922435
0.257	2.47713926112	9.98626296285	2.89409222081	-2.70486779878e-06	-0.000293039934726	0.0030220145705	0.240458920168	-0.167589592909	4.26899655524	-2.46914732949e-05	-0.000196891498392	-0.00340680058288	0.0190727511564	-0.692934604509	1.29475302846	-3.03426762897e-05	0.00064012088551	-0.0137164654372	-3.09310911742e-07	1.90943258018e-06	0.00372580073949	0.0286218230651	0.857361969892	17.2689435716	7.81914717345	34.2903039398	-82.0517001823	6.40284398328e-05	0.00157124061146	0.0143509663131	-0.198680739931	-0.0274201273334	-6.51298159512	9.00752689	36.1054438758	-1.33848053217
0.258	2.48712689373	9.98900224955	2.58448117599	-2.99628453832e-06	-0.000289793544342	0.00347076619784	0.240293483037	-0.16328467031	4.3408486431	-2.48899999029e-05	-0.000200161717542	-0.00313363771804	0.0183808390957	-0.690889516709	2.79542257063	-2.97097513995e-05	0.000625728894798	-0.0150675159887	-3.05692772528e-07	5.32684584822e-06	0.00310902579657	0.0294872706135	0.873533126827	15.0733702985	7.85339525836	34.2058658673	-86.8244448677	6.56071799668e-05	0.00158623965648	0.0156471237136	-0.198711389987	-0.0338799845156	-6.40673276922	9.04363132071	36.1034175413	-2.71418831497
0.259	2.49711710797	9.9914262233	2.26346633956	-3.28423202982e-06	-0.000286101438658	0.00391344517071	0.240132385037	-0.158911329446	4.40583308472	-2.50916562002e-05	-0.000203150877091	-0.00284468137829	0.0176917180269	-0.687352621065	4.27836871783	-2.90918733293e-05	0.000610027245529	-0.0163357825479	-2.98945089517e-07	8.16852017306e-06	0.00257432285311	0.0303677628062	0.887451258642	12.7628933304	7.88755688951	34.117396433	-90.1144237295	6.72014563323e-05	0.00160231307467	0.0164997126773	-0.198748443723	-0.0402274874672	-6.28827313392	9.07973309137	36.1001237805	-3.87333333492
0.26	2.50710958344	9.99352473294	1.93355294131	-3.56826890492e-06	-0.000281972311558	0.00434480902888	0.239975690901	-0.1544769417	4.462942407	-2.52961569791e-05	-0.000205850680785	-0.00255492601077	0.0170068692409	-0.68234495087	5.73697167335	-2.84903116879e-05	0.000593096037354	-0.0175266338034	-2.89601955071e-07	1.05177487187e-05	0.00212413423817	0.0312609969681	0.899017065193	10.3687197729	7.92162875845	34.0263414535	-91.9955352172	6.88121382703e-05	0.00161905080125	0.0169757404869	-0.198791782839	-0.0464507440015	-6.15823993483	9.11583103196	36.0957574058	-4.85941617936
0.261	2.5171039909	9.99529017143	1.59732402489	-3.84796512389e-06	-0.000277420126373	0.00475956134047	0.239823457522	-0.149989817604	4.51130578481	-2.5503216528e-05	-0.000208268417052	-0.00228054652361	0.016327749759	-0.675894012894	7.16490427763	-2.79062593132e-05	0.000575008712125	-0.0186480166536	-2.78112835983e-07	1.24604894578e-05	0.00176134724001	0.0321645862923	0.908161583126	7.92031609308	7.95560896274	33.9340671319	-92.553107921	7.04397218509e-05	0.00163611636004	0.0171553770769	-0.198841277441	-0.0525384589408	-6.0171899437	9.15192414546	36.0904695938	-5.71620769054
0.262	2.52709999475	9.99671753507	1.25740325451	-4.12290725863e-06	-0.000272464143102	0.00515240520164	0.239675733078	-0.145459070235	4.55018895306	-2.57125647215e-05	-0.000210427969857	-0.00203855908572	0.0156557860138	-0.668033477494	8.556166522	-2.73408401805e-05	0.000555829553185	-0.0197103012269	-2.64839795237e-07	1.40855920346e-05	0.00148885791369	0.0330760892638	0.914844359893	5.44523744055	7.98949692104	33.8418494638	-91.8822284453	7.20844098534e-05	0.0016532596448	0.0171311924544	-0.198896786596	-0.0584798514921	-5.86559515877	9.18801156441	36.0843683072	-6.48636563122
0.263	2.53709725576	9.99780447885	0.916484318674	-4.39269931349e-06	-0.000267119966628	0.00553594774611	0.239532556294	-0.140894497257	4.5789570018	-2.59239107883e-05	-0.000212264163721	-0.00163382864133	0.014992367839	-0.658802872201	9.90504406521	-2.67951158852e-05	0.000535619037508	-0.0207107301263	-2.50180013347e-07	1.52339717447e-05	0.000807901506436	0.0339930373845	0.91905188159	2.9698059526	8.02329327617	33.7508607943	-90.0951104835	7.3746301189e-05	0.00167052302653	0.0173955710013	-0.198958158706	-0.064264368537	-5.70343893114	9.22409250973	36.0775223355	-7.20557767153
0.264	2.54709543358	9.99855116078	0.576879533008	-4.65696953728e-06	-0.000261420480955	0.00586302359945	0.239393955855	-0.136306380357	4.59727679903	-2.61369795437e-05	-0.000213873347039	-0.00158453799622	0.0143388428774	-0.648247050916	11.2065985037	-2.62700990439e-05	0.000514414644951	-0.0216980549873	-2.3451818373e-07	1.60896874898e-05	0.000903529983715	0.0349129604306	0.920794210596	0.514852059569	8.05699979508	33.662177021	-87.2724360637	7.54254578955e-05	0.00168779038643	0.0171391488049	-0.199025231943	-0.0698821062718	-5.53203653847	9.26016625093	36.0699600537	-7.91898602992
0.265	2.55709418929	9.99896027406	0.241347035393	-4.91538583503e-06	-0.000255412114541	0.00615370923029	0.23925994997	-0.131705390275	4.60470336583	-2.63516515783e-05	-0.000215470722205	-0.00161021233559	0.0136965114098	-0.636415884306	12.4557347159	-2.57667759895e-05	0.000492231463912	-0.0226683070922	-2.17934828475e-07	1.70770230196e-05	0.00107114107597	0.035833409206	0.920103340229	-1.89659279375	8.0906192667	33.5767662284	-83.5491492338	7.71217911897e-05	0.00170487620206	0.0170324824458	-0.199097834786	-0.0753235803032	-5.35091152415	9.2962320677	36.0616734857	-8.6541499123
0.266	2.56709318806	9.99903726439	-0.0873663835227	-5.16766194933e-06	-0.000249140114059	0.00639029173315	0.239130545988	-0.127102574026	4.60092913045	-2.65679954416e-05	-0.000217217004409	-0.00188235207285	0.0130666213641	-0.62336420718	13.6476195377	-2.52861237502e-05	0.000469073014614	-0.0236485915029	-2.00170779368e-07	1.84510751953e-05	0.00167696327536	0.0367519773401	0.917032927854	-4.24423195625	8.12415538028	33.495460921	-79.0614655428	7.88351559931e-05	0.00172185340464	0.0169219227105	-0.199175786236	-0.080579318533	-5.1605649353	9.33228921749	36.052626098	-9.44062548131
0.267	2.5770921016	9.99878980597	-0.40755045414	-5.413553721e-06	-0.000242643429285	0.00660307781371	0.239005740157	-0.122509087921	4.5860430802	-2.6786185143e-05	-0.000219162398317	-0.00200843574203	0.0124503638411	-0.60915083866	14.7791175018	-2.48291199186e-05	0.000444934648651	-0.0246281404227	-1.80861647226e-07	2.01671890882e-05	0.00175526451049	0.0376663207286	0.911653849203	-6.51392534521	8.15761260174	33.4189820123	-73.8963518366	8.05656545805e-05	0.00173914377021	0.0176588084306	-0.199258895733	-0.0856396750208	-4.96014804044	9.36833691177	36.0427624736	-10.2866233513
0.268	2.5870906103	9.99822760075	-0.716860000044	-5.65285513768e-06	-0.000235959404056	0.00676497264551	0.238885517583	-0.117936059415	4.56001393159	-2.70064193543e-05	-0.000221306024367	-0.00227881635733	0.0118488693812	-0.593838081292	15.8463972342	-2.43967518931e-05	0.000419801402372	-0.0256383521351	-1.59764548491e-07	2.20270083824e-05	0.00196437407782	0.0385741734964	0.904051686443	-8.69040017508	8.190996064	33.3479425092	-68.1826542802	8.23139247964e-05	0.00175739666164	0.0188469744327	-0.199346963043	-0.0904949448911	-4.75039169996	9.4043743008	36.0320155745	-11.2071748152
0.269	2.59708840535	9.99736248764	-1.01336620934	-5.88540482055e-06	-0.000229139961699	0.00687391206785	0.238769852272	-0.113394561904	4.52298109001	-2.72289682405e-05	-0.000223791747935	-0.00269263077898	0.0112632045195	-0.577491641986	16.8464813784	-2.39900327457e-05	0.00039363689242	-0.026690667769	-1.36677627392e-07	2.41468338153e-05	0.00227527678798	0.0394733622061	0.894325732968	-10.7615067734	8.22431145171	33.2828329126	-62.0365389362	8.40811834051e-05	0.00177712055573	0.0206008137546	-0.199439778391	-0.0951357512031	-4.53122092411	9.44040046359	36.0203100113	-12.2039516419
0.27	2.60708519065	9.9962081311	-1.29534687661	-6.11109421188e-06	-0.000222238820963	0.00692836940392	0.238658707252	-0.108895477657	4.47518740536	-2.74542454547e-05	-0.000226762680582	-0.00324923451504	0.0106943687149	-0.560179967271	17.7768680506	-2.36100166728e-05	0.000366395253334	-0.0277926104034	-1.11295039473e-07	2.66183420222e-05	0.00266773962587	0.0403618182546	0.882586364056	-12.7172310509	8.25756488274	33.2240291493	-55.5709877126	8.5869205043e-05	0.0017989227201	0.0230035149775	-0.199537122591	-0.0995526504796	-4.30257762875	9.47641440511	36.0075730209	-13.2700291798
0.271	2.61708068462	9.99477980852	-1.56129827723	-6.32986896519e-06	-0.000215310685656	0.00692790120994	0.238552034814	-0.104449398529	4.41697084904	-2.7682806181e-05	-0.000230358771993	-0.00394294830691	0.0101432918459	-0.541973770648	18.635525195	-2.32578060864e-05	0.000338025919428	-0.0289460574094	-8.32297888577e-08	2.95121592087e-05	0.00311989474717	0.0412375879094	0.868952945423	-14.5496062158	8.29076279552	33.1717963938	-48.8945232183	8.76804053031e-05	0.0018234778001	0.026106645023	-0.199638766997	-0.10373616107	-4.06444355182	9.51241506307	35.993742913	-14.3901865035
0.272	2.62707462162	9.99309419015	-1.80993846059	-6.54172933499e-06	-0.000208410053936	0.00687336223001	0.238449776847	-0.100066535498	4.34875521413	-2.79153411177e-05	-0.00023471110145	-0.00476171060824	0.00961083217496	-0.52294557128	19.420873541	-2.29345531115e-05	0.000308480030458	-0.0301457205292	-5.20358579206e-08	3.28757026655e-05	0.00360719216649	0.0420988403029	0.853551841638	-16.2526013539	8.32391184076	33.1262941016	-42.1100612953	8.95178904416e-05	0.00185149247687	0.0299227085173	-0.199744473489	-0.107676822725	-3.81687975873	9.548401323	35.9787769392	-15.5417611152
0.273	2.63706675328	9.99116912047	-2.04020091519	-6.74672928121e-06	-0.000201589838498	0.00676706864756	0.238351865261	-0.0957566380441	4.27103969315	-2.81526641805e-05	-0.000239935024062	-0.00568613461563	0.00909777476152	-0.5031692556	20.1317578191	-2.26414539841e-05	0.000277718224309	-0.0313778917695	-1.72328758675e-08	3.67302614407e-05	0.00410192538389	0.0429438734969	0.836514546335	-17.8219892534	8.35701877888	33.0875821205	-35.3139009178	9.13854682557e-05	0.00188366315135	0.0344186404543	-0.199853994552	-0.111365302185	-3.56007916061	9.58437204046	35.9626579829	-16.6961515471
0.274	2.64705686805	9.98906041179	-2.17721644416	-6.94493753034e-06	-0.000194826659771	0.00675928880636	0.238258216132	-0.091541619007	4.15899838076	-2.83955517972e-05	-0.000245840209341	-0.00612423594271	0.00860480799799	-0.482764271465	20.6782104508	-2.23797156571e-05	0.000245758429786	-0.0325416972774	2.15037980636e-08	4.07430864214e-05	0.0039237245775	0.0437711910035	0.818120466827	-18.9661697613	8.39008901308	33.0528862969	-34.077746205	9.32875243725e-05	0.00192044908216	0.0391532211578	-0.199967074516	-0.114794626108	-3.29856868589	9.62032615512	35.9455713274	-17.4771594033
0.275	2.65704477263	9.98674875408	-2.44609896652	-7.13647186442e-06	-0.000188242008397	0.00641001394176	0.238168737305	-0.0874160361525	4.09216732834	-2.86448811333e-05	-0.000252818462892	-0.00783227115789	0.00813254715569	-0.461757413145	21.3355061898	-2.21505569869e-05	0.000212558910475	-0.0338573413443	6.45318014437e-08	4.53129203387e-05	0.00521594325709	0.044579420037	0.798337600149	-20.5995635959	8.42312793033	33.0249481962	-21.7984552979	9.52289766636e-05	0.00196245550011	0.0448596147492	-0.200083448216	-0.117952773445	-3.01772598852	9.65626263428	35.9273869986	-18.8914982304
0.276	2.66703027411	9.98425421393	-2.54298133589	-7.32151299875e-06	-0.000181840260258	0.00639348233469	0.2380833353	-0.0833879727418	3.96395949286	-2.89016554414e-05	-0.000260730153301	-0.00799110966021	0.00768155610804	-0.440224682146	21.7299558083	-2.19551767933e-05	0.000178201476709	-0.0348575261864	1.12258352603e-07	5.01401819801e-05	0.00443858002565	0.0453672417225	0.777305770921	-21.4640948604	8.45614219926	33.0035896539	-20.9186293334	9.72151527572e-05	0.00200989668701	0.0500227590348	-0.200202840933	-0.120832660566	-2.74204825284	9.69218041789	35.9081802196	-19.522059828
0.277	2.67701319976	9.9815970867	-2.77127312683	-7.50027795547e-06	-0.000175689653174	0.00590773183351	0.238001908965	-0.0794646967246	3.88259254128	-2.91668853171e-05	-0.00026972959817	-0.0100077800787	0.0072523230088	-0.418241516327	22.2363758296	-2.17947118242e-05	0.000142728461578	-0.0360885040771	1.65007243868e-07	5.53576005497e-05	0.00599625711353	0.0461334747034	0.755160190946	-22.8270650888	8.48913828479	32.9885814068	-9.0978647843	9.92516564094e-05	0.00206311061743	0.0564051018068	-0.200324971511	-0.123428496966	-2.44962454645	9.72807853792	35.8880598526	-20.7186741903
0.278	2.6869933967	9.97879679308	-2.82931411639	-7.67301893112e-06	-0.000169792298122	0.00588697827157	0.23792435045	-0.0756523347447	3.74213141832	-2.94415892731e-05	-0.000279678313817	-0.00988965121523	0.00684526128602	-0.39588192924	22.4827983443	-2.16702290407e-05	0.000106237105358	-0.0368942083619	2.23035146177e-07	6.06982040679e-05	0.00468494992284	0.0468770702527	0.7320309076	-23.4315016023	8.52212245519	32.979759405	-8.54613886029	0.000101344310251	0.00212219706605	0.061767795435	-0.200449553946	-0.125736372038	-2.16612559743	9.76395612545	35.8671151952	-21.1706404462
0.279	2.6969707332	9.97587620218	-3.01186768338	-7.84000985083e-06	-0.000164189541298	0.00531853537605	0.237850545506	-0.0719575532244	3.64743162238	-2.97267100916e-05	-0.000290563323177	-0.0118803675045	0.00646070893868	-0.373222765433	22.8355292703	-2.15826472815e-05	6.89264131345e-05	-0.0377271760856	2.86454264684e-07	6.61400329464e-05	0.00619870783418	0.0475971145256	0.708057638214	-24.5150371697	8.5551006479	32.9766260123	2.27935357392	0.000103498806638	0.00218679570728	0.0674294870278	-0.200576297622	-0.12775098036	-1.86309104739	9.79981244529	35.8455244933	-22.0107633844
0.28	2.70694509824	9.97285388201	-3.03277264908	-8.00154468912e-06	-0.000158880135284	0.0053002766521	0.237780374447	-0.0683845640385	3.49854674924	-3.00231167631e-05	-0.00030225001984	-0.0114930258214	0.00609892988041	-0.350335351115	22.9392993656	-2.15327233198e-05	3.09215101816e-05	-0.0382826298201	3.55262912679e-07	7.14772630434e-05	0.0044757523599	0.0482928222253	0.683357761142	-24.8847169754	8.58807848028	32.9790387544	2.54613059014	0.000105720600053	0.00225679112411	0.0725613466332	-0.200704909148	-0.129472071772	-1.57909177558	9.83564690009	35.8233851015	-22.2680202872
0.281	2.71691640265	9.9697549426	-3.16510617733	-8.15792695725e-06	-0.000153884400992	0.004691191932	0.237713712518	-0.0649392942708	3.39199278608	-3.03315467659e-05	-0.000314609985724	-0.013226905947	0.00576011349545	-0.327297418798	23.1365652677	-2.15209949037e-05	-7.464677897e-06	-0.0384897463371	4.29302323842e-07	7.66015592824e-05	0.00577284011801	0.0489635365897	0.658070967764	-25.6888697803	8.6210611493	32.9862992867	11.9749340042	0.000108014631981	0.00233127273173	0.076401868609	-0.200835094177	-0.130897986049	-1.27273678	9.87145903339	35.8008814943	-22.7391939685
0.282	2.7268845786	9.9665969416	-3.15089582838	-8.30946727513e-06	-0.000149196234752	0.00468514054667	0.237650430782	-0.0616241773715	3.23824101232	-3.06526047709e-05	-0.000327506024237	-0.0125651710793	0.00544437640058	-0.304176770952	23.1047304253	-2.15477624863e-05	-4.60704874417e-05	-0.0387218727522	5.08286857398e-07	8.13675078295e-05	0.00375905697635	0.0496087220861	0.632300024912	-25.8530159248	8.65405344483	32.9982917549	12.0100023299	0.000110385196094	0.00240985549273	0.0807636533996	-0.200966558579	-0.132030818937	-0.992928995169	9.90724852886	35.7781094518	-22.8048910499
0.283	2.73684958035	9.96340656551	-3.22985635325	-8.45647797832e-06	-0.000144825171643	0.00405698567166	0.237590396557	-0.0584442731984	3.12156733382	-3.09867444213e-05	-0.000340773276646	-0.0139693337368	0.00515176257128	-0.281050887642	23.1470361947	-2.16130691826e-05	-8.45429050462e-05	-0.0382229624567	5.91804492777e-07	8.56677629284e-05	0.00484145322137	0.0502279621974	0.606180197757	-26.3866383847	8.68705968459	33.0141877764	19.782040745	0.000112835811634	0.00249137558699	0.0822765351028	-0.201099010702	-0.1328734264	-0.692285930738	9.94301519263	35.7552180869	-22.9778387621
0.284	2.74681138376	9.96020025289	-3.1827688925	-8.59927005397e-06	-0.000140758979639	0.00407539833665	0.23753347421	-0.0554004193482	2.96614036651	-3.13342612439e-05	-0.000354260368436	-0.013004849845	0.00488224543783	-0.257983379261	22.9879805676	-2.17166815392e-05	-0.000122681808192	-0.0380548438351	6.7933472162e-07	8.93926947587e-05	0.00260841043918	0.0508209517236	0.579798854597	-26.3760479345	8.72008372885	33.0339007368	19.643879883	0.000115369091015	0.0025751831756	0.0853386421182	-0.201232161929	-0.133429026422	-0.418914112262	9.97875894785	35.7322923548	-22.8736254945
0.285	2.75676998647	9.9570051723	-3.20739227533	-8.73815013843e-06	-0.000137001189282	0.00344018237771	0.237479525668	-0.052496666106	2.8413661177	-3.16952937989e-05	-0.000367804741703	-0.0140838966889	0.00463572891184	-0.235049672724	22.8794325059	-2.18580911354e-05	-0.000160137384217	-0.0368563082149	7.70267289189e-07	9.24724403798e-05	0.00355108080316	0.0513874924663	0.553282630724	-26.6563998109	8.7531289498	33.0565411742	25.6369949579	0.000117986702963	0.00266004072161	0.0843764499123	-0.201365728368	-0.133703852944	-0.130738933338	10.0144798145	35.7094410361	-22.8290118948
0.286	2.76672540734	9.95383657352	-3.12980529666	-8.87341763468e-06	-0.000133533803219	0.0034945897474	0.237428411107	-0.0497324545288	2.68705703667	-3.20698156276e-05	-0.000381238915561	-0.0127844510258	0.00441204967225	-0.212308806451	22.60230004	-2.20364992137e-05	-0.000196678772373	-0.0362264680958	8.6391183302e-07	9.48166472809e-05	0.00113733299893	0.0519274857122	0.526703861129	-26.5011393802	8.7861982464	33.082052025	25.3847067356	0.00012068926605	0.00274508545109	0.0857130090479	-0.201499431286	-0.133701981936	0.134480950772	10.050177901	35.6867317951	-22.5894701928
0.287	2.77667768611	9.95072095788	-3.10142598674	-9.00536072053e-06	-0.000130352368492	0.00286827970754	0.237379989529	-0.0471107029655	2.55644608987	-3.24576315122e-05	-0.000394392853679	-0.0135234252101	0.00421097908233	-0.189832373399	22.3505660643	-2.22508190295e-05	-0.000231960859206	-0.0343377055703	9.59507408932e-07	9.63745045428e-05	0.00197838152481	0.0524409262631	0.50017724062	-26.5521016371	8.81929404531	33.1095457939	29.6028309613	0.000123476315492	0.00282901343259	0.0821429539478	-0.201632998155	-0.133431756802	0.405969316373	10.0858533875	35.6642412747	-22.391570583
0.288	2.78662688275	9.94767232396	-2.99584185518	-9.13425503656e-06	-0.000127436263558	0.0029639301595	0.237334119346	-0.0446296632823	2.40563327656	-3.28583791299e-05	-0.000407102381761	-0.0118956309541	0.00403222558796	-0.167674615341	21.9649500521	-2.24996709176e-05	-0.000265742916933	-0.0332264098839	1.056239695e-06	9.70900675901e-05	-0.000547255430039	0.0529278955238	0.473761280879	-26.2798178447	8.85241831483	33.1389932501	29.2920815349	0.000126346244739	0.00291084506304	0.0815203069491	-0.20176616318	-0.13289829317	0.660957948072	10.1215065168	35.6420173757	-22.0562274456
0.289	2.79657308095	9.94472407219	-2.9006616883	-9.26027565822e-06	-0.000124604979766	0.00269863742619	0.237290657534	-0.0422939607525	2.26577178284	-3.32713264448e-05	-0.000418792248051	-0.0114841016268	0.00387543201262	-0.145912535331	21.5592099674	-2.27815445719e-05	-0.00029800439164	-0.0312965395305	1.15300293523e-06	9.64364128664e-05	-0.000760054017416	0.0533885712075	0.447590086523	-26.0625708679	8.88557228817	33.168953422	30.6282621697	0.000129296700807	0.00299006707271	0.0769237123948	-0.201898668011	-0.1321113686	0.91289119143	10.1571375889	35.6201266824	-21.7251591384
0.29	2.80651638298	9.94187999134	-2.78750000335	-9.38358639153e-06	-0.000122016486847	0.00247834841115	0.237249461722	-0.0400976626535	2.12682441506	-3.36956400042e-05	-0.000429834870688	-0.0106011436471	0.00374018378464	-0.124583920638	21.0980194184	-2.30946440801e-05	-0.000328194624877	-0.0290839269441	1.24881270264e-06	9.51831219644e-05	-0.00174652778655	0.0538232018333	0.421671165134	-25.7752719103	8.91875679074	33.2000517149	31.5683237314	0.000132323962196	0.00306445570434	0.0718535508569	-0.20203026227	-0.131077149469	1.1555470709	10.1927469434	35.5985824303	-21.3633451089
0.291	2.81645690174	9.93915752718	-2.65742831491	-9.50441538307e-06	-0.000119641496232	0.00227163281959	0.237210393095	-0.0380395901379	1.98932061624	-3.41305345906e-05	-0.000439954302183	-0.00963771934198	0.00362602050223	-0.103742644181	20.584533496	-2.34367623827e-05	-0.000356041980311	-0.0266107839241	1.34291856045e-06	9.30285936471e-05	-0.00256252884808	0.0542320727925	0.396070753269	-25.4255518198	8.95197277183	33.2319104598	32.1491660029	0.000135422756013	0.00313313192931	0.0654988990919	-0.202160703337	-0.129804985117	1.3887816323	10.2283349403	35.5774113824	-20.9787506908
0.292	2.82639476703	9.9365730607	-2.51150465757	-9.62296680126e-06	-0.000117461340159	0.00208867932462	0.237173314265	-0.0361180707806	1.85371809837	-3.45750219008e-05	-0.000449020318142	-0.00849431257728	0.00353242945458	-0.0834394511086	20.0218526486	-2.38054293754e-05	-0.000381292005021	-0.0238892654951	1.43444215007e-06	9.00185855909e-05	-0.00345748726436	0.0546155323136	0.37084828878	-25.0193771575	8.9852208202	33.2641862839	32.4024821669	0.000138586789552	0.00319493514986	0.0581075420148	-0.202289758021	-0.128304382236	1.61242413125	10.2639019625	35.5566330556	-20.5779027417
0.293	2.8363301245	9.93414187964	-2.35085746273	-9.7394241077e-06	-0.000115453272727	0.0019274555396	0.237138089737	-0.0343309846409	1.72045418085	-3.50279693396e-05	-0.000456874559571	-0.00721417027992	0.00345884875749	-0.0637219430772	19.413163414	-2.41979283307e-05	-0.0004037059056	-0.0209385356641	1.52251203044e-06	8.61211751518e-05	-0.00433733361382	0.0549739851225	0.346057329108	-24.5625421877	9.01850119786	33.2965690479	32.3630459234	0.000141808668078	0.00324882190135	0.0496659609674	-0.202417202741	-0.126585058279	1.82622378157	10.2994484096	35.5362611579	-20.1658928245
0.294	2.8462631345	9.93187811521	-2.1766713988	-9.85394817761e-06	-0.000113594867091	0.00178935573343	0.237104586351	-0.0326757880467	1.58993900765	-3.54880970636e-05	-0.000463380888248	-0.00579848707372	0.00340467053635	-0.0446344992071	18.7617243263	-2.46113132695e-05	-0.000423063972056	-0.0177775972462	1.60624576729e-06	8.13462985563e-05	-0.00521241957731	0.0553078866841	0.321745794135	-24.0605277574	9.05181387452	33.3287842553	32.0673687458	0.000145079968874	0.00329377969138	0.0402496190793	-0.202542823766	-0.124656992293	2.02990819153	10.3349746927	35.5163049883	-19.7464463338
0.295	2.85619397091	9.92979469268	-1.99017365649	-9.96667705146e-06	-0.000111862880598	0.00167461725171	0.237072673686	-0.0311495417386	1.46255360858	-3.59539927219e-05	-0.000468410428505	-0.00426059344139	0.00336924418098	-0.0262182115235	18.0708510409	-2.50424283873e-05	-0.000439166263611	-0.0144269858649	1.6847725285e-06	7.57072238587e-05	-0.00606572981775	0.0556177377287	0.297956295011	-23.5184704902	9.08515856384	33.360594391	31.5529026911	0.000148391290617	0.00332886379419	0.0299185865424	-0.202666417479	-0.122530433435	2.22320952464	10.3704812306	35.496770761	-19.3220082894
0.296	2.8661228199	9.92790329568	-1.79262034968	-1.00777253683e-05	-0.000110233753144	0.00158363765635	0.237042224445	-0.0297489406764	1.33864851575	-3.64241208843e-05	-0.000471845896279	-0.00261034210629	0.00335187965713	-0.00851083617474	17.3438996567	-2.54879283947e-05	-0.000451833751009	-0.0109079889306	1.7572406715e-06	6.92290621506e-05	-0.00689059359843	0.0559040791216	0.274726490685	-22.9411381624	9.11853476077	33.3917994812	30.8572777137	0.000151732320573	0.00335319611848	0.0187460620369	-0.202787790641	-0.120215889959	2.40587742697	10.4059684474	35.4776628409	-18.8938319311
0.297	2.87604987872	9.92621434379	-1.58528342098	-1.01871840713e-05	-0.000108683652891	0.00151656285087	0.237013114802	-0.0284703449868	1.21854286327	-3.68968340846e-05	-0.000473580504338	-0.000858874012323	0.00335185085833	0.00845323856149	16.5842498158	-2.59442998129e-05	-0.000460909085414	-0.00724267987934	1.82282732378e-06	6.19442423972e-05	-0.00767904590833	0.0561674870993	0.252089464835	-22.3329135374	9.15194177897	33.4222369152	30.0175903514	0.00015509190539	0.00336597351579	0.0068087325875	-0.20290676064	-0.117724108484	2.57768552424	10.4414367713	35.4589848904	-18.4620690867
0.298	2.88597535438	9.92473698295	-1.36943827383	-1.02951202376e-05	-0.000107188679699	0.00147338353284	0.236985224724	-0.0273098116036	1.10252390313	-3.73703836525e-05	-0.000473518631387	0.000982619915533	0.00336839898141	0.0246430076084	15.7952882779	-2.6407883007e-05	-0.000466257302855	-0.00345375500225	1.88074561001e-06	5.38923300634e-05	-0.00842477875936	0.0564085688891	0.230074114712	-21.6977867079	9.18537878772	33.4517805876	29.0697544888	0.000158458128248	0.00336647219963	-0.00581136491064	-0.203023155719	-0.11506604842	2.73843460332	10.4768866342	35.4407409237	-18.0258643478
0.299	2.89589946242	9.92347908769	-1.14635223523	-1.04015770991e-05	-0.000105725043234	0.00145388939617	0.236958438255	-0.0262631262051	0.99084689375	-3.78429310181e-05	-0.000471576099778	0.00290244330176	0.00340073590942	0.0400308484147	14.9803933348	-2.68748948581e-05	-0.00046776639926	0.000435562192365	1.93025125106e-06	4.51189520384e-05	-0.0091219772907	0.0566279587182	0.208705543571	-21.0393555743	9.21884484773	33.4803394263	28.0479228646	0.000161818390563	0.00335405243004	-0.0190281742782	-0.20313681517	-0.112252854131	2.88795397501	10.5123184728	35.4229362638	-17.5834553912
0.3	2.9058224256	9.92244727456	-0.917274028063	-1.0506574252e-05	-0.000104269262462	0.00145767214759	0.236932643774	-0.0253258350958	0.883735324838	-3.83125593844e-05	-0.000467680632956	0.00488849034338	0.00344804758624	0.054592505215	14.1429202658	-2.73414519567e-05	-0.000465347798114	0.00440164009956	1.97064834068e-06	3.56752272133e-05	-0.0097654723594	0.0568263142144	0.18800544885	-20.360833868	9.25233894513	33.507855381	26.9839864448	0.000165159497961	0.00332816236499	-0.0327519558147	-0.20324758951	-0.109295826236	3.02610181528	10.5477327301	35.4055783957	-17.1322806925
0.301	2.9157444727	9.92164692542	-0.683424269781	-1.06101080661e-05	-0.000102798365803	0.001484121172	0.236907734218	-0.0244932767102	0.78138144617	-3.87772858379e-05	-0.00046177227397	0.00692822762736	0.00350949736851	0.0683070593263	13.2861879568	-2.7803594205e-05	-0.000458936698382	0.00842055936434	2.00129455219e-06	2.56171958015e-05	-0.0103505904643	0.0570043131883	0.167992498925	-19.6650659817	9.2858600233	33.5343009523	25.907156229	0.000168467749861	0.00328834143542	-0.0468899033273	-0.20335534062	-0.106206392867	3.15276492119	10.5831298581	35.388677708	-16.6690947041
0.302	2.92566583727	9.92108221973	-0.445987096056	-1.07121522947e-05	-0.00010129009148	0.00153242747265	0.236883607274	-0.0237606124542	0.683947065729	-3.92350738686e-05	-0.000453803787359	0.00900874559545	0.00358422934151	0.0811568866784	12.4134667474	-2.82573087034e-05	-0.000448492298414	0.0124682405708	2.02160581353e-06	1.50053268656e-05	-0.0108731474076	0.0571626507838	0.148682692048	-18.9545477725	9.31940701195	33.5596763457	24.8436305299	0.000171729032147	0.00323422313754	-0.0613466924223	-0.203459941857	-0.102996081327	3.26785816031	10.618510321	35.3722481158	-16.1900898144
0.303	2.93558675647	9.92075617473	-0.206102920696	-1.08126588817e-05	-9.97230825175e-05	0.00160159045282	0.236860165539	-0.0231228566266	0.591564589296	-3.96838462654e-05	-0.000443741006268	0.011116816587	0.00367137158676	0.093127603821	11.5279675379	-2.86985537978e-05	-0.000433997890483	0.0165205752911	2.03106049476e-06	3.90403559541e-06	-0.0113294351327	0.0573020369758	0.130089691946	-18.2314524328	9.35297885329	33.5840063352	23.8163484782	0.000174928912344	0.00316553725673	-0.0760250691966	-0.203561278143	-0.09967649036	3.37132377294	10.6538745989	35.3563075591	-15.691023618
0.304	2.9455074699	9.92067069207	0.0351376086473	-1.09115589595e-05	-9.80770731236e-05	0.001690428335	0.236837316658	-0.0225749052005	0.504338262952	-4.01214983249e-05	-0.000431563112772	0.0132389704039	0.0037700393905	0.104208003665	10.63283215	-2.91232831547e-05	-0.00041546082333	0.0205535590158	2.02920311374e-06	-7.61879763556e-06	-0.0117162313293	0.0574231943895	0.112225135488	-17.4976604833	9.38657452492	33.6073369238	22.8448286727	0.000178052736722	0.00308211149886	-0.0908264465588	-0.203659246019	-0.0962592631566	3.46313063381	10.6892231919	35.3408783724	-15.1673497111
0.305	2.95542821855	9.92082661013	0.276698511094	-1.10087640278e-05	-9.63330633034e-05	0.00179759130538	0.236814973424	-0.0221115632759	0.422345586121	-4.05459113005e-05	-0.000417262838324	0.015361578492	0.00387933838343	0.114389982196	9.73112491239	-2.95274697323e-05	-0.000392912331863	0.024543423918	2.01564755495e-06	-1.9492319941e-05	-0.0120308132815	0.0575268564117	0.0950989087871	-16.7547929177	9.42019305932	33.6297318832	21.9450901523	0.000181085728731	0.00298387251887	-0.105651513411	-0.203753753682	-0.0927560610727	3.54327353404	10.7245566248	35.3259875225	-14.6143500581
0.306	2.96534924374	9.9212237605	0.517602235079	-1.1104167299e-05	-9.44734791151e-05	0.00192157707129	0.236793053857	-0.0217275710522	0.345638861181	-4.09549660079e-05	-0.000400846576556	0.0174709450449	0.00399836760321	0.123668457361	8.82582541763	-2.99071295157e-05	-0.000366407234934	0.0284667699391	1.99007978799e-06	-3.16432139724e-05	-0.0122709747814	0.0576137655606	0.0787193890632	-16.0042465302	9.45383355989	33.6512692539	21.1296511516	0.000184013088159	0.00287084633739	-0.120400849544	-0.203844720981	-0.0891785380458	3.61177251989	10.7598754519	35.3116667141	-14.0272668079
0.307	2.97527078613	9.92186102779	0.7569323387	-1.11976451967e-05	-9.24823163708e-05	0.00206074841729	0.236771481257	-0.0214176282	0.27424684295	-4.13465564976e-05	-0.000382334402894	0.0195534022796	0.00412622247252	0.13204128126	7.91982237989	-3.0258344885e-05	-0.000336023503504	0.0323006929212	1.95226006978e-06	-4.3996222447e-05	-0.0124350421677	0.0576846720804	0.0630936505605	-15.2472304753	9.48749521346	33.6720378794	20.4075999111	0.000186820090399	0.0027431581414	-0.134975542453	-0.203932079408	-0.0855383156318	3.66867230809	10.7951802615	35.297952365	-13.4014314935
0.308	2.98519308485	9.92273641154	0.993835160509	-1.12890589879e-05	-9.03452659506e-05	0.00221335242301	0.236750184235	-0.0211764165527	0.208176451502	-4.17186036979e-05	-0.000361759997669	0.0215954081702	0.0042619976865	0.139509146704	7.01590850796	-3.0577287488e-05	-0.000301861702643	0.0360229088015	1.90202461481e-06	-5.64746874906e-05	-0.0125218879196	0.0577403327226	0.0482276337493	-14.4848031471	9.52117729942	33.6921340445	19.784730278	0.000189492185204	0.0026010314694	-0.149277801533	-0.204015772045	-0.0818469585865	3.71404178243	10.8304716804	35.2848854544	-12.7323895842
0.309	2.9951163766	9.92384708939	1.22752054594	-1.13782565305e-05	-8.80498192345e-05	0.00237754100935	0.236729096716	-0.0209986210677	0.147414518404	-4.20690689322e-05	-0.000339170471025	0.0235836451162	0.00440479000441	0.146075489107	6.11677629792	-3.08602404952e-05	-0.000264044311694	0.0396118730957	1.8392867202e-06	-6.90011017397e-05	-0.0125309405785	0.0577815096784	0.0341262779154	-13.7179085207	9.55487919558	33.7116582767	19.2637342215	0.000192015094332	0.0024447867858	-0.163211565663	-0.2040957535	-0.078115950908	3.74797357467	10.8657503787	35.2725112503	-12.016018562
0.31	3.00504089489	9.92518948054	1.45726174302	-1.14650741163e-05	-8.55853524844e-05	0.00255139249074	0.236708157931	-0.0208789490438	0.0919295295607	-4.23959672124e-05	-0.000314626089321	0.0255051182936	0.00455370094125	0.151746384577	5.22501464328	-3.11036201149e-05	-0.000222714927609	0.0430468950755	1.76403733573e-06	-8.14976672039e-05	-0.0124621903498	0.0578089696264	0.020793618072	-12.9474111662	9.5886003809	33.730712365	18.8444422781	0.000194374907451	0.00227483945274	-0.176683100464	-0.204171989811	-0.0743566722608	3.7705837196	10.9010170738	35.2608789223	-11.2486375943
0.311	3.01496686928	9.92675930869	1.68239454925	-1.15493383872e-05	-8.29431893334e-05	0.00273293381132	0.236687312383	-0.0208121476092	0.0416733394377	-4.2697380209e-05	-0.000288199903888	0.0273472525706	0.00470783935603	0.156530444978	4.3431061573	-3.13039962571e-05	-0.00017803735698	0.0463082461821	1.67634507343e-06	-9.3886857385e-05	-0.0123161900124	0.0578234828594	0.00823284787324	-12.1741292313	9.6223404354	33.7493966377	18.5241030827	0.000196558175733	0.00209169711162	-0.18960158177	-0.204244458335	-0.0705803747112	3.7820113796	10.9362725338	35.2500410497	-10.4271074682
0.312	3.02489452477	9.92855166388	1.90231583454	-1.16308683023e-05	-8.01166408564e-05	0.00292016314275	0.236666509799	-0.0207930195273	-0.00341717572883	-4.2971468803e-05	-0.000259977284117	0.0290979869721	0.00486632393382	0.160438710608	3.47342510252	-3.1458112237e-05	-0.000130194602728	0.0493772623218	1.5763556558e-06	-0.000106091977877	-0.012094050971	0.0578258224587	-0.00355364913111	-11.3988647774	9.65609903749	33.7678075353	18.2976922169	0.000198552002534	0.00189595648969	-0.201879662101	-0.204313147602	-0.0667981597105	3.78241862194	10.9715175808	35.2400530365	-9.54891908914
0.313	3.03482408113	9.93056106256	2.11648153886	-1.17094771343e-05	-7.71010230242e-05	0.00311107252161	0.236645705071	-0.0208164373868	-0.0434185431805	-4.3216485124e-05	-0.000230055357757	0.0307458657483	0.00502828555966	0.163484541072	2.61823582652	-3.15629034142e-05	-7.93877516832e-05	0.0522364397676	1.46429080658e-06	-0.000118037720572	-0.01179743442	0.0578167634857	-0.0145642969996	-10.6224309596	9.68987595901	33.7860355021	18.1582413539	0.000200344130604	0.00168829965009	-0.213434017103	-0.20437805716	-0.0630209552803	3.77199023834	11.0067530936	35.2309724421	-8.61226972938
0.314	3.04475575242	9.93278150545	2.32440423779	-1.17849744716e-05	-7.38936516593e-05	0.00330367020805	0.236624858174	-0.0208773562698	-0.0784192227293	-4.3430783984e-05	-0.000198542362303	0.0322801251586	0.00519286958259	0.16568350479	1.7796916089	-3.16155146748e-05	-2.5834769576e-05	0.0548695244469	1.34044659298e-06	-0.000129650706623	-0.011428537682	0.057797082162	-0.0247983503028	-9.84567564673	9.72367105837	33.804163212	18.0971783772	0.000201923025282	0.00146948970701	-0.224185869049	-0.204439197384	-0.0592594933658	3.75093359069	11.0419800089	35.2228582443	-7.61612574756
0.315	3.05468974644	9.93520653278	2.52565041557	-1.18571682051e-05	-7.04938153282e-05	0.00349600245433	0.236603934083	-0.0209708250064	-0.108518250636	-4.36128336212e-05	-0.000165556912155	0.0336907751382	0.00535923796874	0.167053267511	0.959833833189	-3.16133166647e-05	3.02307898613e-05	0.0572615944277	1.20519123297e-06	-0.000140860013393	-0.010990075858	0.0577675550175	-0.0342559387184	-9.06950118454	9.75748427204	33.8222641363	18.104670234	0.000203277953151	0.00124036603017	-0.234061484634	-0.204496589274	-0.0555242873371	3.71947846666	11.0771993231	35.2157700458	-6.56027122587
0.316	3.06462626434	9.93782927674	2.71983751468	-1.19258664762e-05	-6.69027269081e-05	0.00368617438584	0.236582902673	-0.0210919961374	-0.133824011544	-4.37612256708e-05	-0.000131227187054	0.0349686750641	0.00552657134256	0.167613480132	0.160591408279	-3.15539206924e-05	8.85611547942e-05	0.0593991354379	1.05896238587e-06	-0.000151597680813	-0.0104852589814	0.0577289579835	-0.0429381293707	-8.29488012014	9.79131560483	33.8404014516	18.1699603796	0.000204399055649	0.00100183896569	-0.242992644321	-0.204550264223	-0.0518256096385	3.67787693068	11.1124120917	35.2097672392	-5.44534210116
0.317	3.07456550023	9.94064251092	2.90663084202	-1.19908795671e-05	-6.31234548577e-05	0.003872369715	0.236561738607	-0.0212361347157	-0.154453145224	-4.38746842884e-05	-9.569004807e-05	0.0361056029038	0.00569407091564	0.167385666023	-0.616219624459	-3.14351922264e-05	0.00014889577714	0.0612701092535	9.0226394908e-07	-0.000161799192763	-0.00991776491879	0.0576820654174	-0.0508470028352	-7.52286680887	9.8251651192	33.8586272788	18.2816940323	0.000205277417183	0.000754884103221	-0.250917080621	-0.204600263762	-0.0481734695971	3.62640315189	11.1476194294	35.2049081454	-4.2728453204
0.318	3.08450764084	9.94363869657	3.08574044332	-1.20520217123e-05	-5.91608354836e-05	0.00405286903317	0.236540421227	-0.0213986260825	-0.170529588591	-4.39520743565e-05	-5.9090088073e-05	0.0370943170901	0.00586096030267	0.166393108037	-1.36889634932	-3.12552629182e-05	0.00021096283916	0.0628640147867	7.3566238801e-07	-0.000171403929376	-0.0092917083077	0.0576276490466	-0.0579857387037	-6.75460492825	9.85903292396	33.8769822384	18.4282250702	0.000205905127295	0.000500536121563	-0.257778882695	-0.204646639293	-0.0445775914225	3.56535319751	11.182822508	35.2012491411	-3.04516334832
0.319	3.0944528652	9.94681002578	3.25691799261	-1.21091128139e-05	-5.50213677393e-05	0.00422606645547	0.236518934422	-0.0215749827536	-0.182183753583	-4.39924087126e-05	-2.15786242556e-05	0.0379286105449	0.00602648722434	0.164660735293	-2.095849138	-3.101254109e-05	0.000274480817397	0.0641719416878	5.59782630092e-07	-0.00018035558646	-0.00861160586049	0.0575664768239	-0.0643587066771	-5.99133101854	9.89291916273	33.8954953006	18.5978994891	0.00020627533648	0.000239882247852	-0.263528864728	-0.204689451785	-0.0410473924379	3.4950447717	11.2180225545	35.1988437875	-1.76554383337
0.32	3.10440134444	9.95014846166	3.41995375231	-1.21619800439e-05	-5.07130922981e-05	0.00439048442682	0.236497266506	-0.0217608505466	-0.189551832504	-4.39948543452e-05	1.66873591929e-05	0.0386033563522	0.00618992509691	0.162215009854	-2.79560174032	-3.07057206331e-05	0.000339160096369	0.0651866162555	3.75303557566e-07	-0.000188602558591	-0.0078823384014	0.0574993116909	-0.0699715593129	-5.23437425293	9.92682400233	33.9141839062	18.7793116122	0.000206382305288	-2.59446323132e-05	-0.268124895602	-0.204728771462	-0.0375919616076	3.41581688903	11.2532208474	35.197741978	-0.438075318933
0.321	3.11435324156	9.95364577536	3.57467365265	-1.22104593185e-05	-4.62454568167e-05	0.00454478653592	0.236475410073	-0.0219520140751	-0.192775224685	-4.39587375107e-05	5.55463097038e-05	0.0391145446695	0.0063505745085	0.159083813325	-3.46679131751	-3.03337882728e-05	0.000404704624208	0.0659024394223	1.82953136865e-07	-0.00019609828281	-0.00710911003696	0.0574269102498	-0.0748313227969	-4.48515271515	9.96074762145	33.933054327	18.9615300223	0.000206221446385	-0.00029577317384	-0.271532187452	-0.204764677462	-0.0342200384297	3.32802946668	11.2884187129	35.1979891157	0.932350732386
0.322	3.12430871124	9.95729358046	3.72093654051	-1.22543966316e-05	-4.16291694374e-05	0.00468778822271	0.236453361865	-0.0221444017224	-0.192000069888	-4.38835477372e-05	9.48332373166e-05	0.0394593105563	0.00650776458189	0.155296333455	-4.10816842159	-2.98960291596e-05	0.0004708136022	0.0663155165622	-1.64967746765e-08	-0.000202801540273	-0.00629740488751	0.0573500213472	-0.0789464824146	-3.74516652036	9.99469019973	33.9521022378	19.1342915148	0.000205789359279	-0.000568401037957	-0.273723540782	-0.204797257477	-0.0309399922829	3.23206282721	11.3236175202	35.1996253363	2.34009061009
0.323	3.13426789971	9.96108336452	3.85863158666	-1.22936492376e-05	-3.68760426727e-05	0.00481846530676	0.236431122619	-0.0223340901961	-0.187376877642	-4.37689406841e-05	0.00013438086884	0.0396359524912	0.00666085422401	0.150882950787	-4.71859691468	-2.93920307585e-05	0.000537183199904	0.0664236788447	-2.22235901628e-07	-0.000208676713629	-0.00545294182611	0.0572693845761	-0.0823270597574	-3.01598816528	10.0286519076	33.9713134645	19.288161926	0.00020508385747	-0.000842602580329	-0.274679543963	-0.204826607374	-0.0277598023226	3.12831709359	11.3588186752	35.2026847869	3.7788105011
0.324	3.14423094465	9.96500651827	3.98767591082	-1.23280866739e-05	-3.19988298677e-05	0.00493596030322	0.23640869692	-0.0225173087513	-0.179060232826	-4.36147398418e-05	0.000174020815807	0.039643941443	0.00680923326212	0.145875125422	-5.29705381473	-2.8821685015e-05	0.000603508287247	0.0662264958426	-4.33421257635e-07	-0.000213693998385	-0.00458162768469	0.0571857287067	-0.0849846791021	-2.29925052403	10.0626328968	33.9906648776	19.4146642983	0.000204103987822	-0.00111713671484	-0.274388725054	-0.204852830795	-0.0246870380377	3.01721147634	11.3940236151	35.2071949719	5.24155943841
0.325	3.15419797509	9.96905436242	4.10801238194	-1.23575916171e-05	-2.70110564496e-05	0.00503958653305	0.236386093044	-0.0226904431514	-0.167208567611	-4.34209370605e-05	0.000213584746755	0.0394839204512	0.00695232346682	0.14030528399	-5.84262904936	-2.8185188784e-05	0.000669484174718	0.065725279098	-6.49183040289e-07	-0.000217829566924	-0.00368950939384	0.0570997700568	-0.0869326208279	-1.59663292763	10.0966332919	34.0101253971	19.5063747019	0.000202850042013	-0.00139075490442	-0.272847654114	-0.204876038734	-0.0217288405809	2.89918343711	11.4292338007	35.2131761772	6.72085118294
0.326	3.16416911136	9.97321817243	4.21960764006	-1.23820605694e-05	-2.19268481486e-05	0.00512883006894	0.236363322803	-0.0228500394229	-0.151983975666	-4.318769191e-05	0.000252905554362	0.039157694763	0.00708957946228	0.134206706918	-6.35452509518	-2.74830425204e-05	0.000734808352443	0.0649230763521	-8.68630665941e-07	-0.000221065684379	-0.00278272551655	0.0570122108163	-0.0881858601772	-0.909845770948	10.1306531831	34.0296570783	19.5569875985	0.000201323559946	-0.00166220922865	-0.270060994347	-0.204896349107	-0.0188919049988	2.7746877271	11.4644507093	35.2206409798	8.20875403285
0.327	3.17414446505	9.9774892014	4.32245029695	-1.24014043726e-05	-1.67607583181e-05	0.00520334959205	0.236340401379	-0.0229928074406	-0.13355205988	-4.29153298787e-05	0.00029181850807	0.0386682126531	0.0072204895238	0.127613416131	-6.83205647866	-2.67160472348e-05	0.000799182218698	0.0638246561591	-1.09085889611e-06	-0.000223390775951	-0.00186745762774	0.0569237373411	-0.0887610901057	-0.240614086099	10.1646926198	34.0492162483	19.5613523945	0.000199527325094	-0.00193026047619	-0.266041500729	-0.204913886291	-0.0161824634882	2.64419529436	11.4996758267	35.2295938503	9.69698689133
0.328	3.184124139	9.98185870121	4.41654932871	-1.241554855e-05	-1.15275963913e-05	0.00526297426143	0.236317347163	-0.0231156243668	-0.112081792438	-4.26043394332e-05	0.000330162382964	0.0380195371361	0.00734457626353	0.120560063335	-7.27464911445	-2.58852997314e-05	0.000862312788094	0.0624364826335	-1.31495400696e-06	-0.000224799445752	-0.000949881973642	0.0568350184324	-0.0886767274014	0.409339494741	10.1987516052	34.0687546664	19.5154839382	0.000197465351751	-0.00219368620906	-0.260809965009	-0.204928780658	-0.013606269811	2.50819206028	11.534910639	35.2400308537	11.1770199165
0.329	3.19410822732	9.9863179422	4.50193264522	-1.24244334779e-05	-6.24225939966e-06	0.00530769972193	0.236294181582	-0.0232155379519	-0.0877453779103	-4.22553679638e-05	0.000367780555959	0.0372168088534	0.00746139720473	0.113081819048	-7.68183945851	-2.49921861527e-05	0.000923914369471	0.0607666801187	-1.53999995366e-06	-0.00022529244765	-3.61218210303e-05	0.0567467036178	-0.0879529016599	1.03831198814	10.2328300929	34.0882206831	19.4165494293	0.000195142864274	-0.00245128874472	-0.254395106314	-0.204941168085	-0.0111685850006	2.36717756046	11.5701566242	35.2519394528	12.6401783973
0.33	3.20409681541	9.99085823142	4.57864579	-1.24280143917e-05	-9.19568341723e-07	0.00533768239395	0.236270928928	-0.023289769693	-0.0607181042433	-4.18692166555e-05	0.000404522060625	0.0362662004792	0.00757054524555	0.105214262591	-8.05327345559	-2.40383738663e-05	0.000983710203339	0.0588249876192	-1.76508448198e-06	-0.000224876608999	0.000867799122019	0.0566594214535	-0.086611427089	1.64463715369	10.2669279835	34.1075603752	19.2628347278	0.000192566268401	-0.00270190300135	-0.246833406943	-0.20495118946	-0.00887416449046	2.2216634599	11.6054152431	35.265298416	14.0777480453
0.331	3.21408997999	9.99547092972	4.64675081521	-1.24262612314e-05	4.42588895613e-06	0.00535323220176	0.236247616185	-0.0233357178313	-0.0311781726778	-4.1446834329e-05	0.000440242592394	0.0351748630593	0.00767164901346	0.0969932732306	-8.38870526548	-2.30258017403e-05	0.0010414340486	0.0566227029015	-1.98930514074e-06	-0.000223564708509	0.00175600185899	0.0565737778612	-0.0846757574601	2.22670210409	10.301045123	34.1267186391	19.0536930859	0.000189743114825	-0.00294440415146	-0.23816889327	-0.204958990165	-0.00672724679202	2.07217193698	11.6406879312	35.2800778301	15.4810801148
0.332	3.22408778919	10.0001474678	4.70632527024	-1.24191583334e-05	9.77990700957e-06	0.00535480390513	0.236224272846	-0.0233509601667	0.000693501788191	-4.09893103046e-05	0.000474805456296	0.0339508647428	0.00776437311143	0.0884549227207	-8.68799575438	-2.19566688619e-05	0.00109683170817	0.0541726162453	-2.2117751499e-06	-0.00022137530982	0.00262279551707	0.05649035452	-0.0821709248363	2.7829631434	10.3351813024	34.1456402252	18.7894791886	0.000186682055234	-0.00317771502914	-0.228452862108	-0.204964719561	-0.00473154384707	1.919233953	11.6759760898	35.2962392176	16.8416948244
0.333	3.2340903026	10.004879361	4.75746128522	-1.24067039787e-05	1.51288025637e-05	0.00534298720319	0.236200930737	-0.0233332566535	0.0347135245102	-4.04978663515e-05	0.000508082449879	0.0326031224243	0.00784841825753	0.0796353694713	-8.95111074445	-2.08334217662e-05	0.00114966248325	0.0514889339109	-2.43162908116e-06	-0.000218332552698	0.00346271872768	0.0564097073261	-0.0791234629709	3.31196058734	10.3693362579	34.1642707005	18.4714713916	0.000183392791101	-0.00340081323681	-0.217743553229	-0.204968530449	-0.00289023316668	1.76338740787	11.7112810772	35.3137357558	18.151381515
0.334	3.24409757139	10.0096582241	4.80026479252	-1.23889098053e-05	2.0459544055e-05	0.00531849577946	0.236177623833	-0.023280551743	0.0706962965196	-3.99738477893e-05	0.000539954674518	0.0311413268537	0.00792352131956	0.0705707545901	-9.17811901794	-1.96587402516e-05	0.00119970054595	0.0485871914797	-2.6480283095e-06	-0.000214465903972	0.00427057872437	0.0563323649364	-0.0755613164945	3.81233236546	10.4035096719	34.1825573287	18.1017849445	0.000179886015534	-0.00361273789803	-0.206105769213	-0.204970578542	-0.00120595186451	1.60517519666	11.7466042014	35.3325125936	19.4022941589
0.335	3.2541096384	10.0144757839	4.83485478722	-1.23658000985e-05	2.5759869672e-05	0.00528215545442	0.236154388069	-0.0231909764299	0.10845432966	-3.94187138176e-05	0.000570313268854	0.0295758618171	0.00798945524687	0.0612971000428	-9.36919007671	-1.84355218684e-05	0.00124673622035	0.045484157325	-2.8601661968e-06	-0.000209809870643	0.00504148793283	0.0562588274096	-0.0715137371888	4.28282624608	10.4377011755	34.2004498606	17.6832787991	0.000176173348583	-0.00381259600472	-0.193610444165	-0.204971021914	0.000319207323798	1.44514318008	11.7819467113	35.3525072611	20.5870408416
0.336	3.26412653824	10.0193238926	4.86136271618	-1.2337410967e-05	3.10183932021e-05	0.00523489160577	0.236131261156	-0.0230628499624	0.147798605263	-3.88340271538e-05	0.000599060058774	0.0279177180243	0.00804602890148	0.051850209173	-9.52459166294	-1.71668651771e-05	0.0012905771623	0.0421977265691	-3.067272971e-06	-0.000204403677749	0.00577089785695	0.0561895649566	-0.067011168782	4.72231056742	10.471910351	34.217901229	17.2194581032	0.000172267266426	-0.00399956830845	-0.180334163284	-0.204970020461	0.00168369795404	1.28383808036	11.8173097901	35.3736501645	21.6987659559
0.337	3.27414829745	10.0241945399	4.87993189134	-1.23037894219e-05	3.62246970102e-05	0.00517771601042	0.23610828239	-0.0228946811746	0.188538970193	-3.8221443065e-05	0.000626108118975	0.0261784023782	0.00809308679098	0.042265569817	-9.64468704906	-1.58560518817e-05	0.00133104942858	0.0387468059912	-3.26862026676e-06	-0.000198290913775	0.00645463009031	0.0561250168113	-0.0620851218003	5.129783396	10.5061367357	34.2348681456	16.7143749222	0.000168181024918	-0.00417291470794	-0.1663586357	-0.204967735353	0.0028865196544	1.12180532049	11.8526945477	35.3958651596	22.7312242389
0.338	3.28417493465	10.0290798644	4.89071700349	-1.22649923676e-05	4.13694116419e-05	0.00511171325297	0.236085492465	-0.0226851694023	0.230484574451	-3.75826978846e-05	0.000651382241829	0.0243698433286	0.008130508706	0.0325782602376	-9.72993210958	-1.4506527954e-05	0.0013679984268	0.035151190452	-3.46352529694e-06	-0.000191519146579	0.00708890430237	0.0560655902303	-0.0567680400671	5.50438007026	10.5403798256	34.2513115973	16.1725286394	0.00016392857802	-0.00433197908749	-0.151770123405	-0.204964328485	0.00392721572672	0.959586824174	11.8881020154	35.4190701944	23.6788453758
0.339	3.29420646067	10.0339721647	4.89388365112	-1.22210855209e-05	4.64442816868e-05	0.00503802683683	0.236062933278	-0.022433204946	0.273444338236	-3.69195971086e-05	0.000674819310015	0.0225042930436	0.00815820926517	0.0228228580888	-9.78087218817	-1.31218838717e-05	0.00140128973778	0.0314314315073	-3.65135462667e-06	-0.000184139512893	0.00767036306985	0.0560116596301	-0.0510931604731	5.84537911773	10.57463908	34.2671972456	15.5987679437	0.000159524491694	-0.00447619356396	-0.136658829535	-0.204959961943	0.00480586853575	0.797718793852	11.9235331395	35.4431780115	24.5367887542
0.34	3.30424287871	10.0388639105	4.88960796036	-1.21721422713e-05	5.14422176677e-05	0.00495784512508	0.236040647741	-0.0221378690514	0.317227450782	-3.62340031686e-05	0.000696368570116	0.0205942271585	0.00817613737052	0.0130333526063	-9.79813877668	-1.17058341013e-05	0.00143080980302	0.0276086989852	-3.83152752544e-06	-0.000176206284639	0.00819609343682	0.055963565866	-0.0450943676329	6.15220656269	10.6089139265	34.2824957274	14.9981957078	0.000154983853861	-0.00460508210357	-0.121118249677	-0.204954797462	0.00552309267607	0.636729486752	11.958988777	35.4680968997	25.3009875938
0.341	3.31428418454	10.0437477526	4.87807621434	-1.21182424955e-05	5.63573338449e-05	0.00487238722928	0.23601867959	-0.0217984333807	0.361643890617	-3.55278229809e-05	0.000715991805137	0.0186522428841	0.00818427557692	0.00324306020658	-9.78244602283	-1.02621959644e-05	0.00145646647072	0.0237046363981	-4.00351887544e-06	-0.000167776415369	0.00866364510266	0.0559216156597	-0.0388060450186	6.42443866585	10.6432037658	34.2971828643	14.3760778978	0.000150322181072	-0.00471826347354	-0.105244490267	-0.204948995903	0.00608002592344	0.4771370081	11.9944696911	35.4937314845	25.9681819901
0.342	3.32433036668	10.048616533	4.85948454402	-1.20594713426e-05	6.11849719377e-05	0.00478288895629	0.235997073193	-0.0214143589525	0.40650496562	-3.4802995376e-05	0.000733663404718	0.0166909562769	0.00818263937885	-0.00651545634689	-9.73458708411	-8.79486803183e-06	0.00147818939449	0.0197412111576	-4.16686161825e-06	-0.000158909070244	0.00907104514745	0.0558860811751	-0.0322629241072	6.66180315695	10.6775079771	34.3112397821	13.7377577126	0.000145555322586	-0.00481545349797	-0.089135558586	-0.204942716731	0.00647831799813	0.319447141374	12.0299765487	35.5199835459	26.5359408036
0.343	3.3343814066	10.0534632946	4.83403864875	-1.19959180012e-05	6.59217108739e-05	0.00469058891609	0.235975873367	-0.0209852945385	0.45162386226	-3.40614785073e-05	0.000749370332603	0.0147228994941	0.00817127641815	-0.0162104650618	-9.65543034573	-7.30780819438e-06	0.00149593028039	0.0157405606445	-4.3211487249e-06	-0.000149665143063	0.00941680921448	0.0558571997466	-0.0254999330093	6.86417903876	10.7118259235	34.3246529486	13.0885753483	0.000140699362541	-0.00489646659186	-0.0728906292001	-0.204936117513	0.00672011718711	0.164151236648	12.0655099169	35.5467528524	27.0026722103
0.344	3.34443727889	10.0582812907	4.8019535318	-1.19276744644e-05	7.05653627753e-05	0.00459671488682	0.235955125182	-0.0205110745067	0.496816201485	-3.33052373452e-05	0.000763111991783	0.0127604188651	0.00815026561662	-0.0258111379945	-9.54591551956	-5.80501156501e-06	0.00150966297835	0.0117248352728	-4.46603467839e-06	-0.000140106763916	0.00969994907956	0.0558351737571	-0.0185520459638	7.03159505228	10.746156957	34.3374141335	12.433794409	0.000135770520969	-0.00496121655251	-0.0566092921122	-0.204929353427	0.00680805489259	0.0117241742555	12.1010702623	35.573938	27.3676230833
0.345	3.35449795153	10.0630639941	4.76345329918	-1.18548343053e-05	7.51149554831e-05	0.00450247052868	0.235934873787	-0.019991716108	0.54190059565	-3.2536231355e-05	0.000774899988529	0.0108155746269	0.00811971623733	-0.0352876205744	-9.40704964042	-4.2904883679e-06	0.00151938341587	0.0077160397563	-4.60123646091e-06	-0.000130296801104	0.00991997654522	0.0558201706666	-0.0114541349847	7.16422690588	10.7805004242	34.3495202982	11.7785351053	0.000130785054397	-0.00500971659268	-0.0403907882244	-0.204922576786	0.00674522819213	-0.137377575156	12.1366579499	35.6014372453	27.6308675036
0.346	3.36456338608	10.0678051062	4.71877092496	-1.17774914765e-05	7.95707020141e-05	0.00440902253338	0.235915164221	-0.0194274162111	0.586699198	-3.1756402462e-05	0.000784757797428	0.00890004317206	0.00807976687861	-0.0446110968821	-9.23990297498	-2.76824197363e-06	0.00152510937267	0.00373587385503	-4.72653404197e-06	-0.000120298361028	0.0100769036072	0.0558123231867	-0.00424082484432	7.2623933749	10.8148556711	34.3609734232	11.1277147606	0.000125759156797	-0.00504207860582	-0.0243332380574	-0.204915936581	0.00653518051547	-0.282717777998	12.1722732432	35.6291493215	27.7932847738
0.347	3.37463353792	10.0724985657	4.66814808361	-1.16957391468e-05	8.39339574275e-05	0.00431748829341	0.235896041239	-0.018818547491	0.631038242253	-3.09676633981e-05	0.000792720330345	0.00702502266132	0.00803058440477	-0.0537538507982	-9.04560485711	-1.24224723901e-06	0.00152688009657	-0.000194426065304	-4.84177036738e-06	-0.000110174289798	0.0101712388524	0.055811729598	0.00305364753586	7.32655138546	10.8492220479	34.3717802784	10.4859956279	0.000120708861665	-0.00505851165985	-0.00853286998904	-0.204909578051	0.00618188055887	-0.423882135074	12.207916305	35.6569742278	27.8565278351
0.348	3.38470835648	10.0771385572	4.61183494516	-1.16096685862e-05	8.82071636605e-05	0.00422892417255	0.235877549138	-0.0181656540869	0.674748565885	-3.01718865264e-05	0.000798833413099	0.00520114284748	0.00797236281789	-0.0626893229579	-8.82533946238	2.83570690222e-07	0.0015247557619	-0.00405424328013	-4.94685085245e-06	-9.99866803433e-05	0.0102039800571	0.055818454206	0.0103955683273	7.35729019737	10.8835989141	34.3819521463	9.85774026811	0.000115649945974	-0.00505931972212	0.00691674544765	-0.204903642261	0.00568969957396	-0.560479834792	12.2435871991	35.6848139829	27.822982356
0.349	3.39478778552	10.0817195197	4.55008999817	-1.15193681129e-05	9.23937829757e-05	0.00414431445781	0.235859731588	-0.017469446746	0.717666115961	-2.93708932326e-05	0.000803153174497	0.00343837994683	0.00790532207468	-0.0713921634553	-8.5803415324	1.80535695796e-06	0.00151881677358	-0.00782373334281	-5.04174238704e-06	-8.97963888304e-05	0.0101766029686	0.0558325279281	0.0177518758267	7.35532480149	10.9179856425	34.3915045036	9.24697428942	0.0001105978368	-0.00504489862518	0.0219254484198	-0.204898265717	0.00506338718361	-0.692144945846	12.2792858927	35.712573333	27.695717901
0.35	3.40487176335	10.0862361546	4.48317984864	-1.14249221111e-05	9.64982207406e-05	0.00406456107201	0.235842631465	-0.0167307974737	0.759632428642	-2.85664439688e-05	0.00080574535316	0.0017459773792	0.00782970685283	-0.0798382802513	-8.31189205961	3.31934680529e-06	0.00150916292108	-0.0114839716685	-5.12647186356e-06	-7.96625642125e-05	0.0100910462671	0.0558539490072	0.0250902825509	7.32148864682	10.9523816231	34.400456669	8.65735647082	0.000105567521343	-0.00501573228957	0.0364072228071	-0.204893580001	0.0043080458891	-0.818537643063	12.3150122596	35.7401604078	27.4784317687
0.351	3.41496022315	10.090683434	4.41137901694	-1.13264101315e-05	0.000100525738339	0.00399047412554	0.2358262907	-0.0159507337168	0.800495085074	-2.7760229028e-05	0.000806684528435	0.00013237317232	0.00774578527108	-0.0880048832512	-8.02131394016	4.8218844598e-06	0.00149591238794	-0.0150170946119	-5.20112424303e-06	-6.96421947167e-05	0.00994969272461	0.0558826838434	0.0323793897786	7.25672580863	10.9867862671	34.4088314252	8.09215594828	0.000100573461084	-0.00497238822705	0.050280902227	-0.204889711426	0.00342910444169	-0.939345251652	12.3507660835	35.7674873171	27.1753867939
0.352	3.42505309317	10.0950566084	4.33496969752	-1.12239060838e-05	0.000104482357095	0.00392276338545	0.235810750117	-0.0151304321059	0.840108136763	-2.69538601226e-05	0.00080605328242	-0.00139486520206	0.00765384756744	-0.0958705240227	-7.70996760282	6.30944096594e-06	0.00147920062434	-0.0184064325841	-5.26584017791e-06	-5.97896750571e-05	0.00975534659445	0.0559186679353	0.0395887940366	7.16208270722	11.0211990101	34.4166546214	7.55423639715	9.56295107932e-05	-0.00491551235503	0.0634708418227	-0.204886780728	0.0024322902629	-1.05428310588	12.3865470625	35.7944706826	26.7913441733
0.353	3.43515029708	10.099351214	4.25424149074	-1.11174775282e-05	0.000108374754157	0.00386203073982	0.235796049295	-0.0142712117866	0.878332501743	-2.61488628309e-05	0.000803941300903	-0.00282909783247	0.00755420473986	-0.103415131134	-7.3792466203	7.77863082369e-06	0.00145917909116	-0.0216366337701	-5.3208132145e-06	-5.01563981158e-05	0.00951120728832	0.0559618069249	0.0466891851305	7.03869948068	11.0556193148	34.4239547629	7.04604664445	9.07488430357e-05	-0.00484582315985	0.0759075485321	-0.204884902783	0.00132360110251	-1.16309521487	12.4223548139	35.821032101	26.3314925581
0.354	3.44525175423	10.1035630803	4.16949110664	-1.10071850754e-05	0.000112210151394	0.00380876373391	0.235782226425	-0.0133745273728	0.915036326041	-2.53466699696e-05	0.000800444421722	-0.0041646605291	0.00744718715375	-0.110620041099	-7.03057330895	9.22622731215e-06	0.00143601388576	-0.0246937770381	-5.36628660094e-06	-4.079037476e-05	0.00922083942314	0.0560119777352	0.0536524354267	6.88780111156	11.0900466735	34.430762595	6.56961750984	8.59438788286e-05	-0.00476410525429	0.0875282625935	-0.204884186344	0.000109276127205	-1.26555473579	12.4581888792	35.8470985345	25.8013745621
0.355	3.45535737994	10.1076883368	4.08102199808	-1.08930819005e-05	0.000115996198388	0.00376333025415	0.235769318181	-0.0124419615524	0.950095314533	-2.45486159389e-05	0.0007956636397	-0.00539690351553	0.00733314312074	-0.117468024914	-6.66539432184	1.06491763855e-05	0.0014098842609	-0.0275654726785	-5.40254973101e-06	-3.17358853742e-05	0.00888813934855	0.056069029793	0.0604516801824	6.71068839988	11.1244806101	34.437110686	6.12656452507	8.12262250108e-05	-0.00467120238141	0.098277483155	-0.204884733823	-0.00120423336529	-1.36146424932	12.4940487298	35.8726026278	25.2068119943
0.356	3.46546708581	10.1117234198	3.9891439639	-1.0775213376e-05	0.000119740850732	0.00372597443273	0.235757359592	-0.0114752173826	0.983393025352	-2.37559320801e-05	0.0007897040779	-0.00652222008557	0.00721243745318	-0.123943310196	-6.28517624101	1.20446090408e-05	0.00138098104973	-0.0302409496721	-5.42993425697e-06	-2.30331665525e-05	0.00851729829489	0.0561327863275	0.067061388818	6.5087288713	11.158920682	34.4430330161	5.71809573472	7.66066188579e-05	-0.00456800992431	0.108107431062	-0.204886641086	-0.00261029341283	-1.45065584569	12.5299337725	35.8974829493	24.5538309589
0.357	3.47558078006	10.1156650781	3.89417268336	-1.06536168282e-05	0.00012345224487	0.00369681384329	0.235746383928	-0.0104761103044	1.01482113078	-2.29697430734e-05	0.000782673935489	-0.007538064735	0.00708544999863	-0.130031598903	-5.89140117335	1.3409852071e-05	0.00134950501075	-0.0327111282726	-5.44880990837e-06	-1.47181362453e-05	0.0081127623195	0.0562030457354	0.0734574271033	6.28334769927	11.1933664808	34.4485645764	5.34502473474	7.20948804019e-05	-0.00445546698768	0.116978442197	-0.204889997291	-0.00410211684567	-1.53299101978	12.5658433561	35.9216841588	23.8485880569
0.358	3.48569836779	10.1195103791	3.79642917775	-1.05283214203e-05	0.000127138570818	0.00367583805269	0.235736422593	-0.00944655991714	1.04427964368	-2.21910643942e-05	0.000774683422942	-0.00844296035919	0.00695257415885	-0.135720080668	-5.48556235619	1.47424371305e-05	0.00131566510822	-0.0349686767845	-5.45958005672e-06	-6.82216045386e-06	0.00767918926332	0.0562795830041	0.0796171103118	6.03601871777	11.2278176336	34.4537409825	5.00778762996	6.76998728461e-05	-0.00433454812401	0.124859285136	-0.204894884746	-0.00567279254739	-1.60836038366	12.6017767767	35.9451571022	23.0972987488
0.359	3.49581975134	10.1232567133	3.69623921067	-1.03993481628e-05	0.000130807944138	0.00366290858816	0.235727505022	-0.00838858154094	1.07167710864	-2.14208008349e-05	0.000765843695661	-0.00923649420272	0.00681421539765	-0.140997441735	-5.06915977796	1.60401080567e-05	0.00127967674406	-0.0370080515433	-5.46267706911e-06	6.28135665171e-07	0.00722140297474	0.056362151183	0.0855192474659	5.7682555904	11.2622738031	34.4585981084	4.70646419376	6.34294713927e-05	-0.00420625478273	0.13172739742	-0.204901378799	-0.00731531434303	-1.67668320762	12.6377332847	35.967858836	22.3061689287
0.36	3.50594483059	10.1269017992	3.59393262863	-1.02667100515e-05	0.000134468278618	0.00365776037037	0.235719658592	-0.00730427760658	1.09693075996	-2.06597460883e-05	0.000756265797385	-0.00991930235034	0.00667078974201	-0.145853869534	-4.64369582087	1.7300826408e-05	0.00124175995867	-0.0388255192429	-5.45855749643e-06	7.61100970297e-06	0.00674434510087	0.0564504828952	0.09114417686	5.48160319772	11.296734688	34.4631717416	4.44080213457	5.92905407182e-05	-0.00407160656635	0.137569035335	-0.204909547761	-0.00902260934544	-1.73790679721	12.6737120904	35.9897525859	21.4813307524
0.361	3.51607350334	10.1304436868	3.4898425974	-1.01304123316e-05	0.000138127161129	0.00366000465305	0.235712908539	-0.00619582890408	1.11996664491	-1.99085833772e-05	0.000746059624877	-0.0104930426651	0.00652272228079	-0.150281052911	-4.21067093251	1.85227751967e-05	0.00120213761858	-0.0404191609228	-5.44769714425e-06	1.41096946518e-05	0.00625302479682	0.0565442918802	0.096473793107	5.17762929632	11.3312000225	34.4674972648	4.21024413407	5.52889212439e-05	-0.00393163238225	0.142379332878	-0.204919452849	-0.0107875656032	-1.7920057181	12.7097123705	36.0108076429	20.6287833527
0.362	3.52620566556	10.1338807605	3.38430479728	-9.99045288592e-06	0.000141791730204	0.00366913349682	0.235707277882	-0.00506548572389	1.14071971539	-1.91678871021e-05	0.000735332925441	-0.0109603562058	0.00637044566531	-0.154272178045	-3.77157933493	1.97043608107e-05	0.00116103360957	-0.0417888571093	-5.43058607671e-06	2.01124404275e-05	0.0057524667546	0.0566432745597	0.101491566004	4.85791649745	11.3656695758	34.4716093654	4.01395724714	5.14294242615e-05	-0.00378736158259	0.146162266433	-0.204931148161	-0.0126030589061	-1.83898088767	12.7457332739	36.0309992043	19.7543394044
0.363	3.53634121181	10.1372117412	3.27765654027	-9.8468227409e-06	0.000145468559847	0.00368452578959	0.235702787359	-0.00391555892344	1.15913388552	-1.843812547e-05	0.000724190338691	-0.011324817296	0.00621439861624	-0.157821920102	-3.32790478001	2.08442131426e-05	0.0011186710541	-0.0429362538185	-5.40772360509e-06	2.56125028111e-05	0.00524765801249	0.0567471116185	0.106182551556	4.5240546058	11.4001431514	34.475541776	3.85086382926	4.77158358762e-05	-0.00363981518802	0.148930522704	-0.20494468068	-0.0144619786202	-1.87885854067	12.7817739276	36.050308163	18.8635779768
0.364	3.54648003553	10.1404356873	3.17023579963	-9.6995066859e-06	0.000149163550146	0.00370545480796	0.235699455374	-0.00274841095148	1.17516205832	-1.77196640538e-05	0.000712732493759	-0.0115908725662	0.00605502444085	-0.160926430673	-2.88111636183	2.19411839559e-05	0.00107527057252	-0.0438647093538	-5.37961331426e-06	3.06080788473e-05	0.00474349405992	0.0568554695921	0.110533395535	4.17763335232	11.4346205858	34.4793270448	3.71967376024	4.4150929636e-05	-0.00348999729238	0.15070526858	-0.204960090295	-0.016357252437	-1.91168909275	12.8178334421	36.0687208541	17.9618040919
0.365	3.55662202937	10.1435519953	3.06238020025	-9.54848399773e-06	0.000152881826197	0.00373109729294	0.235697297946	-0.00156644686098	1.18876612268	-1.70127702205e-05	0.000701055172749	-0.0117637694539	0.00589276956499	-0.163583321052	-2.43266439686	2.29943435455e-05	0.0010310486068	-0.0445792220892	-5.3467581807e-06	3.51021882869e-05	0.00424472481926	0.0569680024548	0.114532329986	3.82023555052	11.4691017475	34.4829963403	3.61891726404	4.07364876164e-05	-0.00333888674666	0.151515822864	-0.204977409856	-0.0182818699413	-1.93754591572	12.8539109169	36.0862287638	17.0540154427
0.366	3.56676708556	10.1465603984	2.95442594402	-9.39372926121e-06	0.000156627646838	0.00376054399015	0.235696328669	-0.000372105341	1.19991691725	-1.63176183588e-05	0.000689248550614	-0.0118494748167	0.00572808208374	-0.165791641443	-1.98397638448	2.40029757619e-05	0.000986215825904	-0.0450863396965	-5.30965583592e-06	3.91025012685e-05	0.00375590114399	0.0570843532014	0.11816916311	3.45343069674	11.5035865353	34.4865792879	3.54697792977	3.74733296333e-05	-0.00318742921962	0.151399231206	-0.204996665244	-0.0202289049197	-1.95652404102	12.8900054454	36.1028282097	16.1448763236
0.367	3.57691509625	10.1494609647	2.84670669027	-9.23521327548e-06	0.000160404324622	0.0037928115775	0.235696558692	0.000832150201177	1.20859416702	-1.5634295823e-05	0.000677396520958	-0.0118545844948	0.00556141033494	-0.167551856166	-1.53645306114	2.49665714902e-05	0.00094097563077	-0.0453940505712	-5.26879402873e-06	4.26211131082e-05	0.00328132253538	0.0572041554144	0.121435262974	3.07876903223	11.5380748769	34.4901038396	3.50212540478	3.43613501582e-05	-0.0030365297305	0.150399747036	-0.205017875464	-0.0221915363462	-1.96873881179	12.9261161195	36.1185199972	15.2386986986
0.368	3.58706595378	10.1522540943	2.73955238424	-9.072904034e-06	0.000164214158348	0.00382685587537	0.235697996687	0.00204384048016	1.21478639089	-1.49628095044e-05	0.000665576116287	-0.011786224848	0.00539320149937	-0.168865814977	-1.09146456204	2.58848206937e-05	0.000895522776227	-0.0455116585142	-5.22464633828e-06	4.56742677952e-05	0.00282498683877	0.0573270348137	0.124323535529	2.69777607647	11.5725667269	34.493596176	3.48254736513	3.13995624202e-05	-0.00288704574551	0.148568222949	-0.205041052767	-0.0241630680026	-1.97432450089	12.9622420341	36.1333090618	14.3394304886
0.369	3.59721955108	10.1549405145	2.63328807987	-8.90676776513e-06	0.000168058379387	0.00386158620233	0.235700648847	0.00326047906577	1.21849078021	-1.43030929312e-05	0.000653857030123	-0.0116519474792	0.00522390023157	-0.169736720611	-0.650346705155	2.67576031448e-05	0.000850042125946	-0.0454496420475	-5.17766818809e-06	4.82820325807e-05	0.00239054273219	0.0574526107801	0.126828397386	2.31194763849	11.6070620653	34.4970806398	3.48638036847	2.85861490851e-05	-0.00273978092473	0.145961418613	-0.205066202774	-0.026136946709	-1.97343291191	12.9983822906	36.1472041023	13.4506505579
0.37	3.60737578197	10.1575212749	2.52823271416	-8.73677001901e-06	0.000171937112842	0.00389588070818	0.235704518877	0.00447958098056	1.21971304936	-1.36550137926e-05	0.000642301247109	-0.0114596185503	0.00505394732493	-0.17016909267	-0.21439741295	2.75849779852e-05	0.000804707554891	-0.0452195000639	-5.12829320836e-06	5.04679268795e-05	0.00198124586544	0.0575804978507	0.128945743858	1.92274530631	11.6415608955	34.5005796996	3.51173914969	2.59185188233e-05	-0.0025954795989	0.142641233058	-0.205093324637	-0.0281067791551	-1.96623198013	13.0345360013	36.1602172127	12.5755701512
0.371	3.61753454148	10.1599977402	2.42469792068	-8.56287678537e-06	0.000175849354437	0.00392860248157	0.235709608003	0.0056986711362	1.21846726188	-1.30183817762e-05	0.000630962785695	-0.011217304278	0.00488377841459	-0.17016872802	0.215126712817	2.83671722686e-05	0.000759681011941	-0.0448335858352	-5.07692999013e-06	5.22585095813e-05	0.00159991953801	0.057710307179	0.130672912717	1.53159241055	11.6760632423	34.5041139412	3.55674411356	2.33933680004e-05	-0.00245482204692	0.138673870898	-0.2051224112	-0.0300663473399	-1.95290438936	13.0707022917	36.1723635179	11.7170401663
0.372	3.62769572614	10.1623715826	2.32298679836	-8.38505562627e-06	0.000179792963777	0.00395861619787	0.235715914985	0.00691529258069	1.21477562701	-1.23929566052e-05	0.000619887556371	-0.0109331543684	0.00471382272166	-0.16974265784	0.637013647472	2.91045686512e-05	0.000715111753166	-0.0443049317154	-5.02395927046e-06	5.36829297595e-05	0.00124892081847	0.0578416479575	0.132008644149	1.13987045406	11.7105691503	34.5077020866	3.61954669654	2.10067466596e-05	-0.00231842063456	0.134128953824	-0.205153449185	-0.0320096226449	-1.9336462206	13.1068803038	36.1836608198	10.8775636926
0.373	3.63785923432	10.1646447724	2.22339275107	-8.20327680718e-06	0.000183764674396	0.00398480504085	0.235723436138	0.008127014531	1.20866827352	-1.17784561587e-05	0.000609113336535	-0.0106152853035	0.00454450184198	-0.168899101508	1.05009901578	2.97976924046e-05	0.000671135753722	-0.0436470671716	-4.96973158224e-06	5.47724466692e-05	0.000930113000873	0.0579741287982	0.132953037374	0.748915995733	11.7450786819	34.5113610361	3.69835226238	1.87541279111e-05	-0.00218681686249	0.129078590299	-0.205186419386	-0.0339307785769	-1.90866564331	13.1430691989	36.1941292581	10.0593129471
0.374	3.64802496649	10.1668195679	2.12619833089	-8.01751440962e-06	0.000187760120719	0.00400608760363	0.235732165366	0.00933144016625	1.20018299692	-1.11745645599e-05	0.000598669861127	-0.010271665513	0.00437622858247	-0.167647417518	1.45326896535	3.04471979333e-05	0.000627875303619	-0.042873833036	-4.91456539601e-06	5.55599257982e-05	0.000644845257149	0.0581073590691	0.133507504358	0.360017972358	11.7795919154	34.5151059325	3.79144059122	1.66304798007e-05	-0.00206047935837	0.123596417948	-0.205221296876	-0.0358242022289	-1.87818166078	13.179268159	36.2037909897	9.26415012032
0.375	3.65819282553	10.1688985041	2.03167414665	-7.82774740839e-06	0.000191773881746	0.00402143445103	0.235742094193	0.0105262141565	1.18936498358	-1.05809401163e-05	0.000588579026094	-0.00991000455424	0.0042094058479	-0.165998051622	1.84546282682	3.10538549799e-05	0.000585438789553	-0.041999195095	-4.85874577383e-06	5.60793185655e-05	0.000393940277505	0.0582409501818	0.133674721064	-0.0255845600041	11.8141089435	34.5189502445	3.89718342572	1.46303387054e-05	-0.00193980283218	0.117756634435	-0.20525805123	-0.0376845045205	-1.84242292226	13.2154763894	36.2126698901	8.49365086108
0.376	3.66836271697	10.1708843801	1.94007782266	-7.63396069703e-06	0.000195799540976	0.00402988400819	0.235753211815	0.011709029904	1.17626651132	-9.99722300342e-06	0.000578855199587	-0.00953764845879	0.00404442558087	-0.163962482434	2.22567554849	3.16185347056e-05	0.00054392066186	-0.0410370602915	-4.80252354755e-06	5.63651339986e-05	0.000177690588657	0.0583745168307	0.133458576641	-0.406704287569	11.8486298715	34.5229058659	4.0140593946	1.27478832903e-05	-0.00182510799813	0.111633033655	-0.205296646746	-0.0395065292827	-1.80162660219	13.25169312	36.2207912806	7.74913000315
0.377	3.67853454928	10.1727802456	1.85165304691	-7.43614604569e-06	0.000199829761695	0.00403055743138	0.235765505148	0.012877636473	1.16094662668	-9.4230425868e-06	0.000569505633664	-0.00916148338784	0.0038816677573	-0.161553164713	2.59295989306	3.21421958277e-05	0.00050340158226	-0.0400010989082	-4.74611502488e-06	5.64519113392e-05	-4.13590736414e-06	0.0585076781794	0.132864120934	-0.782207126496	11.8831548161	34.5269832286	4.14066588134	1.09770080667e-05	-0.00171664244891	0.105298064801	-0.205337042692	-0.0412853612623	-1.75603735715	13.2879176065	36.2281816797	7.03166829795
0.378	3.6887082341	10.1745893864	1.76662868261	-7.23430297661e-06	0.00020385637647	0.0040226721184	0.235778958889	0.0140298451885	1.14347080421	-8.85802428639e-06	0.000560530967143	-0.00878784965418	0.00372149943966	-0.158783470573	2.94642838756	3.26258709912e-05	0.000463948744752	-0.0389045761083	-4.68970221772e-06	5.63737029791e-05	-0.000152280812834	0.0586400589953	0.131897510688	-1.15101336426	11.9176839034	34.5311914255	4.27572798729	9.31139561705e-06	-0.00161458245045	0.098821932108	-0.205379193539	-0.0430163331196	-1.70590635738	13.3241491316	36.2348685837	6.34213957191
0.379	3.69888368645	10.1763153098	1.68521799892	-7.02843954373e-06	0.000207870489294	0.00400555352882	0.23579355558	0.0151635358817	1.12391058216	-8.30179589867e-06	0.00055192580831	-0.0084224680114	0.00356427388993	-0.15566762887	3.28525501787	3.30706535429e-05	0.00042561635864	-0.0377601961149	-4.63343357754e-06	5.61635773717e-05	-0.000267970401996	0.058771290728	0.130565954765	-1.51209848229	11.9522172683	34.5355383419	4.41810476035	7.74458658785e-06	-0.00151903560795	0.0922717528896	-0.205423049221	-0.0446950314963	-1.65149039589	13.3603870061	36.2408802722	5.68123740703
0.38	3.70906082496	10.1779617278	1.60761798918	-6.8185730048e-06	0.000211862588563	0.00397864500987	0.235809275679	0.0162766627639	1.1023431822	-7.75399330233e-06	0.000543679384364	-0.00807037987958	0.00341032974398	-0.15222066303	3.60867666269	3.34776848619e-05	0.000388446279522	-0.0365799621204	-4.57742521307e-06	5.58531515666e-05	-0.000352881208258	0.0589010125347	0.128877658679	-1.86449368912	11.9867550528	34.5400307905	4.56679241359	6.2700466158e-06	-0.00143004433614	0.0857107907358	-0.205468555388	-0.0463173022283	-1.59305106802	13.396630569	36.2462456412	5.04950074106
0.381	3.7192395721	10.1795325412	1.53400880285	-6.60473037614e-06	0.00021582266875	0.00394151536295	0.23582609764	0.0173672599112	1.0788511124	-7.21426548865e-06	0.000535776242992	-0.0077359028644	0.00325999024869	-0.148458327567	3.91599426334	3.38481423873e-05	0.00035246877111	-0.0353750547039	-4.52176255592e-06	5.54721627318e-05	-0.000409096461304	0.0590288722484	0.126841768737	-2.20728619522	12.0212974056	34.5446746492	4.72092494369	4.88122942219e-06	-0.00134759005108	0.0791977793904	-0.205515653667	-0.0478792547722	-1.5308540198	13.4328791889	36.2509940604	4.44733757526
0.382	3.72941985428	10.1810318222	1.46455328539	-6.38694886257e-06	0.0002197403584	0.00389386393844	0.235843997993	0.0184334463447	1.05352175457	-6.68227887201e-06	0.000528196990288	-0.0074226025444	0.00311356256312	-0.144397043571	4.20657372894	3.41832284619e-05	0.000317703378199	-0.0341557311193	-4.46650243084e-06	5.50480874412e-05	-0.000439054119962	0.0591545272908	0.12446831601	-2.53961925986	12.0558444804	34.5494749977	4.87977220863	3.57163540369e-06	-0.00127159798592	0.0727863509209	-0.205564281927	-0.0493772659096	-1.46516825492	13.4691322635	36.2551552525	3.87504658848
0.383	3.73960160209	10.1824637972	1.39939665422	-6.1652761574e-06	0.000223605051925	0.00383552311086	0.235862951432	0.0194734306914	1.02644693875	-6.15772085262e-06	0.00052091904849	-0.00713328105183	0.00297133712462	-0.140053833417	4.47984657824	3.44841600955e-05	0.000284159888993	-0.0329312472913	-4.41167547882e-06	5.46058165941e-05	-0.00044548757424	0.059277645529	0.121768160359	-2.86069204091	12.090396436	34.5544362516	5.04273556918	2.33486515032e-06	-0.00120194252082	0.0665245792836	-0.205614374551	-0.0508079827819	-1.39626548963	13.5053892208	36.2587591938	3.33283607662
0.384	3.7497847504	10.1838328286	1.33866626024	-5.93977061019e-06	0.000227406042512	0.00376645806255	0.235882930905	0.0204855154151	0.997722508619	-5.64030262002e-06	0.000513917416726	-0.00686998247609	0.00283358708043	-0.135446254967	4.73531032263	3.47521597217e-05	0.000251839363478	-0.0317098037393	-4.35728887422e-06	5.41673926056e-05	-0.000431360402711	0.0593979060765	0.118752934699	-3.16975927851	12.1249534353	34.5595622901	5.20934140682	1.16466743617e-06	-0.00113845290749	0.0604546473754	-0.205665862705	-0.0521683253018	-1.32441955002	13.5416495184	36.2618360318	2.82083993405
0.385	3.75996923852	10.1851433975	1.28247149661	-5.71050126219e-06	0.000231132653486	0.00368676388661	0.235903907713	0.0214681006084	0.967447877978	-5.12976120256e-06	0.000507165418192	-0.00663401459159	0.00270056778519	-0.130592335507	4.97252859673	3.49884470053e-05	0.000220735203628	-0.0304985159608	-4.30332927093e-06	5.37518139749e-05	-0.000399796858716	0.0595150000387	0.115434989639	-3.46613084225	12.1595156447	34.5648565771	5.37923263758	5.49813510729e-08	-0.0010809192627	0.0546126422113	-0.205718674612	-0.0534554879741	-1.24990579439	13.5779126444	36.2644160172	2.33913081884
0.386	3.77015501026	10.1864000851	1.23090379126	-5.4775477527e-06	0.000234774365483	0.00359666010732	0.235925851607	0.022419687338	0.935725581134	-4.62586078448e-06	0.000500635417956	-0.00642598588094	0.0025725163646	-0.125510505686	5.19113104521	3.51942317277e-05	0.000190834241111	-0.0293034090739	-4.24976590867e-06	5.33749105485e-05	-0.000354009994076	0.0596286312028	0.111827338633	-3.74917116962	12.1940832341	34.5703222728	5.55215861648	-1.00002763129e-06	-0.00102909870203	0.0490284791214	-0.205772735827	-0.054666941148	-1.17300055327	13.6141781171	36.2665294477	1.88773025572
0.387	3.78034201408	10.1876075554	1.18403671682	-5.24100010149e-06	0.000238320936938	0.00349648280296	0.235948730891	0.0233388805399	0.902660822729	-4.12839332708e-06	0.000494299496857	-0.00624585631753	0.00244965134492	-0.120219533675	5.39081297648	3.53707077576e-05	0.000162117818688	-0.028129435772	-4.19655380799e-06	5.30492908049e-05	-0.000297229493029	0.059738516674	0.107943603737	-4.01829862333	12.2286563764	34.5759623339	5.72796358168	-2.00593772555e-06	-0.000982721486482	0.0437259519748	-0.205827969513	-0.0558004317122	-1.0939805751	13.6504454852	36.2682066209	1.46661600471
0.388	3.79053020312	10.1887705369	1.14192618802	-5.0009583752e-06	0.000241762515638	0.00338667459715	0.235972512527	0.0242243914642	0.868361025699	-3.63717854428e-06	0.00048813006874	-0.00609299991663	0.00233217234819	-0.114738459789	5.57133479526	3.55190480883e-05	0.000134562842839	-0.0269805159254	-4.1436369824e-06	5.27843603746e-05	-0.000232631367687	0.0598443874569	0.10379796203	-4.27298479012	12.2632352474	34.5817796026	5.90657389164	-2.96804699839e-06	-0.000941497059198	0.0387229025944	-0.20588429672	-0.0568539832332	-1.01312246697	13.6867143274	36.2694777923	1.07572689652
0.389	3.8007195353	10.1898938053	1.10461078212	-4.7575322477e-06	0.000245089739365	0.00326777285648	0.235997162242	0.0250750396691	0.832935384009	-3.15206329469e-06	0.000482100430435	-0.00596627669238	0.0022202598524	-0.109086531778	5.73252122727	3.56404009033e-05	0.000108142787121	-0.025859595511	-4.09095159778e-06	5.25864088705e-05	-0.000163271640361	0.0599459889843	0.0994050927628	-4.5127537442	12.2978200256	34.5877768818	6.08798452467	-3.8913554572e-06	-0.000905119858434	0.0340314989331	-0.20594163666	-0.0578258955287	-0.93070212414	13.7229842528	36.2703731385	0.714965417981
0.39	3.81090997328	10.1909821668	1.07211207598	-4.510840466e-06	0.000248293824038	0.00314039648825	0.23602264464	0.025889754571	0.796494419686	-2.67292046128e-06	0.000476185236394	-0.00586411139053	0.00211407501602	-0.103283140989	5.87426034997	3.57358866111e-05	8.28286283692e-05	-0.0247687219925	-4.03842901332e-06	5.24587600465e-05	-9.20260076462e-05	0.0600430815933	0.0947801252445	-4.73718129253	12.3324108926	34.5939569965	6.27224488556	-4.7805527888e-06	-0.000873274804758	0.0296586084183	-0.205999906979	-0.0587147436609	-0.846994139953	13.7592549008	36.2709227205	0.384198509157
0.391	3.82110148458	10.1920404404	1.04443511367	-4.2610102349e-06	0.000251366638167	0.00300523177106	0.236048923305	0.0266675765554	0.75914954918	-2.19964739679e-06	0.000470360892586	-0.00578457622458	0.00201375956573	-0.0973477595927	5.99650244355	3.58065957757e-05	5.85897009458e-05	-0.0237091328543	-3.98599864409e-06	5.24019784211e-05	-2.15372431853e-05	0.0601354409496	0.0899385874894	-4.94589421758	12.3670080325	34.6003228411	6.45944430679	-5.64001137887e-06	-0.000845642375386	0.0256062503255	-0.206059024039	-0.0595193763288	-0.762271195883	13.7955259403	36.2711564483	0.083257086575
0.392	3.83129404153	10.1930734424	1.02156890184	-4.00817653437e-06	0.000254300762887	0.00286301766772	0.236075960922	0.0274076576607	0.721012661234	-1.73216401697e-06	0.000464605867057	-0.00572547483396	0.00191943574641	-0.0912998790327	6.09925867642	3.5853587855e-05	3.53944576573e-05	-0.0226813537227	-3.93359059292e-06	5.24141239178e-05	4.58282364573e-05	0.0602228584212	0.0848963556159	-5.13856952943	12.4016116326	34.6068774121	6.64969758689	-6.47378416437e-06	-0.000821903195602	0.0218721092437	-0.206118903184	-0.0602389136397	-0.676803426002	13.8317970706	36.271104044	-0.188065491617
0.393	3.84148762123	10.1940859703	1.00348694995	-3.7524813843e-06	0.000257089537254	0.00271453106642	0.236103719382	0.0281092618449	0.682195707108	-1.27041062482e-06	0.000458900917237	-0.00568442480639	0.00183120633196	-0.0851589498751	6.1825996387	3.58778906486e-05	1.32111295918e-05	-0.0216853024083	-3.88113800853e-06	5.24910448491e-05	0.00010801362615	0.060305141401	0.079669603984	-5.31493373445	12.4362218832	34.6136238262	6.84313070029	-7.28560680997e-06	-0.00080174209561	0.0184500907394	-0.206179459013	-0.0608727442346	-0.590857763775	13.8680680201	36.2707950037	-0.430015303195
0.394	3.85168220561	10.1950827877	0.990147873759	-3.49407307119e-06	0.000259727088972	0.00256057237003	0.236132159895	0.0287717648522	0.64281030756	-8.14345547873e-07	0.000453229236656	-0.00565893635523	0.00174915469543	-0.0789443231873	6.24665373692	3.58805003538e-05	-7.99171924941e-06	-0.0207203952743	-3.82857913672e-06	5.26266987877e-05	0.000163294251193	0.060382113581	0.074274756054	-5.47476212552	12.4708389778	34.6205653251	7.03986693919	-8.07890365784e-06	-0.00078485160012	0.0153309002414	-0.206240605646	-0.0614205217516	-0.504697269993	13.9043385469	36.270258556	-0.64287994802
0.395	3.86187778131	10.1960686097	0.981496013701	-3.23310535117e-06	0.000262208351062	0.00240195180989	0.236161243105	0.0293946536938	0.60296737554	-3.63942666579e-07	0.000447576525932	-0.0056464850922	0.00167334493704	-0.0726751935878	6.29160546208	3.58623821226e-05	-2.82447431685e-05	-0.019785652564	-3.77585904205e-06	5.28134905494e-05	0.00021028927207	0.060453615177	0.0687284359436	-5.61787809525	12.5054631131	34.6277052654	7.24001380056	-8.85679687616e-06	-0.000770934836533	0.0125026269313	-0.206302256987	-0.0618821606112	-0.418580449303	13.940608438	36.2695236209	-0.826990321279
0.396	3.87207433966	10.1970480887	0.9774620682	-2.96973664296e-06	0.000264529065367	0.002239476801	0.236190929194	0.0299775257611	0.562776759034	8.08110937643e-08	0.000441930994755	-0.00564457726175	0.0016038220682	-0.0663705440858	6.31769354189	3.58244710164e-05	-4.75774692925e-05	-0.0188797996839	-3.72293098844e-06	5.30426166661e-05	0.000247962961467	0.0605195031053	0.0630474206616	-5.74415246892	12.5400944893	34.6350470977	7.44365071505	-9.62211822698e-06	-0.0007597078651	0.00995131593457	-0.206364326983	-0.0622578311184	-0.332760564983	13.9768775092	36.2686187648	-0.982721857727
0.397	3.8822718766	10.1980258016	0.977963769808	-2.70412922324e-06	0.000266685774061	0.00207394058605	0.236221178001	0.0305200875925	0.52234690357	5.19918242635e-07	0.000436283302987	-0.00565080627454	0.00154061224975	-0.0600490928211	6.32520898766	3.57676732567e-05	-6.60180500891e-05	-0.0180013619093	-3.66975747694e-06	5.33044063277e-05	0.000275616361673	0.0605796511121	0.0572485930003	-5.85350285372	12.57473331	34.642594332	7.65081787854	-1.03774228845e-05	-0.000750901450013	0.00766151424142	-0.206426729876	-0.0625479538805	-0.247484959313	14.0131456046	36.2675721563	-1.11049521714
0.398	3.89247039262	10.1990062368	0.982906538993	-2.43644843595e-06	0.000268675800524	0.00190611234073	0.236251949121	0.0310221533113	0.481784534059	9.53373119089e-07	0.000430626449921	-0.00566289985692	0.00148372308244	-0.0537292418049	6.31449304465	3.56928676785e-05	-8.35931063032e-05	-0.0171487505188	-3.61631094891e-06	5.3588649748e-05	0.000292870478921	0.0606339498562	0.0513488950754	-5.94589299613	12.6093797824	34.650350494	7.86150622368	-1.11250047614e-05	-0.000744262303713	0.00561677835741	-0.20648938045	-0.0627531935535	-0.162994386628	14.0494125965	36.2664115207	-1.21077595651
0.399	3.90266989263	10.1999937821	0.992184186354	-2.16686192513e-06	0.000270497221114	0.00173672883819	0.236283202019	0.0314836427579	0.441194359213	1.38116415465e-06	0.000424955621196	-0.00567875759277	0.00143314394766	-0.0474290277554	6.28593505432	3.56009072998e-05	-0.000100327651028	-0.0163203389301	-3.56257417093e-06	5.38849062027e-05	0.000299642430546	0.060682306945	0.045365282508	-6.02133213854	12.6440341172	34.6583190716	8.07564888149	-1.18669128369e-05	-0.000739553847278	0.00380013451253	-0.206552194272	-0.0628744519327	-0.0795223715249	14.0856783843	36.2651640959	-1.28407353908
0.4	3.91287038588	10.200992714	1.00567956828	-1.89553889988e-06	0.000272148829383	0.00156648769986	0.23631489613	0.0319045793358	0.400678796577	1.80327596668e-06	0.000419268002877	-0.00569647904536	0.00138884639623	-0.0411660751103	6.23997023588	3.54926209321e-05	-0.00011624508448	-0.0155145279751	-3.50854032509e-06	5.41827854776e-05	0.000296116119205	0.0607246469259	0.039314679256	-6.0798743655	12.6786965285	34.666503453	8.29311390221	-1.26049680293e-05	-0.000736556537449	0.00219448514528	-0.206615087928	-0.0629128604175	0.0027054019738	14.1219428946	36.2638565895	-1.33093940467
0.401	3.92307188583	10.2020071864	1.02326528542	-1.62264943803e-06	0.000273630094332	0.00139604219823	0.236346990964	0.0322850875938	0.360337719088	2.21969125405e-06	0.00041356257186	-0.00571438298919	0.00135078458302	-0.0349575512953	6.1770773941	3.53688147656e-05	-0.000131367248453	-0.0147297999712	-3.45421283332e-06	5.44721980689e-05	0.000282709063308	0.060760911232	0.0332139331101	-6.12161792643	12.7133672336	34.6749068593	8.51369865239	-1.33407802059e-05	-0.000735067815798	0.000782958156591	-0.206677979245	-0.0628697718855	0.0834716620157	14.1582060805	36.2625151376	-1.35196438432
0.402	3.93327441004	10.2030412213	1.04480435327	-1.34836383376e-06	0.000274941114194	0.00122599752606	0.236379446203	0.0326253905639	0.320268221083	2.63039247553e-06	0.000407839871093	-0.00573101854527	0.00131889574522	-0.0288201243182	6.09777656006	3.52302738767e-05	-0.000145714529294	-0.0139647617108	-3.39960494874e-06	5.47435710878e-05	0.000260036974559	0.0607910580845	0.0270797718842	-6.14670452537	12.7480464532	34.6835322714	8.73712566495	-1.40757649827e-05	-0.000734901737743	-0.000450802046274	-0.206740787507	-0.0627467520161	0.162568076863	14.1944679207	36.2611652677	-1.34777542949
0.403	3.94347798	10.2040986989	1.07015088573	-1.07285199308e-06	0.000276082567161	0.00105690840827	0.236412221802	0.032925806878	0.280564407003	3.03536329969e-06	0.000402101777225	-0.00574516919078	0.00129310072168	-0.0227699227527	6.002626571	3.50777636128e-05	-0.000159305998582	-0.0132181768639	-3.34473914902e-06	5.49880283511e-05	0.000228877551947	0.0608150623506	0.0209287603395	-6.15531856415	12.7827344105	34.6923823543	8.963040106	-1.4811160021e-05	-0.000735888339031	-0.00152240053037	-0.206803433668	-0.0625455701114	0.239795732545	14.2307284193	36.259831864	-1.31903193891
0.404	3.95368262102	10.2051833497	1.09915076196	-7.96282879345e-07	0.000277055660319	0.000889277906972	0.236445278079	0.0331867476806	0.241317198146	3.43458982194e-06	0.000396351267273	-0.00575585071225	0.00127330451122	-0.0168224981694	5.8922225957	3.49120308228e-05	-0.000172159581306	-0.0124889885843	-3.28964636758e-06	5.51975345179e-05	0.000190134781651	0.0608329153598	0.0147772578932	-6.14768632845	12.8174313314	34.7014593788	9.19100882858	-1.55480405882e-05	-0.000737872795252	-0.00244651191015	-0.206865840547	-0.0622681894652	0.314965559868	14.2669876048	36.2585391372	-1.26642172039
0.405	3.96388836207	10.2062987462	1.13164230436	-5.18824010235e-07	0.0002778620779	0.000723557256059	0.23647857581	0.0334087133585	0.202614157461	3.82806155048e-06	0.000390592189819	-0.00576230419624	0.0012593968671	-0.0109927900658	5.76719361138	3.47338049111e-05	-0.000184292242252	-0.0117763333084	-3.23436509817e-06	5.53650043132e-05	0.000144804808947	0.0608446246773	0.00864137717609	-6.1240751057	12.8521374436	34.7107651437	9.42052093893	-1.6287334199e-05	-0.000740714426346	-0.00323675027917	-0.206927933021	-0.0619167573317	0.38789870718	14.3032455296	36.2573105979	-1.19065691531
0.406	3.97409523559	10.2074482959	1.16745693237	-2.40641006381e-07	0.000278503929808	0.000560146558753	0.236512076311	0.033592290105	0.164539335412	4.21577216797e-06	0.000384829045162	-0.00576398511781	0.0012512529254	-0.00529509334074	5.6281998388	3.45437986988e-05	-0.000195720182333	-0.0110795468541	-3.1789404066e-06	5.54843788219e-05	9.39442084977e-05	0.0608502138376	0.00253694351058	-6.08479222533	12.8868529767	34.720300899	9.65098978579	-1.70298342089e-05	-0.000744285593434	-0.00390558389518	-0.206989638197	-0.0614935945474	0.458426861558	14.3395022694	36.2561690345	-1.09246984869
0.407	3.98430327735	10.2086352342	1.20641983114	3.81028091125e-08	0.00027898370118	0.000399396186225	0.23654574153	0.0337381463379	0.127173130284	4.59772007948e-06	0.000379066777849	-0.00576054950764	0.00124873386455	0.00025697164946	5.4759301416	3.43427090887e-05	-0.000206459037747	-0.010398163973	-3.12342288142e-06	5.55506715444e-05	3.86412365891e-05	0.0608497220371	-0.00352054460826	-6.03018401234	12.9215781607	34.7300672722	9.88175649941	-1.77762122705e-05	-0.000748470529898	-0.00446428903344	-0.207050885586	-0.0610011848586	0.526392515982	14.3757579222	36.255136495	-0.972609125078
0.408	3.99451252628	10.2098626195	1.24835060909	3.17246761521e-07	0.000279304203637	0.000241608726803	0.236579534117	0.0338470289856	0.0905921650119	4.97390876043e-06	0.00037331058406	-0.00575183807124	0.00125168759359	0.00565048641864	5.31109939676	3.41312175319e-05	-0.000216524075981	-0.00973191249523	-3.06786755196e-06	5.55599873754e-05	-2.0009574655e-05	0.0608432037878	-0.00951595393805	-5.96063464726	12.9563132265	34.7400641977	10.1120946407	-1.8527029607e-05	-0.000753164143054	-0.00492293727935	-0.207111607261	-0.0604421640068	0.591649187962	14.4120126076	36.2542342724	-0.831836007535
0.409	4.00472302425	10.2111333267	1.29306393676	5.96633127677e-07	0.000279468528675	8.70413507577e-05	0.236613417511	0.033919759659	0.0548691817094	5.34434692022e-06	0.00036756573552	-0.00573785900815	0.00125994946631	0.0108732590384	5.13444584283	3.3909990302e-05	-0.000225930383802	-0.00908070314665	-3.01233279931e-06	5.55095179267e-05	-8.09293226833e-05	0.060830728534	-0.0154345537245	-5.87656492559	12.991058404	34.7502908532	10.3412162215	-1.9282747087e-05	-0.00075827081702	-0.00529041065252	-0.207171737997	-0.0598193086187	0.654061588226	14.4482664662	36.2534828938	-0.670921206474
0.41	4.01493481594	10.2124500438	1.34037020057	8.76107393808e-07	0.000279480003587	-6.40915268209e-05	0.236647356007	0.0339572307237	0.0200729476055	5.70904849845e-06	0.000361837420941	-0.00571877015041	0.00127334301892	0.0159138461662	4.94672841274	3.36796785884e-05	-0.00023469304339	-0.00844461602861	-2.956879282e-06	5.5397516693e-05	-0.000143073144789	0.0608123802313	-0.0212620516438	-5.77843091317	13.0258139222	34.7607456006	10.5682786703	-2.00437341166e-05	-0.000763703241985	-0.00557443927796	-0.207231215414	-0.0591355249513	0.713505746564	14.4845196587	36.2529021121	-0.490642152727
0.411	4.02514794859	10.213815267	1.39007614739	1.15551847067e-06	0.000279342150132	-0.000211615384137	0.236681314823	0.0339604012863	-0.0137318224879	6.06803251163e-06	0.000356130605408	-0.00569486091468	0.0012916807282	0.0207615724017	4.74872405824	3.34409184198e-05	-0.000242827293725	-0.00782388464125	-2.90156889491e-06	5.52232574858e-05	-0.000205445269494	0.0607882568913	-0.0269846283473	-5.66672249386	13.060580008	34.7714259364	10.7923927978	-2.08102763826e-05	-0.000769381290012	-0.00578165677446	-0.207289980095	-0.0583938375311	0.7698690939	14.5207723652	36.2525109007	-0.291780754924
0.412	4.03536247188	10.2152312978	1.44198550284	1.4347188688e-06	0.000279058646133	-0.000355392613317	0.23671526017	0.0339302931086	-0.0464845329989	6.4213227682e-06	0.000350449907727	-0.00566653444848	0.00131476478789	0.0254065469673	4.54122507288	3.31943304354e-05	-0.000250348675152	-0.0072188782145	-2.84646377647e-06	5.49869793821e-05	-0.000267110937942	0.0607584700919	-0.0325889704981	-5.54196180752	13.0953568852	34.7823284485	11.0126314685	-2.1582582504e-05	-0.000775230952932	-0.00591766906558	-0.207347975703	-0.057597377731	0.823050506064	14.5570247844	36.2523274494	-0.0751218646765
0.413	4.04557843765	10.2167002404	1.49589961208	1.71356483691e-06	0.000278633290082	-0.000495319488726	0.23674915931	0.0338679864618	-0.078128760797	6.76894746975e-06	0.000344799495377	-0.00563429025171	0.00134238790023	0.0298396777141	4.32503642083	3.29405195199e-05	-0.000257273155757	-0.00663008299395	-2.7916253762e-06	5.46898211706e-05	-0.000327205485085	0.0607231444555	-0.0380623021914	-5.4047015793	13.1301447738	34.7934487838	11.2280390561	-2.23607896574e-05	-0.000781183353905	-0.00598713288041	-0.207405149078	-0.0567493723218	0.872960312408	14.5932771327	36.2523691624	0.158547893167
0.414	4.05579589977	10.2182239992	1.55161805078	1.99191646633e-06	0.000278069968771	-0.000631323133971	0.236782980611	0.0337746159325	-0.108612297685	7.11093871569e-06	0.000339182996515	-0.0055987074707	0.00137433408032	0.0340526824637	4.10097307828	3.26800743227e-05	-0.000263617238762	-0.00605808301654	-2.73711359162e-06	5.43337479762e-05	-0.00038494090367	0.0606824170971	-0.0433924146512	-5.25552334025	13.164943889	34.8047816239	11.4376411289	-2.31449682548e-05	-0.000787173840731	-0.00599384077306	-0.20746145033	-0.055853132031	0.919520269264	14.6295296436	36.2526526566	0.4084405303
0.415	4.0660149139	10.2198042778	1.60893923417	2.26963776469e-06	0.000277372627941	-0.000763358526369	0.236816693602	0.033651366193	-0.137887181481	7.44733192809e-06	0.000333603428282	-0.00556042899665	0.0014103794704	0.0380380977003	3.86985739494	3.2413566678e-05	-0.000269398050676	-0.00550354081213	-2.68298598143e-06	5.39214724137e-05	-0.000439610221402	0.0606364370427	-0.0485676940928	-5.09503554291	13.1997544402	34.8163206718	11.6404547244	-2.39351257582e-05	-0.000793141166125	-0.00594081001489	-0.207516832916	-0.0549120401437	0.962663505226	14.6657825668	36.2531937602	0.673766724765
0.416	4.07623553733	10.221442578	1.66766103171	2.54659670161e-06	0.000276545245894	-0.000891405567852	0.236850269019	0.0334994677439	-0.165909716859	7.77816521251e-06	0.00032806314056	-0.00552014644652	0.00145029316157	0.0417892846389	3.63251648218	3.21415509475e-05	-0.000274633410269	-0.00496717837393	-2.62929705907e-06	5.34563722948e-05	-0.000490590016453	0.0605853646219	-0.0535771476523	-4.92387157606	13.2345766298	34.8280586484	11.8354985714	-2.47312097201e-05	-0.000799026757731	-0.00583037319637	-0.207571253707	-0.0539295411727	1.00233443675	14.7020361674	36.2540075112	0.953735269606
0.417	4.08645782872	10.2231401992	1.72758134641	2.82266522955e-06	0.000275591809988	-0.00101546624342	0.236883678849	0.0333201926423	-0.192640486406	8.10347866994e-06	0.000322563774303	-0.00547858606861	0.00149383802024	0.0453004326975	3.38977963512	3.18645633029e-05	-0.00027934187879	-0.00444975866739	-2.57609766963e-06	5.29424066002e-05	-0.000537341372581	0.0605293708344	-0.058410427282	-4.74268768341	13.2694106528	34.8399872995	12.0218034759	-2.55331101383e-05	-0.000804774078728	-0.00566426879779	-0.207624673042	-0.0529091296253	1.03848865815	14.7382907253	36.255108155	1.2475521639
0.418	4.09668184794	10.2248982392	1.78849870339	3.0977192825e-06	0.000274516295925	-0.00113556188221	0.236916896371	0.0331148502226	-0.218044353067	8.42331367383e-06	0.000317106233475	-0.00543649558621	0.00154077151679	0.0485665604127	3.14247579534	3.15831209675e-05	-0.000283542792064	-0.00395206787992	-2.52343445076e-06	5.23840311391e-05	-0.000579409549699	0.060468636695	-0.0630578515207	-4.55216079394	13.3042566951	34.8520974124	12.1984224617	-2.63406612169e-05	-0.000810328078304	-0.00544373035378	-0.207677054776	-0.0518543388924	1.07109280757	14.7745465339	36.2565091407	1.5544193238
0.419	4.10690765586	10.2267175949	1.8502128087	3.37163875533e-06	0.000273322649718	-0.00125173053201	0.236949896187	0.0328847828199	-0.242090452346	8.73771212542e-06	0.000311690669694	-0.00539463197687	0.00159084655392	0.0515835138409	2.89143106099	3.12977214338e-05	-0.000287256275285	-0.00347489856347	-2.47134937766e-06	5.17861150588e-05	-0.000616422610923	0.0604033525567	-0.0675104250531	-4.35298627085	13.3391149333	34.864378844	12.3644407466	-2.7153642621e-05	-0.000815634730052	-0.00516957314234	-0.207728366311	-0.0507687302829	1.10012441152	14.8108039	36.2582231169	1.87353296578
0.42	4.11713531414	10.2285989639	1.91252512671	3.6443074663e-06	0.000272014772225	-0.00136402445458	0.236982654259	0.0326313615057	-0.264752176008	9.04671569957e-06	0.000306316478619	-0.00535375017211	0.00164381229209	0.0543479624967	2.63746625057	3.10088416755e-05	-0.000290503241456	-0.00301903377746	-2.41987939056e-06	5.11538591453e-05	-0.000648089216115	0.0603337174162	-0.0717598559826	-4.14587558832	13.373985533	34.876820557	12.5189852193	-2.79717803138e-05	-0.000820640655414	-0.0048422775812	-0.207778578617	-0.0496558822248	1.1255717047	14.8470631425	36.2602619243	2.20408189297
0.421	4.12736488504	10.2305428462	1.97523939796	3.91561310547e-06	0.000270596506124	-0.00147250774744	0.237015147931	0.0323559818431	-0.286007149261	9.35036509249e-06	0.000300982307203	-0.00531459266021	0.00169941496978	0.0568573928857	2.38139452751	3.07169373675e-05	-0.000293305374499	-0.002585232309	-2.36905610265e-06	5.04927166596e-05	-0.000674195755126	0.0602599382028	-0.0757985707501	-3.93155394663	13.4088686486	34.8894106664	12.6612334922	-2.87947470558e-05	-0.000825292828563	-0.00446206871747	-0.207827666248	-0.0485193796546	1.14743343566	14.8833245918	36.262636588	2.54524549097
0.422	4.13759643124	10.232549547	2.03816218302	4.18544717113e-06	0.000269071625202	-0.00157725409582	0.237047355952	0.0320600596701	-0.305837196764	9.64869928153e-06	0.000295686070889	-0.00527787996852	0.00175739871607	0.0591100996949	2.12401909075	3.04224421312e-05	-0.000295685098163	-0.00217421501817	-2.31890558568e-06	4.98083172972e-05	-0.000694602969782	0.0601822290541	-0.0796197266409	-3.7107578349	13.4437644222	34.9021364943	12.7904222906	-2.96221626493e-05	-0.000829538358601	-0.00402899135844	-0.20787560734	-0.0473628036128	1.16571864812	14.9195885888	36.2653573066	2.8961918503
0.423	4.1478300156	10.2346191797	2.10110336728	4.45370489665e-06	0.000267443825825	-0.00167834465831	0.237079258495	0.03174502692	-0.324228303391	9.94175480693e-06	0.000290424979901	-0.0052443020069	0.00181750635327	0.0611051747093	1.86613093808	3.01257668162e-05	-0.000297665531842	-0.00178665233994	-2.26944822967e-06	4.91063947223e-05	-0.000709242180042	0.0601008105799	-0.0832172218352	-3.48423255386	13.4786729827	34.914984633	12.905855149	-3.04535940009e-05	-0.000833324344539	-0.00354298051758	-0.207922383602	-0.0461897210648	1.1804464478	14.9558554841	36.2684334405	3.25607578456
0.424	4.15806570103	10.2367516697	2.16387664899	4.72028516979e-06	0.000265716720452	-0.00177586608833	0.237110837172	0.0314123274852	-0.341170566273	1.02295650838e-05	0.000285195573772	-0.00521451025179	0.00187948018739	0.0628424935321	1.6085067076	2.9827298833e-05	-0.00029927043449	-0.00142315295749	-2.22069867329e-06	4.83927180262e-05	-0.000718111212134	0.0600159091175	-0.0865857029673	-3.25272971019	13.5135944456	34.9279410152	13.0069092959	-3.12885550723e-05	-0.00083659779827	-0.00300392694503	-0.2079679803	-0.045003674965	1.19164575194	14.9921256376	36.2718734969	3.62403707951
0.425	4.16830355024	10.2389467581	2.22630002722	4.98509044654e-06	0.00026389383306	-0.00186990869415	0.237142075042	0.0310634131328	-0.356658138684	1.05121597523e-05	0.000279993763268	-0.00518911075489	0.00194306278425	0.0643227001873	1.35190660274	2.95274015469e-05	-0.000300524137795	-0.00108425365116	-2.17266580059e-06	4.76730273682e-05	-0.000721270103806	0.0599277559809	-0.0897205701695	-3.01700469441	13.5485289116	34.9409909907	13.0930417255	-3.21265067867e-05	-0.000839305630537	-0.00241173758894	-0.208012386225	-0.0438081745795	1.19935501926	15.0283994169	36.2756851148	3.99919877201
0.426	4.17854362562	10.2412040062	2.28819624335	5.24802666124e-06	0.000261978596344	-0.00196056473908	0.237172956619	0.0306997394796	-0.370689167874	1.07895640734e-05	0.000274814878909	-0.00516865796262	0.00200799772919	0.0655471896918	1.09707240622	2.92264137431e-05	-0.000301451469781	-0.000770410320797	-2.12535279991e-06	4.69529739932e-05	-0.000718836646197	0.059836586706	-0.0926179795944	-2.77781415539	13.5834764668	34.9541194088	13.1637943313	-3.29668569494e-05	-0.000841394694775	-0.00176639088588	-0.208055593655	-0.0426066860853	1.20362196921	15.064677197	36.2798750472	4.38066591322
0.427	4.18878598903	10.2435228009	2.34939320758	5.50900313468e-06	0.000259974350532	-0.00204792688398	0.23720346787	0.030322762034	-0.383265723474	1.10617983755e-05	0.000269653725262	-0.00515364933283	0.00207403036838	0.0665180886886	0.844725587376	2.89246491732e-05	-0.000302077670026	-0.000481990170627	-2.07875728054e-06	4.62380647642e-05	-0.000710981811869	0.0597426402945	-0.0952748434136	-2.53591348298	13.6184371818	34.967310705	13.2187981233	-3.38089602386e-05	-0.00084281188363	-0.00106798682424	-0.20809759831	-0.04140262346	1.20450328127	15.1009593591	36.2844491423	4.76752433926
0.428	4.19903070161	10.2459023598	2.40972443298	5.7679324818e-06	0.000257884343704	-0.00213208677329	0.237233596217	0.0299339323116	-0.394393721246	1.13288775582e-05	0.000264504640226	-0.00514452073893	0.00214090852984	0.0672382342362	0.595565507829	2.86223961893e-05	-0.000302428297634	-0.000219265044649	-2.0328714425e-06	4.55336113059e-05	-0.000697925104705	0.0596461584592	-0.0976888273116	-2.29205431306	13.6534111117	34.9805489923	13.2577764615	-3.46521183169e-05	-0.000843504272919	-0.000316791753477	-0.208138399292	-0.0401993396782	1.20206428238	15.1372462898	36.2894123245	5.15884013474
0.429	4.20927782365	10.2483417367	2.4690294005	6.02473052037e-06	0.000255711733434	-0.00221313376606	0.23726333053	0.0295346940327	-0.4040828367	1.15908106576e-05	0.000259361558531	-0.0051416426499	0.00220838322239	0.0677111508546	0.350267729069	2.8319917474e-05	-0.000302529133104	1.75941054295e-05	-1.98768229494e-06	4.48446838212e-05	-0.0006799298647	0.0595473848728	-0.099858345501	-2.0469820658	13.6883982952	34.9938181542	13.2805473581	-3.54955801072e-05	-0.000843419307765	0.000486722060288	-0.208177999021	-0.039000118228	1.19637861813	15.1735383803	36.2947685742	5.55365926027
0.43	4.21952741444	10.2508398284	2.52715393528	6.27931618191e-06	0.000253459589645	-0.00229115381244	0.237292661117	0.029126479407	-0.41234641464	1.18476004762e-05	0.000254218078668	-0.00514531707678	0.00227620931078	0.0679410259323	0.109482426202	2.80174498698e-05	-0.000302406075231	0.000228521638604	-1.94317191822e-06	4.41760696133e-05	-0.000657298551182	0.0594465644234	-0.101782553299	-1.80143353008	13.7233987553	35.0071019402	13.2870246992	-3.63385422739e-05	-0.000842505025678	0.0013418421145	-0.208216403162	-0.0378081649637	1.18752791069	15.209836025	36.3005209078	5.95100777596
0.431	4.22977953204	10.2533953806	2.58395052329	6.53161142598e-06	0.000251130898501	-0.002366228476	0.237321579709	0.0287107055156	-0.419201368233	1.20992432818e-05	0.000249067532493	-0.00515577527327	0.00234414616555	0.0679326836007	-0.126167089256	2.77152043151e-05	-0.000302085034136	0.00041356055165	-1.89931776525e-06	4.35322363234e-05	-0.000630368028451	0.0593439424781	-0.103461337317	-1.55613450587	13.7584124983	35.0203840619	13.2772187069	-3.71801499424e-05	-0.000840710311346	0.00224758654889	-0.208253620545	-0.0366266003062	1.17560140439	15.2461396211	36.3066713579	6.34989249706
0.432	4.24003423323	10.2560069952	2.63927865401	6.78154115884e-06	0.000248728567212	-0.00243843410139	0.237350079447	0.0282887707941	-0.424668074935	1.23457285764e-05	0.000243903056767	-0.00517317617812	0.00241195828594	0.0676915571888	-0.356085734509	2.74133658873e-05	-0.000301591821491	0.000572864738942	-1.85609299715e-06	4.29172998728e-05	-0.000599504872805	0.0592397641577	-0.104895303328	-1.31179751546	13.7934395145	35.0336482889	13.2512352243	-3.80194976871e-05	-0.000837985177987	0.00320268017006	-0.208289663071	-0.0354584518063	1.16069559543	15.2824495673	36.3132209552	6.74930217117
0.433	4.25029157329	10.258673137	2.69300507382	7.02903315724e-06	0.000246255429598	-0.0025078411262	0.237378154858	0.0278620516257	-0.428770261933	1.25870389377e-05	0.000238717665886	-0.00519760558441	0.00247941589472	0.0672236603686	-0.579707905921	2.71120939571e-05	-0.000300952039016	0.000706700210984	-1.81346684868e-06	4.23349970768e-05	-0.000565100719284	0.0591342736251	-0.106085761883	-1.06911959447	13.8284797779	35.0468785437	13.2092743218	-3.88556308112e-05	-0.000834281070124	0.00420553555549	-0.20832454562	-0.0343066470829	1.14291385154	15.3187662626	36.3201697109	7.1482091248
0.434	4.26055160593	10.2613921416	2.74500406906	7.27401799818e-06	0.000243714252267	-0.0025745135349	0.237405801834	0.0274318990507	-0.431534888106	1.28231499332e-05	0.000233504325085	-0.00522907601793	0.00254629550346	0.0665355571091	-0.79649861307	2.68115224544e-05	-0.00030019096626	0.000815445300816	-1.7714050187e-06	4.17886628836e-05	-0.000527567667103	0.0590277133883	-0.107034711766	-0.828780172509	13.8635332466	35.0600589948	13.1516278833	-3.96875469376e-05	-0.000829551182769	0.00525423915357	-0.208358285948	-0.0331740071482	1.12236601789	15.3550901058	36.3275166012	7.54557152092
0.435	4.27081438312	10.2641622225	2.79515767097	7.51642899495e-06	0.000241107741274	-0.00263850845236	0.237433017601	0.0269996355981	-0.43299201678	1.30540301075e-05	0.000228256023424	-0.0052675273044	0.00261238044729	0.0656343305553	-1.00595449464	2.65117602469e-05	-0.000299333448665	0.00089958988913	-1.72987008117e-06	4.12812121698e-05	-0.000487333760414	0.0589203236217	-0.107744821379	-0.591439052747	13.8985998632	35.073174147	13.0786765218	-4.0514197925e-05	-0.000823750792052	0.00634654228051	-0.208390904571	-0.0320632401333	1.09916801192	15.3914214939	36.335259555	7.94033601135
0.436	4.28107995497	10.2669814793	2.84335587174	7.75620214014e-06	0.000238438549111	-0.00269987587308	0.237459800695	0.0265665522477	-0.433174684294	1.32796410421e-05	0.000222965845871	-0.00531282780177	0.00267746138804	0.0645275509503	-1.20760471524	2.62128916292e-05	-0.00029840378688	0.000959733682095	-1.68882191208e-06	4.08151260081e-05	-0.000444838563118	0.058812341507	-0.108219408154	-0.357734498393	13.9336795548	35.0862089281	12.9908856302	-4.13344921173e-05	-0.000816837592463	0.00747985689881	-0.208422424659	-0.0309769354241	1.07344140648	15.4277608214	36.3433954435	8.3314409554
0.437	4.29134836966	10.2698479056	2.88949679583	7.99327605565e-06	0.000235709281914	-0.00275865852161	0.237486150924	0.0261339055252	-0.432118760538	1.3499937487e-05	0.000217627043835	-0.00536477627031	0.00274133678488	0.0632232427216	-1.40101174228	2.59149769216e-05	-0.000297425628249	0.000996583578569	-1.64821812793e-06	4.03924423041e-05	-0.000400528844862	0.0587040005948	-0.108462416121	-0.128281434474	13.9687722336	35.0991487713	12.8888008446	-4.21472969315e-05	-0.000808772035992	0.00865125604298	-0.208452871906	-0.0299175582189	1.04531300394	15.4641084791	36.351920074	8.71782009304
0.438	4.30161967331	10.2727593974	2.93348683044	8.22759194997e-06	0.000232922506734	-0.00281489183891	0.237512069334	0.0257029147422	-0.429862805526	1.37148675606e-05	0.000212233103525	-0.00542310434962	0.00280381333167	0.0617298508488	-1.58577200319	2.56180531768e-05	-0.000296421861376	0.00101095016697	-1.60801453143e-06	4.00147506828e-05	-0.000354854397593	0.0585955301909	-0.108478391723	0.0963302296877	14.0038777978	35.1119796932	12.7730428725	-4.29514417838e-05	-0.000799517668601	0.00985747873943	-0.208482274407	-0.028887444518	1.01491439797	15.5004648532	36.3608281873	9.09840657562
0.439	4.31189390989	10.2757137612	2.9752407521	8.45909358273e-06	0.00023008075877	-0.00286860408825	0.237537558171	0.0252747593798	-0.426447919453	1.39243730182e-05	0.000206777811546	-0.00548747960851	0.00286470636041	0.0600562066359	-1.76151642265	2.53221349888e-05	-0.000295414514596	0.00100374339456	-1.56816556035e-06	3.96831914844e-05	-0.000308263999352	0.058487154766	-0.108272458033	0.315537150309	14.0389961319	35.1246883655	12.6443017125	-4.37457213479e-05	-0.000789041459607	0.0110949392481	-0.208510662528	-0.0278887965547	0.982381528709	15.5368303241	36.3701134594	9.47213751823
0.44	4.32217112113	10.2787087225	3.01468181238	8.68772723633e-06	0.000227186548439	-0.0029198165737	0.237562620839	0.0248505766268	-0.421917586704	1.41283895825e-05	0.000201255317177	-0.00555750912941	0.00292384021023	0.058211493004	-1.92791084116	2.50272154019e-05	-0.00029442465917	0.000975967456355	-1.52862473525e-06	3.93984587122e-05	-0.000261201545062	0.0583790933933	-0.107850287474	0.52880396758	14.0741271071	35.1372621816	12.5033305213	-4.45288991376e-05	-0.000777314119767	0.0123597404319	-0.208538068765	-0.026923678676	0.9478542289	15.5732052651	36.3797685075	9.83795875311
0.441	4.33245134646	10.2817419343	3.05174179375	8.91344169464e-06	0.00022424236817	-0.00296854396341	0.237587261857	0.0244314590748	-0.416317517171	1.43268473365e-05	0.000195660190819	-0.00563274358615	0.00298104856144	0.0562052094256	-2.08465631564	2.47332669134e-05	-0.000293472317965	0.000928714953446	-1.48934510252e-06	3.9160806759e-05	-0.000214102361229	0.058271559213	-0.107218073196	0.735624588386	14.1092705829	35.1496893163	12.3509390056	-4.52997113995e-05	-0.000764310404032	0.0136476910379	-0.208564527611	-0.0259940136803	0.911475762492	15.6095900418	36.3897849019	10.1948299557
0.442	4.34273462292	10.2848109857	3.08636102453	9.13618822814e-06	0.000221250698834	-0.00301479470918	0.237611486813	0.0240184525757	-0.409695481183	1.4519671171e-05	0.000189987478141	-0.00571268177054	0.00303617473446	0.0540471366159	-2.23148930385	2.44402425642e-05	-0.000292576380301	0.00086316037509	-1.45027966878e-06	3.89700607171e-05	-0.000167389722633	0.0581647589267	-0.106382499237	0.935523329972	14.1444264069	35.1619587791	12.1879865453	-4.60568712991e-05	-0.000750009395185	0.0149543266566	-0.208590075408	-0.0251015796204	0.873392357375	15.6459850108	36.4001531818	10.541729942
0.443	4.35302098512	10.2879134104	3.11848841608	9.35592058541e-06	0.000218214015703	-0.00305857155337	0.237635302316	0.0236125542644	-0.402101141401	1.47067812848e-05	0.000184232749495	-0.00579677551976	0.00308907195332	0.0517473010967	-2.36818173455	2.41480771123e-05	-0.000291754523633	0.000780552961871	-1.41138182339e-06	3.88256300618e-05	-0.000121471587942	0.0580588923223	-0.10535070961	1.12805592403	14.1795944166	35.1740604599	12.0153750777	-4.67990733791e-05	-0.000734394764808	0.0162749340979	-0.208614750201	-0.0242480070751	0.833752733073	15.6823905188	36.4108628779	10.8776621446
0.444	4.36331046517	10.2910466953	3.1480813995	9.57259499019e-06	0.000215134793869	-0.00309987211345	0.237658715949	0.0232147107537	-0.393585880054	1.48880937317e-05	0.000178392144238	-0.00588443499492	0.00313960357374	0.0493159397466	-2.49454096565	2.38566882791e-05	-0.000291023142646	0.00068220901079	-1.37260574562e-06	3.87265254829e-05	-7.67375697368e-05	0.0579541518293	-0.104130276459	1.31281037809	14.2147744394	35.1859851684	11.8340418115	-4.75249982656e-05	-0.000717455008305	0.0176045789068	-0.208638591593	-0.023434776896	0.792707625311	15.7188069015	36.4219025391	11.2016602382
0.445	4.37360309266	10.294208289	3.17510590702	9.78617014365e-06	0.000212015513046	-0.00313868953428	0.237681736212	0.0228258165009	-0.384202625719	1.50635210086e-05	0.000172462409612	-0.00597503425716	0.00318764327584	0.0467634644472	-2.61040963312	2.35659780647e-05	-0.000290397286297	0.000569503687288	-1.33390679356e-06	3.86713786206e-05	-3.35561550138e-05	0.0578507221073	-0.102729167422	1.48940769568	14.2499662943	35.1977246652	11.6449518725	-4.82333175953e-05	-0.000699183650993	0.0189381357184	-0.208661640591	-0.0226632184305	0.750409305794	15.7552344827	36.433259766	11.5127936527
0.446	4.38389889461	10.2973956101	3.19953627512	9.99660723101e-06	0.00020885866168	-0.00317501319781	0.237704372477	0.022446712351	-0.374005674035	1.52329726804e-05	0.00016644093394	-0.00606791708773	0.00323307522153	0.0441004269339	-2.71566539342	2.32758341199e-05	-0.000289890603248	0.000443862411075	-1.29524187203e-06	3.86584644491e-05	7.72781208891e-06	0.0577487796675	-0.101155712347	1.65750245473	14.2851697925	35.2092716866	11.4490909129	-4.89226991321e-05	-0.000679579422567	0.0202703211335	-0.208683939454	-0.0219345082259	0.707011103514	15.7916735732	36.4449212494	11.8101731762
0.447	4.39419789545	10.3006060558	3.22135515511	1.0203869932e-05	0.000205666740341	-0.00320882947953	0.237726634925	0.0220781842598	-0.363050508662	1.53963560343e-05	0.000160325773898	-0.0061624029946	0.00327579417697	0.0413374839557	-2.81022056312	2.29861311702e-05	-0.000289515296099	0.000306751887379	-1.25656977678e-06	3.86857260405e-05	4.67953706007e-05	0.0576484925265	-0.0994185694964	1.81678324586	14.3203847383	35.220619961	11.2474578619	-4.95918120422e-05	-0.000658646397612	0.0215957287764	-0.208705531543	-0.0212496692112	0.662666925811	15.8281244702	36.4568728142	12.0929563716
0.448	4.40450011698	10.3038370101	3.24055339769	1.04079244344e-05	0.000202442264331	-0.00324012254104	0.237748534498	0.0217209621952	-0.351393620716	1.55535767591e-05	0.000154115675727	-0.00625779334872	0.00331570560037	0.0384853628446	-2.89402165894	2.26967324798e-05	-0.000289282084727	0.000159670856362	-1.21785151305e-06	3.87508014246e-05	8.33553976767e-05	0.0575500198961	-0.097526691387	1.96697297288	14.3556109304	35.2317642188	11.0410576612	-5.0239332291e-05	-0.000636394100132	0.0229088661825	-0.208726461163	-0.0206095703592	0.617530778283	15.8645874564	36.4690994688	12.3603528515
0.449	4.41480557841	10.3070858517	3.25712988898	1.06087394493e-05	0.000199187765486	-0.00326887514805	0.237770082839	0.0213757192213	-0.339092327049	1.57045396421e-05	0.000147810090256	-0.00635337759226	0.00335272569559	0.0355548275941	-2.96704884207	2.24074913479e-05	-0.000289200178981	4.1406361504e-06	-1.17905058621e-06	3.88510522579e-05	0.000117146268906	0.0574535119052	-0.0954892903918	2.10782901762	14.3908481626	35.2427001948	10.8308943361	-5.08639481263e-05	-0.000612837570469	0.024204193145	-0.208746773412	-0.0200149268238	0.571756292484	15.9010627988	36.4815854599	12.6116292253
0.45	4.42511429632	10.3103499623	3.27109140158	1.08062862286e-05	0.000195905793161	-0.00329506950291	0.237791292234	0.0210430707642	-0.32620458724	1.58491492781e-05	0.000141409181731	-0.00644843945924	0.00338678143216	0.0325566455376	-3.029315271	2.2118252628e-05	-0.000289277260894	-0.00015830446236	-1.14013326308e-06	3.89835940005e-05	0.00014793721632	0.0573591093579	-0.0933158042466	2.23914327277	14.426096225	35.2534246241	10.617964223	-5.14643656082e-05	-0.000587997393325	0.0254761611423	-0.208766514025	-0.0194663005501	0.525496255024	15.9375507487	36.4943143314	12.8461138308
0.451	4.43542628467	10.3136267342	3.28245239705	1.10005385824e-05	0.000192598914368	-0.00331868808136	0.237812175556	0.0207235740594	-0.312788822339	1.59873107842e-05	0.000134913830425	-0.00654226315176	0.00341781053229	0.0295015547187	-3.08086636679	2.18288542593e-05	-0.00028951947651	-0.000326126771114	-1.10106880243e-06	3.9145327299e-05	0.000175529380781	0.057266943525	-0.0910158615869	2.36074204647	14.4613549049	35.2639352309	10.4032495394	-5.20393141479e-05	-0.000561899686027	0.0267192534531	-0.208785729226	-0.0189641013502	0.478902144823	15.9740515404	36.5072689888	13.0632010475
0.452	4.44574155482	10.3169135779	3.29123482853	1.11914728961e-05	0.000189269713096	-0.00333971446287	0.237832746207	0.0204177277814	-0.298903733841	1.6118930514e-05	0.000128325629143	-0.00663413941331	0.00344576142567	0.0264002320376	-3.12177899549	2.15391288024e-05	-0.000289931437331	-0.000497794870327	-1.06182965365e-06	3.93329702669e-05	0.000199756554838	0.0571771359703	-0.0885992476421	2.4724858432	14.4966239879	35.2742307118	10.1877122521	-5.25875520142e-05	-0.000534576046519	0.0279280255627	-0.208804465571	-0.0185085884382	0.432123679086	16.0105653908	36.5204317669	13.2623551637
0.453	4.45606011557	10.3202079292	3.2974679172	1.1379068147e-05	0.000185920788792	-0.0033581341448	0.237853018057	0.020125971852	-0.284608124988	1.62439167654e-05	0.000121646873714	-0.00672337144393	0.00347059317281	0.0232632622539	-3.15216057191	2.12489049681e-05	-0.000290516231309	-0.000671793084891	-1.02239162284e-06	3.95430913527e-05	0.000220485616892	0.0570897984114	-0.0860758702078	2.57426902547	14.5319032586	35.2843107122	9.97228841484	-5.31078717679e-05	-0.000506063461009	0.0290971454575	-0.208822769801	-0.0180998724151	0.3853083672	16.0470924989	36.5337845014	13.443113789
0.454	4.46638197317	10.3235072571	3.30118790641	1.15633059185e-05	0.000182554754055	-0.0033739353306	0.237873005387	0.0198486874286	-0.269960721722	1.63621804761e-05	0.000114880547691	-0.0068092806026	0.0034922753579	0.0201011079231	-3.17214808966	2.09580091308e-05	-0.000291275443247	-0.000846630791983	-9.82734005917e-07	3.97721424902e-05	0.000237616658039	0.0570050326133	-0.083455726014	2.66601936208	14.5671925019	35.2941757978	9.75788283348	-5.35991055842e-05	-0.000476404171577	0.0302214334066	-0.208840688697	-0.0177379176923	0.338601078256	16.0836330455	36.5473086037	13.6050908118
0.455	4.47670713133	10.32680907	3.30243781954	1.17441704113e-05	0.000179174231548	-0.0033871096827	0.237892722829	0.019586197068	-0.255019999575	1.64736359007e-05	0.000108030301467	-0.0068912118445	0.00351078795203	0.0169240803372	-3.1819070821	2.0666266817e-05	-0.000292209184374	-0.00102085146163	-9.42839688561e-07	4.00164922221e-05	0.000251082805702	0.0569229303165	-0.0807488675991	2.74769746757	14.6024915035	35.3038274214	9.54536431283	-5.40601304223e-05	-0.000445645504459	0.031295900829	-0.208858268928	-0.0174225453427	0.292143621133	16.1201871923	36.5609851385	13.747978732
0.456	4.48703559133	10.3301109225	3.30126716569	1.19216484521e-05	0.000175781850191	-0.00339765303191	0.23791218531	0.0193387650625	-0.239844011609	1.65782012645e-05	0.000101100426123	-0.00696853884436	0.00352612114797	0.0137423115366	-3.18163051904	2.03735041594e-05	-0.000293316130782	-0.00119304135403	-9.026952132e-07	4.02724585006e-05	0.000260849751288	0.0568435731973	-0.0779653707952	2.81929614022	14.6378000511	35.3132678842	9.33556124568	-5.44898730045e-05	-0.000413839660118	0.032315787853	-0.208875556919	-0.0171534363632	0.246074337978	16.1567550823	36.5747949031	13.8715503812
0.457	4.497367352	10.3334104219	3.29773169383	1.20957294975e-05	0.000172380240657	-0.00340556603472	0.237931407992	0.0191065979462	-0.224490220891	1.66757993887e-05	9.40958223207e-05	-0.00704066875952	0.00353827516746	0.0105657274551	-3.17153764405	2.00795493088e-05	-0.000294593570359	-0.00136183779989	-8.62290813514e-07	4.05363408715e-05	0.000266914990575	0.0567670328605	-0.0751153029236	2.88083960305	14.6731179352	35.3225002937	9.1292578429	-5.48873145679e-05	-0.000381043466599	0.0332765991852	-0.208892598705	-0.0169301353353	0.200527717825	16.1933368391	36.5887185083	13.9756601974
0.458	4.50770240983	10.3367052343	3.29189306498	1.2266405633e-05	0.000168972030254	-0.00341085477149	0.237950406213	0.0188898451675	-0.209015336703	1.67663582822e-05	8.70219646459e-05	-0.00710704659016	0.00354726004232	0.00740402225436	-3.15187275739	1.97842337948e-05	-0.000296037457755	-0.00152593699293	-8.21620417198e-07	4.08044517607e-05	0.00026930678795	0.0566933708631	-0.0722086917943	2.9323826555	14.7084449496	35.331528518	8.92719081044	-5.52514953502e-05	-0.000347318098048	0.0341741379169	-0.2089094398	-0.016752054465	0.1556340229	16.2299325665	36.6027364608	14.0602447614
0.459	4.51804075899	10.3399930901	3.28381857276	1.24336715667e-05	0.000165559837229	-0.00341353127875	0.237969195436	0.0186885999208	-0.193475156673	1.68498116954e-05	7.98848618012e-05	-0.00716715909931	0.0035530953704	0.004266633901	-3.12290394934	1.94873938275e-05	-0.000297642476866	-0.00168410122814	-7.8068161802e-07	4.10731465941e-05	0.000268082878757	0.0566226387694	-0.0692554955958	2.97400974153	14.7437808924	35.3403571367	8.73004651815	-5.55815187796e-05	-0.000312728760631	0.0350045369178	-0.208926125066	-0.0166184779841	0.111518938793	16.2665423494	36.6168292446	14.1253227592
0.46	4.52838239143	10.3432717898	3.27358080819	1.25975246177e-05	0.000162146264585	-0.00341361400967	0.237987791186	0.0185029001361	-0.177924413001	1.69260996329e-05	7.26910131227e-05	-0.00722053825766	0.00355581004786	0.00116272103179	-3.08492178907	1.91888715339e-05	-0.000299402110242	-0.00183516552406	-7.39475618475e-07	4.13388524959e-05	0.000263328924907	0.0565548782347	-0.0662655737547	3.00583394058	14.7791255667	35.3489913894	8.53845880926	-5.58765553341e-05	-0.00027734434843	0.0357642874841	-0.208942698588	-0.0165285668929	0.0683032437228	16.3031662527	36.6309774031	14.1709943637
0.461	4.53872729693	10.3465392089	3.26125735417	1.27579646967e-05	0.000158733893471	-0.00341112821775	0.238006209001	0.0183327296169	-0.162416625535	1.69951688204e-05	6.5447361901e-05	-0.00726676418563	0.00355544197895	-0.00189885884964	-3.0382379738	1.88885161214e-05	-0.00030130871479	-0.00197804357269	-6.98007144563e-07	4.15980953295e-05	0.000255156742186	0.0564901211184	-0.06324865884	3.02799588896	14.814478781	35.3574371224	8.35300724208	-5.61358460444e-05	-0.00024123707222	0.0364502649358	-0.208959203554	-0.0164813640218	0.0261024982901	16.3398043222	36.6451616203	14.1974399835
0.462	4.54907546319	10.3497933028	3.24693044648	1.29149942815e-05	0.000155325276233	-0.0034061062594	0.238024464375	0.0181780193241	-0.147003959981	1.70569731243e-05	5.81612460239e-05	-0.00730546756856	0.00355203776462	-0.0049095698082	-2.98318394332	1.85861849625e-05	-0.00030335360306	-0.0021117329666	-6.56284334468e-07	4.18475248604e-05	0.000243702319574	0.0564283896242	-0.0602143295769	3.0406626371	14.8498403499	35.365700734	8.17421588302	-5.63587056127e-05	-0.000204482064309	0.0370597508872	-0.208975682135	-0.0164757993924	-0.0149732392747	16.3764565844	36.6593627995	14.204918474
0.463	4.55942687589	10.3530321113	3.23068661988	1.30686183842e-05	0.000151922929197	-0.00339858781214	0.238042572709	0.0180386487973	-0.131737093674	1.71114739206e-05	5.0840346476e-05	-0.00733633152741	0.00354565237146	-0.00786121651213	-2.92010946454	1.82817445962e-05	-0.000305527129373	-0.00223531966033	-6.14318603114e-07	4.20839378461e-05	0.00022912365192	0.0563696964669	-0.0571719850332	3.0440264502	14.8852100948	35.3737891182	8.00255267322	-5.65445251263e-05	-0.000167156962893	0.0375904519442	-0.208992175383	-0.0165106958497	-0.0548196752788	16.4131230469	36.6735621412	14.1937647536
0.464	4.56978151883	10.3562537629	3.21261640638	1.32188445115e-05	0.000148529325288	-0.00338862000616	0.238060549257	0.0179144477065	-0.116665087757	1.7158640411e-05	4.3492634246e-05	-0.00735909293245	0.00353634878229	-0.01074596184	-2.84938119126	1.79750716415e-05	-0.000307818780018	-0.00234798162913	-5.72124484753e-07	4.23042988771e-05	0.000211598410132	0.0563140450644	-0.0541308200289	3.0383035586	14.9205878442	35.3817096091	7.83842910826	-5.66927743475e-05	-0.00012934147961	0.0380405146209	-0.209008723118	-0.0165847749462	-0.0933385178214	16.4498036986	36.687741217	14.164386943
0.465	4.58013937395	10.359456478	3.19281395152	1.33656826174e-05	0.000145146886551	-0.00337625746774	0.23807840908	0.0178051975291	-0.101835267153	1.71984498862e-05	3.61263162024e-05	-0.00737354315491	0.00352419762985	-0.0135563430373	-2.77138120335	1.76660536182e-05	-0.000310217266682	-0.00244899169836	-5.29719455904e-07	4.25057588197e-05	0.000191321475045	0.0562614297535	-0.0510998018175	3.02373286409	14.9559734339	35.389469924	7.68220063299	-5.68030035644e-05	-9.1116954147e-05	0.0384085363061	-0.209025363837	-0.0166966630491	-0.130437687738	16.4864985102	36.701882042	14.1172629595
0.466	4.59050042148	10.3626385733	3.17137667164	1.3509145049e-05	0.00014177797668	-0.00336156227394	0.238096166995	0.0177106333418	-0.0872931072954	1.72308879345e-05	2.87497804972e-05	-0.00737952825538	0.00350927681513	-0.0162852864044	-2.6865055307	1.73545896737e-05	-0.000312710622292	-0.00253771952245	-4.87123741126e-07	4.26856707373e-05	0.000168502360151	0.0562118360285	-0.0480876480809	3.00057460909	14.991366708	35.397078108	7.53416724503	-5.68748449915e-05	-5.25658999192e-05	0.0386935721494	-0.209042134618	-0.0168448976448	-0.166031503701	16.5232074348	36.7159671419	14.0529367849
0.467	4.60086463999	10.3657984641	3.14840490744	1.36492464842e-05	0.000138424893633	-0.00334460381955	0.238113837535	0.0176304457232	-0.0730821299367	1.72559485958e-05	2.13715420614e-05	-0.00737694861621	0.00349167111167	-0.0189261205028	-2.59516266611	1.70405912134e-05	-0.000315286298405	-0.0026136327034	-4.4436010416e-07	4.28416031938e-05	0.000143362552804	0.0561652408013	-0.0451028062691	2.96910901455	15.0267675183	35.4045424789	7.39457471669	-5.69080137139e-05	-1.37715449521e-05	0.0388951377849	-0.209059071034	-0.0170279338173	-0.200040841242	16.5599304082	36.7299796173	13.9720141739
0.468	4.61123200656	10.3689346674	3.12400156632	1.37860038622e-05	0.000135089862425	-0.0033254585973	0.238131434899	0.0175642827554	-0.0592438058229	1.72736344612e-05	1.40001887381e-05	-0.00736575803045	0.00347147175749	-0.0214725878717	-2.49777207185	1.67239824325e-05	-0.00031793126328	-0.00267629704695	-4.01453627128e-07	4.29713508713e-05	0.000116132802261	0.056121612681	-0.0421534343153	2.92963489296	15.0621757253	35.4118715743	7.263616018	-5.69023081724e-05	2.51826278661e-05	0.0390132078515	-0.209076207076	-0.0172441508695	-0.232393263141	16.5966673496	36.7439032035	13.8751582205
0.469	4.6216024968	10.372045804	3.09827176109	1.39194363075e-05	0.000131775028179	-0.00330420989427	0.238148972917	0.017511752119	-0.0458174670348	1.72839567199e-05	6.64432859014e-06	-0.00734596226545	0.00344877603593	-0.0239188552499	-2.39476268442	1.6404700751e-05	-0.000320632099786	-0.00272537596366	-3.5843148046e-07	4.30729424644e-05	8.70503839825e-05	0.0560809122725	-0.0392473827479	2.88246824182	15.0975911981	35.4190740989	7.14143326133	-5.685761019e-05	6.42133369526e-05	0.0390482103216	-0.209093575081	-0.0174918590637	-0.263023125124	16.6334181624	36.7577223249	13.763084434
0.47	4.631976085	10.3751306012	3.0713224709	1.40495650464e-05	0.000128482449528	-0.00328094740783	0.238166465004	0.0174724232722	-0.0328402265441	1.72869351536e-05	-6.87461106062e-07	-0.00731761712696	0.00342368684715	-0.026259522303	-2.28657142173	1.608269715e-05	-0.000323375102284	-0.00276062903247	-3.15322686307e-07	4.3144645842e-05	5.63563712144e-05	0.056043092492	-0.0363921782149	2.82794082427	15.1330138146	35.4261588755	7.02811978757	-5.67738845463e-05	0.00010323795046	0.0390010166928	-0.209111205664	-0.0177693064528	-0.291871652938	16.6701827346	36.7714221449	13.6365557164
0.471	4.64235274425	10.3781878935	3.04326215759	1.41764133173e-05	0.000125214092431	-0.00325576678546	0.238183924131	0.0174458297054	-0.0203469073167	1.72825980817e-05	-7.98668269614e-06	-0.0072808260532	0.00339631227157	-0.0284896288624	-2.17364169715	1.5757936413e-05	-0.000326146371676	-0.00278190975227	-2.72157878136e-07	4.31849704991e-05	2.42929428704e-05	0.0560080988987	-0.0335950084321	2.76639874137	15.1684434614	35.4331347967	6.92372269928	-5.66511781096e-05	0.000142174922881	0.0388729281505	-0.20912912766	-0.0180746857758	-0.318886993104	16.70696094	36.7849886114	13.4963771105
0.472	4.65273244651	10.3812166248	3.01420043781	1.43000062758e-05	0.000121971824492	-0.00322876909393	0.238201362781	0.0174314712618	-0.00836997991428	1.72709822582e-05	-1.52449643608e-05	-0.00723573727612	0.00336676512679	-0.0306046606832	-2.05642194443	1.54303972732e-05	-0.000328931907811	-0.00278916251805	-2.28969059211e-07	4.31926673501e-05	-8.89924088254e-06	0.0559758700402	-0.0308627085605	2.69820100165	15.2038800342	35.4400107808	6.82824549079	-5.64896185403e-05	0.000180944215884	0.0386656578545	-0.209147368073	-0.018406141391	-0.344024237245	16.7437526385	36.7984084951	13.3433903903
0.473	4.66311516274	10.3842158488	2.98424772173	1.4420370893e-05	0.000118757409833	-0.0032000602239	0.238218792925	0.017428816518	0.00306049222127	1.72521327244e-05	-2.24541032939e-05	-0.00718254059018	0.00333516251959	-0.0326005537343	-1.93536415784	1.51000724701e-05	-0.000331717698503	-0.00278241886515	-1.85789362563e-07	4.31667259459e-05	-4.2983567565e-05	0.0559463378114	-0.0282017490131	2.62371809315	15.2393234375	35.446795729	6.74165093154	-5.62894125825e-05	0.000219467699587	0.0383813095523	-0.209165952032	-0.0187617762199	-0.367245420464	16.7805576775	36.8116694246	13.1784686744
0.474	4.67350086303	10.3871847301	2.95351487026	1.45375358502e-05	0.000115572504602	-0.00316975023704	0.238236225986	0.0174373052122	0.0139168961905	1.722610262e-05	-2.96061054767e-05	-0.00712146377523	0.0033016253942	-0.0344736970388	-1.81092245121	1.47669687186e-05	-0.000334489804453	-0.00276179303543	-1.42652814978e-07	4.31063692241e-05	-7.77298760091e-05	0.0559194278246	-0.0256182246854	2.5433305623	15.2747735846	35.4534984866	6.66386412084	-5.60508439674e-05	0.000257669530746	0.0380223527659	-0.20918490275	-0.0191396586774	-0.388519494445	16.8173758922	36.8247599144	13.0025108904
0.475	4.68388951667	10.390122544	2.92211284488	1.46515314291e-05	0.000112418653152	-0.00313795266319	0.238253672814	0.0174563507139	0.0241741070058	1.71929529564e-05	-3.6693221726e-05	-0.00705276872337	0.00326627807864	-0.0362209340844	-1.68355163988	1.44311065966e-05	-0.000337234439434	-0.00272747692614	-9.95941074004e-08	4.30110459321e-05	-0.000112916708023	0.0558950597894	-0.023117845602	2.4574276045	15.3102303977	35.4601278064	6.59477557987	-5.57742709497e-05	0.000295476504551	0.0375915948438	-0.209204241494	-0.0195378295629	-0.407822276582	16.8542071068	36.8376693881	12.816436395
0.476	4.69428109228	10.3930286766	2.89015238732	1.47623893981e-05	0.000109297284943	-0.00310478375605	0.238271143661	0.0174853425248	0.0338095145999	1.71527523556e-05	-4.37079797492e-05	-0.00697674732311	0.00322924783018	-0.0378395628289	-1.55370584914	1.40925203544e-05	-0.000339938045142	-0.00267973448986	-5.66483739911e-08	4.28804208865e-05	-0.000148333383071	0.0558731479021	-0.0207059289647	2.36640566998	15.3456938078	35.4666923165	6.5342445299	-5.54601235089e-05	0.000332818377078	0.0370921502094	-0.209223987563	-0.019954308888	-0.425136373611	16.8910511356	36.850388196	12.621179536
0.477	4.70467555793	10.3959026247	2.85774368048	1.48701428967e-05	0.000106209712207	-0.00307036171619	0.238288648156	0.0175236488031	0.0428030421026	1.71055767598e-05	-5.06432119896e-05	-0.00689371715768	0.0031906643816	-0.0393273343299	-1.42183715293	1.37512576517e-05	-0.000342587360217	-0.00261889566049	-1.38509819184e-08	4.2714363259e-05	-0.000183781871866	0.0558536012414	-0.0183873925851	2.27066708935	15.3811637542	35.4732004898	6.48210211843	-5.51089002425e-05	0.000369628155769	0.036527407174	-0.209244158269	-0.0203871026172	-0.440451084753	16.9279077835	36.8629076281	12.4176845849
0.478	4.71507288124	10.3987439945	2.82499601692	1.4974826317e-05	0.000103157128403	-0.00303480589066	0.23830619529	0.0175706189025	0.0511371565517	1.70515091142e-05	-5.74920791061e-05	-0.00680401707535	0.00315065948942	-0.0406824500295	-1.28839424617	1.34073792301e-05	-0.00034516948299	-0.00254534988546	2.87626662605e-08	4.25129330988e-05	-0.000219078448711	0.0558363241702	-0.016166749679	2.17061872274	15.4166401848	35.4796606182	6.43815466017	-5.47211649867e-05	0.000405842355714	0.0359009927148	-0.209264768925	-0.0208342093007	-0.453762282152	16.9647768473	36.8752199206	12.2069004625
0.479	4.72547302949	10.4015525013	2.7920174934	1.50764751849e-05	0.000100140607478	-0.00299823595888	0.238323793393	0.0176255859159	0.058796870173	1.69906390302e-05	-6.42480889898e-05	-0.00670800269202	0.00310936648554	-0.0419035577295	-1.15382115385	1.30609585248e-05	-0.000347671927608	-0.00245953934952	7.11573159712e-08	4.22763663226e-05	-0.000254055103641	0.0558212167429	-0.0140481050004	2.06667063458	15.4521230555	35.4860807889	6.40218684822	-5.42975431989e-05	0.000441401219894	0.0352167356449	-0.209285832843	-0.0212936265771	-0.465072270366	17.0016581164	36.8873182589	11.9897760749
0.48	4.73587596972	10.4043279674	2.75891471282	1.51751260406e-05	9.71611039416e-05	-0.00296077111466	0.23834145012	0.0176878692179	0.0657697337447	1.692306243e-05	-7.09051112787e-05	-0.0066060418858	0.00306691983353	-0.0429897462966	-1.01855598034	1.27120812243e-05	-0.000350082673271	-0.00236195197797	1.13298028343e-07	4.20050584206e-05	-0.000288560700282	0.0558081751143	-0.0120351522837	1.95923479879	15.4876123303	35.4924688648	6.37396491319	-5.3838718138e-05	0.000476248902028	0.034478628624	-0.209307361335	-0.0217633575264	-0.474389628274	17.0385513739	36.8991967747	11.7672555298
0.481	4.74628166887	10.4070703209	2.72579246014	1.52708163195e-05	9.42194537572e-05	-0.00292252925399	0.238359172443	0.0177567769957	0.0720458219294	1.68488811807e-05	-7.74573873933e-05	-0.00649851034342	0.00302345469081	-0.0439405391375	-0.88302970159	1.23608447845e-05	-0.000352390206415	-0.00225311431014	1.55150331122e-07	4.1699547137e-05	-0.000322461866859	0.0557970919516	-0.0101311729663	1.84872383592	15.523107981	35.4988324671	6.3532396704	-5.33454268814e-05	0.000510333611078	0.0336907894761	-0.209329363722	-0.0222414168559	-0.481729030726	17.0754563975	36.9108505394	11.5402738601
0.482	4.75669009382	10.4097795939	2.69275345653	1.53635842344e-05	9.13163760409e-05	-0.00288362617869	0.238376966636	0.0178316087615	0.0776177097578	1.67682027189e-05	-8.38995361732e-05	-0.0063857872164	0.002979106478	-0.0447558864901	-0.747665003446	1.20073579034e-05	-0.000354583555737	-0.00213358433382	1.96680351888e-07	4.13604943967e-05	-0.000355643613859	0.0557878568471	-0.00833903615566	1.73554978534	15.5586099867	35.5051789617	6.3397494033	-5.28184562174e-05	0.000543607716957	0.0328574222816	-0.209351847349	-0.0227258368998	-0.487111056806	17.1123729606	36.9222755528	11.3097529411
0.483	4.76710121158	10.4124559197	2.65989803895	1.54534686602e-05	8.84524755389e-05	-0.00284417482524	0.238394838269	0.0179116578381	0.0824804434087	1.66811396732e-05	-9.02265552532e-05	-0.00626825094362	0.00293401045647	-0.0454361565758	-0.612875168128	1.16517399655e-05	-0.00035665232009	-0.00200394437205	2.37854932964e-07	4.09886677536e-05	-0.000388009672334	0.0557803567291	-0.0066611998059	1.62012291414	15.5941183339	35.5115154477	6.33322262019	-5.22586384502e-05	0.00057602781746	0.0319827787235	-0.209374817604	-0.0232146734173	-0.490561978193	17.1493008327	36.9334687281	11.0765976906
0.484	4.7775149893	10.4150995306	2.6273239404	1.55405090209e-05	8.56282458623e-05	-0.0028042845281	0.238412792205	0.0179962138105	0.0866315013263	1.65878094864e-05	-9.6433818371e-05	-0.00614627529198	0.00288830131534	-0.045982125666	-0.479063012124	1.12941204608e-05	-0.000358586689331	-0.00186479410994	2.7864172766e-07	4.05849216395e-05	-0.000419482555746	0.0557744762727	-0.00509971306575	1.50285056615	15.629633016	35.5178487493	6.33338069171	-5.1666847158e-05	0.000607554766897	0.0310711201517	-0.209398277946	-0.0237060111761	-0.492113539367	17.186239781	36.9444278733	10.8416925669
0.485	4.78793139445	10.4177107556	2.59512600303	1.56247451805e-05	8.28440734351e-05	-0.00276406032618	0.238430832595	0.0180845649361	0.0900707497494	1.64883340428e-05	-0.00010251706885	-0.00602022566547	0.00284211276896	-0.0463949671105	-0.346619876902	1.0934638387e-05	-0.00036037745831	-0.00171674384824	3.19009277824e-07	4.01501786886e-05	-0.000450003346107	0.0557700983062	-0.0036562197573	1.38413605074	15.6651540331	35.5241854098	6.33994015306	-5.10439929409e-05	0.000638153667385	0.0301266808237	-0.209422229936	-0.0241979693061	-0.491802720586	17.2231895708	36.9551516688	10.6058985144
0.486	4.79835039483	10.4202900166	2.56339596584	1.57062173383e-05	8.01002421118e-05	-0.00272360232044	0.238448962877	0.0181760005062	0.0928003903246	1.63828393036e-05	-0.000108472409545	-0.00589045572509	0.00279557716571	-0.0466762393866	-0.215924675309	1.05734416407e-05	-0.000362016034266	-0.00156040806311	3.58927072872e-07	3.96854114074e-05	-0.000479531216379	0.0557671042149	-0.00233196294447	1.26437757487	15.7006813916	35.5305316873	6.35261499137	-5.03910191951e-05	0.000667793824174	0.0291536327549	-0.209446673274	-0.0246887064125	-0.489671492251	17.2601499665	36.9656396431	10.3700499833
0.487	4.80877195876	10.4228378257	2.53222222999	1.57849659286e-05	7.73969384066e-05	-0.00268300508994	0.238467185784	0.0182698131524	0.0948249020148	1.6271454954e-05	-0.000114296289587	-0.00575730435952	0.0027488251094	-0.0468278732218	-0.0873429950334	1.02106864046e-05	-0.000363494437971	-0.00139639934778	3.98365590801e-07	3.91916244498e-05	-0.000508042698681	0.0557653743381	-0.00112779054759	1.14396721887	15.7362151042	35.5368935541	6.37111852318	-4.97088979496e-05	0.000696448666845	0.0281560525872	-0.20947160584	-0.0251764254377	-0.485766557977	17.2971207324	36.9758921444	10.1349526644
0.488	4.81919605506	10.4253547817	2.50168966129	1.58610315264e-05	7.47342572753e-05	-0.00264235717277	0.238485503341	0.0183653010916	0.0961509763729	1.61543140651e-05	-0.000119985488286	-0.0056210930376	0.00270198509387	-0.0468521578498	0.0387737389374	9.84653653606e-06	-0.000364805299047	-0.00122532280337	4.37296321897e-07	3.86698377421e-05	-0.00053553071687	0.0557647883619	-4.4161959849e-05	1.02328995659	15.7717551893	35.5432766959	6.3951651752	-4.89986257969e-05	0.000724095638565	0.0271378908515	-0.209497023742	-0.0256593782627	-0.480139091844	17.3341016336	36.9859103113	9.90138112009
0.489	4.82962265323	10.4278415662	2.47187938169	1.59344547592e-05	7.21122083804e-05	-0.00260174061706	0.238503916877	0.0184617703034	0.0967874469934	1.60315527726e-05	-0.00012553709659	-0.00548212357003	0.00265518315171	-0.0467517264595	0.162089041662	9.48116296358e-06	-0.000365941845918	-0.00104777093865	4.75691776109e-07	3.81210706828e-05	-0.000562003401605	0.0557652257031	0.000918844379498	0.902722722123	15.807301671	35.5496865145	6.42447197437	-4.82612199496e-05	0.000750716055969	0.0261029439561	-0.209522921366	-0.0261358700415	-0.472844465636	17.3710924368	36.9956960403	9.67007704079
0.49	4.84005172349	10.4302989402	2.44286858663	1.60052762248e-05	6.95307227686e-05	-0.00256123060647	0.23852242703	0.0185585366337	0.0967452137265	1.59033099761e-05	-0.000130948496523	-0.00534067629714	0.00260854251803	-0.0465295408967	0.282282083846	9.11474309514e-06	-0.000366897890952	-0.000864319128617	5.13525475263e-07	3.75463276253e-05	-0.000587482713564	0.0557665658865	0.00176152250179	0.782633522438	15.8428545783	35.5561281304	6.4587598443	-4.74977144503e-05	0.000776294942543	0.0250548291932	-0.209549291433	-0.0266042632596	-0.463941970491	17.4080929108	37.0052519527	9.4417475611
0.491	4.85048323683	10.4327277397	2.41473042592	1.60735364161e-05	6.69896598836e-05	-0.00252089516354	0.238541033763	0.0186549278211	0.096037160838	1.57697270583e-05	-0.000136217339029	-0.00519700871527	0.00256218330975	-0.0461888756825	0.399048344707	8.74746024399e-06	-0.000367667811352	-0.000675521672392	5.50771931485e-07	3.69465848185e-05	-0.000612002899957	0.0557686889126	0.00248452956201	0.66338059798	15.8784139455	35.5626063877	6.49775462598	-4.67091565598e-05	0.00080082083864	0.0239969629999	-0.209576125055	-0.0270629815138	-0.453494537622	17.4451028274	37.0145813585	9.21706412733
0.492	4.86091716513	10.4351288718	2.38753380254	1.61392756535e-05	6.44888148357e-05	-0.00248079493232	0.238559736369	0.0187502854378	0.0946780723752	1.56309476285e-05	-0.00014134152066	-0.00505135454636	0.0025162222212	-0.0457333014092	0.51210020186	8.3795030751e-06	-0.000368246526429	-0.000481908481227	5.87406613376e-07	3.63227789622e-05	-0.000635608812666	0.0557714756152	0.00308887567594	0.545311629859	15.9139798117	35.5691258589	6.54118790478	-4.58966033447e-05	0.000824285591471	0.022932542663	-0.209603411802	-0.0275105130074	-0.441568449489	17.4821219622	37.0236882213	8.99666145444
0.493	4.87135348122	10.4375033103	2.36134327203	1.62025340238e-05	6.20279258487e-05	-0.00244098304164	0.238578533495	0.0188439667444	0.0926845408976	1.54871172884e-05	-0.000146319159556	-0.00490392324536	0.0024707722367	-0.0451666675799	0.62116745664	8.01106507595e-06	-0.000368629471877	-0.000283982414039	6.23405901604e-07	3.56757974948e-05	-0.000658354122007	0.0557748080095	0.00357591298895	0.428762996133	15.94955222	35.5756908517	6.58879764378	-4.50611184847e-05	0.0008466841286	0.0218645315944	-0.209631139766	-0.0279454137589	-0.428233053419	17.5191500949	37.0325771204	8.78113670647
0.494	4.88179215892	10.4398520914	2.33621893451	1.62633513277e-05	5.96066818038e-05	-0.00240150504816	0.238597423152	0.0189353464521	0.0900748744607	1.5338383423e-05	-0.000151148571148	-0.00475489993733	0.00242594236044	-0.0444930849539	0.725997795425	7.64234405415e-06	-0.000368812571719	-8.2217270208e-05	6.58747035705e-07	3.50064707064e-05	-0.000680299454797	0.055778569628	0.00394732402465	0.314059075259	15.9851312181	35.5823054148	6.6403285265	-4.42037693111e-05	0.000868014218523	0.020795648252	-0.209659295628	-0.0283663105216	-0.413560471963	17.55618701	37.0412532133	8.5710491091
0.495	4.89223317312	10.4421763091	2.31221632287	1.63217670335e-05	5.72247298007e-05	-0.00236239895796	0.238616402734	0.0190238183886	0.0868689985946	1.51848950154e-05	-0.000155828243999	-0.00460444576552	0.00238183736423	-0.043716907463	0.826357186394	7.273541664e-06	-0.000368792208572	0.000122943564037	6.93408053924e-07	3.43155657328e-05	-0.000701510492522	0.0557826458447	0.00420510936154	0.201511598512	16.0207168575	35.5889733452	6.69553222507	-4.33256240908e-05	0.000888276222009	0.0197283587191	-0.209687864735	-0.0287719034139	-0.397625312558	17.5932324977	37.0497221976	8.36691962183
0.496	4.90267649983	10.4444771104	2.28938633204	1.63778202397e-05	5.48816826601e-05	-0.00232369532337	0.238635469042	0.0191087970657	0.0830883553717	1.50268024853e-05	-0.000160356816195	-0.00445269862711	0.00233855755362	-0.0428427137639	0.922030211763	6.90486296328e-06	-0.000368565192875	0.000331087828879	7.27367728018e-07	3.36037824555e-05	-0.000722056062125	0.0557869241867	0.00435157468586	0.0914190501207	16.0563091933	35.595698195	6.7541673705	-4.24277495609e-05	0.000907472837819	0.0186648729009	-0.209716831171	-0.0291609682591	-0.380504377768	17.630286354	37.0579902728	8.16923080385
0.497	4.91312211623	10.4467556911	2.26777515933	1.64315496442e-05	5.25771262924e-05	-0.00228541741197	0.2386546183	0.0191897191438	0.0787558009615	1.48642575509e-05	-0.000164733052643	-0.00429977426776	0.00229619855249	-0.04187528849	1.01282033608	6.53651600098e-06	-0.000368128731717	0.000541834487048	7.60605494896e-07	3.28717512987e-05	-0.000742006251352	0.0557912946327	0.00438931726892	-0.0159338840167	16.091908284	35.6024832784	6.81599948555	-4.15112087188e-05	0.000925608846389	0.0176071442401	-0.209746177834	-0.0295323586369	-0.362276377971	17.6673483812	37.0660641018	7.9784270525
0.498	4.92357000073	10.4490132908	2.24742425606	1.64829935208e-05	5.03106268653e-05	-0.00224758144235	0.238673846182	0.0192660447943	0.0738955000415	1.46974131128e-05	-0.000168955823627	-0.00414576770014	0.00225485110661	-0.0408196032666	1.0985501107	6.1687114362e-06	-0.000367480397856	0.000754833236044	7.93101386986e-07	3.21200328823e-05	-0.000761430581504	0.0557956498973	0.00432121191703	-0.12027681974	16.1275141915	35.6093316785	6.88080067933	-4.05770588682e-05	0.000942690854911	0.0165568728027	-0.209775886517	-0.0298850076483	-0.343021644745	17.7044183886	37.0739507727	7.79491469264
0.499	4.93402013296	10.4512511881	2.22837029025	1.6532189703e-05	4.80817377033e-05	-0.00221019688163	0.238693147834	0.0193372589536	0.0685328183463	1.45264231585e-05	-0.000173024084931	-0.0039907549085	0.0022146009062	-0.0396807975535	1.17906131562	5.80166218752e-06	-0.000366618099499	0.000969763477233	8.24835963157e-07	3.13491194587e-05	-0.000780396265644	0.0557998857015	0.00415039644194	-0.221354130423	16.1631269805	35.6162462534	6.94834921509	-3.96263499172e-05	0.000958727047081	0.0155155115376	-0.209805937986	-0.0302179293946	-0.322821847745	17.7414961929	37.0816577613	7.61906260252
0.5	4.94447249391	10.4534706958	2.21064515412	1.65791755748e-05	4.58900058634e-05	-0.00217326679801	0.2387125179	0.01940287247	0.0626942144008	1.43514426861e-05	-0.000176936859784	-0.00383479479699	0.00217552842774	-0.0384641593761	1.25421503902	5.43558311209e-06	-0.000365540051365	0.00118633279108	8.55790241904e-07	3.05594380353e-05	-0.000798966581097	0.0558039010281	0.00388025669952	-0.318925354455	16.1987467184	35.6232296426	7.01842908561	-3.86601229233e-05	0.000973726940584	0.01448427547	-0.209836312061	-0.030530220176	-0.301759714959	17.7785816182	37.0891928939	7.45120254159
0.501	4.95492706583	10.4556731564	2.1942759417	1.66239880669e-05	4.37349783336e-05	-0.00213678826177	0.238731950548	0.019462423142	0.0564071295084	1.41726276448e-05	-0.000180693222851	-0.00367793133842	0.00213770879504	-0.0371751060086	1.32389169609	5.07069071266e-06	-0.000364244747483	0.0014042749729	8.85945638449e-07	2.97513550554e-05	-0.000817199378757	0.055807598362	0.00351441124431	-0.412765555986	16.2343734754	35.6302842718	7.09082938731	-3.76794088755e-05	0.000987701155096	0.0134641535526	-0.209866987701	-0.0308210594127	-0.279918758548	17.8156744968	37.0965643102	7.29162998497
0.502	4.96538383238	10.4578599368	2.17928498611	1.666666366e-05	4.16162078089e-05	-0.00210075278753	0.238751439498	0.019515476646	0.0496998785529	1.39901348902e-05	-0.000184292286459	-0.00352019587774	0.00210121165971	-0.0358191646664	1.38799098819	4.70720287085e-06	-0.000362730936152	0.00162334768902	9.15283907222e-07	2.89251824905e-05	-0.000835145751052	0.0558108839155	0.00305669564708	-0.502665638458	16.2700073237	35.6374123584	7.16534367204	-3.66852277013e-05	0.00100066119331	0.0124559228685	-0.209897943085	-0.0310897102934	-0.257383002783	17.8527746692	37.1037804275	7.14060476422
0.503	4.97584277856	10.4600324243	2.16568988934	1.67072383929e-05	3.95332580101e-05	-0.00206514681004	0.23877097805	0.0195616273548	0.0426015388221	1.38041221524e-05	-0.00018773318917	-0.00336160954394	0.00206610110074	-0.0344019532705	1.44643180367	4.34533860407e-06	-0.000360997597399	0.00184332981713	9.43787091056e-07	2.8081185177e-05	-0.000852848876007	0.0558136678366	0.00251114652232	-0.588432611054	16.3056483378	35.6446159149	7.24176931381	-3.56785874861e-05	0.00101261923717	0.0114601648555	-0.209929155701	-0.031335520155	-0.234236720484	17.8898819843	37.1108499059	6.99835194647
0.504	4.98630389078	10.462192021	2.15350356326	1.67457478762e-05	3.74857085122e-05	-0.00202995218594	0.238790559113	0.0196004990446	0.0351418406935	1.36147480144e-05	-0.000191015086805	-0.00320218572597	0.00203243554343	-0.0329291613376	1.49915206218	3.98531784376e-06	-0.000359043923222	0.0020640185359	9.71437478251e-07	2.72195892145e-05	-0.000870343049047	0.0558158644025	0.00188198531211	-0.669889809389	16.3412965942	35.6518967529	7.31990670413	-3.46604838869e-05	0.0010235879612	0.010477283205	-0.209960602421	-0.0315579206023	-0.210564173874	17.9269963001	37.1177816132	6.86506274343
0.505	4.99676715686	10.4643401399	2.14273428917	1.67822273099e-05	3.54731590622e-05	-0.00199514671394	0.238810175235	0.0196317454942	0.0273510582047	1.3422171898e-05	-0.000194137145952	-0.00304193256753	0.00200026769724	-0.0314065310545	1.54610850405	3.62736123173e-06	-0.000356869300839	0.00228522623087	9.98217568475e-07	2.63405912331e-05	-0.000887652913696	0.0558173921961	0.00117360187269	-0.74687706944	16.3769521708	35.6592564856	7.39955868572	-3.36318997241e-05	0.00103358036434	0.00950752308097	-0.209992259595	-0.0317564273697	-0.18644936115	17.9641174832	37.1245845923	6.74089546502
0.506	5.00723256603	10.4664782	2.13338581473	1.68167115062e-05	3.34952333721e-05	-0.00196070466622	0.238829818633	0.0196550509734	0.0192599002039	1.3226554055e-05	-0.000197098539955	-0.00288085543929	0.00196964451242	-0.0298398385892	1.58727642648	3.27168993177e-06	-0.000354473299082	0.00250677728271	1.02411004826e-06	2.54443683288e-05	-0.000904792894799	0.055818174266	0.000390537909851	-0.819250856264	16.4126151473	35.6666965298	7.48052978516	-3.25938047312e-05	0.00104260962153	0.00855099129782	-0.210024103129	-0.0319306399367	-0.161975772702	18.0012454095	37.1312680284	6.6259766072
0.507	5.01770010894	10.4686076216	2.12545740977	1.6849234914e-05	3.15515823774e-05	-0.00192659732326	0.238849481224	0.0196701306255	0.010899403831	1.30280555614e-05	-0.00019989844735	-0.00271895934949	0.00194060715528	-0.0282348756915	1.6226493689	2.91852545321e-06	-0.00035185565804	0.00272850480204	1.04909777665e-06	2.45310884638e-05	-0.000921766835276	0.0558181382701	-0.000462529691944	-0.886884347332	16.4482856046	35.6742181075	7.56262551248	-3.15471554425e-05	0.00105068895573	0.00760767710642	-0.210056108569	-0.0320802408995	-0.137226152932	18.0383799641	37.1378412175	6.52040174603
0.508	5.02816977767	10.4707298223	2.118943993	1.68798316487e-05	2.96418869627e-05	-0.0018927935061	0.238869154655	0.0196767307417	0.00230082846247	1.28268383114e-05	-0.000202536052653	-0.00255625125617	0.00191319100161	-0.0265974316325	1.65223874923	2.56808948321e-06	-0.000349016281952	0.00295024737306	1.07316378145e-06	2.36009211288e-05	-0.000938567834658	0.0558172166024	-0.00138080560131	-0.949667471403	16.4839636248	35.6818222462	7.64565189928	-3.04928951992e-05	0.00105783153091	0.00667747324167	-0.210088251187	-0.0322049951108	-0.112282269518	18.0755210415	37.1443135368	6.42423672974
0.509	5.03864156568	10.4728462124	2.11383624002	1.69085355223e-05	2.776586016e-05	-0.00185926009931	0.238888830335	0.0196746289324	-0.00650444696657	1.26230650104e-05	-0.000205010549406	-0.00239274224965	0.00188742564803	-0.0249332755311	1.67607345344	2.22060372457e-06	-0.000345955235334	0.00317184586417	1.09629126605e-06	2.26540480705e-05	-0.000955178282029	0.0558153465032	-0.00235939278822	-1.00750690242	16.5196492908	35.6895097795	7.72941479087	-2.94319542508e-05	0.00106405036598	0.00576019690428	-0.210120506059	-0.0323047485919	-0.0872246926883	18.1126685455	37.1506944146	6.33751885593
0.51	5.04911546788	10.4749581909	2.11012068391	1.69353800768e-05	2.59232488308e-05	-0.00182596255924	0.238908499466	0.0196636341958	-0.015485026408	1.2416899163e-05	-0.000207321145319	-0.00222844957641	0.00186333494071	-0.0232481391141	1.69419938064	1.87628973579e-06	-0.000342672742222	0.00339314035907	1.11846362703e-06	2.16906738922e-05	-0.000971570074546	0.0558124701522	-0.00339330924461	-1.06032601037	16.5553426864	35.6972813467	7.81371954829	-2.8365249933e-05	0.00106935826962	0.00485561036965	-0.210152848147	-0.0323794272295	-0.0621325824177	18.1498223893	37.1569933029	6.26025778055
0.511	5.05959148055	10.4770671412	2.10777986422	1.69603986186e-05	2.411383485e-05	-0.00179286540221	0.238928153077	0.0196435868854	-0.024609594373	1.22085050557e-05	-0.000209467069347	-0.00206339848117	0.00184093702118	-0.0215476999508	1.70667894594	1.53536877047e-06	-0.000339169188414	0.00361396725723	1.13966448215e-06	2.07110363505e-05	-0.000987705008772	0.0558085347453	-0.00447750463384	-1.10806476811	16.5910438957	35.7051373917	7.89837054908	-2.72936869005e-05	0.00107376779527	0.00396344093899	-0.210185252378	-0.032429035263	-0.0370834845817	18.1869824958	37.1632196502	6.19243679941
0.512	5.07006960133	10.4791744273	2.10679247975	1.69836242539e-05	2.23374358146e-05	-0.00175993266863	0.238947782049	0.0196143585823	-0.033847011975	1.19980477307e-05	-0.000211447580512	-0.00189762384735	0.0018202443886	-0.0198375652059	1.71359054386	1.19806161302e-06	-0.000335445126492	0.00383415658619	1.15987770842e-06	1.97154161811e-05	-0.00100353533018	0.0558034925546	-0.00560687682595	-1.15067961611	16.6267530035	35.7130781625	7.98317100108	-2.6218157395e-05	0.00107729121573	0.00308339998004	-0.210217693722	-0.0324536535737	-0.0121531367768	18.2241487971	37.1693828756	6.13401392102
0.513	5.08054982924	10.4812813903	2.10713351145	1.70050899245e-05	2.05939053008e-05	-0.00172712835889	0.238967377155	0.0195758518708	-0.0431664113421	1.17856929513e-05	-0.000213261978246	-0.00173117162103	0.00180126397802	-0.0181232559467	1.71502797444	8.64588408064e-07	-0.000331501283418	0.00405352956304	1.17908748966e-06	1.87041463036e-05	-0.00101900442467	0.055797300972	-0.0067762882765	-1.18814328499	16.6624700944	35.7211037094	8.06792268902	-2.51395415291e-05	0.00107994051614	0.00221520082982	-0.210250147268	-0.032453437784	0.0125847163144	18.2613212347	37.175492344	6.08492304385
0.514	5.09103216461	10.4833893443	2.10877440125	1.70248284435e-05	1.88831327022e-05	-0.00169441683835	0.238986929081	0.0195280000236	-0.0525372831617	1.15716071552e-05	-0.00021490961406	-0.00156410000749	0.00178399725403	-0.0164101920422	1.71109983468	5.35168481146e-07	-0.000327338570418	0.00427189643543	1.19727837295e-06	1.76776202745e-05	-0.00103404763368	0.0557899225368	-0.00798058220732	-1.22044457667	16.6981952532	35.7292138837	8.15242596716	-2.40587075689e-05	0.00108172740423	0.00135857536773	-0.210282588295	-0.0324286161772	0.0370584973134	18.2984997595	37.181557343	6.04507490993
0.515	5.10151660907	10.4854995731	2.11168321222	1.70428725312e-05	1.72050426787e-05	-0.00166176320877	0.239006428464	0.0194707665994	-0.0619295651559	1.1355957396e-05	-0.000216389904281	-0.00139648043381	0.00176844031916	-0.0147036776858	1.70192887804	2.10020148493e-07	-0.000322958094887	0.00448905462681	1.21443533302e-06	1.66362998704e-05	-0.00104859317442	0.0557813249464	-0.00921459854816	-1.247588105	16.7339285644	35.7374083366	8.23647975922	-2.29765121986e-05	0.00108266333647	0.000513289097256	-0.210314992347	-0.0323794874484	0.0611989601748	18.3356843317	37.1875870597	6.0143584162
0.516	5.11200316552	10.4876133271	2.11582478881	1.70592548497e-05	1.55595942519e-05	-0.00162913364466	0.23902586592	0.0194041449549	-0.0713137240382	1.11389112721e-05	-0.000217702343635	-0.00122839827495	0.00175458403653	-0.0130088875745	1.68765134456	-1.10639485937e-07	-0.000318361173972	0.00470478720363	1.23054384381e-06	1.55807217106e-05	-0.00106256314518	0.0557714810523	-0.0104731895994	-1.26959399739	16.7696701118	35.7456865173	8.31988175958	-2.18938007512e-05	0.00108275955832	-0.000320845390988	-0.2103473353	-0.0323064182961	0.0849393444369	18.3728749205	37.1935905597	5.99264156818
0.517	5.12249183809	10.48973182	2.12116096169	1.70740080366e-05	1.3946779583e-05	-0.00159649569316	0.239045232071	0.0193281576757	-0.0806608344428	1.09206368405e-05	-0.000218846519444	-0.00105995334319	0.00174241416586	-0.0113308537703	1.66841626393	-4.26594747689e-07	-0.000313549349531	0.00491886167781	1.24558995609e-06	1.45115028391e-05	-0.00107587459791	0.0557603688398	-0.0117512353764	-1.28649755666	16.8054199789	35.7540476725	8.40242865682	-2.08114073934e-05	0.00108202715729	-0.00114395667238	-0.210379593429	-0.0322098408649	0.108215518179	18.4100715042	37.1995767667	5.97977252305
0.518	5.13298263212	10.4918562258	2.12765069306	1.70871647376e-05	1.23666224678e-05	-0.00156381853731	0.239064517578	0.0192428559313	-0.0899426543619	1.07013025177e-05	-0.000219822126189	-0.000891260146318	0.00173191151234	-0.00967445327089	1.64438473482	-7.37631624513e-07	-0.000308524404118	0.00513102914959	1.25956038011e-06	1.34293452119e-05	-0.00108844065647	0.0557479713928	-0.013043658598	-1.29834888648	16.8411782481	35.7624908451	8.48391650617	-1.97301552514e-05	0.00108047712669	-0.00195610452143	-0.210411743475	-0.0320902500511	0.130966109456	18.4472740698	37.2055544434	5.9755807817
0.519	5.14347555407	10.4939876763	2.13525030017	1.70987576371e-05	1.08191765881e-05	-0.00153107322211	0.239083713165	0.0191483187559	-0.0991316966247	1.04810769645e-05	-0.000220628980222	-0.000722447919621	0.00172305208755	-0.00804439631226	1.61572918244	-1.0435380154e-06	-0.000303288377646	0.00534102379353	1.27244257224e-06	1.2335039051e-05	-0.00110017166526	0.0557342768439	-0.014345439281	-1.30521247961	16.876945001	35.771014874	8.5641412586	-1.86508564688e-05	0.00107812043855	-0.00275727176198	-0.2104437627	-0.0319482006818	0.153132628999	18.4844826131	37.2115321728	5.97987806797
0.52	5.15397061153	10.4961272582	2.14391360804	1.71088194872e-05	9.30452355488e-06	-0.00149823284431	0.239102809651	0.0190446522594	-0.108201296418	1.02601289572e-05	-0.000221267034403	-0.000553660442741	0.00171580728168	-0.00644521542225	1.58263259757	-1.34410399642e-06	-0.000297843584408	0.00554856268273	1.28422482429e-06	1.12294650445e-05	-0.00111097634771	0.0557192783098	-0.0156516289065	-1.30716677144	16.9127203176	35.7796183942	8.64289918542	-1.75743121876e-05	0.0010749681237	-0.00354735794295	-0.210475628953	-0.0317843045775	0.174659579759	18.5216971384	37.2175183415	5.99245938659
0.521	5.16446781317	10.4982760111	2.15359219536	1.71173831344e-05	7.82277077953e-06	-0.00146527270638	0.239121797971	0.0189319887747	-0.11712567322	1.00386272438e-05	-0.00022173639245	-0.000385055651122	0.00171014404635	-0.00488125524386	1.54528775922	-1.63912210367e-06	-0.000292192630095	0.0057533459441	1.29489635451e-06	1.01135953901e-05	-0.00112076296109	0.0557029738133	-0.0169573641219	-1.3043036593	16.9485042767	35.7882998377	8.71998776495	-1.65013124471e-05	0.00107103135731	-0.00432617482291	-0.210507320719	-0.0315992275096	0.195494556101	18.5589176581	37.2235211232	6.01310394704
0.522	5.17496716864	10.500434925	2.16423552856	1.71244815444e-05	6.3740492083e-06	-0.00143217043608	0.239140669208	0.0188104859426	-0.125879991218	9.81674038614e-06	-0.000222037322804	-0.000216805056695	0.00170602508716	-0.00335666314217	1.50389644415	-1.92838763297e-06	-0.000286338428507	0.00595505723197	1.30444739905e-06	8.98849369448e-06	-0.00112944043022	0.0556853661913	-0.0182578799466	-1.29672799032	16.9842969554	35.7970574347	8.79520618916	-1.54326359944e-05	0.00106632154809	-0.0050934436252	-0.210538817176	-0.0313936860653	0.215588332387	18.5961441929	37.2295484633	6.04157623649
0.523	5.18546868857	10.5026049384	2.17579120025	1.71301478244e-05	4.95851095377e-06	-0.00139890607299	0.239159414614	0.0186803257407	-0.134440412628	9.59463658882e-06	-0.000222170271828	-4.90929907855e-05	0.00170340906528	-0.00187538060749	1.45866862522	-2.21169895605e-06	-0.000280284217638	0.00615336450519	1.31286930278e-06	7.8553137548e-06	-0.00113691944914	0.0556664629901	-0.0195485224506	-1.28455701761	17.0200984287	35.8058892159	8.86835627258	-1.43690500057e-05	0.00106085042928	-0.00584879400392	-0.210570098241	-0.0311684444293	0.234894939582	18.6333767712	37.2356080648	6.07762676477
0.524	5.19597238451	10.5047869365	2.1882051304	1.71344152433e-05	3.57632685538e-06	-0.00136546212379	0.239178025634	0.0185417134598	-0.142784149153	9.37248351483e-06	-0.000222135876166	0.000117884313561	0.00170225080724	-0.000441135463974	1.40982166181	-2.48885785229e-06	-0.000274033574841	0.00634792108861	1.32015460828e-06	6.71529726222e-06	-0.001143113536	0.0556462763484	-0.0208247608735	-1.26791982818	17.0559087698	35.8147930157	8.93924336135	-1.33113097161e-05	0.00105463014995	-0.00659176464489	-0.210601144619	-0.0309243110939	0.253371731378	18.6706154289	37.2417073747	6.12099307775
0.525	5.20647826885	10.50698175	2.20142174512	1.71373172488e-05	2.22768399942e-06	-0.00133182358813	0.239196493929	0.0183948766316	-0.150889507146	9.15044808968e-06	-0.000221934974117	0.000283919784536	0.00170250152207	0.000942565109209	1.35757948456	-2.75966985511e-06	-0.000267590430798	0.00653836699846	1.32629714215e-06	5.56977047776e-06	-0.00114794003293	0.0556248228684	-0.0220821991594	-1.24695674371	17.0917280496	35.823766476	9.00767712295	-1.22601579587e-05	0.00104767336492	-0.00732180540929	-0.210631937842	-0.0306621355084	0.270979439607	18.7078602094	37.2478535715	6.17140059173
0.526	5.2169863548	10.5091901529	2.21538417414	1.71388874824e-05	9.12783226704e-07	-0.00129797795729	0.239214811399	0.0182400639135	-0.158735929173	8.92869629469e-06	-0.000221568615874	0.000448796702685	0.00170410902499	0.00227244073997	1.30217177696	-3.02394461153e-06	-0.000260959082044	0.00672433050877	1.33129209736e-06	4.42013994067e-06	-0.00115132104125	0.0556021234754	-0.0233165868792	-1.22181869589	17.1275563363	35.8328070509	9.07347264886	-1.12163246153e-05	0.00103999332176	-0.00803828091677	-0.210662460312	-0.0303828046797	0.287682217779	18.7451111629	37.2540535535	6.22856338322
0.527	5.22749665631	10.5114128623	2.23003448173	1.71391597923e-05	-3.68163345872e-07	-0.00126391518786	0.239232970203	0.0180775439326	-0.166304032551	8.70739295049e-06	-0.000221038072521	0.000612290002508	0.00170701796697	0.00354544320665	1.24383315641	-3.28149625346e-06	-0.000254144201822	0.00690542993419	1.33513611097e-06	3.26788727801e-06	-0.00115318428408	0.0555782032672	-0.0245238295164	-1.19266657848	17.1633936959	35.8419120128	9.13645127416	-1.01805259827e-05	0.00103160394358	-0.00874047545385	-0.210692695334	-0.0300872397333	0.30344767496	18.7823683467	37.2603139278	6.29218512774
0.528	5.23800918801	10.5136505364	2.2453138344	1.71381682433e-05	-1.61493476606e-06	-0.00122962765252	0.239250962777	0.0179076040957	-0.173575641355	8.48670149239e-06	-0.000220344843686	0.0007741676677	0.00171117006905	0.00475876096347	1.18280235723	-3.5321437789e-06	-0.000247150849054	0.00708127560362	1.33782733621e-06	2.11456319033e-06	-0.00115346389129	0.0555530913534	-0.0256999980952	-1.1596705791	17.1992401911	35.8510784593	9.19644162059	-9.15346405774e-06	0.00102251990631	-0.00942759908495	-0.21072262715	-0.0297763924468	0.318246898241	18.8196318241	37.2666410002	6.36195972562
0.529	5.24852396516	10.5159037747	2.26116272062	1.71359471241e-05	-2.82730362752e-06	-0.0011951100704	0.239268781854	0.0177305493673	-0.180533815408	8.26678373867e-06	-0.000219490663751	0.000934192202251	0.00171650436096	0.0059098228511	1.11932141803	-3.77571144105e-06	-0.000239984475253	0.00725147199824	1.33936550815e-06	9.617806941e-07	-0.00115210110116	0.0555268206852	-0.0268413381305	-1.12300949145	17.235095882	35.8603033204	9.25328058004	-8.13582574991e-06	0.00101275670934	-0.0100987948393	-0.210752240967	-0.0294512417651	0.332054465311	18.856901665	37.2730407662	6.43757224083
0.53	5.25904100361	10.5181731166	2.27752110362	1.71325309531e-05	-4.00503837251e-06	-0.00116035941959	0.239286420479	0.0175467010222	-0.187162875081	8.04779965351e-06	-0.000218477506569	0.00109212216135	0.00172295742288	0.0069963009979	1.05363487557	-4.0120291433e-06	-0.00023265092924	0.00741562002744	1.33975200235e-06	-1.88792294906e-07	-0.00114904487685	0.0554994278772	-0.0279442778819	-1.08287001151	17.2709608253	35.8695833678	9.30681434274	-7.12828202599e-06	0.0010023307385	-0.0107531468408	-0.210781522983	-0.0291127903091	0.344848446781	18.8941779448	37.2795189021	6.51869952679
0.531	5.26956031969	10.5204590415	2.29432867467	1.71279544811e-05	-5.1479054991e-06	-0.00112537483361	0.239303872027	0.017356395374	-0.193448421429	7.82990710591e-06	-0.000217307588626	0.00124771372424	0.00173046362984	0.0080161129195	0.985988967634	-4.24093283768e-06	-0.000225156459518	0.00757331941542	1.33898988573e-06	-1.33544095019e-06	-0.00114425243372	0.0554709530203	-0.0290054358973	-1.03944601936	17.3068350746	35.8789152246	9.35689914227	-6.13148699651e-06	0.00099125932046	-0.0113896892489	-0.210810460409	-0.0287620608871	0.356610397226	18.9314607447	37.2860807574	6.60501112044
0.532	5.28008193019	10.5227619683	2.3115249835	1.71222526926e-05	-6.25567165823e-06	-0.00109015748463	0.239321130216	0.0171599824872	-0.199377352372	7.61326162629e-06	-0.000215983370617	0.0014007222937	0.00173895539771	0.00896742282696	0.916630847287	-4.46226492455e-06	-0.000217507714225	0.00772417117129	1.33708395925e-06	-2.47641200582e-06	-0.00113768967752	0.0554414394885	-0.0300216278321	-0.992937850096	17.3427186799	35.8882953753	9.40340234339	-5.14607695233e-06	0.000979560767899	-0.0120074158726	-0.210839041486	-0.0284000930186	0.367325339699	18.9687501507	37.2927313479	6.6961697489
0.533	5.29060585231	10.5250822557	2.32904967293	1.71154608039e-05	-7.32810562834e-06	-0.00105471045561	0.23933818912	0.0169578248735	-0.204937874922	7.39801616227e-06	-0.000214507557417	0.00155090410653	0.00174836343021	0.00984864215562	0.845807810036	-4.67587465095e-06	-0.000209711738581	0.00786778011727	1.33404079193e-06	-3.6099226213e-06	-0.00112933155345	0.0554109337383	-0.0309898725342	-0.943551554257	17.3786116877	35.8977201781	9.44620323181	-4.17266936098e-06	0.000967254414799	-0.0126052903268	-0.210867255502	-0.0280279394806	0.376981736277	19.0060462541	37.2994753489	6.79183234274
0.534	5.30113210353	10.5274202018	2.34684262052	1.7107614261e-05	-8.36498015785e-06	-0.00101903860345	0.23935504318	0.0167502961797	-0.210119512863	7.18432083534e-06	-0.000212883096444	0.00169801783937	0.00175861696595	0.010658429329	0.773766536754	-4.88161850514e-06	-0.000201775969798	0.00800375744791	1.32986874585e-06	-4.73416955067e-06	-0.00111916230528	0.0553794851033	-0.0319073973878	-0.891498152923	17.4145141407	35.9071858766	9.4851937592	-3.21186183291e-06	0.000954360641337	-0.0131822565972	-0.210895092803	-0.0276466628859	0.385571453255	19.0433491503	37.3063170903	6.89165051281
0.535	5.31166070166	10.5297760452	2.36484413221	1.70987487341e-05	-9.36607366728e-06	-0.000983148415429	0.239371687218	0.0165377798677	-0.21491311118	6.97232269991e-06	-0.000211113174426	0.00184182619658	0.001769644025	0.0113956887742	0.700752353708	-5.07936060475e-06	-0.000193708229426	0.00813172329618	1.32457799181e-06	-5.84733852728e-06	-0.00110717564794	0.0553471455832	-0.0327716429084	-0.836992888246	17.450426078	35.9166886131	9.52027931809	-2.26423106819e-06	0.000940900888096	-0.0137372498847	-0.210922544801	-0.0272573323017	0.393089715275	19.0806589391	37.3132605513	6.99527136981
0.536	5.32219166466	10.5321499648	2.38299511373	1.70889001114e-05	-1.03311718054e-05	-0.000947047860919	0.239388116442	0.016320667894	-0.219310836284	6.7621655064e-06	-0.000209201212595	0.00198209746574	0.00178137165399	0.0120595692071	0.62700851197	-5.26897307603e-06	-0.000185516713137	0.00825130928171	1.31818051566e-06	-6.9476137781e-06	-0.00109337485371	0.0553139696284	-0.0335802665886	-0.780254472193	17.4863475345	35.9262244425	9.55137938261	-1.33033179447e-06	0.000926897659352	-0.0142692076037	-0.210949603977	-0.0268610199184	0.399535051314	19.1179757241	37.3203093561	7.10233825445
0.537	5.33272501069	10.534542081	2.40123724192	1.7078104491e-05	-1.12600688561e-05	-0.000910746240478	0.239404326456	0.01609935939	-0.223306171829	6.55398946992e-06	-0.000207150860348	0.00211860702876	0.0017937261692	0.012649461207	0.552775487846	-5.4503364216e-06	-0.000177209977987	0.00836216101829	1.31069011498e-06	-8.03318758309e-06	-0.00107777275626	0.0552800139221	-0.0343311459931	-0.721504336776	17.5222785414	35.9357893462	9.57842800021	-4.10695707123e-07	0.000912374515343	-0.0147770804142	-0.210976263886	-0.0264587977765	0.404909232631	19.1552996121	37.3274667709	7.21249142289
0.538	5.34326075795	10.5369524562	2.41951310635	1.70663981721e-05	-1.21525689934e-05	-0.00087425403396	0.239420313265	0.0158742593477	-0.226893912768	6.34793104604e-06	-0.000204965987425	0.00225113881631	0.00180663339685	0.0131649941039	0.478290306045	-5.62333987419e-06	-0.000168796927199	0.00846394055866	1.30212238629e-06	-9.1022697985e-06	-0.00106039167458	0.0552453371586	-0.0350223811053	-0.660965887713	17.5582191257	35.9453792474	9.60137438774	4.94169577324e-07	0.00089735605355	-0.0152598431717	-0.211002519152	-0.026051734559	0.409217202337	19.1926307134	37.3347357011	7.32536886632
0.539	5.35379892473	10.5393810959	2.43776639178	1.70538176439e-05	-1.30084873852e-05	-0.000837582749639	0.239436073284	0.0156457773152	-0.23007015232	6.14412271499e-06	-0.00020265067467	0.00237948669477	0.00182001891	0.0136060322006	0.403785887213	-5.78788173406e-06	-0.000160286792541	0.00855632875599	1.29249470275e-06	-1.01530972663e-05	-0.00104126326108	0.0552099998201	-0.0356522959311	-0.598863763997	17.5941693103	35.9549900262	9.62018321455	1.38378154366e-06	0.000881867879121	-0.0157165056857	-0.211028365466	-0.025640892459	0.412466997746	19.2299691406	37.342118689	7.44060686231
0.54	5.36433952925	10.5418279501	2.45594199747	1.70403995747e-05	-1.38276511479e-05	-0.000800744775802	0.239451603335	0.0154143261042	-0.232832269743	5.94269277594e-06	-0.000200209203435	0.00250345577539	0.00183380826128	0.0139726703549	0.329490421415	-5.94386968753e-06	-0.000151689114402	0.0086390275225	1.2818261826e-06	-1.11839430355e-05	-0.00102042827728	0.0551740639524	-0.0362194393664	-0.535423106543	17.6301291141	35.9646175352	9.6348349005	2.25768376556e-06	0.000865936564687	-0.0161461231826	-0.211053799574	-0.0252273241278	0.414669664693	19.2673150089	37.3496179128	7.55784091353
0.541	5.37488258969	10.5442929142	2.47398619726	1.7026180799e-05	-1.46099001541e-05	-0.000763753236583	0.239466900659	0.0151803205138	-0.235178911127	5.74376515236e-06	-0.000197646043729	0.0026228636368	0.00184792721093	0.01426522895	0.255626768739	-6.09122110456e-06	-0.000143013719657	0.0087117619677	1.27013764842e-06	-1.21931253252e-05	-0.000997936302124	0.0551375929401	-0.0367225853383	-0.470868837234	17.6660985517	35.9742576156	9.64532582462	3.11544684786e-06	0.000849589599907	-0.0165478063785	-0.211078819271	-0.0248120697126	0.415839165798	19.3046684354	37.3572351865	7.6767064184
0.542	5.38542812406	10.5467758307	2.49184677005	1.70111983051e-05	-1.53550876988e-05	-0.00072662185292	0.239481962907	0.0149441760736	-0.237109969254	5.5474592099e-06	-0.000194965841184	0.00273754145233	0.00186230194955	0.0144842482786	0.182411888532	-6.22986331312e-06	-0.000134270697473	0.00877428239963	1.25745157768e-06	-1.31790161647e-05	-0.000973845376742	0.0551006512813	-0.0371607322328	-0.405424951838	17.7020776336	35.9839061127	9.65166836977	3.9566693134e-06	0.000832855331182	-0.0169207310702	-0.211103423383	-0.024396153989	0.415992281283	19.342029539	37.3649719595	7.79683946073
0.543	5.39597615022	10.5492764906	2.50947312266	1.69954892207e-05	-1.60630810306e-05	-0.000689364810697	0.239496788149	0.0147063078098	-0.238626558217	5.35388958783e-06	-0.00019217340295	0.00284733501486	0.00187685931487	0.0146304823721	0.110056298386	-6.35973384845e-06	-0.000125470373186	0.00882636617415	1.24379204477e-06	-1.41400496484e-05	-0.000948221590835	0.0550633043644	-0.0375331016228	-0.339313828066	17.7380663661	35.9935588923	9.65389081836	4.78097842503e-06	0.000815762892064	-0.0172641471656	-0.211127611752	-0.0239805835963	0.415148504311	19.3793984396	37.372829318	7.9178775996
0.544	5.40652668578	10.5517946354	2.52681642398	1.69790907993e-05	-1.67337617541e-05	-0.00065199663625	0.239511374867	0.014467129037	-0.239730987465	5.16316604505e-06	-0.000189273682616	0.00295210565324	0.00189152700221	0.0147048923032	0.0387635638472	-6.48078067525e-06	-0.00011662328041	0.00886781937928	1.22918465507e-06	-1.50747297518e-05	-0.000921138615927	0.0550256182454	-0.0378391363129	-0.272755552141	17.7740647514	36.0032118564	9.65203739703	5.58803093353e-06	0.000798342124944	-0.0175773870758	-0.211151385216	-0.0235663443789	0.41332993051	19.4167752583	37.3808079871	8.03946065903
0.545	5.41707974808	10.5543299585	2.54382969812	1.69620404054e-05	-1.73670261128e-05	-0.000614532081102	0.239525721957	0.0142270501779	-0.24042673083	4.9753933216e-06	-0.000186271764273	0.0030517310345	0.00190623376786	0.014708638995	-0.0312701801295	-6.59296238123e-06	-0.000107740131549	0.00889847834275	1.21365647137e-06	-1.59816376549e-05	-0.00089267719015	0.0549876594284	-0.0380784977212	-0.205967264541	17.8100727878	36.0128609591	9.64616787434	6.37751374336e-06	0.000780623494702	-0.0178598734071	-0.211174745587	-0.0231543988432	0.410561140859	19.4541601164	37.3889083332	8.1612315625
0.546	5.42763535411	10.5568821073	2.56046793237	1.69443754998e-05	-1.79627851614e-05	-0.000576986016114	0.239539828721	0.0139864776157	-0.24071839347	4.79067101655e-06	-0.000183172845831	0.00314610584787	0.00192090962514	0.0146430755674	-0.0998566751659	-6.69624834046e-06	-9.8831786901e-05	0.0089182109527	1.19723593327e-06	-1.68594385301e-05	-0.000862924560312	0.0549494946482	-0.0382510626174	-0.139162527921	17.8460904694	36.0225022216	9.63635729253	7.14914448823e-06	0.000762637995054	-0.0181111258901	-0.211197695628	-0.0227456837321	0.406869081315	19.4915531358	37.3971303676	8.28283719718
0.547	5.43819352051	10.5594506853	2.57668818161	1.69261336248e-05	-1.85209648375e-05	-0.000539373336125	0.239553694866	0.0137458125806	-0.240611676942	4.60909348277e-06	-0.000179982221724	0.00323514236717	0.00193548603255	0.0145097392537	-0.16681595219	-6.79061884517e-06	-8.9909222533e-05	0.0089269177832	1.17995277013e-06	-1.77068877535e-05	-0.000831973886526	0.0549111906573	-0.0383569192409	-0.0725507190509	17.8821177864	36.0321317481	9.62269555032	7.90267200994e-06	0.000744417048359	-0.0183307674996	-0.211220239024	-0.0223411077232	0.402282936499	19.5289544379	37.4054737508	8.40392914414
0.548	5.44875426348	10.5620352543	2.59244965762	1.69073523894e-05	-1.90415059433e-05	-0.000501708875518	0.239567320497	0.0135054500718	-0.240113340667	4.43074973936e-06	-0.000176705265096	0.00331877088918	0.00194989607364	0.0143103429224	-0.231976710326	-6.87606520501e-06	-8.09834971326e-05	0.00892453301775	1.161837908e-06	-1.85228365041e-05	-0.000799923614671	0.0548728140162	-0.0383963628231	-0.0063364453672	17.9181547252	36.0417457392	9.60528679192	8.63787673399e-06	0.000725992399748	-0.018518529722	-0.211242380353	-0.0219415492551	0.396833999781	19.5663641436	37.4139377977	8.52416464686
0.549	5.45931759877	10.564635336	2.60771379247	1.68880694544e-05	-1.95243640486e-05	-0.000464007335111	0.239580706111	0.0132657778208	-0.239231161424	4.255723402e-06	-0.000173347409628	0.00339694004665	0.00196407462822	0.0140467662366	-0.295176661334	-6.95258981259e-06	-7.20657180409e-05	0.00891102516564	1.14292337139e-06	-1.93062367226e-05	-0.000766876822378	0.0548344308896	-0.0383698905408	0.0592810101225	17.9542012683	36.0513405071	9.58424893022	9.35457093708e-06	0.000707396006419	-0.018674256936	-0.211264125055	-0.0215478544855	0.390555539401	19.6037823733	37.4225214838	8.64320746064
0.55	5.46988354165	10.5672504151	2.62244433165	1.68683225177e-05	-1.99695093266e-05	-0.000426283220776	0.239593852588	0.0130271752945	-0.237973891315	4.08409263164e-06	-0.000169914131106	0.00346961699593	0.00197795853458	0.0137210464862	-0.356262839565	-7.02020617495e-06	-6.31670066741e-05	0.00888639756792	1.12324218033e-06	-2.00561454061e-05	-0.0007329405445	0.0547961068463	-0.0382781959273	0.124108216842	17.9902573948	36.060912488	9.55971287191	1.00525989018e-05	0.00068865992301	-0.0187979098818	-0.211285479399	-0.0211608353852	0.383482661215	19.6412092457	37.4312234518	8.76072858274
0.551	5.48045210683	10.5698799409	2.63660738245	1.68481492998e-05	-2.03769263338e-05	-0.000388550793645	0.239606761182	0.012790012743	-0.236351211788	3.91593010165e-06	-0.000166410928869	0.0035367874791	0.00199148674239	0.013335369128	-0.415091876728	-7.07893891006e-06	-5.42984635448e-05	0.00885068869061	1.10282824351e-06	-2.07717282195e-05	-0.000698225082274	0.054757906667	-0.0381221627721	0.187958093593	18.0263230802	36.0704582553	9.53182169795	1.07318369553e-05	0.000669816183968	-0.0188895682023	-0.211306450451	-0.0207812679704	0.375652168412	19.6786448785	37.4400420197	8.87640728056
0.552	5.49102330846	10.5725233303	2.65017147362	1.68275875298e-05	-2.07466137467e-05	-0.000350824032267	0.239619433513	0.0125546502924	-0.234373689396	3.75130298359e-06	-0.000162843307248	0.00359845576297	0.00200460045599	0.0128920580688	-0.471530241706	-7.12882370838e-06	-4.54711330968e-05	0.00880397220547	1.0817162482e-06	-2.14522624123e-05	-0.000662843303325	0.0547198941563	-0.0379028585376	0.250650375237	18.0623982965	36.0799745311	9.50072997808	1.13921933892e-05	0.000650896683844	-0.0189494320449	-0.21132704603	-0.0204098906765	0.367102419259	19.7160893871	37.4489751893	8.98993186653
0.553	5.50159716011	10.5751799699	2.66310759634	1.68066749309e-05	-2.1078584066e-05	-0.000313116606293	0.239631871557	0.0123214370852	-0.232052725041	3.5902729514e-06	-0.000159216757138	0.003654644457	0.00201724326788	0.0123935657252	-0.525454445411	-7.16990725921e-06	-3.66959685643e-05	0.00874635685946	1.05994154747e-06	-2.20971390323e-05	-0.000626909936777	0.0546821319634	-0.0376215273265	0.312012047099	18.0984830129	36.0894581975	9.46660278738	1.20336082593e-05	0.000631933056459	-0.0189778227254	-0.211347274677	-0.0200474028761	0.357873181696	19.753542885	37.4580206555	9.10100056231
0.554	5.51217367471	10.5778492183	2.67538923398	1.67854492072e-05	-2.13728633e-05	-0.000275441861675	0.239644077631	0.01209071047	-0.229400505428	3.43289620393e-06	-0.000155536737803	0.00370539421341	0.0020293612822	0.0118424628974	-0.576751210381	-7.20224714203e-06	-2.79837970669e-05	0.00867798613535	1.03754004574e-06	-2.27058644351e-05	-0.00059054086883	0.0546446814085	-0.0372795824297	0.371877746424	18.1345771952	36.0989063063	9.42961476743	1.26560530645e-05	0.000612956553868	-0.0189751824569	-0.21136714561	-0.0196944635417	0.348005487234	19.7910054832	37.4671758169	9.20932225883
0.555	5.52275286452	10.5805304091	2.68699243292	1.67639480303e-05	-2.16294906392e-05	-0.000237812816678	0.239656054384	0.0118627952415	-0.226429951843	3.27922350551e-06	-0.000151808659039	0.00375076331384	0.00204090322789	0.0112414284893	-0.625317605758	-7.22591168313e-06	-1.93452851451e-05	0.00859903770825	1.01454808298e-06	-2.32780610917e-05	-0.000553852444343	0.0546076023181	-0.0368785984914	0.430090130249	18.1706808064	36.1083160883	9.38994914293	1.32595303045e-05	0.000593997926059	-0.0189420731607	-0.211386668687	-0.0193516900562	0.337541483808	19.82847729	37.4764377868	9.31461754441
0.556	5.53333474115	10.5832228532	2.69789576903	1.67422090259e-05	-2.18485181317e-05	-0.000200242168461	0.239667804783	0.0116380029317	-0.223154667765	3.12930024408e-06	-0.000148037863808	0.00379082714777	0.00205182056169	0.0105932391125	-0.671061147736	-7.24097977818e-06	-1.07909049392e-05	0.00850972270361	9.9100231858e-07	-2.38134677036e-05	-0.000516960779382	0.0545709528672	-0.0364203033217	0.486500209081	18.2067938069	36.1176849612	9.34779672325	1.38440729186e-05	0.00057508730229	-0.0188791743779	-0.211405854361	-0.019019657171	0.326524286647	19.8659584106	37.4858034052	9.41661925614
0.557	5.5439193155	10.5859258413	2.70808038116	1.67202697616e-05	-2.20300103708e-05	-0.00016274230974	0.2396793321	0.0114166311557	-0.219588884385	2.98316650646e-06	-0.00014422961144	0.00382567758797	0.00206206756055	0.0099007586057	-0.713899865936	-7.24754068125e-06	-2.3309012055e-06	0.00841028476377	9.66939615409e-07	-2.43119386378e-05	-0.000479981089103	0.0545347894308	-0.0359065693942	0.540967645851	18.2429161546	36.127010537	9.30335490406	1.44097436073e-05	0.000556254074946	-0.0187872803106	-0.211424713638	-0.0186988961127	0.314997829963	19.903448947	37.4952692516	9.51507338881
0.558	5.55450659774	10.5886386465	2.71753000468	1.66981677343e-05	-2.21740442029e-05	-0.000125325354404	0.239690639897	0.0111989630096	-0.215747407754	2.84085716998e-06	-0.000140389061511	0.00385542226992	0.0020716014036	0.00916692750464	-0.75376233619	-7.24569376153e-06	6.0247406421e-06	0.00830099893142	9.4239692474e-07	-2.47734427003e-05	-0.000443027035951	0.0544991664436	-0.0353394050613	0.593361020088	18.2790478052	36.1362906277	9.25682647526	1.49566340381e-05	0.000537526786777	-0.0186672960278	-0.211443258032	-0.0183898938387	0.303006718168	19.9409489974	37.5048316582	9.60973985493
0.559	5.56509659733	10.591360527	2.72623091564	1.6675940358e-05	-2.22807084659e-05	-8.80031716122e-05	0.239701732012	0.0109852665245	-0.211645562318	2.70240200998e-06	-0.000136521258486	0.00388018378194	0.0020803822436	0.00839475249637	-0.790587680354	-7.23554822856e-06	1.42663252876e-05	0.00818217035951	9.17411172755e-07	-2.51980612695e-05	-0.000406210102452	0.0544641362683	-0.0347209455227	0.643558056967	18.3151887122	36.1455232503	9.20841860771	1.54848639427e-05	0.000518933022326	-0.0185202328745	-0.211461499526	-0.0180930924405	0.290596078266	19.9784586566	37.5144867247	9.70039308071
0.56	5.57568932296	10.5940907284	2.7341719605	1.66536249519e-05	-2.23501037655e-05	-5.07874275684e-05	0.239712612542	0.0107757941754	-0.207299136091	2.56782582214e-06	-0.000132631117208	0.00390009877396	0.0020883732678	0.00758729588928	-0.824325533822	-7.21722282747e-06	2.23844768965e-05	0.00805413285839	8.92019149212e-07	-2.55859858169e-05	-0.000369638992373	0.0544297490737	-0.0340534435837	0.691445821081	18.3513388271	36.1547066305	9.15834188461	1.5994580106e-05	0.000500499304322	-0.0183472031332	-0.211479450516	-0.017808888695	0.2778114127	20.0159780151	37.5242303326	9.78682273626
0.561	5.58628478256	10.5968284866	2.74134451523	1.66312587288e-05	-2.23823422961e-05	-1.36896336471e-05	0.23972328583	0.0105707824451	-0.202724324423	2.43714855887e-06	-0.000128723409324	0.00391531699298	0.00209554074831	0.00674766513156	-0.854935981615	-7.19084550554e-06	3.03701669716e-05	0.00791724729186	8.66257398881e-07	-2.59375148454e-05	-0.000333419064596	0.0543960527218	-0.0333392602352	0.736920875992	18.3874981	36.163839206	9.10680902004	1.6485955256e-05	0.000482250995761	-0.0181494139875	-0.211497123777	-0.0175376337623	0.264698452782	20.0535071594	37.5340581611	9.86883425713
0.562	5.59688298332	10.5995730301	2.74774248153	1.66088787838e-05	-2.23775477131e-05	2.32787996026e-05	0.239733756447	0.0103704514463	-0.197937673307	2.31038547886e-06	-0.000124802750701	0.00392600025367	0.00210185408208	0.00587900240891	-0.882389463679	-7.15655305178e-06	3.82147405349e-05	0.00777189983465	8.40162116319e-07	-2.62530502788e-05	-0.000297651802253	0.0543630926641	-0.0325808550931	0.779889408179	18.4236664794	36.1729196275	9.05403399467	1.69591868581e-05	0.000464212208345	-0.0179281608455	-0.211514532411	-0.0172796330277	0.251303016557	20.0910461713	37.543965703	9.94624954462
0.563	5.60748393163	10.6023235825	2.75336222723	1.65865220825e-05	-2.23358550613e-05	6.01065040939e-05	0.239744029175	0.0101750045978	-0.19295602385	2.18754730856e-06	-0.000120873589897	0.00393232135357	0.00210728582046	0.00498447435177	-0.906666650613	-7.11449071127e-06	4.59099405047e-05	0.00761850010497	8.13769044509e-07	-2.65330933407e-05	-0.000262434321425	0.0543309118482	-0.0317807767301	0.820267317729	18.4598439126	36.1819467599	9.00023089349	1.74144958212e-05	0.000446405717881	-0.0176848200826	-0.2115316898	-0.0170351460866	0.237670865841	20.1285951283	37.5539482814	10.0189073086
0.564	5.6180876331	10.6050793649	2.75820256397	1.65642254495e-05	-2.22574107631e-05	9.67820923563e-05	0.239754108992	0.00998462835764	-0.18779645639	2.06864041474e-06	-0.00011694019775	0.00393446294147	0.00211181168858	0.00406726188116	-0.927758290602	-7.06481177594e-06	5.34479301502e-05	0.00745747918608	7.87113377858e-07	-2.67782399619e-05	-0.000227858920945	0.0542995506334	-0.030941652934	0.85798027445	18.4960303458	36.1909196819	8.94561298192	1.78521251237e-05	0.000428852887204	-0.0174208412703	-0.211548609567	-0.0168043868699	0.223847567569	20.166154103	37.5640010668	10.0866635889
0.565	5.62869409258	10.6078395985	2.76226469874	1.65420255578e-05	-2.21423726703e-05	0.000133294093118	0.239764001052	0.00979949201275	-0.182476233342	1.95366698681e-06	-0.000113006658105	0.00393261634873	0.00211541059463	0.00313055022148	-0.945665028748	-7.0076771541e-06	6.08213135192e-05	0.00728928755178	7.60229669997e-07	-2.69891757605e-05	-0.000194012676388	0.0542690467165	-0.030066180926	0.892963741586	18.5322257245	36.1998376842	8.89039170742	1.82723383659e-05	0.000411573597091	-0.0171377389568	-0.211565305522	-0.0165875239067	0.20987835899	20.2037231631	37.5741190947	10.1493920684
0.566	5.63930331414	10.610603507	2.76555218175	1.65199589164e-05	-2.19909101808e-05	0.000169630885907	0.239773710672	0.00961974752346	-0.177012745291	1.84262522789e-06	-0.000109076859734	0.00392698039324	0.00211806462929	0.00217751910714	-0.960397199933	-6.94325492047e-06	6.80231537505e-05	0.0071143929109	7.33151746797e-07	-2.71666706388e-05	-0.000160977080207	0.0542394350672	-0.0291571175718	0.925162966771	18.5684299935	36.2087002679	8.83477573097	1.86754182572e-05	0.000394586185577	-0.016837084071	-0.211581791625	-0.0163846807205	0.195808013319	20.2413023713	37.5842972829	10.2069844157
0.567	5.64991530105	10.6133703185	2.76807082444	1.64980618591e-05	-2.18032044202e-05	0.000205780635241	0.23978324331	0.00944552942315	-0.171423455351	1.7355095533e-06	-0.000105154489454	0.00391776016501	0.00211975905545	0.00121133320903	-0.97197459629	-6.87171984899e-06	7.50469891991e-05	0.00693327798625	7.05912624956e-07	-2.73115730435e-05	-0.000128827729051	0.0542107478736	-0.0282172696176	0.954532941571	18.6046430972	36.2175071408	8.77897007763	1.9061665048e-05	0.000377907396031	-0.016520495021	-0.211598081933	-0.0161959363577	0.1816807125	20.2788917851	37.5945304504	10.2593504936
0.568	5.66053005584	10.6161392682	2.76982868463	1.64763705326e-05	-2.15794484896e-05	0.000241731225984	0.239792604552	0.00927695477253	-0.16572584596	1.63231079533e-06	-0.00010124302647	0.00390516580379	0.00212048228846	0.000235132805464	-0.98042621085	-6.79325293074e-06	8.18868473143e-05	0.00674643824422	6.78544436465e-07	-2.74248039383e-05	-9.76340605217e-05	0.0541830144968	-0.0272494839815	0.981038330705	18.6408649799	36.2262582135	8.72317527235	1.94313949132e-05	0.000361552334239	-0.0161896285623	-0.211614190564	-0.0160213260406	0.167539921822	20.316491457	37.6048133349	10.3064184636
0.569	5.67114758028	10.6189096005	2.77083593979	1.64549208845e-05	-2.13198477764e-05	0.000277470200373	0.239801800091	0.00911412316685	-0.159937365446	1.53301641313e-06	-9.73457379298e-05	0.00388941127659	0.00212022586722	-0.000747975278984	-0.985789958046	-6.70804087896e-06	8.85372562314e-05	0.00655437958992	6.51078359227e-07	-2.75073505376e-05	-6.74591380845e-05	0.0541562614358	-0.0262566381305	1.0046533712	18.6770955858	36.2349535944	8.66758656502	1.97849382976e-05	0.000345534434704	-0.0158461705078	-0.211630131648	-0.0158608419444	0.153428270598	20.354101434	37.6151406116	10.3481349796
0.57	5.68176787536	10.6216805709	2.77110486478	1.64337486505e-05	-2.10246203269e-05	0.000312984698596	0.239810835711	0.00895711679613	-0.154075375991	1.43761070631e-06	-9.34656757084e-05	0.00387071316628	0.00211898441636	-0.00173492644464	-0.988112373259	-6.61627562382e-06	9.49932540488e-05	0.00635761604483	6.23544554033e-07	-2.75602598503e-05	-3.83594875033e-05	0.0541305123014	-0.0252416305731	1.02536174367	18.7133348594	36.2435935843	8.6123932451	2.01226382331e-05	0.000329865436272	-0.0154918263561	-0.211645919286	-0.0157144340911	0.139387436095	20.3917217577	37.6255069116	10.384465009
0.571	5.69239094137	10.6244514482	2.77064970136	1.64128893417e-05	-2.06939972762e-05	0.000348261402905	0.23981971727	0.00880600055638	-0.148157103569	1.34607503127e-06	-8.96056743864e-05	0.00384928947776	0.00211675559975	-0.00272270677719	-0.987448291851	-6.51815379891e-06	0.000101250395782	0.00615666742136	5.95972108066e-07	-2.75846320846e-05	-1.03849810666e-05	0.0541057878004	-0.0242073714935	1.04315641557	18.7495827455	36.2521786699	8.55777791142	2.04448486348e-05	0.000314555367139	-0.0151283119098	-0.211661567509	-0.0155820113562	0.125458033639	20.4293524646	37.63590684	10.415391922
0.572	5.70301677785	10.6272215164	2.7694866173	1.63923782314e-05	-2.03282233312e-05	0.000383286486979	0.239828450681	0.00866082221069	-0.142199588008	1.25838801887e-06	-8.57683504113e-05	0.00382535847238	0.00211354006577	-0.0037083611781	-0.983860509974	-6.41387622202e-06	0.000107304757998	0.00595205701072	5.68388985042e-07	-2.75816139615e-05	1.64212273224e-05	0.0540821057279	-0.0231567735559	1.05803945955	18.7858391896	36.2607095168	8.50391584635	2.0751932588e-05	0.000299612539206	-0.0147573439572	-0.211677090236	-0.0154634425836	0.11167951161	20.4669935855	37.6463349946	10.4409172833
0.573	5.71364538365	10.6299900765	2.76763359085	1.6372250341e-05	-1.99275573023e-05	0.000418045570967	0.239837041899	0.00852161259905	-0.136219635373	1.17452579246e-06	-8.19561024068e-05	0.0037991375367	0.00210934138461	-0.00468900114699	-0.977419427802	-6.30364737244e-06	0.000113152941152	0.00574430929793	5.40821982068e-07	-2.75523919877e-05	4.20227201938e-05	0.0540594809696	-0.0220927429033	1.07002184555	18.8221041378	36.269186962	8.45097455382	2.10442606334e-05	0.000285043551683	-0.0143806310873	-0.211692501236	-0.0153585578017	0.098090052139	20.504645146	37.6567859835	10.4610604942
0.574	5.72427675691	10.6327564484	2.76511033997	1.6352540426e-05	-1.94922726752e-05	0.000452523683123	0.239845496898	0.0083883858955	-0.130233771866	1.09446218496e-06	-7.81711125912e-05	0.00377084209445	0.00210416597793	-0.0056618121995	-0.968202677221	-6.18767486704e-06	0.000118792069661	0.00553394771919	5.13296693207e-07	-2.74981857343e-05	6.63897867295e-05	0.054037925513	-0.0210181703752	1.07912321077	18.8583775373	36.2776120059	8.39911326766	2.13222090612e-05	0.000270853303786	-0.0139998647067	-0.21170781409	-0.0152671495366	0.0847264783224	20.5423071662	37.6672544431	10.4758586884
0.575	5.73491089512	10.6355199727	2.7619381994	1.63332829606e-05	-1.90226582193e-05	0.000486705228795	0.239853821661	0.00826113990991	-0.124258199241	1.01816895403e-06	-7.44153492601e-05	0.00374068456782	0.00209802304138	-0.00662406090568	-0.956294735148	-6.06616893733e-06	0.000124219789758	0.00532149247469	4.85837479756e-07	-2.74202411669e-05	8.94993480427e-05	0.0540174484663	-0.0199359229663	1.0853716069	18.8946593362	36.2859858038	8.34848247468	2.15861582212e-05	0.000257045016272	-0.0136167103228	-0.211723042152	-0.0151889742145	0.0716241658665	20.579979661	37.6777350556	10.4853662103
0.576	5.74554779512	10.6382800118	2.75814004987	1.63145121222e-05	-1.85190186213e-05	0.000520573967222	0.239862022159	0.00813985643418	-0.118308752193	9.45615994265e-07	-7.06905702788e-05	0.0037088733947	0.00209092446016	-0.00757310153527	-0.941786524032	-5.93934190985e-06	0.0001294342652	0.00510745841006	4.58467447136e-07	-2.73198240732e-05	0.000111334839312	0.0539980560871	-0.0188488355495	1.08880322668	18.930949484	36.2943096569	8.29922364652	2.18364908601e-05	0.000243620261533	-0.0132327991543	-0.211738198516	-0.0151237536505	0.0588169621769	20.6176626398	37.6882225658	10.4896541834
0.577	5.7561874531	10.641035952	2.75374019518	1.62962617753e-05	-1.79816751393e-05	0.00055411299671	0.239870104338	0.00802450162934	-0.112400857615	8.76771545362e-07	-6.69983275279e-05	0.00367561210716	0.00208288471824	-0.00850638229778	-0.924775000989	-5.8074076918e-06	0.000134434170894	0.00489235297843	4.31208428286e-07	-2.7198213628e-05	0.000131886051058	0.0539797518179	-0.0177597028803	1.08946211173	18.9672479313	36.3025850031	8.25146888196	2.20735904918e-05	0.000230579001892	-0.0128497201274	-0.211753295981	-0.0150711766129	0.0463371130172	20.655356107	37.6987117979	10.4888100624
0.578	5.76682986468	10.6437872042	2.74876428023	1.62785654546e-05	-1.74109662667e-05	0.000587304748549	0.239878074102	0.00791502645279	-0.106549495482	8.1160239548e-07	-6.3339972236e-05	0.00364109847667	0.00207392080151	-0.00942145116687	-0.905362737196	-5.67058126409e-06	0.000139218684531	0.00467667429437	4.04080973403e-07	-2.70566961366e-05	0.000151148931886	0.0539625363305	-0.0166712719034	1.08739984216	19.0035546305	36.3108134079	8.20534074306	2.22978398106e-05	0.000217919635674	-0.0124690123088	-0.211768347019	-0.0150309004603	0.0342151923105	20.6930600617	37.7091976714	10.4829369038
0.579	5.77747502488	10.6465332059	2.74323916435	1.62614563473e-05	-1.68072483973e-05	0.000620130990086	0.239885937299	0.00781136712351	-0.100769163226	7.50074078795e-07	-5.97166611331e-05	0.00360552372915	0.00206405209529	-0.0103159612798	-0.883657488717	-5.52907818366e-06	0.000143787476323	0.00446090928931	3.77104345839e-07	-2.68965589922e-05	0.000169125356811	0.0539464075773	-0.0155862343773	1.08267521005	19.0398695355	36.3189965544	8.16095213592	2.25096191538e-05	0.000205639050608	-0.0120921578242	-0.211783363746	-0.0150025528433	0.02248004172	20.7307744982	37.7196752163	10.4721529186
0.58	5.7881229282	10.6492734219	2.73719283193	1.62449672748e-05	-1.61708964838e-05	0.000652572836941	0.239893699705	0.00771344562156	-0.0950738406973	6.92151066553e-07	-5.61293633512e-05	0.00356907183461	0.0020533002767	-0.0111876759046	-0.859771760777	-5.38311409702e-06	0.000148140696956	0.0042455319784	3.50296523901e-07	-2.67190848826e-05	0.000185822862421	0.0539313608502	-0.014507219833	1.07535387849	19.0761926019	36.3271362335	8.11840607226	2.27093050211e-05	0.000193732684043	-0.0117205753044	-0.211798357889	-0.0149857334644	0.0111587162828	20.7684994056	37.730139588	10.4565905631
0.581	5.79877356858	10.6520073455	2.73065427691	1.62291306742e-05	-1.55023046781e-05	0.000684610774428	0.239901367013	0.00762117022231	-0.0894769579172	6.37796950879e-07	-5.25788679976e-05	0.00353191887258	0.00204168920226	-0.0120344729681	-0.833822366315	-5.23290426661e-06	0.000152278963868	0.00403100184563	3.23674208323e-07	-2.65255462742e-05	0.000201254354466	0.0539173888459	-0.0134367888803	1.0655080268	19.1125237872	36.3352343344	8.07779574394	2.28972686578e-05	0.000182194589444	-0.0113556138947	-0.211813340764	-0.0149800158885	0.000276435515843	20.8062347684	37.7405860813	10.4363959432
0.582	5.8094269395	10.6547344993	2.72365339473	1.62139785784e-05	-1.48018869467e-05	0.000716224688418	0.239908944816	0.00753443606038	-0.0839913659729	5.86974620718e-07	-4.90657923233e-05	0.00349423247599	0.0020292447912	-0.0128543491416	-0.805929980709	-5.07866311169e-06	0.000156203345968	0.00381776235445	2.97252835085e-07	-2.6317200202e-05	0.000215437789845	0.053904481738	-0.0123774268748	1.0532159842	19.1488630507	36.3432928345	8.03920453787	2.30738747068e-05	0.000171017508567	-0.0109985478601	-0.211828323246	-0.0149849493995	-0.0101434573298	20.8439805665	37.7510101432	10.4117278606
0.583	5.82008303397	10.6574544364	2.71622086689	1.61995425961e-05	-1.40700776499e-05	0.000747393905215	0.239916438597	0.00745312572309	-0.0786293087294	5.39646429352e-07	-4.55905904082e-05	0.00345617135426	0.00201599490489	-0.013645423479	-0.776218693996	-4.92060376524e-06	0.00015991534694	0.00360623958942	2.7104659329e-07	-2.60952833884e-05	0.000228395837311	0.0538926272556	-0.0113315379561	1.03856185311	19.185210354	36.3513137898	8.00270605087	2.32394799355e-05	0.000160192948732	-0.0106505718091	-0.211843315752	-0.015000060893	-0.0200795296114	20.8817367753	37.7614073857	10.3827572018
0.584	5.83074184456	10.6601667409	2.70838806406	1.61858538913e-05	-1.33073320773e-05	0.000778097239987	0.239923853715	0.00737710986948	-0.0734023984987	4.95774353007e-07	-4.21535622831e-05	0.0034178848959	0.00200196922285	-0.014405940607	-0.74481556203	-4.75893764814e-06	0.000163416887252	0.00339684103285	2.45068447741e-07	-2.58610077095e-05	0.000240155520481	0.0538818107669	-0.0103014394676	1.02163512391	19.2215656606	36.3592993249	7.96836419404	2.33944320421e-05	0.000149711264549	-0.0103127965561	-0.21185832821	-0.0150248568009	-0.0295122860698	20.9195033658	37.7717735972	10.3496658057
0.585	5.84140336344	10.6628710284	2.70018692315	1.61729431618e-05	-1.25141269302e-05	0.000808313054122	0.239931195394	0.00730624787343	-0.0683215935715	4.5532014016e-07	-3.87548634102e-05	0.00337951284989	0.00198719911581	-0.0151342734669	-0.711850157815	-4.59387406201e-06	0.000166710285008	0.00318995447951	2.19330165873e-07	-2.56155560256e-05	0.000250747847378	0.0538720153687	-0.00928935676492	1.00253028152	19.2579289361	36.3672516237	7.9362333864	2.35390685461e-05	0.000139561743455	-0.00998624563303	-0.211873370051	-0.0150588250394	-0.0384241909487	20.9572803049	37.782104753	10.3126457334
0.586	5.85206758243	10.6655669468	2.69164985046	1.61608406179e-05	-1.16909607432e-05	0.000838019319971	0.239938468712	0.00724038848784	-0.0633971776115	4.18245451234e-07	-3.53945144429e-05	0.00334118508475	0.00197171751628	-0.0158289256081	-0.677454124568	-4.42561980161e-06	0.000169798235793	0.00298594709117	1.93842348667e-07	-2.5360078387e-05	0.000260207429886	0.0538632219811	-0.00829741842072	0.981346406857	19.2943001484	36.3751729198	7.90635871887	2.3673715765e-05	0.000129732694409	-0.00967185245825	-0.211888450182	-0.0151014369756	-0.0467996812658	20.9950675558	37.792397025	10.2718982548
0.587	5.86273449299	10.6682541765	2.68280960247	1.61495759604e-05	-1.08383542365e-05	0.000867193693452	0.239945678592	0.00717937052798	-0.0586387421936	3.84511988418e-07	-3.20724111889e-05	0.00330302142323	0.00195555878695	-0.0164885330362	-0.641760731657	-4.2543787879e-06	0.000172683791634	0.00278516459143	1.68614465162e-07	-2.50956886233e-05	0.000268572097374	0.053855409446	-0.00732765183081	0.958186772972	19.3306792676	36.3830654873	7.87877626717	2.37986878818e-05	0.0001202115391	-0.00937045816059	-0.211903576976	-0.0151521494031	-0.0546251737978	21.0328650777	37.8026467906	10.2276329547
0.588	5.8734040863	10.6709324309	2.67369918898	1.6139178358e-05	-9.95685059316e-06	0.000895813593132	0.239952829789	0.00712302357078	-0.0540551722515	3.54081615472e-07	-2.87883347021e-05	0.0032651315504	0.00193875858763	-0.0171118656195	-0.604904434944	-4.08035172247e-06	0.00017537033923	0.00258793060048	1.4365489019e-07	-2.48234613209e-05	0.000275882507474	0.0538485546305	-0.00638197922508	0.933158438478	19.3670662661	36.390931632	7.85351316631	2.39142861038e-05	0.000110984904992	-0.00908281005385	-0.211918758254	-0.0152104065234	-0.0618890668266	21.0706728265	37.8128506404	10.1800667197
0.589	5.88407635324	10.6736014564	2.66435175762	1.61296764249e-05	-9.04701565393e-06	0.000923856285326	0.239959926885	0.00707116866818	-0.0496546329232	3.26916467406e-07	-2.55419614312e-05	0.00322761499139	0.00192135374079	-0.0176978280582	-0.567020442466	-3.90373576406e-06	0.000177861577584	0.00239454610759	1.18970944935e-07	-2.45444291878e-05	0.000282181758735	0.0538426325338	-0.00546221408655	0.906371838559	19.4034611188	36.3987736826	7.83058810234	2.40207979161e-05	0.000102038719591	-0.00880956074974	-0.211934001278	-0.0152756419239	-0.0685817340855	21.1084907545	37.8230053852	10.1294227242
0.59	5.89475128448	10.6762610325	2.65480050445	1.61210981981e-05	-8.10943802403e-06	0.000951298974485	0.239966974279	0.0070236190719	-0.0454445596552	3.02979050011e-07	-2.23328733578e-05	0.00319056115538	0.00190338209655	-0.0182454604229	-0.528244286907	-3.72472422768e-06	0.000180161495178	0.00220528907883	9.45689399391e-08	-2.42595808046e-05	0.000287515007751	0.0538376163978	-0.00457005797928	0.87794037594	19.4398638026	36.4065939825	7.81001152098	2.41184964286e-05	9.33583052702e-05	-0.00855126789124	-0.211949312739	-0.0153472805477	-0.0746955135837	21.1463188112	37.8331080613	10.0759296119
0.591	5.90542887049	10.678910972	2.6450785473	1.61134711145e-05	-7.14472908783e-06	0.000978118897891	0.239973976179	0.00698018096648	-0.0414316513343	2.82232329303e-07	-1.91605680592e-05	0.00315404944171	0.0018848823972	-0.0187539382693	-0.488711405911	-3.54350630668e-06	0.000182274346815	0.00202041419609	7.04542201601e-08	-2.39698587535e-05	0.000291929094354	0.0538334778199	-0.00370709778537	0.847980011924	19.476274297	36.4143948812	7.79178594053	2.42076398182e-05	8.4928474082e-05	-0.00830839448525	-0.21196469875	-0.0154247406491	-0.0802246892126	21.1841569432	37.8431559363	10.0198203921
0.592	5.91610910153	10.6815511207	2.63521884382	1.61068219885e-05	-6.15352292703e-06	0.00100429342372	0.239980936596	0.00694065420907	-0.037621863652	2.64639810955e-07	-1.60244686367e-05	0.00311814940344	0.0018658941419	-0.019222572338	-0.448556731467	-3.36026681814e-06	0.000184204630274	0.0018401527228	4.66312117246e-08	-2.36761581175e-05	0.000295472177669	0.0538301868694	-0.00287480334956	0.816608859692	19.5126925838	36.4221787274	7.77590639889	2.42884708663e-05	7.67336219359e-05	-0.00808130980695	-0.211980164838	-0.0155074357277	-0.0851654678117	21.2220050944	37.8531465123	9.9613315165
0.593	5.92679196777	10.6841813572	2.6252541095	1.6101176989e-05	-5.13647613935e-06	0.00102980015163	0.23998785934	0.00690483307346	-0.0340204077074	2.5016560991e-07	-1.29239334534e-05	0.00308292096319	0.0018464574518	-0.0196508078484	-0.40791428923	-3.17518597156e-06	0.000185957062881	0.00166471249038	2.31034699982e-08	-2.33793253354e-05	0.00029819338657	0.0538277122049	-0.00207452552939	0.783946780633	19.5491186471	36.429947861	7.76236076653	2.4361216588e-05	6.87578216102e-05	-0.00787029084442	-0.211995715944	-0.0155947764371	-0.0895159509964	21.2598632064	37.863077529	9.90070191026
0.594	5.93747745925	10.6868015926	2.61521667987	1.60965616171e-05	-4.09426755604e-06	0.00105461701497	0.23999474801	0.00687250699514	-0.0306317490758	2.38774510366e-07	-9.85826563367e-06	0.00304841467618	0.00182661293618	-0.0200382233974	-0.366916808854	-2.98843916106e-06	0.000187536558126	0.00149427799938	-1.2627136898e-10	-2.30801573989e-05	0.000300142486402	0.0538260211948	-0.00130749464692	0.750114984316	19.5855524734	36.4377046063	7.75112998486	2.44260879559e-05	6.09849140637e-05	-0.00767552424861	-0.212011356418	-0.0156861724614	-0.0932760975556	21.2977312187	37.872946966	9.83817210793
0.595	5.94816556593	10.6894117702	2.60513845831	1.60930006844e-05	-3.02759785684e-06	0.00107872238341	0.240001605994	0.00684346131555	-0.0274596101372	2.30432016411e-07	-6.82672227773e-06	0.00301467203568	0.00180640155975	-0.0203845294751	-0.325695346565	-2.80019678077e-06	0.00018894820244	0.00132901062867	-2.30560507554e-08	-2.27794013739e-05	0.000301369563654	0.0538250800378	-0.000574819337572	0.715235634358	19.6219940513	36.4454512657	7.7421887815	2.44832797117e-05	5.3398597564e-05	-0.00749710875075	-0.212027090022	-0.0157810343539	-0.0964476875961	21.3356090687	37.8827530437	9.77398326993
0.596	5.95885627775	10.6920118648	2.59505081177	1.60905182909e-05	-1.93718908253e-06	0.00110209516521	0.240008436464	0.00681747802361	-0.0245069739176	2.25104393595e-07	-3.82852335286e-06	0.00298172581407	0.0017858645117	-0.0206895666086	-0.284378920434	-2.61062406344e-06	0.000190197232227	0.00116904894452	-4.56846285552e-08	-2.24777542259e-05	0.000301924732339	0.0538248538853	0.00012251420975	0.679431460274	19.658443372	36.4531901129	7.7355056107	2.45329702676e-05	4.59825141855e-05	-0.00733505800625	-0.212042919927	-0.0158787753354	-0.0990342752775	21.3734966923	37.8924942235	9.70837631822
0.597	5.96954958462	10.6946018825	2.58498448506	1.60891378044e-05	-8.23784045936e-07	0.00112471490797	0.240015242371	0.00679433649123	-0.0217760909582	2.22758701805e-07	-8.6286022823e-07	0.00294960043519	0.00176504307682	-0.0209533031486	-0.243094159463	-2.4198809417e-06	0.00019128901125	0.00101450910211	-6.80114371326e-08	-2.21758629289e-05	0.000301857861565	0.0538253069637	0.000783642627994	0.642825376242	19.6949004287	36.4609233874	7.73104339838	2.45753216913e-05	3.87203332719e-05	-0.00718930382088	-0.212058848721	-0.0159788130431	-0.101041140151	21.411394024	37.9021692072	9.64159105718
0.598	5.98024547649	10.6971818595	2.57496951893	1.60888818395e-05	3.11854356706e-07	0.00114656189731	0.240022026446	0.00677381420172	-0.0192684880458	2.23362819778e-07	2.07109617534e-06	0.00291831237195	0.00174397850889	-0.0211758327119	-0.20196496729	-2.22812193184e-06	0.000192229008467	0.000865485331385	-9.00365310145e-08	-2.18743248348e-05	0.000301218326696	0.0538264026977	0.00140782537036	0.605540108518	19.7313652171	36.468653289	7.72875972092	2.46104797737e-05	3.15958315033e-05	-0.00705969971651	-0.212074878413	-0.0160805712305	-0.102475234657	21.4493009971	37.9117769355	9.57386547327
0.599	5.99094394335	10.6997518618	2.56503517926	1.60897722387e-05	1.46894393139e-06	0.00116761725205	0.240028791197	0.00675568746851	-0.0169849784579	2.26885461687e-07	4.97418764313e-06	0.00288787056364	0.00172271190689	-0.0213573712962	-0.161112201131	-2.03549603942e-06	0.000193022776382	0.00072205049857	-1.11760537571e-07	-2.1573688279e-05	0.000300054784801	0.0538281038325	0.00199444434051	0.567697831779	19.7678377347	36.4763819725	7.72860725224	2.4638574174e-05	2.45929692503e-05	-0.00694602478937	-0.212091010439	-0.0161834814103	-0.103345124866	21.4872175439	37.9213165856	9.50543476641
0.6	6.00164497527	10.7023119843	2.55520988256	1.60918300527e-05	2.64668406508e-06	0.00118786301533	0.240035538907	0.00673973214168	-0.0149256752338	2.33296186183e-07	7.84726134891e-06	0.00285827684792	0.0017012840942	-0.02149825408	-0.120653366623	-1.84214668623e-06	0.000193675929998	0.000584256734948	-1.33184608411e-07	-2.12744533993e-05	0.000298414974749	0.0538303725563	0.00254300316402	0.529419815197	19.8043179815	36.4841115431	7.73053406179	2.46597186401e-05	1.76959629479e-05	-0.00684798781546	-0.212107245672	-0.0162869844377	-0.103660929948	21.5251435959	37.9307875683	9.43653066456
0.601	6.01234856244	10.7048623499	2.54552111775	1.60950755231e-05	3.84425669321e-06	0.00120728224091	0.240042271635	0.00672572430142	-0.0130900053773	2.42565398345e-07	1.06911629741e-05	0.00282952640241	0.0016797355012	-0.0215989319279	-0.0807023291773	-1.64821165802e-06	0.000194194126428	0.000452136124353	-1.54310371681e-07	-2.09770731408e-05	0.000296345542254	0.0538331706209	0.0030531261112	0.490826079127	19.8408059593	36.4918440522	7.7344840318	2.46740112983e-05	1.08893532618e-05	-0.00676523155683	-0.21212358443	-0.0163905320313	-0.103434257093	21.5630790845	37.9401895241	9.36738079786
0.602	6.02305469517	10.7074031081	2.53599540144	1.60995280651e-05	5.06082735054e-06	0.00122585907374	0.240048991218	0.00671344093524	-0.0114767269697	2.54664344967e-07	1.35067302708e-05	0.00280160819107	0.00165810605143	-0.0216599676138	-0.0413690424903	-1.4538230722e-06	0.000194583045211	0.000325701441292	-1.75139885463e-07	-2.06819544248e-05	0.000293891889589	0.0538364594623	0.00352455668232	0.452035063121	19.877301672	36.4995814928	7.74039717019	2.46815350093e-05	4.15806887107e-06	-0.00669733722455	-0.212140026491	-0.0164935882264	-0.102678133058	21.6010239404	37.9495223184	9.29820792377
0.603	6.03376336394	10.7099344349	2.5266581811	1.61052062519e-05	6.2955462995e-06	0.00124357882419	0.240055699269	0.00670266059836	-0.0100839468651	2.69565103639e-07	1.62947870719e-05	0.00277450541109	0.00163643505173	-0.0216820317823	-0.00275929458167	-1.25910736489e-06	0.000194848369397	0.000204946931302	-1.95675592403e-07	-2.03894594552e-05	0.000291098049619	0.0538402003186	0.00395715586718	0.41316330657	19.9138051257	36.5073257964	7.74820996821	2.46823577866e-05	-2.51251426803e-06	-0.00664382905366	-0.2121565711	-0.0165956307592	-0.101406932692	21.6389780946	37.9587860371	9.22922931612
0.604	6.04447455942	10.7124565309	2.51753381267	1.61121277999e-05	7.54754972929e-06	0.00126042803539	0.240062397181	0.0066931640547	-0.00890914048068	2.87240566047e-07	1.90561377455e-05	0.00274819593604	0.00161476108651	-0.0216658986655	0.0350255282028	-1.06418529648e-06	0.000194995767426	8.98491257217e-05	-2.159202757e-07	-2.00999071387e-05	0.000288006583423	0.0538443543466	0.00435090009104	0.374325141107	19.950316328	36.5150788292	7.75785565376	2.46765332704e-05	-9.13651826904e-06	-0.00660417894836	-0.212173216992	-0.0166961523786	-0.0996363060549	21.6769414781	37.9679809798	9.16065619886
0.605	6.0551882725	10.7149696206	2.50864550099	1.61203095553e-05	8.81596101857e-06	0.00127639454315	0.24006908613	0.00668473489759	-0.00794917379972	3.07664415965e-07	2.17915620893e-05	0.00272265275156	0.00159312191639	-0.0216124415719	0.071888658973	-8.69171974853e-07	0.00019503087583	-1.96323167754e-05	-2.35877016568e-07	-1.98135745967e-05	0.000284658500679	0.0538488827361	0.00470587886007	0.33563239692	19.9868352886	36.5228423893	7.76926456392	2.46641012546e-05	-1.57275133217e-05	-0.006577811157	-0.212189962399	-0.0167946620825	-0.0973831019364	21.7149140224	37.9771076545	9.09269317985
0.606	6.06590449429	10.7174739509	2.50001523271	1.61297674818e-05	1.00998920541e-05	0.00129146752798	0.240075767078	0.00667716014766	-0.00720032607205	3.30811102337e-07	2.45018106555e-05	0.00269784438082	0.00157155438152	-0.0215226281677	0.107738149346	-6.74176895539e-07	0.000194959282797	-0.000123553748567	-2.55549153239e-07	-1.95306987459e-05	0.000281093200932	0.0538537468215	0.0050222921198	0.297194122541	20.0233620189	36.5306182038	7.78236436844	2.46450882617e-05	-2.229847237e-05	-0.00656410693966	-0.212206805073	-0.0168906862781	-0.094665289158	21.7528956596	37.98616677	9.02553781867
0.607	6.07662321616	10.7199697904	2.49166377634	1.61405166502e-05	1.13984445976e-05	0.00130563755893	0.240082440773	0.00667023082798	-0.00665831333026	3.56655807912e-07	2.71876004942e-05	0.00267373529659	0.00155009430965	-0.0213975155682	0.142487049668	-4.79303997843e-07	0.000194786512594	-0.00022198665819	-2.74940241576e-07	-1.9251477928e-05	0.000277348434716	0.0538589081913	0.00530044734053	0.259116318892	20.059896532	36.5384079262	7.79708039761	2.46195081603e-05	-2.88617304366e-05	-0.00656240919342	-0.212223742301	-0.0169837698618	-0.0915018779924	21.7908863226	37.995159229	8.95938004553
0.608	6.08734442977	10.7224574276	2.48361059278	1.61525712283e-05	1.27107116916e-05	0.00131889662912	0.24008910776	0.00666374251398	-0.00631831469946	3.8517441381e-07	2.98496113011e-05	0.00265028631726	0.00152877642924	-0.0212382452582	0.176053570463	-2.84651736111e-07	0.000194518010871	-0.000315016788537	-2.94054017325e-07	-1.89760735689e-05	0.000273460283471	0.0538643287931	0.005540756344	0.221501688007	20.0964388425	36.5462131343	7.81333595514	2.45873628208e-05	-3.5428948535e-05	-0.00657202700341	-0.212240770925	-0.01707347722	-0.087912838324	21.8288859453	38.0040861199	8.89440192282
0.609	6.09806812706	10.7249371698	2.47587383538	1.61659444737e-05	1.40357790975e-05	0.00133123818254	0.240095768379	0.00665749585716	-0.00617499893997	4.16343460437e-07	3.24884819527e-05	0.00262745498595	0.00150763428768	-0.0210460378607	0.208361224507	-9.03131652506e-08	0.00019415913085	-0.000402743252837	-3.12894360034e-07	-1.87046118498e-05	0.000269463154854	0.0538699710372	0.00574373188634	0.184449396678	20.1329889667	36.5540353285	7.83105236292	2.45486428055e-05	-4.20110820825e-05	-0.00659224009163	-0.21225788736	-0.0171593931476	-0.0839190167608	21.8668944627	38.0129487095	8.83077710867
0.61	6.10879430032	10.7274093419	2.46847031265	1.61806487266e-05	1.5372726755e-05	0.00134265713247	0.240102422776	0.0066512970821	-0.00622255133931	4.50140105118e-07	3.51048074108e-05	0.0026051959303	0.00148670017486	-0.0208221877734	0.239338950002	1.03623960373e-07	0.000193715120397	-0.000485277654066	-3.31465258647e-07	-1.84371853757e-05	0.000265389793267	0.0538757978952	0.00590998401253	0.14805485573	20.1695469224	36.5618759294	7.85014946759	2.45033280876e-05	-4.86183536974e-05	-0.00662230313822	-0.212275087618	-0.0172411236834	-0.0795420547947	21.9049118113	38.0217484333	8.76867061853
0.611	6.11952294213	10.7298742848	2.46141546965	1.61966954051e-05	1.67206302567e-05	0.00135314987104	0.240109070903	0.00664495845518	-0.00645470258314	4.86542076812e-07	3.76991359772e-05	0.00258346120238	0.00146600505213	-0.0205680576912	0.268921214543	2.97077075553e-07	0.000193191109964	-0.000562743211604	-3.49770778749e-07	-1.81738548278e-05	0.000261271302561	0.0538817729953	0.00604021619777	0.112409514724	20.2061127285	36.569736277	7.87054562569	2.44513887957e-05	-5.52602302434e-05	-0.00666144995377	-0.212292367328	-0.0173182968624	-0.0748043032363	21.9429379289	38.0304868879	8.70823857188
0.612	6.13025404545	10.7323323542	2.45472336188	1.62140950014e-05	1.80785623276e-05	0.00136271427066	0.240115712532	0.00663829872474	-0.00686475832481	5.2552762824e-07	4.02719668775e-05	0.00256220059829	0.00144557848676	-0.0202850730338	0.297048100108	4.89968681239e-07	0.000192592101408	-0.000635273898949	-3.67815031456e-07	-1.79146505869e-05	0.000257137179202	0.053887860714	0.00613522129127	0.077600672259	20.2426864054	36.5776176288	7.89215806127	2.43927859785e-05	-6.19454039629e-05	-0.00670889748514	-0.212309721759	-0.0173905633843	-0.069728740491	21.9809727553	38.0391658212	8.64962789416
0.613	6.14098760359	10.7347839192	2.44840665162	1.62328570797e-05	1.94455943014e-05	0.00137134967706	0.240122347253	0.00663114353148	-0.00744562828913	5.67075485756e-07	4.28237481551e-05	0.00254136195699	0.0014254485921	-0.0199747162992	0.323665369147	6.82226210774e-07	0.000191922957661	-0.000703013595554	-3.8560214391e-07	-1.76595743203e-05	0.000253015354059	0.0538940262633	0.00619587727888	0.0437113029475	20.2792679748	36.5855211593	7.914903	2.43274723878e-05	-6.86817775255e-05	-0.00676384964009	-0.212327145839	-0.0174575971977	-0.0643388862954	22.0190162318	38.0477871232	8.592976138
0.614	6.15172361023	10.7372293608	2.44247657433	1.62529902757e-05	2.08207975871e-05	0.00137905689434	0.240128974488	0.0066233257881	-0.00818985840306	6.1116479726e-07	4.5354874853e-05	0.00252089143879	0.00140564197327	-0.0196385213586	0.348724512	8.73781886222e-07	0.000191188393236	-0.00076611525521	-4.03136231331e-07	-1.7408600523e-05	0.000248932240442	0.0539002357734	0.00622314288037	0.0108199000533	20.3158574594	36.5934479588	7.93869589269	2.42553932726e-05	-7.54764528055e-05	-0.00682550091982	-0.212344634185	-0.0175190960004	-0.0586587189464	22.0570683017	38.0563528169	8.53841134906
0.615	6.16246205945	10.7396690706	2.43694296479	1.6274502297e-05	2.22032451156e-05	0.00138583816263	0.240135593494	0.00661468602902	-0.00908965978306	6.57775078419e-07	4.78656874645e-05	0.00250073378413	0.00138618367873	-0.0192780677148	0.372182775753	1.06457256562e-06	0.000190392965562	-0.000824740092778	-4.20421370597e-07	-1.71616780095e-05	0.000244912786671	0.0539064563713	0.00621805299777	-0.0209996652848	20.3524548829	36.6013990325	7.96345153451	2.41764871846e-05	-8.23357231916e-05	-0.00689303985247	-0.212362181124	-0.0175747816562	-0.0527125925291	22.0951289107	38.0648650486	8.48605194688
0.616	6.17320294571	10.7421034492	2.43181423843	1.6297399926e-05	2.35920127611e-05	0.0013916971284	0.240142203373	0.00660507272846	-0.0101369414479	7.06886157468e-07	5.03564706331e-05	0.00248083255307	0.00136709715751	-0.0188949747393	0.394003175085	1.25453958196e-06	0.00018954106712	-0.00087905679101	-4.37461575277e-07	-1.69187313503e-05	0.000240980531619	0.0539126562549	0.00618171403082	-0.0516782685881	20.38906027	36.6093753004	7.98908430338	2.40906867884e-05	-8.92650692291e-05	-0.00696565222255	-0.212379780715	-0.017624400529	-0.0465251529822	22.1331980062	38.0733260778	8.43600651622
0.617	6.18394626388	10.744532905	2.42709739879	1.63216890227e-05	2.49861807294e-05	0.00139663880813	0.240148803081	0.00659434258694	-0.0113233416341	7.58478118826e-07	5.28274520831e-05	0.002461130347	0.00134840422218	-0.0184908959092	0.414154485254	1.4436285747e-06	0.00018863691836	-0.000929240728065	-4.5426077208e-07	-1.6679662254e-05	0.000237157661015	0.0539188047614	0.00611529907644	-0.0811516401882	20.4256736465	36.6173775967	8.01550833881	2.39979196751e-05	-9.62691573878e-05	-0.0070425240949	-0.212397426778	-0.0176677237342	-0.040121257538	22.1712755384	38.081738268	8.38837397099
0.618	6.19469200926	10.7469578528	2.42279804125	1.63473745305e-05	2.63848349064e-05	0.00140066954593	0.240155391432	0.00658236078664	-0.0126402589958	8.12531245749e-07	5.52788017635e-05	0.0024415690138	0.0013301250177	-0.0180675130577	0.432611217598	1.63178931457e-06	0.000187684561383	-0.000975473226208	-4.70822778653e-07	-1.64443508919e-05	0.000233465063132	0.0539248724325	0.00602004302785	-0.10936045702	20.4622950386	36.6254066697	8.04263755679	2.38981091756e-05	-0.000103351841753	-0.00712284463516	-0.212415112913	-0.01770454731	-0.0335258939303	22.2093614596	38.0901040767	8.34324337542
0.619	6.20544017754	10.749378712	2.41892037541	1.63744604821e-05	2.77870681621e-05	0.00140379696541	0.240161967113	0.00656900121464	-0.0140788852004	8.69025962225e-07	5.77106311893e-05	0.00242208983786	0.00131227799584	-0.0176265306599	0.449353578118	1.81897552244e-06	0.000186687854359	-0.00101794082191	-4.87151282683e-07	-1.62126571691e-05	0.000229922382477	0.0539308310728	0.00589723759029	-0.136250418145	20.4989244735	36.6334631815	8.07038600743	2.37911751705e-05	-0.000110516168435	-0.00720580872978	-0.212432832533	-0.0177346923076	-0.0267641012324	22.2474557246	38.0984260454	8.3006939441
0.62	6.21619076485	10.7517959058	2.41546723619	1.64029500069e-05	2.91919816031e-05	0.00140602991657	0.240168528687	0.00655414665414	-0.0156302358955	9.27942774303e-07	6.01229929665e-05	0.00240263371648	0.00129487989543	-0.017169670166	0.464367409541	2.00514468296e-06	0.00018565046667	-0.00105683455702	-5.03249822239e-07	-1.59844219427e-05	0.000226548070323	0.0539366538047	0.00574822622924	-0.161772303982	20.535561979	36.6415477084	8.09866791964	2.3677034895e-05	-0.000117764382506	-0.00729061941192	-0.212450578881	-0.0177580048045	-0.0198608925566	22.2855582911	38.10670679	8.26079526544
0.621	6.22694376773	10.7542098594	2.4124400951	1.64328453406e-05	3.05986857706e-05	0.00140737841845	0.240175074605	0.00653768894466	-0.0172851830721	9.8926221103e-07	6.25158804871e-05	0.00238314132472	0.00127794572814	-0.0166986644026	0.477644117309	2.19025785367e-06	0.000184575874746	-0.0010923492904	-5.19121767307e-07	-1.57594681923e-05	0.000223359430488	0.0539423151173	0.00557439906746	-0.185882019636	20.5722075832	36.6496607413	8.12739776075	2.35556037351e-05	-0.000125097937263	-0.00737649010077	-0.212468345062	-0.0177743558407	-0.0128411797341	22.323669119	38.1149489912	8.2236071378
0.622	6.23769918316	10.756620999	2.40983910114	1.64641478344e-05	3.20063017787e-05	0.00140785359781	0.240181603214	0.00651952911068	-0.0190344849834	1.05296476517e-06	6.48892277843e-05	0.00236355326965	0.00126148876991	-0.0162152520538	0.48918058035	2.37427947033e-06	0.000183467358586	-0.00112468302965	-5.34770302476e-07	-1.55376021467e-05	0.000220372660749	0.0539477909107	0.00537718774649	-0.20854062232	20.6088613149	36.6578026854	8.15649057925	2.34267960136e-05	-0.000132517505645	-0.0074626466633	-0.21248612406	-0.0177836412803	-0.00572969939094	22.3617881711	38.1231553847	8.1891798526
0.623	6.24845700854	10.7590297501	2.40766309574	1.64968579665e-05	3.341396239e-05	0.0014074676247	0.240188112767	0.00649957745878	-0.0208688188577	1.11903083383e-06	6.72429095376e-05	0.00234381023694	0.00124552055777	-0.0157211722402	0.498979046753	2.55717714909e-06	0.00018232799893	-0.00115403628134	-5.50198410736e-07	-1.53186143728e-05	0.000217602887166	0.0539530585347	0.00515806026868	-0.229714333283	20.6455232032	36.6659738618	8.18586201966	2.3290525764e-05	-0.000140022993631	-0.00754832930966	-0.212503908772	-0.0177857816008	0.00144905841444	22.3999154132	38.1313287517	8.15755417943
0.624	6.25921724168	10.7614365365	2.40590964258	1.65309753542e-05	3.48208130252e-05	0.00140623364574	0.240194601433	0.0064777536445	-0.0227788097691	1.18744065921e-06	6.9576741221e-05	0.00232385312992	0.00123005089204	-0.0152181592091	0.507047015513	2.7389214861e-06	0.00018116067508	-0.00118061141954	-5.65408858338e-07	-1.51022808325e-05	0.000215064193459	0.0539580968228	0.00491851583494	-0.249374534178	20.6821932774	36.674174507	8.21542850137	2.31467074895e-05	-0.000147613555452	-0.00763279433276	-0.212521692023	-0.017780721612	0.00867091922555	22.4380508135	38.1394719096	8.12876163423
0.625	6.26997988084	10.7638417789	2.40457507968	1.65664987671e-05	3.62260127057e-05	0.00140416571524	0.240201067303	0.00645398670872	-0.0247550620697	1.25817426951e-06	7.18904793883e-05	0.00230362320466	0.00121508784386	-0.0147079371492	0.513397104376	2.9194858553e-06	0.000179968063335	-0.00120461207064	-5.80404180712e-07	-1.48883639147e-05	0.000212769642078	0.0539628861206	0.00466007969379	-0.267497748137	20.718871567	36.6824047749	8.24510732293	2.29952569065e-05	-0.000155287610471	-0.00771531570453	-0.212539466599	-0.0177684301071	0.0159120907774	22.4761943433	38.1475877027	8.10282453895
0.626	6.28074492468	10.7662458937	2.40365453437	1.66034261409e-05	3.76287349259e-05	0.00140127872527	0.240207508404	0.0064282150841	-0.0267881872132	1.33121142025e-06	7.41838220909e-05	0.00228306220046	0.00120063776772	-0.0141922151444	0.518046905215	3.09884620499e-06	0.000178752636042	-0.00122624251438	-5.95186669394e-07	-1.46766134485e-05	0.000210731290211	0.0539674083094	0.00438429801636	-0.284065606713	20.7555581018	36.690664737	8.27481688559	2.28360916705e-05	-0.000163042861594	-0.00779518654092	-0.212557225264	-0.0177488994479	0.0231492276071	22.5143459767	38.1556789931	8.07975625992
0.627	6.29151237227	10.7686492919	2.40314196795	1.66417545926e-05	3.9028168456e-05	0.00139758833492	0.240213922705	0.00640038657366	-0.0288688336732	1.40653153601e-06	7.64564094257e-05	0.0022621124691	0.001186705319	-0.0136726822783	0.521018826917	3.27698085363e-06	0.000177516661236	-0.00124570709913	-6.0975835997e-07	-1.44667677046e-05	0.000208960197735	0.0539716468248	0.00409273281205	-0.299064801919	20.7922529113	36.6989543839	8.30447679758	2.26691320821e-05	-0.000170876315088	-0.00787172044781	-0.212574960786	-0.0177221450887	0.030359490891	22.5525056905	38.163748652	8.05956141651
0.628	6.3022822231	10.771052378	2.40303022787	1.66814804358e-05	4.04235180732e-05	0.00139311089939	0.240220308127	0.00637045829939	-0.0309877148829	1.48411365283e-06	7.87078242116e-05	0.00224071710277	0.00117329347641	-0.0131510029013	0.522339927009	3.45387028568e-06	0.000176262202851	-0.0012632096709	-6.24121021018e-07	-1.42585543909e-05	0.000207466429566	0.0539755866697	0.00378695689901	-0.312487024203	20.8289560253	36.7072736263	8.33400802314	2.24943017737e-05	-0.000178784301692	-0.00794425276027	-0.212592665961	-0.017688205039	0.0375206085155	22.5906734646	38.1717995507	8.04223607481
0.629	6.31305447707	10.7734555487	2.40331109241	1.67225991975e-05	4.18140052227e-05	0.0013878633996	0.240226662555	0.0063383966243	-0.0331356353126	1.56393636133e-06	8.09375927942e-05	0.00221882006251	0.00116040356893	-0.0126288120716	0.522041732514	3.62949694785e-06	0.000174991121508	-0.00127895301513	-6.38276144039e-07	-1.40516916504e-05	0.000206259051416	0.0539792144226	0.00346854894329	-0.324328887247	20.8656674733	36.7156222968	8.36333300173	2.23115283734e-05	-0.000186762498915	-0.00801214168632	-0.212610333633	-0.0176471392698	0.0446109297918	22.6288492817	38.1798345527	8.02776798606
0.63	6.32382913444	10.7758591919	2.40397531167	1.67651056344e-05	4.31988686088e-05	0.0013818633726	0.240232983842	0.00630417704787	-0.0353035177104	1.64597775072e-06	8.31451859793e-05	0.0021963663076	0.0011480353073	-0.0121077111798	0.520160051012	3.80384504653e-06	0.000173705075845	-0.00129313831053	-6.52224934396e-07	-1.38458890645e-05	0.000205346120496	0.0539825182414	0.00313908858004	-0.334591839259	20.9023872845	36.7240001513	8.39237588644	2.21207441468e-05	-0.000194805954442	-0.00807476936625	-0.212627956718	-0.0175990290667	0.0516094764462	22.6670331272	38.1878565052	8.01613688469
0.631	6.33460619588	10.7782636859	2.40501265228	1.68089937511e-05	4.45773647167e-05	0.00137512884316	0.240239269822	0.00626778407496	-0.0374824281316	1.73021535375e-06	8.53300200965e-05	0.00217330192689	0.00113618681983	-0.0115892637681	0.51673477248	3.97690034665e-06	0.000172405524392	-0.00130596459436	-6.65968303263e-07	-1.36408486687e-05	0.000204734671084	0.0539854878615	0.00280015162949	-0.343282061891	20.939115488	36.7324068705	8.42106257379	2.19218866143e-05	-0.000202909110554	-0.0081315428577	-0.21264552822	-0.0175439763311	0.0584959948901	22.7052249896	38.195868231	8.00731471181
0.632	6.34538566242	10.7806693982	2.40641196445	1.68542568176e-05	4.59487682669e-05	0.00136767825735	0.24024551832	0.00622921106094	-0.0396636000369	1.8166260929e-06	8.74914581965e-05	0.00214957427295	0.00112485469217	-0.0110749915505	0.511809662695	4.14864997283e-06	0.000171093727976	-0.00131762823849	-6.7950686059e-07	-1.34362659854e-05	0.000204430695482	0.05398811459	0.00245330542026	-0.350410356565	20.9758521125	36.7408420623	8.44932103157	2.17148991442e-05	-0.00021106582951	-0.0081818950558	-0.21266304126	-0.0174821028343	0.0652509987121	22.7434248599	38.2038725213	8.00126585364
0.633	6.35616753546	10.7830766848	2.40816122666	1.6900887388e-05	4.73123726046e-05	0.00135953041793	0.240251727155	0.00618846003204	-0.0418384576915	1.90518622769e-06	8.96288113819e-05	0.002125132098	0.00111403401107	-0.0105663706444	0.505432149411	4.31908221314e-06	0.000169770752638	-0.00132832243687	-6.9284090912e-07	-1.32318310762e-05	0.000204439122968	0.0539903912948	0.00210010423211	-0.355992019759	21.0125971862	36.7493052634	8.47708119452	2.14997315196e-05	-0.000219269419816	-0.0082252855557	-0.212680489086	-0.0174135494282	0.0718558136141	22.7816327323	38.2118721279	7.99794748425
0.634	6.36695181675	10.7854858892	2.41024760529	1.69488773193e-05	4.86674900247e-05	0.00135070442228	0.240257894156	0.00614554148376	-0.0439986389829	1.99587130352e-06	9.17413402778e-05	0.00209992569378	0.00110371841174	-0.010064828019	0.497653101502	4.48818632599e-06	0.000168437473068	-0.00133823670342	-7.05970439467e-07	-1.30272296174e-05	0.000204763794611	0.0539923123894	0.00174208486872	-0.360046707036	21.0493507368	36.7577959417	8.50427542627	2.1276340478e-05	-0.000227512663326	-0.00826120146506	-0.212697865098	-0.0173384752131	0.0782926165266	22.8198486032	38.2198697566	7.99730986357
0.635	6.37773850836	10.7878973417	2.41265748814	1.69982177903e-05	5.00134520372e-05	0.00134121960288	0.240264017164	0.00610047415694	-0.0461360146292	2.08865610198e-06	9.38282566415e-05	0.00207390703363	0.00109390012865	-0.0095717381671	0.488526602241	4.65595235079e-06	0.000167094576526	-0.00134755638105	-7.18895126277e-07	-1.28221440013e-05	0.000205407437651	0.053993873813	0.00138076237209	-0.362598286243	21.0861127915	36.7663134986	8.53083835542	2.10446902248e-05	-0.000235787843145	-0.0082891581721	-0.212715162864	-0.0172570566697	0.0845444703009	22.8580724721	38.2278680599	7.99929662049
0.636	6.38852761271	10.7903113588	2.41537658125	1.70488993211e-05	5.1349609574e-05	0.0013310954707	0.240270094043	0.00605328479446	-0.0482427104143	2.18351459286e-06	9.58887251169e-05	0.0020470299172	0.00108457004956	-0.00908842000718	0.478109717596	4.82237092268e-06	0.000165742567254	-0.00135646216246	-7.31614325509e-07	-1.26162544629e-05	0.000206371639009	0.0539950730071	0.00101762588818	-0.363674681605	21.1228833769	36.7748572715	8.5567073375	2.08047529171e-05	-0.000244086772267	-0.00830870007294	-0.212732376136	-0.0171694867559	0.0905953572365	22.896304341	38.2358696307	8.00384505093
0.637	6.39931913251	10.792728242	2.4183899425	1.71009117925e-05	5.26753331402e-05	0.00132035166168	0.24027612269	0.00600400787738	-0.0503111238359	2.28041988798e-06	9.79218651342e-05	0.00201925011735	0.00107571777255	-0.00861613401832	0.466462260131	4.98743309199e-06	0.000164381771361	-0.00136512962299	-7.44127072857e-07	-1.24092402339e-05	0.0002076568191	0.0539959088874	0.000654134693619	-0.363307707536	21.1596625188	36.7834265363	8.58182230592	2.05565091195e-05	-0.000252400822935	-0.00831940126204	-0.212749498866	-0.0170759739735	0.0964302076027	22.9345442143	38.2438769965	8.01088649035
0.638	6.41011307077	10.795148278	2.42168204114	1.71542444655e-05	5.39900129142e-05	0.00130900788625	0.240282101036	0.00595268534414	-0.0523339427309	2.37934419703e-06	9.99267529572e-05	0.00199052552859	0.00106733166573	-0.00815607961351	0.453646549471	5.15113014875e-06	0.000163012342167	-0.00137372876645	-7.56432083334e-07	-1.22007807209e-05	0.000209262206931	0.053996381812	0.000291714392162	-0.361532895389	21.1964502423	36.7920205105	8.60612614453	2.02999482297e-05	-0.000260720956659	-0.00832086618686	-0.212766525224	-0.0169767414067	0.102034926065	22.9727920991	38.251892613	8.02034652233
0.639	6.42090943078	10.7975717375	2.42523681745	1.72088860014e-05	5.52930587984e-05	0.00129708388222	0.240288027062	0.0058993662924	-0.0543041607598	2.48025878545e-06	0.00010190242388	0.0019608163164	0.00105939892955	-0.00770939275376	0.43972717004	5.31345345283e-06	0.000161634265991	-0.00138242358506	-7.68527752049e-07	-1.19905567087e-05	0.000211185817423	0.0539964935458	-6.82467108533e-05	-0.358389310655	21.2332465717	36.8006383559	8.62956474721	2.00350688739e-05	-0.000269037754887	-0.00831273026814	-0.212783449608	-0.0168720257371	0.10739641299	23.0110480048	38.259918859	8.03214548528
0.64	6.43170821609	10.7999988748	2.42903775349	1.7264824481e-05	5.6583900425e-05	0.00128459937092	0.240293898799	0.00584410666585	-0.0562150924234	2.58313393467e-06	0.000103847874571	0.0019300850666	0.00105190566127	-0.00727714380532	0.424770726831	5.47439427002e-06	0.000160247368381	-0.00139137163435	-7.80412156196e-07	-1.17782515842e-05	0.000213424431535	0.0539962472219	-0.000424401048249	-0.353919364134	21.2700515305	36.8092791819	8.6520870477	1.97618792713e-05	-0.000277341450264	-0.00829466048508	-0.212800266659	-0.0167620762392	0.11250258307	23.0493119433	38.267958031	8.04619862139
0.641	6.44250943049	10.8024299276	2.43306792527	1.73220474248e-05	5.78619871188e-05	0.00127157401661	0.240299714336	0.00578696892592	-0.0580603874987	2.68793890475e-06	0.000105762065571	0.0018982969333	0.00104483692154	-0.00686033564173	0.408845600351	5.63394361458e-06	0.000158851320752	-0.00140072362507	-7.92083058277e-07	-1.15635525779e-05	0.000215973581086	0.0539956472989	-0.000775445038286	-0.34816861595	21.3068651411	36.8179420481	8.67364537716	1.94803975669e-05	-0.000285621958468	-0.00826635592317	-0.212816971274	-0.0166471537569	0.117342381505	23.0875839284	38.2760123386	8.0624165684
0.642	6.45331307801	10.8048651166	2.43731006235	1.73805418122e-05	5.91267878217e-05	0.00125802738934	0.240305471832	0.00572802171143	-0.0598340415163	2.7946418995e-06	0.000107643923931	0.00186541978551	0.00103817680273	-0.00645990199114	0.392021700824	5.79209209867e-06	0.000157445647423	-0.0014106230324	-8.03537910575e-07	-1.13461520189e-05	0.000218827536917	0.0539946995153	-0.00112012213322	-0.341185573925	21.3436874251	36.8266259684	8.69419530034	1.91906521324e-05	-0.000293868910571	-0.00822754828327	-0.212833558615	-0.0165275296683	0.121905795531	23.1258639766	38.2840838997	8.08070556819
0.643	6.46411916289	10.8073046449	2.44174660742	1.74402941016e-05	6.03777909819e-05	0.00124397893087	0.240311169512	0.00566733948654	-0.0615304082166	2.90321003446e-06	0.000109492345998	0.00183142434998	0.00103190849872	-0.00607670602916	0.374370223147	5.9488297889e-06	0.000156029733044	-0.00142120572509	-8.14773860884e-07	-1.11257485987e-05	0.000221979303459	0.0539934108414	-0.00145722566367	-0.333021486993	21.3805184031	36.8353299141	8.71369606256	1.88926818342e-05	-0.000302071685886	-0.00817800234783	-0.212850024123	-0.0164034848395	0.126183862216	23.1641521059	38.2921747364	8.10096792877
0.644	6.47492768956	10.8097486981	2.44635977596	1.75012902493e-05	6.16145044092e-05	0.00122944792381	0.240316805683	0.00560500217796	-0.0631442089798	3.01360930763e-06	0.000111306200348	0.00179628434986	0.0010260143761	-0.00571153921619	0.355963402798	6.10414607061e-06	0.000154602830374	-0.00143259961548	-8.25787759502e-07	-1.09020486376e-05	0.000225420618687	0.0539917894278	-0.00178560147403	-0.323730133765	21.4173580944	36.8440528173	8.73211035132	1.85865362686e-05	-0.000310219445261	-0.00811751640038	-0.212866363519	-0.0162753085709	0.130168674979	23.2024483366	38.3002867716	8.12310230732
0.645	6.48573866263	10.8121974438	2.45113162696	1.75635157291e-05	6.2836455103e-05	0.00121445346382	0.240322378732	0.00554109480339	-0.064670540276	3.12580457323e-06	0.000113084330842	0.00175997663809	0.0010204760463	-0.00536512037798	0.336874273626	6.25802952e-06	0.0001531640684	-0.00144492433211	-8.36576167495e-07	-1.06747673482e-05	0.000229141960197	0.0539898445519	-0.00210415034472	-0.313367607625	21.4542065176	36.8527935748	8.74940463901	1.82722759636e-05	-0.000318301164758	-0.00804592259371	-0.212882572822	-0.0161432975412	0.133853384294	23.2407526909	38.3084218247	8.14700400829
0.646	6.49655208687	10.8146510317	2.45604410022	1.76269555512e-05	6.40431890523e-05	0.00119901443465	0.240327887133	0.00547570709244	-0.0661048818147	3.23975951856e-06	0.000114825559823	0.00172248132318	0.0010152744386	-0.00503809502694	0.317176428442	6.41046778459e-06	0.000151712460775	-0.00145829091709	-8.47135366213e-07	-1.04436300885e-05	0.000233132559088	0.0539875865616	-0.00241183019823	-0.301992099412	21.4910636899	36.8615510517	8.76554915309	1.79499725464e-05	-0.000326305669685	-0.00796308726093	-0.212898648349	-0.0160077547503	0.137232197565	23.2790651927	38.3165816095	8.17256550491
0.647	6.50736796718	10.8171095933	2.46107908338	1.76915942812e-05	6.52342710126e-05	0.00118314948612	0.240333329453	0.00540893310097	-0.0674431013176	3.35543664419e-06	0.000116528691428	0.00168378188798	0.00101038987362	-0.00473103492147	0.296943782495	6.56144747225e-06	0.000150246914542	-0.00147280154899	-8.57461368057e-07	-1.02083735993e-05	0.000237380419443	0.0539850268175	-0.00270765808619	-0.289663676551	21.5279296275	36.8703240853	8.78051796556	1.76197088771e-05	-0.000334221668898	-0.00786891116483	-0.21291458672	-0.0158689884645	0.140300374245	23.3173858673	38.3247677305	8.19967652857
0.648	6.5181863086	10.8195732421	2.46621847153	1.77574160588e-05	6.64092842629e-05	0.00116687701441	0.240338704355	0.00534087082065	-0.0686814594083	3.47279724741e-06	0.000118192515022	0.00164386529833	0.00100580213723	-0.00444443785966	0.27625034113	6.71095404908e-06	0.000148766239121	-0.00148854929363	-8.67549928465e-07	-9.96874721633e-06	0.000241872346452	0.0539821776325	-0.00299071195549	-0.276444062038	21.5648043453	36.8791114888	8.79428908229	1.7281579148e-05	-0.00034203778932	-0.00776332967901	-0.21293038487	-0.0157273111685	0.143054218031	23.355714742	38.3329816811	8.22822465003
0.649	6.52900711626	10.8220420734	2.47144422308	1.78244046161e-05	6.75678303427e-05	0.00115021514506	0.240344010601	0.00527162178452	-0.0698166129878	3.59180140928e-06	0.000119815808722	0.00160272210175	0.00100149055445	-0.00417872770317	0.255169971851	6.85897174641e-06	0.000147269155532	-0.00150561788407	-8.77396559099e-07	-9.72451405249e-06	0.000246593981226	0.0539790522104	-0.00326013219234	-0.262396411679	21.6016878571	36.8879120555	8.80684442818	1.6935688948e-05	-0.000349742610607	-0.00764631289522	-0.212946040045	-0.0155830385257	0.145491067553	23.3940518453	38.3412248412	8.25809551775
0.65	6.53983039538	10.8245161647	2.47673841566	1.78925432957e-05	6.87095287742e-05	0.00113318171793	0.240349247057	0.00520129067007	-0.0708456160501	3.71240798516e-06	0.00012139734303	0.0015603465144	0.000997434063285	-0.00393425462646	0.23377618157	7.00548347708e-06	0.000145754305825	-0.00152408153109	-8.86996542196e-07	-9.47545214019e-06	0.000251529843364	0.0539756645828	-0.00351512294407	-0.247585091769	21.6385801754	36.8967245627	8.81816993654	1.65821552928e-05	-0.00035732469988	-0.00751786565088	-0.212961549808	-0.0154364883509	0.147609281936	23.4323972069	38.3494984756	8.28917323053
0.651	6.55065615125	10.8269955756	2.48208327964	1.79618150685e-05	6.98340167704e-05	0.00111579427454	0.240354412695	0.00512998490115	-0.0717659217771	3.83457459894e-06	0.000122935884535	0.00151673649548	0.000993611288179	-0.00371129558589	0.212141899579	7.15047076133e-06	0.000144220262676	-0.00154400476598	-8.9634494603e-07	-9.22135552811e-06	0.000256663380809	0.0539720295448	-0.00375495321842	-0.232075456937	21.6754813115	36.9055477755	8.82825556397	1.62211066196e-05	-0.000364772646441	-0.00737802747149	-0.212976912042	-0.015287979597	0.149408226018	23.4707508581	38.3578037325	8.32134062052
0.652	6.56148438921	10.8294803478	2.48746126145	1.80322025513e-05	7.09409489311e-05	0.00109807004694	0.240359506595	0.00505781424982	-0.0725753809093	3.95825764105e-06	0.000124430199686	0.00147189380827	0.000990000612884	-0.00351005500278	0.190339266628	7.29391366224e-06	0.000142665539135	-0.00156544231617	-9.05436641456e-07	-8.96203532436e-06	0.000261977026685	0.0539681625893	-0.00397895776157	-0.21593362937	21.7123912757	36.9143804509	8.83709523082	1.58526827482e-05	-0.000372075096388	-0.00722687242224	-0.212992124948	-0.0151378313587	0.150888250559	23.5091128307	38.3661416426	8.35447965562
0.653	6.57231511464	10.831970506	2.49285509437	1.81036880242e-05	7.20299969289e-05	0.00108002594851	0.240364527947	0.00498489043952	-0.0732722398825	4.08341227021e-06	0.000125879058624	0.00142582406641	0.000986580252556	-0.00333066565398	0.168439430984	7.43579073104e-06	0.000141088598469	-0.00158843901562	-9.14266319458e-07	-8.69732067923e-06	0.000267452263581	0.0539640798415	-0.00418653771639	-0.199226280267	21.7493100766	36.9232213419	8.84468688071	1.54770348065e-05	-0.000379220787031	-0.00706450886393	-0.213007187044	-0.0149863618979	0.152050671284	23.5474831581	38.3745131184	8.38847182691
0.654	6.58314833292	10.8344660575	2.49824779853	1.81762534473e-05	7.31008491861e-05	0.001061678566	0.240369476056	0.00491132675	-0.0738551391987	4.20999241904e-06	0.00012728123904	0.00137853676534	0.000983328324847	-0.00317318976268	0.146512351613	7.57607896232e-06	0.000139487864086	-0.00161302975036	-9.22828509648e-07	-8.42705970044e-06	0.000273069693993	0.0539597979921	-0.00437716106329	-0.182020413544	21.7862377218	36.9320692016	8.85103242099	1.50943251225e-05	-0.000386198581017	-0.00689107910875	-0.213022097169	-0.0148338876893	0.152897745837	23.5858618742	38.3829189535	8.42319837213
0.655	6.59398404944	10.8369669928	2.50362276658	1.82498804772e-05	7.41532105457e-05	0.00104304415316	0.240374350338	0.00483723762665	-0.0743231076049	4.33795080359e-06	0.000128635530071	0.00133004529786	0.000980222919825	-0.00303762028237	0.124626609006	7.71475375911e-06	0.000137861729491	-0.0016392394398	-9.31117599645e-07	-8.15112029494e-06	0.000278809117017	0.0539553342302	-0.00455036284643	-0.164383152733	21.8231742178	36.9409227866	8.85613769293	1.47047270819e-05	-0.000392997500058	-0.00670675897198	-0.213036854474	-0.0146807224929	0.153432646999	23.6242490135	38.391359823	8.45854069293
0.656	6.60482226958	10.839473286	2.50896378979	1.83245504834e-05	7.51868019349e-05	0.00102413862516	0.240379150326	0.00476273829378	-0.0746755581349	4.46723893673e-06	0.000129940736197	0.0012803669533	0.000977242168501	-0.00292388236574	0.102849224242	7.85178890797e-06	0.000136208568244	-0.00166708305501	-9.39127855258e-07	-7.86939093092e-06	0.000284649611023	0.0539507061762	-0.00470574518866	-0.146381531755	21.8601195696	36.9497808617	8.86001236737	1.43084249528e-05	-0.000399606758152	-0.00651175721644	-0.213051458424	-0.0145271764525	0.153659433825	23.6626446116	38.3998362836	8.4943805486
0.657	6.61566299867	10.8419848955	2.51425510645	1.84002445644e-05	7.62013600246e-05	0.00100497755425	0.240383875667	0.00468794437376	-0.0749122818233	4.59780714539e-06	0.000131195681123	0.00122952289975	0.000974364309813	-0.0028318350103	0.0812454866373	7.98715656404e-06	0.000134526743879	-0.00169656567395	-9.46853441381e-07	-7.58178131459e-06	0.000290569621629	0.053945931815	-0.00484297709981	-0.128082290554	21.8970737812	36.9586422029	8.86266997457	1.39056136767e-05	-0.000406015794203	-0.00630631488665	-0.213065908789	-0.014373555224	0.153583023231	23.7010487041	38.4083487742	8.5306006223
0.658	6.626506242	10.8445017638	2.51948142424	1.84769435628e-05	7.71966368847e-05	0.000985576166116	0.240388526125	0.00461297151264	-0.0750334404875	4.72960459177e-06	0.000132399211648	0.00117753815007	0.000971567755872	-0.00276127287203	0.0598787899066	8.12082724585e-06	0.000132814619756	-0.0017276825732	-9.54288443527e-07	-7.28822297714e-06	0.000296547053279	0.0539410294294	-0.0049617940825	-0.109551674861	21.9340368551	36.9675056017	8.86412772536	1.34964986276e-05	-0.000412214303913	-0.00609070453208	-0.213080205647	-0.0142201591347	0.153209155542	23.7394613273	38.4168976168	8.56708458066
0.659	6.63735200479	10.8470238185	2.52462797612	1.85546280811e-05	7.81723996362e-05	0.000965949336859	0.240393101578	0.00453793501362	-0.075039557647	4.86257929834e-06	0.000133550201478	0.00112444150987	0.000968831155317	-0.00271192823812	0.0388104779095	8.25276984013e-06	0.00013107056879	-0.00176041935746	-9.61426889899e-07	-6.98866976734e-06	0.00030255936631	0.0539360175336	-0.00506199754102	-0.0908552421897	21.9710087928	36.9763698688	8.86440640688	1.30812953402e-05	-0.000418192270838	-0.00586522931748	-0.213094349367	-0.0140672823762	0.152544361423	23.7778825176	38.4254830179	8.60371750593
0.66	6.64820029219	10.8495509727	2.52968055382	1.8633278496e-05	7.91284300999e-05	0.000946111590594	0.24039760202	0.00446294947949	-0.0749315107241	4.99667817657e-06	0.000134647554988	0.00107026550911	0.000966133454623	-0.00268347314936	0.018099699616	8.38295161605e-06	0.000129292983049	-0.00179475212531	-9.68262773906e-07	-6.68309824622e-06	0.00030858367593	0.0539309148078	-0.0051434539989	-0.0720576735621	22.0079895947	36.9852338372	8.86353038251	1.26602292066e-05	-0.000423939996507	-0.00563022202078	-0.213108340615	-0.0139152122324	0.151595926378	23.8163123117	38.4341050698	8.6403862536
0.661	6.65905110924	10.8520831258	2.53462551534	1.87128749732e-05	8.00645244439e-05	0.000926077097404	0.240402027559	0.00438812846386	-0.0747105206829	5.13184705952e-06	0.000135690210901	0.00101504631673	0.000963453957217	-0.0026755216627	-0.00219672628555	8.51133824915e-06	0.000127480283151	-0.00183064767099	-9.7479007702e-07	-6.37150798115e-06	0.000314596854209	0.0539257400338	-0.00520609413149	-0.0532225916395	22.0449792598	36.994096366	8.86152727902	1.22335351436e-05	-0.000429448129477	-0.00538604391993	-0.213122180335	-0.0137642283433	0.150371851865	23.8547507461	38.4427637527	8.67697958648
0.662	6.66990446088	10.8546201634	2.53944985196	1.87933974819e-05	8.09804928285e-05	0.000905859671747	0.240406378416	0.00431358413329	-0.0743781405035	5.2680307379e-06	0.000136677145878	0.000958823638133	0.000960772380263	-0.00268763224413	-0.0220244365755	8.63789385445e-06	0.000125630927454	-0.00186806372222	-9.81002791879e-07	-6.05392173682e-06	0.000320575634463	0.0539205120309	-0.00524991162033	-0.0344123860414	22.0819777861	37.0029563437	8.85842803121	1.18014572322e-05	-0.000434707693222	-0.00513308356936	-0.21313586975	-0.0136146020084	0.148880818044	23.8931978574	38.4514589368	8.713388592
0.663	6.68076035195	10.857161959	2.54414118081	1.88748258078e-05	8.18761590498e-05	0.000885472770847	0.240410654921	0.00423942694079	-0.0739362445893	5.40517299984e-06	0.000137607377996	0.00090164059711	0.000958068909	-0.00271931028183	-0.0413316388263	8.76258102867e-06	0.000123743420987	-0.00190694921193	-9.86894945528e-07	-5.73038556166e-06	0.000326496715847	0.0539152495942	-0.00527496183631	-0.015688045969	22.1189851706	37.011812691	8.85426659882	1.13642483292e-05	-0.000439710112741	-0.0048717554697	-0.213149410349	-0.0134665955279	0.147132143029	23.9316536821	38.4601903845	8.74950693548
0.664	6.69161878711	10.8597083734	2.54868779331	1.89571395674e-05	8.27513601821e-05	0.000864929493673	0.240414857517	0.0041657653104	-0.073387016193	5.54321667389e-06	0.000138479970095	0.000843543601992	0.000955324248505	-0.00277001070948	-0.060069216473	8.88536090121e-06	0.000121816324089	-0.00194724458349	-9.92460622693e-07	-5.40096876948e-06	0.000332336868521	0.0539099714331	-0.00528136035962	0.00289099931251	22.1560014092	37.0206643642	8.84907987714	1.0922169653e-05	-0.000444447239793	-0.00460249863446	-0.213162803878	-0.0133204615856	0.145135741681	23.9701182562	38.4689577535	8.78523105383
0.665	6.70247977093	10.8622592567	2.55307866633	1.90403182206e-05	8.36059462187e-05	0.000844242579532	0.240418986753	0.00409270533532	-0.0727329340298	5.68210367543e-06	0.000139294032995	0.000784582196545	0.000952519672785	-0.00283914072943	-0.0781908234321	9.00619319362e-06	0.000119848260734	-0.00198888212785	-9.97693988986e-07	-5.0657638158e-06	0.000338073038835	0.0539046961122	-0.00526928134377	0.0212670323381	22.1930264965	37.0295103579	8.84290751815	1.04754903447e-05	-0.000448911376639	-0.00432577505775	-0.21317605233	-0.0131764426732	0.142902082996	24.0085916153	38.4777605993	8.82046049833
0.666	6.71334330778	10.8648144477	2.55730347335	1.91243410836e-05	8.44397797121e-05	0.000823424407258	0.240423043281	0.0040203504891	-0.0719767584233	5.8217750562e-06	0.000140048728541	0.00072480889699	0.000949637071108	-0.00292606262531	-0.0956529683294	9.12503628723e-06	0.000117837926494	-0.00203178635109	-1.00258931393e-06	-4.72488606996e-06	0.00034368245285	0.0538994419937	-0.00523895573251	0.0393841901969	22.2300604266	37.0383497075	8.83579167724	1.00244870073e-05	-0.000453095298213	-0.00404206808853	-0.213189157936	-0.0130347705579	0.140442147735	24.0470737948	38.4865983787	8.85509815812
0.667	6.72420940189	10.8673737758	2.56135262176	1.92091873412e-05	8.52527354128e-05	0.000802486994118	0.240427027857	0.00394880135059	-0.0711215186166	5.96217105672e-06	0.000140743272498	0.000664279015773	0.000946658991469	-0.00303009665362	-0.112415088291	9.24184729855e-06	0.000115784096133	-0.00207587437029	-1.00714099371e-06	-4.3784734845e-06	0.000349142718066	0.0538942271812	-0.00519066933796	0.0571885988757	22.2671031922	37.0471814918	8.82777689397	9.56944322191e-06	-0.000456992272616	-0.00375188071792	-0.213202123154	-0.0128956657916	0.137767384876	24.0855648293	38.495470453	8.8890504986
0.668	6.73507805731	10.8699370607	2.56521724537	1.92948360588e-05	8.60446999073e-05	0.000781441994931	0.240430941335	0.00387815534316	-0.0701704962412	6.10323116159e-06	0.000141376937242	0.00060305047311	0.00094356868114	-0.00315052400392	-0.128439612317	9.356582162e-06	0.00011368563078	-0.00212105633614	-1.01134357353e-06	-4.02668616423e-06	0.000354431922477	0.0538890694661	-0.00512476078903	0.0746284989582	22.3041547853	37.0560048352	8.8189098984	9.11064904566e-06	-0.000460596079868	-0.00345573378674	-0.213214950656	-0.0127593372662	0.134889665991	24.1240647525	38.5043760921	8.92222768068
0.669	6.7459492779	10.872504114	2.56888924912	1.93812661944e-05	8.68155712554e-05	0.000760300701245	0.240434784666	0.00380850648946	-0.069127210998	6.24489415735e-06	0.000141949054277	0.000541183596983	0.000940350124229	-0.00328658981707	-0.143692013986	9.46919571973e-06	0.000111541484672	-0.00216723588022	-1.01519176953e-06	-3.66970583752e-06	0.000359528730935	0.053883986276	-0.00504161935883	0.0916543614294	22.3412151972	37.0648189098	8.80923931301	8.64840049132e-06	-0.000463901028822	-0.0031541641202	-0.213227643316	-0.0126259818122	0.131821242045	24.1625735978	38.5133144779	8.95454391837
0.67	6.75682306732	10.8750747392	2.57236127555	1.94684566093e-05	8.75652586263e-05	0.000739074040524	0.240438558892	0.00373994518151	-0.0679954050574	6.38709819275e-06	0.000142459016533	0.000478740913692	0.000936988076195	-0.00343750625104	-0.158140853947	9.57964181779e-06	0.00010935071144	-0.0022143105843	-1.01868049007e-06	-3.3077352337e-06	0.000364412476721	0.053878994625	-0.00494168268084	0.108218994545	22.3782844181	37.0736229373	8.79881560802	8.18299899082e-06	-0.000466901972181	-0.00284772259895	-0.213240204198	-0.0124957838425	0.128574697417	24.2010913974	38.5222847086	8.98591762781
0.671	6.76769942906	10.8776487332	2.57562673837	1.95563860796e-05	8.82936819343e-05	0.000717772575626	0.240442265143	0.00367255796556	-0.0667790268781	6.52978084125e-06	0.000142906280454	0.000415786929381	0.000933468095278	-0.00360245558406	-0.171757812082	9.68787340846e-06	0.000107112469913	-0.00226217246954	-1.02180485637e-06	-2.94099737075e-06	0.000369063249175	0.0538741110665	-0.00482543436298	0.124277641182	22.4153624377	37.0824161904	8.787690714	7.71475084494e-06	-0.000469594319568	-0.00253697217558	-0.213252636548	-0.012368915041	0.125162905548	24.2396181827	38.5312858032	9.01627151668
0.672	6.77857836637	10.8802258865	2.57867981866	1.96450333063e-05	8.90007714743e-05	0.000696406504204	0.240445904636	0.00360642734449	-0.0654822152574	6.67287916541e-06	0.000143290367871	0.000352387904044	0.000929776570813	-0.00378059334478	-0.184517709372	9.79384265813e-06	0.000104826029427	-0.00231070850322	-1.02456022243e-06	-2.56973475803e-06	0.000373461976256	0.0538693516485	-0.00469340150913	0.139788066503	22.4524492448	37.0911979947	8.77591788769	7.24396666087e-06	-0.000471974048579	-0.00222248584546	-0.213264943772	-0.0122455340967	0.121598983067	24.2781539839	38.5403167054	9.04553288221
[truncated: 37,039 more rows]
