# Supplementary material for: Roll Angle Estimation of a Motorcycle through Inertial Measurements
Source: Sensors (Basel). 2021 Oct 5;21(19):6626. doi: 10.3390/s21196626 (PMC8512544; doi:10.3390/s21196626)
Supplement: Supplementary file 1 [file sensors-21-06626-s001.zip › supplementary_material/Results_garage.csv]

0	0	15	-2.47686289192	0	0	-0.0998152026423	0.3	0	-0.438051465672	0	0	-0.597630982044	0.05	0	-23.8538316095	0	0	0.082166538552	0	0	0.929969552075	0	0	1085.61390294	0	0	-256.35874378	0	0	-1.26331741139	-0.18	0	587.741251664	0	0	1010.68320554
0.001	0.0149994752151	14.9989504301	0.37772312521	-4.29643214359e-08	-8.59286428718e-05	-0.0720420831012	0.300003096205	0.00619240957519	12.8228706161	-2.25784890681e-07	-0.000451569781361	-0.305508580678	0.0499791844206	-0.0416311587846	-59.4084859597	5.66488761216e-08	0.000113297752243	0.144428965934	3.31920554543e-07	0.000663841109086	0.397712666097	0.000511382368173	1.02276473635	959.915569749	-6.35225282902e-05	-0.12704505658	2.26863061916	-5.55157838092e-07	-0.00111031567618	-0.957313940975	-0.179780679102	0.438641796793	289.542341922	0.000452094179192	0.904188358383	797.693511229
0.002	0.0299953910558	14.9928812513	-12.5160806716	-1.60191133044e-07	-0.000148524980345	-0.0531505918455	0.300019031779	0.0256787382707	26.1497867748	-7.96579959649e-07	-0.000690020356576	-0.171392569752	0.0499097504091	-0.0972368642502	-51.8029249715	2.46753873521e-07	0.000266912242556	0.162800014691	1.13588621066e-06	0.000944090203157	0.162785522045	0.00196548061225	1.8854317518	765.418461164	1.49176351175e-05	0.283925383396	819.672249333	-2.25330030687e-06	-0.00228596926138	-1.39399322941	-0.179227935482	0.666845442869	166.864950231	0.00188503940558	1.96170209439	1317.33396079
0.003	0.0449795172262	14.9753710895	-22.5042430425	-3.33971465458e-07	-0.000199035684483	-0.0478708164301	0.300059137528	0.0545327599117	31.5582565072	-1.56356508592e-06	-0.000843949895963	-0.136466509023	0.0497880634112	-0.146137131583	-45.9976096945	5.99692908685e-07	0.000438965827771	0.181307155738	2.14682092309e-06	0.00107777922169	0.104592515018	0.00421555884925	2.61472472221	693.167479651	0.000731470967972	1.14918128231	910.8395485	-5.3664669711e-06	-0.00394036406708	-1.91479638199	-0.178494820106	0.799385308786	98.2147816044	0.00466793997509	3.60409904464	1967.4599397
0.004	0.0599412320488	14.9480585558	-32.1208243576	-5.5453539329e-07	-0.000242092171179	-0.0382421569622	0.300131291058	0.0897743001485	38.9248239668	-2.46469699311e-06	-0.000958313918419	-0.0922615358875	0.0496224879608	-0.185013769146	-31.7556654321	1.12951253175e-06	0.000620673418357	0.182108025434	3.25941921444e-06	0.00114741736102	0.0346837636534	0.00714167066508	3.23749890944	552.380894809	0.00243331827084	2.25451332342	1299.82453371	-1.03782940342e-05	-0.0060832900592	-2.37105560225	-0.177656116759	0.87802138556	59.057371942	0.00933866245473	5.73734591464	2299.03380032
0.005	0.0748712771806	14.9120317077	-39.9328718645	-8.13788726486e-07	-0.000276414495213	-0.0304024911056	0.300241965325	0.131574233687	44.6750431093	-3.46199363103e-06	-0.00103627935742	-0.0636693421065	0.0494249508734	-0.210060405727	-18.3376077282	1.84105284886e-06	0.000802407215866	0.181359569583	4.41451371921e-06	0.00116277164852	-0.00397518867116	0.0106230587161	3.72527719263	423.175671582	0.005415439044	3.70972822291	1610.60526527	-1.77597317044e-05	-0.00867958528105	-2.82153484145	-0.176754703358	0.924805415242	34.5106874232	0.0162909668625	8.16726290091	2560.80017221
0.006	0.0897618138055	14.8690415421	-46.047459299	-1.10379056174e-06	-0.000303589175305	-0.0239468690782	0.300396969078	0.178433273438	49.0430363927	-4.5253567713e-06	-0.00109044692312	-0.0446657893083	0.0492086487658	-0.222543809328	-6.62919947537	2.73395946127e-06	0.000983406008952	0.18063801659	5.57025799167e-06	0.00114871689641	-0.0241343155474	0.014530638186	4.08988174713	306.033437413	0.00999095428669	5.44130226247	1852.54281386	-2.79598982997e-05	-0.0117207479096	-3.26079041564	-0.175816764078	0.951073145799	18.0247736898	0.0257896055559	10.830014486	2764.7029979
0.007	0.104606686967	14.8207047819	-50.6260611113	-1.41803793519e-06	-0.000324905571592	-0.0186859234955	0.300600714762	0.229058094731	52.2066061946	-5.63508376599e-06	-0.00112900706626	-0.0324544969754	0.0489852156616	-0.224322399099	3.07201993346	3.80762534552e-06	0.00116392575955	0.180401484599	6.70488436395e-06	0.00112053584814	-0.0322277809779	0.01874726144	4.34336476098	200.932590277	0.0164038783763	7.38454591678	2033.94449474	-4.14171888482e-05	-0.0151938331875	-3.68538014023	-0.174859627159	0.963200692248	6.23031920905	0.0380409770403	13.6727284826	2920.72499546
0.008	0.119401273437	14.7684681574	-53.8471879562	-1.75124699631e-06	-0.000341512550651	-0.0145280346219	0.30085640241	0.282317200909	54.3116061606	-6.77863084379e-06	-0.00115808708933	-0.0257055491572	0.0487643495205	-0.217409883104	10.7530120561	5.0617904333e-06	0.00134440441602	0.180555828341	7.80939632723e-06	0.00108848807842	-0.0318677584736	0.0231677567314	4.49762582167	107.589531118	0.0248374615157	9.4826203619	2162.20439551	-5.8555485138e-05	-0.019082759392	-4.09247226877	-0.173895529939	0.96499374829	-2.64420712483	0.0532032062612	16.6517299593	3037.2779578
0.009	0.134142307613	14.7136001949	-55.8887370399	-2.09925029452e-06	-0.000354494045759	-0.0114349555959	0.301166168656	0.337215290265	55.4845725514	-7.94910837663e-06	-0.00118286797635	-0.0238562248788	0.0485537616198	-0.203765918304	16.5349175458	6.49651307911e-06	0.00152504087561	0.180717090845	8.8836262113e-06	0.00105997168972	-0.0251650189266	0.0276986727344	4.56420618447	25.5711944725	0.0354216127439	11.6856820945	2243.91906969	-7.97812224218e-05	-0.0233687151756	-4.47943929835	-0.172933587622	0.958890885381	-9.56151869369	0.071394628585	19.7311146882	3121.49150007
0.01	0.148827705621	14.657195821	-56.9200107395	-2.45895289983e-06	-0.00036491116487	-0.00939928262494	0.301531214912	0.392877221594	55.8392901071	-9.14462962973e-06	-0.00120817452985	-0.0267568821307	0.048359279108	-0.185199105383	20.5987082949	8.11181680573e-06	0.00170556657763	0.180334313199	9.93395352415e-06	0.00104068293598	-0.0134124885529	0.0322578589053	4.55416615718	-45.651249054	0.0482395196264	13.9501316707	2284.98008263	-0.000105480699372	-0.0280302387253	-4.84360780109	-0.171980854405	0.946575548788	-15.0691544922	0.092700977729	22.8815835999	3179.44632323
0.011	0.163456396828	14.6001865924	-57.0984463288	-2.82832240055e-06	-0.00037382783657	-0.00843406077487	0.301951922001	0.448536956937	55.4801805785	-1.03681180189e-05	-0.00123880224843	-0.034498555027	0.0481850167733	-0.16332556394	23.148374591	9.90715232779e-06	0.00188510446648	0.178741464492	1.09719249661e-05	0.00103525994793	0.00256651244727	0.036773943722	4.47800347624	-106.674112818	0.0633335576559	16.2379443882	2290.64535254	-0.000136017362431	-0.0330430873923	-5.18208953277	-0.171042920247	0.929292766001	-19.4964110807	0.117181516728	26.0794943978	3216.37527263
0.012	0.178028166648	14.5433530486	-56.5686413072	-3.20640112386e-06	-0.000382329610037	-0.00856948615918	0.302427955004	0.503529049527	54.5040046005	-1.16273792264e-05	-0.00127972016672	-0.0473372815501	0.0480335764697	-0.139555043272	24.3926667461	1.18807351359e-05	0.00206206114966	0.175171901879	1.20133878958e-05	0.00104766591148	0.022245414662	0.041185742932	4.34559494375	-158.14295217	0.0807105611664	18.5160626328	2265.59113656	-0.000171728883306	-0.0383799543583	-5.49164439942	-0.170124264897	0.908017934265	-23.0532523919	0.144874316307	29.3061047607	3236.84545308
0.013	0.192543511905	14.4873374652	-55.4625254484	-3.59333668678e-06	-0.00039154151581	-0.0098543253879	0.302958360221	0.557281383815	53.0006639762	-1.29353519962e-05	-0.00133622537271	-0.0656731304291	0.0479062536142	-0.115090667783	24.5360842312	1.40287768737e-05	0.00223402232605	0.168750450905	1.30779441181e-05	0.0010814465331	0.0453158285714	0.0454416177063	4.16615460495	-200.737725421	0.100346508075	20.7558311853	2213.94596835	-0.000212923884127	-0.0440100472824	-5.76854144876	-0.16922848031	0.883551239669	-25.8801368002	0.175800865229	32.5469930826	3244.93119074
0.014	0.207003508698	14.4326561201	-53.9001648439	-3.9904320821e-06	-0.000402649274832	-0.0123611926552	0.303541655154	0.60930848193	51.053532253	-1.43105118364e-05	-0.00141409430783	-0.0900647398013	0.0478032406191	-0.0909353223714	23.774606592	1.63446038695e-05	0.00239763166561	0.1584682282	1.4188635417e-05	0.00113993606472	0.0716632346842	0.0494987981679	3.94820631825	-235.158847981	0.122190652453	22.9324575695	2139.30680005	-0.000259878163925	-0.0498985123143	-6.00838861496	-0.168358417341	0.856574698305	-28.0729459277	0.209970188075	35.7916526092	3244.38786252
0.015	0.221409692024	14.3797105318	-51.9910116524	-4.40022062825e-06	-0.000416927817463	-0.016195892607	0.304175911907	0.659205024692	48.7395532718	-1.57774407204e-05	-0.0015197634601	-0.121273564744	0.0477238224617	-0.0679009923565	22.2940534377	1.88176373348e-05	0.00254843526483	0.143138970252	1.53718321506e-05	0.00122645740258	0.101379441018	0.0533226864089	3.69957016363	-262.113461271	0.146169120702	25.0244789286	2044.73591822	-0.000312830247948	-0.0560056557314	-6.20589821931	-0.167516284588	0.827690808591	-29.6948334994	0.24738264757	39.0332663816	3238.83968229
0.016	0.235763945901	14.3287972218	-49.8356083599	-4.82657544053e-06	-0.000435781807099	-0.0215120866647	0.304858834131	0.706639424024	46.1292453911	-1.73676080337e-05	-0.00166057116648	-0.160341848012	0.0476665625294	-0.0466188723326	20.2701866102	2.14321898542e-05	0.00268066977407	0.121330048227	1.66573365153e-05	0.00134455132679	0.134808407413	0.0568861527214	3.42736246149	-282.301943007	0.172187967271	27.0132142088	1932.73464217	-0.000371976013833	-0.0622858760382	-6.35454239415	-0.16670371262	0.797453127391	-30.7805289011	0.28803362412	42.2686867183	3232.00099119
0.017	0.250068448089	14.2802071542	-47.3445269708	-5.27482982612e-06	-0.000460726964073	-0.0283782272843	0.305587822074	0.751336461114	43.2648287893	-1.9120050642e-05	-0.0018443140501	-0.20714391923	0.0476294027529	-0.0277006806619	17.5661967311	2.41663062923e-05	0.0027875631021	0.0924566078328	1.80782970232e-05	0.00149736968892	0.170828316837	0.0601689059872	3.13814407004	-296.134839878	0.200135669776	28.8821908026	1805.21854541	-0.000437462973725	-0.0686880437459	-6.4497930214	-0.165921977364	0.766017384121	-32.0909576395	0.331913710552	45.4914861454	3213.59786286
0.018	0.264326031895	14.2349604588	-43.148863707	-5.75153818767e-06	-0.000492689759043	-0.0355473626552	0.306359981312	0.792982014733	40.0262784499	-2.10783946115e-05	-0.00207237388898	-0.24897575854	0.0476090897934	-0.0129252382481	11.9846880965	2.69933858407e-05	0.00286659599474	0.0656091774349	1.96669234909e-05	0.00167988324642	0.194198798173	0.0631574669951	2.83897794581	-302.197408597	0.229885071241	30.6166121276	1663.62410457	-0.000509393308694	-0.075172626193	-6.5193718727	-0.165173801821	0.730333702236	-39.2764061308	0.378976927067	48.6349468858	3073.32361805
0.019	0.278540627122	14.1942299954	-38.3120630889	-6.26408542334e-06	-0.000532404712294	-0.0438825438466	0.307172104321	0.831264002636	36.5376973557	-2.32869098526e-05	-0.00234465659328	-0.29558965005	0.0476006094279	-0.00403549286058	5.7948026786	2.98848602577e-05	0.00291635283914	0.0339045113667	2.14498822833e-05	0.00188603433848	0.218103385944	0.0658451151086	2.53631828122	-303.121920581	0.261294608371	32.2024621316	1508.07590362	-0.000587832721734	-0.0817061998856	-6.54777551243	-0.164464628435	0.688013069445	-45.3648594511	0.42910192127	51.6150415188	2886.86564787
0.02	0.29271705243	14.1586206204	-32.9066869605	-6.82082045475e-06	-0.000581065350518	-0.0534387326023	0.308020714976	0.865957307941	32.8489132542	-2.5792140088e-05	-0.00266580387752	-0.346704918432	0.0475977961571	-0.00159104863722	-0.905914231873	3.28090070463e-05	0.00293194073823	-0.00272871318845	2.34508886835e-05	0.00211597846197	0.24178486104	0.0682307984585	2.23504841854	-299.417804776	0.294208512374	33.6253458748	1337.69158266	-0.000672809408064	-0.0882471727748	-6.53417026602	-0.16380058349	0.640076819636	-50.5076401668	0.482103914257	54.3889444565	2660.94022766
0.021	0.306860900742	14.1290760021	-26.1825497439	-7.43093917134e-06	-0.000639172082673	-0.0627747317061	0.308902110462	0.896833663379	28.9037976216	-2.86418768845e-05	-0.0030336697154	-0.389026757328	0.0475936375385	-0.00672618857097	-9.36436563561	3.57318370932e-05	0.00291371935558	-0.0337140521116	2.56899421594e-05	0.00236212848968	0.250515194376	0.0703184099566	1.94017457776	-290.32987679	0.328455861329	34.8693520349	1150.32073753	-0.000764319286583	-0.094772584264	-6.51665271249	-0.163187660747	0.585768667699	-58.1086637068	0.537742912818	56.8890526654	2339.27619002
0.022	0.320978714488	14.1065514911	-18.8664722019	-8.10400538361e-06	-0.000706960341855	-0.0728017866581	0.309812366631	0.923678675861	24.7862273427	-3.18803623466e-05	-0.00344330120874	-0.430236229362	0.0475800398645	-0.0204691595404	-18.1215763034	3.86214075659e-05	0.00286542158971	-0.0628814796249	2.81785957452e-05	0.00261517868207	0.255585190409	0.0721166389653	1.65628343962	-277.452399487	0.363848309698	35.9155447028	942.064598212	-0.000862343167919	-0.101275178408	-6.48853557564	-0.162632386194	0.524780437971	-63.8677957485	0.595711722167	59.0485660327	1979.75054459
0.023	0.335077731527	14.0914825867	-11.2713365674	-8.85022025946e-06	-0.000785469409845	-0.0842163493214	0.310747382292	0.946352646037	20.5617130091	-3.55495973532e-05	-0.00389516880455	-0.473498962248	0.0475483569463	-0.0428966768281	-26.733458272	4.14484257974e-05	0.00278861487342	-0.0907319529528	3.09229905035e-05	0.00287361083455	0.261279114555	0.0736382028772	1.3868443842	-261.425711353	0.400176732717	36.7413013365	709.448669204	-0.000966852653986	-0.107743793726	-6.44869506054	-0.162140352089	0.459287771467	-67.1175372601	0.655658214279	60.8444181904	1611.95377077
0.024	0.349165469815	14.0839939899	-3.70585703966	-9.6811288721e-06	-0.000876347815443	-0.0975404618764	0.31170296144	0.964805649871	16.3442946575	-3.96931494953e-05	-0.00439193547951	-0.520034387678	0.0474900574084	-0.0737023990663	-34.8779862044	4.41852152541e-05	0.00268496403986	-0.116569714167	3.3929168346e-05	0.00313874485036	0.268988917065	0.0748988239426	1.13439774643	-243.467564191	0.437210696169	37.3266255663	461.199790426	-0.00107780822114	-0.114167340587	-6.39839866129	-0.161714882392	0.391651623798	-68.1547580772	0.71721882247	62.2767981924	1252.80623339
0.025	0.36324915122	14.0833688195	2.45551629015	-1.06097549284e-05	-0.000980904297233	-0.111572501703	0.312674995862	0.979263194378	12.5707943568	-4.43570350422e-05	-0.00493583561437	-0.567765882047	0.0473975358956	-0.111340626481	-40.3984686252	4.68049640809e-05	0.00255453361387	-0.144291137818	3.72040485745e-05	0.00341101560654	0.275552595282	0.0759159623633	0.899879095042	-225.569738576	0.47471351809	37.6790182764	243.585629846	-0.00119515653779	-0.120529292707	-6.32550557788	-0.161356954975	0.324203208534	-66.7420724512	0.780024016296	63.3335894593	860.776300368
0.026	0.377334514248	14.0873572364	5.52131748176	-1.16487748395e-05	-0.00109713552495	-0.120889953736	0.313659939797	0.990624676	10.1521688881	-4.9588164876e-05	-0.00552642405315	-0.613410995497	0.0472655649038	-0.152601357147	-42.122992706	4.9275938406e-05	0.00238741503617	-0.189946017572	4.07534864177e-05	0.00368786007987	0.278136351376	0.0767093021987	0.686800575723	-200.587300061	0.512507734091	37.9094137253	217.205267967	-0.00131881551042	-0.12678865256	-6.19321412793	-0.161065394607	0.258917527929	-63.8292887597	0.843710593733	64.0395654148	551.175610638
0.027	0.39142532028	14.0942548278	8.27386528347	-1.28085299759e-05	-0.00122237474775	-0.129588491852	0.314655106363	0.999708455335	8.01538978075	-5.54320811971e-05	-0.00616140858915	-0.656558076504	0.0470914968675	-0.195534715296	-43.7437235935	5.15564670907e-05	0.00217364233334	-0.237599388099	4.45799731307e-05	0.00396511334628	0.276370181454	0.0773003855909	0.495366208703	-182.281433978	0.550527955423	38.1310289381	226.025157664	-0.00144866281002	-0.132905946629	-6.04137401141	-0.160837621697	0.196628292421	-60.7491822547	0.907970119042	64.4794852031	328.663965972
0.028	0.405524232589	14.1035697904	10.3560599731	-1.40977514087e-05	-0.00135606811782	-0.137798248302	0.315658327071	1.0067329611	6.03362173983	-6.19317794641e-05	-0.00683798794485	-0.696600634905	0.0468740488983	-0.239361223161	-43.909292135	5.35993200011e-05	0.00191206348743	-0.285558303706	4.86817875354e-05	0.004238515463	0.270434051978	0.077709604229	0.323071067461	-162.308848507	0.588767045184	38.3471505849	206.218135855	-0.00158454782319	-0.138864079717	-5.87489216425	-0.160670344245	0.137926610707	-56.6541811735	0.972553933735	64.688144183	88.6539938264
0.029	0.419633381098	14.1147272276	11.9588144142	-1.55246536274e-05	-0.00149773631954	-0.145538155135	0.316667633649	1.01188019457	4.26084521762	-6.91274894602e-05	-0.00755343204744	-0.734287570266	0.0466128614348	-0.283013703781	-43.3956691056	5.53565507002e-05	0.00160239791069	-0.333772849783	5.3053445744e-05	0.00450480095428	0.262136930579	0.0779558666985	0.16945387167	-144.925543073	0.627212830603	38.5444202533	188.321200973	-0.00172630472181	-0.144649717512	-5.69638342528	-0.16055967739	0.0834070997179	-52.3848408051	1.0372357269	64.6754421391	-114.058081741
0.03	0.433754374571	14.1272597178	13.106165868	-1.70969826118e-05	-0.00164692164933	-0.152832504448	0.317681249023	1.01535055314	2.67987191584	-7.70569572338e-05	-0.00830550349962	-0.769855334091	0.0463084296092	-0.325849947422	-42.2768181773	5.67800918857e-05	0.00124468446041	-0.381654050768	5.7686897198e-05	0.00476210195366	0.252465068196	0.0780566358318	0.0320843949118	-129.813410444	0.665847353709	38.7246259584	172.090209239	-0.00187375584715	-0.150252533176	-5.50924790224	-0.16050139111	0.0331654611165	-48.0984363977	1.10181250915	64.4781223779	-280.581440642
0.031	0.447888368623	14.140728386	13.8311706744	-1.88220300083e-05	-0.00180317314378	-0.159670484441	0.318697587794	1.01732698792	1.27299765148	-8.57557374704e-05	-0.00909205697369	-0.803251614048	0.0459618534845	-0.367302302142	-40.6278912629	5.78222382952e-05	0.000839608358569	-0.428498152919	6.25725908411e-05	0.00500928533264	0.24190168975	0.0780270961411	-0.091163776291	-116.682931961	0.704654329918	38.8893264599	157.310793708	-0.00202671495825	-0.155665689031	-5.31706380789	-0.160491231068	-0.0128453784124	-43.92324266	1.16611724313	64.131345576	-412.972163075
0.032	0.462036097512	14.1547293933	14.1708438855	-2.07066217375e-05	-0.00196601031447	-0.166003856932	0.319715238703	1.01797483118	0.0226888563484	-9.52571466248e-05	-0.00991076133504	-0.834157108665	0.0455747644114	-0.406875843956	-38.519192364	5.84363605682e-05	0.000388636187427	-0.473446189364	6.76999896242e-05	0.00524551223349	0.230552111958	0.0778804426078	-0.202143290365	-105.276096187	0.743618932888	39.0398794801	143.795246787	-0.00218499089205	-0.160886178565	-5.123915261	-0.160525044485	-0.054781453952	-39.9489084191	1.23001689764	63.6679634337	-513.792121475
0.033	0.47619791023	14.1688960421	14.1624537436	-2.27570678223e-05	-0.00213488185522	-0.171739224579	0.32073294725	1.01744226179	-1.08782763989	-0.000105591936793	-0.0107588190011	-0.861958223374	0.0451492554962	-0.444141986389	-36.0130925025	5.85777821227e-05	-0.000105793078527	-0.515412342544	7.30576877762e-05	0.00546988407046	0.21819156198	0.0776281386815	-0.302464562303	-95.366447689	0.782727606051	39.1774668455	131.379483978	-0.00234839174636	-0.165915530046	-4.93478770127	-0.160598869892	-0.0928693612822	-36.2269062413	1.2934099714	63.1181840997	-585.766546632
0.034	0.490373807083	14.1828976645	13.8407909416	-2.49790653958e-05	-0.00230911329183	-0.17672364864	0.32174959903	1.01586129908	-2.07409777516	-0.000116787662968	-0.0116326333491	-0.885670472668	0.0446878196077	-0.478729790697	-33.1625161124	5.82048938209e-05	-0.000639983525028	-0.552968550458	7.86331839173e-05	0.00568110821182	0.204256720731	0.0772801430828	-0.393526635113	-86.7576979306	0.821967897803	39.3031166581	119.920141209	-0.00251673000308	-0.170760983412	-4.75611902967	-0.160708989759	-0.127370372072	-32.7751153383	1.35622383371	62.5095405212	-631.520610298
0.035	0.504563473949	14.1964360674	13.2360149673	-2.73775395967e-05	-0.00248783510998	-0.180719987662	0.322764204285	1.01334921158	-2.95007722196	-0.000128867662069	-0.0125273648523	-0.903792533712	0.0441932966789	-0.510316066866	-30.0100362261	5.72806280872e-05	-0.00120854794228	-0.584160284048	8.44122993895e-05	0.00587712273252	0.187772320682	0.0768451065565	-0.476546417396	-79.2818666364	0.861328317449	39.4177226344	109.29181145	-0.00268982917275	-0.175437355923	-4.59662599261	-0.160851949679	-0.15854946825	-29.5830770166	1.41841215214	61.8670963336	-653.367764936
0.036	0.518766311931	14.2092398969	12.3716439265	-2.99563959706e-05	-0.00266987763781	-0.183365067997	0.323775884021	1.01001026028	-3.72782537038	-0.000141849487306	-0.0134362856223	-0.91404900643	0.043668831399	-0.538614492982	-26.5868160068	5.57744884807e-05	-0.00180373127083	-0.606206373049	9.03781613381e-05	0.00605460116477	0.16718454381	0.076330540254	-0.552586187531	-72.7976736324	0.900798209131	39.5220607293	99.384378213	-0.00286753283865	-0.179969975869	-4.46861390028	-0.161024548866	-0.18664890552	-26.615797524	1.47995262749	61.2138543742	-653.116153871
0.037	0.532981460271	14.2210567826	11.2621275065	-3.27181667728e-05	-0.00285366396649	-0.18420758935	0.324783858027	1.00593775209	-4.4171910116	-0.00015574283692	-0.0143504136052	-0.914206959193	0.0431178425587	-0.56336318755	-22.9105731295	5.36654407044e-05	-0.00241436428171	-0.615059648706	9.65103181333e-05	0.00620971242559	0.143037977828	0.0757429571778	-0.622579964915	-67.1898811365	0.940367641035	39.6168030796	90.1003224505	-0.00304971814287	-0.184400632579	-4.39269951894	-0.161223805413	-0.211864188831	-23.8147690991	1.54084524064	60.5713719207	-631.84875321
0.038	0.547207809943	14.2316425606	9.90942856576	-3.56633804388e-05	-0.00303676336555	-0.181991208784	0.325787435145	1.00121648254	-5.02534809778	-0.000170545423962	-0.0152547604798	-0.894486790045	0.0425440062481	-0.5843094337	-18.9819191698	5.09462693119e-05	-0.00302397850327	-0.604168794419	0.000102781120022	0.00633189135205	0.10131987509	0.0750879871939	-0.687360002945	-62.3701949239	0.980027307186	39.7025292225	81.3519632458	-0.00323631394949	-0.188790980656	-4.38799663519	-0.161446896324	-0.234317632579	-21.0921183969	1.60111124582	59.9606384358	-589.618216513
0.039	0.561444004084	14.2407457213	8.29689280177	-3.87895628553e-05	-0.00321560146752	-0.175684995153	0.32678600626	0.995925746981	-5.55612301826	-0.000186236467466	-0.0161273265281	-0.850645306521	0.0419512572092	-0.601188644034	-14.7765014981	4.76303446124e-05	-0.00360787089581	-0.563615990663	0.0001091500558	0.0064059802044	0.0468578296122	0.0743704642501	-0.747685884724	-58.2815686337	1.01976843888	39.7797341566	73.0579050416	-0.00342732898526	-0.193239090881	-4.50822381548	-0.161691067563	-0.25402484535	-18.3223071446	1.66079324325	59.4033564172	-524.945820636
0.04	0.575688419	14.2480841109	6.3798864386	-4.208975116e-05	-0.00338477514184	-0.162662353484	0.327779040785	0.990143304994	-6.00876095612	-0.000202767773951	-0.0169352864413	-0.765274519947	0.0413438162569	-0.613693260628	-10.2327316898	4.37624949878e-05	-0.00412782835331	-0.476298924343	0.000115558611519	0.00641113123288	-0.0365557726515	0.0735944813899	-0.8042798356	-54.9063331185	1.05958272223	39.8488325572	65.1388961282	-0.00362290080171	-0.197904542022	-4.82267846568	-0.161953501949	-0.270843926486	-15.3158551267	1.71995685648	58.9238700524	-434.026908942
0.041	0.589939116914	14.2533117183	4.07532831887	-4.55498672011e-05	-0.00353545694038	-0.138701243605	0.328766087769	0.983950661115	-6.37652680278	-0.000220047294182	-0.0176237540213	-0.611660639971	0.0407262549349	-0.621429383346	-5.23951374542	3.9437283444e-05	-0.00452259473432	-0.313233837677	0.000121918277665	0.00630820105948	-0.169304574138	0.0727634065506	-0.857869843001	-52.2736816825	1.09946221778	39.9101585274	57.5130443629	-0.00382337493136	-0.203043717281	-5.45567205279	-0.162231126444	-0.284405064113	-11.806420127	1.7786947584	58.5519337792	-309.845637559
0.042	0.604193717328	14.2558891092	1.07945352048	-4.91441282543e-05	-0.00365306516599	-0.0965152076164	0.329746771238	0.977416277436	-6.69224055461	-0.000237908984431	-0.0180996264774	-0.340084272403	0.0401037987145	-0.623483057499	1.13216543899	3.48290836271e-05	-0.00469380489948	-0.0291864926449	0.000128085038737	0.00602532108354	-0.396455377755	0.071881052028	-0.906839202102	-45.6650365207	1.13939050863	39.9464231834	15.0162676834	-0.00402942920011	-0.209064820207	-6.58653379828	-0.162520282584	-0.293907216826	-7.19788530038	1.83711731922	58.2931878586	-207.646203686
0.043	0.618449558048	14.2557923295	-1.27301286859	-5.28347667958e-05	-0.00372821191702	-0.0537782944392	0.33072078315	0.970607546831	-6.92522065551	-0.000256114120871	-0.018310646401	-0.0819555746925	0.0394820051963	-0.620103978823	5.62599191198	3.01981516817e-05	-0.00456805899126	0.2806783091	0.00013387210101	0.00554880346251	-0.556579864295	0.0709518897624	-0.951485329208	-43.6272176919	1.17934280337	39.9581663045	8.46997432597	-0.00424212252336	-0.216321826299	-7.92747838677	-0.162817273958	-0.300075530683	-5.13874241232	1.8953419802	58.1561341037	-66.4613060337
0.044	0.632704728886	14.2545493467	-1.212952781	-5.65921980904e-05	-0.00378665067216	-0.063099215831	0.331687831115	0.963488382533	-7.3131079413	-0.000274490162412	-0.0184414366822	-0.179624987701	0.0388646783088	-0.614549796268	5.48237319861	2.57677511229e-05	-0.00429274212644	0.269955420542	0.000139193816276	0.00509462707086	-0.351772919013	0.0699800230098	-0.992248176041	-37.8984759738	1.21930382277	39.9638724917	2.94240010809	-0.0044624441644	-0.224321455782	-8.0717805787	-0.163119174677	-0.303725905906	-2.16200803488	1.95346494932	58.0898041432	-66.198614941
0.045	0.646958691817	14.2533765162	-1.13270832133	-6.04122621615e-05	-0.00385347746991	-0.0705543796689	0.332647580629	0.956010645314	-7.64236649638	-0.000293040476269	-0.0186591910319	-0.255883711655	0.0382527852886	-0.609236244028	5.14473128054	2.16075519018e-05	-0.00402765631579	0.260216200759	0.000144151043964	0.00481982830452	-0.197824613672	0.0689701474838	-1.02750287584	-32.610923623	1.25926793594	39.9643538351	-1.97971318755	-0.00469082605569	-0.232442326799	-8.16996145489	-0.163423592584	-0.305109909763	-0.605999678141	2.011521753	58.0238032196	-65.8032322908
0.046	0.661211523354	14.2522865577	-1.04720854154	-6.43023989788e-05	-0.00392679616485	-0.0760830102217	0.333599698991	0.948226078627	-7.92676687706	-0.000311841177823	-0.018942212075	-0.310158374576	0.0376460191897	-0.604295953811	4.73584915444	1.77077754765e-05	-0.00377189653469	0.251303361434	0.000148897351514	0.00467278679549	-0.0962584043783	0.0679275377551	-1.05771658165	-27.8164879924	1.29923020994	39.9601941824	-6.33959234692	-0.00492736586381	-0.240637289445	-8.21996383707	-0.163728800847	-0.305306616224	0.212586757028	2.06951277016	57.9582310869	-65.3410331858
0.047	0.675463307184	14.2512811011	-0.963704686612	-6.82682879984e-05	-0.00400498187435	-0.0802884087819	0.334543899604	0.940175148471	-8.17509343475	-0.00033094829735	-0.0192720269801	-0.349471435627	0.0370439862977	-0.599769830188	4.31639809065	1.40594139471e-05	-0.00352482652415	0.242836659644	0.000153538511014	0.00460953220381	-0.0302507789954	0.0668569894689	-1.08337999076	-23.5103302417	1.33918626856	39.9519230384	-10.2026955197	-0.0051721170319	-0.248865046734	-8.23555074226	-0.164033892309	-0.304876307352	0.648030987009	2.12743844784	57.8931242882	-64.8725641184
0.048	0.689714126001	14.2503565341	-0.885429381859	-7.23142438603e-05	-0.00408692984932	-0.0836075411534	0.335479932648	0.931890938818	-8.39332587202	-0.000350402413821	-0.0196362059617	-0.378886527534	0.0364462742758	-0.595654213702	3.9148348826	1.06539389483e-05	-0.00328612347349	0.234569441672	0.000158143567125	0.00460058001919	0.0123464097624	0.0657628158895	-1.104967168	-19.6640242227	1.37913223448	39.9400088039	-13.6257735509	-0.00542509766816	-0.257096225781	-8.22680735174	-0.164338385667	-0.304110407383	0.883768950938	2.18529924749	57.8284750083	-64.425995674
0.049	0.703964057779	14.2495070219	-0.81359501183	-7.64436582231e-05	-0.00417189887641	-0.0863305130237	0.336407578797	0.923401360497	-8.58583077043	-0.000370233779509	-0.0200265254145	-0.401752378095	0.0358524845891	-0.591925159659	3.54327320238	7.48304651869e-06	-0.00305566138567	0.226354733965	0.000162757127533	0.00462654079656	0.0395751449893	0.0646488727619	-1.12291908715	-16.2398140834	1.4190646722	39.9248666495	-16.6585351527	-0.00568630072814	-0.265309894181	-8.20052944764	-0.164642021431	-0.303161121122	1.01480356976	2.24309561273	57.7642554603	-64.013100272
0.05	0.718213174297	14.2487260139	-0.748421035707	-8.06593018707e-05	-0.00425938841866	-0.0886485714748	0.337326644701	0.914730446422	-8.75599737884	-0.000390465809798	-0.020437535164	-0.420267120918	0.035262246664	-0.588550690577	3.20566496244	4.5385008525e-06	-0.00283342994671	0.218108143963	0.000167407741958	0.00467468805282	0.0567193675213	0.0635185943014	-1.1376378338	-13.1976792268	1.45898053802	39.9068649883	-19.3447872726	-0.00595570107687	-0.273490803289	-8.16128876836	-0.164944656255	-0.302108527979	1.09038271592	2.30082795554	57.7004301693	-63.6374817751
0.051	0.732461540791	14.2480069737	-0.689659319818	-8.49635243884e-05	-0.00434905661686	-0.0906878249261	0.338236959502	0.90589915623	-8.90658300556	-0.000411117379929	-0.0208656050978	-0.435872746776	0.03467522289	-0.585496857413	2.9020013657	1.81204396674e-06	-0.00261948382481	0.209784099832	0.000172113422111	0.00473667225337	0.0672490335778	0.062375032371	-1.14948602704	-10.4987072476	1.49887713599	39.8863309575	-21.723274475	-0.00623326024877	-0.281627540496	-8.11218564647	-0.165246208166	-0.300995292616	1.13608801039	2.35849665164	57.636962029	-63.2987988088
0.052	0.746709216135	14.2473437138	-0.636860417668	-8.93583858451e-05	-0.00444066629654	-0.0925315344313	0.339138372036	0.896925911721	-9.03990601143	-0.000432204331975	-0.0213082989936	-0.449515044864	0.034091109147	-0.582730628471	2.63045651728	-7.0465355965e-07	-0.00241391122798	0.201361093838	0.000176885267355	0.0048070182358	0.0734429312736	0.0612208950207	-1.15878867366	-8.10658598065	1.53875207905	39.8635551526	-23.8283353122	-0.0065189296727	-0.289711307364	-8.05534808911	-0.165546628121	-0.299844618322	1.16526057781	2.41610204024	57.5738151708	-62.9949176665
0.053	0.760956253257	14.2467305304	-0.589506521355	-9.38457437184e-05	-0.00453404945002	-0.0942347725378	0.340030748482	0.887826979597	-9.15795823722	-0.000453740463261	-0.021763963579	-0.461814125845	0.0335096332501	-0.580221165418	2.38846958897	-3.0200163953e-06	-0.00221681444331	0.192832475484	0.00018172984572	0.00488213849418	0.0767975855035	0.0600585826631	-1.16583604156	-5.98814982403	1.57860325451	39.838795765	-25.6904397644	-0.00681265288227	-0.297735111789	-7.99226076037	-0.165845885197	-0.298669534048	1.18490797037	2.47364442593	57.5109562133	-62.7229973562
0.054	0.775202699641	14.2461622391	-0.547076044139	-9.84273103766e-05	-0.00462908386636	-0.0958340601391	0.340913970353	0.878616763332	-9.26247429312	-0.000475738174449	-0.0222314587959	-0.473176307977	0.0329305525223	-0.577940290147	2.17328095387	-5.14257255243e-06	-0.00202829787095	0.184200669245	0.00018665075754	0.00495968514555	0.0782957172316	0.0588902212186	-1.1708868473	-4.11346165551	1.6184287935	39.8122822234	-27.3366435058	-0.00711436705468	-0.305693233014	-7.92398169034	-0.166143958815	-0.297477701767	1.19875659258	2.53112408139	57.4483547019	-62.4800254833
0.055	0.789448597843	14.2456341644	-0.509073386434	-0.000103104691184	-0.00472567774775	-0.0973537026291	0.341787932754	0.869308037547	-9.35497727711	-0.000498208894213	-0.0227099807319	-0.483867563996	0.0323536510996	-0.57586255532	1.98218869873	-7.08095187487e-06	-0.00184846077393	0.175473524796	0.000191649662253	0.00503812427881	0.0785825492856	0.0577176920867	-1.17417141652	-2.45567678302	1.65822704382	39.7842184117	-28.7909797896	-0.00742400410437	-0.313580866366	-7.85128501342	-0.166440834621	-0.296273909144	1.20882865204	2.58854125032	57.3859831525	-62.2630732134
0.056	0.803693985923	14.2451419958	-0.475263765547	-0.000107879411408	-0.00482376270046	-0.0988162027892	0.342652542844	0.859912142793	-9.43681223062	-0.000521163378886	-0.0231989886158	-0.494148203773	0.0317787373793	-0.573964885148	1.81315164706	-8.84388851876e-06	-0.00167741251386	0.166622995343	0.000196726974904	0.00511650102486	0.0781709428204	0.056542659489	-1.17589377902	-0.989048222342	1.69799654223	39.7547784155	-30.0890126489	-0.00774149154364	-0.321394012183	-7.7750066195	-0.166736502194	-0.295061237714	1.21651420975	2.64589614407	57.3238043516	-62.0945286769
0.057	0.817938897912	14.2446819824	-0.444763022941	-0.000112752931622	-0.00492327772808	-0.100213852468	0.343507718495	0.850439159677	-9.50915400079	-0.000544611875995	-0.0236980056006	-0.503885765877	0.0312056414887	-0.572226896054	1.66282653985	-1.04402117214e-05	-0.00151523389149	0.157734249394	0.0002018822631	0.00519407536584	0.0769777391256	0.0553665944242	-1.17623635045	0.303905365465	1.73773599348	39.7241240677	-31.2196829952	-0.00806675300428	-0.329128909095	-7.69478720604	-0.167030953849	-0.293842072752	1.22181571298	2.703188945	57.2617975186	-61.9191373102
0.058	0.832183364342	14.2442508764	-0.417448980734	-0.000117726655967	-0.00502417096232	-0.101572616004	0.344353387098	0.840898045452	-9.57307445095	-0.000568564199287	-0.0242066409839	-0.513385000802	0.0306342127212	-0.570630639043	1.52968748241	-1.18788156275e-05	-0.00136197392062	0.148785692351	0.000207114490663	0.00527037976143	0.0756310520587	0.0541907951645	-1.17536216902	1.44445748848	1.77744425854	39.6924060627	-32.2163270079	-0.00839970854365	-0.336782169647	-7.61173389712	-0.16732418406	-0.292618348707	1.22563237732	2.7604198219	57.1999562665	-61.7633668743
0.059	0.846427412611	14.2438456613	-0.392981159966	-0.000122801942931	-0.00512640296431	-0.102891387977	0.345189484498	0.831296754371	-9.62950770976	-0.000593029841772	-0.0247246439856	-0.522621002592	0.0300643174637	-0.569159876004	1.41183859626	-1.31686448903e-05	-0.00121768460492	0.139792939049	0.000212422296761	0.00534523243321	0.0740742914967	0.0530164064758	-1.17341520833	2.44946389375	1.81712033717	39.6597512023	-33.0933937002	-0.00874027514436	-0.34435103177	-7.52599034869	-0.167616188952	-0.291391434703	1.22819563025	2.81758893125	57.1382624485	-61.6242691204
0.06	0.860671067262	14.2434636416	-0.371058296878	-0.000127980112412	-0.00522993599857	-0.104174680549	0.346015954054	0.821642358289	-9.67928445572	-0.00061801804988	-0.0252517722307	-0.531635487431	0.0294958374471	-0.567800157096	1.30759921875	-1.43186890646e-05	-0.0010824037437	0.13076878338	0.00021780415074	0.00541847552571	0.0724118935037	0.0518444371286	-1.17052348604	3.33398068853	1.85676334898	39.6262724129	-33.8641851023	-0.00908836713491	-0.351832949333	-7.43784477661	-0.167906965915	-0.290162492569	1.22968863766	2.87469641263	57.076700308	-61.5000117682
0.061	0.874914350286	14.2431024068	-0.351411333773	-0.000133262448154	-0.00533473548466	-0.105424291615	0.346832745805	0.811941144656	-9.72314281063	-0.000643537840796	-0.0257878096011	-0.540439253447	0.0289286680577	-0.566538621647	1.21547167898	-1.53379689904e-05	-0.000956156108038	0.121726487954	0.000223258397598	0.00549001818989	0.0706734348571	0.0506757749865	-1.16680079831	4.11139477178	1.89637252022	39.5920700566	-34.5405275933	-0.00944389642426	-0.359225629369	-7.34751529533	-0.168196513422	-0.288932520056	1.23025638866	2.9317423907	57.0152558184	-61.3889675103
0.062	0.88915728139	14.2427598011	-0.333800068125	-0.000138650200229	-0.00544076866707	-0.106642073218	0.34763981573	0.802198703859	-9.76173878368	-0.000669598021346	-0.0263325514994	-0.549044543247	0.0283627168346	-0.565363824569	1.13412247652	-1.6235523883e-05	-0.000838953677095	0.112678373931	0.000228783307044	0.00555980070319	0.0688915917477	0.0495112004388	-1.16234829704	4.79360775679	1.93594717191	39.5572333263	-35.1329330523	-0.00980677273605	-0.366526994208	-7.2552143827	-0.168484830873	-0.287702382643	1.23001843807	2.98872697685	56.9539164912	-61.2896868438
0.063	0.903399878239	14.242433896	-0.318010089453	-0.00014414458675	-0.00554800437314	-0.107829338923	0.348437125085	0.792420006714	-9.79565550596	-0.000696207198481	-0.0268858027705	-0.557457998959	0.0277979021319	-0.564265580916	1.06236483081	-1.70203989164e-05	-0.000730796389703	0.103636200853	0.000234377101934	0.00562778907615	0.0670851541689	0.0483513983438	-1.15725589284	5.39120066212	1.97548670931	39.521841487	-35.6507454272	-0.0101769038177	-0.373735169023	-7.16113524847	-0.168771918482	-0.286472835345	1.22907615721	3.0456502707	56.8926712082	-61.2008792814
0.064	0.91764215667	14.2421229659	-0.303850008175	-0.000149746795255	-0.00565641263798	-0.10898719076	0.349224639825	0.782609473264	-9.82541139447	-0.000723373786859	-0.0274473739852	-0.56568443037	0.0272341519279	-0.563234827114	0.999142773522	-1.77016334958e-05	-0.000631672769154	0.0946110402459	0.000240037979323	0.00569396570143	0.0652680964031	0.0471969686463	-1.15160350218	5.91358064229	2.01499061255	39.4859649789	-36.1022709142	-0.0105541956354	-0.380848466394	-7.06545949259	-0.169057777169	-0.28524453875	1.22751703474	3.10251236134	56.8315100705	-61.1213961057
0.065	0.931884130886	14.2418254665	-0.291148970369	-0.000155457983823	-0.00576596449821	-0.110116529684	0.350002330078	0.772771033873	-9.85146738659	-0.00075110601367	-0.0280170796367	-0.573726872606	0.0266714027657	-0.562263497322	0.943516809974	-1.82882501752e-05	-0.000541560589637	0.085613318788	0.000245764124477	0.00575832460598	0.0634497126867	0.0460484358172	-1.14546215609	6.3691115492	2.05445842823	39.4496663966	-36.4948936244	-0.010938552556	-0.387865374873	-6.96835746539	-0.169342408474	-0.284018071533	1.22541739896	3.15931332851	56.770424265	-61.050214855
0.066	0.946125813626	14.2415400148	-0.279754431453	-0.000161279281986	-0.00587663182644	-0.111218126791	0.350770169687	0.762908183502	-9.87423335621	-0.000779411921867	-0.0285947367569	-0.581587367768	0.0261095988103	-0.561344413379	0.894651076727	-1.87892442292e-05	-0.00046042751821	0.0766528240652	0.000251553720636	0.00582086771292	0.0616365011908	0.0449062572465	-1.1388949853	6.76523002781	2.09388976211	39.4130013606	-36.8351783073	-0.0113298775178	-0.39478454863	-6.8699900484	-0.16962581448	-0.282793940698	1.22284427017	3.21605324361	56.7094059448	-60.9864254408
0.067	0.96036721632	14.2412653724	-0.269530177582	-0.000167211791507	-0.00598838721706	-0.112292654445	0.351528135794	0.75302402992	-9.8940738081	-0.000808299372286	-0.0291801640815	-0.589267281474	0.0255486910102	-0.5604711869	0.851801880228	-1.92135738591e-05	-0.000388231741668	0.0677387290187	0.000257404955707	0.00588160242866	0.0598329302968	0.0437708307059	-1.13195809593	7.10854870311	2.13328427244	39.3760192907	-37.1289616451	-0.0117280721913	-0.401604798412	-6.77050951725	-0.169907997746	-0.281572590204	1.21985671774	3.27273217065	56.6484481233	-60.9292177372
0.068	0.974608349221	14.2410004301	-0.260354552418	-0.000173256587066	-0.00610120390116	-0.113340713753	0.352276208477	0.74312133655	-9.91131293075	-0.000837776045083	-0.0297731815134	-0.596767582356	0.0249886363506	-0.559638132216	0.814307488297	-1.95701510147e-05	-0.000324922569539	0.0588796152397	0.000263316026898	0.00594053995285	0.0580421180862	0.0426425009841	-1.12470134765	7.40494787175	2.17264166413	39.3387640932	-37.3814333137	-0.0121330371322	-0.408325083335	-6.67006032685	-0.170188961245	-0.280354408388	1.21650691458	3.329350167	56.5875445791	-60.8778705392
0.069	0.988849221533	14.2407441934	-0.25211888412	-0.000179414716859	-0.00621505568423	-0.114362852392	0.353014370426	0.733202560543	-9.92623908306	-0.000867849440746	-0.030373609811	-0.604089012884	0.02442939719	-0.558840188948	0.781579047791	-1.98678328057e-05	-0.000270441012529	0.0500834987808	0.000269285143943	0.00599769413785	0.0562662519069	0.0415215657877	-1.11716904523	7.65965696808	2.21196168356	39.3012747725	-37.5972080156	-0.0125446719255	-0.414944503337	-6.56877967797	-0.170468708316	-0.279139734431	1.21284099913	3.38590728417	56.526689773	-60.8317417447
0.07	1.00308984152	14.2404957709	-0.244726083241	-0.000185687203151	-0.00632991689934	-0.11535957781	0.353742606649	0.723269886612	-9.93910877896	-0.000898526880862	-0.0309812704224	-0.611232209872	0.023870940669	-0.558072853169	0.753092509069	-2.01154134796e-05	-0.000224720335149	0.0413578559785	0.000275310531366	0.00605308070793	0.0545068882452	0.0404082809884	-1.10940055327	7.87732693882	2.25124411394	39.2635859738	-37.7803894617	-0.0129628753232	-0.421462292166	-6.46679797977	-0.170747242616	-0.277928864032	1.2088997988	3.44240356845	56.4658787723	-60.7902596127
0.071	1.01733021658	14.2402543631	-0.238089391962	-0.000192075042786	-0.00644576237152	-0.116331366568	0.354460904221	0.713325257109	-9.95015022717	-0.000929815508783	-0.031595985419	-0.618197783206	0.0233132381843	-0.557332116191	0.728381447654	-2.03216169385e-05	-0.000187686582605	0.0327096491104	0.000281390430084	0.00610671672864	0.0527651531816	0.0393028652905	-1.10143084253	8.0620945401	2.29048877116	39.2257284654	-37.9346271921	-0.0133875453747	-0.427877810768	-6.36423922455	-0.171024568075	-0.276722054407	1.2047194523	3.49883906142	56.405107185	-60.7529149912
0.072	1.03157035339	14.2400192528	-0.232131266501	-0.000198579207667	-0.00656256739039	-0.117278671155	0.355169252049	0.70337039876	-9.95956647163	-0.00096172229024	-0.0322175774946	-0.624986367998	0.0227562649211	-0.556614410125	0.707030684949	-2.04950897709e-05	-0.000159259082365	0.0241453513685	0.000287523098571	0.00615862024511	0.0510418797617	0.0382055043815	-1.09329097553	8.21763945767	2.32969550017	39.1877295683	-38.0631670672	-0.0138185795506	-0.434190541033	-6.26122130518	-0.171300688866	-0.275519528704	1.20033195312	3.55521380057	56.3443711003	-60.7192544043
0.073	1.04581025791	14.239789796	-0.22678239597	-0.000205200645207	-0.00668030768845	-0.118201924968	0.355867640672	0.693406846431	-9.96753818635	-0.000994254013991	-0.0328458700075	-0.631598657868	0.0221999994363	-0.555916559473	0.688670618387	-2.06443947727e-05	-0.000139350921201	0.0156709709612	0.000293706813711	0.00620881003534	0.0493377006906	0.0371163546246	-1.08500853828	8.34723505253	2.36886417173	39.1496135367	-38.1688961126	-0.014255874861	-0.44040007983	-6.15785628986	-0.171575609371	-0.274321479916	1.19576562301	3.61152781963	56.2836670361	-60.6888739355
0.074	1.06004993552	14.2395654144	-0.221980803646	-0.000211940278763	-0.00679895942393	-0.119101545996	0.356556062077	0.683435964262	-9.97422615299	-0.00102741729252	-0.0334806870492	-0.638035425513	0.0216444232876	-0.555235738072	0.672972182932	-2.07780049326e-05	-0.000127869398612	0.00729207421537	0.000299939871449	0.00625730544115	0.0476531109282	0.0360355463434	-1.07660802403	8.45379344549	2.40799467944	39.1114018975	-38.2543823738	-0.0146993279676	-0.446506133309	-6.05425066681	-0.171849334148	-0.273128074339	1.19104553189	3.6677811491	56.2229918923	-60.6614137292
0.075	1.07428939102	14.2393455884	-0.217671074905	-0.000218799008058	-0.00691849916671	-0.119977939574	0.357234509541	0.673458964452	-9.97977346717	-0.00106121856281	-0.0341218535292	-0.644297534523	0.0210895207031	-0.554569430794	0.659642372906	-2.09042978608e-05	-0.000124716457692	-0.000986192374455	0.000306220587296	0.00630412625143	0.0459885096329	0.0349631867441	-1.06811117452	8.53990557275	2.44708693727	39.0731137512	-38.3219102938	-0.01514883529	-0.452508511425	-5.95050556643	-0.172121867912	-0.271939454639	1.186193867	3.7239738165	56.1623429088	-60.6365531795
0.076	1.08852862874	14.2391298511	-0.213803636841	-0.000225777709585	-0.00703890388673	-0.120831500466	0.357902977486	0.663476923971	-9.98430749355	-0.00109566408721	-0.0347691952691	-0.650385945266	0.020535278288	-0.553915399477	0.64842026167	-2.10315506369e-05	-0.000129789094454	-0.00915908114999	0.000312547296732	0.00634929262029	0.044344228101	0.0338993625152	-1.05953728335	8.60787677713	2.48614087716	39.0347660399	-38.3735121693	-0.015604293107	-0.458407122692	-5.84671696692	-0.172393215511	-0.270755742575	1.18123026146	3.78010584677	56.101717629	-60.6140065882
0.077	1.10276765256	14.2389177822	-0.210334144533	-0.000232877237	-0.0071601509442	-0.121662614459	0.358561461347	0.653490799421	-9.98794160783	-0.00113075995439	-0.0354225391001	-0.65630171677	0.019981684762	-0.553271652614	0.639073463564	-2.11679350574e-05	-0.000142979746694	-0.0172222233301	0.000318918355546	0.00639282500845	0.0427205482115	0.0328441421407	-1.05090346574	8.65975843271	2.52515644708	38.9963737858	-38.4109961055	-0.0160655976529	-0.464201969119	-5.74297588695	-0.172663381903	-0.269577041404	1.17617208161	3.83617726252	56.041113866	-60.5935193319
0.078	1.11700646595	14.2387090037	-0.207222919911	-0.000240098421513	-0.00728221808122	-0.122471659588	0.359209957467	0.643501440246	-9.99077674141	-0.00116651208042	-0.0360817129615	-0.662046005908	0.0194287307265	-0.552636418388	0.631394988712	-2.13215132625e-05	-0.000164176663383	-0.0251716100478	0.00032533214012	0.00643474413979	0.0411177144747	0.0317975779585	-1.0422248985	8.69737604827	2.56413360912	38.9579503023	-38.4359708186	-0.0165326452082	-0.469893141347	-5.63936856836	-0.172932372143	-0.26840343802	1.17103468662	3.89218808429	55.9805296741	-60.574864462
0.079	1.13124507204	14.238503175	-0.204434448853	-0.000247442072261	-0.00740508341456	-0.123259007092	0.359848462987	0.633509600497	-9.9929027569	-0.0012029262099	-0.0367465459968	-0.667620064813	0.0188764084569	-0.552008120671	0.625200446651	-2.15002337219e-05	-0.000193264255575	-0.0330035743366	0.000331787047674	0.00647507096793	0.0395359417939	0.0307597079926	-1.03351503336	8.72235424232	2.60307233796	38.9195073831	-38.4498677216	-0.0170053321858	-0.475480813956	-5.53597665043	-0.173200191364	-0.267235004849	1.16583165363	3.94813833078	55.919963322	-60.5578396562
0.08	1.14548347362	14.2382999893	-0.201936939731	-0.000254908976683	-0.00752872542919	-0.124025022165	0.360476975762	0.623515949284	-9.99439966818	-0.00124000791722	-0.0374168686478	-0.673025237155	0.0183247117178	-0.551385357667	0.620325560172	-2.17119275646e-05	-0.000230123429752	-0.0407147740164	0.000338281496482	0.00651382664902	0.0379754203957	0.0297305575826	-1.02478578676	8.73613894051	2.64197261939	38.8810554689	-38.4539605249	-0.0174835552133	-0.48096524095	-5.43287733763	-0.173466844767	-0.266071801532	1.16057498113	4.00402801908	55.85941327	-60.542264523
0.081	1.1597216732	14.2380991699	-0.199701924808	-0.000262499900884	-0.00765312297254	-0.124770064542	0.361095494277	0.613521080087	-9.99533872772	-0.00127776260792	-0.0380925127432	-0.678262953691	0.0177736355975	-0.55076688291	0.616623954411	-2.19643052317e-05	-0.000274631904473	-0.0483021754259	0.000344813926066	0.00655103251867	0.0364363188901	0.0287101408348	-1.01604770874	8.74001710548	2.68083444902	38.8426037973	-38.4493826609	-0.0179672112095	-0.486346751399	-5.33014356111	-0.173732337606	-0.264913876408	1.15527526638	4.05985716479	55.7988781486	-60.5279782042
0.082	1.17395967302	14.2379004669	-0.197703908198	-0.000270215589995	-0.0077782552493	-0.125494488968	0.361704017577	0.603525519028	-9.99578338955	-0.00131619552008	-0.0387733115838	-0.6833347274	0.0172231763618	-0.550151588337	0.613965190714	-2.22649534395e-05	-0.000326664511161	-0.05576303795	0.000351382797361	0.00658671007118	0.034918786135	0.0276984619139	-1.00731013305	8.7351342749	2.71965783119	38.8041605346	-38.4371427782	-0.0184561974578	-0.491625745247	-5.22784413515	-0.173996675178	-0.263761267843	1.14994186489	4.11562578223	55.7383567409	-60.5148372371
0.083	1.18819747508	14.237703655	-0.195920045488	-0.000278056768528	-0.00790410181656	-0.126198645563	0.362302545202	0.593529732249	-9.99579016934	-0.00135531172589	-0.0394591000217	-0.688242148405	0.0166733313231	-0.549538489233	0.612233017993	-2.2621332435e-05	-0.000386093479784	-0.0630948992959	0.000357986592867	0.00662088094042	0.0334229523485	0.026695516192	-0.998581310837	8.7225101528	2.7584427779	38.765732894	-38.418138504	-0.018950411675	-0.496802689269	-5.12604390885	-0.174259862815	-0.262614005395	1.14458303084	4.17133388459	55.6778479654	-60.5027136561
0.084	1.20243508117	14.23750853	-0.194329867139	-0.000286024140726	-0.0080306425794	-0.126882880113	0.362891077135	0.58353413246	-9.99540940695	-0.00139511613316	-0.0401497145353	-0.692986878824	0.016124098723	-0.548926710815	0.611323817262	-2.304077353e-05	-0.000452788710167	-0.07029556147	0.000364623816778	0.00665356688148	0.0319489297608	0.0257012912718	-0.989868529525	8.70305247133	2.79718930797	38.7273272404	-38.3931686953	-0.0194497520763	-0.501878113181	-5.02480391326	-0.174521905873	-0.261472110859	1.13920604181	4.226981484	55.617350862	-60.491493281
0.085	1.21667249289	14.2373149076	-0.192915021442	-0.000294118390909	-0.00815785778661	-0.127547534294	0.363469613743	0.573539084784	-9.9946859451	-0.00143561348708	-0.0408449932985	-0.697570647616	0.0155754776295	-0.548315476298	0.611145217903	-2.35304768999e-05	-0.000526618029608	-0.0773630774126	0.000371292995095	0.00668478975286	0.0304968130108	0.0247157678977	-0.981178218631	8.67756931613	2.83589744618	38.6889491839	-38.3629443068	-0.0199541174358	-0.506852605889	-4.92418150451	-0.174782809728	-0.260335599183	1.13381730882	4.28256859172	55.5568645782	-60.481074255
0.086	1.23090971166	14.2371226205	-0.191659054719	-0.000302340183815	-0.00828572802668	-0.128192945849	0.364038155742	0.563544911946	-9.99365973263	-0.00147680837185	-0.0415447762451	-0.701995245532	0.0150274678432	-0.547704096255	0.611614866808	-2.40975096334e-05	-0.000607447437441	-0.0842957382538	0.000377992675721	0.00671457149907	0.0290666794058	0.0237389207664	-0.97251604393	8.64678008616	2.8745672226	38.6506036627	-38.3280980885	-0.0204634071447	-0.511726811893	-4.824230503	-0.175042579767	-0.259204479291	1.12842247507	4.33809521819	55.4963883582	-60.4713656567
0.087	1.24514673873	14.2369315174	-0.190547203645	-0.000310690164941	-0.00841423422396	-0.12881944872	0.364596704147	0.553551898899	-9.99236636073	-0.00151870521254	-0.0422489051279	-0.706262520175	0.0144800698155	-0.547091959156	0.612659332968	-2.47488040207e-05	-0.000695141337144	-0.0910920611512	0.000384721428537	0.00674293413334	0.0276585891334	0.0227707192488	-0.963886991266	8.6113252409	2.91319867194	38.6122950171	-38.2891931683	-0.0209775212645	-0.516501427809	-4.72500132854	-0.175301221385	-0.258078754802	1.12302650255	4.39356137313	55.4359215322	-60.4622863419
0.088	1.25938357521	14.2367414607	-0.189566222019	-0.00031916896087	-0.0085433576349	-0.129427373147	0.365145260245	0.543560296948	-9.99083754234	-0.00156130827689	-0.0429572235736	-0.710374371211	0.0139332845745	-0.546478522923	0.61421313286	-2.54911560675e-05	-0.000789562756559	-0.0977507776779	0.000391477845464	0.00676989972064	0.0262725854702	0.0218111280326	-0.955295441161	8.5717749693	2.95179183298	38.5740270551	-38.2467307188	-0.021496360578	-0.521177199039	-4.62654113215	-0.175558739974	-0.256958424676	1.11763374973	4.44896706565	55.3754635071	-60.4537638649
0.089	1.27362022211	14.2365523255	-0.188704216853	-0.00032777717961	-0.00867307984434	-0.13001704574	0.365683825557	0.533570327409	-9.98910153471	-0.00160462167724	-0.0436695771321	-0.71433274575	0.0133871136593	-0.545863307425	0.616217863011	-2.63312242242e-05	-0.000890573556763	-0.104270822731	0.000398260540505	0.00679549036089	0.0249086950207	0.0208601076944	-0.946745235226	8.52863690093	2.99034674806	38.5358031114	-38.2011567615	-0.0220198266358	-0.525754916567	-4.52889392391	-0.175815140928	-0.255843483782	1.11224803911	4.50431230429	55.3150137584	-60.4457335435
0.09	1.28785668027	14.2363639981	-0.187950507738	-0.000336515410913	-0.00880338276197	-0.130588789525	0.366212401813	0.523582184882	-9.98718351917	-0.00164864937247	-0.0443858133219	-0.718139633898	0.0128415590617	-0.545245887779	0.618621428097	-2.72755283176e-05	-0.000998034630092	-0.110651323927	0.000405068149772	0.00681972817239	0.0235669279966	0.0199176152092	-0.938239735293	8.48236296551	3.02886346267	38.4976260989	-38.1528682113	-0.022547821801	-0.530235413878	-4.43210069746	-0.176070429632	-0.254733923403	1.10687271866	4.55959709708	55.2545718229	-60.4381376021
0.091	1.30209295046	14.2361763751	-0.187295495532	-0.000345384226603	-0.00893424861872	-0.131142923975	0.366730990926	0.513596040155	-9.98510593548	-0.00169339516997	-0.0451057816711	-0.721797064506	0.0122966231736	-0.544625888388	0.621377353702	-2.83304486766e-05	-0.00111180608779	-0.116891591475	0.000411899331496	0.00684263527567	0.022247278549	0.0189836044035	-0.929781876062	8.43335549577	3.067342025	38.4594985556	-38.1022182778	-0.0230802492899	-0.534619564002	-4.33619955099	-0.17632461146	-0.253629731686	1.10151071614	4.61482145164	55.1941372918	-60.4309244379
0.092	1.31632903332	14.2359893621	-0.186730553396	-0.000354384180894	-0.00906565996322	-0.131679765024	0.367239594967	0.503612042796	-9.98288878333	-0.00173886272768	-0.0458293337539	-0.725307101082	0.0117523087406	-0.544002977624	0.624444174631	-2.95022254394e-05	-0.00123174743777	-0.122991108473	0.000418752766022	0.00686423377752	0.0209497251496	0.0180580263595	-0.921374211986	8.38197265733	3.10578248562	38.4214226859	-38.0495212488	-0.0236170132103	-0.53890827668	-4.24122580484	-0.176577691772	-0.252530894035	1.09616458532	4.66998537518	55.1337098056	-60.4240479544
0.093	1.33056492944	14.2358028728	-0.186247919686	-0.000363515810705	-0.00919759965827	-0.132199625068	0.36773821615	0.493630323461	-9.98054988682	-0.00178505555617	-0.0465563232234	-0.728671837903	0.0112086188202	-0.543376863092	0.627784890276	-3.07969580346e-05	-0.00135771775283	-0.128949521646	0.000425627155789	0.0068845457556	0.0196742310175	0.017140829774	-0.913018959017	8.3285332807	3.14418489716	38.3834003969	-37.9950567484	-0.0241580185964	-0.54310249564	-4.14721211549	-0.176829675916	-0.251437393467	1.09083655057	4.72508887461	55.0732890482	-60.4174669497
0.094	1.34480063929	14.2356168286	-0.185840608552	-0.000372779635973	-0.00933005087728	-0.13270281296	0.36822685681	0.483650995951	-9.97810513247	-0.0018319770207	-0.0472866058405	-0.731893396302	0.010665556745	-0.542747287407	0.631366479676	-3.2220604826e-05	-0.00148957582988	-0.13476663247	0.000432521225288	0.00690359324341	0.0184207445943	0.0162319612785	-0.904718031796	8.27332116126	3.18254931402	38.3454333317	-37.9390735347	-0.0247031714422	-0.547203195991	-4.05418858661	-0.177080569218	-0.250349210921	1.0855285424	4.78013195651	55.0128747424	-60.4111445993
0.095	1.35903616329	14.2354311571	-0.185502330773	-0.000382176159962	-0.00946299710076	-0.133189633994	0.368705519388	0.473674159045	-9.97556868033	-0.00187963034337	-0.0480200394992	-0.73497392114	0.0101231260891	-0.542114024432	0.635159469719	-3.37789829112e-05	-0.00162718034046	-0.140442388687	0.000439433721018	0.00692139821573	0.017189200051	0.0153313657243	-0.896473076772	8.21658888641	3.22087579214	38.3075228985	-37.881792888	-0.0252523787311	-0.551211381723	-3.96218287645	-0.177330376987	-0.249266325533	1.08024223242	4.8351146272	54.9524666461	-60.4050479904
0.096	1.37327150176	14.2352457922	-0.185227415524	-0.000391705869568	-0.0095964221127	-0.133660389885	0.369174206416	0.463699898129	-9.97295315145	-0.00192801860524	-0.0487564842485	-0.737915577433	0.00958133063889	-0.541476875922	0.639137550555	-3.54777680679e-05	-0.0017703899729	-0.145976876178	0.000446363411413	0.00693798257467	0.0159795178258	0.014438986435	-0.888285501707	8.15856124222	3.25916438873	38.2696702963	-37.8234115895	-0.0258055484636	-0.555128083312	-3.87122030214	-0.177579104507	-0.248188714886	1.07497906266	4.8900368928	54.8920645483	-60.3991476893
0.097	1.38750665499	14.2350606731	-0.185010751709	-0.000401369235623	-0.00973030999701	-0.134115378747	0.369632920509	0.453728286656	-9.97026979504	-0.00197714474852	-0.0494958023108	-0.740720547173	0.00904017436666	-0.54083566853	0.643277233052	-3.73224948376e-05	-0.00191906356658	-0.151370311197	0.000453309086769	0.00695336813618	0.014791605191	0.0135547654332	-0.880156501963	8.09943824596	3.29741516215	38.2318765382	-37.7641046215	-0.026362589683	-0.558954355434	-3.7813239408	-0.177826757042	-0.247116355219	1.06974027096	4.9448987592	54.8316682658	-60.3934173584
0.098	1.4017416232	14.2348757439	-0.184847722761	-0.000411166713189	-0.00986464513392	-0.134554895066	0.370081664346	0.443759387439	-9.9675286382	-0.00202701157873	-0.0502378580976	-0.743391026296	0.00849966140683	-0.540190251142	0.64755754378	-3.93185567402e-05	-0.00207306023864	-0.156623032922	0.000460269559145	0.00696757661719	0.0136253568312	0.0126786436402	-0.872087083917	8.03939784605	3.33562817166	38.1941424721	-37.7040275391	-0.0269234124981	-0.562691274768	-3.69251472737	-0.17807333983	-0.246049221626	1.06452691578	4.99970023216	54.7712776404	-60.38783345
0.099	1.41597640655	14.234690953	-0.184734163806	-0.000421098741854	-0.00999941219629	-0.134979229672	0.370520440666	0.433793253811	-9.96473861742	-0.00207762176689	-0.0509825182216	-0.745929221817	0.00795979603501	-0.539540492493	0.651959753068	-4.14712066112e-05	-0.00223223950328	-0.161735496347	0.000467243662266	0.00698062962332	0.0124806554386	0.0118105610554	-0.864078085831	7.97859832591	3.37380347729	38.156468799	-37.6433185805	-0.0274879281044	-0.566339937906	-3.6048115494	-0.178318858085	-0.24498728822	1.05933989596	5.05444131725	54.7108925362	-60.3823748939
0.1	1.43021100515	14.2345062527	-0.184666304849	-0.000431165746025	-0.010134596146	-0.135388669713	0.370949252258	0.423829930654	-9.96190769738	-0.00212897785175	-0.0517296515071	-0.74833734911	0.00742058264924	-0.53888627905	0.656467132914	-4.37855570549e-05	-0.00239646138418	-0.166708265463	0.000474230251396	0.0069925486372	0.0113573723115	0.0109504569142	-0.856130196446	7.9171804448	3.41194113974	38.1188560895	-37.5821005758	-0.0280560488031	-0.56990145935	-3.51823133865	-0.178563316993	-0.243930528287	1.05417996936	5.10912201993	54.6505128373	-60.377022814
0.101	1.44444541908	14.2343215992	-0.184640738182	-0.000441368135213	-0.0102701822302	-0.135783498627	0.371368101951	0.413869455317	-9.95904297684	-0.002181082242	-0.0524791289963	-0.750617629341	0.00688202575315	-0.538227513113	0.661064741224	-4.62665810071e-05	-0.00256558652028	-0.171542006744	0.000481228203218	0.00700335500733	0.0102553679606	0.0100982698302	-0.848243971552	7.85526934396	3.45004122018	38.0813047979	-37.5204825997	-0.0286276880175	-0.573376969599	-3.43278915973	-0.178806721715	-0.242878914418	1.04904776951	5.16374234557	54.5901384458	-60.3717603311
0.102	1.45867964835	14.2341369517	-0.184654374607	-0.000451706304317	-0.0104061559775	-0.136163996114	0.371776992608	0.403911858438	-9.95615078136	-0.00223393721848	-0.0532308239545	-0.752772287044	0.00634412994103	-0.537564111128	0.665739229455	-4.89191123998e-05	-0.00273947626511	-0.176237482912	0.000488236415691	0.00701306993767	0.0091744927056	0.00925393792008	-0.840419848757	7.79297624472	3.48810378022	38.0438152758	-37.4585614987	-0.029202760309	-0.576767613327	-3.34849829586	-0.179049077381	-0.241832418623	1.04394381924	5.21830229944	54.5297692794	-60.3665723242
0.103	1.47291369297	14.2339522723	-0.184704413638	-0.000462180633903	-0.0105425031946	-0.136530438116	0.37217592712	0.393957164674	-9.9532367466	-0.00228754493639	-0.0539846118719	-0.754803547827	0.00580689988438	-0.536896002177	0.670478671349	-5.17478469224e-05	-0.00291799278006	-0.180795546976	0.000495253807898	0.00702171447766	0.00811458727048	0.00841739891538	-0.832658160655	7.73039996079	3.52612888175	38.0063877835	-37.3964231964	-0.0297811813895	-0.580074547641	-3.26537033128	-0.179290389097	-0.240791012441	1.03886854497	5.27280188671	54.4694052707	-60.3614452258
0.104	1.48714755286	14.2337675259	-0.184788312763	-0.000472791490481	-0.0106792099621	-0.136883096791	0.372564908399	0.384005393354	-9.95030589402	-0.00234190742756	-0.054740370464	-0.756713636214	0.00527034031997	-0.536223126637	0.675272410059	-5.47573428733e-05	-0.00310099912181	-0.185217136525	0.000502279319894	0.00702930951298	0.00707548337527	0.00758859026177	-0.824959146551	7.66762824569	3.56411658689	37.9690224999	-37.334143905	-0.0303628681335	-0.583298940422	-3.18341523125	-0.179530661937	-0.239754667025	1.03382228711	5.32724111253	54.4090463646	-60.3563669063
0.105	1.50138122797	14.2335826799	-0.184903760441	-0.000483539226778	-0.0108162626307	-0.137222240494	0.372943939375	0.374056559059	-9.94736269582	-0.00239702660263	-0.0554979796689	-0.758504773601	0.00473445603917	-0.535545434971	0.680110922051	-5.79520220964e-05	-0.00328835932421	-0.189503268279	0.000509311912528	0.00703587575682	0.00605700429855	0.00676744920703	-0.817322962932	7.604738993	3.60206695791	37.9317195324	-37.271791162	-0.0309477385881	-0.586441968747	-3.10264141888	-0.179769900947	-0.238723353227	1.02880531002	5.38161998197	54.3486925179	-60.3513264917
0.106	1.51561471816	14.2333977037	-0.185048655607	-0.000494424182002	-0.0109536478179	-0.13754813376	0.373313022991	0.364110672144	-9.94441113458	-0.00245290425328	-0.0562573216439	-0.760179176355	0.00419925187836	-0.534862886662	0.684985695741	-6.13361709958e-05	-0.00347993847478	-0.193655032872	0.000516350567278	0.00704143374169	0.00505896544928	0.00595391287917	-0.809749692783	7.54180130584	3.63998005713	37.8944789244	-37.20942479	-0.0315357119812	-0.589504817381	-3.02305584947	-0.180008111144	-0.237697041666	1.02381781163	5.43593850008	54.2883436975	-60.3463142067
0.107	1.5298480233	14.2332125688	-0.185221078806	-0.000505446682113	-0.0110913524034	-0.137861037289	0.373672162196	0.354167739198	-9.94145475724	-0.00250954205448	-0.057018280759	-0.761739053996	0.0036647327104	-0.534175449252	0.689889123234	-6.49139416263e-05	-0.00367560278616	-0.197673589873	0.000523394286054	0.00704600381186	0.00408117490133	0.00514791835583	-0.802239353905	7.47887645	3.67785594693	37.8573006632	-37.1470977254	-0.0321267087285	-0.592488677347	-2.94466408175	-0.180245297516	-0.236675702794	1.01885993173	5.49019667187	54.2279998798	-60.3413213231
0.108	1.5440811432	14.2330272486	-0.18541928567	-0.000516607040077	-0.011229363526	-0.138161207934	0.374021359948	0.344227763459	-9.93849671981	-0.00256694156666	-0.0577807435898	-0.763186607503	0.00313090343703	-0.533483097489	0.694814403772	-6.86893528507e-05	-0.0038752196626	-0.201560163019	0.000530442091019	0.00704960611628	0.00312343392397	0.00434940272571	-0.794791906328	7.41601870313	3.7156946896	37.8201846859	-37.0848567691	-0.0327206504395	-0.595394744561	-2.86747034684	-0.180481465021	-0.235659306949	1.01393175777	5.54439450233	54.1676610491	-60.3363399655
0.109	1.55831407769	14.2328417181	-0.185641672462	-0.00052790555613	-0.0113676685793	-0.138448898695	0.374360619202	0.334290745185	-9.93553982978	-0.00262510423791	-0.0585445989074	-0.764524027725	0.002597768982	-0.532785812558	0.699755457754	-7.2666291563e-05	-0.00407865776195	-0.205316035667	0.000537493024378	0.00705226060198	0.00218553748891	0.00355830314309	-0.787407258921	7.35327611179	3.75349634739	37.7831308859	-37.0227432568	-0.033317459921	-0.598224218542	-2.79147761458	-0.180716618587	-0.234647824404	1.00903333258	5.59853199645	54.1073271976	-60.331363108
0.11	1.57254682652	14.2326559539	-0.1858867798	-0.000539342518024	-0.011506255208	-0.138724358709	0.374689942916	0.324356681977	-9.93258658471	-0.00268403140619	-0.0593097376682	-0.765753493888	0.00206533428502	-0.532083581404	0.704706849878	-7.68485139704e-05	-0.004285787053	-0.208942546446	0.000544546148183	0.00705398700811	0.00126727475481	0.00277455687599	-0.780085275282	7.29069116613	3.79126098239	37.7461391175	-36.9607936479	-0.0339170611809	-0.600978301178	-2.71668765703	-0.180950763112	-0.233641225408	1.00416465872	5.65260915922	54.0469983238	-60.3263844177
0.111	1.58677938947	14.2324699339	-0.186153265648	-0.00055091820128	-0.011645111304	-0.138987833252	0.375009334041	0.314425569083	-9.92963920487	-0.00274372430153	-0.0600760530012	-0.766877172202	0.00153360429626	-0.531376396119	0.709663720758	-8.12396469313e-05	-0.00449647886878	-0.212441085101	0.000551600544117	0.00705480486025	0.000368429537957	0.00199810134885	-0.772825778998	7.22830140139	3.82898865655	37.7092092006	-36.8990400638	-0.0345193794293	-0.603658195561	-2.64310110986	-0.181183903465	-0.232639480227	0.999325704761	5.70662599559	53.9866744325	-60.3213982061
0.112	1.60101176625	14.2322836373	-0.186439895071	-0.000562632869433	-0.0117842250025	-0.139239563734	0.375318795525	0.304497399649	-9.92669966188	-0.00280418404813	-0.0608434401946	-0.76789721453	0.0010025839715	-0.530664253396	0.714621725737	-8.58431893435e-05	-0.00471060595559	-0.21581308853	0.00055865531328	0.0070547334654	-0.000511219242071	0.00122887418019	-0.76562855833	7.16613993405	3.86667943161	37.6723409252	-36.8375107478	-0.0351243410795	-0.606265104882	-2.57071753134	-0.181416044484	-0.23164255917	0.994516408537	5.76058251058	53.9263555337	-60.3163993843
0.113	1.61524395659	14.2320970446	-0.186745535582	-0.000574486774273	-0.0119235846782	-0.139479787708	0.375618330308	0.294572164965	-9.92376970709	-0.00286541166657	-0.0616117966805	-0.768815757177	0.000472278267786	-0.529947154042	0.719576980451	-9.06625135805e-05	-0.00492804251835	-0.219060036992	0.000565709575966	0.00705379190721	-0.0013718971386	0.000466813215823	-0.758493370393	7.10423593999	3.9043333691	37.6355340546	-36.7762304917	-0.0357318737476	-0.608800231377	-2.49953545904	-0.18164719098	-0.230650432625	0.989736680989	5.81447870916	53.8660416424	-60.311383348
0.114	1.62947596019	14.2319101372	-0.187069143169	-0.000586480156083	-0.0120631789415	-0.13970873887	0.375907941318	0.284649854665	-9.92085089325	-0.00292740807591	-0.0623810220189	-0.769634919734	-5.73078605086e-05	-0.529225102546	0.724526012209	-9.57008669707e-05	-0.00514866426209	-0.22218345049	0.00057276247144	0.00705199904176	-0.00221383377084	-0.000288143441815	-0.751419944883	7.04261508074	3.94195053029	37.5987883288	-36.7152210195	-0.036341906251	-0.611264775338	-2.42955246376	-0.181877347732	-0.229663071079	0.984986410942	5.86831459637	53.8057327777	-60.3063459955
0.115	1.6437077767	14.2317228978	-0.187409750186	-0.000598613243871	-0.0122029966345	-0.13992664707	0.376187631473	0.27473045692	-9.91794459661	-0.00299017409586	-0.0631510178808	-0.770356804012	-0.000586169465122	-0.528498106682	0.729465716525	-0.000100961373317	-0.00537234843	-0.225184885319	0.000579813157708	0.00704937349365	-0.00303726244147	-0.00103605740796	-0.744407987401	6.98129988369	3.97953097619	37.5621034677	-36.6545013059	-0.0369543686057	-0.613659934172	-2.36076520255	-0.18210651949	-0.228680445141	0.980265466729	5.92209017725	53.7454289629	-60.3012836017
0.116	1.65793920516	14.2311340129	-0.990360068157	-0.000610884500263	-0.0123395161499	-0.133112383808	0.376457461913	0.264930422169	-9.68212490482	-0.00305370713575	-0.0639150618899	-0.757731214093	-0.00111404542961	-0.527253822286	1.75910307559	-0.000106451234815	-0.00560737456571	-0.244867386112	0.000586856767369	0.00703784582866	-0.0200180675324	-0.0017736911425	-0.730859481677	20.1157115627	4.01708372015	37.5433844448	-0.78354438208	-0.0375691686	-0.61594005439	-2.19947523472	-0.182334659369	-0.227599311519	1.18200177699	5.97580520749	53.6846315249	-61.2935922854
0.117	1.67216973057	14.229916807	-1.44405173976	-0.000623289719288	-0.0124709219007	-0.129699117798	0.376717602358	0.255350468329	-9.47778277565	-0.00311800002759	-0.0646707217803	-0.753588566746	-0.00164024546182	-0.525146242141	2.45605721383	-0.000112183988737	-0.00585813327927	-0.256650040996	0.000593883645902	0.00701591123634	-0.0238511171115	-0.00249314567634	-0.708049586002	25.5040797875	4.05463167951	37.5525342729	19.0832005609	-0.0381861811903	-0.618085126207	-2.0906683979	-0.182561657494	-0.226396939513	1.22274223447	6.02945903299	53.623019482	-61.9304935336
0.118	1.68639881232	14.2282466899	-1.89618234802	-0.00063582467353	-0.0125989865832	-0.126430247227	0.376968272019	0.245988852305	-9.24544927292	-0.00318304667213	-0.0654225673047	-0.75010248221	-0.00216397721724	-0.522317268692	3.20188968377	-0.000118173275582	-0.00612044040963	-0.267964219727	0.00060088702175	0.00699084045967	-0.0262904362212	-0.00318727806764	-0.680215196598	30.1646990202	4.09219860828	37.5813232719	38.4947974384	-0.0388052856999	-0.62012389306	-1.98686530837	-0.182787435303	-0.22515867759	1.25378161168	6.08305092126	53.5607570616	-62.5943473652
0.119	1.70062599872	14.2261261209	-2.34495576099	-0.000648486079539	-0.0127238254343	-0.123247455032	0.377209702179	0.236871468162	-8.9893190132	-0.00324884351086	-0.0661711101677	-0.746983243771	-0.00268449701062	-0.518722318068	3.98801156427	-0.000124430426078	-0.00639386058229	-0.278876125591	0.000607864315813	0.00696374766705	-0.0278951490272	-0.00385142364179	-0.648075951704	34.113790768	4.12980392049	37.629301148	57.460954763	-0.0394263781408	-0.622060988642	-1.88732585599	-0.183011961135	-0.223892986729	1.27760011039	6.13658021059	53.4978215992	-63.2765774801
0.12	1.71485084148	14.2235594042	-2.78847763035	-0.00066127074261	-0.0128455007074	-0.120103091042	0.377442147941	0.228020055462	-8.71350638568	-0.00331538736929	-0.0669166066796	-0.74400977997	-0.0032010209042	-0.5143254691	4.80568637266	-0.000130966366258	-0.00667801977841	-0.28944226665	0.000614813820003	0.00693526071352	-0.0290787580411	-0.00448162776651	-0.612332297735	37.3735171703	4.16746658104	37.6960199628	75.9766748771	-0.0400493588343	-0.623900398481	-1.79149382265	-0.183235210852	-0.222606446668	1.29548001208	6.1900462209	53.4341990026	-63.9686157294
0.121	1.72907294735	14.2206523296	-3.02567163482	-0.0006741796142	-0.0129722424729	-0.133380439931	0.377665898149	0.219480361452	-8.36588163557	-0.00338271366078	-0.0677359763115	-0.894729483709	-0.0037129324462	-0.509497614903	4.85002202141	-0.000137803097349	-0.00699544240294	-0.345402982415	0.000621790790072	0.00701867942449	0.195916179988	-0.00507577520113	-0.575962571511	35.3659352789	4.20521361786	37.7980536756	128.090750705	-0.040674138491	-0.625658914923	-1.72553906046	-0.183457283097	-0.221538043376	0.84132657107	6.24346323258	53.3998243707	-4.78064807504
0.122	1.74329198108	14.2174151215	-3.44874447025	-0.000687216857512	-0.0131022441499	-0.126622914045	0.377881263703	0.211250747323	-8.09334662231	-0.00345088512573	-0.068606953579	-0.84722505135	-0.00421979405328	-0.504225599262	5.69400926015	-0.000144973816526	-0.00734599595099	-0.355704113671	0.000628879413376	0.00715856718191	0.0838593348471	-0.00563340062407	-0.539288274371	37.9826590004	4.24307998443	37.9346794562	145.160810437	-0.0413006069747	-0.627278052376	-1.51273584546	-0.183678342421	-0.220580605618	1.07354894513	6.29686045572	53.394621913	-5.6242672652
0.123	1.75750756915	14.2137610237	-3.85945121199	-0.000700381340965	-0.0132267227562	-0.122334298595	0.37808853928	0.203300405574	-7.80733687524	-0.00351991154354	-0.0694458820401	-0.830631870969	-0.00472096342484	-0.49811314386	6.53090154303	-0.000152500399057	-0.00770716911147	-0.366642207307	0.000636070893372	0.00722439281141	0.0477919241539	-0.00615320419246	-0.500318862405	39.9561649324	4.28109138518	38.0881220459	161.724369053	-0.0419286070386	-0.6287220754	-1.37531020236	-0.183898356988	-0.219448528723	1.19060484518	6.35025205666	53.3885799503	-6.45965819806
0.124	1.77171930079	14.2097022555	-4.25808506925	-0.000713668226876	-0.0133470490669	-0.118318322821	0.378288009806	0.195640647396	-7.51217948133	-0.00358976968516	-0.0702704012085	-0.818406465727	-0.00521560277407	-0.491165554589	7.36427699864	-0.000160393637861	-0.00807930849794	-0.377636565627	0.000643312930762	0.00725968196793	0.0227863888995	-0.00663319471751	-0.459662187689	41.3571844982	4.3192643734	38.2578543971	177.740333226	-0.0425579854938	-0.630034835034	-1.25020906664	-0.18411719574	-0.218228974321	1.24850395997	6.40363719886	53.3817044609	-7.29132049531
0.125	1.78592677773	14.2052516293	-4.64316728804	-0.000727073467005	-0.0134634311904	-0.114445924222	0.378479969458	0.18827865674	-7.21180183068	-0.00366044696755	-0.0710841635655	-0.809118248364	-0.00570287938432	-0.483387665913	8.19150035364	-0.000168664514408	-0.00846244459527	-0.388635629021	0.000650579684302	0.00727382511128	0.00549989779893	-0.00707196313817	-0.417874653643	42.2178835944	4.3576149504	38.4432996001	193.150072761	-0.0431886165801	-0.631227337492	-1.13479584845	-0.184334793831	-0.21696720755	1.27502958197	6.45701505133	53.3740004671	-8.1166671291
0.126	1.8001296153	14.2004235007	-5.01309000514	-0.000740593162794	-0.0135759603878	-0.110612470511	0.378664717744	0.181217914517	-6.90968261566	-0.0037319338182	-0.0718895377358	-0.801630092237	-0.00618196721144	-0.474787988315	9.00785484388	-0.000177324018595	-0.00885656377891	-0.399602738265	0.0006578532004	0.00727320708491	-0.00673595054241	-0.0074686396416	-0.375478353209	42.5747172743	4.3961585123	38.6438242045	207.899136197	-0.0438203843636	-0.632308229489	-1.02698814697	-0.184551121246	-0.215687623488	1.28413854213	6.51038478987	53.3654766217	-8.93102367222
0.127	1.81432744395	14.1952338075	-5.36629635934	-0.000754223462469	-0.0136846389633	-0.10674468052	0.378842556002	0.174458600726	-6.60894496622	-0.00380422256145	-0.0726879487707	-0.795191977568	-0.00665205125713	-0.465380103083	9.80791562017	-0.000186383113754	-0.00926162653865	-0.410522781209	0.000665120806185	0.00726200448509	-0.0156692491105	-0.00782285765176	-0.332957667126	42.4666548908	4.43490979596	38.8587431061	221.938666817	-0.0444531807016	-0.633284446591	-0.925446055626	-0.184766167105	-0.214404093221	1.28292199119	6.56374560149	53.3561466117	-9.72899624333
0.128	1.82851991084	14.1896999735	-5.70137170888	-0.000767960484833	-0.0137894057633	-0.102788919474	0.379013784266	0.167997927649	-6.31240118691	-0.00387730663382	-0.0734801959708	-0.78930242256	-0.00711233282216	-0.455183026974	10.5862365965	-0.000195852719983	-0.00967758591917	-0.421395979846	0.000672373279941	0.00724294302777	-0.0224536655137	-0.00813471513374	-0.290757296833	41.9340856945	4.47388283031	39.0873256067	235.226334527	-0.0450869038369	-0.634161823943	-0.829308648506	-0.184979931701	-0.213125100225	1.27506400144	6.61709668956	53.3460295325	-10.505162254
0.129	1.8427066812	14.183840743	-6.01708930917	-0.000781800263758	-0.0138901520882	-0.0987037303407	0.37917869845	0.161830439731	-6.02257464873	-0.00395118006076	-0.0742666578917	-0.783621419301	-0.00756203486686	-0.444221062415	11.3376925227	-0.000205743713449	-0.0101044010131	-0.432234208013	0.000679603646117	0.00721778932419	-0.0278537416493	-0.0084047343898	-0.249281215274	41.0180774244	4.51309089424	39.3288022486	247.726949152	-0.045721457495	-0.634945492256	-0.738027977757	-0.185192422396	-0.211856289054	1.26255834044	6.6704372792	53.3351497439	-11.2544149831
0.13	1.85688743956	14.1776759822	-6.31243229657	-0.000795738705482	-0.0139867313589	-0.0944548111393	0.379337587818	0.155948296676	-5.74171146099	-0.00402583710239	-0.0750474253813	-0.777913559796	-0.00800040709444	-0.432523392744	12.0576468188	-0.000216066937733	-0.0105420475558	-0.443058877322	0.000686806377244	0.00718767292996	-0.0323790468133	-0.00863382112954	-0.208892264206	39.7598247116	4.55254648144	39.58237215	259.412853733	-0.0463567503093	-0.635640136476	-0.651260462677	-0.185403651405	-0.210601730076	1.2465596156	6.7237666223	53.3235364699	-11.9721330777
0.131	1.87106189079	14.1712264645	-6.58660304453	-0.000809771553423	-0.014078964523	-0.0900115169538	0.37949073274	0.150341546915	-5.47178806178	-0.00410127200878	-0.0758223874029	-0.772010483506	-0.00842673056789	-0.420123554167	12.7420303342	-0.000226833224988	-0.0109905269526	-0.453899916345	0.000693976862321	0.00715329722424	-0.0363723646378	-0.00882322338599	-0.169912248696	38.2002063084	4.59226127285	39.8472106574	270.264161065	-0.0469926954597	-0.636250164345	-0.56879527407	-0.185613634545	-0.209364548031	1.22780447372	6.77708400218	53.3112232731	-12.6542604379
0.132	1.88522976084	14.1645136502	-6.83902551979	-0.000823894356899	-0.014166642429	-0.0853442950929	0.37963840271	0.144998394047	-5.21451767371	-0.00417747884524	-0.0765912855097	-0.765785729935	-0.00884032177105	-0.40705885215	13.3873736995	-0.000238053425807	-0.0114498746854	-0.464795549284	0.000701111049442	0.00711507701711	-0.0400680496095	-0.00897449073033	-0.13262243999	36.3794111025	4.63224611676	40.1224771765	280.268877205	-0.0476292104496	-0.636779815338	-0.49050671322	-0.185822390437	-0.208147236087	1.20681941428	6.83038873755	53.2982474732	-13.2973392978
0.133	1.8993907974	14.1575594656	-7.06934364047	-0.000838102441068	-0.0142495259087	-0.0804226643709	0.379780854635	0.139905456727	-4.97135696793	-0.00425445136157	-0.0773537471514	-0.75913755357	-0.00924053607608	-0.393369757906	13.9908147891	-0.000249738447555	-0.0119201688121	-0.475792704057	0.000708205201709	0.00707322751611	-0.0436309523911	-0.00908943416424	-0.0972644278197	34.3366132392	4.67251101689	40.4073230878	289.422945295	-0.0482662169722	-0.637233229816	-0.416322242934	-0.186029939962	-0.206951814978	1.18402280461	6.88368018606	53.2846495445	-13.8985182084
0.134	1.91354477018	14.1503860852	-7.27741726208	-0.000852390876011	-0.0143273439769	-0.0752134719169	0.379918331375	0.135048021496	-4.74351349426	-0.00433218288731	-0.0781093043307	-0.751976805041	-0.00962677060721	-0.379099304363	14.5500922973	-0.000261899301535	-0.0124015391475	-0.486947966757	0.000715255725816	0.00702782069908	-0.0471826816697	-0.00917008701707	-0.0640412778401	32.10968672	4.71306512828	40.7008996792	297.730237428	-0.0489036408327	-0.637614491316	-0.346200756379	-0.186236305828	-0.205779916304	1.15977454372	6.93695774709	53.2704725124	-14.455545947
0.135	1.92769147108	14.1430157182	-7.46331677027	-0.000866754443164	-0.0143997903293	-0.0696792330086	0.380051060529	0.13041028772	-4.53195405612	-0.00441066624033	-0.0788574017105	-0.74421795454	-0.0099984665057	-0.364292492606	15.0635312173	-0.000274547159941	-0.0128941776636	-0.498329065405	0.000722259045932	0.00697881953249	-0.0508196515066	-0.00921866713455	-0.033118957121	29.7349547183	4.75391676115	41.0023660578	305.202519886	-0.0495414119036	-0.637927650458	-0.28011752764	-0.1864415122	-0.204632829081	1.13439990126	6.99022086402	53.2557613608	-14.9667572267
0.136	1.94183071414	14.1354704013	-7.62731698621	-0.000881187597401	-0.0144665181449	-0.0637763980526	0.380179253475	0.125975603696	-4.33741399343	-0.00448989363952	-0.0795973966594	-0.735771943306	-0.0103551106096	-0.348995715275	15.5300234442	-0.000287693424101	-0.0133983506572	-0.51001692178	0.000729211504083	0.00692609676857	-0.0546258763425	-0.00923754061021	-0.00462799421443	27.2469710948	4.79507339269	41.3108970265	311.859417424	-0.0501794640968	-0.638176735957	-0.21805347153	-0.186645584379	-0.203511528778	1.10820070468	7.04346902593	53.2405624554	-15.4310535453
0.137	1.95596233524	14.1277717973	-7.76989094261	-0.000895684422997	-0.0145271330467	-0.0574534055386	0.380303104623	0.121726693078	-4.16040724097	-0.00456985661414	-0.0803285525926	-0.726539922969	-0.0106962365677	-0.333256200806	15.9490054941	-0.00030134980608	-0.0139144133001	-0.522108364177	0.000736109273751	0.00686944256797	-0.0586825248479	-0.00922918727853	0.0213346575805	24.678332495	4.83654168667	41.6256909374	317.728404395	-0.0508177353429	-0.638365756237	-0.159987086779	-0.186848548493	-0.202416698216	1.08146041865	7.09670176865	53.2249229882	-15.8478809968
0.138	1.97008619164	14.1199409998	-7.89170412906	-0.000910238581489	-0.014581183937	-0.0506483751778	0.380422790905	0.117645870973	-4.00123696914	-0.00465054590351	-0.0810500261329	-0.716407157604	-0.0110214254084	-0.317121480672	16.3204347728	-0.000315528426384	-0.0144428273091	-0.534719653759	0.000742948276776	0.00680856348303	-0.0630756450432	-0.00919616815793	0.0447035836282	22.0595196005	4.87832752092	41.9459775672	322.844855215	-0.0514561675679	-0.638498693739	-0.105887917103	-0.187050431214	-0.201348744819	1.05444637698	7.14991867537	53.2088904443	-16.2172067836
0.139	1.9842021866	14.1120489215	-7.8924524039	-0.000924844006833	-0.0146296667511	-0.0463172529962	0.380538464605	0.113701529387	-3.88744620327	-0.00473195280342	-0.0817637736976	-0.711087971857	-0.0113303360107	-0.300699723929	16.5230787144	-0.000330240456383	-0.014981232689	-0.542091106078	0.000749725262745	0.00674540845409	-0.0632344128312	-0.00914103284329	0.0655670456429	19.667404429	4.92043427721	42.2675350033	320.270016987	-0.0520947113215	-0.638588813503	-0.0743516115181	-0.187251265011	-0.20031884775	1.00534776004	7.20311940706	53.1925729481	-16.4177855216
0.14	1.99831031515	14.1042081964	-7.7889977647	-0.000939496459623	-0.014675238829	-0.0448269027593	0.380650240893	0.109851044945	-3.81352268183	-0.00481407337963	-0.0824773787107	-0.71612205444	-0.0116227596523	-0.284147559277	16.581250589	-0.000345493382733	-0.0155246200099	-0.54468353563	0.000756443489457	0.00669104497004	-0.045492555274	-0.00906618433637	0.0841299682019	17.458440689	4.96285965592	42.58322242	311.104816541	-0.0527333381313	-0.638664806066	-0.0776335149421	-0.187451095102	-0.199341334939	0.949677861528	7.25630375715	53.1761272288	-16.4736531265
0.141	2.01241066892	14.0964993421	-7.62871097587	-0.000954193950398	-0.0147197427219	-0.0441808830278	0.38075819711	0.106061390724	-3.76578575931	-0.00489690965167	-0.083195165373	-0.719451270164	-0.0118986233365	-0.267579809033	16.5542498994	-0.000361290348353	-0.0160693112305	-0.544698905637	0.000763114318928	0.00665061397211	-0.035369440579	-0.00897385933986	0.100520024813	15.3216725323	5.00559529666	42.8880590653	298.568474021	-0.0533720428399	-0.63874461104	-0.0819764336629	-0.187649973589	-0.198415639159	0.901713698986	7.30947165483	53.1596681248	-16.4445549026
0.142	2.02650340553	14.0889738794	-7.42221441492	-0.000968935868601	-0.0147640936834	-0.0445210399243	0.380862381814	0.102308016208	-3.74096327322	-0.00498046569377	-0.0839169188262	-0.724055636139	-0.0121579508635	-0.251075245089	16.4548779888	-0.000377631472003	-0.0166129360694	-0.542550772099	0.000769749760807	0.00662026978537	-0.0253189329082	-0.0088661965038	0.114805647319	13.2495724801	5.04862883973	43.1790270721	283.367539495	-0.054010831192	-0.638832093253	-0.0929879907053	-0.187847948754	-0.197534691191	0.860182237113	7.36262312603	53.143274276	-16.3431427293
0.143	2.040588729	14.0816730435	-7.17945729755	-0.000983722521488	-0.0148092120918	-0.0457157770338	0.380962820579	0.0985695143227	-3.73604049743	-0.00506474602831	-0.0846437502605	-0.729607232515	-0.0124008386026	-0.234700233007	16.2951461753	-0.000394514683497	-0.0171534869183	-0.538550925763	0.000776359753213	0.00659971502796	-0.0157905818996	-0.00874526900158	0.127049357107	11.2378470965	5.09194524876	43.4537909917	266.160299808	-0.0546497136422	-0.638932807227	-0.108439957257	-0.18804506233	-0.19669245966	0.824280824396	7.41575826916	53.12701199	-16.1814291999
0.144	2.05466687977	14.0746285009	-6.90962805226	-0.000998555074305	-0.0148558935412	-0.0476471216484	0.38105951902	0.0948273668533	-3.74825444119	-0.00514975615033	-0.0853764937889	-0.735879824228	-0.0126274435075	-0.218509576796	16.0861662455	-0.000411936056569	-0.0176892592269	-0.532993691338	0.000782953771034	0.00658832061249	-0.00699824904268	-0.00861308895186	0.13731074234	9.28492336974	5.13552746768	43.7106468448	247.551406298	-0.0552887051742	-0.639050256702	-0.12645899292	-0.188241350364	-0.195883608221	0.793422053452	7.46887724316	53.1109360139	-15.97052297
0.145	2.06873812559	14.0678631446	-6.62108448986	-0.00101343543109	-0.0149048200195	-0.0502058349998	0.38115246555	0.0910656939005	-3.77509146463	-0.00523550228632	-0.0861157781739	-0.742688945829	-0.0128379720232	-0.202547454659	15.838078028	-0.000429890102407	-0.0182188324489	-0.526152752654	0.000789540575517	0.0065852883539	0.000933731862915	-0.00847160908304	0.145648995309	7.39158256679	5.17935702418	43.9484661584	228.08722081	-0.0559278233998	-0.639186194573	-0.145416750456	-0.188436843837	-0.195103338465	0.767117460025	7.52198025641	53.0950904728	-15.7205592617
0.146	2.08280275314	14.0613919508	-6.32130306028	-0.00102836612521	-0.014956568222	-0.0532905699156	0.3812416339	0.0872710064029	-3.81428353046	-0.0053219912069	-0.0868620630016	-0.749880709485	-0.013032669957	-0.186848412842	15.5600056078	-0.000448370043157	-0.0187410490495	-0.518280448556	0.000796128082901	0.00658972641509	0.00794239050447	-0.00832272204526	0.152125080249	5.56058731378	5.22341457525	44.1666359818	208.252425998	-0.0565670869265	-0.639340858802	-0.163911707321	-0.188631569165	-0.194347318188	0.744923094404	7.57506755658	53.0795098648	-15.4406567737
0.147	2.09686106055	14.0552228751	-6.01684831921	-0.00104335021792	-0.0150116172011	-0.0568073883842	0.381326985385	0.0834319635561	-3.8638021634	-0.00540923007114	-0.0876156654788	-0.757324244965	-0.0132118133588	-0.171438390857	15.260038362	-0.000467368064136	-0.0192549929101	-0.509607272627	0.000802723296561	0.00660070090528	0.0140065898831	-0.00816825774141	0.156803527445	3.79630707913	5.26768039134	44.3649962029	188.468016323	-0.0572065139522	-0.639513192432	-0.180755552748	-0.188825548649	-0.193611648565	0.726416150224	7.62813942155	53.0642200868	-15.1388991773
0.148	2.11091335087	14.0493577696	-5.71336277202	-0.00105839120435	-0.0150703556606	-0.0606695304832	0.381408470936	0.079539137629	-3.92184969084	-0.0054972262944	-0.0883767810376	-0.764906872533	-0.0133757004314	-0.156335754403	14.9452345446	-0.000486875544267	-0.0197599673505	-0.500341608157	0.000809332282624	0.00661727121927	0.0191340381007	-0.00800997905055	0.159753854279	2.10434658853	5.31213477723	44.5437755642	169.090706173	-0.057846121074	-0.639701051316	-0.194962214824	-0.189018800896	-0.192892846971	0.711187037989	7.68119615133	53.0492394677	-14.8223391064
0.149	2.12495992641	14.0437932999	-5.41557658836	-0.00107349292672	-0.0151330890902	-0.0647973287505	0.381486032899	0.0755847889322	-3.98684770288	-0.00558598743492	-0.0891454999946	-0.772531041541	-0.0135246444658	-0.141552314364	14.6216455339	-0.000506883264444	-0.0202554730051	-0.490669701086	0.000815960175497	0.00663851452698	0.0233525773147	-0.00784957631421	0.161051618406	0.491181665457	5.3567584289	44.7035277802	150.413725812	-0.0584859223003	-0.639901401235	-0.205737623095	-0.189211341237	-0.192187833963	0.69883897854	7.73423806096	53.0345797868	-14.4970226362
0.15	2.13900108398	14.0385218436	-5.12733591162	-0.00108865949469	-0.0152000468519	-0.0691181946113	0.38155960662	0.0715626536337	-4.05742289452	-0.00567552109577	-0.089921821711	-0.780112391207	-0.0136589677791	-0.127094312245	14.2943587033	-0.000527381593842	-0.0207411857909	-0.480755870625	0.000822611204233	0.00666354294538	0.0267042594951	-0.00768866094859	0.160779112818	-1.03619284134	5.40153272734	44.845069104	132.668921918	-0.0591259282532	-0.640110504569	-0.212469044462	-0.189403182113	-0.191493918961	0.688991024275	7.78726547448	53.0202472593	-14.1680323407
0.151	2.15303711108	14.0335323517	-4.85164791718	-0.00110389521275	-0.015271389262	-0.0735666256851	0.381629121821	0.0674677468688	-4.13239063532	-0.00576583484021	-0.0907056671587	-0.787578504329	-0.0137789966126	-0.112963354618	13.9675565514	-0.000548360654339	-0.0212169352026	-0.470742952778	0.00082928873355	0.00669151568847	0.0292412266699	-0.00752875853354	0.159025717279	-2.47059823756	5.44643997119	44.9694185826	116.030035265	-0.0597661455534	-0.640324095764	-0.214713345864	-0.189594333464	-0.190808782267	0.681282364181	7.84027871985	53.0062434699	-13.8395465165
0.152	2.16706828283	14.0288111576	-4.59074032493	-0.00111920451472	-0.015347214674	-0.0780841983915	0.381694503786	0.0632961831858	-4.21073673083	-0.00585693611901	-0.0914968904451	-0.794868068344	-0.0138850569307	-0.0991572816581	13.6445893686	-0.000569810463522	-0.0216826831626	-0.460752967126	0.000835995315233	0.00672164767779	0.0310227519667	-0.00737130171218	0.155887925446	-3.80498542757	5.49146355153	45.0777420971	100.61699361	-0.0604065763734	-0.640537544387	-0.212183899916	-0.189784803081	-0.19013045271	0.675376750762	7.8932781247	52.9925662407	-13.5149118938
0.153	2.18109481187	14.0242469075	-4.53775990009	-0.00113459086312	-0.0154254821181	-0.0784506896598	0.381755687318	0.05907088218	-4.23986528115	-0.00594882955787	-0.0922899872855	-0.791325612434	-0.0139774134702	-0.0855557973539	13.5583792399	-0.000591723064473	-0.0221425187395	-0.458918186751	0.000842729225544	0.00674617294337	0.0180277791997	-0.00721774398038	0.15122753815	-5.51578916497	5.53659138229	45.1779194399	99.7376920953	-0.0610472072513	-0.640724211334	-0.161149993335	-0.189974586578	-0.189436541352	0.712445964688	7.94626395545	52.9790952515	-13.4270665348
0.154	2.19511689666	14.0199226817	-4.11069172062	-0.00115005780404	-0.0155083997234	-0.0873845210399	0.381812603624	0.0547617297426	-4.37843959383	-0.00604152012403	-0.0930911450281	-0.810989872887	-0.0140563291715	-0.0722756052963	13.0020048754	-0.000614090554255	-0.0225924608239	-0.440965982075	0.000849489370883	0.00677411773425	0.0378618025543	-0.00706941344836	0.145433525908	-6.07223531945	5.58181254799	45.2644119431	73.2473141924	-0.0616880218429	-0.640904971875	-0.200371089362	-0.190163684089	-0.188758478684	0.643679370987	7.9992364767	52.9659472479	-12.8689405993
0.155	2.20913477655	14.0158371028	-4.0604660362	-0.00116560994274	-0.0155958776863	-0.0875714047361	0.381865165981	0.0503629840558	-4.4190517799	-0.00613501544534	-0.0938994975869	-0.805715244649	-0.0141221297334	-0.059325518491	12.8981687351	-0.000636903101618	-0.023032633903	-0.439380176046	0.000856278217935	0.00680357637158	0.0210554721029	-0.00692736821175	0.138656947307	-7.48092188113	5.62711346523	45.3374225455	72.7738906927	-0.062329012149	-0.641075640337	-0.140965835133	-0.190352109556	-0.188092456133	0.688365730806	8.05219601581	52.9531309702	-12.7636148892
0.156	2.22314867334	14.0119564638	-3.70081196725	-0.00118125179782	-0.0156878324756	-0.0963381739566	0.381913286669	0.0458783911363	-4.55013405904	-0.00622932255115	-0.0947147140336	-0.824717648786	-0.0141751296604	-0.0466743353846	12.4041974778	-0.000660151136127	-0.0234634351145	-0.422222247048	0.000863096956853	0.00683390146429	0.0395947133247	-0.00679255531985	0.130968836491	-7.89529975121	5.6724818526	45.3993521993	51.0854168683	-0.0629701647186	-0.64122949882	-0.166751131124	-0.190539870364	-0.187429159239	0.638228057185	8.10514288891	52.9406152431	-12.2678392939
0.157	2.23715879138	14.0082796307	-3.65285417065	-0.00119698782634	-0.0157842245565	-0.0964459877596	0.38195687753	0.0413033316964	-4.59998482093	-0.00632444812287	-0.0955364294178	-0.818713119665	-0.0142156318896	-0.0343301230864	12.2842271186	-0.000683825334354	-0.0238849613408	-0.420830205544	0.000869946091261	0.00686436735182	0.0213370617407	-0.00666580601433	0.122529774537	-8.98282415635	5.71790669581	45.45033422	50.8786245622	-0.0636114613535	-0.641363771046	-0.101793320762	-0.190726970379	-0.186770871468	0.678347485838	8.15807740058	52.9284080855	-12.146475818
0.158	2.25116531782	14.0047732378	-3.35993167758	-0.00121282235221	-0.0158848271853	-0.104759269831	0.381995850515	0.0366426386579	-4.72140125628	-0.00642039835799	-0.0963640408135	-0.836509671604	-0.0142439271773	-0.0222604523074	11.8551144392	-0.000707916734505	-0.0242978389602	-0.404925033117	0.000876825345763	0.00689414165234	0.0382115392945	-0.0065478332702	0.113415713736	-9.24529744645	5.7633782083	45.4926907622	33.8344599009	-0.0642528790447	-0.641471611219	-0.113887025014	-0.190913411468	-0.186111306224	0.640783001552	8.21099984316	52.9164770889	-11.7155173495
0.159	2.26516842257	14.0014362727	-3.31399850361	-0.00122875958234	-0.0159896330762	-0.10485251196	0.382030118256	0.0318928433736	-4.7781893122	-0.00651717911277	-0.0971974687442	-0.83034618993	-0.0142602931957	-0.0104715845041	11.7226211675	-0.000732416716588	-0.0247021252053	-0.403647457122	0.000883734000617	0.00692316805369	0.0198412634018	-0.00643923144255	0.103787941551	-10.0102469234	5.80888779956	45.5264917545	33.7675247006	-0.0648943904985	-0.641551296395	-0.0454833269177	-0.191099194211	-0.185454180046	0.673469355563	8.26391049595	52.9048284827	-11.5816950463
0.16	2.27916825988	13.9982383407	-3.08186561614	-0.00124480356112	-0.0160983244775	-0.112530290733	0.38205959426	0.0270591632104	-4.88917101407	-0.00661479581499	-0.0980359356966	-0.846587714801	-0.0142649952765	0.00106742295621	11.3553937531	-0.000757317061136	-0.0250985638923	-0.389229916827	0.00089067084097	0.0069505126524	0.0348479340237	-0.00634047426611	0.0937264113335	-10.1128135117	5.85442794638	45.5538018811	20.8527284414	-0.0655359643597	-0.641596426071	-0.0447760236566	-0.191284318572	-0.184794542629	0.645805477747	8.31680962586	52.8934313373	-11.2125957794
0.161	2.29316496827	13.9951784461	-3.03792343847	-0.00126095818223	-0.0162109177484	-0.11265625088	0.382084193505	0.0221393282466	-4.95049891365	-0.00671325355936	-0.0988795530468	-0.840646985664	-0.0142582852949	0.0123525400946	11.2148405238	-0.000782609928527	-0.025487170889	-0.387984076734	0.000897634377152	0.00697655971213	0.0172461854318	-0.0062519182675	0.0833855858863	-10.5688373827	5.89999216689	45.5746391415	20.8217924163	-0.066177565646	-0.641606146503	0.0253351584543	-0.191468783901	-0.184136114979	0.671049822122	8.36969748636	52.8822896636	-11.0707516856
0.162	2.30715863281	13.9921506334	-3.01770194434	-0.00127722165468	-0.0163160271504	-0.0975625531592	0.382103820463	0.0171145870053	-5.09898356907	-0.00681250563605	-0.0996246003417	-0.649447604126	-0.0142402423232	0.023733403352	11.5468859909	-0.000808272863839	-0.0258386997344	-0.315073614058	0.000904546907623	0.00684850123086	-0.273363147965	-0.00617286514361	0.0747206618931	-6.76101060347	5.94556792055	45.5768681682	-16.3637390397	-0.0668191474374	-0.641557436386	0.0720850761863	-0.19165249519	-0.183286462565	1.02825500665	8.42256214899	52.8470356061	-59.4373632595
0.163	2.32114928118	13.9891461102	-2.99134455621	-0.00129358790447	-0.016416472438	-0.103328022156	0.382118376805	0.0119980964049	-5.13399763196	-0.00691247176808	-0.100307663707	-0.716679125653	-0.014210765287	0.0352206690495	11.4276454042	-0.000834269151393	-0.026153875374	-0.315277665058	0.000911299677216	0.00665703795411	-0.109563405542	-0.00610170590303	0.0675978192648	-7.48467465331	5.99113685289	45.560996527	-15.3795434386	-0.0674606980069	-0.641543702642	-0.0446175887482	-0.191835307887	-0.182338931061	0.866807999788	8.47537949674	52.7876598795	-59.3140899613
0.164	2.33513696062	13.9862127667	-2.87534241751	-0.0013100577343	-0.0165231872215	-0.110101544716	0.382127791741	0.00683177646874	-5.19864224037	-0.00701314319923	-0.101035198603	-0.73839066799	-0.0141698868101	0.0465362847182	11.2035859332	-0.000860577643396	-0.0264631086311	-0.303188849139	0.00091791048588	0.00656457937422	-0.07535375424	-0.00603793081168	0.0599523634403	-7.80623699567	6.03668887136	45.5430404024	-20.5327056795	-0.0681022695689	-0.641599421171	-0.0668194695027	-0.192017239495	-0.181524286228	0.762481667218	8.52813762827	52.7286031953	-58.7992785349
0.165	2.3491217426	13.9833511967	-2.8477975186	-0.00132663612663	-0.0166335974402	-0.110718892809	0.382132013093	0.00161092640258	-5.24305789196	-0.00711454832256	-0.101775048045	-0.741308215212	-0.014117776326	0.0576846834755	11.0932115814	-0.000887191780932	-0.0267651664412	-0.30092677099	0.000924439244883	0.00649293863168	-0.0679277308413	-0.00598198276319	0.051943733544	-8.21102279694	6.08222179665	45.5228101761	-19.9277469069	-0.0687438962331	-0.641653907373	-0.0421529337182	-0.192198390729	-0.180778180667	0.7297294538	8.58083686058	52.6698614074	-58.684297286
0.166	2.36310368439	13.9805323817	-2.78983253054	-0.00134332601151	-0.0167461723202	-0.114430867043	0.382130988713	-0.00365968648498	-5.29816788295	-0.00721669773592	-0.102523778671	-0.75615303624	-0.0140545825679	0.0687028327918	10.9430870513	-0.00091410575894	-0.0270627895752	-0.294319496993	0.000930905220434	0.00643901247089	-0.0399245907302	-0.00593419351996	0.043634752917	-8.40693845697	6.12773427715	45.5021508291	-21.3909472562	-0.0693855718864	-0.64169739914	-0.0448306008475	-0.192378810634	-0.180061629314	0.703373253462	8.63347745274	52.6113229287	-58.3926600814
0.167	2.37708283449	13.9777678069	-2.73931718618	-0.00136013015646	-0.0168621175629	-0.117459618499	0.382124666269	-0.00898520130102	-5.35286174924	-0.00731960156666	-0.10328388282	-0.764055262545	-0.0139804435788	0.0795751454187	10.8015382025	-0.000941314064874	-0.0273538222934	-0.287745939436	0.000937327199179	0.00640494501839	-0.0282103142663	-0.00589478532941	0.0351816281797	-8.49931101768	6.17322547039	45.4802356431	-22.4394247234	-0.0700272883641	-0.641735556268	-0.0314836551552	-0.192558523935	-0.17936497401	0.689937353833	8.68605964949	52.5530705646	-58.1120681018
0.168	2.39105924373	13.9750506707	-2.6949551031	-0.00137705170912	-0.0169809877581	-0.120280771817	0.382112991151	-0.0143650332221	-5.40680209314	-0.00742326916898	-0.104051321807	-0.770822711565	-0.0138955013012	0.0903094098188	10.6669905978	-0.00096881017654	-0.0276384010385	-0.281411550829	0.000943720416213	0.00638148904996	-0.0187016226014	-0.00586385157498	0.0266858806899	-8.49218396186	6.21869430367	45.4574309268	-23.1700077616	-0.0706690354613	-0.641758638073	-0.0146799550275	-0.19273754571	-0.178678576081	0.682858504704	8.73858373152	52.4950934946	-57.8420718387
0.169	2.40503295671	13.9723752937	-2.65579884872	-0.00139409347741	-0.0171025488204	-0.122841352774	0.382095909504	-0.0197982608834	-5.45965322969	-0.00752770712221	-0.104824584667	-0.77570300697	-0.0137998904524	0.100912287672	10.5387651081	-0.000996587742873	-0.027916731627	-0.275249626152	0.000950093910844	0.00636550021107	-0.0132760551678	-0.00584138675494	0.0182437593769	-8.39205866405	6.26414002792	45.4340175744	-23.6566970535	-0.0713107960686	-0.641762576594	0.00680291309254	-0.192915883831	-0.177997665498	0.678962661652	8.79104996931	52.4373820754	-57.5807665139
0.17	2.41900401278	13.9697368475	-2.62109360471	-0.00141125804122	-0.0172265788079	-0.125218622294	0.382073368556	-0.0252836351727	-5.51109534921	-0.00763292052349	-0.105602217894	-0.779563448974	-0.0136937393176	0.111389982102	10.4166237519	-0.00102464060579	-0.0281889942093	-0.269275538461	0.000956453626745	0.00635393159106	-0.00986118486935	-0.00582729261569	0.00994451913309	-8.20642182367	6.30956214098	45.4102085391	-23.9613735192	-0.0719525491778	-0.641743641731	0.0310668137972	-0.193093542578	-0.177319828792	0.676710750675	8.84345862429	52.3799278943	-57.3275957704
0.171	2.43297244679	13.9671311804	-2.59024071321	-0.00142854778375	-0.0173529062468	-0.127436255518	0.382045316942	-0.0308195928621	-5.56082002935	-0.00773891328241	-0.106383299947	-0.782600656952	-0.0135771700362	0.121748580529	10.3005731035	-0.00105296278672	-0.02845536765	-0.263471343001	0.000962803089247	0.00634499341408	-0.00801516907677	-0.00582138557178	0.0018695686841	-7.9434790743	6.35496032559	45.3861606838	-24.1343372017	-0.0725942706685	-0.641699339732	0.0575371839805	-0.193270524389	-0.176643793427	0.675359978224	8.8958099497	52.3227229333	-57.0823261812
0.172	2.44693828972	13.9645546752	-2.56276960485	-0.00144596492975	-0.0174813857649	-0.129522780566	0.382011705012	-0.0364042687671	-5.60853178054	-0.00784568850053	-0.10716713629	-0.785072028135	-0.013450298623	0.1319942459	10.1907576382	-0.00108154847819	-0.0287160152877	-0.257823932289	0.000969144291929	0.00633741194868	-0.00714776173072	-0.00582340484228	-0.00590810969311	-7.61187768014	6.40033439879	45.3619857197	-24.2155909054	-0.0732359342352	-0.641627793594	0.085555092548	-0.193446830705	-0.175968838264	0.674550347845	8.94810419083	52.2657593256	-56.8448892683
0.173	2.46090156913	13.962004133	-2.53831487522	-0.00146351157063	-0.0176118959866	-0.13149766289	0.381972485122	-0.0420355108753	-5.65395243582	-0.0079532486859	-0.107953234439	-0.787124270744	-0.0133132348387	0.14213332268	10.0873959208	-0.00111039202855	-0.0289710854417	-0.252316375701	0.000975478182563	0.00633036932121	-0.00693749321727	-0.00583302104343	-0.0133242926064	-7.22048814648	6.44568427157	45.3377598378	-24.2361728512	-0.0738775119638	-0.641527663725	0.114704645006	-0.19362246238	-0.175294510561	0.674105059006	9.00034158511	52.2090292198	-56.615322262
0.174	2.47486230953	13.9594766775	-2.51659599692	-0.0014811896854	-0.0177443335588	-0.133377481588	0.381927611916	-0.0477109000534	-5.6968259206	-0.00806159591941	-0.108741232588	-0.788872027133	-0.0131660819825	0.152172389851	9.99073842129	-0.00113948792612	-0.0292207096799	-0.246932100658	0.000981805032505	0.00632333056197	-0.00714002524683	-0.00584984501387	-0.020323648265	-6.77822317058	6.4910099175	45.3135320117	-24.2194793522	-0.0745189747866	-0.641397981939	0.144658926351	-0.193797419881	-0.174620491823	0.673932417412	9.05252236207	52.1525247009	-56.3937155828
0.175	2.48882053271	13.9569696798	-2.49739943072	-0.00149900115722	-0.0178786100795	-0.135175559758	0.381877042579	-0.0534277743593	-5.73692269134	-0.00817073196862	-0.109530865822	-0.790394439282	-0.0130089366485	0.162118278082	9.90103804217	-0.00116883078251	-0.0294650031124	-0.241654764398	0.000988124679039	0.00631596250626	-0.00759608618364	-0.00587343668952	-0.0268597030479	-6.29388639529	6.53631134901	45.2893310084	-24.1825273521	-0.075160292808	-0.641238060777	0.17518339766	-0.193971703395	-0.173946536264	0.673978699371	9.10464674329	52.0962377535	-56.1801792458
0.176	2.5027762579	13.9544806986	-2.48056289181	-0.00151694778695	-0.0180146493849	-0.136903051129	0.381820737063	-0.0591832573854	-5.77404336073	-0.00828065837043	-0.110321937805	-0.791749528013	-0.0128418884788	0.171978061417	9.81852862696	-0.00119841531656	-0.0297040649883	-0.236468987537	0.000994436693505	0.00630806642595	-0.00819607443236	-0.00590331387574	-0.0328946693759	-5.77604626076	6.5815886001	45.2651711839	-24.1371216774	-0.0758014355467	-0.641047416585	0.206104987708	-0.194145312885	-0.17327244405	0.674205729389	9.1567149423	52.0401602554	-55.9748168811
0.177	2.51672950197	13.9520074363	-2.46596178226	-0.00153503130443	-0.0181523855598	-0.138569298524	0.38175865829	-0.0649742897427	-5.80802135402	-0.00839137649042	-0.11111430217	-0.792979200749	-0.0126650199329	0.181759030327	9.743409193	-0.00122823633894	-0.0299379797634	-0.231360562628	0.00100074049403	0.00629953462578	-0.00886752590486	-0.00593896078975	-0.0383991586512	-5.23293228987	6.62684171428	45.2410571707	-24.0909046158	-0.0764423721122	-0.640825714449	0.23729928385	-0.194318248133	-0.172598050851	0.674580668914	9.20872716442	51.9842839935	-55.7777069435
0.178	2.53068027954	13.9495477065	-2.45349776186	-0.00155325337786	-0.0182917613102	-0.140182202356	0.381690772313	-0.0707976627035	-5.83872456755	-0.00850288756592	-0.111907848844	-0.794114147349	-0.0124784060921	0.191468651234	9.6758326206	-0.001258288738	-0.0301668183579	-0.226316626264	0.00100703542104	0.00629031939813	-0.00956292939054	-0.0059798362694	-0.0433518006417	-4.67235169106	6.67207073665	45.21698758	-24.048276782	-0.0770830713323	-0.640572725745	0.26867812383	-0.19449050877	-0.171923224653	0.675071727834	9.26068360677	51.9286006955	-55.5888891071
0.179	2.5446286031	13.947099413	-2.44308934547	-0.00157161562183	-0.0184327266369	-0.141748451043	0.381617048456	-0.0766500530274	-5.86605608021	-0.00861519273751	-0.112702494328	-0.79517682155	-0.0122821145082	0.201114516552	9.61589801509	-0.00128856746694	-0.0303906395268	-0.221325711612	0.00101332078664	0.00628041179463	-0.0102522776124	-0.00602538156406	-0.0477387886848	-4.10162439507	6.71727570937	45.1929578482	-24.0111868382	-0.0777235018432	-0.640288296129	0.300181108469	-0.194662094315	-0.171247865426	0.675646726042	9.31258445815	51.8731020735	-55.4083549082
0.18	2.55857448307	13.9446605361	-2.4346644301	-0.00159011960401	-0.0185752377132	-0.143273701526	0.3815374594	-0.082528058075	-5.88995401538	-0.00872829307195	-0.113498174562	-0.796183646788	-0.0120762051056	0.210704288638	9.56364615692	-0.00131906753233	-0.0306094912563	-0.216377747293	0.00101959590597	0.00626982686696	-0.010917577737	-0.00607502764251	-0.0515533682224	-3.52753468012	6.76245666947	45.1689623575	-23.9797946289	-0.0783636321519	-0.639972321136	0.331768877513	-0.194833004201	-0.170571905574	0.676272977027	9.36442989913	51.817779875	-55.2360421419
0.181	2.5725179279	13.9422291266	-2.4281545002	-0.00160876685083	-0.018719255921	-0.144762714112	0.381451981256	-0.0884282304155	-5.91039066575	-0.00884218957906	-0.114294839652	-0.797146532561	-0.0118607301411	0.220245640489	9.51905754574	-0.00134978398403	-0.0308234121363	-0.211464012828	0.00102586011617	0.00625859352609	-0.0115491039969	-0.0061282019688	-0.0547952843416	-2.95629755841	6.80761364863	45.1449959519	-23.9530166388	-0.0790034306763	-0.639624727701	0.363417992368	-0.195003237809	-0.169895310219	0.676917733974	9.41622010203	51.7626259378	-55.071832262
0.182	2.58645894412	13.9398033042	-2.42349038646	-0.00162755885229	-0.0188647470082	-0.146219460285	0.381360593585	-0.0943471112535	-5.92737101018	-0.00895688322384	-0.115092449899	-0.798073961982	-0.011635734223	0.229746195559	9.48205259386	-0.00138071190643	-0.0310324326769	-0.206577068378	0.00103211278673	0.00624674759993	-0.0121427483382	-0.00618433471206	-0.0574702021881	-2.39353813443	6.85274667408	45.1210549608	-23.9289654493	-0.0796428657703	-0.639245460245	0.395116919011	-0.195172794502	-0.169218076939	0.677548826206	9.46795523112	51.7076322465	-54.9155502394
0.183	2.6003975364	13.9373812594	-2.42059928738	-0.00164649706597	-0.0190116803439	-0.147647211114	0.381263279398	-0.100281262129	-5.94093074021	-0.00907237493517	-0.115890972765	-0.798971770477	-0.0114012543909	0.239213468636	9.45249356012	-0.00141184641105	-0.0312365765452	-0.201710668215	0.0010383533241	0.00623432714123	-0.0126981690519	-0.00624286436934	-0.0595891123631	-1.84428221575	6.89785577048	45.0971378299	-23.9052962773	-0.0802819057356	-0.638834470351	0.426862869353	-0.195341673658	-0.168540234872	0.678135306109	9.51963544274	51.6527909882	-54.7669664249
0.184	2.61433370766	13.9349612583	-2.41940287128	-0.00166558292027	-0.0191600282558	-0.149048612635	0.38116002512	-0.106227294456	-5.95113391452	-0.00918866561181	-0.116690380508	-0.799843714543	-0.0111573202519	0.248654809342	9.43018785211	-0.00144318263017	-0.0314358617121	-0.196859665484	0.00104458117233	0.00622136931298	-0.0132174874525	-0.00630324279139	-0.0611677317508	-1.31295655956	6.94294096211	45.0732454449	-23.8794737868	-0.0809205188254	-0.638391709272	0.458659289405	-0.195509874697	-0.167861843209	0.678648020839	9.57126088554	51.598094605	-54.6257999912
0.185	2.62826745911	13.9325416487	-2.41981624998	-0.00168481781711	-0.0193097654381	-0.150425751923	0.381050820524	-0.112181896586	-5.95807034592	-0.00930575612622	-0.117490648312	-0.800691893579	-0.0109039541725	0.25807734945	9.41489236351	-0.00147471571178	-0.0316303015014	-0.192019913175	0.00105079581118	0.00620790838338	-0.0137043717359	-0.0063649396116	-0.0622259086606	-0.80339726001	6.98800227545	45.0493812221	-23.8489718959	-0.0815586732414	-0.6379171227	0.490513854194	-0.195677397113	-0.167182989159	0.679060079157	9.62283170076	51.5435358433	-54.4917234406
0.186	2.64219879037	13.9301208668	-2.42174766026	-0.00170420313404	-0.0194608684222	-0.151780216331	0.380935658647	-0.118141858165	-5.96185281151	-0.00942364732677	-0.118291752794	-0.801517069543	-0.0106411715204	0.267487954908	9.40631855326	-0.0015064408153	-0.0318199055404	-0.187188164889	0.00105699675262	0.00619397450126	-0.0141633925186	-0.0064274460858	-0.0627870397485	-0.318864915887	7.03303974157	45.025551027	-23.8114182092	-0.0821963371264	-0.637410647343	0.522436859144	-0.195844240501	-0.166503785518	0.679347203812	9.67434802258	51.4891077975	-54.3643680736
0.187	2.65612769953	13.9276974436	-2.42509865761	-0.00172374022581	-0.0196133151041	-0.153113147515	0.380814535672	-0.124104091654	-5.96261416655	-0.00954234003856	-0.119093670786	-0.802318914619	-0.0103689809513	0.276893183192	9.40413801498	-0.00153835310838	-0.0320046806118	-0.182361977741	0.00106318353638	0.00617959301971	-0.0145995705689	-0.00649027835812	-0.0628775048843	0.137934644416	7.07805339857	45.0017629712	-23.7646934539	-0.0828334785545	-0.636872208949	0.554439928615	-0.196010404578	-0.16582436793	0.679487971705	9.72580997846	51.4348039486	-54.2433297783
0.188	2.67005418325	13.9252700119	-2.42976470664	-0.00174343042552	-0.0197670843235	-0.154425291232	0.380687450801	-0.130065650954	-5.96050443314	-0.00966183506312	-0.119896378347	-0.803096207761	-0.0100873847365	0.286299246362	9.40798832363	-0.00157044776439	-0.0321846314101	-0.177539619002	0.00106935572499	0.006164784204	-0.0150180608516	-0.00655298017305	-0.062526124977	0.564825170095	7.12304329362	44.978027127	-23.706995029	-0.0834700655197	-0.636301721494	0.586534981558	-0.196175889208	-0.165144891964	0.679463959998	9.77721768953	51.3806181961	-54.128175281
0.189	2.68397823691	13.9228373115	-2.4356360659	-0.00176327504543	-0.0199221554909	-0.155717043558	0.380554406102	-0.136023747127	-5.95568791404	-0.00978213317727	-0.120699849948	-0.803846994626	-0.00979637912335	0.295711980015	9.41747898295	-0.0016027199607	-0.0323597612084	-0.172719977492	0.0010755128987	0.00614956320673	-0.0154239336871	-0.00661512505891	-0.0617636467464	0.960131291067	7.16800948478	44.9543551933	-23.6368722357	-0.0841060659241	-0.635699087301	0.618733406242	-0.196340694419	-0.164465530082	0.679259803263	9.82857127107	51.3265448842	-54.0184483975
0.19	2.69789985467	13.9203981941	-2.44259884767	-0.0017832753773	-0.0200785082596	-0.156988493944	0.380415406348	-0.141975761276	-5.94834038359	-0.00990323513115	-0.121504057806	-0.804568720712	-0.00949595472426	0.305136818172	9.43219733051	-0.00163516487752	-0.0325300724373	-0.167902480311	0.00108165465041	0.00613394022718	-0.0158220254216	-0.00667631801104	-0.0606222575192	1.3226471634	7.21295204245	44.9307601374	-23.5532397106	-0.0847414475667	-0.635064197893	0.651045408798	-0.196504820418	-0.16378646859	0.6788631815	9.87987083292	51.272578822	-53.9136761129
0.191	2.71181902958	13.9179516266	-2.45053618215	-0.00180343269255	-0.0202361222393	-0.158239465397	0.38027045884	-0.147919254661	-5.93864638591	-0.0100251416457	-0.122308971338	-0.805258344641	-0.00918609692818	0.31457877398	9.45171428594	-0.00166777769733	-0.0326955671851	-0.163087015258	0.00108778058092	0.00611792079498	-0.0162168389797	-0.00673619670597	-0.0591351323383	1.65160319835	7.25787105043	44.9072558303	-23.4553743564	-0.0853761781334	-0.634396935436	0.683479505999	-0.196668267604	-0.163107904626	0.678264747607	9.93111647998	51.2187152966	-53.8133746758
0.192	2.72573575374	13.9154966938	-2.45932942815	-0.00182374824205	-0.020394976748	-0.159469551955	0.380119573224	-0.153851976191	-5.92679667496	-0.0101478534098	-0.123114556729	-0.80591243619	-0.00886678632817	0.324042426049	9.47558985307	-0.00170055360474	-0.0328562476222	-0.158273859022	0.00109389029439	0.00610150613525	-0.0166124804873	-0.00679443227963	-0.0573360149786	1.94663152103	7.30276660669	44.8838566931	-23.342900075	-0.0860102251884	-0.633697174613	0.716042140208	-0.196831036578	-0.162430043246	0.677458012244	9.98230831267	51.1649500817	-53.717055127
0.193	2.73965001838	13.9130325993	-2.46885940805	-0.00184422325572	-0.0205550506008	-0.160678153603	0.379962761302	-0.159771867435	-5.91298581264	-0.0102713710764	-0.123920776578	-0.806527262626	-0.00853799916008	0.33353191013	9.50337830816	-0.00173348778673	-0.0330121163573	-0.15346361115	0.00109998339425	0.00608469358404	-0.0170126219246	-0.00685072970405	-0.0552588338577	2.20773072085	7.34763882372	44.8605773612	-23.2157638222	-0.0866435561682	-0.632964784844	0.748737396323	-0.196993128147	-0.161753094646	0.676439187257	10.0334464274	51.1112794398	-53.624228701
0.194	2.75356181402	13.9105586659	-2.4790075589	-0.00186485894199	-0.0207163219319	-0.161864508746	0.379800036836	-0.165677065313	-5.89740994433	-0.0103956952595	-0.124727589642	-0.807098865283	-0.00819970774711	0.343050915797	9.53463302517	-0.00176657543327	-0.0331631767297	-0.148657133647	0.00110605947956	0.00606747703171	-0.0174204827408	-0.00690482779763	-0.0529373533077	2.43523037907	7.39248782859	44.8374323763	-23.0742058605	-0.0872761383769	-0.632199632742	0.781566807767	-0.19715454333	-0.161077271549	0.675207007211	10.0845309172	51.0577001196	-53.5344116241
0.195	2.76747113052	13.9080743335	-2.48965706863	-0.00188565648698	-0.0208787680485	-0.163027724297	0.379631415352	-0.171565902663	-5.88026475604	-0.0105208265297	-0.125534950639	-0.807623128341	-0.00785188094534	0.352602687761	9.56891090294	-0.00179981173816	-0.0333094330445	-0.143855496072	0.00111211814176	0.00604984737771	-0.0178388252589	-0.0069564989044	-0.0504048602215	2.62975579348	7.43731376273	44.8144359102	-22.918726299	-0.0879079389857	-0.631401584721	0.814529235649	-0.19731528336	-0.16040278678	0.673762529506	10.1355618719	51.004209349	-53.4471295327
0.196	2.78137795726	13.9055791581	-2.50069388933	-0.00190661705366	-0.0210423653124	-0.164166803488	0.379456913947	-0.177436906856	-5.86174362921	-0.01064676541	-0.126342810123	-0.80809584057	-0.00749448458576	0.362190031399	9.60577637318	-0.00183319190006	-0.0334508907555	-0.139059925865	0.00111815896194	0.00603179298501	-0.0182699601373	-0.00700554827736	-0.0476938856952	2.79219325904	7.48211678145	44.7916015222	-22.750049796	-0.0885389250329	-0.630570509696	0.847620812827	-0.197475349679	-0.159729851055	0.672108921688	10.186539379	50.9508048236	-53.3619214073
0.197	2.79528228325	13.9030728073	-2.51200767979	-0.00192774178084	-0.0212070890498	-0.16528067144	0.379276551095	-0.183288796663	-5.84203598509	-0.0107735123723	-0.127151114419	-0.808512751071	-0.00712748190902	0.371815322074	9.64480497759	-0.00186671112373	-0.0335875566003	-0.134271763725	0.0011241815085	0.00601330012535	-0.0187157591881	-0.00705181320068	-0.0448359609603	2.92365621079	7.52689705318	44.7689419524	-22.5690897182	-0.0891690634286	-0.629706281819	0.880834941461	-0.19763474394	-0.159058670973	0.670251243166	10.2374635238	50.8974846914	-53.2783430442
0.198	2.80918409718	13.9005550571	-2.52349262126	-0.00194903178211	-0.0213729134848	-0.166368198575	0.379090346458	-0.189120477567	-5.8213258239	-0.0109010678323	-0.127959805605	-0.80886961941	-0.00675083398907	0.381480517819	9.68558651143	-0.00190036462138	-0.0337194386941	-0.129492423768	0.00113018533526	0.005994353409	-0.0191776735182	-0.00709516188447	-0.0418614066114	3.025452487	7.57165475864	44.7464689512	-22.3769128472	-0.0897983209611	-0.62880878318	0.914162337489	-0.197793467999	-0.158389447239	0.668196223443	10.2883343899	50.8442475348	-53.1959699765
0.199	2.8230833876	13.8980257868	-2.53504812904	-0.0019704881447	-0.0215398116951	-0.167428221922	0.378898320702	-0.194931035706	-5.79979045386	-0.0110294321459	-0.128768821545	-0.809162260564	-0.00636450014269	0.391187174943	9.72772773774	-0.00193414761402	-0.0338465465851	-0.124723358234	0.00113616998007	0.00597493619445	-0.0196567555677	-0.00713549216473	-0.0387991539042	3.09905292743	7.61639008968	44.7241931421	-22.1747053601	-0.090426664306	-0.627877906454	0.947591113625	-0.197951523909	-0.157722373106	0.665952042909	10.3391520598	50.7910923499	-53.1144000068
0.2	2.83698014298	13.895484973	-2.54657946341	-0.00199211192834	-0.0217077555882	-0.168459564366	0.378700495319	-0.200719730637	-5.77759940736	-0.0111586056047	-0.129578095967	-0.809386584988	-0.00596843832214	0.400936466153	9.77085468214	-0.00196805533295	-0.0339688912774	-0.119966026505	0.00114213496365	0.00595503097472	-0.0201536838986	-0.00717273004003	-0.0356765966991	3.14606148269	7.66110324821	44.702123919	-21.9637407437	-0.0910540600379	-0.62691355745	0.98110689508	-0.198108913912	-0.157057633027	0.663528115954	10.3899166153	50.7380185222	-53.0332552567
0.201	2.85087435181	13.8929326841	-2.55799819715	-0.00201390416408	-0.0218767158964	-0.169461051896	0.37849689246	-0.206485987107	-5.75491353311	-0.0112885884319	-0.130387558577	-0.809538633963	-0.00556260548869	0.410729200755	9.81461452268	-0.0020020830212	-0.0340864852248	-0.115221868213	0.00114807978901	0.0059346197378	-0.0206687899399	-0.00720682807461	-0.0325194724701	3.16818697527	7.70579444486	44.6802693736	-21.7453500107	-0.0916804746454	-0.625915657521	1.01469296269	-0.198265640429	-0.156395401527	0.660934882588	10.4406281374	50.6850258028	-52.9521837085
0.202	2.86476600269	13.8903690737	-2.56922261044	-0.00203586585312	-0.0220466621868	-0.170431528927	0.378287534773	-0.212229386004	-5.73188426136	-0.0114193807788	-0.131197135199	-0.809614610414	-0.00514695796503	0.420565846563	9.85867709278	-0.00203622593497	-0.034199342299	-0.110492280225	0.00115400394103	0.00591368429982	-0.0212020860263	-0.00723776369618	-0.0293517706721	3.16721662076	7.75046389767	44.6586362514	-21.5208944716	-0.0923058745471	-0.624884145831	1.04833041708	-0.198421706051	-0.155735842282	0.658183609019	10.4912867075	50.6321142806	-52.8708605021
0.203	2.87865508441	13.8877943734	-2.58017794788	-0.00205799796566	-0.0222175628871	-0.171369871712	0.378072445253	-0.217949654649	-5.70865302789	-0.0115509827204	-0.132006747957	-0.809610905359	-0.00472145176519	0.430446553119	9.90273601812	-0.00207047934498	-0.0343074777378	-0.105778597281	0.00115990688648	0.00589220660969	-0.0217532942406	-0.00726553741485	-0.0261956666671	3.14499138929	7.79511183076	44.6372299335	-21.2917413153	-0.0929302261107	-0.623818981442	1.0819983611	-0.198577113526	-0.155079107379	0.655286197085	10.5418924068	50.5792843561	-52.7889886275
0.204	2.89254158604	13.8852088862	-2.59079661034	-0.00208030143976	-0.0223893853229	-0.172274999923	0.377851647097	-0.223646656588	-5.68535085162	-0.0116833942521	-0.13281631547	-0.809524120072	-0.00428604290069	0.440371175883	9.94650951082	-0.00210483853789	-0.0344109080744	-0.101082076078	0.0011657880743	0.00587016902471	-0.0223218757083	-0.00729017098786	-0.0230714793426	3.10338325965	7.83973847295	44.6160544418	-21.0592419617	-0.093553495674	-0.622720145214	1.11567409517	-0.198731865748	-0.154425336777	0.652255006717	10.5924453173	50.526536712	-52.706299454
0.205	2.90642549697	13.8826129788	-2.6010182146	-0.00210277718031	-0.0225620957661	-0.173145886469	0.377625163578	-0.22932038104	-5.66209805221	-0.0118166152864	-0.133625753072	-0.809351084201	-0.00384068766222	0.450339301061	9.98974084507	-0.00213929881745	-0.0345096510538	-0.096403882646	0.00117164693609	0.0058475545569	-0.0229070599071	-0.00731170555279	-0.0199976505144	3.04427439677	7.88434405641	44.5951124642	-20.8247132972	-0.0941756495674	-0.621587641506	1.14933332097	-0.198885965745	-0.153774657928	0.649102689815	10.6429455218	50.4738722859	-52.6225528121
0.206	2.920306807	13.8800070748	-2.61078960635	-0.00212542605794	-0.0227356594921	-0.173981565582	0.377393017922	-0.234970932115	-5.63900409802	-0.0119506456494	-0.134434973049	-0.809088869835	-0.00338534287631	0.460350270754	10.0321985403	-0.00217385550575	-0.0346037255365	-0.0917450827783	0.00117748288691	0.00582434709001	-0.0235078738779	-0.00733019975014	-0.0169907441862	2.96953825967	7.92892881534	44.5744053968	-20.5894216411	-0.094796654138	-0.620421499669	1.18295035319	-0.199039416667	-0.153127185565	0.64584203728	10.6933931041	50.4212922411	-52.5375368297
0.207	2.93418550636	13.8773916477	-2.62006477639	-0.0021482489081	-0.0229100408445	-0.174781139254	0.377155233197	-0.24059851795	-5.61616757209	-0.0120854850784	-0.135243884885	-0.808734801831	-0.00291996613685	0.470403208163	10.0736762779	-0.00220850394422	-0.0346931513956	-0.0871066353357	0.00118329532624	0.0058005315676	-0.024123170947	-0.0073457278541	-0.0140654637415	2.88102262972	7.97349298474	44.5539334012	-20.3545694537	-0.0954164757755	-0.619221775326	1.21649833233	-0.199192221771	-0.152483021626	0.642485839897	10.7437881492	50.3687979389	-52.4510675073
0.208	2.94806158579	13.8747672129	-2.62880469859	-0.00217124653018	-0.0230852033052	-0.175543782112	0.376911832218	-0.246203439861	-5.59367624903	-0.0122211332186	-0.136052395518	-0.808286464424	-0.00244451601147	0.480497042591	10.1139925786	-0.00224323949462	-0.0347779494074	-0.0824893882873	0.0011890836391	0.00577609415268	-0.0247516588888	-0.00735837792855	-0.0112346851612	2.78053453087	8.01803679917	44.5336954742	-20.1212845221	-0.0960350809389	-0.617988551441	1.2499494389	-0.199344384409	-0.151842255326	0.639046761557	10.7941307436	50.3163909112	-52.3629879728
0.209	2.96193503656	13.872134322	-2.63697713427	-0.00219441968662	-0.0232611095687	-0.176268744754	0.376662837457	-0.251786081616	-5.57160726236	-0.0123575896212	-0.136860409602	-0.807741704535	-0.00195895222317	0.490630534013	10.1529902656	-0.00227805753989	-0.0348581411401	-0.0778940771997	0.00119484719736	0.00575102235964	-0.0253919272	-0.00736825002333	-0.00850950439633	2.66982699889	8.06256049167	44.5136895262	-19.8906115741	-0.0966524361842	-0.616721939169	1.283275105	-0.199495908018	-0.151204963331	0.635537227383	10.8444209755	50.2640728334	-52.2731676847
0.21	2.9758058505	13.8694935553	-2.64455635287	-0.00221776910221	-0.0234377216189	-0.176955355699	0.376408270967	-0.25734689893	-5.5500273658	-0.0124948537408	-0.13766782977	-0.807098631703	-0.00146323580766	0.500802297017	10.1905357412	-0.00231295348488	-0.0349337488418	-0.073321326101	0.00120058536112	0.0057253051593	-0.0260424734824	-0.00737545442407	-0.00589929707508	2.55058764362	8.10706429267	44.4939124673	-19.6635060757	-0.097268508193	-0.615422078505	1.31644622167	-0.199646796105	-0.150571210056	0.631969323964	10.8946589347	50.2118454989	-52.1815012991
0.211	2.98967402003	13.8668455157	-2.65152284317	-0.00224129546342	-0.0236150008077	-0.177603021986	0.376148154313	-0.262886409243	-5.52899326081	-0.0126329249342	-0.138474556894	-0.806355615117	-0.00095732924718	0.511010823938	10.2265181015	-0.00234792275697	-0.03500479533	-0.0687716504162	0.00120629748023	0.00569893305826	-0.026701728596	-0.007380109967	-0.00341178878468	2.42442893717	8.15154842905	44.4743602993	-19.4408300519	-0.0978832638016	-0.614089138725	1.34943333943	-0.199797052234	-0.149941048037	0.628354712971	10.9448447128	50.1597107945	-52.0879074708
0.212	3.0035395382	13.8641908228	-2.65786293894	-0.00226499941779	-0.023792907933	-0.178211228524	0.375882508517	-0.268405181871	-5.50855199504	-0.0127718024578	-0.13928049034	-0.80551127786	-0.000441196581688	0.521254507045	10.2608481131	-0.00238296080658	-0.0350713038862	-0.0642454618501	0.00121198289583	0.00567189815365	-0.0273680806304	-0.00738234242851	-0.00105313424072	2.29288015076	8.19601312331	44.4550282094	-19.2233496904	-0.0984966700303	-0.612723318624	1.38220686157	-0.199946680017	-0.149314518402	0.624704558053	10.9949784035	50.107670677	-51.9923275635
0.213	3.01740239867	13.8615301071	-2.66356847249	-0.00228888157342	-0.0239714033154	-0.178779536331	0.375611354012	-0.273903828574	-5.48874141136	-0.0129114854671	-0.140085528223	-0.804564488724	8.51965016544e-05	0.53153165964	10.2934570769	-0.0024180631076	-0.0351332981546	-0.0597430749749	0.00121764094199	0.00564419416466	-0.0280398973482	-0.0073822829975	0.00117199626255	2.15738085577	8.24045859275	44.4359106673	-19.0117345899	-0.0991086941129	-0.61132484658	1.41473722737	-0.200095683102	-0.148691651392	0.621029461734	11.0450601024	50.0557271511	-51.894724153
0.214	3.03126259572	13.8588640046	-2.66863635927	-0.00231294249851	-0.0241504468734	-0.179307579729	0.3753347106	-0.279382994601	-5.46959064249	-0.013051973015	-0.140889567644	-0.803514351697	0.000621882599464	0.541840535979	10.3242956002	-0.0024532251577	-0.0351908020497	-0.0552647153145	0.00122327094729	0.00561581644237	-0.0287155472297	-0.00738006683705	0.00326032463965	2.01927589843	8.28488504884	44.4170015208	-18.8065583557	-0.0997193035264	-0.609893980424	1.44699508435	-0.200244065162	-0.148072466953	0.617339416523	11.0950899071	50.0038822493	-51.7950795516
0.215	3.0451201243	13.8561931524	-2.67306818068	-0.00233718272105	-0.0243299981946	-0.179795062601	0.375052597428	-0.284843350244	-5.45112064318	-0.0131932640513	-0.141692504916	-0.802360193724	0.00116889254242	0.552179349928	10.3533322985	-0.00248844247856	-0.0352438396718	-0.0508105287263	0.0012288722365	0.00558676195936	-0.0293934187875	-0.0073758317405	0.00520986846447	1.8798117512	8.32929269665	44.3982940914	-18.6083004847	-0.10032846602	-0.608431007157	1.47895144974	-0.200391829883	-0.147456975362	0.613643765915	11.1450679173	49.9521380124	-51.6933942586
0.216	3.05897497997	13.8535181834	-2.6768697761	-0.00236160272845	-0.0245100166029	-0.1802417539	0.374765032961	-0.290285582938	-5.43334474531	-0.0133353574216	-0.142494235789	-0.801101550605	0.00172625536353	0.562546292301	10.3805524466	-0.00252371061601	-0.035292435232	-0.0463805918516	0.00123444413212	0.00555702928086	-0.0300719382094	-0.00736971688556	0.00701984141144	1.74013414275	8.37368173432	44.3797812666	-18.4173491709	-0.100936149645	-0.606936242503	1.5105778579	-0.200538980959	-0.146845177892	0.609951174119	11.1949942345	49.9004964725	-51.5896854028
0.217	3.07282715892	13.8508397231	-2.68005079962	-0.00238620296736	-0.024690461221	-0.180647482408	0.374472034975	-0.295710389929	-5.41626923694	-0.0134782518674	-0.14329465564	-0.799738151771	0.00229399828309	0.572939546823	10.4059565979	-0.00255902514012	-0.0353366129897	-0.0419749234061	0.00123998595602	0.00552661851914	-0.0307495852367	-0.00736186168889	0.0086905519148	1.60128686397	8.41805235275	44.3614555894	-18.2340050638	-0.101542322781	-0.605410030326	1.54184649594	-0.200685522082	-0.146237067501	0.606269607088	11.2448689626	49.8489596373	-51.4839850515
0.218	3.08667665798	13.8481583856	-2.68262430094	-0.00241098384348	-0.0248712910277	-0.181012131003	0.374173620544	-0.301118471522	-5.39989394904	-0.013621946025	-0.144093659668	-0.798269903848	0.00287214670886	0.583357304716	10.4295591879	-0.00259438164522	-0.0353763971994	-0.0375934961376	0.00124549703091	0.00549553127295	-0.0314249071434	-0.00735240476235	0.0102233011706	1.46421164766	8.46240473522	44.3433093441	-18.0584856644	-0.102146954168	-0.603852741916	1.57273032411	-0.200831456931	-0.145632629536	0.602606322034	11.2946922071	49.7975294754	-51.3763387278
0.219	3.10052347455	13.8454747703	-2.68460629694	-0.00243594572145	-0.0250524649084	-0.181335630421	0.373869806046	-0.306510524922	-5.38421285083	-0.0137664384264	-0.144891143056	-0.7966968736	0.00346072425016	0.593797777878	10.4513871371	-0.00262977574985	-0.0354118120721	-0.033236249159	0.00125097668182	0.00546377055392	-0.0320965309174	-0.00734148297101	0.0116202815041	1.32974901926	8.50673905721	44.3253346362	-17.8909301832	-0.102750012926	-0.602264775163	1.60320318316	-0.200976789166	-0.145031842443	0.598967864411	11.3444640758	49.7462079042	-51.2668037862
0.22	3.11436760667	13.8427894594	-2.68601537123	-0.00246108892475	-0.0252339417	-0.181617952754	0.373560607164	-0.311887238668	-5.36921464046	-0.0139117274985	-0.145687001128	-0.795019270285	0.00405975274444	0.604259210681	10.4714784681	-0.00266520309676	-0.0354428817469	-0.0289031005177	0.00125642423745	0.0054313407017	-0.0327631735245	-0.00732923059225	0.012884476022	1.19864001661	8.55105548626	44.3075234686	-17.731404908	-0.10335146859	-0.600646553627	1.63323988713	-0.201121522427	-0.144434678475	0.59536007198	11.3941846782	49.6949967783	-51.1554478854
0.221	3.12820905291	13.8401030156	-2.68687226623	-0.00248641373572	-0.0254156802288	-0.181859104725	0.373246038901	-0.317249287655	-5.35488333297	-0.0140578115638	-0.146481129477	-0.793237427853	0.00466925229497	0.614739890389	10.4898809478	-0.00270065935277	-0.0354696302771	-0.0245939597698	0.00126183903145	0.00539824728979	-0.0334236502867	-0.00731577857406	0.0140195603697	1.07152867874	8.5953541819	44.2898678118	-17.5799088031	-0.10395129113	-0.598998525533	1.66281630163	-0.201265660318	-0.143841104396	0.591788085992	11.4438541255	49.6438978806	-51.0423475057
0.222	3.1420478124	13.8374159797	-2.68719949573	-0.0025119203955	-0.0255976393415	-0.182059120856	0.372926115593	-0.322597328737	-5.3411988325	-0.0142046888406	-0.147273424085	-0.791351787244	0.00528924131829	0.625238156246	10.5066507656	-0.00273614020873	-0.0354920816271	-0.0203087403352	0.00126722040361	0.00536449702392	-0.0340768814522	-0.00730125389022	0.0150298073122	0.948965206309	8.63963529564	44.2723596678	-17.4363791868	-0.104549450974	-0.597321162678	1.69190940837	-0.201409206412	-0.143251082169	0.588256367599	11.4934725309	49.5929129136	-50.9275865331
0.223	3.15588388483	13.8347288695	-2.68702099472	-0.00253760910414	-0.0257797779303	-0.182218056721	0.37260085093	-0.3279319969	-5.32813749206	-0.0143523574433	-0.148063781418	-0.789362878822	0.00591973660004	0.635752407258	10.5218512586	-0.00277164137938	-0.035510259683	-0.0160473715096	0.00127256770093	0.00533009763473	-0.0347218969227	-0.00728577898918	0.0159199947649	0.831409699065	8.68389897104	44.2549911294	-17.3006976098	-0.105145919035	-0.595614959296	1.72049735603	-0.201552164238	-0.142664569626	0.584768719622	11.5430400091	49.5420434929	-50.8112548366
0.224	3.16971727035	13.8320421781	-2.6863617599	-0.00256348002058	-0.0259620549498	-0.182335982245	0.372270257981	-0.333253901972	-5.31567265303	-0.0145008153833	-0.14885209851	-0.787271305453	0.00656075335804	0.646281108731	10.5355516887	-0.00280715860336	-0.0355241882738	-0.0118098099138	0.00127788027864	0.00529505776664	-0.0353578392769	-0.00726947133289	0.0166953178045	0.719236380126	8.72814534382	44.2377544328	-17.1726956218	-0.10574066673	-0.593880430869	1.74855949718	-0.201694537283	-0.14208152111	0.581328312284	11.5925566764	49.491291142	-50.693447046
0.225	3.18354796963	13.8293563735	-2.68524754792	-0.00258953326277	-0.0261444294286	-0.182412975295	0.371934349217	-0.338563625878	-5.30377515918	-0.014650060569	-0.149638273026	-0.785077726156	0.00721230531121	0.656822797616	10.5478260807	-0.0028426876431	-0.0355338912039	-0.00759605026542	0.00128315750095	0.00525938686443	-0.0359839651301	-0.00725244302144	0.0173613051047	0.612738220432	8.77237454204	44.2206420047	-17.0521604791	-0.106333666002	-0.592118112914	1.77607641276	-0.201836328988	-0.141501888098	0.577937712311	11.6420226506	49.4406572878	-50.5742613077
0.226	3.19737598376	13.8266718974	-2.68370455131	-0.00261576890772	-0.026326860474	-0.182449115531	0.371593136544	-0.343861720383	-5.29241385008	-0.0148000908072	-0.150422203309	-0.782782840717	0.00787440475338	0.66737608672	10.5587521262	-0.00287822428485	-0.0355393922966	-0.00340613528715	0.00128839874191	0.0052230950594	-0.0365996449254	-0.00723480049881	0.0179237401558	0.512131881769	8.81658668629	44.2036465041	-16.9388407394	-0.106924889338	-0.590328559746	1.80302992434	-0.201977542741	-0.140925619784	0.574598915526	11.6914380509	49.3901432581	-50.4537981004
0.227	3.2112013143	13.8239891656	-2.68175914511	-0.00264218699159	-0.0265093072711	-0.18244447866	0.371246631331	-0.349148705319	-5.28155602235	-0.0149509038031	-0.151203788417	-0.780387375176	0.00854706263067	0.67793966786	10.5684101557	-0.00291376433872	-0.0355407154466	0.000759835296776	0.00129360338597	0.00518619305629	-0.0372043612952	-0.00721664433496	0.0183885875474	0.417562901373	8.86078188998	44.1867608579	-16.8324516118	-0.10751430979	-0.588512343236	1.82940309437	-0.202118181883	-0.140352663635	0.571313381428	11.7408029977	49.3397502794	-50.3321592808
0.228	3.22502396316	13.8213085672	-2.67943763174	-0.00266878750977	-0.026691729076	-0.182399131132	0.370894844444	-0.354425067262	-5.27116786432	-0.0151024971613	-0.151982928139	-0.777892068523	0.00923028862162	0.688512314031	10.5768821848	-0.00294930363878	-0.0355378846806	0.00490169681507	0.00129877082851	0.00514869202258	-0.0377977061253	-0.00719806907892	0.0187619245216	0.329111046911	8.90496025955	44.169978292	-16.7326801643	-0.108101900987	-0.586670051581	1.85518021649	-0.202258249698	-0.139782965909	0.568082070211	11.7901176125	49.2894794763	-50.2094470263
0.229	3.23884393268	13.8186304654	-2.67676600628	-0.00269557041691	-0.0268740852042	-0.182313125331	0.370537786281	-0.359691258624	-5.26121485839	-0.0152548683869	-0.152759523004	-0.775297660599	0.00992409121895	0.69909288064	10.5842510339	-0.00298483804324	-0.0355309242257	0.00901921285003	0.00130390047626	0.00511060348133	-0.0383793763831	-0.00717916317769	0.0190498779324	0.246795774834	8.94912189488	44.1532923569	-16.6391901597	-0.108687637157	-0.584802288075	1.88034679485	-0.202397749417	-0.139216472134	0.56490547955	11.8393820182	49.2393318713	-50.0857630298
0.23	3.25266122551	13.8159551975	-2.67376976088	-0.00272253562702	-0.0270563350146	-0.182186495329	0.370175466804	-0.36494769713	-5.25166215445	-0.0154080148856	-0.153533474275	-0.772604881233	0.0106284778122	0.709680305919	10.5905995243	-0.00302036343464	-0.0355198585845	0.0131120695805	0.00130899174761	0.00507193920867	-0.0389491689402	-0.00716000895538	0.0192585666857	0.170581731811	8.99326688953	44.1366969484	-16.5516267866	-0.109271493136	-0.58290966992	1.90488951514	-0.202536684217	-0.138653127553	0.561783683603	11.8885963383	49.1893083859	-49.9612076506
0.231	3.26647584465	13.8132830757	-2.67047371343	-0.00274968301347	-0.0272384378888	-0.182019253201	0.369807895572	-0.370194765661	-5.24247490847	-0.0155619339647	-0.154304683936	-0.769814440762	0.0113434547705	0.720273610556	10.5960097499	-0.00305587572024	-0.0355047126141	0.0171798713309	0.00131404407278	0.00503271113695	-0.0395069745009	-0.00714068264721	0.0193940496733	0.10038424332	9.03739533116	44.1201863246	-16.4696208909	-0.109853444385	-0.580992827059	1.92879620777	-0.202675057219	-0.138092877525	0.558716371655	11.9377606975	49.1394098425	-49.8358792588
0.232	3.28028779338	13.810614388	-2.66690184362	-0.00277701240902	-0.0274203532084	-0.181811385937	0.369435081783	-0.375432812411	-5.23361859191	-0.015716622834	-0.155073054667	-0.766927021832	0.0120690275241	0.730871896643	10.6005624245	-0.00309137083235	-0.0354855116097	0.0212221373786	0.00131905689398	0.00499293126432	-0.0400527707579	-0.00712125448279	0.0194622791649	0.0360747397644	9.08150730189	44.1037551175	-16.3927931413	-0.110433466999	-0.579052401054	1.95205580274	-0.202812871492	-0.137535667896	0.55570288701	11.9868752209	49.089636966	-49.7098735869
0.233	3.29409707527	13.8079493985	-2.6630771663	-0.00280452360578	-0.0276020403279	-0.181562852989	0.369057034301	-0.380662151341	-5.22505926713	-0.0158720786062	-0.155838489814	-0.763943272621	0.0128052006454	0.741474346007	10.6043363035	-0.00312684472885	-0.0354622813911	0.0252382999279	0.0013240296654	0.00495261157146	-0.0405866149567	-0.00710178881342	0.0194690595723	-0.0225139248105	9.12560287862	44.0873983421	-16.320757702	-0.111011537721	-0.577089044012	1.97465827991	-0.202950130049	-0.13698144532	0.552742264466	12.0359400345	49.0399903877	-49.5832832009
0.234	3.30790369415	13.8052883491	-2.65902161971	-0.00283221635522	-0.0277834585465	-0.181273584391	0.368673761694	-0.385883062891	-5.21676383237	-0.0160282982978	-0.156600893351	-0.76086380137	0.0135519779274	0.752080217998	10.6074076783	-0.00316229339374	-0.0354350483894	0.0292277033041	0.00132896185316	0.00491176394597	-0.0411086360273	-0.0070823442779	0.0194200114596	-0.0755823005966	9.16968213349	44.0711114004	-16.2531257048	-0.111587633952	-0.575103417566	1.99659461295	-0.20308683585	-0.136430157554	0.549833268975	12.0849552651	48.9904706475	-49.4561970606
0.235	3.32170765405	13.8026314603	-2.65475597605	-0.00286009036803	-0.0279645670785	-0.18094347951	0.368285272265	-0.391095794926	-5.20870023803	-0.0161852788294	-0.157360169838	-0.757689172169	0.0143093624598	0.762688846808	10.6098499405	-0.00319771283781	-0.0354038397356	0.0331896043117	0.00133385293519	0.00487040011478	-0.0416190263441	-0.00706297400185	0.019320540634	-0.123359350753	9.21374513423	44.0548900834	-16.1895084009	-0.112161733757	-0.573096191905	2.01785670948	-0.203222991806	-0.135881753704	0.546974430676	12.1339210395	48.9410781989	-49.3287000954
0.236	3.33550895925	13.7999789324	-2.65029976889	-0.00288814531408	-0.0281453250214	-0.180572406372	0.367891574086	-0.396300563879	-5.20083766803	-0.0163430170265	-0.158116224375	-0.754419902034	0.0150773567024	0.773299638385	10.6117332143	-0.00323309909935	-0.0353686833467	0.0371231736353	0.00133870240104	0.00482853158492	-0.0421180333897	-0.00704372582548	0.0191758121235	-0.166097670171	9.25779194455	44.0387305692	-16.1295200288	-0.112733815875	-0.571068044876	2.03843734838	-0.203358600775	-0.135336184448	0.544164080755	12.1828374853	48.8918134124	-49.2008729428
0.237	3.34930761419	13.7973309469	-2.64567124471	-0.00291638082226	-0.0283256913254	-0.180160201548	0.367492675026	-0.401497556063	-5.19314670027	-0.01650150962	-0.158868962556	-0.751056459179	0.0158559625551	0.783912067019	10.6131240531	-0.00326844824503	-0.0353296080107	0.041027498346	0.00134350975163	0.00478616959258	-0.0426059512783	-0.007024642555	0.0189907288189	-0.204068939005	9.30182262455	44.0226294189	-16.0727803931	-0.113303859728	-0.569019661145	2.05833011371	-0.203493665568	-0.134793402215	0.541400385206	12.2317047303	48.8426765801	-49.0727916732
0.238	3.36310362349	13.7946876676	-2.6408873219	-0.0029447964803	-0.0285056247615	-0.17970667056	0.367088582783	-0.406686929129	-5.18559943279	-0.0166607532464	-0.159618290416	-0.747599262322	0.0166451814244	0.794525671644	10.6140851974	-0.00330375637077	-0.0352866434689	0.0449015852682	0.00134827449895	0.00474332506072	-0.0430831124431	-0.00700576223333	0.0187699145341	-0.237559630623	9.34583723104	44.0065835702	-16.0189171508	-0.113871845424	-0.566951731424	2.07752932876	-0.20362818895	-0.134253361335	0.538681376143	12.2805229025	48.7936679205	-48.9445276409
0.239	3.37689699195	13.7920492422	-2.63596357405	-0.00297339183463	-0.0286850838911	-0.179211588793	0.366679304912	-0.411868813639	-5.17816958716	-0.0168207444488	-0.160364114388	-0.744048681168	0.0174450142862	0.805140051938	10.6146753902	-0.00333901960275	-0.0352398204936	0.0487443652873	0.00135299616577	0.00470000856481	-0.0435498793804	-0.00698711842545	0.0185177012238	-0.266866989961	9.38983581799	43.9905903277	-15.9675678313	-0.114437753766	-0.564864951765	2.09602998785	-0.20376217364	-0.133716018155	0.53600498219	12.3292921303	48.744787583	-48.8161473125
0.24	3.39068772447	13.7894158033	-2.63091422059	-0.00300216639009	-0.0288640270369	-0.178674702833	0.366264848848	-0.417043314727	-5.1708325888	-0.0169814796767	-0.161106341247	-0.740405037533	0.0182554617443	0.815754864256	10.6149492462	-0.00337423409847	-0.0351891709618	0.0525546983627	0.0013576742852	0.00465623030673	-0.0440066367892	-0.0069687405148	0.0182381200819	-0.292295293882	9.43381843683	43.9746473529	-15.9183816463	-0.115001566253	-0.562760022927	2.11382768949	-0.203895622314	-0.133181331136	0.53336905688	12.3780125419	48.6960356532	-48.6877122819
0.241	3.40447582611	13.7867874701	-2.62575213797	-0.00303111960974	-0.0290424122545	-0.17809573225	0.365845221933	-0.422210513832	-5.16356562148	-0.0171429552863	-0.16184487807	-0.736668607613	0.0190765240852	0.826369817464	10.6149571708	-0.00340939604792	-0.035134727923	0.0563313792263	0.0013623084004	0.00461200009636	-0.0444537839558	-0.00695065400664	0.0179348962343	-0.314152401279	9.47778513683	43.9587526516	-15.8710209951	-0.11556326509	-0.560637649797	2.1309185701	-0.20402853761	-0.132649260906	0.530771404388	12.4266842658	48.6474121575	-48.5592791811
0.242	3.41826130202	13.7841643496	-2.62048887089	-0.00306025091452	-0.0292201973065	-0.177474371674	0.365420431441	-0.427370470474	-5.15634766291	-0.0173051675414	-0.162579632186	-0.732839624863	0.0199082013283	0.836984668712	10.6147453248	-0.00344450167471	-0.0350765256615	0.0600731436371	0.00136689806412	0.00456732734056	-0.0448917276444	-0.00693288083515	0.0176114467347	-0.332746597971	9.52173596544	43.9429045597	-15.8251627758	-0.116122833185	-0.558498540892	2.14729923895	-0.204160922126	-0.132119770301	0.528209804324	12.4753074304	48.598917068	-48.4308997765
0.243	3.43204415746	13.7815465378	-2.61513467133	-0.00308955968299	-0.0293973396389	-0.176810293238	0.364990484594	-0.432523224056	-5.14915949944	-0.0174681126131	-0.16331051114	-0.728918283377	0.0207504932722	0.84759921919	10.6143556316	-0.00347954723742	-0.0350145997522	0.0637786750867	0.00137144283831	0.00452222103902	-0.0453208754279	-0.006915439671	0.0172708815672	-0.348383736953	9.56567096858	43.9271017286	-15.7804994583	-0.11668025416	-0.556343407915	2.16296671581	-0.204292778423	-0.131592824382	0.525682033505	12.5238821641	48.5505503076	-48.3026209921
0.244	3.44582439779	13.7789341212	-2.60969851911	-0.00311904525099	-0.0295737963601	-0.176103149228	0.364555388584	-0.437668795667	-5.14198372443	-0.01763178658	-0.164037422653	-0.724904742077	0.0216033995368	0.858213309917	10.6138258211	-0.00351452903085	-0.0349489871087	0.0674466118453	0.00137594229372	0.00447668978652	-0.045741629574	-0.00689834622654	0.0169160073621	-0.361364673146	9.609590191	43.9113431089	-15.7367399633	-0.117235512346	-0.554172965372	2.17791837087	-0.204424109031	-0.131068390423	0.523185885628	12.5724085951	48.5023117546	-48.1744850352
0.245	3.45960202844	13.7763271779	-2.60418818332	-0.00314870691128	-0.0297495242222	-0.17535257497	0.364115150591	-0.442807189889	-5.13480471889	-0.0177961854286	-0.164760274589	-0.720799129092	0.0224669196005	0.868826817582	10.6131895084	-0.00354944338741	-0.0348797260257	0.0710755542623	0.00138039600951	0.00443074178099	-0.0461543814909	-0.00688161355609	0.0165493335315	-0.371982988123	9.65349367652	43.8956279338	-15.693610318	-0.117788592794	-0.551987930252	2.19215186796	-0.204554916445	-0.130546437885	0.520719190128	12.6208868516	48.4542012473	-48.0465295538
0.246	3.47337705492	13.7737257786	-2.59861026704	-0.00317854391319	-0.0299244796056	-0.174558191844	0.363669777798	-0.447938396558	-5.12760861963	-0.0179613050534	-0.165478974927	-0.716601546592	0.0233410528346	0.879439650487	10.6124763019	-0.00358428667853	-0.0348068562124	0.0746640721882	0.00138480357282	0.00438438483685	-0.0465595067872	-0.00686525234906	0.0161730805383	-0.380522998323	9.69738146834	43.8799557015	-15.6508541554	-0.11833948127	-0.549789021763	2.20566511154	-0.204685203133	-0.130026938376	0.518279827433	12.6693170616	48.4062185886	-47.9187877849
0.247	3.4871494828	13.7711299884	-2.59297025949	-0.00320855546225	-0.0300986185068	-0.17371961043	0.363219277404	-0.453062392504	-5.12038327241	-0.0181271412567	-0.166193431738	-0.712312075862	0.0242257985321	0.890051744606	10.6117119372	-0.00361905531605	-0.0347304188201	0.0782107124887	0.00138916457844	0.00433762640299	-0.0469573609234	-0.00684927121378	0.0157891900199	-0.387258038474	9.74125360927	43.8643261579	-15.6082330197	-0.118888164261	-0.547576961108	2.21845619677	-0.204814971535	-0.129509865591	0.515865743044	12.7176993526	48.3583635504	-47.7912887558
0.248	3.50091931773	13.7685398669	-2.58727260865	-0.00323874071977	-0.0302718965288	-0.172836433672	0.362763656636	-0.458179143228	-5.11311817612	-0.0182936897492	-0.166903553167	-0.70793078249	0.0251211559343	0.900663059792	10.6109184344	-0.00365374575369	-0.0346504564606	0.0817140064519	0.00139347862843	0.00429047358479	-0.0473482754915	-0.00683367695052	0.0153993364957	-0.392449009978	9.78511014199	43.8487392781	-15.5655265674	-0.119434628978	-0.545352471328	2.23052336473	-0.204944224065	-0.12899519524	0.513474959764	12.7660338523	48.3106358772	-47.6640574932
0.249	3.5146865654	13.7659554702	-2.58152077533	-0.00326909880247	-0.0304442688757	-0.171908260123	0.362302922762	-0.463288604524	-5.10580441589	-0.0184609461495	-0.167609247419	-0.703457721713	0.0260271242523	0.911273576146	10.6101142731	-0.00368835448853	-0.0345670132188	0.0851724771364	0.00139774533181	0.00424293316949	-0.0477325551055	-0.00681847481207	0.0150049403996	-0.396343182238	9.82895110925	43.8331952486	-15.5225325003	-0.119978863352	-0.543116277165	2.24186496087	-0.205072963115	-0.128482904966	0.511105587473	12.8143206879	48.2630352909	-47.5371152684
0.25	3.52845123156	13.7633768512	-2.57571731135	-0.00329962878208	-0.0306156903493	-0.170934687087	0.361837083098	-0.468390724026	-5.09843458817	-0.0186289059845	-0.168310422752	-0.698892943736	0.0269437026856	0.921883290574	10.6093145837	-0.00372287806247	-0.034480134657	0.0885846464644	0.00140196430422	0.00419501165448	-0.0481104749088	-0.00680366875078	0.0146071821913	-0.399173234338	9.8727765541	43.8176944491	-15.479066506	-0.120520856043	-0.540869104985	2.25247939833	-0.205201191055	-0.127972974256	0.508755832794	12.8625599863	48.2155614933	-47.4104797915
0.251	3.54221332201	13.7608040606	-2.56986392103	-0.00333032968493	-0.0307861153498	-0.169915313763	0.361366145014	-0.473485442681	-5.09100272111	-0.0187975646897	-0.169006987473	-0.694236498995	0.0278708904377	0.932492213541	10.6085313503	-0.0037573130637	-0.0343898678128	0.0919490420911	0.00140613516769	0.00414671527772	-0.0484822786175	-0.00678926165102	0.0142070173127	-0.401156522788	9.91658652004	43.8022374349	-15.4349619895	-0.121060596437	-0.538611682723	2.26236512605	-0.205328910234	-0.127465384338	0.506424003863	12.9107518742	48.1682141707	-47.2841655165
0.252	3.55597314745	13.7588468126	-1.34463201091	-0.00336164440663	-0.0318433280383	-1.94451006328	0.360890137755	-0.478529075514	-4.99626294617	-0.0189700907305	-0.176045094125	-13.381976804	0.0288078071854	0.941341281912	7.08960539151	-0.00379444973268	-0.0398834701464	-11.0791537094	0.00141352825852	0.0106394663962	13.0339845155	-0.00677454610787	0.0152240690061	2.43525990969	9.96038118337	43.7870892145	-14.8614788055	-0.12158698501	-0.514165463163	46.6300739947	-0.205450744012	-0.116202171225	22.0200022206	12.9588961266	48.1202906322	-48.5629114211
0.253	3.5697315522	13.7579626951	-0.42360303551	-0.0033946309479	-0.0341297545137	-2.62834288764	0.360409173631	-0.483399173149	-4.7439323233	-0.0191538535282	-0.191480501316	-17.4888375787	0.0297516934179	0.946431182984	3.09019675168	-0.0038411308142	-0.0534786928859	-16.1112917695	0.00143109594957	0.0244959157066	14.6789141053	-0.00675738905247	0.0190900417942	5.29668566632	10.0041611351	43.7728143285	-13.6882930622	-0.122071834475	-0.455533466824	70.6339186821	-0.205555745074	-0.0937999516104	22.7844370092	13.0069925447	48.0725455653	-46.9272224903
0.254	3.58348952996	13.7579928108	0.48383439891	-0.00343022990986	-0.0370681693919	-3.24848686858	0.359923470782	-0.488006524134	-4.47076964681	-0.0193549658095	-0.210744061343	-21.0382824757	0.030698666734	0.947515449295	-0.921664129186	-0.00390383586625	-0.0719314112275	-20.7941449137	0.00146312418016	0.0395605454594	15.4503454003	-0.00673500125085	0.0256855614436	7.89435363258	10.0479274884	43.7598922651	-12.1558337063	-0.122486264182	-0.373325948481	93.7811180045	-0.20563810272	-0.0709153404434	22.984785325	13.0550421213	48.026607776	-44.9483560398
0.255	3.5972480177	13.7589826808	1.49590573087	-0.00346907378269	-0.0406195762706	-3.85432688894	0.359433308756	-0.492317528712	-4.15123950946	-0.0195770878566	-0.233500032753	-24.4736603447	0.0316446058162	0.944362715028	-5.38380440601	-0.00398728938055	-0.0949756173588	-25.2942673489	0.00151055022123	0.0552915366963	16.0116370735	-0.00670549627387	0.0333243925058	7.3833084918	10.0916870213	43.7591734146	10.7181326747	-0.122807076866	-0.268299419667	116.271939624	-0.205697626272	-0.0481317642936	22.5823669746	13.1030560669	48.0012833547	-5.70048660785
0.256	3.61100796931	13.7609205235	2.37977958098	-0.00351175631567	-0.0447454896927	-4.39749995519	0.358938984318	-0.496331347285	-3.87639763649	-0.0198235395452	-0.259403344562	-27.3329632735	0.0325852926777	0.937011008138	-9.31960937355	-0.00409596128645	-0.122368194454	-29.4908868413	0.00157378313915	0.0711742991314	15.7538877967	-0.00666786097953	0.0419461961824	9.86029886141	10.1354518819	43.7705477442	12.0305264518	-0.123011763813	-0.141074473305	138.1779531	-0.205734515357	-0.0256464049938	22.3883516252	13.1510548761	47.9963351599	-4.19590286165
0.257	3.62477029452	13.7637298982	3.23896988295	-0.00355882661423	-0.0493951074301	-4.90173551968	0.358440786096	-0.500065096958	-3.59110170882	-0.0200972490884	-0.288015741785	-29.891831171	0.0335166803223	0.925764280987	-13.1738449279	-0.00423404595162	-0.153801135886	-33.374996024	0.00165269890197	0.0866572265087	15.2119669578	-0.00662042380753	0.0529281478193	12.1036044124	10.1792288188	43.7833260532	13.5260914564	-0.123078568546	0.00746500762017	158.90100875	-0.205749058691	-0.00344026421794	22.0239299266	13.1990495215	47.9929554642	-2.56348866224
0.258	3.63853585169	13.7673844581	4.0701499451	-0.00361078892571	-0.0545295155224	-5.36708066482	0.357938998764	-0.503509566826	-3.29783802805	-0.0204007782711	-0.319042623647	-32.1619325543	0.0344349190991	0.910713272544	-16.9281719593	-0.00440542197114	-0.188950903154	-36.9245385116	0.00174677306711	0.101491103776	14.4557875758	-0.006560936765	0.0660459372366	14.1319744222	10.2230193244	43.797685295	15.1923921481	-0.122986810272	0.176051539234	178.272054479	-0.205741604573	0.018348499805	21.5535981193	13.2470416558	47.9913131959	-0.721047967672
0.259	3.65230547122	13.7718545974	4.87012847699	-0.00366811037053	-0.0601133741188	-5.80063652796	0.357433915221	-0.506657518896	-2.99806611217	-0.0207364118424	-0.352224518992	-34.2018581348	0.0353362579119	0.891964353208	-20.5696667126	-0.00461364573087	-0.227496616304	-40.1668877886	0.00185527541392	0.11551358984	13.5891845525	-0.00648736631543	0.0810949619035	15.9660749117	10.266825061	43.8137878986	17.0128151327	-0.122717104992	0.363359021155	196.342909363	-0.205712615224	0.0396301990694	21.0098004097	13.2950331345	47.9916441395	1.38293515146
0.26	3.66607995262	13.7771082068	5.63709050044	-0.00373122437222	-0.0661146292647	-6.20187376388	0.35692583489	-0.509503143256	-2.69318260835	-0.0211061891774	-0.387330151047	-36.0094059762	0.0362170574188	0.869634660452	-24.0897187991	-0.00486195599969	-0.269123921322	-43.087722246	0.00197734493808	0.128625458484	12.6345527368	-0.00639787241676	0.0978928354437	17.6296721687	10.310647844	43.8317780633	18.9675142393	-0.122251403577	0.568043809353	213.026667032	-0.205662630521	0.0603392064954	20.4082144425	13.3430260762	47.9942394416	3.8076692
0.261	3.67986006251	13.7831115727	6.36964110285	-0.00380053194754	-0.0725005213783	-6.5699104634	0.356415062368	-0.512041899661	-2.38433020096	-0.0215119163681	-0.42412423019	-37.5787523084	0.0370737993122	0.843849126327	-27.4813494511	-0.00515326984891	-0.313503777131	-45.6719893728	0.00211203072426	0.140746113885	11.6067580647	-0.00629078571299	0.11628057209	19.1458011241	10.3544896227	43.851779309	21.0349771678	-0.121573043318	0.788676708598	228.239131457	-0.205592249984	0.0804218674041	19.7571073747	13.3910229179	47.9994437905	6.60102855414
0.262	3.69364653317	13.7898297319	7.0666773133	-0.00387640087668	-0.0792373369052	-6.90372059038	0.355901906271	-0.514270294116	-2.07245870936	-0.02195516086	-0.462364753779	-38.9022948694	0.0379030935002	0.814739249654	-30.7384038937	-0.00549016782158	-0.360292168212	-47.9047927897	0.00225830755221	0.15180754201	10.5160981857	-0.00616458472134	0.136121411207	20.53587711	10.398352459	43.8738933344	23.1930735856	-0.120666831717	1.02374649318	241.900437702	-0.205502123521	0.0998310598903	19.0612775978	13.4390264615	48.0076433907	9.79817171395
0.263	3.7074400614	13.7972267276	7.72731419094	-0.00395916471355	-0.0862903368353	-7.20227926973	0.355386678273	-0.516185703285	-1.75835962896	-0.0224372441853	-0.501801896789	-39.9719911514	0.0387016843624	0.782442474782	-33.8551458518	-0.00587487918083	-0.409130550276	-49.7719713377	0.002415086745	0.161750843571	9.37050493517	-0.00601787453084	0.157298969793	21.8192400619	10.4422385056	43.8981998151	25.41988796	-0.119519126167	1.27166460786	253.935791654	-0.205392946152	0.118523677995	18.3239586126	13.4870399096	48.0192528611	13.4207691997
0.264	3.72124130766	13.8052658035	8.35083752312	-0.00404912178356	-0.0936238031731	-7.46465340588	0.354869692307	-0.517786227459	-1.44268871774	-0.0229592341285	-0.54217798956	-40.7801943904	0.0394664565384	0.747101877243	-36.8260492248	-0.00630926784795	-0.459646783965	-51.2604960404	0.00258122441544	0.170524497298	8.17680251975	-0.00584936751855	0.179715054786	23.0129299239	10.486149984	43.9247569337	27.6943492144	-0.118117908579	1.53077056694	264.276126514	-0.205265454549	0.136459527534	17.5477404654	13.5350668868	48.0347015693	17.4766470939
0.265	3.73505089534	13.8139095572	8.93666993268	-0.00414653426472	-0.10120115915	-7.69005854847	0.354351263912	-0.519070563409	-1.12598318327	-0.0235219372147	-0.583228182926	-41.3201923413	0.0401944404811	0.708866008166	-39.6456889288	-0.00679481944633	-0.511456412805	-52.3587616387	0.0027555284677	0.178083607232	6.94141734771	-0.00565786633271	0.20328731689	24.1315942849	10.5300891637	43.9536024458	29.9966748729	-0.116452854301	1.79933798875	272.858717111	-0.205120424332	0.153600905703	16.7350158722	13.5831114475	48.0544197813	21.9597769305
0.266	3.74886941015	13.8231200642	9.48434408754	-0.00425162741198	-0.108985135368	-7.87789388737	0.353831709684	-0.520037893233	-0.808676464483	-0.0241258920869	-0.624681561329	-41.5865644658	0.040882817896	0.667888821709	-42.3086839865	-0.00733262975333	-0.564164201181	-53.0568151141	0.00293676512028	0.184389697922	5.67076403326	-0.00544224924774	0.22794685306	25.1874780542	10.5740583424	43.9847551084	32.308650434	-0.11451539469	2.07558123334	279.62777206	-0.204958667624	0.169912511376	15.8881954727	13.6311780698	48.0788249584	26.850577347
0.267	3.76269739967	13.8328589762	9.99347997457	-0.00436458896145	-0.11693796358	-8.0277625363	0.353311346843	-0.520687787415	-0.491111898795	-0.0247713641457	-0.666262556331	-41.5754255385	0.0415289271291	0.624329644414	-44.8096706028	-0.00792339479463	-0.617365881429	-53.3465453828	0.00312366536931	0.189410800137	4.37144039526	-0.005201457908	0.25363582642	26.1904686653	10.6180598281	44.0182163172	34.61376708	-0.112298772761	2.35766262609	284.535013441	-0.204781030611	0.185361514068	15.0098099119	13.6792716366	48.1083085004	32.1165065467
0.268	3.77653537296	13.8430875987	10.463764932	-0.00448556873607	-0.12502158566	-8.13948162462	0.352790492889	-0.521020121269	-0.173555809073	-0.0254583417075	-0.707692567204	-41.2845962065	0.0421302685321	0.578353161687	-47.1432948515	-0.00856740277443	-0.670650078161	-53.2218480796	0.00331493160721	0.193121675675	3.05031068196	-0.00493448741895	0.280305151669	27.1481818336	10.6620959222	44.0539718213	36.8972411677	-0.109798091319	2.64370025767	287.540249725	-0.204588391006	0.199917696709	14.1025553705	13.7273974024	48.1432232171	37.7129269391
0.269	3.79038380023	13.8537669491	10.8949358668	-0.00461467846344	-0.133197869077	-8.21308520883	0.352269465326	-0.521035004261	0.143789824331	-0.0261865338549	-0.748691727737	-40.7137248596	0.042684509815	0.530129404122	-49.3042202781	-0.00926452800793	-0.723600388854	-52.6787733079	0.00350924449168	0.195504093254	1.71452447663	-0.00464037870218	0.307912281871	28.0660785706	10.7061689048	44.0919934116	39.1459394768	-0.107010353012	2.93177635534	288.611945606	-0.204381655343	0.213553629269	13.1693097503	13.7755609499	48.1838717913	43.5842214376
0.27	3.80424311261	13.8648577988	11.2867636289	-0.00475199180935	-0.141428822744	-8.24882212568	0.351748581463	-0.520732721812	0.460775072221	-0.0269553701078	-0.788980777887	-39.8643754398	0.043189491377	0.479833719783	-51.2871483998	-0.0100142270052	-0.775797605765	-51.7156605128	0.00370527009097	0.196547105319	0.371499651405	-0.00431821299892	0.336419124654	28.947606996	10.7502810218	44.132240498	41.3482333198	-0.103934491723	3.21994622341	287.727790538	-0.204161756103	0.226244850462	12.2131326339	13.8237681341	48.2304964709	49.6651378572
0.271	3.81811370186	13.8763207005	11.6390396226	-0.00489754462522	-0.149676808987	-8.24715035847	0.351228158258	-0.520113689192	0.777290169615	-0.027764002002	-0.828283010529	-38.7400898447	0.0436432315969	0.427646719947	-53.0868512726	-0.0108155368417	-0.826822067154	-50.3332622662	0.00390166729273	0.196247298217	-0.971113853933	-0.00396710838152	0.365790110137	29.7943639683	10.7944344728	44.1746615162	43.4938029572	-0.100571394735	3.50624775155	284.875265738	-0.203929648655	0.23797004446	11.2372553641	13.8720250174	48.2832702062	55.8823326007
0.272	3.83199592021	13.8881160028	11.9515649471	-0.00505133540407	-0.157904748725	-8.20872911946	0.350708512205	-0.519178417069	1.09325407562	-0.0286113066424	-0.866326270367	-37.3464298317	0.0440439320501	0.373754186433	-54.6982157563	-0.0116670759387	-0.876256126879	-48.5348571844	0.00409709544255	0.194609001413	-2.30547975388	-0.00358621811231	0.395990428298	30.6062723537	10.8386314011	44.2191951237	45.5734120235	-0.0969239151156	3.78871148798	280.052207124	-0.203686308031	0.248711204347	10.2450644093	13.9203377972	48.342289413	62.1560810804
0.273	3.84589008014	13.9002038564	12.2241423074	-0.00521332593747	-0.166076318075	-8.13440957964	0.350189959252	-0.517927488276	1.40860350942	-0.0294958922705	-0.902844985744	-35.691000922	0.0443899826078	0.318346928965	-56.1162991789	-0.0125670473677	-0.923686731046	-46.3263511489	0.00429022216769	0.191644448867	-3.62362533975	-0.00317473067336	0.426984449594	31.3817702388	10.8828738843	44.2657711641	47.5786687881	-0.092996873736	4.06537127113	273.267359187	-0.203432725541	0.258453776394	9.24007968418	13.9687127262	48.4075685126	68.4021180794
0.274	3.85979645417	13.9125442131	12.4565710556	-0.00538344216418	-0.174156135344	-8.0252249592	0.349672814735	-0.516361545273	1.72328249784	-0.0304161058712	-0.937582215824	-33.7834592389	0.0446799663629	0.261620581386	-57.3363959801	-0.0135132447778	-0.968708089256	-43.7163652703	0.00447973133697	0.187373889703	-4.91749298756	-0.00273187127903	0.45873433906	32.1180086926	10.9271639255	44.314311393	49.5017889589	-0.088797050397	4.33427540685	264.540912242	-0.203169905262	0.267186780647	8.2259288223	14.0171560286	48.4790363557	74.5335680917
0.275	3.87371527469	13.9250968214	12.6486455519	-0.00556157520089	-0.182109938077	-7.88238050505	0.349157393319	-0.514481287794	2.03723246022	-0.0313700428272	-0.970291696041	-31.6355011947	0.0449126643167	0.203775326066	-58.3541146584	-0.0145030610355	-1.01092442616	-40.716308542	0.00466433110537	0.181825647083	-6.17899225257	-0.00225690467408	0.491198870855	32.8110548992	10.9715034462	44.3647299732	51.3353715539	-0.0843331635089	4.59349836944	253.905012941	-0.20289886042	0.274902904116	7.2063181157	14.0656738141	48.5565346013	80.4629231021
0.276	3.88764673371	13.9378212227	12.8001571167	-0.00574758254503	-0.189904750188	-7.70724371812	0.348644008935	-0.512287480131	2.35038286354	-0.0323555586073	-1.00073986429	-29.260835311	0.045087059748	0.145015536721	-59.1654640325	-0.015533499647	-1.04995279683	-37.3404327997	0.00484276199127	0.175036124721	-7.40005247166	-0.00174913901509	0.524332447122	33.4560976345	11.0158942781	44.4169337576	53.0721971616	-0.0796158378273	4.84115299369	241.404235554	-0.202620609686	0.281598563548	6.18500074779	14.1142719904	48.6398180745	86.1040233001
0.277	3.9015909827	13.9506767511	12.9108996633	-0.00594128943991	-0.197509039573	-7.50133505112	0.348132974711	-0.509780967459	2.66264248127	-0.0333702824642	-1.0287078495	-26.6751351109	0.0452023421819	0.0855493309747	-59.76694746	-0.0166011890189	-1.08542594693	-33.6058674018	0.00501380493381	0.167049760358	-8.57267625348	-0.00120793063051	0.558084322027	34.0476521749	11.0603381562	44.4708223838	54.7050553635	-0.0746575597749	5.07540311112	227.095999319	-0.202336173436	0.287273935387	5.16574293072	14.162956178	48.7285570843	91.3739963844
0.278	3.91554813235	13.9636225405	12.9806790464	-0.00614249039304	-0.204892866686	-7.26631917544	0.347624602877	-0.506962700564	2.97389130923	-0.0344116330905	-1.05399340301	-23.8959719076	0.0452579108602	0.0255880256065	-60.1556632763	-0.0177023995904	-1.11699519612	-29.5326309624	0.00517628927651	0.15791892504	-9.68899438278	-0.000632689454986	0.592398029028	34.5797618266	11.1048367115	44.5262882147	56.2266063318	-0.0694726199351	5.2944765685	211.050915428	-0.202046569993	0.291932951148	4.15228859079	14.2117316274	48.8223416378	96.1951105297
0.279	3.92951825239	13.976617543	13.0093259811	-0.00635095083872	-0.212028024682	-7.0039968164	0.347119204642	-0.503833768312	3.28397319489	-0.0354768361681	-1.07641275216	-20.9427263898	0.0452533776176	-0.0346545106968	-60.3294093304	-0.0188330638487	-1.14433332034	-25.1436174905	0.0053291006223	0.147703766546	-10.741322605	-2.28849371649e-05	0.627211006614	35.0461933463	11.1493914636	44.5832161576	57.6292794272	-0.0640770423763	5.49667854916	193.3530459	-0.201752811889	0.295583257085	3.14832328493	14.2606031419	48.9206874422	100.496498346
0.28	3.94350137144	13.9896205621	12.9967123643	-0.00656640893687	-0.218888171629	-6.716297077	0.34661709004	-0.500395437083	3.5926892627	-0.0365629437214	-1.09580235443	-17.8364781354	0.0451885690573	-0.0949626099296	-60.2867891352	-0.019988799212	-1.1671374063	-20.4645544188	0.00547118850305	0.136471994961	-11.7222205649	0.000621947773692	0.6624544151	35.4406236257	11.1940038134	44.6414834026	58.9052106366	-0.0584885005517	5.68040510009	174.100055967	-0.201455902192	0.298236137765	2.15743807401	14.3095750074	49.0230435471	104.21571146
0.281	3.95749747687	14.0025903036	12.9427705109	-0.0067885775003	-0.225448955223	-6.40527011251	0.346118567723	-0.496649196342	3.89979221928	-0.0376668551635	-1.11202052977	-14.5998725514	0.0450635279209	-0.15511966291	-60.0273168262	-0.0211649337395	-1.18513164863	-15.5239302445	0.00560157380465	0.124298608225	-12.6245529065	0.00130220154848	0.698053134475	35.7568151234	11.2386750347	44.7009591175	60.0462191105	-0.0527262196272	5.84415674889	153.403241627	-0.201156830921	0.299906403858	1.18309411185	14.3586509299	49.1288014374	107.300068982
0.282	3.97150651475	14.0154854463	12.8475149013	-0.00701714604305	-0.231688130269	-6.07307997777	0.34562394472	-0.49259680941	4.20498164371	-0.0387853399027	-1.12494894864	-11.2569652008	0.0448785135493	-0.214909080258	-59.5515178689	-0.0223565345931	-1.19807005868	-10.3528898509	0.00571935588658	0.111265555648	-13.4415522492	0.00201819108116	0.733925930879	35.9887776849	11.2834062663	44.7615041381	61.0438221619	-0.0468108652141	5.98655207715	131.387414889	-0.200856571596	0.300612245278	0.228588729165	14.4078339833	49.2373053558	109.707767852
0.283	3.98552838984	14.0282647366	12.7110656612	-0.00725178294267	-0.23758566898	-5.72199744579	0.345133526131	-0.488240368405	4.50790036726	-0.0399150613536	-1.13449395325	-7.83304401417	0.044634001334	-0.27411535033	-58.8610222763	-0.0235584391483	-1.20573905162	-4.98509603465	0.0058237193333	0.0974613377887	-14.1668834686	0.0027701469351	0.769985777012	36.1309145821	11.3281985037	44.8229706928	61.8892871961	-0.0407644186256	6.10634110003	108.190630873	-0.200556077948	0.300375051538	-0.702976208646	14.4571265678	49.3478636041	111.408728771
0.284	3.99956296576	14.0408871059	12.5336731002	-0.00749213770916	-0.243123863996	-5.35439258533	0.344647614771	-0.483582352198	4.80813204614	-0.0410526021755	-1.14058769049	-4.35443045935	0.0443306810664	-0.332525184983	-57.9586470292	-0.024765288613	-1.20795987779	0.543443688235	0.00591394027311	0.082980541823	-14.7947084627	0.00355820997847	0.806140309732	36.1781508575	11.3730525902	44.8852021955	62.57371822	-0.034610038932	6.20241828715	83.963743371	-0.200256280821	0.299219201985	-1.60872289899	14.5065303798	49.4597605473	112.385157511
0.285	4.01361006522	14.0533118137	12.315742353	-0.00773784335302	-0.248287423731	-4.97272688532	0.344166510752	-0.478625686158	5.10520003387	-0.042194490539	-1.14318903638	-0.848261331004	0.0439694541035	-0.38992874071	-56.8484644242	-0.0259715639835	-1.2045908633	6.1945852896	0.00598939220022	0.0679233123958	-15.3197503916	0.00438242633651	0.842292406346	36.1260423691	11.4179692078	44.9480331416	63.0881739929	-0.0283719122643	6.27383504816	58.8697786505	-0.199958085305	0.297171829318	-2.4860224335	14.5560463946	49.5722690304	112.631808758
0.286	4.02766947043	14.0654986135	12.0578572471	-0.00798851884466	-0.253063559535	-4.57954472279	0.343690511007	-0.473373802328	5.39856762672	-0.043337227204	-1.14228429374	2.65774661861	0.0435514292834	-0.446120899545	-55.5358532462	-0.0271716241277	-1.19552942513	11.9282910485	0.00604955123595	0.0523947590701	-15.73735626	0.00524274296953	0.878340859678	35.9708642956	11.462948869	45.0112891356	63.4238140434	-0.0220750889912	6.31981149802	33.083121057	-0.19966236811	0.294262560499	-3.33251520572	14.6056748606	49.6846629082	112.155946754
0.287	4.04174092371	14.0774079433	11.7608023863	-0.00824377165637	-0.257442063889	-4.17746398436	0.343219908757	-0.467830698637	5.68763975403	-0.0444773131745	-1.13788764719	6.13554647673	0.0430779175381	-0.500902591139	-54.0275299425	-0.0283597457536	-1.18071382668	17.7029058545	0.00609400076679	0.0365043026056	-16.0435566688	0.00613900396485	0.91418113097	35.7096782887	11.5079919071	45.0747870769	63.5720685497	-0.0157453095859	6.33974731265	6.78850820267	-0.19936997521	0.290523239738	-4.14612631523	14.6554153068	49.796229384	110.977004983
0.288	4.05582412825	14.0890011357	11.425582489	-0.00850320037767	-0.261415378716	-3.7691656699	0.34275499291	-0.462000995691	5.97176613775	-0.0456112776795	-1.13004136284	9.55702223725	0.0425504251751	-0.55408213481	-52.3315573979	-0.0295301649876	-1.16012464119	23.4754651375	0.00612243539983	0.0203649634729	-16.2351215967	0.00707094760987	0.949706159079	35.3403779294	11.5530984684	45.1383355247	63.5248270333	-0.00940882018669	6.33323148576	-19.820161984	-0.199081719771	0.285987638819	-4.92507552297	14.7052665619	49.9062808639	109.125954844
0.289	4.06991874914	14.100240646	11.053438073	-0.00876639739339	-0.264978652714	-3.35738232662	0.342296047417	-0.455889989661	6.25024592341	-0.0467357062224	-1.11881572289	12.8942576623	0.0419706458186	-0.605476578226	-50.4573294352	-0.0306771202545	-1.13378589268	29.2020318713	0.0061346641801	0.00409259708102	-16.309611187	0.0080382042916	0.984807204365	34.8617126424	11.5982685038	45.2017352587	63.2746409029	-0.00309217904282	6.30005080199	-46.5412055497	-0.198798380371	0.280691160342	-5.66788143176	14.7552267853	50.0141660417	106.644400753
0.29	4.08402441461	14.1110902933	10.6458565705	-0.00903295161298	-0.268129786469	-2.94488518281	0.341843350572	-0.449503699831	6.52233373676	-0.0478472684285	-1.10430868942	16.1198092656	0.0413404510255	-0.654913007841	-48.4155297953	-0.0317948961244	-1.10176584701	34.8380594668	0.00613061301922	-0.0121949188564	-16.2654206878	0.00904029524681	1.01937470606	34.2732907514	11.6435017614	45.2647800462	62.8149340823	0.00317794478353	6.2401968507	-73.166697021	-0.198520699521	0.274670539759	-6.3733597328	14.8052935083	50.1192799552	103.583426282
0.291	4.09814071751	14.1215155108	10.2045782693	-0.00930245123821	-0.270869463996	-2.53446987041	0.341397174268	-0.442848909422	6.78724707989	-0.0489427454207	-1.08664529494	19.2069796911	0.040661879619	-0.70222980527	-46.2180650615	-0.0328778677623	-1.06417742886	40.3387768383	0.00611032629046	-0.0283785386612	-16.1018189218	0.0100766321663	1.05329913287	33.5755628687	11.6887977803	45.3272576212	62.1402159035	0.0093749789177	6.15387141765	-99.4841690874	-0.198249382475	0.267963552127	-7.04061553173	14.8554636847	50.2210727798	100.002222851
0.292	4.11226721707	14.1314835981	9.73159638792	-0.00957448655483	-0.273201169253	-2.1289406451	0.340957783214	-0.435933198413	7.04417493893	-0.0500190564488	-1.06597676118	22.1300878401	0.0399371258045	-0.747277823677	-43.8779717534	-0.0339205455991	-1.02117824468	45.659591518	0.00607396755209	-0.044338938082	-15.8189799197	0.0111465176367	1.08647180796	32.769787312	11.7341558845	45.3889508742	61.2462900653	0.0154726596808	6.04149010853	-125.278449141	-0.197985096335	0.260608729391	-7.66902994015	14.9057337497	50.3190571601	95.9665378034
0.293	4.12640344085	14.1409639718	9.22915098816	-0.00984865273251	-0.275131186091	-1.73109302948	0.340525434131	-0.428764967227	7.29228743189	-0.0510732845049	-1.04247935109	24.8647323278	0.0391685261632	-0.789921458853	-41.4092985991	-0.0349176198193	-0.97297019571	50.7565064268	0.00602181936712	-0.0599574318561	-15.4180076285	0.0122491463864	1.11878569147	31.8579796952	11.7795751796	45.449639246	60.130453594	0.0214452467741	5.90368407803	-150.333611864	-0.197728469423	0.252645093765	-8.25824131211	14.9560996852	50.4128139209	91.5469837487
0.294	4.14054888704	14.1499284055	8.69971645996	-0.0101245526156	-0.276668580016	-1.34369482119	0.340100374922	-0.42135345037	7.53074628254	-0.0521027006616	-1.01635296234	27.3880451908	0.0383585456383	-0.830039591042	-38.8269657777	-0.0358640042519	-0.919798669597	55.5865457999	0.00595428219489	-0.0751169126053	-14.90095387	0.0133836072851	1.15013610593	30.8428492276	11.8250545493	45.5091003126	58.7916796505	0.0272677386928	5.74129975936	-174.435025477	-0.19748009092	0.24411191227	-8.80812167795	15.0065570902	50.5019960403	86.8172549829
0.295	4.15470302687	14.1583512551	8.14598274976	-0.0104017994856	-0.277825160137	-0.969465420902	0.339682843837	-0.413708719286	7.75871588429	-0.0531047868793	-0.987819473128	29.678933223	0.0375097626549	-0.867526375762	-36.1466036621	-0.0367548792386	-0.861951303796	60.1081858022	0.00587187233632	-0.0897028045263	-14.2708299719	0.0145488860345	1.18042139283	29.7277245714	11.8705926553	45.5671115417	57.2307784334	0.0329160868286	5.5553965123	-197.37146865	-0.197240510726	0.235048476887	-9.31874908693	15.0571012536	50.5863308172	81.8522987887
0.296	4.16886530733	14.1662096617	7.57083041966	-0.0106800197755	-0.278615419572	-0.61105344833	0.339273068641	-0.405841674007	7.97537467536	-0.0540772570429	-0.957120854093	31.718304847	0.0366248535346	-0.902291864726	-33.384374266	-0.0375857330496	-0.799756318116	64.2817855574	0.00577521892113	-0.103604025856	-13.5316126885	0.0157438684765	1.20954349127	28.5164723207	11.9161879371	45.6234521962	55.450530678	0.0383674061499	5.34724213026	-218.937295427	-0.19701023953	0.225493913981	-9.79037672456	15.1077272291	50.6656202121	76.7264910787
0.297	4.18303515403	14.173483727	6.97730021179	-0.0109588557116	-0.279056452609	-0.271012625963	0.338871265792	-0.397764023397	8.1799265428	-0.0550180760006	-0.924517061169	33.4892810024	0.0357065763816	-0.934262441451	-30.5567791845	-0.0383524014176	-0.733580418029	68.0700146157	0.00566505993081	-0.116713954786	-12.6882451714	0.0169673444387	1.23740843308	27.2134112845	11.9618386159	45.677905356	53.4557888433	0.0436001802996	5.11830616917	-238.934626747	-0.19678974906	0.215487025733	-10.2233997731	15.1584299089	50.7397393904	71.5118654445
0.298	4.19721197422	14.1801566559	6.36855767667	-0.0112379678613	-0.279167846883	0.048224077138	0.338477639653	-0.389488254145	8.37161196163	-0.0559254763942	-0.890283726107	34.9773891216	0.0347577546307	-0.963381060181	-27.6804582758	-0.0390511047637	-0.663826274076	71.4382732904	0.00554223725627	-0.128931394281	-11.7466338183	0.018218012031	1.2639267516	25.8232257601	12.0075426986	45.7302600214	51.2535419837	0.0485944589248	4.87025108126	-257.175549071	-0.196579472465	0.20506616531	-10.6183210729	15.2092040954	50.8086335448	66.2764433175
0.299	4.21139515998	14.1862148617	5.74785380438	-0.0115170375592	-0.278971548827	0.344372035208	0.338092381732	-0.381027588881	8.5497185674	-0.0567979730881	-0.854709661634	36.1707398235	0.0337812604601	-0.989607281155	-24.7719836711	-0.0396784826938	-0.590929586059	74.3551027446	0.00540769079308	-0.140161532102	-10.7136418225	0.0194944823093	1.28901380492	24.350880878	12.0532979852	45.7803132628	48.8529407904	0.053332045043	4.60492115516	-273.484303128	-0.196379804809	0.194269146434	-10.9757166773	15.2600445687	50.8723131215	61.0827100724
0.3	4.22558409142	14.19164803	5.11848273873	-0.0117957691839	-0.278491700676	0.615324265978	0.33771566997	-0.372395934154	8.71359088691	-0.0576343750182	-0.818094198495	37.0601864552	0.0327799982695	-1.01291709993	-21.8476538866	-0.0402316253586	-0.515355743594	76.7925821852	0.00526245158049	-0.15031689309	-9.59708015493	0.0207952842202	1.3125900168	22.8015428957	12.0991020781	45.8278723735	46.2652805746	0.0577966702603	4.32432927935	-287.699448498	-0.196191103642	0.183133186897	-11.296202397	15.3109461491	50.9308476156	55.986278154
0.301	4.23977814001	14.1964491402	4.48373766616	-0.0120738922579	-0.277754447345	0.859182396249	0.337347668094	-0.36360781923	8.86263896083	-0.058433794303	-0.780744371258	37.6394680182	0.0317568884329	-1.0333025733	-18.9232928501	-0.0407081012789	-0.43759609702	78.726710962	0.00510763399322	-0.159318281442	-8.40569654792	0.0221188697494	1.33458104176	21.1805070078	12.1449523927	45.8727569843	43.5039409548	0.0619741556794	4.03064155885	-299.675992503	-0.196013689606	0.171694884507	-11.5804023844	15.361903752	50.9843581412	51.0347730592
0.302	4.2539766718	14.2006144421	3.84686618671	-0.0123511633374	-0.276787711537	1.07428921977	0.33698852502	-0.354678326934	8.99634563131	-0.0591956524732	-0.742971969102	37.9053362946	0.0307148515218	-1.050771249	-16.0140585478	-0.0411059812547	-0.358163854669	80.1377737396	0.00494442699694	-0.167095711121	-7.14916280978	0.0234636192017	1.35491786268	19.4931348488	12.1908461718	45.9148010958	40.5842820257	0.0658525563716	3.72615982549	-309.287474219	-0.195847847053	0.159990222954	-11.8289207213	15.4129124356	51.0330090136	46.2669718191
0.303	4.26817905071	14.2041433884	3.21102648228	-0.0126273676609	-0.275620935558	1.25926273869	0.336638374348	-0.345623017968	9.11427229946	-0.0599196836912	-0.70509046689	37.8576681279	0.0296567931917	-1.06534541114	-13.1342657385	-0.0414238579942	-0.277589624215	81.0106871686	0.00477408447999	-0.173589322774	-5.83806049761	0.0248278465489	1.37353683181	17.7448034009	12.2367804998	45.9538549859	37.5234981701	0.0694222873294	3.41330209024	-316.42799628	-0.195693824639	0.148054604169	-12.0423168482	15.4639674394	51.0769986082	41.7122172937
0.304	4.28238458998	14.2069351513	2.3724992536	-0.0129023269163	-0.274297575162	1.38745805345	0.336297322588	-0.336480502575	9.17075848673	-0.0606060064099	-0.667554970593	37.2133244678	0.0285857866843	-1.07666760372	-9.51011942064	-0.0416608948884	-0.196484164171	81.2002329211	0.00459801759787	-0.178544441465	-4.0721768839	0.0262109459256	1.39266192158	20.5053761468	12.2827438763	45.9728979721	0.562474310398	0.0726762169842	3.09455721928	-321.061745637	-0.195551720721	0.136153231238	-11.7604290145	15.515049373	51.0868686161	-21.9722014442
0.305	4.29659253953	14.2089639515	1.68510122597	-0.0131758976633	-0.27284391893	1.51985441033	0.335965459397	-0.327245879467	9.29848772963	-0.061255101668	-0.630635545614	36.6255254899	0.0275050854266	-1.08473491154	-6.62449620871	-0.0418168377405	-0.115401540142	80.9650151354	0.00441773504104	-0.182020672188	-2.88028456261	0.0276132023443	1.41185091582	17.8726123279	12.3287167123	45.9727739788	-0.810460910201	0.0756097882016	2.77258521549	-322.882261937	-0.195421497788	0.124292636093	-11.9607612744	15.566124908	51.0642014628	-23.3621051535
0.306	4.31080217715	14.2103112717	1.00953909755	-0.0134479574816	-0.2712757175	1.61654844922	0.335642889315	-0.31789428364	9.40470392397	-0.0618676563874	-0.594473893005	35.6977797271	0.0264177415989	-1.089952744	-3.81116870766	-0.0418919536841	-0.0348303470245	80.1773711004	0.00423460729614	-0.184234817626	-1.54800631301	0.0290333395709	1.42842353733	15.2726306877	12.3746887002	45.9712017711	-2.33395445347	0.0782211157725	2.45006992635	-322.148316351	-0.195303220479	0.112261980663	-12.1005495855	15.6171771426	51.0402676073	-24.5056058988
0.307	4.32501282564	14.2109857256	0.339368753135	-0.0137184086692	-0.269626657805	1.68157094195	0.335329719041	-0.308446264203	9.49133494939	-0.0624445839622	-0.559381256728	34.4874928276	0.0253265691118	-1.09239223007	-1.06780343228	-0.0418870285113	0.0446806925491	78.8447080467	0.00404993564988	-0.185108474892	-0.199308217854	0.030468742259	1.44238183901	12.6439726677	12.4206583925	45.9681828944	-3.70379906893	0.0805109543928	2.12960731428	-318.776907789	-0.195197024794	0.100129389573	-12.1646325949	15.6682050504	51.0155480281	-24.9335524663
0.308	4.33922381606	14.2109950947	-0.320630516857	-0.0139871860679	-0.267928139669	1.71546532898	0.335026035197	-0.298921423827	9.55834580306	-0.0629870901301	-0.525631078966	33.012862697	0.0242343074547	-1.09213108424	1.59009507624	-0.0418033915181	0.122593293975	76.9804948057	0.00386506428514	-0.184634254584	1.14774883247	0.0319167863663	1.45370637555	10.0051004274	12.4666244132	45.9638585558	-4.94487797469	0.0824826688743	1.81382164878	-312.79442322	-0.195102981827	0.0879565449355	-12.1810566793	15.7192081706	50.9906924458	-24.7776122317
0.309	4.35343448942	14.2103516269	-0.966305214912	-0.0142542555314	-0.266210787237	1.71923953593	0.334731904769	-0.289339431692	9.60563846584	-0.0634966441728	-0.493477006493	31.295282248	0.0231436117166	-1.08926039193	4.15128955933	-0.0416429020376	0.198385666962	74.6042511679	0.00368133568678	-0.182822942139	2.47487605732	0.0333748366683	1.46239422841	7.37060528205	12.5125855156	45.9583462985	-6.0796366632	0.0841422272042	1.50529501089	-304.258852552	-0.195021111442	0.0757842256248	-12.1635819421	15.7701866234	50.966213145	-24.1809893399
0.31	4.36764420097	14.2090714765	-1.59399559349	-0.0145196129126	-0.264503975243	1.69438445206	0.334447375035	-0.279720037358	9.63315020199	-0.0639749575837	-0.463149815236	29.359100266	0.0220570410103	-1.08388102069	6.60745292212	-0.0414079298712	0.271558665912	71.7417467314	0.00350007252478	-0.179703381856	3.76424451037	0.0348402616909	1.46845581681	4.75257152037	12.55854056	45.9517424831	-7.12799409777	0.0854981421257	1.20653483225	-293.261504736	-0.19495139782	0.06364301836	-12.1188325874	15.8211409679	50.9424758975	-23.2935055867
0.311	4.38185232382	14.2071742378	-2.20048171654	-0.0147832825601	-0.262835319607	1.64292681972	0.334172473509	-0.270083014691	9.64089513244	-0.0644239596733	-0.434854363999	27.2318022089	0.0209770499748	-1.07610105021	8.95248803764	-0.041101329484	0.341642108406	68.4251382583	0.00332255973269	-0.175322202322	4.99811455628	0.0363104459745	1.47191275042	2.1612956959	12.6044884937	45.9441248219	-8.10732848197	0.0865613796564	0.919940229184	-279.927701387	-0.19489379696	0.0515587003126	-12.0498035074	15.8720720537	50.9196955797	-22.2671300694
0.312	4.39605830448	14.2047870725	-2.57384882495	-0.015045307229	-0.261214018315	1.59967576387	0.333907219368	-0.260425267941	9.67459836765	-0.0648456848606	-0.408596010624	25.2849045406	0.0199057858559	-1.06642718762	10.3952371441	-0.0407263693259	0.408278207795	64.8470605179	0.00314990333753	-0.169990587993	5.66511410254	0.0377816620525	1.47051940549	-4.94798555618	12.6504367605	45.952408897	24.6754788682	0.0873452489063	0.647798270633	-264.356215714	-0.194848355259	0.0393247018935	-12.4181933306	15.9229956813	50.9275596963	37.9953633249
0.313	4.41026168054	14.2019650527	-3.07019082457	-0.0153057491496	-0.259669822808	1.48871525076	0.333651613108	-0.250787250711	9.60143609182	-0.0652422711089	-0.384576486073	22.754144561	0.0188450597179	-1.05502508843	12.4089612169	-0.0402866938342	0.471072775624	60.7420751401	0.00298307908276	-0.163657921549	7.00021878477	0.0392492786892	1.46471386802	-6.66308937862	12.6964007717	45.9756134182	21.7335634902	0.0878651881898	0.392080296265	-247.079733021	-0.19481519512	0.0269955776863	-12.2400550839	15.9739417554	50.9645884533	36.0621505454
0.314	4.42446199265	14.1986591596	-3.54159548879	-0.0155647051932	-0.258242264343	1.36640167802	0.333405604764	-0.241229437596	9.51419013785	-0.0656161087744	-0.363098844832	20.2011379208	0.0177967148681	-1.04166461112	14.311993403	-0.039786355877	0.529603138759	56.3186511311	0.00282318548633	-0.156129271316	8.05708168126	0.040710224042	1.4571768376	-8.41097145944	12.7423865439	45.9959310289	18.9016578868	0.0881385228477	0.154589019443	-227.902820623	-0.194794275348	0.0148439658378	-12.0631686132	16.0249238431	50.9995870319	33.9350067601
0.315	4.43865877182	14.1948991829	-3.97835777327	-0.0158222978977	-0.256943144671	1.23183766666	0.333169106728	-0.231766634238	9.41141657857	-0.0659697559655	-0.344195537441	17.605476862	0.0167626516075	-1.02646191001	16.0934088324	-0.0392297650454	0.583578524499	51.6321203481	0.00267131110266	-0.14761949602	8.96246891102	0.0421627681348	1.44791134789	-10.1200079714	12.7883911739	46.0133290121	15.8943084925	0.0881843340733	-0.0629665680489	-207.20835436	-0.194785422292	0.00286214629989	-11.9004704624	16.0759396818	51.032090265	31.0714594871
0.316	4.45285158084	14.1907188536	-4.38230092824	-0.0160786605429	-0.255782145734	1.09016020713	0.332942016345	-0.22241413266	9.29358657822	-0.0663057981578	-0.327888847113	15.0079037932	0.015744653634	-1.00953403713	17.76233692	-0.038621592194	0.6327671782	46.7451870543	0.00252835830149	-0.138286106327	9.70431047552	0.0436051999455	1.43695227364	-11.7981405174	12.8344116654	46.027653976	12.7556191757	0.0880232410309	-0.259219516837	-185.297543217	-0.194788465935	-0.00894943380683	-11.722689751	16.126986419	51.0613841729	27.5163561702
0.317	4.46704001531	14.1861500813	-4.75524375215	-0.0163339333582	-0.254763484907	0.947161448283	0.332724215951	-0.213186655001	9.16136873839	-0.0666268220219	-0.314158881039	12.4520283566	0.0147443916985	-0.990989833794	19.3260697544	-0.0379667071806	0.677002848627	41.7261538007	0.00239506580268	-0.128298891289	10.2701196004	0.045035840215	1.42432826532	-13.4498761152	12.8804448906	46.0387962762	9.52898132801	0.0876770713593	-0.433119826413	-162.503075935	-0.194803224745	-0.0205681850222	-11.5148126798	16.1780605166	51.0868110433	23.337384589
0.318	4.4812237018	14.1812229049	-5.09910902381	-0.0165882577405	-0.253885279803	0.809248759237	0.332515573516	-0.204098213992	9.01551328087	-0.0669353718912	-0.302940857589	9.98401854304	0.0137634311973	-0.970931168598	20.7912606373	-0.0372701107578	0.716189996932	36.648142808	0.00227199613161	-0.117840450863	10.6467612516	0.0464530366271	1.41006455888	-15.0775367693	12.9264876332	46.0466889608	6.25638790429	0.0871685293249	-0.583964242257	-139.185755753	-0.194829488881	-0.0319600878862	-11.2689930481	16.2291578177	51.1077912661	18.6230611429
0.319	4.49540229594	14.1759653784	-5.41594392806	-0.0168417698771	-0.253138993392	0.683324062833	0.33231594338	-0.195162059762	8.85679517779	-0.0672339038577	-0.29412307546	7.65154571383	0.0128032389457	-0.949453334703	22.1644071516	-0.0365368617048	0.750308109255	31.5880818376	0.00215952279455	-0.107106223256	10.8216939614	0.047855161333	1.39418485282	-16.6818753595	12.9725366307	46.051306081	2.97785238922	0.0865208359313	-0.711422545035	-115.730849803	-0.194867011497	-0.043085142422	-10.9811160235	16.280273635	51.123843177	13.4807605445
0.32	4.50957548036	14.1704034588	-5.70789530501	-0.0170945938826	-0.252509017435	0.5766278511	0.332125167015	-0.186390669279	8.68598578894	-0.0675247384	-0.287546009173	5.50258686073	0.0118651897073	-0.926645142041	23.4519781722	-0.0357720002257	0.779414848835	26.625397323	0.00205781802499	-0.096303315849	10.7841208531	0.0492406101185	1.37671271832	-18.262393643	13.018588614	46.0526604668	-0.269080661237	0.0857573450317	-0.815559254169	-92.5425684642	-0.194915504208	-0.0539002802689	-10.6491596703	16.331402857	51.1346007906	8.03446675092
0.321	4.52374296255	14.16456093	-5.97716233879	-0.01734683461	-0.251972437355	0.496532308345	0.331943073802	-0.177795756098	8.50384057267	-0.0678100127688	-0.283002728408	3.58397466858	0.0109505726492	-0.902588974129	24.6603576521	-0.0349804689467	0.803647709133	21.8403232735	0.00196684228673	-0.0856481606873	10.5261894703	0.0506078028572	1.35767275891	-19.8175251756	13.0646403447	46.0508010568	-3.44973934442	0.0849011410472	-0.896848714795	-70.0363527891	-0.19497463489	-0.0643610836081	-10.2724470078	16.3825400719	51.1398290259	2.42200374603
0.322	4.53790447271	14.1584593802	-6.2259372063	-0.0175985703475	-0.251499037733	0.450266936474	0.331769481781	-0.169388287225	8.31109717232	-0.0680916346053	-0.280240944615	1.93959291838	0.0100605976857	-0.877360952874	25.7956848594	-0.0341670332257	0.823223732848	17.3117241559	0.00188633675786	-0.0753628970478	10.0443378088	0.0519551850448	1.33709161639	-21.3447598638	13.1106886502	46.0458098647	-6.532644853	0.083974626114	-0.95618115154	-48.628520701	-0.195044026923	-0.074422982065	-9.85134990595	16.4336797043	51.1394358036	-3.20844824612
0.323	4.55205976152	14.1521182427	-6.45633766055	-0.017849845679	-0.251051625279	0.44455797023	0.331604198388	-0.161178497883	8.10848151264	-0.0683712386245	-0.278967093725	0.608108860732	0.00919640155984	-0.851031298879	26.8636231303	-0.0333362029827	0.838436753157	13.1143164629	0.00181582016324	-0.0656702921822	9.3408719223	0.0532812302853	1.31499886456	-22.840743784	13.1567304545	46.0377986673	-9.4897499606	0.0829991071521	-0.994856772304	-28.7227208277	-0.195123259551	-0.0840422753125	-9.3872365891	16.4848161623	51.1334802028	-8.7027534917
0.324	4.5662085981	14.1455549082	-6.67033139244	-0.0181006648744	-0.25058676543	0.485161728022	0.331447021191	-0.153175896588	7.89672107692	-0.0686501486576	-0.278852972357	-0.379866124771	0.00835905343283	-0.823664955125	27.8690643766	-0.032492158859	0.849651494354	9.31516592955	0.00175459155032	-0.0567869336637	8.42584511463	0.0545844436224	1.29142780965	-24.3013660359	13.2027628065	46.0269054941	-12.2965964824	0.0819943965556	-1.01456442082	-10.6925762029	-0.195211869278	-0.09317717746	-8.88256770594	16.5359439902	51.1221756339	-13.9063842893
0.325	4.58035076801	14.1387849179	-6.86964931339	-0.0183509862807	-0.250056047339	0.576274454652	0.331297738616	-0.145389253515	7.67656506901	-0.0689293479149	-0.279545542275	-1.00527371099	0.00754955968497	-0.795322540604	28.8157646658	-0.0316386862351	0.85729375335	5.96935206279	0.00170174089614	-0.0489143747026	7.31927280765	0.0558633656322	1.26641620993	-25.7218334035	13.2487829048	46.0132909994	-14.9323929995	0.0809784440061	-1.01734067816	5.14006152097	-0.195309352372	-0.101789011045	-8.34109946399	16.5870580214	51.1058867143	-18.6714548469
0.326	4.59448607159	14.1318222516	-7.0556832701	-0.0186007183063	-0.249408003875	0.719812473064	0.331156130706	-0.137826565588	7.44881078484	-0.0692094609681	-0.280680564273	-1.26477028377	0.00676886756175	-0.766061705841	29.7059048609	-0.0307791214531	0.86183581063	3.11476249863	0.00165616974693	-0.0422279237176	6.05362916233	0.0571165772015	1.24000692869	-27.0967290895	13.2947881177	45.9971347962	-17.3800132722	0.0799670212262	-1.0055048815	18.5315317985	-0.195415168701	-0.109843646498	-7.76817144186	16.6381535238	51.0851181941	-22.8655856326
0.327	4.60861432258	14.1246797281	-7.22936368361	-0.0188497177104	-0.248590804187	0.914586902189	0.331021969927	-0.130494993189	7.21433401341	-0.0694907515644	-0.281900628292	-1.17535775498	0.00601786722798	-0.735938961695	30.5395834302	-0.0299163154087	0.863776278216	0.76617267252	0.00161662432378	-0.0368629225766	4.67637311974	0.0583427049347	1.21224853764	-28.4200529961	13.340776001	45.9786318318	-19.6259156093	0.0789734859499	-0.981565671278	29.3468886467	-0.195528747152	-0.117313256064	-7.17104768998	16.6892263299	51.0604939338	-26.382934913
0.328	4.62273534722	14.1173695379	-7.39101671055	-0.0190977910014	-0.247555777894	1.15546568425	0.330895022047	-0.123400767238	6.97411788744	-0.0697731407435	-0.28287772988	-0.778845419758	0.00529739173396	-0.705012026342	31.314287276	-0.0290526202868	0.863613965597	-1.09079791101	0.00158174345453	-0.0328988159134	3.25184020658	0.0595404271465	1.18319588599	-29.6852503218	13.3867443114	45.9579888829	-21.6599821672	0.078008654996	-0.948096236512	37.5919808864	-0.195649492979	-0.124178397002	-6.55923418701	16.7402729387	51.0327237289	-29.1574748531
0.329	4.63684898395	14.1099039227	-7.5402136296	-0.0193446997248	-0.246261668842	1.43275242014	0.330775047126	-0.116549074189	6.72926821071	-0.0700562493433	-0.283339469787	-0.144634394499	0.00460821439738	-0.673342646828	32.0244717518	-0.0281899051178	0.861816372348	-2.5043885859	0.00155012286285	-0.0303423674653	1.86105668968	0.0607084804051	1.1529106313	-30.8852590515	13.4326910164	45.9354212528	-23.4752780646	0.0770808168859	-0.90757998362	43.4405248967	-0.195776797331	-0.130430308786	-5.94458938087	16.7912905786	51.0025561281	-31.1777268052
0.33	4.6509550839	14.102295987	-7.67565777153	-0.0195901701433	-0.244679168114	1.73224903634	0.330661800617	-0.109943943477	6.48099321313	-0.0703394669288	-0.283095701106	0.632171755424	0.00395104325409	-0.64099963975	32.6615424052	-0.0273296041108	0.858785641763	-3.55707258446	0.00152039494719	-0.0291134638471	0.596750546685	0.0618456665573	1.12146167302	-32.0126575109	13.4786143019	45.9111497466	-25.0677344054	0.0761959076572	-0.862238473703	47.2424949368	-0.195910048997	-0.136073022663	-5.34083837224	16.8422772154	50.9707173187	-32.4998920113
0.331	4.66505351217	14.0945605454	-7.79522556812	-0.0198339070561	-0.242794657473	2.0367722443	0.330555034551	-0.103588188675	6.23051639134	-0.0706220440479	-0.282058537106	1.4421562457	0.00332651269401	-0.6080614804	33.2147762944	-0.0264727968996	0.854828780585	-4.35664977253	0.00149131802383	-0.0290403828758	-0.45058860409	0.0629508600441	1.08892530058	-33.0600873745	13.5245125758	45.8853979909	-26.4357768148	0.0753578524761	-0.813871888541	49.4906753877	-0.196048647673	-0.141124329448	-4.76177519828	16.893231495	50.937841886	-33.2509733886
0.332	4.67914414225	14.0866996257	-7.92661385983	-0.020075681026	-0.240753282439	2.04597782482	0.330454505778	-0.0974693573349	6.00714628818	-0.0709033651647	-0.280583696489	1.50752498832	0.00273518916201	-0.574585583609	33.7370172877	-0.0256201875575	0.850389903573	-4.52110425067	0.00146206169405	-0.0294722766791	-0.41319900249	0.0640229434428	1.05524149693	-34.3075199182	13.5703849493	45.859348969	-25.6622671485	0.0745687423957	-0.764348272269	49.5565571567	-0.19619201549	-0.145611303098	-4.21217210114	16.9441526093	50.9043867119	-33.6593749076
0.333	4.69322689383	14.0788035315	-7.86557447165	-0.0203152673641	-0.238419393656	2.62179974031	0.330359970036	-0.0916021268504	5.72731468081	-0.0711828203035	-0.278326581092	3.00670580548	0.00217747583522	-0.540841069958	33.7520100144	-0.024772309196	0.845366819403	-5.52506409028	0.00143196863609	-0.0307138392473	-2.06992613392	0.0650609530399	1.02077769722	-34.6200795076	13.6162307455	45.8322435442	-28.5485823825	0.0738296453773	-0.713845764575	51.4484582313	-0.19633922568	-0.148809078344	-2.18337839143	16.9950401704	50.8707355969	-33.6428550184
0.334	4.70730190246	14.0712137256	-7.31403733045	-0.0205523073614	-0.235660600957	2.89578565829	0.330271177107	-0.0859837308886	5.50947724283	-0.0714594597969	-0.274952405772	3.74164483388	0.00165316432679	-0.507781946907	32.3662360866	-0.0239297447434	0.839762085912	-5.68440289072	0.00140011880378	-0.0329858253687	-2.47404610881	0.0660645583015	0.986432825971	-34.0696629815	13.6620486263	45.8035179139	-28.9026782662	0.0731412285839	-0.66298782218	50.2674265598	-0.196487143971	-0.147027504105	5.74652687064	17.0458941245	50.8371724556	-33.4834275097
0.335	4.72136947259	14.0639265372	-7.26033939794	-0.020786457868	-0.232640412349	3.14459155756	0.330187907901	-0.0805546818737	5.34862078703	-0.0717324128719	-0.270953744155	4.25567839958	0.00116140311173	-0.475740483221	31.716691285	-0.0230929072724	0.833912856031	-6.01405687098	0.00136586694172	-0.0355178987563	-2.59010066642	0.0670338916665	0.952233903984	-34.3281809929	13.7078376848	45.7745990922	-28.9349650815	0.0725032001021	-0.613069141514	49.5699347705	-0.196632380651	-0.143445854345	1.41677264811	17.0967146862	50.8039510686	-32.9593465179
0.336	4.73542977249	14.0566732596	-7.24621587992	-0.0210174722656	-0.22938838283	3.35946748115	0.330109977678	-0.0753057637406	5.14921547892	-0.0720011498202	-0.26652015252	4.61150487157	0.000701452053156	-0.44416163392	31.4410073173	-0.0222621009102	0.827699868439	-6.41191831361	0.0013290765598	-0.0380628650754	-2.49983197173	0.067968821644	0.917626051132	-34.8875247103	13.7535978452	45.7457217713	-28.819676742	0.0719147455001	-0.56384006248	48.8882232985	-0.196775595126	-0.142983096834	-0.491257624701	17.1475022574	50.7711913256	-32.5601395369
0.337	4.74948282398	14.0494297275	-7.24084823206	-0.0212451309799	-0.225929045823	3.5592065325	0.330037191643	-0.0702663057032	4.92970059603	-0.0722652727158	-0.26172563858	4.97752300865	0.000272976757124	-0.412788958145	31.3043442327	-0.0214377067472	0.821088457442	-6.81090367946	0.00128975654223	-0.0405771700655	-2.52877800865	0.068868844787	0.882420234784	-35.524107986	13.7993292216	45.7170309479	-28.5619699582	0.0713752049004	-0.515241136832	48.3096279962	-0.19691900533	-0.143837310029	-1.21716876666	17.1982572648	50.7388234393	-32.1756330878
0.338	4.76352863588	14.0421940714	-7.23046405241	-0.0214692372097	-0.222283413767	3.73205758007	0.32996933301	-0.0654509611284	4.70098855323	-0.0725244522378	-0.256633405409	5.20694333222	-0.000124187900765	-0.381540357633	31.1928567921	-0.0206201157896	0.814093457889	-7.17909542668	0.00124797486304	-0.0429861883211	-2.2892585025	0.0697333507636	0.846591718372	-36.132924838	13.8450320744	45.6886746857	-28.150554508	0.0708838653582	-0.467437947489	47.296750691	-0.197063488904	-0.145129839256	-1.36788968672	17.2489800985	50.7068440657	-31.7831141055
0.339	4.77756722051	14.0349751886	-7.20730150864	-0.0216896152133	-0.218472593329	3.88958329424	0.329906174191	-0.060866676565	4.46758057363	-0.0727784289751	-0.251320069167	5.41972915217	-0.00049016721054	-0.350418261916	31.0513346423	-0.0198096937399	0.806750641515	-7.50653732289	0.00120390152209	-0.0451604935769	-2.05935200897	0.070561743978	0.810194710496	-36.661090914	13.8907068099	45.6607962732	-27.6062704846	0.0704397821104	-0.420728548105	46.1220480764	-0.19720927109	-0.146434531813	-1.24149542802	17.2996711562	50.6752712574	-31.3625025153
0.34	4.79159860187	14.0277875304	-7.16801499575	-0.0219061072256	-0.214511431245	4.03274087535	0.329847482508	-0.0565166885872	4.2323953819	-0.0730269886177	-0.245799216182	5.62197681883	-0.000825109126966	-0.319465570936	30.8540473162	-0.0190067672272	0.799102383862	-7.78997798199	0.00115776354927	-0.0471154520556	-1.85056494851	0.0713535020885	0.773321510537	-37.0853090038	13.9363539691	45.6335221216	-26.9420328364	0.0700417838897	-0.375267893293	44.799261548	-0.197356261928	-0.147547144363	-0.983729670639	17.3503308583	50.6441329527	-30.9141067863
0.341	4.80562282671	14.0206621527	-7.08274025843	-0.0221185689245	-0.210411966599	4.1661884161	0.329793023361	-0.0524016059405	3.99776991154	-0.0732699212254	-0.240065999084	5.84445737686	-0.00112923097527	-0.288778125673	30.5208432104	-0.0182116105415	0.791210987568	-7.99281460684	0.00110976267027	-0.0488863059459	-1.69114283208	0.0721082178451	0.736110002679	-37.3377067131	13.9819742162	45.6069720781	-26.1580540091	0.0696885140434	-0.331271799438	43.1929261611	-0.197504131072	-0.148191143023	-0.304267649306	17.4009596175	50.6133854578	-30.58088319
0.342	4.81963997142	14.0136272686	-6.98702800646	-0.022326868035	-0.206186254448	4.28523588521	0.329742563141	-0.048518835088	3.76777179353	-0.0735070146189	-0.234120787918	6.04596495559	-0.00140285102742	-0.25846197862	30.1114508949	-0.0174244369191	0.783136257179	-8.15664616972	0.00106007038658	-0.0504982614265	-1.53276812905	0.0728256235088	0.698701324722	-37.4796492	14.0275683314	45.5812583993	-25.2693037614	0.0693784096754	-0.288936936467	41.4767997825	-0.197652383804	-0.148314322476	0.0579087422229	17.4515578111	50.583001605	-30.1868222654
0.343	4.83365013012	14.0066901324	-6.88724435493	-0.0225308855691	-0.201848813709	4.3896455931	0.329695871282	-0.044864881827	3.54013472819	-0.073738068157	-0.227986288269	6.22303434135	-0.00164636915786	-0.228574282263	29.6639418194	-0.0166454118996	0.774913781884	-8.28830442049	0.00100884615746	-0.0519501968276	-1.37110267325	0.0735055698138	0.661191285236	-37.5404297718	14.0731371972	45.5564733111	-24.3008726761	0.0691097606245	-0.24836116531	39.67474253	-0.197800625813	-0.148169695289	0.231345632928	17.5021258278	50.5530317936	-29.7528006583
0.344	4.84765340206	13.9998537281	-6.78556435183	-0.0227305170217	-0.197414091561	4.47979870255	0.329652719832	-0.0414380184998	3.31359192636	-0.0739629044865	-0.221686370743	6.37680071156	-0.00186022813593	-0.199143673881	29.1972749444	-0.0158746678286	0.766574360022	-8.39053930454	0.000956251097797	-0.0532399224928	-1.20834865713	0.0741479929912	0.623655069527	-37.5320016475	14.1186817763	45.5326847243	-23.2763007805	0.0688807684237	-0.20962323637	37.8011153501	-0.19794865941	-0.147897497591	0.313049763558	17.5526640969	50.5235064815	-29.2978234738
0.345	4.86164988863	13.9931194255	-6.68304084614	-0.0229256721157	-0.192896096383	4.55619165435	0.329612882128	-0.0382373883709	3.08766833111	-0.0741813694862	-0.215243628794	6.50868318503	-0.00204489224134	-0.170184536937	28.7209989443	-0.0151123074572	0.758146382705	-8.46541532817	0.000902447389573	-0.0543674939552	-1.04679426779	0.0747529003683	0.586159684788	-37.4587678297	14.1642030876	45.5099379515	-22.2172449157	0.0686895629293	-0.172787752417	35.8698525563	-0.19809639107	-0.147565822736	0.350299945683	17.603173071	50.4944418313	-28.8314768672
0.346	4.87563969225	13.9864878107	-6.58018872514	-0.023116274317	-0.188308306187	4.61938873681	0.329576132228	-0.0352624116398	2.86228513089	-0.0743933309204	-0.208679239477	6.6200954488	-0.00220083650444	-0.141703989262	28.2400964054	-0.0143584061045	0.749656322687	-8.51470470885	0.000847596117745	-0.0553350497005	-0.888317222689	0.0753203648587	0.54876929586	-37.3220100271	14.2097021853	45.4882575324	-21.1435931697	0.0685342161449	-0.137905816387	33.8940195043	-0.198243777783	-0.147207602792	0.366139942547	17.6536532153	50.465846696	-28.3587938547
0.347	4.88962293633	13.9800003448	-6.39474299923	-0.0233022556374	-0.183654334712	4.68855421373	0.329542244985	-0.0325120748912	2.63838836644	-0.0745986448202	-0.201948560241	6.84126302489	-0.00232858982628	-0.113802654419	27.5625732807	-0.0136129789415	0.74119800335	-8.40193396567	0.00079182253398	-0.0562121178297	-0.865819035711	0.0758505649677	0.511630922286	-36.9547371202	14.2551801485	45.46766877	-20.0339317694	0.0684126139802	-0.105298512958	31.3205873532	-0.198390551897	-0.146340625851	1.36781393923	17.7041048414	50.4374055686	-28.5234609842
0.348	4.90359978467	13.9736963414	-6.21326374263	-0.023483551831	-0.178938052469	4.74401027204	0.329510998838	-0.0299802192322	2.42532295128	-0.0747971281007	-0.195018000769	7.019855919	-0.0024287949966	-0.0866076862138	26.8273631301	-0.0128759499297	0.732860020251	-8.27403223113	0.000735193011197	-0.0570469277369	-0.803800778674	0.0763438311766	0.474901495375	-36.5041167017	14.300638084	45.448202276	-18.8990561962	0.0683223341837	-0.0752610800999	28.754278363	-0.19853613519	-0.144825960798	1.66151616687	17.7545279789	50.4088692778	-28.5491205752
0.349	4.91757042367	13.9675816654	-6.01608838141	-0.0236601058279	-0.174169941358	4.79221194961	0.3294821793	-0.0276588566664	2.21740218042	-0.0749885910286	-0.187907854897	7.20043582428	-0.00250218648574	-0.0601752920677	26.0374251622	-0.0121471817181	0.724676403045	-8.09320218115	0.000677757317101	-0.057824460456	-0.751264659602	0.0768006152209	0.438666593196	-35.9656876571	14.3460771227	45.4298750804	-17.7553349063	0.0682607682633	-0.0478707607139	26.026360409	-0.198680058636	-0.143020930771	1.94854388747	17.8049225335	50.3802399903	-28.7094544917
0.35	4.93153505031	13.9616716036	-5.80403511599	-0.0238318692366	-0.169356875918	4.83391893104	0.329455578557	-0.025542629381	2.01505239052	-0.0751728527875	-0.180615662915	7.38394813996	-0.00254955348145	-0.0345586993542	25.1957602648	-0.0114264941228	0.71669878747	-7.86202896873	0.000619567763907	-0.0585546459321	-0.709106292542	0.0772214542891	0.403011543331	-35.3444120734	14.3914984063	45.4126920598	-16.6107062921	0.0682251917485	-0.0232822687989	23.1506234211	-0.198822035985	-0.14093376792	2.22578181373	17.855288346	50.351384926	-29.000674054
0.351	4.94549387639	13.9559805515	-5.57806913555	-0.0239988002036	-0.164505058169	4.86971656738	0.329430994356	-0.0236257727614	1.81866084854	-0.0753497300502	-0.173138862642	7.56965240656	-0.00257173680118	-0.00980794011152	24.3057582204	-0.0107136568276	0.708975802924	-7.5839401234	0.000560667074797	-0.0592467322867	-0.67506641673	0.0776069683286	0.368016535714	-34.6456031603	14.4369030776	45.3966506484	-15.472116515	0.0682127325705	-0.00163608731211	20.1417395524	-0.198961790387	-0.138575034279	2.49168546824	17.9056251274	50.3221780382	-29.4131016284
0.352	4.95944712761	13.9505218909	-5.33925217763	-0.0241608627906	-0.159620115889	4.9001679927	0.329408230392	-0.0219021547416	1.62857519113	-0.0755190373263	-0.165475689429	7.75669401913	-0.00256962554669	0.0140304490979	23.3710201985	-0.0100083927086	0.701552435102	-7.26279552098	0.00050108981206	-0.0599077931881	-0.647055386032	0.0779578547843	0.333756375539	-33.8747171902	14.4822922739	45.3817418197	-14.345540978	0.0682203859413	0.0169428289014	17.0160928746	-0.199099056137	-0.135956467262	2.74544856616	17.955932469	50.2925050606	-29.9328535497
0.353	4.97339504251	13.9453079089	-5.08871180937	-0.0243180264031	-0.154707109108	4.92584556931	0.329387096658	-0.0203653141449	1.44510600227	-0.0756805877498	-0.157625157524	7.94436978991	-0.00254415352591	0.0369135924602	22.3952665261	-0.00931038163259	0.694469716936	-6.90264081077	0.000440864381002	-0.0605430689273	-0.623496092289	0.078274883171	0.30030039792	-33.0372380479	14.5276671203	45.3679510388	-13.2360207513	0.0682450305048	0.0323462981151	13.7908455528	-0.199233579596	-0.133090450268	2.9865854216	18.006209855	50.2622670018	-30.5432639718
0.354	4.98733787133	13.9403497421	-4.82762179524	-0.024470265217	-0.149770518566	4.9473355152	0.329367409752	-0.019008496812	1.26852866332	-0.0758341937721	-0.149586887094	8.13217107009	-0.00249629554507	0.0588023692089	21.3822869714	-0.00861926447123	0.687764605788	-6.50758148583	0.000380014613187	-0.0611564667033	-0.603299459828	0.0785588896062	0.267712472394	-32.1386130039	14.5730287254	45.3552591713	-12.1477143392	0.0682834453422	0.0444833767177	10.4833116524	-0.199365119714	-0.12998978483	3.21474545565	18.0564566797	50.231382447	-31.2258456498
0.355	5.00127587487	13.9356573367	-4.55718899146	-0.0246175575941	-0.144814235691	4.96523023293	0.329348993159	-0.0178246899375	1.09908508556	-0.0759796676816	-0.14136093189	8.31973933848	-0.00242706362631	0.0796614683291	20.3359112689	-0.00793464719381	0.681469949055	-6.0817319803	0.000318560887544	-0.0617509845821	-0.585736297764	0.0788107713714	0.236051058155	-31.1842154744	14.6183781766	45.3436433336	-11.0839611143	0.0683323272059	0.053280350595	7.11063610215	-0.199493448403	-0.126667593577	3.42963705095	18.1066722655	50.1997890759	-31.9608965963
0.356	5.01520911252	13.9308179518	-5.12158077583	-0.0247599411895	-0.139952955167	4.75733081662	0.329331676377	-0.016808874181	0.932546427241	-0.0761172013973	-0.133706499663	6.98912511551	-0.00233701054172	0.10044470084	21.2305537532	-0.00725649688513	0.674830668301	-7.19682952616	0.000256920449164	-0.0615298921778	1.02792110649	0.079031056303	0.204518805001	-31.8802908335	14.6637164358	45.3328749811	-10.4527438283	0.0683899072717	0.0618797811712	10.0882250502	-0.199620848317	-0.128132235381	-6.3589206608	18.1568577525	50.1711848944	-25.2474664599
0.357	5.02913741742	13.9257918527	-4.93061749265	-0.0248975102132	-0.135185092105	4.77839530732	0.329315269236	-0.0160054069584	0.674388018204	-0.0762473164258	-0.126523557318	7.37675957591	-0.00222599865021	0.121579082172	21.038208911	-0.00658515775571	0.667847590538	-6.769326	0.000195788390092	-0.0607342259658	0.563411317443	0.079219777659	0.172923906901	-31.3095053649	14.7090442067	45.3226668873	-9.96344378591	0.0684560338207	0.0703733166937	6.89884599461	-0.199750790732	-0.131752594076	-0.88179672882	18.2070158613	50.1450327629	-27.0567964017
0.358	5.04306080945	13.920992202	-4.66868377849	-0.0250303005927	-0.130395666986	4.80045493013	0.329299549625	-0.01543381531	0.468795278342	-0.0763700573121	-0.118958215244	7.75392457144	-0.00209408419172	0.142249834818	20.3032963805	-0.00592056938705	0.661329146778	-6.26756152063	0.000135233265635	-0.0603760229489	0.152994716282	0.0793773070133	0.142134801699	-30.2687050402	14.7543620239	45.3129674551	-9.43542055786	0.0685290278661	0.0756147741844	3.58406898682	-0.199882290066	-0.131246073878	1.89483712579	18.2571470111	50.1172668816	-28.4749663472
0.359	5.05697954225	13.9164734107	-4.36889886856	-0.0251582912681	-0.125585683781	4.81951147891	0.329284306614	-0.0150522063843	0.294422572944	-0.0764850554309	-0.11103802239	8.08646113554	-0.00194193531153	0.162047925567	19.2928851169	-0.00526223700337	0.655335620592	-5.71949085092	7.48626663352e-05	-0.0603651756504	-0.131300119164	0.0795046234302	0.112498032183	-29.0048339907	14.7996704117	45.3038081177	-8.88325435668	0.0686055650172	0.0774595280159	0.105438676022	-0.200012226227	-0.128626248514	3.34481360193	18.3072497227	50.0881561423	-29.7465121597
0.36	5.07089391138	13.912264844	-4.04823457077	-0.0252814630611	-0.120757902285	4.83605151479	0.329269363161	-0.0148346996073	0.140590980882	-0.0765919755976	-0.102802311006	8.38496163266	-0.00177052932071	0.180764056065	18.1393758798	-0.00460961678991	0.649904806327	-5.1421376785	1.43836647622e-05	-0.0605928274956	-0.324003571357	0.0796029603326	0.08417577264	-27.6396850963	14.8449699208	45.2952101858	-8.31260930747	0.0686821808347	0.0757721070491	-3.48028060945	-0.200138981259	-0.124883815161	4.14005310473	18.3573227026	50.0578037013	-30.9583698213
0.361	5.08480423523	13.908382865	-3.71572344005	-0.025399799848	-0.11591567139	4.84841027483	0.329254564144	-0.0147633350693	0.00213809497654	-0.0766905242443	-0.0942949823837	8.62969561259	-0.00158100316541	0.19828825453	16.9090210494	-0.00396213485436	0.645059064773	-4.54934543051	-4.63863939831e-05	-0.060947289995	-0.384921427468	0.0796736679608	0.0572394837196	-26.2328927444	14.89026112	45.2871881478	-7.73146679252	0.0687552915602	0.0704493438011	-7.16524588666	-0.200261677776	-0.120509219346	4.60913852497	18.4073647351	50.0262612683	-32.1264962107
0.362	5.09871084506	13.9048367931	-3.37642034888	-0.0255132877822	-0.111060197032	4.8625384411	0.329239770346	-0.0148242621614	-0.123992279172	-0.0767804395611	-0.0855356512007	8.88896675344	-0.00137457853774	0.214561000822	15.636471536	-0.00331919867953	0.640813284889	-3.94221433696	-0.000107549657865	-0.0613792377681	-0.47897411872	0.0797181452839	0.0317151625154	-24.815749664	14.9355445936	45.2797591096	-7.12660955638	0.0688212430174	0.0614535707083	-10.826300299	-0.20037980727	-0.115749768836	4.90976249462	18.45737465	49.9935686656	-33.2587092221
0.363	5.11261407938	13.9016318316	-3.03350267187	-0.0256219132761	-0.106190790707	4.876274208	0.32922485532	-0.0150057878404	-0.239059079206	-0.076861469409	-0.0765240445165	9.13424661505	-0.00115252338675	0.229549301157	14.3401291328	-0.00268020329198	0.637177490207	-3.32937502796	-0.000169183995393	-0.0618894372875	-0.541424919915	0.0797378058259	0.0076059214249	-23.4027325169	14.980820945	45.2729435159	-6.50457775593	0.0688763692677	0.0487989298671	-14.4829813835	-0.200493049347	-0.110734385374	5.12100442965	18.5073513208	49.9597729807	-34.3326606154
0.364	5.12651428054	13.8987704953	-2.68916980922	-0.0257256624634	-0.101307584042	4.89013912246	0.329209703799	-0.0152972543998	-0.343874039361	-0.0769333677498	-0.0672726372368	9.36856794427	-0.000916131349132	0.243234774077	13.030816707	-0.00204453706047	0.63415497281	-2.71565976585	-0.000231354272625	-0.0624511171774	-0.581934859957	0.0797340606653	-0.0150962425562	-22.0015954452	15.026090796	45.2667586386	-5.86517684907	0.0689170199087	0.032502352053	-18.1101742447	-0.200601183339	-0.105533597128	5.28057206247	18.5572936792	49.9249437414	-35.3258180171
0.365	5.14041179246	13.8962533422	-2.34513636678	-0.025824521387	-0.096410263099	4.90450276375	0.329194210841	-0.0156886628064	-0.438942773966	-0.0769958998965	-0.0577916560839	9.59339436167	-0.000666709973283	0.255607977622	11.7155903837	-0.00141158737808	0.631744391965	-2.10550192469	-0.000294102462237	-0.0630452620468	-0.606354878785	0.0797083099158	-0.0364052565098	-20.6164324621	15.0713547862	45.2612217369	-5.20862669498	0.0689395730929	0.0126040164315	-21.6864969984	-0.200704045101	-0.100189926474	5.40676924656	18.607200738	49.8891738291	-36.2140065879
0.366	5.1543069588	13.894079345	-2.00285812095	-0.0259184756175	-0.0914981979321	4.91962756995	0.329178281287	-0.0161704454428	-0.524622499011	-0.0770488408776	-0.0480903060473	9.80930571153	-0.000405573188062	0.26666559282	10.3996400128	-0.000780745139046	0.62994008611	-1.50310978475	-0.000357453941974	-0.0636576974276	-0.618515882805	0.0796619381782	-0.0563382186491	-19.2494918166	15.1166135719	45.2563495987	-4.53564962	0.0689404573195	-0.0108355632177	-25.1926623	-0.20080150622	-0.0947323121927	5.50845931517	18.657071615	49.8525802169	-36.9732176811
0.367	5.16820012152	13.8922460962	-1.66363956407	-0.0260075099879	-0.0865705428222	4.93568264996	0.329161829386	-0.0167333555636	-0.601197742624	-0.0770919747995	-0.0381775377851	10.0162308129	-0.000134035882677	0.276409017949	9.08721024577	-0.000151408966606	0.62873225877	-0.912544894801	-0.000421421478834	-0.0642773762916	-0.620841845239	0.0795963120671	-0.0749140034666	-17.9020778185	15.1618678257	45.2521580356	-3.84747654945	0.06891617086	-0.0377373558389	-28.6109229423	-0.200893463937	-0.0891831224913	5.58992008772	18.7069055568	49.815303288	-37.5806402415
0.368	5.18209161954	13.8907499346	-1.32868348435	-0.0260916084206	-0.0816263225849	4.95275782462	0.329144778502	-0.0173684131416	-0.668917413335	-0.0771250948714	-0.0280626060347	10.213632688	0.000146590448973	0.284843645351	7.78204455775	0.000477010718852	0.628107112146	-0.337748354115	-0.000486007767089	-0.0648952002195	-0.614806010612	0.0795127787927	-0.0921525454506	-16.5750061496	15.2071182354	45.2486613929	-3.14580892771	0.0688632995946	-0.0680051749196	-31.9247152194	-0.200979836278	-0.0835615581553	5.65320858429	18.7567019611	49.777505317	-38.0153016746
0.369	5.19598178752	13.8895860365	-0.99911274761	-0.0261707538347	-0.0766645056346	4.970876076	0.329127060856	-0.0180668783594	-0.728013022337	-0.0771480039071	-0.0177554654313	10.4006485188	0.000435001504748	0.291978466199	6.48759713819	0.00110508775828	0.628046966718	0.217457499225	-0.000551206982655	-0.0655032309126	-0.60125537548	0.0794126652857	-0.108074468455	-15.2688398594	15.2523655022	45.2458721099	-2.43275714666	0.06877853363	-0.101526754283	-35.1184435075	-0.201060559705	-0.0778852972548	5.69931321684	18.8064603979	49.739368412	-38.2585084289
0.37	5.20987095479	13.8887484907	-0.675978865474	-0.0262449281203	-0.0716840654848	4.99000422363	0.329108617297	-0.0188202387442	-0.778707747115	-0.0771605151618	-0.00726704400776	10.5761943284	0.00072990365324	0.297825830784	5.20713203257	0.00173337643405	0.62853038482	0.749378704665	-0.000617005686859	-0.0660941774953	-0.580637790089	0.0792972776031	-0.122700896746	-13.9840167224	15.2976103384	45.2438003478	-1.71076708287	0.0686586829249	-0.138174655969	-38.1773598639	-0.201135587995	-0.07217128268	5.7287159327	18.8561806282	49.7010920715	-38.2941725552
0.371	5.22375944422	13.888230369	-0.360264461488	-0.0263141121692	-0.0666840323453	5.0100620553	0.329089397077	-0.0196202031458	-0.821221056161	-0.0771624533964	0.00339057490169	10.7390434905	0.00103001720896	0.302401280652	3.94376770155	0.00236240777959	0.629532306248	1.25446415003	-0.000683383313575	-0.0666610759351	-0.553159089377	0.0791679004717	-0.136053366041	-12.7209218681	15.3428534654	45.2424536933	-0.982541911304	0.0685006920522	-0.177807089358	-41.0875069136	-0.201204891682	-0.0664360910234	5.74166738056	18.9058626194	49.6628904544	-38.1090616882
0.372	5.2376475713	13.8880237952	-0.0528831332922	-0.0263782859535	-0.0616635362038	5.03093022776	0.329069357625	-0.020458699276	-0.855771204224	-0.077153656089	0.0142040398168	10.8878863399	0.00133407955537	0.305723412169	2.70049533268	0.00299268603232	0.631024199211	1.72932177717	-0.000750312401991	-0.0671971008978	-0.518890836136	0.0790257968922	-0.148153792955	-11.4799319587	15.3880956107	45.2418369404	-0.250963717699	0.0683016541606	-0.220268693971	-43.8357023133	-0.201268457776	-0.0606960960571	5.73832255229	18.9555065594	49.624989429	-37.6929891109
0.373	5.2515356432	13.8881200144	0.245321530849	-0.0264374286428	-0.056621842481	5.05245721784	0.329048464339	-0.0213278732344	-0.882576712873	-0.0771339747336	0.025158671143	11.0213763126	0.00164084813755	0.307813752188	1.48018470591	0.00362468524573	0.632974227611	2.17073502312	-0.000817758686491	-0.0676954681022	-0.477843572653	0.0788722077554	-0.159024480814	-10.2614437597	15.4333375052	45.2419519495	0.480981767178	0.0680588241535	-0.265391320125	-46.409549995	-0.201326289589	-0.0549675304875	5.71880858671	19.0051128658	49.5876234595	-37.0389497429
0.374	5.26542395794	13.8885094638	0.533577095717	-0.0264915187546	-0.0515583811027	5.07446553883	0.329026690357	-0.0222200902754	-0.901857369114	-0.0771032761767	0.0362384425536	11.1381665085	0.00194910333199	0.308696636709	0.285584336095	0.00425884607679	0.635347434515	2.57567878421	-0.000885681119517	-0.0681493979489	-0.43001612074	0.0787083514402	-0.168688149408	-9.06589342939	15.4785798799	45.2427975778	1.21027491242	0.0677696310789	-0.31299482919	-48.7974681355	-0.201378406602	-0.0492664964232	5.6832595421	19.0546821937	49.5510323822	-36.1432048827
0.375	5.2793128036	13.8891818438	0.811183061451	-0.02654053433	-0.0464727696482	5.09675737003	0.329004016344	-0.0231279364616	-0.913835003506	-0.0770614439577	0.0474259955021	11.2369393884	0.00225765119458	0.30839908846	-0.880680833314	0.00489557276464	0.638105941192	2.94133457025	-0.000954031878566	-0.06855212015	-0.375428281417	0.078535423375	-0.177167980976	-7.89376970514	15.5238234636	45.2443696776	1.93392470479	0.0674316897009	-0.362887926771	-50.9887270265	-0.201424844325	-0.0436089491463	5.63183501177	19.104215439	49.5154581216	-35.0053164512
0.376	5.29320245761	13.890126191	1.07751124725	-0.0265844531303	-0.0413648311151	5.11911969622	0.328980430265	-0.0240442210415	-0.918734156527	-0.0770083796195	0.0587026809261	11.3164314596	0.00256532608468	0.306950691748	-2.01611259205	0.00553523031565	0.641209160825	3.26510469627	-0.00102275639129	-0.0688969052982	-0.314142015071	0.078354595546	-0.18448767715	-6.74562264298	15.569068979	45.2466611514	2.64902279526	0.0670428112193	-0.414869036389	-52.9734922093	-0.201465654133	-0.0380106662719	5.56473073701	19.1537137388	49.4811413974	-33.6281318814
0.377	5.30709318616	13.8913308978	1.33190243691	-0.0266232516125	-0.0362321331245	5.14627628507	0.32895592708	-0.0249621503459	-0.917124452302	-0.0769439897444	0.0700770693066	11.4323453015	0.00287099330483	0.304383748549	-3.11777380434	0.00617814302288	0.644616253626	3.54908090466	-0.00109182692402	-0.069244160154	-0.380367696395	0.0781670157684	-0.190671878052	-5.62277916149	15.6143171421	45.2496651145	3.35890349001	0.0666010371866	-0.468679029002	-54.6464930167	-0.201500903031	-0.0324871301581	5.4823414908	19.2031784701	49.4483213537	-32.0119554698
0.378	5.32098524354	13.8927838725	1.57404690236	-0.0266569055492	-0.0310757402833	5.16650939727	0.32893050854	-0.0258749281313	-0.908431118354	-0.0768681916868	0.0815190458654	11.4516078161	0.00317355145846	0.300732558706	-4.184605882	0.0068245918874	0.648281475421	3.78136268607	-0.00116123179237	-0.0695655765534	-0.262465102487	0.0779738070971	-0.195745464527	-4.524393789	15.6595686591	45.2533687732	4.04841382802	0.0661046401764	-0.524114991336	-56.2254316508	-0.20153067338	-0.0270535686118	5.38478160172	19.2526112444	49.4172272042	-30.1763435304
0.379	5.33487887179	13.894472629	1.80346598104	-0.0266853930802	-0.025899321735	5.18632769946	0.328904183162	-0.0267758282555	-0.893369130325	-0.0767809470729	0.0929701818043	11.4506640618	0.00347193438608	0.296033296535	-5.21391846153	0.00747481007224	0.652154894256	3.96547498256	-0.00123089902071	-0.0697688801264	-0.144142043399	0.0777760675288	-0.199733672104	-3.45202136569	15.7048242203	45.2577537295	4.7214987725	0.0655520764225	-0.581012516554	-57.5696187846	-0.201555062675	-0.0217250199086	5.27231580485	19.3020138953	49.3880746414	-28.1287820935
0.38	5.34877430024	13.8963842687	2.01981353387	-0.0267086943927	-0.0207033033342	5.20570910203	0.328876965942	-0.0276586109474	-0.872196253389	-0.0766822564737	0.104411016583	11.4310054951	0.00376511326853	0.290324468361	-6.20373788647	0.00812898131087	0.656187583011	4.09990252837	-0.00130071178258	-0.0698566436106	-0.031384925006	0.0775748692266	-0.202662932188	-2.40649880108	15.7500844984	45.2628024593	5.37596090138	0.0649420043133	-0.639131701826	-58.6687517592	-0.201574183275	-0.0165161805392	5.14536293386	19.3513884668	49.3610682072	-25.8840863407
0.381	5.36267174517	13.8985055792	2.22280747816	-0.0267267901912	-0.0154882936953	5.22431017585	0.328848877995	-0.0285172839228	-0.845149697736	-0.0765721400749	0.115821781175	11.3905236894	0.00405209874319	0.283646480966	-7.1522369023	0.00878723969152	0.660329178276	4.18328800231	-0.0013705565769	-0.0698329450272	0.0787820917794	0.0773712574906	-0.204560539962	-1.38871674682	15.7953501473	45.2684953408	6.00980196148	0.0642733252195	-0.698226485846	-59.5208162818	-0.201588162017	-0.0114413028951	5.00439235452	19.400737199	49.3363962467	-23.4598346055
0.382	5.37657140951	13.9008230979	2.41222996265	-0.0267396619526	-0.010255229131	5.24181895272	0.328819946305	-0.0293460956568	-0.812473770231	-0.0764506387768	0.127180815011	11.3275439816	0.00433194273228	0.276041497203	-8.05773062303	0.00944966833338	0.664528105439	4.21456632346	-0.00144032268597	-0.0696992731107	0.188561741266	0.0771662498669	-0.205454707383	-0.399618094671	15.8406218004	45.2748108619	6.62124033272	0.0635451874364	-0.758049080299	-60.1243726242	-0.201597139743	-0.006514150481	4.84991247358	19.4500625113	49.314228408	-20.8758428991
0.383	5.39047348264	13.903323175	2.58792407438	-0.0267472922361	-0.00500533771254	5.25796388424	0.328790203486	-0.0301395428742	-0.774420664646	-0.0763178158496	0.138465039231	11.2409044586	0.00460374012799	0.267553294232	-8.91867531943	0.0101162983237	0.668731875217	4.19297323256	-0.00150990001385	-0.0694553826489	0.299219182309	0.0769608352068	-0.20537461279	0.559807279147	15.8859000688	45.2817258356	7.20870698243	0.06275698765	-0.818350492425	-60.4784516283	-0.201601270796	-0.00174795511072	4.68247826712	19.4993669823	49.2947135526	-18.153867811
0.384	5.40437814789	13.9060073275	2.78038107231	-0.0267496768027	0.000236204544038	5.22512062892	0.328759687083	-0.030893263533	-0.733020653017	-0.0761738259141	0.149514831885	10.8586808496	0.00486661619346	0.258198836692	-9.79023976049	0.0107870790723	0.672829621935	4.0025202033	-0.00157908349729	-0.0689115842357	0.788377643969	0.076755988187	-0.204319426875	1.55056455196	15.9311853927	45.2889219712	7.1835642308	0.0619084730259	-0.878678755913	-60.1780753476	-0.201600748775	0.00279199804947	4.3974280532	19.5486529287	49.2771792933	-16.9146508127
0.385	5.41828557413	13.9088451409	2.89524562657	-0.02674681193	0.00549354071488	5.28955171278	0.328728439586	-0.0316017306882	-0.683913657442	-0.0760188359506	0.160465095065	11.0418455107	0.00511974540319	0.24805958277	-10.4882680837	0.0114619073969	0.676827027404	3.99229073446	-0.00164769447527	-0.0683103717282	0.41404737112	0.0765526483419	-0.202360263186	2.36776282446	15.9764781937	45.2966800579	8.33260921389	0.0609996624925	-0.938942310792	-60.3490344096	-0.201595764754	0.00717604420356	4.370664255	19.5979227966	49.2625565419	-12.3308520019
0.386	5.43219590899	13.9118245761	3.06362472847	-0.0267386807267	0.010768865828	5.26109851342	0.328696508511	-0.0322604178629	-0.63346069213	-0.0758529356488	0.171335508579	10.6989815178	0.00536236600842	0.237181627698	-11.2676420604	0.0121406815334	0.680721245506	3.79614546989	-0.00171570037155	-0.0677014208401	0.803854405054	0.0763517049745	-0.19952647167	3.29982020875	16.0217790241	45.304980702	8.26867894828	0.0600306461911	-0.99909029202	-59.9469280473	-0.20158648978	0.0113739024283	4.0250521946	19.6471794669	49.2507839269	-11.2143780589
0.387	5.44610928642	13.9149302963	3.14781573415	-0.0267252692132	0.0160541612458	5.30949232218	0.328663946171	-0.0328642623335	-0.574228249257	-0.0756762504613	0.182034866314	10.6997339526	0.0055937626229	0.225611601251	-11.8724108345	0.0128232461572	0.684408002107	3.57736773159	-0.0017830410782	-0.0669799924595	0.639002356206	0.0761540167404	-0.195849996638	4.05312985589	16.0670884088	45.3137887358	9.34738861769	0.0590017394677	-1.05872315482	-59.3187975489	-0.201573116246	0.0153731657786	3.97347450606	19.6964258899	49.2420621137	-6.2292483598
0.388	5.46002582627	13.9181493953	3.29038220644	-0.0267065658556	0.0213525540032	5.2872931927	0.328630809312	-0.0334094563805	-0.516159844585	-0.0754889360375	0.19259398144	10.418496299	0.00581326883898	0.213400830926	-12.549129815	0.0135093934304	0.687886544301	3.37971665572	-0.00184964070537	-0.0662192618795	0.882458803788	0.0759604090466	-0.191365390855	4.91608170967	16.1124068468	45.3230873276	9.24979506433	0.0579134872651	-1.11778125042	-58.7973936523	-0.201555850128	0.0191590709932	3.59833592316	19.7456650852	49.2363284854	-5.23800832033
0.389	5.47394563451	13.9214670989	3.34502502531	-0.0266825615234	0.0266561103233	5.31981944742	0.328597158766	-0.0338916351012	-0.448197596939	-0.0752911740609	0.202929971704	10.25348423	0.00602026800041	0.20059749193	-13.0575481777	0.0141988629499	0.691052494693	2.95218412964	-0.00191541942031	-0.0653381680011	0.879728952902	0.0757716729217	-0.186106858965	5.60098206886	16.1577348102	45.3328395392	10.2546281591	0.0567666763399	-1.17584059988	-57.321305262	-0.20153490944	0.0227223041721	3.52813043469	19.794900098	49.2336971629	-0.0246366858482
0.39	5.48786880321	13.9248702899	3.46135699004	-0.0266532498292	0.0319672781883	5.30251628255	0.32856305918	-0.0343075370915	-0.38360638381	-0.0750831755767	0.213066996785	10.0205659307	0.00621419447104	0.187255449321	-13.626537039	0.0148913426584	0.693906922273	2.75667103018	-0.00198028403073	-0.0643910528321	1.01450138524	0.075588563541	-0.180111902341	6.38893117924	16.2030727428	45.3430255544	10.1174022108	0.0555623193229	-1.23287343408	-56.7443631393	-0.201510521225	0.0260541254357	3.1355120925	19.8441339891	49.234085028	0.800366997719
0.391	5.50179541094	13.9283451771	3.48841740191	-0.0266186272449	0.0372778904318	5.31870820461	0.328528578678	-0.0346534676675	-0.308254767908	-0.074865178851	0.222926454437	9.69834937452	0.00639453372589	0.173423060382	-14.0382408386	0.0155864699708	0.69634770245	2.12488932318	-0.00204413351879	-0.0633079232873	1.15175770429	0.075411799579	-0.173416021804	7.00282989483	16.2484210578	45.353604389	11.0402670428	0.0543016547557	-1.28845570043	-54.4201695591	-0.201482921828	0.0291446698725	3.04557678115	19.8933697847	49.2375061138	6.04180455208
0.392	5.51572552274	13.9318784214	3.57807128131	-0.0265786929388	0.0425907216354	5.30695420258	0.328493788569	-0.0349267488258	-0.238307548687	-0.0746374469366	0.232537374483	9.52349071618	0.00656082335147	0.159156190775	-14.4954983762	0.0162838328439	0.698378043855	1.93579348612	-0.00210686339525	-0.0621518296357	1.16042959889	0.0752420616486	-0.166059838881	7.70953595109	16.2937801384	45.3645569735	10.8649019226	0.0529861444588	-1.34256489334	-53.7982162593	-0.201452354011	0.0319909639829	2.64701143967	19.9426104732	49.2438710003	6.68796849251
0.393	5.52965919063	13.9354573572	3.57980021089	-0.0265334489595	0.0478972370202	5.30607656701	0.328458763025	-0.0351243392951	-0.156873389846	-0.0744002666729	0.241823152908	9.04806613375	0.00671265284041	0.144502787109	-14.811308956	0.0169829721229	0.699900514111	1.10914702657	-0.00216836676801	-0.0608549158877	1.43339789721	0.0750799917731	-0.158079912144	8.25031752355	16.3391503363	45.3758387542	11.698659502	0.051617464091	-1.39479584232	-50.6636817046	-0.201419067553	0.0345819510665	2.53496272757	19.9918589564	49.2530953571	11.7607449889
0.394	5.54359645359	13.9390685619	3.64260926098	-0.0264829001639	0.0532003541178	5.30015762821	0.32842357879	-0.0352441307635	-0.0827095468994	-0.074153947211	0.250815770844	8.937169738	0.00684966421631	0.129519964686	-15.1543358905	0.0176833825178	0.700920275699	0.9303761505	-0.0022285364663	-0.0594844806926	1.30747249297	0.0749261919809	-0.149519672365	8.87016203447	16.3845319716	45.3874318442	11.4875203595	0.0501974995076	-1.44513332441	-50.0112824892	-0.201383316657	0.0369198414132	2.14081796596	20.0411180474	49.2650866036	12.2217480838
0.395	5.55753733815	13.9427005587	3.62138425931	-0.0264270542963	0.0584913810825	5.28189630127	0.328388314851	-0.0352837481187	0.00347483647056	-0.0738988181482	0.259442354702	8.31599797826	0.00697155163927	0.114254881249	-15.375830983	0.0183845161761	0.701347040836	-0.0768458777311	-0.00228726656457	-0.0579757158425	1.71005720722	0.0747812238476	-0.140416594176	9.33599434298	16.4299253317	45.3992883972	12.2255857438	0.0487283320432	-1.49320160448	-46.1252776403	-0.201345360441	0.0389925896846	2.00467857684	20.0903904253	49.2796691763	16.9433971792
0.396	5.57148185842	13.946339975	3.65744842961	-0.026365921984	0.0637732436182	5.28182877006	0.328353052154	-0.0352416452392	0.0807309222873	-0.0736352287506	0.267736440577	8.27217377315	0.00707806167226	0.0987651847158	-15.6035620834	0.0190857835627	0.701187732468	-0.241770857334	-0.00234445292635	-0.0563970077205	1.44735903665	0.0746456072836	-0.130816533809	9.864126392	16.4753306719	45.411392048	11.9817158133	0.0472122343864	-1.53899370904	-45.4589314834	-0.201305460575	0.0408071433807	1.62442881544	20.139678635	49.2967503342	17.2189187706
0.397	5.58543001667	13.9499765256	3.61565276608	-0.0262995167065	0.0690373113766	5.24630674667	0.328317873271	-0.0351161208013	0.170317953452	-0.0733635451727	0.275630715276	7.51637562353	0.00716899274627	0.0830969633061	-15.7328807359	0.019786558186	0.700361514039	-1.41066600138	-0.00239999539205	-0.0546879236674	1.97080906964	0.0745198201486	-0.120757736264	10.2534686986	16.5207482139	45.4236917831	12.6177543104	0.0456516510749	-1.58217291399	-40.8994784203	-0.201263881524	0.0423509576609	1.46319974505	20.1889850477	49.3160750232	21.4304591715
0.398	5.59938180344	13.9535970219	3.62533981353	-0.0262278548448	0.0742864120559	5.2518946121	0.328282862119	-0.0349061831013	0.249557446456	-0.0730841502404	0.283159149187	7.54049219907	0.007244195065	0.0673076741594	-15.8456975576	0.0204861773757	0.698876865429	-1.55863121936	-0.00245379709457	-0.0529154813862	1.57407549267	0.074404297282	-0.110287996941	10.6860099473	16.5661781463	45.4361730173	12.344714202	0.044049194165	-1.62274090574	-40.2365050648	-0.201220888463	0.0436351649074	1.10521474783	20.2383118618	49.3375530932	21.5256808549
0.399	5.61333719812	13.9571923257	3.56526776031	-0.0261509555451	0.0795121873055	5.19965588696	0.328248103626	-0.0346108039145	0.34120092704	-0.0727974397964	0.290261738951	6.66468732979	0.00730356995879	0.0514421134278	-15.8854239056	0.021183948059	0.696664501138	-2.86609736248	-0.0025057673496	-0.0510250286717	2.20682993632	0.0742994302038	-0.0994461593813	10.9976651713	16.6116206236	45.4487816231	12.8724974096	0.0424076194255	-1.66040857326	-35.0988299809	-0.201176747216	0.0446473298047	0.919115046971	20.2876610711	49.3608654601	25.0990528315
0.4	5.62729616906	13.9607495673	3.54921540618	-0.0260688408121	0.0847172786643	5.21052683071	0.328213683456	-0.0342295355463	0.421335809398	-0.0725038229692	0.296971915292	6.75566535059	0.00734706942472	0.0355568184211	-15.8851661079	0.0218791474308	0.693734242431	-2.99442005041	-0.00255581994034	-0.049080152807	1.68292179318	0.0742055664342	-0.0882813799044	11.3318937825	16.6570757669	45.4615049874	12.5742310807	0.0407298219472	-1.69518638339	-34.4567902826	-0.201131722509	0.0454020845332	0.590394410072	20.3370344673	49.385926961	25.0239489377
0.401	5.64125867418	13.9642606767	3.47300345078	-0.0259815352767	0.0898937921171	5.14250007492	0.328179687682	-0.0337620131205	0.513709041988	-0.0722037177388	0.303238545536	5.77759513812	0.00737469538686	0.0196951058563	-15.8382590216	0.0225710296452	0.690030186357	-4.4136920989	-0.00260387666369	-0.0470332938888	2.4107960433	0.0741230092956	-0.0768328972006	11.5650716251	16.7025436623	45.4742859271	12.9876483381	0.0390188085932	-1.72684032451	-28.8510919525	-0.201086077587	0.0458877579593	0.380952442065	20.386433617	49.4123725544	27.8672379553
0.402	5.65522466114	13.9677132382	3.43211949617	-0.0258890663262	0.0950441088862	5.15813346341	0.328146202516	-0.033208318982	0.593679235084	-0.0718975516441	0.309093643964	5.93260171835	0.00738649887487	0.00391187017132	-15.7282123485	0.0232588263723	0.685563267907	-4.52014479942	-0.00264986472228	-0.0449428232949	1.77014514443	0.0740520175567	-0.065150580534	11.7995617082	16.7480243623	45.4871139371	12.6683716774	0.0372776936395	-1.75538958302	-28.2474250637	-0.201040072862	0.0461216936008	0.0869188409997	20.4358598653	49.440124026	27.6357052177
0.403	5.66919406784	13.9711001501	3.34170443192	-0.0257914637887	0.100160966129	5.07558102292	0.32811331399	-0.0325687329926	0.685492743971	-0.0715857567004	0.314496243504	4.87259736069	0.00738257919865	-0.0117512226053	-15.5979732048	0.0239417542413	0.680292470024	-6.02145096744	-0.00269372082924	-0.0427693906181	2.57672020924	0.0739928053528	-0.0532738272449	11.95394487	16.7935178837	45.4999289119	12.9615778327	0.035509668138	-1.78066141988	-22.296248666	-0.200993965199	0.0460936320666	-0.143041909323	20.4853143222	49.4687898385	29.6959198862
0.404	5.6831668227	13.974409584	3.27716322243	-0.0256887600939	0.10524642351	5.09533373766	0.328081107698	-0.0318438496461	0.764273948967	-0.0712687705034	0.319476150326	5.08721628354	0.00736308277587	-0.0272416229722	-15.382827529	0.0246190152776	0.67422960259	-6.10428390007	-0.00273538783073	-0.0405646123598	1.83283630721	0.0739455421752	-0.0412525279739	12.0886536718	16.8390242094	45.5127225439	12.6256861985	0.0337179956634	-1.80268352941	-21.7479704014	-0.200948006992	0.0458227819463	-0.398658331134	20.5347978673	49.4983002024	29.3248078823
0.405	5.69714284514	13.977635299	3.17426689714	-0.0255809898896	0.110293985068	4.99978937877	0.32804966849	-0.0310345667283	0.854291886557	-0.0709470306615	0.324003533504	3.9675500723	0.00732820222056	-0.0425194876351	-15.1729017968	0.0252898049058	0.667349653909	-7.65561346141	-0.00277481923919	-0.0382982045714	2.6999792696	0.0739103529268	-0.0291259688969	12.1644644821	16.8845432867	45.5254320651	12.7933562547	0.0319059793538	-1.8213490897	-15.5831501662	-0.200902445155	0.0453008904609	-0.645124639617	20.5843111457	49.5282566853	30.5881578326
0.406	5.71112204589	13.9807661831	3.08750116453	-0.0254681902267	0.115305340718	5.0229219223	0.328019080222	-0.0301419689753	0.930903619388	-0.0706209762499	0.328105289779	4.23596247908	0.00727817483813	-0.0575352772198	-14.8586773724	0.0259533122629	0.6596650603	-7.71357375802	-0.00281197521452	-0.036013746093	1.86893768725	0.0738873182654	-0.0169433539565	12.2007653988	16.9300750285	45.5380514171	12.4453477859	0.0300769578425	-1.83669393302	-15.1065364735	-0.200857520622	0.0445481767518	-0.860302778427	20.6338545735	49.558598896	30.0962634981
0.407	5.72510432735	13.9837967535	2.97363973781	-0.0253504001255	0.120274861589	4.91611981946	0.327989425469	-0.0291675379557	1.01795841963	-0.0702910419417	0.331763326569	3.08011109952	0.00721328162051	-0.072251158032	-14.573084252	0.026608728544	0.6511675019	-9.28154304092	-0.00284682737362	-0.0336905720913	2.7774103162	0.0738764748104	-0.00474355607892	12.1988303564	16.975619312	45.5505155931	12.4830041677	0.0282342708456	-1.84868006072	-8.86571894081	-0.200813467085	0.043558897113	-1.11825649941	20.683428343	49.5889400547	30.5860539973
0.408	5.7390895841	13.9867167369	2.86632707715	-0.0252276607781	0.125203833237	4.94182347636	0.327960785289	-0.0281128227771	1.09147193772	-0.0699576597619	0.335001032957	3.39530167769	0.00713384543475	-0.0866212134794	-14.1670266428	0.0272552471877	0.641869785517	-9.31388972574	-0.00287935427075	-0.031363222174	1.87728951828	0.0738778158352	0.00742560576523	12.139493332	17.0211759802	45.5628208028	12.1274151206	0.0263812553701	-1.8573508903	-8.47594020842	-0.200770510903	0.0423534665331	-1.29260466015	20.7330324278	49.6192296524	29.9931413382
0.409	5.75307770313	13.9895213209	2.742840942	-0.0251000150839	0.130087555288	4.82562062553	0.327933238953	-0.0269798482772	1.17447706196	-0.0696212531165	0.337812257924	2.22714825533	0.00704022991239	-0.100609831246	-13.8102088908	0.0278920723289	0.631780496885	-10.8646875377	-0.00290954631702	-0.0290208703644	2.80741410105	0.0738912916399	0.0195260035845	12.0613023066	17.0667448408	45.5749004061	12.0317915827	0.0245212108102	-1.86273822943	-2.29873805304	-0.200728869656	0.0409290281535	-1.55627209914	20.7826665972	49.6491090021	29.7655581087
0.41	5.76706856438	13.9922011836	2.61688448861	-0.024967507862	0.134926888425	4.85304564878	0.32790686373	-0.0257705982466	1.24402299919	-0.069282238786	0.340216403008	2.58114191244	0.00693283736522	-0.114175263092	-13.3206548016	0.0285184188537	0.620912552631	-10.87120097	-0.0029374009146	-0.0266883247923	1.85767704303	0.0739168105755	0.0315118677116	11.9104259475	17.1123256674	45.5867528727	11.6731416136	0.0226573955376	-1.86489231574	-2.00943456584	-0.200688752411	0.039305460904	-1.69086239988	20.8323304204	49.67853751	29.0914576352
0.411	5.78106204103	13.9947521177	2.48498364538	-0.0248301853772	0.139718081212	4.72933992498	0.327881734633	-0.0244875948314	1.32198383147	-0.0689410210614	0.34221904619	1.42414445302	0.00681210755362	-0.127284360112	-12.8975392379	0.0291335207089	0.609291157758	-12.3715887777	-0.00296292731196	-0.0243644699391	2.79003266348	0.0739542395953	0.0433461717521	11.7581821334	17.1579181992	45.5983107183	11.4425496012	0.0207929925394	-1.86391368067	3.9667047027	-0.200650358168	0.0374830247948	-1.9540098185	20.8820232882	49.707198062	28.2296463251
0.412	5.79505800002	13.997165853	2.34248696268	-0.0246880955549	0.144461563328	4.75762430584	0.327857924224	-0.0231332232142	1.3867594027	-0.0685979939109	0.343835254789	1.80827274383	0.00667851536944	-0.139900008252	-12.3337570416	0.0297366308262	0.596929076854	-12.3525730288	-0.00298614155891	-0.0220640239637	1.81085928724	0.0740034055836	0.0549858049002	11.5210841628	17.2035221419	45.6095746398	11.0852933377	0.0189311065098	-1.85985837867	4.14389930142	-0.200613876432	0.0354804487235	-2.05114232411	20.931744417	49.7350596247	27.4934791327
0.413	5.80905630232	13.9994387494	2.20330577344	-0.0245412875179	0.149154510788	4.62827061478	0.327835502386	-0.0217104522845	1.45878245658	-0.0682535354308	0.345081705518	0.684628715273	0.00653256946807	-0.151991794476	-11.8498154058	0.0303270290324	0.583867335628	-13.7709094238	-0.00300707112247	-0.0197951031403	2.72698235966	0.0740640960947	0.0663952173018	11.2977406405	17.2491371678	45.6204772666	10.719960168	0.0170747311042	-1.85289243246	9.78799311248	-0.200579485618	0.0333011792684	-2.30739658605	20.9814928751	49.7618565756	26.1004227102
0.414	5.82305680353	14.0015636734	2.04654222354	-0.0243898117972	0.153796930481	4.65656877117	0.327814536144	-0.0202220320007	1.51805811096	-0.0679080101127	0.345968930629	1.08982150501	0.00637480976337	-0.163527614938	-11.2218255194	0.0309040218442	0.570118287976	-13.7271858805	-0.00302574983779	-0.0175623275092	1.73856890241	0.0741360609509	0.0775344951596	10.9808150749	17.2947629172	45.6310214683	10.3684432358	0.0152267466603	-1.84307645532	9.84396117809	-0.200547353866	0.0309623245	-2.37031295057	21.0312675868	49.7875667779	25.3199819177
0.415	5.83705935414	14.0035375431	1.9011970982	-0.0242337199005	0.158386862909	4.52329608578	0.327795089466	-0.0186713235644	1.58335876162	-0.0675617638116	0.346523671649	0.0196605360252	0.0062058059107	-0.174480090399	-10.6831254033	0.0314669497259	0.555737475264	-15.0344395433	-0.00304222211534	-0.0153822275921	2.62163093195	0.0742190131734	0.0883699497322	10.6900940703	17.3403989985	45.6411410876	9.87079535425	0.0133898901487	-1.83063656794	15.0358135708	-0.200517637491	0.0284704254328	-2.6134851838	21.0810673613	49.8119821375	23.5107371211
0.416	5.85106380012	14.0053544289	1.7325745374	-0.0240730645119	0.16292391429	4.55080667652	0.327777223104	-0.0170614020918	1.6364841836	-0.0672151260359	0.346751879656	0.4367554778	0.00602615466226	-0.184822406467	-10.0015067317	0.0320151867587	0.540736590481	-14.9673300236	-0.00305653806587	-0.0132496734564	1.64347733938	0.0743126308078	0.0988653190885	10.3006446424	17.3860449896	45.6508410914	9.52921240032	0.0115667536509	-1.81563642761	14.9644670868	-0.20049048195	0.0258406557839	-2.64605411398	21.1308908966	49.8350885291	22.7020461112
0.417	5.86506998325	14.0070118253	1.58221835643	-0.0239078991112	0.167406887194	4.41513913115	0.327760994421	-0.0153959634461	1.69439310767	-0.0668684056189	0.346688954339	-0.562606111518	0.00583647819331	-0.194530531434	-9.41474320213	0.0325481470065	0.52518390497	-16.1380409966	-0.00306875714205	-0.0111884789202	2.47891173311	0.0744165580471	0.108989159531	9.94703624316	17.431700439	45.6600577393	8.90408337116	0.00975975805	-1.7983547742	19.5988397363	-0.200466020419	0.0230824063948	-2.87044466415	21.1807368096	49.8567375101	20.5959160179
0.418	5.87907774169	14.0085050546	1.40424012393	-0.0237382781564	0.171835022325	4.4411311302	0.327746457256	-0.0136783656609	1.74080246268	-0.0665218929527	0.346336378221	-0.142546124756	0.00563742136794	-0.203583119313	-8.6904325553	0.0330652840665	0.509090215029	-16.0493388873	-0.00307894361242	-0.0091844618114	1.52912248439	0.0745304072397	0.118709225664	9.4930960217	17.4773648669	45.6687979991	8.57643613219	0.00797115238649	-1.77885655282	19.3976030186	-0.200444374834	0.0202087628647	-2.87684239587	21.2306036394	49.8769219523	19.7729682326
0.419	5.89308691033	14.0098322286	1.25010786206	-0.0235642567721	0.176207746248	4.30431671669	0.327733661784	-0.011912578979	1.7907709009	-0.0661758565246	0.345736477952	-1.05725441256	0.00542964990732	-0.211959801933	-8.06293268585	0.0335660963255	0.492534303116	-17.0624849376	-0.00308716950075	-0.00726731485712	2.30517142418	0.0746537601979	0.127996690741	9.08183413243	17.5230377668	45.677001809	7.83118373156	0.00620299224519	-1.75746372977	23.3880430916	-0.200425654659	0.0172315880446	-3.07750724442	21.2804898761	49.895551517	17.4861612171
0.42	5.90709732142	14.0109899482	1.06533151865	-0.0233858909085	0.180523981032	4.32815284954	0.327722654395	-0.0101021999114	1.82998723444	-0.0658305450171	0.344886536903	-0.642627685098	0.00521384761613	-0.219644780432	-7.30702431087	0.0340501264041	0.47552585398	-16.9544133341	-0.00309351057329	-0.00541483021827	1.39979785352	0.0747861703424	0.136823598321	8.57198102749	17.5687186067	45.6846780199	7.5212379396	0.0044571400926	-1.73424057542	23.0582656075	-0.200409957927	0.0141618766983	-3.06191544794	21.3303939644	49.9126250144	16.6608335376
0.421	5.92110880489	14.0119770003	0.908772554249	-0.0232032371134	0.184783609236	4.1911035602	0.327713477589	-0.008251410752	1.87159108417	-0.0654861848396	0.343833818212	-1.4628096986	0.00499071439988	-0.226621652078	-6.64671898155	0.0345169651205	0.458151578827	-17.7941369723	-0.00309804846649	-0.00366095618647	2.10795021008	0.0749271641849	0.145164086632	8.10899559577	17.6144068315	45.6917715192	6.66576069593	0.00273524918011	-1.70954124956	26.3403861063	-0.200397370248	0.0110134802206	-3.23487750744	21.3803143296	49.9281054773	14.300092265
0.422	5.93512118903	14.0127912705	0.719767808914	-0.0230163526632	0.18898529112	4.21226020652	0.327706169884	-0.00636400031203	1.90322979563	-0.0651429820187	0.342571823613	-1.06117949772	0.00476096350028	-0.232880147123	-5.87027110987	0.0349662508417	0.440419863594	-17.6692934938	-0.00310086733413	-0.00197677908187	1.26040399912	0.0750762435635	0.152994670678	7.55217249476	17.6601018637	45.6982929	6.37700101733	0.00103876493851	-1.68342723363	25.8876457537	-0.200387965792	0.00779543212155	-3.20121869049	21.4302493807	49.9419966294	13.4822118729
0.423	5.94913430088	14.0134324328	0.562556829304	-0.0228252964347	0.193127165938	4.07148942941	0.327700765792	-0.00444418305108	1.93640472647	-0.0648011324022	0.341127409404	-1.82764892047	0.00452531922016	-0.238408413124	-5.18626089213	0.0353976710323	0.422420517702	-18.3293982911	-0.0031020281154	-0.000344783459218	2.00358724618	0.0752328874249	0.160293052081	7.04459031112	17.7058031058	45.7041913329	5.41986463964	-0.000631104760086	-1.65631216356	28.3424943927	-0.200381806751	0.00452265004373	-3.34434546507	21.4801975304	49.9543028867	11.1303028315
0.424	5.96314796682	14.0138994499	0.371477343142	-0.0226301274161	0.197210871255	4.0959212048	0.327697295659	-0.00249608329216	1.95979479142	-0.0644608049433	0.339527508232	-1.37215342437	0.00428451440554	-0.243201216104	-4.3993450665	0.035810962731	0.404162879577	-18.1858779588	-0.00310160925846	0.00118249733644	1.05097434513	0.0753965539147	0.16703992744	6.44916040695	17.751509942	45.7094810111	5.15949176252	-0.00227335409403	-1.62818650432	27.9088240837	-0.200378943924	0.00120300459713	-3.29494542803	21.5301572003	49.9650368577	10.3376391232
0.425	5.97716201289	14.0141926755	0.214973900467	-0.0224309039946	0.201235971628	3.95427954217	0.327695785579	-0.000524075520161	1.98422075249	-0.064122133583	0.337815212459	-2.05243812059	0.00403928837978	-0.247250835416	-3.69989355859	0.0362059146199	0.385740898366	-18.6580844616	-0.00309972477039	0.00258647881334	1.75698860867	0.0755666820241	0.173216291475	5.90356766433	17.7972217425	45.7141200608	4.11860775948	-0.00388717154246	-1.59944839255	29.5673994625	-0.200379416141	-0.00214744034815	-3.4059444624	21.5801268414	49.9742453711	8.0793877095
0.426	5.99117626548	14.0143125171	0.0247092545033	-0.0222276858581	0.205200301518	3.97438023702	0.327696257464	0.00146784518756	1.999620663	-0.0637852398346	0.335972284355	-1.63341808753	0.0037903841027	-0.250557718749	-2.91387310737	0.0365823647754	0.367159412613	-18.5048870454	-0.00309647222002	0.00391862192144	0.907297607542	0.0757426940973	0.178807854852	5.27955908957	17.8429378637	45.7181222678	3.88580609858	-0.00547197373642	-1.57015599538	29.0173948788	-0.20038325131	-0.00552289574506	-3.3449663315	21.6301049335	49.9819388829	7.30763584375
0.427	6.00519054772	14.0142519649	-0.145813684911	-0.0220205165674	0.209138279718	3.90157616242	0.327698728721	0.00347466774588	2.0140244537	-0.0634501416304	0.334224123997	-1.86290262875	0.00353855387463	-0.253102737388	-2.17616416957	0.0369402486818	0.348608400105	-18.5971379706	-0.00309204270152	0.00494041507035	1.13628869027	0.0759239918843	0.183787719186	4.68016957823	17.888657764	45.7216784849	3.22662822902	-0.00702762225685	-1.54114104547	29.0125049379	-0.200390453897	-0.00888227993414	-3.37380204664	21.6800901612	49.988516417	5.84743227065
0.428	6.01920468446	14.0140215075	-0.315101008862	-0.0218094428609	0.213009133413	3.84013122835	0.327703212702	0.00549329562455	2.02323130355	-0.0631168663871	0.33232636269	-1.93261998557	0.00328454726269	-0.254910486502	-1.43933405846	0.0372795484676	0.329991171599	-18.6373190416	-0.00308656295659	0.00601907479497	1.02103075897	0.0761099665677	0.188161647524	4.06768709724	17.9343808891	45.7245717209	2.55984373391	-0.0085542377207	-1.51208988224	29.0898215308	-0.200401024671	-0.0122592664846	-3.38017105439	21.730081248	49.9936572757	4.43428528309
0.429	6.0332185067	14.0136229797	-0.481954537332	-0.0215945300141	0.216816560212	3.77472236955	0.327709718879	0.00751905838456	2.02829421638	-0.0627855285474	0.330349316625	-2.02147214426	0.00302910009434	-0.255983850192	-0.70739332276	0.0376002220046	0.311355902284	-18.6332195879	-0.00308004088697	0.00702506443501	0.990948521114	0.0763000066196	0.191918456302	3.44593045773	17.9801065724	45.7267947947	1.88630379736	-0.0100518278131	-1.48309030263	28.9093376815	-0.20041497174	-0.0156348716724	-3.37103932118	21.7800767818	49.9974101965	3.07155622542
0.43	6.0472318477	14.0130590112	-0.645982470363	-0.0213758424029	0.220558662177	3.70948156099	0.327718252269	0.00954772080195	2.02903061826	-0.062456205031	0.328297716184	-2.08172873777	0.00277294364059	-0.256329057308	0.0169790920354	0.0379022733423	0.292746773062	-18.5850388564	-0.00307253619288	0.0079843237632	0.927570135276	0.0764934908813	0.19505006712	2.81729117886	18.025834141	45.7283425137	1.20913428068	-0.0115205467081	-1.45434748728	28.5762930074	-0.200432286729	-0.0189951065277	-3.34943038924	21.8300754007	49.999827766	1.76358276606
0.431	6.06124454355	14.0123327019	-0.806636229157	-0.0211534456378	0.224234867944	3.64292997267	0.327728813646	0.0115750324254	2.02559262863	-0.0621289604801	0.32619138554	-2.13093254995	0.00251680165295	-0.255954917978	0.7312995679	0.0381857500139	0.274206570116	-18.4953670359	-0.00306410236504	0.00888333189979	0.870446137891	0.0766897912957	0.197550761771	2.1840981227	18.0715629186	45.7292126891	0.53121650219	-0.0129607324628	-1.42602402217	28.0706372181	-0.200452948445	-0.0223283255906	-3.31700773677	21.8800757978	50.0009663488	0.513582721353
0.432	6.07525643373	14.0114476559	-0.963455714285	-0.0209274062242	0.227843959324	3.57525278737	0.327741399584	0.0135968449338	2.01803238806	-0.0618038436327	0.324042309371	-2.16721978842	0.00226138788828	-0.254872611354	1.43331368046	0.0384507411208	0.255775643756	-18.3664856837	-0.00305479848763	0.00972442292456	0.811735911662	0.0768882752044	0.199417055552	1.54848944017	18.117292228	45.7294060493	-0.144496187568	-0.0143728858862	-1.39828282467	27.4117577823	-0.20047692472	-0.0256242243216	-3.27478972508	21.9300767234	50.0008848706	-0.676539063454
0.433	6.08926736153	14.010407935	-1.11598620936	-0.0206977919096	0.23138466978	3.50616812418	0.327756002547	0.0156090795175	2.0064367794	-0.0614808916649	0.321861626244	-2.19414646656	0.00200740382813	-0.25309550894	2.12089114648	0.038697374864	0.237491842582	-18.2011166639	-0.00304468200809	0.0105085361588	0.756490556712	0.077088307517	0.200647569715	0.912538885197	18.1630213942	45.7289262575	-0.815087467432	-0.0157576632652	-1.37127193316	26.6100252346	-0.200504173511	-0.0288733578899	-3.22347741167	21.9800769877	49.9996436724	-1.80585733056
0.434	6.10327717452	14.0092180421	-1.26379948109	-0.0204646718118	0.234855525855	3.43554402607	0.327772610958	0.0176077441253	1.99089243612	-0.0611601319553	0.319657792987	-2.21352004699	0.00175553654574	-0.250639055847	2.79201503915	0.0389258158878	0.219390205039	-18.0021584223	-0.00303380802111	0.0112394377943	0.70531271445	0.077289252786	0.201242968276	0.278258238162	18.2087497472	45.7277798787	-1.47767010331	-0.0171158625681	-1.3451266728	25.680495488	-0.200534643643	-0.0320669065611	-3.16361993062	22.0300754613	49.9973035749	-2.87433762848
0.435	6.11728572499	14.0078828988	-1.40648708865	-0.0202281165958	0.238254906071	3.36321640594	0.3277912093	0.0195889391629	1.97149763932	-0.060841584425	0.317437267609	-2.22753070827	0.00150645668592	-0.24752066379	3.44476907608	0.0391362623747	0.201502768858	-17.7727139402	-0.00302222735963	0.0119218851643	0.659582025415	0.0774904772219	0.201205903465	-0.352387861116	18.2544766253	45.725976337	-2.1294132024	-0.0184484094868	-1.31996716454	24.6385210395	-0.200568275378	-0.0351965632834	-3.09569351398	22.0800710756	49.9939250672	-3.882677719
0.436	6.13129287035	14.0064078236	-1.54366345704	-0.0199881986251	0.24158103532	3.28904209194	0.327811778203	0.0215488676886	1.94835941214	-0.0605252635767	0.315204428997	-2.2381465151	0.00126081654885	-0.243759610343	4.07733781786	0.0393289429575	0.183858396663	-17.5160304493	-0.00300998556792	0.0125616982732	0.620044192467	0.0776913506578	0.200540968376	-0.977482315851	18.3002013774	45.7235278506	-2.76755963266	-0.0197563418552	-1.29589757234	23.5006633579	-0.2006050009	-0.0382544798067	-3.02013953251	22.130062822	49.9895676387	-4.83217923343
0.437	6.14529847352	14.0047985085	-1.67496666685	-0.0197449921081	0.244831998689	3.21288464576	0.32783429456	0.0234838445273	1.92159426515	-0.0602111805071	0.312961710186	-2.24729110673	0.00101924827515	-0.239376937066	4.68800873618	0.039504113481	0.166482650298	-17.2354622806	-0.00299712203366	0.0131653702396	0.587299740424	0.0778912484664	0.199254648734	-1.59515696869	18.345923366	45.7204493479	-3.38944578171	-0.0210407932434	-1.273005204	22.2840733289	-0.20064474476	-0.0412332408644	-2.93738258281	22.1800497504	49.9842892424	-5.72461338341
0.438	6.15930240327	14.0030609951	-1.8000600934	-0.0194985732331	0.248005751354	3.13462068517	0.327858731635	0.0253903054252	1.89132753061	-0.0598993448154	0.310709673111	-2.25678304501	0.000782362134291	-0.234395344653	5.27517608844	0.0396620536593	0.149397706456	-16.9344254042	-0.00298366940985	0.0137398773785	0.561714537342	0.0780895534268	0.197355272161	-2.20359617815	18.3916419699	45.7167583651	-3.9925199002	-0.0223029758468	-1.25136000283	21.0063290052	-0.200687424306	-0.0441258516299	-2.8478389479	22.230030968	49.9781458883	-6.56209489703
0.439	6.17330453459	14.0012016482	-1.9186337404	-0.0192490202914	0.251100132064	3.05414073472	0.327885059195	0.0272648156429	1.85769290477	-0.0595897664228	0.308447112217	-2.26833874179	0.000550744919898	-0.228839084131	5.83734495654	0.0398030636709	0.132622316765	-16.6163539777	-0.00296965323298	0.0142924763621	0.54348342975	0.0782856575398	0.194852953694	-2.80104075634	18.4373565865	45.7124749255	-4.57435931265	-0.02354416298	-1.23101426344	19.6851497771	-0.200732950098	-0.0469257313881	-2.75192056829	22.2800056366	49.9711913598	-7.34696215391
0.44	6.18730474898	13.9992271286	-2.03040544689	-0.0189964137862	0.254112878367	2.97135187141	0.327913243642	0.0291040779994	1.82083180826	-0.0592824572837	0.306171165838	-2.28355401586	0.000324958455779	-0.222733844109	6.3731350877	0.0399274607349	0.116171811197	-16.2846571585	-0.00295509172586	0.0148305378813	0.532639608678	0.0784789637852	0.191759537273	-3.3857920841	18.4830666347	45.7076214025	-5.13268660009	-0.0247656714164	-1.21200260937	18.3381583541	-0.200781226318	-0.0496267101613	-2.65003697807	22.3299729708	49.9634770445	-8.08166845143
0.441	6.20130293472	13.997144365	-2.13512186706	-0.0187408365249	0.257041644195	2.88617978479	0.327943248151	0.030904940267	1.78089272673	-0.0589774329793	0.303877443103	-2.30389145517	0.000105538216494	-0.216106634461	6.88128420881	0.0400355757123	0.100058143623	-15.9426779886	-0.00293999575949	0.0153613948586	0.529074345979	0.0786688878205	0.188088533174	-3.95621611469	18.5287715566	45.7022223671	-5.66538412869	-0.0259688438251	-1.19434220809	16.9826442101	-0.200832151187	-0.0522230268491	-2.54259639757	22.3799322353	49.9550518672	-8.76868604124
0.442	6.21529898717	13.9949605244	-2.2325591892	-0.0184823736931	0.259884019451	2.79857072669	0.327975032822	0.0326644018854	1.73803051002	-0.0586747141759	0.301560163622	-2.33066750719	-0.000107007934243	-0.208985667014	7.36065068501	0.0401277497727	0.0842899770728	-15.593655112	-0.00292436895827	0.0158922075747	0.532551086253	0.0788548596128	0.183855051522	-4.51074719004	18.57447082	45.6963044215	-6.17050720751	-0.0271550315355	-1.17803321263	15.6353467026	-0.200885617365	-0.0547093283116	-2.43000652723	22.4298827424	49.9459623116	-9.41042527556
0.443	6.22929280892	13.992682983	-2.32252358273	-0.0182211129077	0.26263755133	2.7084930304	0.328008554833	0.0343796199722	1.69240566343	-0.0583743279398	0.299212308628	-2.36504247953	-0.000312200884723	-0.201400233946	7.81021544934	0.0402043311639	0.0688728053582	-15.240688317	-0.00290820793281	0.0164298433404	0.542720445013	0.0790363250046	0.179075732112	-5.04789163021	18.6201639202	45.6898960202	-6.64629530907	-0.028325577847	-1.16305941043	14.3122577075	-0.200941512363	-0.0570806692133	-2.31267527631	22.4798238498	49.9362525137	-10.0091704428
0.444	6.24328431006	13.9903192956	-2.40485135838	-0.0179571442486	0.265299766918	2.61593814683	0.3280437686	0.0360479146187	1.64418362943	-0.0580763088952	0.29682578061	-2.40801355641	-0.000509591294012	-0.193380584631	8.2290831812	0.04026567212	0.0538091068512	-14.886708697	-0.00289150262552	0.0169807712401	0.559135354415	0.0792127472061	0.173768670753	-5.56623108743	18.6658503819	45.6830272817	-7.09118175507	-0.0294818020808	-1.14938905712	13.0284489012	-0.200999718954	-0.059332512593	-2.19101148308	22.5297549582	49.9259644121	-10.5670327693
0.445	6.25727340829	13.9878771654	-2.47940893471	-0.0176905602668	0.267868196545	2.52092110655	0.328080625944	0.0376667734726	1.59353407822	-0.0577807002208	0.29439156809	-2.46041148409	-0.000698760487163	-0.18495780167	8.61648274091	0.0403121259362	0.0390985254603	-14.534454085	-0.00287423675365	0.0175509724995	0.58126716448	0.0793836082126	0.167953342372	-6.06442567415	18.7115297604	45.6757297902	-7.50380115211	-0.030624984544	-1.1369758693	11.7979267443	-0.201060115576	-0.0614607311438	-2.06542561855	22.5796755094	49.9151379354	-11.0859207064
0.446	6.27126002908	13.9853644147	-2.5460924767	-0.0174214559699	0.270340397283	2.42348036867	0.328119076259	0.0392338556161	1.54063020879	-0.0574875544809	0.291899911804	-2.52290108748	-0.000879321226425	-0.176163676854	8.97176689166	0.0403440442355	0.0247380733121	-14.1864502115	-0.00285638833371	0.0181458673839	0.608522604231	0.0795484101444	0.161650521096	-6.54121687706	18.7572016435	45.668036392	-7.88299526274	-0.0317563525521	-1.12576014699	10.633517873	-0.201122576746	-0.0634616091596	-1.93633041286	22.629584984	49.9038112118	-11.567526415
0.447	6.28524410577	13.9827889548	-2.60482742637	-0.0171499287833	0.27271397599	2.32367704663	0.328159066684	0.0407469947562	1.48564807139	-0.0571969342907	0.289340468459	-2.5959856032	-0.00105091835872	-0.167030587728	9.29441135921	0.0403617744469	0.0107223493095	-13.8449977938	-0.00283793027032	0.0187702593946	0.640261417209	0.0797066765037	0.154882197523	-6.99543027004	18.8028656522	45.6599809861	-8.22781656682	-0.032877067623	-1.11566999485	9.54678640707	-0.201186973473	-0.0653318450339	-1.80414133566	22.6794829	49.8920207852	-12.0133268386
0.448	6.29922557962	13.9801587572	-2.65556776151	-0.0168760784897	0.274986611283	2.2215935382	0.328200542282	0.0422042017483	1.42876591277	-0.0569089128223	0.286702468376	-2.68001456183	-0.00121322934028	-0.157591375402	9.58401329314	0.0403656575053	-0.00295623234389	-13.512165513	-0.00281883099201	0.0194282972246	0.675814242697	0.0798579533491	0.147671493369	-7.42597803741	18.8485214418	45.6515983127	-8.53753021359	-0.0339882139254	-1.10662260991	8.54798348548	-0.201253173673	-0.0670685541283	-1.66927685321	22.7293688113	49.8798018232	-12.4245971441
0.449	6.31320439991	13.9774818257	-2.69829521328	-0.0166000071471	0.277156073861	2.11733161916	0.328243446216	0.043603666478	1.37016354664	-0.0566235741563	0.28397486372	-2.7751947518	-0.00136596464006	-0.147879224154	9.84028920408	0.0403560257845	-0.0163072093855	-13.1897885702	-0.00279905511618	0.0201234544436	0.714500195434	0.0800018103826	0.140042573695	-7.83186131058	18.8941687028	45.6429237409	-8.81161352992	-0.0350907880325	-1.09852560416	7.64602800648	-0.201321042586	-0.0686692717572	-1.53215840471	22.7792423064	49.8671883078	-12.8024337292
0.45	6.32718052391	13.9747661689	-2.73301832378	-0.0163218189878	0.279220244717	2.01101009151	0.328287719929	0.0449437591307	1.31002175855	-0.0563410134921	0.281146464531	-2.88160362485	-0.0015088680238	-0.137927543324	10.0630724558	0.0403332012599	-0.0293418398066	-12.8794722719	-0.00277856412581	0.0208585263036	0.755643524568	0.0801378419479	0.132020556883	-8.21217231272	18.9398071612	45.633993057	-9.04975418746	-0.0361856900006	-1.09127833203	6.84851625332	-0.2013904432	-0.0701319559841	-1.3932100489	22.8291030071	49.854213199	-13.1477838457
0.451	6.34115391688	13.972019774	-2.75977146626	-0.0160416203	0.281177130812	1.90276209992	0.328333303324	0.0462230308767	1.24852173333	-0.0560613372296	0.278206060527	-2.99920438329	-0.00164171672141	-0.1277698519	10.2523103921	0.040297493902	-0.0420728758838	-12.5825998824	-0.00275731704144	0.0216356424307	0.798588729554	0.0802656679377	0.123631422577	-8.56609630096	18.9854365789	45.6248422569	-9.25184611976	-0.0372737157643	-1.08477319545	6.16175691583	-0.201461236673	-0.0714549898868	-1.25285775634	22.878950568	49.8409085678	-13.4614785165
0.452	6.35512455206	13.9692505814	-2.7786138542	-0.0157595192956	0.283024877985	1.79273224571	0.328380134947	0.0474402140023	1.18584451778	-0.0557846629357	0.275142527373	-3.12786192546	-0.00176432148042	-0.117439666117	10.4080611727	0.0402492002902	-0.0545143477403	-12.3003438308	-0.00273527107343	0.0224562935798	0.842713568763	0.0803849346078	0.114901917785	-8.89291328302	19.0310567537	45.6155073419	-9.41798385978	-0.0383555508137	-1.07889690345	5.59082707955	-0.201533282759	-0.0726371829413	-1.1115283526	22.9287846751	49.8273056955	-13.7442660928
0.453	6.36909241058	13.9664664602	-2.78962853551	-0.0154756259662	0.284761780925	1.68107363445	0.328428152164	0.048594221515	1.12217050768	-0.0555111192135	0.271944916997	-3.26735882653	-0.00187652650865	-0.106970390338	10.5304903858	0.0401886024367	-0.0666813592885	-12.0336792656	-0.00271238224158	0.0233213701189	0.887439509452	0.0804953152974	0.105859461403	-9.19199948123	19.0766675194	45.6060241222	-9.54845541716	-0.0394317650994	-1.07353166785	5.1396441251	-0.201606440236	-0.0736777711862	-0.969648137223	22.9786050455	49.8134351407	-13.9968435764
0.454	6.3830574814	13.9636751852	-2.79292140901	-0.0151900519306	0.286386290237	1.56794498826	0.328477291348	0.0496841462485	1.0576789591	-0.0552408454888	0.268602532287	-3.41741059328	-0.00197820930952	-0.0963952114001	10.6198674902	0.0401159668079	-0.0785898983909	-11.7833989392	-0.00268860595176	0.0242312095351	0.932239322849	0.0805965110518	0.0965320474081	-9.46282850759	19.1222687455	45.5964280278	-9.64373341203	-0.0405028090942	-1.06855632168	4.81104820879	-0.20168056733	-0.0745764158686	-0.827641227748	23.0284114265	49.7993267771	-14.2198836356
0.455	6.3970197612	13.9608844144	-2.78862026334	-0.0149029102771	0.287897016701	1.45350794138	0.328527488051	0.0507092594906	0.992547525326	-0.0549739917291	0.265104987217	-3.57767954693	-0.00206928041351	-0.0857469965906	10.676562129	0.0400315435276	-0.0902566620873	-11.5501284538	-0.00266389752196	0.025185650051	0.976641709045	0.0806882511491	0.0869481470466	-9.70497221546	19.1678603365	45.5867539286	-9.70446509123	-0.0415690109313	-1.06384735253	4.60689009351	-0.201755522138	-0.075333200333	-0.685927701066	23.0782035948	49.7850098073	-14.4140558243
0.456	6.41097925424	13.9581016673	-2.77687390894	-0.0146143154023	0.28929273298	1.33792461637	0.328578677186	0.0516690091599	0.926951813046	-0.0547107181085	0.261442254022	-3.74778684328	-0.00214968300948	-0.075058195355	10.7010403422	0.0399355657482	-0.101698896827	-11.334341025	-0.00263821265323	0.026184087417	1.02023302293	0.0807702935278	0.0771366103439	-9.91810119001	19.2134422314	45.5770359655	-9.73146106303	-0.0426305745314	-1.05927984771	4.52811954153	-0.20183116305	-0.0759486249868	-0.544921606546	23.1279813561	49.7705127589	-14.5800410211
0.457	6.42493597223	13.9553343047	-2.75785125047	-0.0143243828493	0.290572373065	1.22135555217	0.328630793199	0.052563017545	0.861064957222	-0.0544511946317	0.257604699441	-3.9273223179	-0.00221939247958	-0.0643607448385	10.6938606909	0.0398282491733	-0.112934252878	-11.136371078	-0.00261150784347	0.0272255321016	1.06265634629	0.0808424251166	0.0671265673264	-10.1019848451	19.2590144031	45.5673073934	-9.72568315268	-0.0436875786317	-1.05472835284	4.57487020042	-0.201907349163	-0.076423600261	-0.405028941692	23.1777445442	49.7558634689	-14.7185389996
0.458	6.43888993414	13.9525895089	-2.73174045607	-0.0140332291478	0.291735029854	1.10395802683	0.328683770247	0.0533910786295	0.795057211304	-0.0541956007259	0.25358311227	-4.11585202461	-0.00227841584167	-0.0536859793441	10.6556702978	0.0397097917211	-0.123980651512	-10.9564261904	-0.00258374074521	0.0283086644217	1.10360829384	0.0809044620649	0.056947329354	-10.2564910998	19.304576857	45.5576004361	-9.6882314384	-0.0447399766325	-1.05006764883	4.74653782361	-0.201983940682	-0.0767594375647	-0.266645665746	23.2274930205	49.7410890649	-14.8302690089
0.459	6.45284116602	13.9498742646	-2.69874811918	-0.0137409716572	0.292779951262	0.985884789567	0.328737542364	0.0541531550141	0.729095557705	-0.0539441248075	0.249368724504	-4.31292350698	-0.00232679110324	-0.0430645437966	10.5872007972	0.0395803733138	-0.134856163156	-10.7945970966	-0.0025548704702	0.0294318855896	1.14283404184	0.0809562498751	0.0466282909949	-10.3815856184	19.3501296303	45.5479461551	-9.62033048272	-0.0457875971844	-1.04517345508	5.04184967378	-0.20206079932	-0.0769578383129	-0.130155830644	23.277226673	49.726215948	-14.9159648269
0.46	6.4667896579	13.9471094845	-2.83081198111	-0.0134477555772	0.293652208794	0.758630273071	0.328792035468	0.0548330524127	0.630699239206	-0.0536970145408	0.244851808794	-4.72090791308	-0.00236442323471	-0.0321997191429	11.1424485103	0.0394401917167	-0.145507030948	-10.5071384874	-0.00252479450165	0.030720051519	1.43349781701	0.0809985352352	0.0379424292565	-6.99013785837	19.3956662006	45.5251944087	-35.883162424	-0.0468302213188	-1.04007481368	5.15543313025	-0.202137694681	-0.0768328835564	0.380065343576	23.3269338192	49.68807659	-61.3627510965
0.461	6.4807353564	13.9442875176	-2.81312193349	-0.0131537228654	0.294413214818	0.763381776429	0.328847173169	0.0554423512815	0.587898498168	-0.0534544724791	0.240232314662	-4.51808035147	-0.0023910755298	-0.0211048710437	11.047247688	0.0392894274203	-0.156021561972	-10.5219235606	-0.00249350539691	0.0318581579513	0.842715047702	0.0810328453136	0.0306777274645	-7.53926572582	19.4411737192	45.4898428359	-34.8199831098	-0.0478674456318	-1.03437381225	6.24656971887	-0.202214335801	-0.0764493577671	0.386986235157	23.3765914194	49.6271237588	-60.5429113209
0.462	6.4946782396	13.9414788742	-2.80416482314	-0.0128589884387	0.295055638698	0.521465982871	0.328902902467	0.0560162431026	0.559885144001	-0.0532166617671	0.235389109256	-5.16833045916	-0.0024066737937	-0.0100916567412	10.979180917	0.0391281995959	-0.166434086832	-10.3031261591	-0.00246105452023	0.0330435954233	1.52815989633	0.0810595817859	0.0227952171208	-8.22575496155	19.4866466713	45.4560612806	-32.7431275547	-0.0488986328953	-1.02800071469	6.49962540067	-0.202290558598	-0.0759962344191	0.519260460977	23.4261888454	49.5677283241	-58.2479581088
0.463	6.50861832515	13.9386922263	-2.76913098618	-0.0125636707639	0.295579710794	0.526678209535	0.328959186083	0.0565509898038	0.50960825826	-0.0529838053556	0.23032371394	-4.96246017277	-0.00241131529182	0.000808660500077	10.8214535656	0.038956607562	-0.176749980831	-10.3286618388	-0.00242740001385	0.0342654173301	0.91548391719	0.0810781571179	0.0143554468657	-8.6537855487	19.5320866015	45.4237991906	-31.7810525298	-0.0499230799589	-1.02089341261	7.71497876602	-0.202366279277	-0.0754451248597	0.58295865776	23.4757276549	49.509890521	-57.4276480228
0.464	6.52255563398	13.9359254368	-2.76444802806	-0.0122678886846	0.295984447807	0.282795817067	0.329015984494	0.0570458331807	0.48007849534	-0.0527561333352	0.225020326758	-5.6443141918	-0.00240512193257	0.0115780580028	10.7173414399	0.0387747330351	-0.186999073	-10.1695225002	-0.00239250127192	0.0355320665374	1.61781449743	0.0810880306224	0.00539156211843	-9.27398394578	19.577495187	45.3933717027	-29.0739232898	-0.0509399717806	-1.01289023083	8.29138479044	-0.202441381998	-0.0747603161529	0.786658755736	23.5252096092	49.4540181799	-54.3170342147
0.465	6.53649019037	13.9331873469	-2.71173166856	-0.0119717612173	0.296270486854	0.289282275909	0.329073256485	0.0574981478005	0.424550744239	-0.0525338808475	0.219484648656	-5.42704201216	-0.00238824240499	0.0221809971489	10.4885368523	0.0385826408417	-0.197185313788	-10.2029590745	-0.00235632340619	0.0368236649157	0.965382259224	0.0810887134721	-0.00402586272557	-9.56086574227	19.622874232	45.3647183094	-28.2328632325	-0.0519483815876	-1.00392938305	9.63031077856	-0.202515737435	-0.0739505576111	0.832858327893	23.5746366758	49.4001149696	-53.489386484
0.466	6.55042202394	13.9304798036	-2.70335503668	-0.0116754073483	0.296437251083	0.0442461829734	0.329130959124	0.0579071295628	0.393412780482	-0.0523172880617	0.213700922948	-6.14040940331	-0.00236085562952	0.0325925537887	10.3345764274	0.0383803795643	-0.207337241022	-10.1008953944	-0.00231883588481	0.0381513778349	1.69004357905	0.0810797774854	-0.0138461106698	-10.0796301462	19.6682255958	45.3380093866	-25.1849824339	-0.052947277822	-0.993863085875	10.502283564	-0.202589217272	-0.0730091174733	1.05002194771	23.6240109343	49.348401983	-49.9365867525
0.467	6.56435116928	13.9278108716	-2.63450890779	-0.0113789460552	0.296485335087	0.0519218248737	0.329189048128	0.0582708782823	0.334084658418	-0.0521066004008	0.207674398805	-5.91263888311	-0.00232316939017	0.0427799249066	10.0401658084	0.0381679820649	-0.217457757924	-10.1401384087	-0.002280011229	0.0394979337845	1.0030683202	0.0810608552389	-0.0239983822038	-10.2249129217	19.7135511903	45.3131795044	-24.4747819602	-0.0539355291569	-0.982639583801	11.9447205843	-0.202661695772	-0.071947882633	1.07244773302	23.6733345765	49.2988825245	-49.1023302227
0.468	6.57827766706	13.9251846912	-2.61785199121	-0.0110824951605	0.296416454268	-0.189683463956	0.329247477781	0.0585884281497	0.30101507646	-0.0519020579231	0.201410556558	-6.61504561178	-0.00227542111694	0.0527166215665	9.83322751134	0.0379454663964	-0.227573578961	-10.0915036657	-0.00223984847481	0.0408275745987	1.65621330812	0.0810316447621	-0.0344225713927	-10.6234654561	19.7588529168	45.2902734937	-21.337239325	-0.054911886692	-0.970075486422	13.1834741739	-0.202733054335	-0.0707692438317	1.2848298694	23.7226098448	49.2516541114	-45.354495883
0.469	6.59220156355	13.9226082777	-2.53497493267	-0.0107861727133	0.296228440159	-0.186344753361	0.329306201371	0.058858752565	0.239633754129	-0.051703910605	0.194884079752	-6.43790800057	-0.0022178756725	0.0623742673152	9.48206398625	0.0377128361272	-0.237686959498	-10.1352574091	-0.0021983357512	0.0421978726193	1.08438273322	0.0809919072337	-0.0450524855764	-10.6363629113	19.8041326698	45.2692325292	-20.7446896732	-0.0558750244492	-0.95620002795	14.5674427703	-0.202803179863	-0.0694818110836	1.29003562697	23.7718390363	49.2067287225	-44.4962819815
0.47	6.60612291109	13.9200868061	-2.50796828419	-0.0104900972032	0.295922580125	-0.425375315586	0.329365171306	0.0590811174004	0.205095916521	-0.051512421951	0.188093228193	-7.14379511631	-0.00215082477614	0.071727525391	9.22445216523	0.0374700815373	-0.247822220262	-10.1352641186	-0.00215543987195	0.0435938858902	1.70764380854	0.0809414681981	-0.0558255855833	-10.9098371025	19.8493922938	45.2500155989	-17.6891710758	-0.0568235616995	-0.940874472737	16.0836676554	-0.202871966119	-0.0680907021477	1.49218224478	23.8210244721	49.1641430457	-40.6750716716
0.471	6.62004176763	13.9176262685	-2.41310684383	-0.0101943861829	0.295499460517	-0.420863899279	0.329424339366	0.0592550017495	0.142672781833	-0.0513278537461	0.181043181524	-6.95629822131	-0.00207458497735	0.0807520721983	8.82464144934	0.0372171803671	-0.257980120194	-10.1805357447	-0.00211114198422	0.0450018895761	1.10836356315	0.0808802152215	-0.0666803676258	-10.7997269826	19.8946335818	45.2325603885	-17.2212496251	-0.0577560321052	-0.924066338685	17.53260045	-0.202939312994	-0.0666030466413	1.48312876828	23.8701684925	49.1238977537	-39.8155123293
0.472	6.63395819691	13.9152322878	-2.37485454977	-0.00989915635957	0.294960186076	-0.657684982805	0.329483656856	0.0593799789646	0.107281648088	-0.0511504687264	0.173726857918	-7.67634899111	-0.00198949659807	0.0894246863628	8.52058687965	0.0369540991491	-0.268182315751	-10.2238553701	-0.00206542858511	0.0464249086429	1.73767457044	0.0808080975638	-0.077554947722	-10.9494332099	19.9398582425	45.2167608543	-14.3778187037	-0.0586709006362	-0.905670723211	19.2586304974	-0.203005127183	-0.065025330712	1.67230309022	23.9192734361	49.0859894107	-36.0011735409
0.473	6.64787226795	13.9129098003	-2.27012060583	-0.00960452360778	0.294305317507	-0.652052156111	0.329543074944	0.0594561976712	0.0451557652559	-0.0509805307461	0.166149102775	-7.47916129592	-0.00189592160353	0.0977253027133	8.08064582142	0.0366807937889	-0.278428404693	-10.2683225138	-0.00201829021361	0.0478518343472	1.11617683833	0.0807251227645	-0.0883946509313	-10.7299732086	19.9850679029	45.202560022	-14.0238460451	-0.0595665689997	-0.885666003871	20.7508081833	-0.203069321469	-0.063363242694	1.65187294583	23.9683416387	49.0504157644	-35.146119073
0.474	6.66178405499	13.9106642871	-2.22090571746	-0.0093106036689	0.293534560258	-0.889462340281	0.329602544908	0.0594837301209	0.00990913389251	-0.050818313696	0.158284997471	-8.24904931022	-0.00179424208632	0.105633731709	7.73621217002	0.0363972111291	-0.288736914826	-10.3486977516	-0.00196969759421	0.049333404454	1.84696337509	0.0806313545745	-0.0991417290341	-10.764182997	20.0302640911	45.1898164613	-11.463275224	-0.0604414105817	-0.86401716004	22.5468794777	-0.203131814895	-0.0616236085266	1.82739538909	24.0173754248	49.0171564128	-31.372584179
0.475	6.67569363011	13.9084859396	-2.13578917459	-0.00901754077108	0.292591235382	-0.997187412824	0.329662021476	0.0594694053127	-0.0385587504134	-0.0506642074988	0.149927396821	-8.46615199017	-0.00168484644686	0.113157547215	7.31141884231	0.0361032822614	-0.299120820609	-10.4191138144	-0.00191946816084	0.0511254622931	1.7371523032	0.0805268769562	-0.109813507618	-10.5793741717	20.0754484922	45.1789857354	-10.1981765479	-0.0612936904234	-0.840542523533	24.4023935361	-0.203192514951	-0.0597765041086	1.86681344698	24.0663774568	48.9869076779	-29.1248856783
0.476	6.68960107039	13.9063946343	-2.04682157561	-0.00872547466102	0.291540984741	-1.10331386899	0.329721459637	0.0594069176013	-0.0864166726824	-0.0505185664981	0.141354604536	-8.67943258092	-0.00156814234638	0.120250653736	6.87479419971	0.0357989331418	-0.309577418561	-10.4940820906	-0.00186750314594	0.0528045675024	1.62105811542	0.0804118308031	-0.120278798491	-10.3512075739	20.1206226669	45.1693636843	-9.04592575133	-0.0621215613193	-0.815199268099	26.2841173318	-0.203251346148	-0.0578858898494	1.91441507149	24.1153503537	48.9588859719	-26.9185263216
0.477	6.70350646477	13.9043941107	-1.95422556996	-0.00843451175565	0.290384825985	-1.20900364319	0.329780811639	0.0592970859759	-0.133246578276	-0.0503816073979	0.13256359585	-8.90258479127	-0.00144456629997	0.126901439086	6.42677649995	0.0354840891057	-0.32011065363	-10.5723880467	-0.00181390984942	0.0543820255326	1.53385794504	0.0802864436676	-0.130495472571	-10.0821405849	20.1657877685	45.1608393786	-8.00268559158	-0.0629231509913	-0.787980075912	28.1542670432	-0.203308262757	-0.0559473273159	1.96270999557	24.1642963215	48.9330497486	-24.7539203167
0.478	6.71740990572	13.9024878013	-1.85839322209	-0.00814475763686	0.289123411608	-1.31382511048	0.329840030717	0.0591410703963	-0.178784580901	-0.0502535521885	0.12354682295	-9.13096100764	-0.00131456602528	0.133099110299	5.96856592622	0.0351586722803	-0.330722997273	-10.6522992397	-0.00175877777001	0.055882133284	1.4663575577	0.0801509838364	-0.14042418973	-9.77529373317	20.2109448412	45.153306104	-7.06386362016	-0.0636965897505	-0.758897442588	30.0109996036	-0.203363217392	-0.0539619437399	2.00805715646	24.2132175243	48.9093557211	-22.6341346204
0.479	6.73131148899	13.9006787251	-1.75975923985	-0.00785631702806	0.287757805978	-1.4173861497	0.329899071389	0.0589402724455	-0.222811320797	-0.0501346281919	0.114301170273	-9.36034434719	-0.00117859935096	0.138834238331	5.50169013847	0.0348226031907	-0.341415181817	-10.7320698477	-0.00170217642923	0.057320548272	1.4104724183	0.0800057572994	-0.150028884241	-9.43409528886	20.2560948254	45.1466622546	-6.22383528948	-0.0644400215769	-0.727966210152	31.851465269	-0.203416165158	-0.0519335868235	2.04865667643	24.2621160808	48.8877573749	-20.5625578463
0.48	6.74521131308	13.8989694591	-1.65877271444	-0.00756929341581	0.286289418529	-1.51938874813	0.329957889675	0.0586962989518	-0.265135666821	-0.0500250640028	0.104827207898	-9.58758040285	-0.00103713273634	0.144098990923	5.02781504378	0.0344758025008	-0.352186198039	-10.8099625975	-0.00164416307964	0.0587061509172	1.36073287212	0.0798511043723	-0.159276970056	-9.06207634264	20.3012385626	45.1408122372	-5.47619949281	-0.0651516072535	-0.695205143066	33.6706689024	-0.203467065677	-0.0498674519735	2.08361302374	24.3109940619	48.86820476	-18.5426718742
0.481	6.75910948405	13.8973724887	-1.53516812623	-0.00728376096341	0.284775486279	-1.50847575116	0.330016440818	0.0584059880989	-0.315486038802	-0.0499249697337	0.0953613304332	-9.34417452617	-0.000890648808274	0.1488688652	4.51193351131	0.0341182064222	-0.363005959229	-10.8295597813	-0.00158494974416	0.0597205200408	0.668005375029	0.0796874208617	-0.168090051044	-8.56408563349	20.3463766468	45.1353561102	-5.43605442345	-0.0658296007448	-0.660781839466	35.1759382986	-0.203515899094	-0.0477993812752	2.05252837297	24.3598531814	48.8500342777	-17.7982926965
0.482	6.77300610949	13.8958783823	-1.45304462686	-0.00699979398523	0.283158470081	-1.72555664647	0.330074682089	0.058076554304	-0.34338155156	-0.0498344714001	0.0856353366791	-10.107812982	-0.000739633361831	0.153162027685	4.0743914586	0.0337497539103	-0.373899064498	-10.9566507571	-0.00152469816897	0.0607826303487	1.45621524081	0.0795151251102	-0.176501452066	-8.25871640904	20.3915095941	45.1305384146	-4.1993368417	-0.0664723280207	-0.624672712344	37.0423159453	-0.20356264296	-0.0456883521712	2.169529835	24.4086951086	48.8338200551	-14.6301526278
0.483	6.78690129242	13.8944874912	-1.32873765379	-0.00671749524397	0.281439012428	-1.71335865852	0.330132575644	0.0577105558572	-0.388615342323	-0.0497538262039	0.0756550556968	-9.85274898255	-0.000584564551435	0.156975593107	3.55273938575	0.0333703743165	-0.384860123102	-10.9654664512	-0.00146336365293	0.0618864017268	0.751327515422	0.0793346285863	-0.184491595716	-7.72157089086	20.4366380326	45.1263385672	-4.20035794377	-0.0670781127479	-0.586896742031	38.5096246809	-0.203607260949	-0.0435476242817	2.11192594399	24.4575217905	48.8195438843	-13.9221888632
0.484	6.80079513701	13.8932016902	-1.24286435172	-0.00643696470819	0.279622059143	-1.92054791094	0.330190085817	0.0573097893782	-0.412917615613	-0.0496832751727	0.0654470066879	-10.5633490352	-0.000425923798811	0.160305912141	3.10789868194	0.0329800040997	-0.395880310495	-11.0749083351	-0.00140092336003	0.0629941840662	1.46423716329	0.0791463652576	-0.192035061619	-7.36536091514	20.4817625202	45.1226367063	-3.20336383581	-0.0676453029646	-0.547483691488	40.3164764049	-0.203649730065	-0.0413906090352	2.20210454892	24.5063351171	48.8071092916	-10.9469965994
0.485	6.81468774804	13.8920203582	-1.11979959533	-0.0061582994489	0.27770845942	-1.90665153602	0.330247179157	0.0568768901259	-0.452880889177	-0.0496230418222	0.0550196944145	-10.2912755117	-0.000264193520047	0.163154645388	2.58956781145	0.032578587083	-0.406953722928	-11.0719165306	-0.00133737911448	0.0640943070293	0.736008762849	0.0789507879661	-0.199119521488	-6.80355882412	20.5268835471	45.1194171106	-3.2358276397	-0.0681722705743	-0.506451527833	41.7478509042	-0.203690036985	-0.0392232311317	2.13265125814	24.5551369187	48.7964938312	-10.2839242816
0.486	6.82857923048	13.8909445239	-1.03186891228	-0.0058815936177	0.275703202994	-2.10386131663	0.330303824513	0.0564138223713	-0.473254620098	-0.0495733326498	0.0443986504081	-10.950812501	-9.98552051138e-05	0.165521984478	2.14511036836	0.0321660774804	-0.41806548228	-11.1516021737	-0.00127275213498	0.0651596519822	1.39468114298	0.078748364884	-0.205726642627	-6.41068345291	20.5720015465	45.1165815664	-2.4352607578	-0.0686574318793	-0.463871082295	43.4130401723	-0.203728176517	-0.037055833068	2.20214486925	24.6039289593	48.7875874767	-7.52878461778
0.487	6.84246968915	13.8899728145	-0.911549929529	-0.00560693874621	0.273606539982	-2.08946470743	0.330359993096	0.0559233436917	-0.507702739211	-0.0495343404606	0.033585727922	-10.6750324712	6.66122261176e-05	0.167412877985	1.63667664678	0.0317424399685	-0.429209541488	-11.1365162415	-0.00120707464833	0.0661953213166	0.676657525877	0.0785395766595	-0.211849806398	-5.83564409049	20.6171168965	45.1141185588	-2.49075447023	-0.069099255674	-0.419776507106	44.7761102054	-0.203764150545	-0.0348922214989	2.12507826916	24.652712936	48.7803657989	-6.91457095742
0.488	6.8563592283	13.889105489	-0.823101066053	-0.00533442353073	0.271423890977	-2.27583330189	0.330415658538	0.0554075412862	-0.523902071873	-0.0495062424616	0.0226102701364	-11.2758830999	0.000234734011673	0.168830693125	1.19895363258	0.0313076527323	-0.440364931014	-11.1742628116	-0.00114039062563	0.0671727240799	1.27814800079	0.0783249133479	-0.217476816879	-5.41837687074	20.6622299315	45.1119514229	-1.84351730347	-0.0694962784126	-0.374268970102	46.2389638039	-0.20379796764	-0.032741969252	2.1754262246	24.7014904729	48.7747079691	-4.4010887295
0.489	6.8702479513	13.8883405062	-0.70686449483	-0.00506413401941	0.269155131666	-2.26168532032	0.330470796928	0.0548692377375	-0.552705025533	-0.0494892022935	0.0114700659922	-11.0045251885	0.000404040951153	0.169783185836	0.706031788966	0.0308617074977	-0.451525538032	-11.146951224	-0.00107275065329	0.0681072206108	0.590845061035	0.0781048719786	-0.222605921727	-4.83983282448	20.7073409432	45.1100719735	-1.91538161039	-0.0698471091797	-0.327392563958	47.5138484842	-0.203829642616	-0.0306079822158	2.09254784777	24.7502631209	48.7705881857	-3.83847805858
0.49	6.88413596337	13.8876836383	-0.606871366501	-0.00479613255283	0.266847801493	-2.35297502597	0.330525385237	0.054307380403	-0.571009643842	-0.0494832965208	0.000341479366554	-11.2526480628	0.00057406461999	0.170264151837	0.255900214382	0.0304046125823	-0.462664292789	-11.1305582894	-0.00100429778093	0.0687985241081	0.791761933559	0.0778799698336	-0.227198368136	-4.34505999461	20.7524501194	45.1082804335	-1.66769836843	-0.0701504938554	-0.279376787586	48.5177042601	-0.203859206516	-0.0285198188242	2.08377893525	24.7990321503	48.7674704681	-2.39695708454
0.491	6.89802336804	13.8871256937	-0.509017821401	-0.00453048079587	0.264455712435	-2.43120308842	0.330579403063	0.0537282720907	-0.587206980912	-0.0494886099897	-0.0109684170078	-11.3671446858	0.000744346180114	0.170298968411	-0.186267066976	0.0299363922764	-0.473776318968	-11.0934940698	-0.000935126157599	0.0695447225458	0.700634941824	0.0776507232368	-0.231294825567	-3.8478548667	20.7975576207	45.106722173	-1.44882251322	-0.0704053220605	-0.23027962262	49.6766256703	-0.203886690363	-0.026447874151	2.06011041126	24.8477987605	48.7657499005	-1.04417817295
0.492	6.91191026319	13.8866646184	-0.413132753223	-0.00426726014026	0.261985598783	-2.50902421626	0.330632834343	0.0531342866672	-0.600763866212	-0.049505293741	-0.0223990856577	-11.494192614	0.000914443908047	0.169896487456	-0.618694843212	0.0294570830353	-0.484842163361	-11.0381947161	-0.000865238004276	0.0702315841006	0.673088167715	0.0774176285768	-0.234894494388	-3.35148277564	20.842663668	45.1053724234	-1.25067687035	-0.0706105127834	-0.180101823148	50.678973274	-0.203912116537	-0.0244044733374	2.02669121604	24.8965643079	48.7653449024	0.234181985259
0.493	6.92579674461	13.8862982158	-0.319672521204	-0.00400654751825	0.259439645226	-2.58288289808	0.330685665462	0.0525279518057	-0.611905856756	-0.0495334645554	-0.033942543163	-11.5927223965	0.00108392577876	0.16906725396	-1.03977214874	0.0289667407462	-0.495842414859	-10.9623082794	-0.000794685404533	0.0708736153856	0.610974402371	0.07718118164	-0.237999379171	-2.85828679107	20.8877684603	45.1042122446	-1.06968066096	-0.0707650454707	-0.128963551419	51.5975701838	-0.203935517823	-0.0223981002184	1.98605502199	24.9453300695	48.7661784714	1.4329559803
0.494	6.93968290569	13.8860239537	-0.228851631284	-0.00374841706052	0.256821270247	-2.65386705921	0.330737885279	0.051911682245	-0.620633264771	-0.0495732241635	-0.0455766731242	-11.6755375258	0.00125237101375	0.167823216021	-1.44830372873	0.0284654414694	-0.506756138609	-10.8651392209	-0.000723522339605	0.071452514471	0.546823768298	0.076941875155	-0.240613590805	-2.37013647699	20.9328721796	45.1032261738	-0.902460977435	-0.0708680094333	-0.0769643738228	52.4007850093	-0.203956934552	-0.020435357621	1.93943017279	24.9940972442	48.768170758	2.55161713064
0.495	6.95356883721	13.8858390694	-0.140917073935	-0.00349293967797	0.254133494849	-2.72168373654	0.33078948505	0.0512878594126	-0.627012399957	-0.049624654567	-0.0572841338459	-11.7393839176	0.00141937134948	0.166177455449	-1.84321741618	0.0279532826407	-0.517561518808	-10.7456211774	-0.000651814615566	0.0719629336065	0.474014502712	0.0767001968458	-0.242743027649	-1.8887372099	20.9779749936	45.1024019366	-0.746013477445	-0.0709186013922	-0.0242195438227	53.088874991	-0.203976413151	-0.0185218405793	1.88760391064	25.0428669501	48.7712411722	3.58921138942
0.496	6.96745462703	13.8857405713	-0.0560790225863	-0.00324018321065	0.251379439782	-2.78642639887	0.330840458382	0.0506588052032	-0.631096018944	-0.0496878199146	-0.0690465613599	-11.7854711104	0.00158453210906	0.164144063718	-2.22356604621	0.0274303839822	-0.52823579815	-10.6029375058	-0.000579634029223	0.0723982390796	0.396596443592	0.0764566277316	-0.244395200676	-1.41560884443	21.0230770596	45.1017300621	-0.597735419869	-0.0709161351616	0.0291520048798	53.6542224141	-0.203994005317	-0.016662491574	1.83109409979	25.091640225	48.7753085748	4.54559378326
0.497	6.98134035994	13.8857252641	0.0254645347595	-0.00299021239454	0.248562192443	-2.84806827758	0.330890801176	0.0500267829781	-0.632948431419	-0.0497627662412	-0.080846091861	-11.8135898918	0.00174747315962	0.161738037386	-2.58848661737	0.0268968883615	-0.538755443424	-10.4363530416	-0.000507057890365	0.0727540386351	0.315002667271	0.0762116405948	-0.245579072953	-0.952135709813	21.0681785264	45.1012034921	-0.455404505134	-0.0708600464092	0.083025500044	54.0927679142	-0.204009767459	-0.014861790897	1.77030725428	25.1404180252	48.7802918711	5.42099873722
0.498	6.99522611746	13.8857897627	0.1035326235	-0.0027430888731	0.245684850444	-2.90661572161	0.330940511562	0.0493939894964	-0.632638532203	-0.0498495217044	-0.0926648344549	-11.823895296	0.00190782977721	0.158975197808	-2.9371925378	0.0263529625113	-0.549096256842	-10.2452737941	-0.000434167507752	0.0730267265924	0.230373247475	0.0759656985937	-0.24630492934	-0.499577063136	21.1132795367	45.1008172073	-0.317165195942	-0.0707498975714	0.137272175408	54.4005828132	-0.204023760274	-0.0131238406789	1.70559318201	25.1892012264	48.7861104275	6.2161141634
0.499	7.00911197759	13.8859305083	0.177958682179	-0.00249887119346	0.242750508835	-2.96206749598	0.330989589832	0.0487625494881	-0.630241484614	-0.0499480966215	-0.104484999719	-11.8164352321	0.00206525343533	0.155872118417	-3.26896624533	0.0257987976265	-0.55923351281	-10.0292381425	-0.000361047336474	0.0732136159633	0.143405494155	0.0757192540001	-0.246584257816	-0.0590798904886	21.1583802293	45.1005678712	-0.181507050991	-0.0705853815486	0.19175987032	54.5748070106	-0.204036048397	-0.0114524053544	1.63727746706	25.2379906238	48.7926844921	6.93201497197
0.5	7.02299801474	13.886143783	0.248590677977	-0.00225761480884	0.23976226039	-3.01442939448	0.331038038362	0.0481345099587	-0.625837574014	-0.0500584835604	-0.116288878085	-11.7913215003	0.00221941252303	0.152446056992	-3.5831566048	0.0252346098226	-0.56914209506	-9.78792635755	-0.000287784177975	0.0733127010341	0.0547646475495	0.0754727470507	-0.246429640997	0.368313530169	21.20348074	45.1004534969	-0.0472415685654	-0.0703663246421	0.246353942612	54.6133375736	-0.204046700065	-0.00985092919655	1.56567484862	25.2867869339	48.7999355693	7.57013943791
0.501	7.03688429949	13.8864257237	0.315290674567	-0.00201937208377	0.236723189757	-3.0637118713	0.331085861534	0.0475118352797	-0.619511784054	-0.0501806574447	-0.128058890457	-11.7487032427	0.00236999299655	0.148714890042	-3.87917729429	0.0246606404551	-0.578796639874	-9.52116327033	-0.000214466531846	0.0733225912237	-0.0349842683355	0.0752266049028	-0.245854654771	0.781658920227	21.2485812033	45.1004731377	0.0865232944489	-0.0700926886412	0.300918059118	54.5148954389	-0.204055786801	-0.00832254392185	1.49109570088	25.335590795	48.8077867655	8.1322529763
0.502	7.05077093951	13.8868543049	0.541871804744	-0.00178420649063	0.233607996523	-3.16667459666	0.331133075303	0.0469157014709	-0.572755833855	-0.0503146252481	-0.139876716458	-11.88694876	0.00251655112817	0.144401373202	-4.74785638575	0.02407720432	-0.588075630396	-9.0368177733	-0.000141110573121	0.0733893262269	0.168454274799	0.0749804062752	-0.2465426004	-2.1575501769	21.2936879625	45.1130452454	25.0576919913	-0.0697647625782	0.354934067028	53.5171203808	-0.204063470502	-0.00704485812969	1.06427588349	25.3844136289	48.8378810581	52.0563321561
0.503	7.06465808506	13.8874368061	0.623130526394	-0.0015521810974	0.23044278994	-3.16373856885	0.33117969947	0.0463326333554	-0.593380397186	-0.0504604060676	-0.151684922487	-11.7294632971	0.00265850124336	0.13949885717	-5.05717567761	0.0234846342758	-0.59706445789	-8.94083721543	-6.77080647178e-05	0.0734156905792	-0.115725570307	0.0747330147197	-0.248240510703	-1.23827043053	21.3388133068	45.1376433977	24.1386125833	-0.0693829196077	0.408751873828	54.1184932202	-0.204069976328	-0.00596679245228	1.09185547137	25.4332773927	48.8896464461	51.4744438976
0.504	7.07854585521	13.8881034982	0.710253801197	-0.00132333049032	0.227258424222	-3.20499286762	0.33122573196	0.0457323458878	-0.607194537995	-0.0506179320196	-0.163366981435	-11.6346545986	0.00279539715492	0.134292965949	-5.35460676427	0.0228831854668	-0.605833160121	-8.5965672467	5.62652738019e-06	0.0732534936168	-0.208668354402	0.0744843726759	-0.249043576867	-0.367861896695	21.3839627809	45.1613049006	23.1843931675	-0.0689472342894	0.462618762856	53.6152848363	-0.204075412275	-0.00490510324846	1.0315229363	25.4821924963	48.9405607446	50.3541530371
0.505	7.09243434246	13.8888709932	0.824736151844	-0.00109769162665	0.224019303109	-3.27324935917	0.331271157498	0.0451187306234	-0.62003599084	-0.0507870734894	-0.174915958239	-11.4632990106	0.00292693498128	0.128782686772	-5.66595159145	0.0222732166964	-0.614104380769	-7.94587404949	7.87397223213e-05	0.0729728962654	-0.352526348464	0.0742353623126	-0.248977149653	0.500716324488	21.4291353203	45.1837738372	21.7534800619	-0.068458225032	0.515399751931	51.9466933121	-0.204079844531	-0.00395940787303	0.859867814695	25.5311575124	48.9894715277	47.4674132019
0.506	7.10632364046	13.8897250149	0.883307240903	-0.000875309946966	0.220744056265	-3.2772443274	0.331315965095	0.0444964625751	-0.624500105623	-0.0509677008573	-0.186338777617	-11.3823397453	0.00305282864003	0.123004630742	-5.89016046749	0.0216551651523	-0.621998707437	-7.84277928679	0.000151516355925	0.0725803709412	-0.43252430003	0.0739868273733	-0.248092728952	1.26812507695	21.4743297724	45.2051302482	20.9593418986	-0.0679167549429	0.567540426329	52.3346554852	-0.204083371406	-0.00309434152507	0.87026488129	25.5801705796	49.0366628684	46.9152681231
0.507	7.12021383744	13.8906689438	1.004550457	-0.000656218651287	0.217438535092	-3.33379801893	0.33136014742	0.0438681884567	-0.6320481312	-0.051159670935	-0.197601377659	-11.1428603377	0.00317281689841	0.116971886019	-6.17532897902	0.0210294298775	-0.629471842097	-7.10349003276	0.000223837998838	0.072062914885	-0.602387812252	0.073739571763	-0.246418491685	2.08034945856	21.5195449495	45.2252239717	19.2281051576	-0.06732358148	0.6188064994	50.1974906567	-0.204086090839	-0.00234452531396	0.629367541056	25.6292296816	49.0815411753	42.8413456827
0.508	7.13410501931	13.8916947927	1.04714732617	-0.000440448742683	0.214101282116	-3.34070793357	0.331403700665	0.0432383008765	-0.627727029379	-0.0513628312804	-0.208719313319	-11.0930109829	0.00328666125749	0.110716832128	-6.33477880297	0.0203964334895	-0.636520933975	-6.99469372311	0.000295601670399	0.0714644282382	-0.594585481329	0.0734943555637	-0.244013907032	2.72881984664	21.5647796117	45.2441005941	18.5251395553	-0.0666796090711	0.669138318456	50.4661474542	-0.20408810971	-0.00169321713327	0.673248820473	25.6783325103	49.1241162417	42.3087870479
0.509	7.14799726753	13.8928016472	1.16656180099	-0.000228028937591	0.210738328069	-3.3852001599	0.331446624585	0.0426095387471	-0.629797229543	-0.051577017742	-0.219653609854	-10.7755820881	0.00339414980373	0.104260260363	-6.57836472621	0.0197566212407	-0.643103563642	-6.170565611	0.000366712192818	0.0707566165995	-0.821037796029	0.0732518880218	-0.240921176687	3.45664084284	21.6100325143	45.2617045612	16.6827947497	-0.0659858755373	0.718328749055	47.9147137451	-0.204089533169	-0.00115369936668	0.40578671277	25.7274765785	49.1640200105	37.4987506121
0.51	7.16189065914	13.8939815725	1.19328876585	-1.89855842905e-05	0.207348378531	-3.39469891555	0.331488922237	0.0419857666486	-0.617746967589	-0.0518020542285	-0.230419363059	-10.7559243203	0.00349509670108	0.0976335343419	-6.67508731663	0.0191104600038	-0.64921891	-6.06012710578	0.000437080769168	0.0699805361004	-0.731123202289	0.0730128274139	-0.23720003907	3.98563439079	21.6553024088	45.2780844518	16.0769864023	-0.06524354299	0.766336345543	48.1004792296	-0.204090465556	-0.000711075622405	0.479460775969	25.7766592274	49.2012778148	37.0168579221
0.511	7.17578526509	13.8952303349	1.30423599854	0.000186657170059	0.203937130168	-3.42779781185	0.331530600007	0.0413697728195	-0.6142406906	-0.0520377537599	-0.240979699859	-10.3647492804	0.00358934442599	0.0908619154745	-6.86815041816	0.0184584365014	-0.654828094895	-5.15824268328	0.000506625063211	0.0691080519856	-1.01384502733	0.072777777142	-0.232900504828	4.61343409488	21.7005880777	45.2932532606	14.260631308	-0.0644538876795	0.812974275502	45.1753806886	-0.20409100532	-0.00036845251077	0.205785447382	25.8258777279	49.2357231404	31.8737934083
0.512	7.18968115047	13.8965404103	1.31591484323	0.000388877471356	0.200503472426	-3.43951767195	0.331571667331	0.0407648760977	-0.595552753191	-0.0522839178511	-0.251348482392	-10.3728157847	0.00367676261166	0.0839744558622	-6.9067688063	0.0178010569189	-0.659931069976	-5.04770747817	0.00057526716198	0.0681761455523	-0.849967839295	0.0725472871484	-0.228079482364	5.02861083206	21.7458883332	45.307257712	13.7482714057	-0.0636182963197	0.858208444143	45.292956594	-0.204091248278	-0.000117463621109	0.296192331938	25.8751292824	49.267385887	31.4516997784
0.513	7.20357837321	13.8979050796	1.41342379898	0.000587655556894	0.197052698651	-3.46202987827	0.33161213665	0.0401737617092	-0.586676023901	-0.0525403382536	-0.261492322731	-9.91486489456	0.00375724942473	0.0769991702728	-7.04380237263	0.0171388445634	-0.664493641128	-4.07743482581	0.000642934753445	0.0671590373772	-1.18424851076	0.0723218520584	-0.222790697581	5.54895873426	21.7912020402	45.3201564355	12.0491756797	-0.0627382543423	0.901875510594	42.0411763071	-0.204091284259	4.55023041468e-05	0.0297395186499	25.9244111085	49.2962664514	26.3094289601
0.514	7.21747698442	13.8993173264	1.41106976196	0.000782973837195	0.193583861951	-3.47564352039	0.331652023122	0.039599181091	-0.56248521246	-0.0528067964674	-0.271424104805	-9.94869925253	0.00383073028846	0.0699625571998	-7.02942377337	0.0164723394759	-0.668516533857	-3.96835063292	0.000709559392857	0.0660902414478	-0.953343348212	0.0721019133236	-0.217086771939	5.85889254924	21.8365281147	45.3319923888	11.6227307618	-0.0618153425042	0.943948165581	42.1041336666	-0.204091200239	0.000122536522724	0.124328918639	25.9737204398	49.322396082	25.949832201
0.515	7.23137702742	13.9007686798	1.49163692072	0.000974816680102	0.190101823863	-3.48843265639	0.331691344505	0.0390435858808	-0.548705208115	-0.053083065864	-0.281114688347	-9.4324678313	0.0038971586197	0.0628941052618	-7.10748010256	0.0158020955966	-0.671971224673	-2.94103099919	0.000775078100733	0.0649471743042	-1.33279093885	0.0718878588477	-0.211022180003	6.27029132302	21.8818655367	45.342851658	10.095807761	-0.0608512234487	0.984289945525	38.5794262224	-0.204091077894	0.000122155194674	-0.12509157462	26.023054591	49.3459063513	21.0707064569
0.516	7.2452785381	13.9022526852	1.47637401894	0.0011631704923	0.186605800536	-3.50361399805	0.331730120875	0.0385091532324	-0.520160088548	-0.0533689111949	-0.290575973423	-9.49010232138	0.00395651454405	0.0558177434483	-7.04524352437	0.0151286803872	-0.674859194144	-2.83490794178	0.000839431634607	0.0637598934426	-1.04177078434	0.0716800255096	-0.204644496043	6.48507659673	21.9272133487	45.352772307	9.74549014866	-0.0598476384026	1.02288014668	38.6009760836	-0.20409099616	4.13123368617e-05	-0.0365941409254	26.0724109578	49.3668271629	20.7709167302
0.517	7.25918154433	13.9037597774	1.53781031445	0.00134802349283	0.183100200531	-3.5075860119	0.331768374454	0.0379980059057	-0.502134565031	-0.0536640909987	-0.299783634215	-8.92521926257	0.004008805089	0.0487633464444	-7.06355048362	0.0144526715868	-0.677158406726	-1.76351722307	0.000902566358295	0.0625095539331	-1.45890823478	0.0714786998826	-0.198006758132	6.79039922485	21.9725706618	45.3618539014	8.41769865155	-0.0588063923127	1.05961203304	34.8627966314	-0.204091029485	-0.000107961672484	-0.261953877751	26.1217870645	49.3853861989	16.3471553475
0.518	7.27308606627	13.9052840959	1.51082664728	0.00152936579812	0.17958441004	-3.52399496932	0.331806129336	0.0375117578766	-0.470361493295	-0.0539683570504	-0.308748469287	-9.00445088139	0.00405406293175	0.0417523390518	-6.95846430153	0.0137746568542	-0.678871058395	-1.66178611539	0.000964432399273	0.0612225280244	-1.11514358252	0.0712841209052	-0.191151196571	6.92072389688	22.0179366533	45.3701290973	8.1326931715	-0.0577293505831	1.09447142623	34.8559897488	-0.204091249729	-0.000332527679348	-0.187178135966	26.1711805626	49.4016099684	16.1003834903
0.519	7.2869921161	13.9068155622	1.55210608989	0.00170718918848	0.176062370674	-3.52008376206	0.331843411285	0.0370521403142	-0.448873631423	-0.0542814569665	-0.3174513628	-8.40133614533	0.00409234611777	0.0348140330035	-6.91814779497	0.0130952302153	-0.679982219561	-0.560536216719	0.00102498568942	0.0598840522745	-1.56180791723	0.0710964813859	-0.184127842135	7.125984977	22.0633105681	45.3777005414	7.01019503176	-0.0566184231561	1.12738342779	30.9680133816	-0.204091725026	-0.000618065854098	-0.383898213389	26.2205892622	49.4157892446	12.2581690401
0.52	7.30089969834	13.9083489274	1.51462420076	0.00188148719739	0.172533647156	-3.53736327439	0.33188024747	0.0366202298559	-0.41494728555	-0.0546031335767	-0.325901857683	-8.49965362065	0.00412373685832	0.0279674480982	-6.77502201568	0.0124149917342	-0.6804947426	-0.464509861427	0.00108418597843	0.0585165257316	-1.17324516875	0.0709159306583	-0.176973613027	7.18247323768	22.1086917161	45.3845954323	6.77958679199	-0.0554755613108	1.15834026281	30.9456566648	-0.204092521033	-0.000973947901116	-0.327865880681	26.2700111297	49.4279457498	12.0548413992
0.521	7.31480880986	13.9098741023	1.53572550789	0.00205225487552	0.169001709104	-3.52651283015	0.331916666251	0.0362173306295	-0.390851167496	-0.0549331276427	-0.334086274234	-7.86917948103	0.00414834084009	0.0212405154386	-6.67884330361	0.0117345437626	-0.680401200598	0.651593867005	0.00114199896468	0.0571094467693	-1.64091275585	0.0707425766218	-0.16973445998	7.29583285737	22.1540794698	45.3909120736	5.85369575024	-0.0543027411237	1.18730011141	26.9740405309	-0.204093700334	-0.00138465395924	-0.493546235608	26.3194443043	49.4384035184	8.86069561541
0.522	7.32871944014	13.9113864554	1.48898085952	0.00221948888337	0.16546630658	-3.54429221713	0.331952696925	0.0358440185387	-0.355773014249	-0.0552711771543	-0.342012749051	-7.98377015258	0.00416628607849	0.0146499613514	-6.50226487073	0.0110544906492	-0.679705026192	0.740754944156	0.00119839418178	0.0556809874434	-1.21600589581	0.0705764882675	-0.162442248474	7.28859015409	22.1994732621	45.3966724938	5.66714461148	-0.0531019603831	1.21426136972	26.9484760955	-0.204095323092	-0.00186086215496	-0.458870155737	26.3688870954	49.4471787141	8.68969586492
0.523	7.34263157152	13.9128763071	1.49072241411	0.00238318725833	0.16193044334	-3.52743426328	0.331988369513	0.0355011573703	-0.329949322622	-0.0556170200745	-0.349673091258	-7.33691426206	0.00417772188537	0.00822165241447	-6.3543530031	0.0103754349077	-0.678406456743	1.85638395286	0.00125334714473	0.0542249384602	-1.69609207056	0.0704176980536	-0.155138179482	7.31954782997	22.2448725812	45.4019656577	4.91918317974	-0.051875221902	1.23921559243	22.9599693129	-0.204097446919	-0.00238679124749	-0.592988029239	26.4183379862	49.4546028755	6.15862692893
0.524	7.35654517949	13.914339642	1.43594741449	0.0025433495091	0.158394058201	-3.54533601587	0.332023714525	0.0351888662206	-0.294632977108	-0.0559703935735	-0.357073906841	-7.4647169043	0.00418281777789	0.00197013262561	-6.14868657461	0.00969797697203	-0.676509414632	1.93770026964	0.00130683715211	0.0527550762918	-1.24363226637	0.0702662042287	-0.147849470155	7.25787082367	22.2902769685	45.4068089419	4.76738519967	-0.0506245306194	1.26216697276	22.9427913486	-0.204100126998	-0.00297336701897	-0.580163513543	26.4677956308	49.4606863916	6.00840514898
0.525	7.37046023308	13.9157675251	1.41981882975	0.00269997639235	0.154859708298	-3.5233637885	0.332058762745	0.0349075729968	-0.267953470582	-0.0563310367122	-0.364212370502	-6.81221041633	0.00418176217267	-0.00408134306244	-5.9542648015	0.00902271140324	-0.674021722946	3.03768310371	0.00135884937513	0.051269369756	-1.72778080521	0.0701219733817	-0.140612223933	7.2166216207	22.3356860124	45.4112789296	4.17259022593	-0.0493518772532	1.28313975961	19.0027823479	-0.204103416339	-0.00360531655235	-0.683735553292	26.5172588476	49.4657472266	4.11326491833
0.526	7.38437669511	13.9171565501	1.3582310304	0.00285307000663	0.151327520272	-3.54101226451	0.332093545025	0.0346569884762	-0.233215570683	-0.0566986896344	-0.371093473875	-6.94999633092	0.00417476134596	-0.0099203103571	-5.72366978783	0.00835022669569	-0.670947692155	3.11037847739	0.00140937263248	0.0497771449303	-1.2566688461	0.0699849425239	-0.133449491655	7.10884293402	22.3810993464	45.4153890056	4.04756186903	-0.0480592356643	1.30214341832	19.0045350703	-0.204107365463	-0.00429293035893	-0.691492059734	26.5667266164	49.469790246	3.97277380526
0.527	7.39829452278	13.9184987785	1.32622585073	0.00300263358587	0.147799638202	-3.51475187433	0.332128092081	0.0344371232103	-0.206514961319	-0.0570730961018	-0.377719460996	-6.30197791095	0.004162037923	-0.0155265355647	-5.48878062738	0.00768110164125	-0.667302416719	4.18017239455	0.00145840135248	0.0482802950737	-1.73703086707	0.0698550216862	-0.126392183673	7.00577303016	22.4265166418	45.4192018739	3.57817471027	-0.0467485473319	1.31923324642	15.1751211255	-0.204112022945	-0.00502203410161	-0.766715425532	26.6161980634	49.4731037509	2.65423607826
0.528	7.41221366787	13.919791401	1.25901922584	0.00314867159036	0.144276370779	-3.53178297186	0.332162434308	0.034247330556	-0.173070347169	-0.0574540026697	-0.38409367472	-6.44644953724	0.00414382988286	-0.0208895447228	-5.23723768879	0.00701590518984	-0.663090486098	4.2436888469	0.00150593338485	0.0467837696727	-1.25601993494	0.0697320957491	-0.119459690637	6.85921304207	22.4719376066	45.4227276568	3.47339104116	-0.0454217190537	1.33442331005	15.2050061521	-0.204117434759	-0.00580159398186	-0.792404334876	26.6656724591	49.4756877037	2.51366946101
0.529	7.42613407466	13.9210221865	1.2025517486	0.00329118542379	0.140751296091	-3.51836640457	0.33219660229	0.0340886326792	-0.144325406756	-0.0578412370485	-0.390375082835	-6.11636669131	0.00412038733421	-0.0259955525631	-4.97477799191	0.00635507559958	-0.658568694425	4.79989449905	0.00155204085438	0.0454311693863	-1.44918063785	0.0696160265507	-0.112678706225	6.70275578229	22.5173620096	45.4260783278	3.2279510498	-0.0440801212005	1.34877239635	13.4931664361	-0.2041236448	-0.00661848679954	-0.841381300474	26.7151492661	49.4779262804	1.96348403394
0.53	7.440055683	13.9221944858	1.14204679802	0.00343017923897	0.137236334253	-3.51155727258	0.332230625837	0.0339584629271	-0.116014097584	-0.0582346116827	-0.39637418561	-5.88183885888	0.00409197303776	-0.0308330403484	-4.70019757867	0.00569904112422	-0.653500256293	5.336981766	0.00159675450322	0.0439961282889	-1.42090155709	0.0695066551398	-0.106064115515	6.52642563748	22.5627896466	45.4291956487	3.00669066608	-0.0427250556177	1.3613587693	11.6795794672	-0.204130694528	-0.00748097047938	-0.883586059208	26.7646280653	49.4796721033	1.52816173434
0.531	7.45397843247	13.9233044608	1.07790322602	0.00356566221848	0.13372962477	-3.50186169321	0.332264533098	0.0338560576701	-0.0887964162976	-0.0586338641472	-0.402130743363	-5.63127664669	0.00405886116145	-0.0353907122647	-4.41514625388	0.005048339945	-0.647902102152	5.85932651506	0.00164003508637	0.0425650380075	-1.44127900557	0.0694038057455	-0.0996346730344	6.33245932398	22.6082202952	45.4321016819	2.80537568033	-0.0413582850414	1.37218238324	9.96764840785	-0.204138626748	-0.00838346923587	-0.921411453746	26.8141084166	49.4810304816	1.18859493732
0.532	7.46790225907	13.9243487309	1.01063701138	0.00369764338731	0.130232712896	-3.4919620547	0.332298351297	0.0337803400005	-0.0626389228273	-0.0590387517773	-0.407644516853	-5.39627033425	0.00402133636333	-0.0396588839742	-4.12119716512	0.00440349378599	-0.641790215862	6.3644460662	0.00168188099359	0.0411267764428	-1.43524412391	0.0693072849086	-0.0934070007925	6.1228851598	22.6536537534	45.4348146905	2.62064151466	-0.0399815346327	1.38131843413	8.30445336958	-0.204147479516	-0.00932206625089	-0.955782576115	26.8635899777	49.482091772	0.933985739946
0.533	7.48182709563	13.9253243973	0.940695762634	0.00382613285284	0.126746218172	-3.48102739224	0.332332106551	0.0337301680939	-0.0377048903611	-0.0594490371884	-0.412926305352	-5.16730666364	0.00397969224702	-0.043629348657	-3.81973220051	0.00376500750921	-0.635182337707	6.85131024287	0.00172229212124	0.0396954788444	-1.42735107286	0.0692168834929	-0.0873958306783	5.89945506852	22.6990898356	45.4373496907	2.44935898483	-0.0385964611956	1.38882844011	6.71555858958	-0.20415728729	-0.0102934827564	-0.987050434924	26.9130724909	49.482934621	0.751712337136
0.534	7.49575287234	13.9262290124	0.868534378707	0.00395114149793	0.123271072006	-3.46926493993	0.33236582377	0.0337042707949	-0.0140897077508	-0.0598644920762	-0.417983470379	-4.94702339082	0.00393422993921	-0.0472952669476	-3.51210438059	0.00313336766132	-0.62809735807	7.31864903162	0.00176127764958	0.0382755778499	-1.41245091622	0.0691323784817	-0.0816141915628	5.6638231625	22.7445283698	45.4397186892	2.28863799572	-0.0372046533444	1.3947872622	5.20208560905	-0.204168081376	-0.0112946890993	-1.01536225074	26.9625557709	49.4836253717	0.629788950086
0.535	7.50967951713	13.9270605764	0.794593703002	0.00407268110708	0.119808146283	-3.45658650575	0.332399526544	0.0337012779495	0.00810401677154	-0.0602848959539	-0.422824284933	-4.7346057175	0.00388525674154	-0.0506511284064	-3.19961853709	0.00250904132839	-0.620555307797	7.76545151494	0.00179885171826	0.0368725595066	-1.39358577039	0.0690535346279	-0.0760735161876	5.41752758791	22.7899691946	45.4419309355	2.13585460186	-0.0358076228315	1.3992737636	3.77091718643	-0.204179890091	-0.0123227395518	-1.04073865444	27.0120396928	49.4842185053	0.556478276849
0.536	7.52360695618	13.9278175254	0.719304312021	0.00419076435882	0.116358357202	-3.4429916575	0.332433237046	0.0337197247784	0.0287896411028	-0.060710036458	-0.42745672319	-4.53027079636	0.00383308482168	-0.0536927113168	-2.88354728362	0.00189247509088	-0.612577167212	8.19082965325	0.00183503310806	0.0354902200863	-1.37109307018	0.0689801059972	-0.0707837452022	5.16201438295	22.8354121567	45.4439931933	1.98866087198	-0.034406799843	1.40237221354	2.42598269499	-0.204192738801	-0.0133746807479	-1.06314373738	27.0615241806	49.4847570694	0.52064999938
0.537	7.5375351143	13.928498719	0.643082875758	0.00430540485498	0.112922635127	-3.4284524927	0.332466975941	0.0337580646401	0.0478900820017	-0.0611397092287	-0.431888818206	-4.33391923484	0.00377802994141	-0.0564170492158	-2.56512851442	0.00128409414711	-0.604184720343	8.59406408641	0.00186984408502	0.0341317338385	-1.3458794254	0.0689118374161	-0.0657534169306	4.89864216017	22.8808571083	45.4459100198	1.8449922204	-0.0330035284193	1.40417063379	1.170857802	-0.204206649895	-0.0144475086583	-1.08251208346	27.1110091958	49.4852733375	0.511886075139
0.538	7.55146391538	13.9291034257	0.566330529749	0.00441661714077	0.109501936447	-3.41294486615	0.332500762313	0.0338146795382	0.0653397138231	-0.0615737179018	-0.436128528024	-4.14550040019	0.00372041021894	-0.0588223957293	-2.24556451262	0.000684301591327	-0.595400391214	8.9745941705	0.00190330971557	0.0327995272637	-1.31853372422	0.068848465832	-0.0609897512672	4.62868916662	22.9263039053	45.4476840505	1.70306910574	-0.031599063058	1.40476008877	0.00805215352739	-0.204221642724	-0.0155381476017	-1.09876580338	27.1604947273	49.4857895892	0.520617380738
0.539	7.56539328274	13.9296313065	0.489430963993	0.00452441673153	0.106097245079	-3.39643786971	0.332534613598	0.0338878912047	0.0810836190358	-0.0620118740271	-0.440183722556	-3.96488866539	0.00366054492731	-0.0609081875246	-1.92601907798	9.34778540999e-05	-0.586247083241	9.33202177569	0.00193545720186	0.0314954453065	-1.2896301901	0.0687897215926	-0.0564987275115	4.35335834476	22.9717524055	45.4493162823	1.56139463186	-0.0301945661425	1.40423374221	-1.06074527481	-0.204237733518	-0.0166434422879	-1.11182356905	27.2099807816	49.486319005	0.538214236498
0.54	7.57932313959	13.9300823964	0.412748895586	0.00462882014311	0.102709578064	-3.3788961606	0.332568545529	0.0339759717567	0.0950774850789	-0.0624539969492	-0.444062121702	-3.79190962654	0.00359875333132	-0.0626750044605	-1.60761479375	-0.000488019696517	-0.576748017992	9.66610872268	0.00196631532231	0.0302207955906	-1.25966924168	0.0687353296503	-0.0522851571122	4.0737824539	23.0172024668	45.4508063538	1.41874825954	-0.0287911062621	1.40268601873	-2.03470168913	-0.204254935318	-0.0177601573333	-1.12160652154	27.2594673744	49.486866639	0.557053729892
0.541	7.59325340933	13.9304570853	0.336628869176	0.00472984492736	0.0993399904501	-3.36027906741	0.332602572092	0.0340771541129	0.107287226943	-0.0628999136303	-0.447771240573	-3.62632811532	0.00353535356557	-0.0641245270289	-1.2914303431	-0.00105985699387	-0.566926576706	9.97677384967	0.00199591392229	0.0289764043717	-1.22911319607	0.0686850106961	-0.0483527514004	3.7910289698	23.0626539464	45.4521528161	1.27417640388	-0.0273896573668	1.40021177173	-2.91379231318	-0.204273257888	-0.0188849817528	-1.12804231734	27.308954523	49.4874304455	0.570559263229
0.542	7.60718401592	13.9307560969	0.2613944076	0.00482750971279	0.095989580398	-3.34054103678	0.33263670549	0.0341896420384	0.117688623955	-0.0633494584158	-0.451318330338	-3.46785141338	0.00347066155642	-0.0652594912746	-0.978498148388	-0.00162172335509	-0.556806145735	10.2640880908	0.00202428345161	0.027762654269	-1.19838700935	0.0686384822281	-0.0447041844534	3.50610492419	23.1081066995	45.4533533944	1.12698014081	-0.0259910987363	1.39690548937	-3.69877240414	-0.204292707647	-0.0200145370194	-1.13106821594	27.3584422393	49.4880023329	0.573215559125
0.543	7.62111488421	13.9309804678	0.187347397208	0.00492183424992	0.0926594938781	-3.31963200298	0.332670956121	0.0343116198011	0.126266901381	-0.0638024727417	-0.454710321582	-3.31613107468	0.00340498999002	-0.0660836415301	-0.669802362616	-0.00217333141175	-0.546409967601	10.5282681783	0.00205145453807	0.026579518647	-1.16788423468	0.0685954595603	-0.0413411511851	3.21996161237	23.1535605788	45.4544052348	0.976700693369	-0.0245962157245	1.39286053427	-4.39113779641	-0.20431328761	-0.0211453878984	-1.13063354196	27.4079305251	49.4885692211	0.56056073308
0.544	7.6350459402	13.9311315255	0.114767834544	0.0050128394613	0.089350928864	-3.29749802519	0.332705332562	0.0344412613969	0.133016290143	-0.064258804788	-0.457953770831	-3.17076742335	0.00333864732859	-0.0666016813329	-0.366277242956	-0.00271441689507	-0.535760999038	10.7696689485	0.00207745759361	0.0254265924519	-1.13796815557	0.0685556567743	-0.0382644208159	2.93349912594	23.199015434	45.4553051366	0.823102757335	-0.0232057012453	1.38816842411	-4.99308252092	-0.204334997331	-0.0222740555208	-1.12670170283	27.4574193668	49.4891140803	0.529157787561
0.545	7.6489771114	13.9312108663	0.0439138188958	0.00510054749514	0.0860651388326	-3.27408203755	0.332739841562	0.0345767393201	0.137939556269	-0.0647183090794	-0.46105481202	-3.03131495498	0.00327193687647	-0.0668192229032	-0.068805897632	-0.00324473828326	-0.524881777345	10.9887744371	0.00210232245098	0.0243031222736	-1.10897220099	0.0685187876209	-0.0354738859312	2.64757064357	23.2444711114	45.4560497662	0.666156604886	-0.0218201579545	1.38291815741	-5.50745087002	-0.204357832875	-0.0233970322818	-1.11925181898	27.5069087323	49.4896169332	0.476547896862
0.546	7.662908327	13.9312203341	-0.0249782726169	0.00518498178229	0.0828034354584	-3.24932471085	0.332774488048	0.0347162328586	0.141047520563	-0.0651808460423	-0.464019113845	-2.89728869579	0.00320515589724	-0.0667427355464	0.221780611277	-0.00376407632002	-0.513794296172	11.186187908	0.00212607803038	0.0232080365292	-1.08119928788	0.0684845663743	-0.0329686073964	2.36298642593	23.2899274543	45.4566358539	0.506018653512	-0.0204401010811	1.37719558951	-5.93768494464	-0.204381786791	-0.0245107981911	-1.10827999969	27.5563985686	49.4900558015	0.401188641787
0.547	7.67683951817	13.9311619983	-0.0916933305562	0.00526616709522	0.0795671904102	-3.22316538561	0.332809275133	0.0348579358973	0.142358557088	-0.0656462815211	-0.466851843757	-2.76817112678	0.00313859478281	-0.0663794933231	0.504703835313	-0.00427223341397	-0.502519891723	11.3626209914	0.00214875203689	0.0221399764861	-1.05492079827	0.0684527086428	-0.0307468554502	2.08051746641	23.3353843024	45.457060369	0.343011617661	-0.0190659618548	1.37108286305	-6.28776795921	-0.204406848109	-0.0256118383264	-1.09380027105	27.6058888003	49.4904075854	0.302379280329
0.548	7.69077061823	13.9310381331	-0.156036954373	0.00534412960852	0.0763578361915	-3.19554305178	0.332844204133	0.0350000642217	0.141898091417	-0.0661144862625	-0.469557639055	-2.64341947017	0.003072536275	-0.065737522301	0.779238208897	-0.00476903292992	-0.491079140171	11.5188821121	0.00217037068932	0.0210973283776	-1.0303754188	0.0684229321415	-0.0288061473375	1.80089875887	23.3808414929	45.4573206768	0.17760398984	-0.0176980914747	1.36465789706	-6.56216403736	-0.204433002358	-0.0266966610415	-1.07584515889	27.6553793286	49.4906488635	0.180176898837
0.549	7.7047015629	13.9308511973	-0.2178347148	0.00541889695962	0.0731768659916	-3.16639734801	0.332879274596	0.0351408623148	0.139698094921	-0.0665853353747	-0.472140585353	-2.52247312485	0.00300725474001	-0.0648255476703	1.04471105243	-0.00525431838346	-0.479491766916	11.6558643982	0.00219095848182	0.0200782566243	-1.00776808771	0.0683949574268	-0.0271432818797	1.52483215672	23.4262988606	45.4574146735	0.0103893876076	-0.0163367655575	1.3579939374	-6.76575526786	-0.204460231597	-0.0277618165891	-1.05446593626	27.7048700313	49.4907566048	0.0353056788445
0.55	7.7186322904	13.9306038143	-0.276931349188	0.00549049830888	0.0700258325392	-3.1356695568	0.332914484332	0.0352786096523	0.135796579998	-0.0670587077686	-0.474604202453	-2.40476107493	0.00294301549569	-0.0636529409722	1.3005023439	-0.00572795255096	-0.467776568085	11.7745332627	0.00221053797912	0.0190807379813	-0.987269198304	0.0683685086002	-0.0257543713976	1.25298880762	23.4717562384	45.4573409012	-0.15793402493	-0.0149821890031	1.35115917132	-6.90377689922	-0.204488514463	-0.0288039158295	-1.02973254432	27.754360764	49.4907087887	-0.130937889218
0.551	7.73256274169	13.9302987537	-0.333189867437	0.00555896439814	0.0669063459745	-3.10330357268	0.33294982945	0.0354116264951	0.130237105768	-0.0675344855886	-0.476951437546	-2.28970911267	0.00288007419138	-0.0622296676541	1.54604429212	-0.00618981650727	-0.455951344527	11.8759138531	0.00222912964626	0.0181025962985	-0.969014167327	0.0683433139788	-0.0246348714145	0.986011158559	23.5172134581	45.4570986424	-0.326583534479	-0.0136345012139	1.34421640707	-6.98175159012	-0.204517826246	-0.0298196487025	-1.00173320156	27.8038513609	49.4904849293	-0.316780865192
0.552	7.74649286052	13.9299389134	-0.386490616947	0.00562432760651	0.0638200707767	-3.06924682289	0.332985304403	0.0355382791932	0.123068290297	-0.0680125536401	-0.479184665472	-2.17674673948	0.00281867623998	-0.0605662351365	1.78082074327	-0.00663980860369	-0.444032848323	11.9610785555	0.00224675171316	0.0171415374976	-0.953103434475	0.0683191067388	-0.0237796085668	0.724514536792	23.5626703514	45.4566879949	-0.494711488485	-0.0122937816007	1.33722281945	-7.00542365212	-0.204548138971	-0.0308058021691	-0.970573731582	27.8533416366	49.4900665045	-0.520068824291
0.553	7.76042259363	13.9295273029	-0.436730351299	0.0056866220028	0.0607687218044	-3.03345112176	0.333020902035	0.0356569850096	0.114343342604	-0.0684927988207	-0.481305695655	-2.06531362567	0.00275905630164	-0.058673641539	2.0043664516	-0.00707784339869	-0.432036741679	12.0311347331	0.00226342007407	0.0161951843161	-0.939602928569	0.068295625531	-0.0231828071388	0.469088319165	23.6081267504	45.4561099272	-0.661423966289	-0.0109600553107	1.33022976052	-6.98069420513	-0.204579421511	-0.031759277349	-0.936376628117	27.9028313885	49.4894372914	-0.73835735023
0.554	7.77435189079	13.9290670271	-0.483821257949	0.00574588339347	0.0577540595222	-2.9958734425	0.333056613636	0.0357662164831	0.104119604453	-0.0689751095611	-0.483315785234	-1.95486553229	0.00270143781828	-0.056563325193	2.21626624039	-0.00750385055347	-0.419977567879	12.0872128667	0.0022791482214	0.0152611103471	-0.92854500931	0.0682726150701	-0.0228381146227	0.220296713174	23.6535824885	45.4553663159	-0.825798511505	-0.00963329911324	1.32328263436	-6.91355812655	-0.204611639702	-0.0326771056123	-0.899279898615	27.9523203989	49.4885836133	-0.968998849392
0.555	7.78828070494	13.9285612715	-0.527690075338	0.00580214936548	0.0547778845045	-2.95647659302	0.333092428997	0.0358645053441	0.0924581172876	-0.0694593752827	-0.485215657808	-1.84487961652	0.00264603259817	-0.0542471150339	2.41615407796	-0.00791777370432	-0.407868733823	12.1304552454	0.00229394721303	0.0143368729066	-0.919929871667	0.0682498266994	-0.0227386266778	-0.02132082358	23.6990374017	45.4544599663	-0.986900702119	-0.00831344737932	1.31642083349	-6.81004361013	-0.204644756487	-0.0335564634203	-0.859435717226	28.001808438	49.4874945027	-1.20922231674
0.556	7.80220899222	13.9280132878	-0.568277187645	0.00585545932339	0.0518420313156	-2.91522978482	0.333128336473	0.0359504460047	0.0794232038315	-0.0699454858751	-0.487005527147	-1.73485906137	0.00259304044967	-0.0517371819507	2.60371208831	-0.008319569323	-0.395722503531	12.1620053389	0.00230782567162	0.0134200442799	-0.913727381741	0.0682270189302	-0.0228769118348	-0.255249490321	23.744491329	45.4533946162	-1.14379954338	-0.0070003980955	1.30967773415	-6.67615506402	-0.204678732062	-0.034394685744	-0.817008930026	28.0512952661	49.4861617886	-1.45620590448
0.557	7.81613671206	13.9274263813	-0.605535835028	0.00590585451999	0.0489483618794	-2.87210908745	0.333164323045	0.036022698644	0.0650820746087	-0.0704333312013	-0.488685125176	-1.62433699553	0.00254264886312	-0.0490459911498	2.77866951343	-0.00870920557571	-0.383550001882	12.182997958	0.00232078981423	0.0125082409402	-0.909879297722	0.0682039579561	-0.0232450362493	-0.480999338615	23.7899441137	45.4521749257	-1.2955814302	-0.00569401885511	1.30308074663	-6.5178199783	-0.204713524043	-0.0351892779336	-0.772175449296	28.1007806371	49.4845801154	-1.70714056492
0.558	7.83006378522	13.9267199394	-0.807347919792	0.00595338751545	0.0461176290353	-2.78935660078	0.333200364412	0.0360600358248	0.00959228700958	-0.0709227603335	-0.49017313917	-1.35169099207	0.00249518890462	-0.0458739258647	3.56546105685	-0.00908666395	-0.371366746696	12.1835124143	0.00233279353722	0.0114992050349	-1.1081925129	0.068181285402	-0.0221000720866	2.77092766383	23.8353891401	45.4378777153	-27.2988394946	-0.00439420754301	1.29654187756	-6.55991815684	-0.20474899314	-0.0357489151776	-0.347099038656	28.1502530081	49.4601618947	-47.1293008029
0.559	7.84399008759	13.9258848027	-0.862925615162	0.00599811211112	0.0433315623093	-2.78277685127	0.333236433123	0.0360773852735	0.0251066104975	-0.0714136336035	-0.491573400961	-1.44883259007	0.00245114467883	-0.0422145257078	3.753339257	-0.00945194728366	-0.359199920638	12.1501397015	0.00234381804484	0.010549810219	-0.790597118819	0.0681603829415	-0.0197048487701	2.01951896911	23.8808135997	45.4110415649	-26.373461172	-0.00310087949414	1.29011422018	-6.29539661667	-0.204784937405	-0.0361396154766	-0.434301559348	28.1996897567	49.4133354106	-46.5236673057
0.56	7.85791552585	13.9249917282	-0.923223305494	0.00604006611247	0.040576440398	-2.72746697141	0.333272525088	0.0361065446413	0.0332121248357	-0.0719058918041	-0.492943000117	-1.2903657218	0.00241085561651	-0.0383635989211	3.94851431631	-0.00980507418449	-0.34705388102	12.1419395354	0.00235394478607	0.00970367222996	-0.901678859336	0.0681415061603	-0.018048713781	1.29275100923	23.9262117202	45.3851994365	-25.3107956946	-0.0018138418654	1.2839610373	-6.01096914162	-0.204821287407	-0.0365603889121	-0.407245311537	28.2490801348	49.3674208147	-45.3055246472
0.561	7.87184003519	13.9240269543	-1.00632451102	0.00607930303051	0.0378973956852	-2.6306224542	0.33330864977	0.0361428194851	0.0393375628628	-0.0723994116214	-0.494096634482	-1.0169030095	0.00237452125385	-0.0343051264173	4.16843069127	-0.0101460583507	-0.334914451373	12.1369197582	0.00236314967813	0.00870611189205	-1.09344181649	0.0681239192664	-0.0171250738898	0.554528773122	23.9715846966	45.3607532758	-23.5815256685	-0.000532874273857	1.27797414578	-5.96281388699	-0.204858017843	-0.0369004817865	-0.272940437309	28.2984255938	49.3234970207	-42.5420633554
0.562	7.88576354954	13.9230017303	-1.04412349313	0.00611588708656	0.0352707164144	-2.62273608739	0.333344812644	0.036182929388	0.0408822428435	-0.0728940400184	-0.49516015964	-1.11014730617	0.00234233226881	-0.0300728436587	4.29613482591	-0.0104749130798	-0.322795006932	12.1019691232	0.00237138740675	0.00776934534397	-0.780091279683	0.0681069145185	-0.0168844218891	-0.0732247717679	24.0169338595	45.3375725692	-22.7798874676	0.000742173699241	1.27212180041	-5.74187685962	-0.204895065588	-0.037195008744	-0.316113477689	28.3477279546	49.2812245856	-42.0028069168
0.563	7.89968600714	13.9219134831	-1.13237094507	0.00614987380494	0.0327027203462	-2.51325604895	0.333381016121	0.0362240242913	0.0413075634278	-0.0733896709727	-0.496101748943	-0.773031299817	0.00231445798107	-0.0256757318205	4.49808885068	-0.0107916630521	-0.31070493767	12.0781694017	0.00237868585005	0.00682754125608	-1.1035168961	0.0680898212207	-0.0173021738601	-0.762279170391	24.0622605765	45.3158615247	-20.6422016621	0.00201146854149	1.26646788409	-5.56595577831	-0.204932370833	-0.0374154815743	-0.124832183006	28.3969890613	49.2409889677	-38.4684288949
0.564	7.91360734822	13.9207686643	-1.15726653114	0.00618132197821	0.0301936261935	-2.50493225656	0.333417259301	0.0362623350441	0.0353139417712	-0.0738861823934	-0.496921092373	-0.865655560221	0.00229105107465	-0.0211380810087	4.57721277289	-0.0110963375395	-0.298644037133	12.0436316721	0.00238504020943	0.00588117751851	-0.789210579049	0.0680720065026	-0.0183272621989	-1.28789750708	24.1075662921	45.2955696385	-19.9415707886	0.00327519940687	1.26099384667	-5.38211905945	-0.204969864518	-0.0375718872079	-0.187979083974	28.4462109386	49.202765508	-37.9784904718
0.565	7.92752751705	13.9195690035	-1.24205519632	0.00621029266497	0.0277477473171	-2.38682549623	0.333453537929	0.0362949215477	0.029859065311	-0.0743834467072	-0.497607535168	-0.507230028918	0.00227224389754	-0.0164762732191	4.74640280633	-0.0113889688984	-0.28661868067	12.0070812543	0.00239043990649	0.00491821660044	-1.13671125708	0.0680528827892	-0.0199201647079	-1.89790751092	24.1528524704	45.2767870567	-17.623592779	0.00453354581228	1.25569896414	-5.20764601685	-0.205007478852	-0.0376567807722	0.0181919552851	28.4953956863	49.1667298708	-34.0927838087
0.566	7.94144646188	13.9183206626	-1.25462650508	0.00623684898287	0.0253648884921	-2.37889215371	0.333489844667	0.0363185538749	0.0174055891111	-0.0748813326746	-0.498164399773	-0.606499182002	0.00225814911645	-0.0117132889649	4.77956570191	-0.0116695924963	-0.274628514976	11.9732501331	0.00239487278706	0.00394754452505	-0.804632893702	0.0680319079453	-0.0220295231311	-2.32080933562	24.1981205945	45.2594610391	-17.0284424722	0.0057866734616	1.2505563345	-5.0776132442	-0.20504514624	-0.0376779965681	-0.0606235470623	28.5445454796	49.1328568364	-33.6532851458
0.567	7.95536413636	13.9170282917	-1.33011544123	0.00626105602616	0.0230491980766	-2.25248867727	0.333526169042	0.0363301969586	0.00588057842106	-0.0753797047439	-0.498579738767	-0.2241788049	0.00224885795666	-0.00686903060889	4.90895101021	-0.0119382450581	-0.262676608763	11.930562292	0.00239832448605	0.00295585345583	-1.17874924473	0.0680085892992	-0.0246077690546	-2.83568251139	24.2433721214	45.2435926744	-14.7082869112	0.00703472700734	1.24555075697	-4.93354181517	-0.205082803272	-0.037636067581	0.144481521333	28.5936624929	49.1011696503	-29.721086964
0.568	7.9692804993	13.9156975832	-1.33130145445	0.00628298076678	0.0208002831778	-2.24534112037	0.333562497722	0.03632716304	-0.0119484155439	-0.0758784236939	-0.49885816132	-0.332666302507	0.00224444128932	-0.00196430406392	4.90050207973	-0.0121949646195	-0.250762514045	11.8976271439	0.00240077976595	0.00195470635258	-0.823544961784	0.067982482389	-0.0276060513228	-3.16088202508	24.288608483	45.2291305639	-14.2159339488	0.00827782845232	1.24065213299	-4.86370614648	-0.205120388216	-0.0375338202691	0.0600131026004	28.6427489001	49.0716448185	-29.3285766542
0.569	7.98319551562	13.9143350495	-1.39376602694	0.00630269191613	0.0186220155179	-2.11119419943	0.333598814565	0.0363065227934	-0.0293320778292	-0.0763773463475	-0.498987145707	0.0746975298971	0.0022449488567	0.0029794388236	4.9869836953	-0.0124397890507	-0.23888634826	11.8547044271	0.00240222240641	0.000930574564736	-1.2247186139	0.0679531927181	-0.0309732904125	-3.57359615428	24.3338310535	45.21601059	-12.0240139961	0.00951607078446	1.23583253128	-4.77549727552	-0.205157842938	-0.0373756228586	0.256381718209	28.6918068242	49.0442033364	-25.5543876141
0.57	7.99710915607	13.9129458566	-1.38461967185	0.00632025985183	0.0165138558853	-2.10512506567	0.333635100906	0.0362661588765	-0.0513957561925	-0.0768763260125	-0.498972184355	-0.0447748259758	0.00225041038462	0.00794361700979	4.94137267709	-0.0126727560418	-0.22704763394	11.8227242118	0.00240263603447	-0.000103318445865	-0.843067407299	0.0679203737873	-0.0346645712724	-3.80896556558	24.3790411515	45.2041852366	-11.6266927272	0.0107495170905	1.23106008072	-4.7694038513	-0.205195110854	-0.0371602095364	0.174444926553	28.7408383383	49.0188250049	-25.2022753805
0.571	8.01102139776	13.9115375318	-1.43202993646	0.00633575645373	0.0144793479153	-1.96389087437	0.333671335692	0.0362034139334	-0.074094130192	-0.0773752123585	-0.498800507622	0.388128292514	0.00226083546461	0.0129065429768	4.98447925683	-0.0128939018239	-0.215243930311	11.7846830468	0.00240200410372	-0.00116054305459	-1.27138181015	0.0678837272019	-0.0386285993525	-4.1190905947	24.4242400175	45.1935467641	-9.65025223792	0.0119781954515	1.22629664129	-4.7574750114	-0.205232137919	-0.0368939213579	0.358131430345	28.7898454354	48.9953691692	-21.7093960345
0.572	8.02493222388	13.9101147015	-1.41363073885	0.00634925505096	0.0125178465442	-1.95911186798	0.333707495772	0.0361167451065	-0.0992435240187	-0.0778738517131	-0.498478201532	0.256483886915	0.00227621459746	0.0178517227076	4.90588020487	-0.0131032611821	-0.203474785957	11.7536056623	0.0024003103598	-0.00222694477542	-0.861421631524	0.0678430003367	-0.0428251311105	-4.27397292113	24.4694288174	45.1840531445	-9.33698694408	0.0132020986454	1.2215097466	-4.8163143572	-0.205268871329	-0.0365728969162	0.283917453256	28.8388300298	48.9738196446	-21.3896530867
0.573	8.03884162385	13.9086852444	-1.44528352842	0.00636083024279	0.0106325371167	-1.81150698686	0.333743556086	0.036003883421	-0.126479846891	-0.0783720870936	-0.497992559552	0.714800072368	0.00229651954779	0.0227581779646	4.90703030918	-0.0133008663938	-0.191735637464	11.7246913226	0.00239753892976	-0.003315915322	-1.31651946162	0.0677979852528	-0.0472050366903	-4.48583823862	24.5146086298	45.1755716107	-7.62608069181	0.0144211802754	1.21665351344	-4.89615197151	-0.205305259969	-0.0362043840537	0.4531082717	28.8877939421	48.9540048187	-18.2399988323
0.574	8.0527495931	13.9072532534	-1.41869840771	0.00637055786163	0.00882270054442	-1.80816615776	0.333779489947	0.0358638383748	-0.153610245558	-0.0788697583984	-0.497350050155	0.570218722685	0.00232170430459	0.0276113356287	4.79928501906	-0.0134867472679	-0.180026110862	11.6943618826	0.00239367452404	-0.00441289609955	-0.877442093493	0.0677485162178	-0.0517330334146	-4.57015520998	24.5597804488	45.1680664412	-7.38425827026	0.0156353549559	1.21169584755	-5.01917981236	-0.205341253784	-0.0357832450671	0.389169701724	28.9367389008	48.9359125728	-17.9444928616
0.575	8.06665613831	13.9058371677	-1.41347306967	0.00637849748115	0.00705653850906	-1.72415791297	0.333815269514	0.0356952967223	-0.183473059442	-0.0793667631538	-0.496659460524	0.810960538976	0.00235169722517	0.0323745055437	4.72705481085	-0.0136609320998	-0.168343552896	11.6707540496	0.00238877345587	-0.00538924024966	-1.07524620672	0.0676944739066	-0.0563515888872	-4.66695573507	24.6049450373	45.1611104541	-6.52771607041	0.0168445454957	1.20668523202	-5.00205124042	-0.205376822303	-0.0353537940182	0.469732396188	28.9856662401	48.9187660285	-16.3485958129
0.576	8.08056127146	13.9044291305	-1.40260124207	0.00638471139361	0.00537128640859	-1.64634628797	0.333850865581	0.0354968358877	-0.213448609924	-0.0798629772042	-0.495768640349	0.970679811377	0.0023864125707	0.037056185499	4.63630509983	-0.0138234457102	-0.156683667814	11.6490161127	0.00238284815649	-0.0064613585006	-1.06899029516	0.0676357744373	-0.0610473498301	-4.72456615086	24.6501030765	45.1549680228	-5.7571464479	0.0180486787076	1.20158119181	-5.20602917332	-0.20541192573	-0.0348530592903	0.531737059704	29.0345772073	48.9031684586	-14.8465438932
0.577	8.09446500334	13.9030346179	-1.386423897	0.00638927961115	0.00376514866138	-1.56592920647	0.333886248023	0.0352680480612	-0.244127043057	-0.0803582148708	-0.494706692838	1.15321520896	0.00242576026023	0.0416391935704	4.52971104282	-0.0139743091393	-0.145043190423	11.6319386705	0.0023758418762	-0.00755120209693	-1.11069689749	0.0675723590705	-0.0657833835931	-4.74750137515	24.6952553386	45.1495561808	-5.06653749943	0.0192476049347	1.19627126234	-5.41382977298	-0.205446499623	-0.0342947266619	0.584928197088	29.0834733069	48.8890306792	-13.4290150553
0.578	8.10836735001	13.9016587375	-1.36533705145	0.00639228190769	0.00223944443538	-1.48547924553	0.333921386251	0.0350084087042	-0.27515167091	-0.0808523009048	-0.493465375156	1.32942015532	0.00246963409799	0.0461084819441	4.40886570457	-0.0141135396564	-0.1334178438	11.6187545754	0.00236773050812	-0.00867153406163	-1.12996703191	0.0675042041263	-0.0705265048847	-4.73874120798	24.7404025148	45.1447961606	-4.45350296795	0.0204411022663	1.19072340084	-5.68189322304	-0.205480489825	-0.0336856769102	0.633171306457	29.1323559564	48.8762682548	-12.0958336592
0.579	8.1222683325	13.9003062395	-1.33965882286	0.0063937989063	0.000794552780468	-1.40430406429	0.33395624927	0.0347176299208	-0.306405896088	-0.0813450568284	-0.492046471924	1.50838631031	0.00251791355906	0.0504504402066	4.27505082052	-0.0142411503523	-0.121803548076	11.6098368729	0.00235848914017	-0.00981120183514	-1.14936851512	0.0674313176772	-0.0752463933415	-4.7010357058	24.785545219	45.1406122821	-3.91425403953	0.0216289072597	1.18488658589	-5.99173668741	-0.205513847641	-0.0330299548423	0.678272829507	29.1812264896	48.8647982591	-10.8441577107
0.58	8.1361679764	13.8989815514	-1.30971733853	0.00639391171386	-0.000568937660969	-1.32267681858	0.333990805876	0.0343955822027	-0.337689540116	-0.0818363042568	-0.490448385002	1.68778753339	0.00257046509986	0.0546526413816	4.12935152938	-0.014357150152	-0.110196051342	11.6051565937	0.00234809965908	-0.0109677603382	-1.16374849101	0.0673537367957	-0.0799153696987	-4.63691700849	24.8306839916	45.1369329987	-3.44431272149	0.0228107092378	1.17871737034	-6.34669440417	-0.205546527756	-0.0323302754318	0.721085991594	29.2300861592	48.8545409146	-9.67053125799
0.581	8.15006631156	13.8976887746	-1.27583638951	0.0063927019575	-0.0018505750662	-1.24059799188	0.334025024829	0.0340423232046	-0.36882845615	-0.0823258635879	-0.488670277268	1.86842793453	0.00262714327126	0.0587037014294	3.97276856623	-0.0144615437306	-0.0985911058802	11.6047343307	0.00233654706558	-0.0121374266686	-1.17558416976	0.0672715250008	-0.0845082200588	-4.5487837118	24.8758193039	45.133691506	-3.03867271543	0.0239861539957	1.17217214544	-6.74375540442	-0.205578487267	-0.0315887468214	0.761971229338	29.2789361397	48.8454201816	-8.57093475759
0.582	8.16396337179	13.8964316851	-1.23834256083	0.006390251695	-0.00304994993626	-1.15815174824	0.334058875033	0.033658083987	-0.399649979081	-0.0828135542428	-0.486711032403	2.05006179487	0.0026877917279	0.0625932118351	3.80625224525	-0.0145543315262	-0.0869844852389	11.6085069518	0.00232381953681	-0.0133176308634	-1.18482421976	0.0671847698552	-0.0890020710896	-4.43891834986	24.9209515627	45.1308261834	-2.69197253883	0.0251548447839	1.16520943092	-7.18167363014	-0.205609685258	-0.0308072358133	0.801050786977	29.3277775319	48.8373641698	-7.54108884931
0.583	8.1778591945	13.8952137327	-1.19756216183	0.00638664335732	-0.00416672542505	-1.07539922933	0.334092325706	0.0332432619263	-0.429994142614	-0.083299194597	-0.484569676031	2.23265094886	0.00275224418341	0.0663116992011	3.63072248674	-0.0146355097928	-0.0753720479695	11.616367587	0.00230990771418	-0.0145060143958	-1.19194284509	0.0670935806809	-0.093376277607	-4.30949468492	24.9660811163	45.1282808766	-2.39864102006	0.0263163441585	1.1577893184	-7.65855140731	-0.20564008265	-0.0299875471136	0.838326612371	29.3766113667	48.8303053293	-6.57659219205
0.584	8.19175382039	13.8940380417	-1.15381982177	0.00638195968017	-0.00520062887503	-0.992407670641	0.334125346541	0.0327984086036	-0.459712502779	-0.0837826021037	-0.482245337371	2.41602637188	0.0028203253321	0.0698505981767	3.44707546442	-0.0147050707098	-0.0637497859579	11.6281564362	0.00229480443506	-0.0157005438517	-1.19711606682	0.0669980863856	-0.0976123129613	-4.16257602384	25.0112082592	45.1260050426	-2.15302711725	0.027470175711	1.14987378663	-8.17251213365	-0.205669642179	-0.0291315126722	0.8737422704	29.4254386096	48.8241805088	-5.67304891348
0.585	8.20564729311	13.8929074137	-1.10743618757	0.00637628363921	-0.0061514530375	-0.909240654302	0.334157907854	0.0323242175939	-0.488669516752	-0.0842635934329	-0.479737321094	2.60000618186	0.00289185174565	0.0732022289112	3.25618600461	-0.01476300254	-0.0521138744622	11.6436665551	0.00227850448542	-0.0168993554232	-1.20050707611	0.0668984334005	-0.101693657142	-4.00011233782	25.0563332386	45.1239537732	-1.94951154292	0.0286158259973	1.14142678587	-8.72148939686	-0.205698328453	-0.028241034573	0.907213928062	29.4742601653	48.8189309073	-4.82615414262
0.586	8.21953965899	13.8918243327	-1.05872596428	0.00636969838597	-0.0070190534494	-0.825960169488	0.334189980719	0.0318215115745	-0.516742521897	-0.0847419846588	-0.477045130545	2.78437491559	0.00296663274795	0.0763597757042	3.0589075814	-0.0148092898364	-0.0404607183747	11.66264562	0.00226100444961	-0.0181007162035	-1.20221448457	0.0667947837309	-0.105605682136	-3.82393765019	25.1014562594	45.1220877168	-1.78260138631	0.0297527465897	1.13241439892	-9.30328449506	-0.205726108022	-0.0273181041224	0.938646973227	29.5230768817	48.8145019513	-4.03175769746
0.587	8.23343096664	13.8907909715	-1.00799628347	0.00636228718608	-0.00780334632296	-0.742625577641	0.334221537089	0.0312912294569	-0.543821713421	-0.0852175914708	-0.474168493483	2.96889920876	0.00304447126843	0.0793172652546	2.8560715195	-0.0148439136936	-0.0287869960356	11.6847990582	0.00224230260252	-0.0193029779665	-1.20230904135	0.0666873131221	-0.109335535371	-3.63576881867	25.1465774897	45.1203729117	-1.64700868726	0.0308803562791	1.12280498	-9.91555334533	-0.205752949479	-0.0263648081032	0.967945065117	29.5718895543	48.8108431188	-3.28590734303
0.588	8.24732126672	13.8898092008	-0.955545265228	0.00635413335993	-0.00850430596994	-0.659293716315	0.334252549911	0.0307344136795	-0.569809841458	-0.0856902294069	-0.471107378818	3.15333012136	0.00312516467305	0.0820695439867	2.64848594454	-0.0148668520417	-0.0170897000545	11.709792904	0.00222239883782	-0.0205045514324	-1.20083789044	0.0665762093431	-0.112872022729	-3.43720589898	25.1916970664	45.1187805506	-1.53771364689	0.031998043416	1.11256929378	-10.5558190923	-0.205778823547	-0.0253833278963	0.995015348657	29.6206989297	48.8079077266	-2.58487705886
0.589	8.26121061162	13.8888805977	-0.901660922915	0.00634532022583	-0.00912196224409	-0.576018832002	0.334282993216	0.0301521978607	-0.594621796161	-0.0861597141013	-0.467862010022	3.33740747115	0.00320850557222	0.084612254349	2.43693478011	-0.0148780799793	-0.00536617519078	11.7372568234	0.0022012946185	-0.0217038872176	-1.19783368007	0.0664616705854	-0.11620549271	-3.22973406245	25.2368151	45.1172866869	-1.45001368225	0.0331051683849	1.10168064389	-11.2214806965	-0.205803703178	-0.0243759344374	1.01977156918	29.6695057099	48.8056526966	-1.92518311739
0.59	8.27509905515	13.888006457	-0.8466203399	0.00633593104571	-0.00965639799407	-0.492852667947	0.334312842213	0.0295457949193	-0.618184086867	-0.0866258615439	-0.464432875134	3.52086230478	0.00329428260449	0.0869418101865	2.22217689493	-0.0148775701435	0.00638584680057	11.7667871593	0.00217899294309	-0.0228994636091	-1.1933191029	0.0663439039774	-0.119327723179	-3.01472687564	25.2819316793	45.1158719003	-1.37955953181	0.0342010662023	1.09011499103	-11.9098250168	-0.205827563635	-0.0233449806555	1.042135995	29.7183105554	48.8040383095	-1.30359101295
0.591	8.28898665228	13.8871878023	-0.790689103305	0.0063260489734	-0.0101077466141	-0.409844572077	0.334342073353	0.0289164857477	-0.640434256289	-0.0870884883487	-0.460820734453	3.70341905602	0.00338228119526	0.0890553713508	2.00494543355	-0.0148652931124	0.0181682153955	11.7979500306	0.00215549832205	-0.0240897784649	-1.18731060868	0.0662231242098	-0.122231811973	-2.79345071112	25.3270468758	45.1145209307	-1.32237960398	0.0352850492272	1.07785105881	-12.6180394143	-0.205850382572	-0.0222928923549	1.06204060605	29.7671140885	48.8030279563	-0.717115357518
0.592	8.30287345888	13.8864253973	-0.734120868146	0.00631575700524	-0.0104761897179	-0.327041635599	0.3343706644	0.0282656084953	-0.661320248386	-0.0875474120291	-0.45702662631	3.88479723182	0.0034722842898	0.0909508177311	1.78594732705	-0.0148412178384	0.0299823326436	11.8302844654	0.00213081676071	-0.0252733442122	-1.17982088597	0.0660995522677	-0.12491207235	-2.5670700433	25.3721607474	45.113222294	-1.2748939544	0.0363564099699	1.0648704265	-13.343225213	-0.205872140097	-0.0212221581498	1.07942780422	29.8159168965	48.8025878912	-0.163014829159
0.593	8.31675953146	13.8857197583	-0.677157148719	0.0063051379329	-0.010761954955	-0.244488838616	0.334398594479	0.0275945484951	-0.680799751775	-0.0880024512779	-0.453051871256	4.0647128743	0.0035640730601	0.0926267228774	1.56586296557	-0.0148053121082	0.0418291276606	11.8633055687	0.0021049557461	-0.0264486850058	-1.17086070118	0.0659734142645	-0.12736393407	-2.33665339637	25.4172733425	45.1119678874	-1.23391921818	0.0374144239872	1.05115760812	-14.0824115538	-0.205892818835	-0.020135318854	1.0942507874	29.8647195339	48.8026869922	0.361216679215
0.594	8.33064492692	13.8850711661	-0.620027262717	0.00629427429844	-0.0109653139719	-0.162229195168	0.334425844117	0.0269047288515	-0.698839535704	-0.0884534262509	-0.448898074886	4.2428798661	0.00365742758522	0.0940823273648	1.34534600922	-0.0147575430272	0.0537090343027	11.8965077154	0.00207792423586	-0.0276143354787	-1.16044024466	0.0658449403721	-0.129583850631	-2.10317972687	25.4623847027	45.1107525949	-1.19666567445	0.0384583528501	1.03670011758	-14.8325695312	-0.205912403973	-0.0190349566204	1.10647367977	29.9135225257	48.8032965309	0.857860848308
0.595	8.34452970234	13.8844796783	-0.562948308885	0.00628324835119	-0.0110865805144	-0.0803038897138	0.334452395283	0.0261976016917	-0.71541478415	-0.0889001588531	-0.444567129377	4.41901115293	0.00375212750492	0.0953175120264	1.12502331408	-0.014697877524	0.0656219720429	11.9293677649	0.00204973264778	-0.02876884068	-1.14857015797	0.0657143638403	-0.131569213021	-1.86754505185	25.5074948659	45.1095738981	-1.16072808206	0.0394874471686	1.02148851957	-15.5906264695	-0.205930883294	-0.0179236840407	1.11607147963	29.9623263689	48.8043899551	1.32898744941
0.596	8.35841391475	13.8839451415	-0.506125297397	0.00627214200661	-0.0111261086596	0.00124759922619	0.334478231404	0.0254746400764	-0.730508446693	-0.0893424730247	-0.440061213838	4.59281992429	0.00384795264651	0.0963327711593	0.905494951758	-0.014626282873	0.07756733007	11.9613482893	0.00202039284898	-0.0299107569278	-1.13526233754	0.0655819200987	-0.133318270124	-1.63056915597	25.5526038686	45.1084314986	-1.12407082319	0.0405009496615	1.00551646621	-16.3534802602	-0.205948247202	-0.0168041333654	1.12302987091	30.0111315352	48.8059426825	1.7764673084
0.597	8.37229762093	13.8834672032	-0.449751384556	0.0062610368067	-0.0110842911643	0.0823873914305	0.334503337389	0.0247373305474	-0.744110611035	-0.0897801950283	-0.435382793486	4.76402078097	0.00394468362499	0.0971291857869	0.687334303351	-0.0145427272306	0.0895439546187	11.991900808	0.00198991814382	-0.0310386533886	-1.12053058412	0.0654478459358	-0.13483005582	-1.39300223527	25.5977117479	45.1073269586	-1.08500914276	0.0414980982542	0.988780719234	-17.1180136919	-0.205964488742	-0.0156789459647	1.12734493066	30.0599384725	48.8079319088	2.20198528469
0.598	8.38618087719	13.8830453235	-0.394008032978	0.00625001388216	-0.0109615579112	0.163079114631	0.334527699637	0.023987166293	-0.75621789787	-0.0902131537339	-0.430534617643	4.93233090395	0.0040421024164	0.0977083970445	0.471088211936	-0.0144471801836	0.101550139533	12.0204690215	0.00195832326	-0.0321511142511	-1.10439114087	0.0653123787465	-0.136104322618	-1.15553136144	25.642818543	45.1062633605	-1.04218710959	0.0424781291929	0.971281158028	-17.8811087208	-0.205979603596	-0.0145507621186	1.12902276148	30.1087476067	48.810336428	2.60705307126
0.599	8.40006373924	13.8826787868	-0.339065343142	0.00623915391598	-0.0107583744379	0.243287831992	0.334551306041	0.0232256408968	-0.766832894413	-0.090641180901	-0.425519716574	5.09747123468	0.00413999290479	0.0980725797407	0.257277180401	-0.0143396133038	0.113583620062	12.0464920349	0.00192562433217	-0.0332467413956	-1.08686314807	0.0651757558444	-0.137141481636	-0.918786673079	25.6879242972	45.1052449903	-0.994553253055	0.0434402801586	0.95302077335	-18.639660634	-0.205993590083	-0.0134222112024	1.12807907094	30.1575593431	48.8131364651	2.99302126467
0.6	8.41394626199	13.882366713	-0.285082295537	0.0062285371085	-0.0104752405284	0.322979987155	0.334574145983	0.0224542426421	-0.77596361516	-0.0910641114579	-0.420341397124	5.25916766608	0.00423814140273	0.0982244161331	0.0463956043459	-0.0142200007088	0.125641569861	12.0694075631	0.00189183888273	-0.034324157485	-1.0679690307	0.0650382138293	-0.137942548581	-0.683347218175	25.7330290582	45.1042770463	-0.941334798932	0.0443837933687	0.934005647	-19.3905920672	-0.206006449139	-0.0122959023095	1.12453871476	30.2063740681	48.8163135212	3.36109082401
0.601	8.42782849938	13.8821080683	-0.232207171619	0.00621824314381	-0.0101126888519	0.402123365806	0.334596210329	0.0216744493321	-0.783623004798	-0.091481783775	-0.415003237168	5.4171522457	0.00433633714577	0.098167069951	-0.161087968576	-0.0140883196233	0.137720601195	12.0886551056	0.00185698579928	-0.035382009415	-1.04773482935	0.0648999880073	-0.138509095388	-0.449746395898	25.7781328794	45.1033653733	-0.882011130452	0.045307918651	0.914244917553	-20.1308668255	-0.206018184298	-0.0111744153435	1.11843521742	30.25519215	48.8198502283	3.7123234719
0.602	8.44171050426	13.8819016758	-0.180577747524	0.00620835115757	-0.00967128363274	0.480687072471	0.334617491415	0.0208877235922	-0.789828475099	-0.091894039933	-0.409509078854	5.57116438221	0.00443437276109	0.0979041606872	-0.364730558853	-0.0139445509385	0.14981676829	12.1036790838	0.00182108530854	-0.036418972069	-1.02619047858	0.0647613118561	-0.138843207065	-0.218476956856	25.8232358202	45.1025162242	-0.816287249327	0.046211916476	0.893750732404	-20.8575034738	-0.206028801652	-0.0100602925943	1.10981028085	30.3040139402	48.8237302158	4.04765152931
0.603	8.45559232821	13.8817462261	-0.130321696401	0.00619893970608	-0.00915161933602	0.558641520958	0.334637983031	0.0200955086157	-0.794601477915	-0.0923007259828	-0.403863020637	5.72095205123	0.00453204471053	0.0974397381785	-0.564114458673	-0.0137886797675	0.161925573794	12.1139319256	0.00178415894634	-0.0374337523263	-1.00337003597	0.0646224165309	-0.138947443315	0.0100044564169	25.8683379464	45.1017360469	-0.744067341089	0.0470950609354	0.872538186346	-21.5675886418	-0.206038309814	-0.00895603080727	1.09871329332	30.3528397743	48.8279379849	4.36788658798
0.604	8.46947402146	13.8816402868	-0.0815568938851	0.00619008673674	-0.00855431935734	0.635958436415	0.334657680398	0.0192992243182	-0.79796711728	-0.0927016921971	-0.398069408116	5.86627299117	0.00462915370836	0.0967782574879	-0.75884692253	-0.0136206959915	0.174041978302	12.1188770902	0.00174622952354	-0.038425093275	-0.979311861544	0.064483530407	-0.138824804465	0.235273243714	25.91343933	45.1010312985	-0.665429368615	0.047956642652	0.850625247024	-22.258290001	-0.206046719866	-0.00786407374164	1.08520083805	30.4016699727	48.8324587921	4.67372767627
0.605	8.48335563276	13.8815823125	-0.0343917459249	0.00618186955971	-0.00788003470553	0.712610867202	0.334676580142	0.0185002638638	-0.799953791779	-0.093096793313	-0.392132823681	6.00689587876	0.00472550511415	0.0959245541035	-0.948559846292	-0.0134405947959	0.186160412856	12.1179920175	0.00170732108762	-0.0393917785798	-0.954058748085	0.0643448786542	-0.138478701218	0.456933250884	25.9585400498	45.1004082835	-0.580600708723	0.0487959716094	0.828032667593	-22.9268688623	-0.206054045306	-0.00678680521628	1.06933621282	30.4505048414	48.8372785402	4.96576860547
0.606	8.49723720925	13.8815706539	0.0110745579004	0.00617436482102	-0.00712944266969	0.78857320446	0.334694680269	0.0176999905323	-0.800592871383	-0.0934858887624	-0.386058075003	6.14260147593	0.00482090930094	0.0948838194626	-1.13290943551	-0.0132483771923	0.198274794361	12.1107709917	0.00166745887985	-0.0403326369545	-0.927658001267	0.0642066828397	-0.137912927775	0.674613634706	26.0036401905	45.0998730156	-0.489935070276	0.0496123798866	0.804783886991	-23.5706923406	-0.20606030198	-0.00572654263044	1.05118895904	30.4993446725	48.8423836768	5.24450467527
0.607	8.51111879636	13.881603567	0.0547516569495	0.00616764847695	-0.00630324546379	0.863821207349	0.334711980132	0.0168997348948	-0.799918403616	-0.0938688428911	-0.379850182396	6.27318373811	0.00491518199907	0.0936615768131	-1.31157586339	-0.0130440505232	0.21037854381	12.0967279067	0.00162666928803	-0.0412465466898	-0.900161469417	0.0640691605569	-0.137131637872	0.887966170878	26.0487398425	45.0994311026	-0.393891021609	0.0504052242893	0.780904918303	-24.1872450349	-0.206065508016	-0.00468553094788	1.03083440615	30.5481897449	48.8477610987	5.51033900678
0.608	8.52500043775	13.8816792217	0.096557803452	0.0061617957698	-0.00540216884407	0.938332032081	0.334728480395	0.0161007922692	-0.797966847662	-0.0942455251648	-0.373514365092	6.3984508717	0.00500814461619	0.0922636574224	-1.48426291813	-0.0128276289477	0.222464607223	12.0753989196	0.00158497979459	-0.0421324401858	-0.871625522458	0.0639325250763	-0.136139323296	1.09666298152	26.0938391019	45.0990876509	-0.293012216687	0.0511738888613	0.756424225701	-24.7741401696	-0.20606968375	-0.00366593713068	1.00835322822	30.5970403245	48.8533980624	5.7635884136
0.609	8.53888217522	13.8817957104	0.136419549584	0.00615688120503	-0.00442696069668	1.01208426271	0.334744183002	0.0153044204299	-0.794776831055	-0.0946158103606	-0.367056026489	6.5182263343	0.00509962453348	0.0906961771438	-1.65069763894	-0.0125991339045	0.234525479174	12.0463449814	0.00154241892028	-0.0429893084373	-0.842110980497	0.0637969850174	-0.134940794478	1.30039465366	26.1389380693	45.0988471902	-0.187909290195	0.0519177872694	0.731372590547	-25.3291301381	-0.206072851641	-0.00266984500792	0.983831017395	30.6458966645	48.8592821011	6.00448904932
0.61	8.5527640486	13.8819510559	0.1742714867	0.00615297852988	-0.00337838959432	1.08505794201	0.334759091131	0.0145118375484	-0.790388931753	-0.0949795787431	-0.360480738438	6.63234976615	0.00518945537872	0.0889655133541	-1.81062994045	-0.0123585945505	0.246553228779	12.0091542301	0.00149901616335	-0.0438162054236	-0.811682992195	0.0636627440387	-0.133541162792	1.49886871839	26.1840368497	45.0987136138	-0.0792434960604	0.0526363650483	0.705782967277	-25.8501164024	-0.206075036189	-0.00169925056417	0.957357870066	30.6947590061	48.8654009465	6.23320172727
0.611	8.56664609574	13.8821432196	0.210055969656	0.00615016071342	-0.00225724332288	1.15723460085	0.33477320916	0.0137242203438	-0.784845477436	-0.0953367162246	-0.353794224633	6.74067784421	0.00527747727654	0.0870782822717	-1.96383222449	-0.0121060481721	0.258539528013	11.9634442369	0.00145480193446	-0.044612252352	-0.780410864622	0.0635300005452	-0.131945824204	1.69180845711	26.2291355516	45.098690136	0.0322879552841	0.0533291016968	0.679690329733	-26.3351586854	-0.206076263843	-0.000756057634817	0.929027988808	30.7436275778	48.871742456	6.44981729984
0.612	8.5805283524	13.8823701091	0.243722870946	0.00614849992807	-0.0010643273803	1.22859728431	0.334786542621	0.0129427024244	-0.778190361336	-0.0956871145085	-0.347002343185	6.84308505128	0.00536353707601	0.0850413166699	-2.11009897909	-0.011841540567	0.270475682177	11.9088640908	0.00140980748743	-0.0453766417071	-0.748367845584	0.0633989474112	-0.130160443976	1.87895200052	26.2742342863	45.0987792624	0.145964756608	0.053995512616	0.653131508684	-26.7824834128	-0.206076562909	0.00015792600766	0.898939296138	30.7925025963	48.8782945457	6.65436197817
0.613	8.59441085225	13.8826295852	0.275229327381	0.00614806753266	0.000199536548605	1.2991305735	0.334799098159	0.0121683728065	-0.770468874602	-0.0960306712144	-0.340111068484	6.93946435186	0.00544748855634	0.0828616439982	-2.24924636424	-0.0115651263947	0.282352662378	11.845096312	0.00136406484605	-0.0461086410603	-0.715630860894	0.0632697717181	-0.128190942132	2.06005168628	26.3193331673	45.0989827723	0.261054947972	0.054635150881	0.626145021303	-27.1904913493	-0.20607596345	0.0010409921864	0.867193061276	30.8413842661	48.885045128	6.84680262208
0.614	8.60829362678	13.8829194696	0.304539524019	0.006148934057	0.00153351213618	1.36882060166	0.334810883482	0.011402274595	-0.761727548437	-0.0963672899848	-0.333126472424	7.02972776868	0.0055291926108	0.0805464649239	-2.38111178437	-0.0112768694936	0.294161139826	11.7718585838	0.00131760672722	-0.0468075965952	-0.682280208795	0.0631426545073	-0.126043479468	2.23487364125	26.3644323096	45.0993017121	0.376824781299	0.0552476088384	0.598770893436	-27.5577643852	-0.206074497186	0.00189153548507	0.833893536241	30.8902727797	48.8919820553	7.02705202997
0.615	8.62217670529	13.8832375515	0.331624388695	0.00615116918805	0.00293674996885	1.43765506367	0.334821907322	0.0106454038166	-0.752014008351	-0.0966968805736	-0.326054705113	7.11380685307	0.00560851740942	0.0781031323079	-2.50555344752	-0.0109768431628	0.305891521763	11.6889052906	0.00127046646077	-0.0474729363069	-0.648399214561	0.0630177705456	-0.12372444387	2.40319755531	26.4095318286	45.0997363981	0.492547124624	0.0558325195229	0.571050475529	-27.8830714276	-0.20607219739	0.00270805605481	0.799147603335	30.9391683172	48.8990930687	7.19497473538
0.616	8.63606011486	13.8835815944	0.356461405754	0.00615484175759	0.00440838910964	1.50562321792	0.334832179378	0.0098987083951	-0.741376834689	-0.0970193589137	-0.318901975164	7.19165304437	0.00568533854089	0.0755391306281	-2.6224499121	-0.0106651304075	0.317533988837	11.5960288562	0.00122267790619	-0.0481041728383	-0.614073848202	0.0628952881053	-0.121240436785	2.56481661546	26.45463184	45.100286426	0.607508644462	0.0563895578872	0.543026253135	-28.1653733605	-0.206069098781	0.00348916207139	0.763064429862	30.9880710467	48.9063657523	7.35039244592
0.617	8.64994388033	13.8839493423	0.379034392536	0.00616001973147	0.0059475586586	1.57271588	0.334841710275	0.00916308726164	-0.729865432251	-0.0973346471661	-0.311674529685	7.26323791459	0.00575953913413	0.0728620558612	-2.73169962171	-0.0103418241463	0.3290785337	11.4930608711	0.00117427536682	-0.0487009059169	-0.57939230912	0.0627753687571	-0.118598259691	2.71953757081	26.4997324586	45.1009506882	0.721015825868	0.0569184418403	0.514741652938	-28.4038270339	-0.206065237414	0.00423357185139	0.72575513029	31.0369811233	48.9137874935	7.49309003353
0.618	8.66382802426	13.8843385261	0.399333208799	0.00616677020045	0.0075533793024	1.63892540761	0.334850511514	0.0084393895944	-0.717529902235	-0.097642673748	-0.30437863408	7.32855329383	0.00583100995998	0.0700795958358	-2.8332204291	-0.0100070273791	0.340515000638	11.3798730046	0.00112529350168	-0.049262824362	-0.544444581089	0.062658167177	-0.115804900456	2.86718090015	26.5448337976	45.1017273961	0.832399904728	0.0574189330894	0.486240845293	-28.597788257	-0.206060650571	0.00494011563404	0.687332435045	31.0858986898	48.9213454493	7.62282145023
0.619	8.67771256696	13.8847468695	0.417353592813	0.00617515937253	0.00922496484428	1.70424567614	0.334858595416	0.0077284141837	-0.704420919297	-0.097943373341	-0.297020551796	7.38761127583	0.00589964951343	0.0671995110661	-2.92694911036	-0.00966085331577	0.351833125987	11.2563776937	0.00107576723568	-0.0497897076335	-0.509321961911	0.062543830967	-0.112867519477	3.0075810579	26.5899359684	45.1026141064	0.941020816565	0.0578908377842	0.457568544282	-28.7468137654	-0.206055376644	0.00560773703347	0.647910363972	31.1348238757	48.929026518	7.73931592703
0.62	8.69159752644	13.8851720948	0.433096863329	0.0061852525668	0.0109614237048	1.76867204489	0.334865975077	0.00703090891739	-0.690589613514	-0.0982366868789	-0.289606524108	7.44044409983	0.005965364077	0.0642296160753	-3.01284087114	-0.00930342546321	0.363022579137	11.1225286053	0.00102573166841	-0.0502814269002	-0.474116571518	0.0624325004895	-0.109793435561	3.14058677421	26.6350390793	45.1036077521	1.0462705195	0.0583340069595	0.428769806325	-28.8506621485	-0.206049455029	0.00623549416781	0.607603904675	31.1837567977	48.936817318	7.84228420258
0.621	8.70548291846	13.8856119281	0.446569770575	0.00619711420885	0.012761860384	1.83220131357	0.334872664317	0.0063475703854	-0.676087450469	-0.098522561516	-0.282142750102	7.48710391135	0.00602806776565	0.0611777612167	-3.09086884609	-0.0089348776717	0.374073003874	10.9783208682	0.000975221982158	-0.0507379456076	-0.438920843205	0.062324308716	-0.106590111479	3.26606139008	26.6801432355	45.104704675	1.14757524431	0.0587483367768	0.399889828391	-28.909293718	-0.206042926001	0.00682256046764	0.566528694937	31.2326975584	48.9447041726	7.93142488599
0.622	8.71936875647	13.8860641051	0.457784175873	0.00621080782748	0.0146253768754	1.89483166928	0.334878677624	0.00567904360275	-0.66096611484	-0.0988009505746	-0.274635366947	7.52766239946	0.00608768255376	0.0580518149971	-3.16102359319	-0.00855535413984	0.384974059844	10.8237910732	0.00092427334959	-0.0511593195302	-0.403827002063	0.0622193810907	-0.10326513918	3.38388320687	26.7252485382	45.1059006614	1.24439749122	0.0591337685645	0.370973746874	-28.9228693175	-0.206035830609	0.00736822516933	0.524800708401	31.281646247	48.9526731005	8.00643089414
0.623	8.73325505171	13.8865263756	0.466756895185	0.00622639605293	0.016551074022	1.95656262391	0.334884030107	0.00502592184694	-0.645277397009	-0.0990718134733	-0.26709043059	7.56221031456	0.00614413828471	0.0548596469079	-3.22331258516	-0.00816500937797	0.395715463901	10.6590170405	0.000872920841675	-0.051545696299	-0.36892653548	0.0621178354087	-0.0998262246582	3.4939458372	26.770355084	45.1071909787	1.33623725176	0.059490288657	0.342066438182	-28.8917480651	-0.206028210549	0.00787189349529	0.482535943622	31.3306029385	48.9607098138	8.06699573994
0.624	8.74714181315	13.8869965088	0.473509460688	0.00624394061634	0.0185380528052	2.01739494237	0.334888737441	0.0043887466104	-0.629073076183	-0.0993351156371	-0.259513896999	7.59085686773	0.00619737266354	0.0516091107659	-3.27775969897	-0.00776400813047	0.4062870311	10.4841173563	0.000821199336327	-0.0518973143967	-0.334309659842	0.0620197817102	-0.0962811724697	3.59615853982	26.8154629647	45.1085704138	1.42263281345	0.0598179280371	0.313212322129	-28.8164840423	-0.206020108059	0.00833308652523	0.439850116265	31.3795676933	48.9687997217	8.11282008886
0.625	8.76102904756	13.8874722975	0.478067860007	0.00626350235052	0.0205854155573	2.07733056186	0.334892815818	0.00376800766878	-0.612404806772	-0.0995908283876	-0.251911604057	7.61372901575	0.00624733123321	0.0483080285637	-3.32440470539	-0.00735252525736	0.416678715118	10.2992506803	0.000769143428318	-0.0522145016208	-0.300064788376	0.061925322189	-0.0926378699348	3.69044652997	26.8605722666	45.1100333108	1.50316128135	0.0601167617828	0.284455169139	-28.6978219372	-0.206011565796	0.00875144076042	0.396858354099	31.4285405571	48.9769279407	8.14361782372
0.626	8.77491675949	13.8879515626	0.480462357402	0.00628514119184	0.0226922670896	2.13637250269	0.334896281894	0.00316414326221	-0.59532400663	-0.0998389288168	-0.244289254231	7.63097063598	0.00629396733491	0.0449641748309	-3.36330276027	-0.00693074557587	0.426880647873	10.104614829	0.000716787340999	-0.0524976730172	-0.266278004482	0.0618345511185	-0.0889042710435	3.77675125268	26.90568307	45.1115736108	1.57743869722	0.0603869083235	0.255837912338	-28.5366916638	-0.206002626722	0.0091267073862	0.353674897458	31.4775215607	48.9850793107	8.15912222862
0.627	8.78880495135	13.8884321574	0.480727255344	0.00630891618325	0.0248577157265	2.19452477124	0.334899152735	0.00257754038853	-0.577881740872	-0.100079399643	-0.236652398115	7.64274159726	0.00633724205307	0.0415852615014	-3.39452389862	-0.00649886366288	0.436883178107	9.90044564006	0.000664164840345	-0.052747328292	-0.233032545093	0.0617475547929	-0.0850883801108	3.85503061258	26.9507954493	45.1131848901	1.64511981606	0.0606285285124	0.227402465514	-28.334201984	-0.205993333992	0.009458751235	0.310412800172	31.5265107196	48.9932384177	8.15909180045
0.628	8.80269362341	13.8889119713	0.478900685906	0.00633488547823	0.02708087424	2.25179225561	0.334901445773	0.00200853521198	-0.560128612211	-0.100312229051	-0.22900641895	7.64921673201	0.00637712414547	0.0381789232858	-3.41815253267	-0.00605708361945	0.44667690874	9.68701562575	0.000611309151842	-0.0529640487138	-0.20040829853	0.0616644114852	-0.0811982352282	3.9252591526	26.9959094719	45.114860399	1.70589800179	0.0608418245192	0.19918954794	-28.0916331653	-0.205983730842	0.00974754945457	0.267183638993	31.5755080336	49.0013896215	8.14331586659
0.629	8.81658277386	13.8893889339	0.47502437979	0.00636310634569	0.0293608606751	2.30818061472	0.334903178748	0.00145741358119	-0.542114649434	-0.10053741052	-0.221356518225	7.65058471693	0.00641358995888	0.0347527035419	-3.4342869551	-0.0056056187987	0.456252732764	9.46463242294	0.000558252880723	-0.0531484935237	-0.168481321191	0.0615851914218	-0.0772418915631	3.98742817756	27.0410251987	45.1165931002	1.75950445235	0.0610270385516	0.171238516999	-27.8104287155	-0.205973860472	0.00999318988636	0.224097224534	31.624513487	49.0095170894	8.11161985993
0.63	8.83047239884	13.8898610178	0.469143509865	0.00639363517556	0.0316967990633	2.36369616167	0.33490436966	0.00092441165782	-0.523889197269	-0.10075494263	-0.213707702431	7.64704687125	0.00644662333097	0.0313140406403	-3.44303884806	-0.00514469149857	0.465601867501	9.23363705106	0.000505027936025	-0.0533013958729	-0.137323377201	0.0615099567738	-0.0732274045652	4.04154581836	27.0861426831	45.1183757063	1.8057077527	0.0611844514149	0.143587209522	-27.4921862393	-0.205963765943	0.010195869159	0.181261320831	31.6735270479	49.0176048344	8.06387002766
0.631	8.84436249247	13.8903262428	0.461306400597	0.0064265274851	0.0340878200152	2.41834574214	0.334905036724	0.00040971665544	-0.50550080766	-0.100964828867	-0.206064771056	7.63881587947	0.0064762154787	0.0278702548172	-3.44453279804	-0.00467453262131	0.474715887021	8.99440198891	0.000451665458932	-0.053423558314	-0.107001505165	0.0614387616649	-0.0691628131389	4.08763703419	27.1312619713	45.1202007168	1.84431312978	0.061314380916	0.116271792666	-27.1386474723	-0.205953490063	0.0103558905049	0.138781370828	31.7225486687	49.0256367584	7.99997800589
0.632	8.85825304693	13.8907826782	0.45156442374	0.0064618379257	0.0365330611908	2.47213660893	0.334905198317	-8.65323162316e-05	-0.486997135915	-0.101167077406	-0.198432305892	7.62611444882	0.00650236487386	0.0244285355094	-3.43890581768	-0.00419538130152	0.483586752558	8.74732908364	0.000398195755837	-0.0535158478745	-0.0775776157118	0.0613716521969	-0.0650561228454	4.12574355272	27.1763831019	45.1220604541	1.87516146898	0.0614171801249	0.0893266251551	-26.7516875503	-0.205943075287	0.0104736613044	0.0967602283927	31.7715782854	49.0335966997	7.91990463436
0.633	8.87214405249	13.8912284463	0.439971730113	0.00649962029012	0.0390316676419	2.52507629332	0.334904872929	-0.000564243301824	-0.468424835242	-0.101361700889	-0.190814661712	7.60917391104	0.0065250771062	0.0209959291639	-3.42630687322	-0.00370748450486	0.492206840752	8.49284730574	0.000344648236528	-0.0535791907441	-0.0491081236321	0.0613086664909	-0.0609152891963	4.15592374542	27.2215061057	45.1239470991	1.89812861383	0.0614932355023	0.0627841295901	-26.3333035795	-0.205932563611	0.0105496903691	0.055297901039	31.820615818	49.0414684837	7.82366333902
0.634	8.88603549758	13.8916617247	0.426585115492	0.00653992751995	0.0415827920259	2.57717247461	0.334904079122	-0.00102337044837	-0.449829458026	-0.101548716199	-0.183215958367	7.58823277976	0.00654436473454	0.0175793275182	-3.40689641823	-0.00321109659969	0.500568969588	8.23141036566	0.000291051357849	-0.0536145666148	-0.0216436176643	0.0612498347458	-0.0567482011029	4.17825244146	27.2666310056	45.1258527256	1.91312429309	0.0615429649053	0.0366746765111	-25.8856025786	-0.205921996473	0.0105845849701	0.0144913010299	31.8696611703	49.0492359768	7.71132293344
0.635	8.89992736882	13.8920807492	0.411463826895	0.00658281171331	0.0441855946875	2.6284328486	0.33490283548	-0.00146391285602	-0.431255357107	-0.101728144216	-0.175640074341	7.56353527156	0.00656024712647	0.0141854563429	-3.38084593235	-0.00270647890396	0.508666421875	7.96349420829	0.000237432573186	-0.0536230027093	0.00477142859165	0.0611951793129	-0.0525626645431	4.1928206782	27.3117578166	45.1277693334	1.9200912118	0.061566815484	0.0110264807876	-25.4107888684	-0.205911414657	0.0105790476248	-0.0255659915274	31.9187142298	49.0568831433	7.58300995827
0.636	8.9138196511	13.8924838157	0.39466933161	0.00662832413246	0.0468392436099	2.67886499627	0.334901160567	-0.00188591333153	-0.412745594047	-0.101900009574	-0.168090641802	7.53532980563	0.00657275028697	0.0108208646445	-3.34833746445	-0.00219389920994	0.51649296618	7.68959440267	0.00018381828806	-0.0536055675438	0.0300989025199	0.0611447147874	-0.0483663865075	4.19973539279	27.3568865457	45.129688881	1.91900405288	0.0615652614798	-0.014134489142	-24.9111509908	-0.205900858197	0.0105338726513	-0.064783955575	31.9677748685	49.0643941034	7.43891015649
0.637	8.92771232765	13.892869283	0.376265250146	0.00667651521138	0.0495429142349	2.72847625371	0.334899072882	-0.0022894570526	-0.394341848325	-0.102064340416	-0.160571043155	7.50386748987	0.00658190667645	0.00749191432272	-3.30956317915	-0.00167363128929	0.524042875104	7.41022344485	0.000130233822055	-0.0535633644665	0.0543072519546	0.0610984481145	-0.0441669592835	4.19911905529	27.4020171918	45.1316033172	1.90986835957	0.0615388019409	-0.0387845887563	-24.3890482378	-0.205890366289	0.0104499425029	-0.10307634098	32.0168429421	49.0717531932	7.27926953137
0.638	8.94160538008	13.8932355742	0.356317102909	0.00672743456308	0.0522957891539	2.7772735844	0.334896590818	-0.00267467014442	-0.376084335381	-0.102221168143	-0.153084409106	7.46940060757	0.00658775501875	0.00420477028062	-3.26472490504	-0.00114595438133	0.531310940823	7.12590799304	7.67033773104e-05	-0.0534975250221	0.0773716369185	0.0610563787123	-0.0399718451329	4.1911092459	27.4471497458	45.1335046112	1.89271958172	0.0614879583658	-0.0629025613168	-23.8468968831	-0.205879977206	0.0103282238983	-0.140360868303	32.0659182912	49.0789450254	7.10439474881
0.639	8.95549878845	13.8935811788	0.334892176092	0.00678113098649	0.0550970576736	2.82526345499	0.334893732624	-0.00304171817379	-0.358011723729	-0.102370527156	-0.145633618245	7.43218111381	0.00659034009938	0.000965390986366	-3.21403368348	-0.000611152666994	0.538292487847	6.83718605381	2.32500137055e-05	-0.0534092021878	0.0992740317716	0.061018498609	-0.0357883614192	4.17585818144	27.4922841905	45.1353847819	1.86762188375	0.0614132722912	-0.0864695878604	-23.2871562041	-0.205869728212	0.0101697637578	-0.176559412619	32.115000741	49.0859545492	6.91465286911
0.64	8.96939253137	13.8939046546	0.312059372663	0.00683765247296	0.0579459152589	2.87245171561	0.334890516363	-0.0033908045674	-0.340161063708	-0.102512454614	-0.138221298111	7.39245915547	0.00658971255462	-0.00222048051353	-3.15770931631	-6.95147315996e-05	0.544983382943	6.54460413941	-3.01043691552e-05	-0.0532995635336	0.120003276475	0.0609847925952	-0.0316236662329	4.15353219118	27.5374205008	45.1372359265	1.83466720581	0.0613153028357	-0.109469323157	-22.7123143888	-0.205859655488	0.00997568496513	-0.211598172667	32.1640901018	49.0927671108	6.7104704529
0.641	8.98328658601	13.8942046289	0.287889078259	0.00689704621202	0.0608415628597	2.91884348585	0.334886959876	-0.00372216895687	-0.32256771531	-0.102646990177	-0.130849827721	7.35048162349	0.0065859286518	-0.00534732512704	-3.09597991071	0.000478666980982	0.551380042221	6.24871441562	-8.33390431006e-05	-0.0531697843572	0.139555076472	0.0609552383898	-0.027484744563	4.12431114857	27.5825586439	45.1390502471	1.79397396743	0.0611946242154	-0.131887917561	-22.1248744196	-0.205849794055	0.00974718196693	-0.245407823706	32.2131861696	49.0993685122	6.49233226478
0.642	8.99718092823	13.8944797999	0.262452989817	0.00695935859651	0.0637832061263	2.96444304749	0.334883080749	-0.00403608545855	-0.305265288102	-0.102774175762	-0.123521341534	7.3064907511	0.00657905006134	-0.0084098557921	-3.0290814194	0.00103309671977	0.557479435359	5.95007186027	-0.000136434455701	-0.0530210408435	0.15793195089	0.06092980682	-0.0233783950587	4.0883878601	27.6276985791	45.1408200771	1.74568605423	0.0610518232442	-0.153714024787	-21.5273400332	-0.205840177706	0.00948551622929	-0.277923651505	32.2622887264	49.1057450679	6.26077909768
0.643	9.01107553259	13.8947289384	0.235823981464	0.00702463522683	0.0667700545225	3.00925374489	0.334878896276	-0.00433286089356	-0.288285581861	-0.1028940553	-0.116237734775	7.26072276599	0.0065691436209	-0.0114030250891	-2.95725717459	0.00159347598096	0.563279087015	5.6492314517	-0.000189372227774	-0.0528545033035	0.175143129093	0.0609084620138	-0.0193112174202	4.04596741684	27.6728402581	45.1425379059	1.6899715811	0.0608874968339	-0.174938795727	-20.9222018458	-0.205830838942	0.00919201156745	-0.309085672139	32.3113975408	49.1118836602	6.01640547812
0.644	9.02497037251	13.8949508883	0.20807595551	0.00709292091427	0.069801320342	3.05327789401	0.334874423429	-0.00461283295306	-0.271658537211	-0.103006674502	-0.109000670088	7.21340660827	0.00655628109216	-0.0143220323833	-2.88075741381	0.00215950406219	0.568777075444	5.34674540688	-0.000242135144196	-0.0526713295406	0.191204396669	0.0608911616048	-0.015289600456	3.99726651155	27.7179836252	45.1441964026	1.62702175975	0.0607022495068	-0.195555858522	-20.3119237439	-0.205821808911	0.00886804936613	-0.338838730357	32.3605123685	49.1177717912	5.75985650718
0.645	9.03886546182	13.8952277389	0.345625214279	0.0071642741804	0.0729052119292	3.15450528045	0.334869686067	-0.00486189009484	-0.226455746451	-0.10311204745	-0.101745224502	7.29748456436	0.00654038248478	-0.017475182385	-3.42554258964	0.00273084351736	0.573901834896	4.90277349704	-0.000294758942437	-0.0525762669402	-0.0010791957709	0.0608770402536	-0.0129531019709	0.675730458752	27.7631347981	45.1581493857	26.2789444923	0.0604969104652	-0.215122224615	-18.8208084425	-0.205813215193	0.00831938692119	-0.758486159379	32.4096438078	49.1451067913	48.9101437777
0.646	9.05276085947	13.8955675624	0.334021635354	0.0072387567308	0.0760598888751	3.1548486114	0.33486470928	-0.00509168391045	-0.23313188483	-0.103210159339	-0.0944785541939	7.23585605167	0.00652121551021	-0.0208587667584	-3.34162615719	0.00330718702225	0.57878517488	4.86390647118	-0.00034731165449	-0.0525291571656	0.0952987448218	0.0608645155122	-0.0120963807669	1.0377119492	27.8083058814	45.1840171882	25.4566605091	0.0602722628065	-0.234173092773	-19.2809278744	-0.205805238908	0.00763318293696	-0.613921808894	32.4588131357	49.1935489604	47.9741943926
0.647	9.06665660065	13.8959147944	0.360442392528	0.00731641222337	0.0792510962548	3.22756614784	0.33485949657	-0.00533373680162	-0.25097389752	-0.103301043246	-0.0872892595161	7.142733304	0.00649867715046	-0.0242179527405	-3.37674580695	0.00388826711247	0.583375005575	4.31575491911	-0.000399780313869	-0.0524081615933	0.146692399914	0.0608530757663	-0.0107831111891	1.58882720629	27.8535021864	45.2085927152	23.6943933815	0.060028812806	-0.252726908223	-17.8267030249	-0.205797939459	0.00696571506819	-0.721013928531	32.5080299233	49.2400263158	44.9805163145
0.648	9.08055269115	13.8962662098	0.342388384044	0.00739727769044	0.0824798378884	3.2299171195	0.334854037284	-0.00558483414784	-0.25122079486	-0.103384770831	-0.0801659113045	7.10396311921	0.00647279645041	-0.0275434473571	-3.2742434262	0.00447379146522	0.587673699911	4.28163375314	-0.000452104024597	-0.0522392598619	0.191111062779	0.0608431613426	-0.00904573610383	1.88592296423	27.898722441	45.2319165406	22.9532575011	0.0597670604817	-0.270777740556	-18.274961641	-0.205791308038	0.00629712641506	-0.61616337765	32.5572922214	49.2845697516	44.1063551903
0.649	9.09444913975	13.8966309935	0.387179031968	0.00748139018597	0.0857451531776	3.30071345875	0.334848322733	-0.00584426885928	-0.267648628214	-0.103461408397	-0.0731092204297	7.00941863033	0.00644360260833	-0.0308442368042	-3.327335468	0.00506347023488	0.591683839421	3.7386452669	-0.000504237086752	-0.0520268644491	0.233679762847	0.0608351938908	-0.00688916754366	2.42721415608	27.9439652703	45.2537420961	20.6978534162	0.0594875030968	-0.288337029157	-16.8436155601	-0.205785369185	0.00558057950985	-0.816930432688	32.6065977865	49.3265604588	39.8750592172
0.65	9.10834595794	13.8970053818	0.361597672105	0.00756878663998	0.0890477548431	3.30448987226	0.334842345792	-0.00610961345046	-0.263040554244	-0.103531018719	-0.0661114239899	6.98617424932	0.00641112778277	-0.0341054143214	-3.19501956655	0.00565701499748	0.595405685781	3.70504745203	-0.000556144910545	-0.0517887831358	0.242482863827	0.0608295712698	-0.00435607434621	2.63897223881	27.9892291984	45.2741141627	20.0462797135	0.0591906378728	-0.305393418737	-17.2691636014	-0.205780162811	0.00483216937772	-0.679889831459	32.65594408	49.3660265836	39.0571904778
0.651	9.12224315747	13.8973936803	0.414999261498	0.00765950385571	0.0923866766187	3.37335367897	0.334836101076	-0.00637981788009	-0.277368304785	-0.103593661758	-0.0591746540187	6.88736569311	0.0063754118766	-0.0373263980182	-3.246947827	0.00625413808635	0.598840491961	3.16456490956	-0.000607801743981	-0.0515248837368	0.285315934044	0.0608266587475	-0.00146897026566	3.13523592227	28.034512706	45.2929010572	17.5275092721	0.0588769647214	-0.321952884235	-15.8497673938	-0.205775728469	0.00403651534396	-0.911418236094	32.7053283905	49.402594451	34.0785442889
0.652	9.13614075041	13.8977921998	0.382039681077	0.00775357837216	0.0957623562818	3.37800564721	0.334829584781	-0.00665277201199	-0.268539959099	-0.103649395915	-0.0522936589732	6.87462439801	0.00633650217479	-0.0404930056022	-3.08626734097	0.00685455298603	0.601989307392	3.13306595158	-0.000659187300178	-0.0512462286578	0.271994224091	0.0608267881141	0.00172770329719	3.25811120344	28.0798142338	45.3101545605	16.9794973582	0.0585469789585	-0.338018641561	-16.2817472579	-0.205772104418	0.00321158494785	-0.738442556118	32.7547478412	49.4363070006	33.3465549648
0.653	9.15003874726	13.8982015001	0.436560980976	0.00785104646619	0.0991738317764	3.44494534198	0.334822794866	-0.00692705772747	-0.280031471979	-0.103698277979	-0.0454704688005	6.77175594732	0.00629445589605	-0.0435995518621	-3.12682517893	0.00745797447235	0.604853665241	2.59564974653	-0.000710286189828	-0.0509515506425	0.317361806342	0.06083025265	0.00520136859093	3.68921938402	28.1251322284	45.3258345382	14.3804580718	0.0582011703537	-0.353598567982	-14.8781055857	-0.20576932131	0.00235463098591	-0.975465367781	32.8041994991	49.4670088385	28.0571208149
0.654	9.16393715721	13.8986183854	0.397209733725	0.0079519440835	0.102621402829	3.45019676395	0.334815730897	-0.00720088032665	-0.267613726202	-0.103740363906	-0.0387013848392	6.76641197538	0.00624933883726	-0.0466345657168	-2.94320253048	0.00806411862244	0.607434634946	2.5662896628	-0.000761085996173	-0.0506480620467	0.289615385417	0.0608373084162	0.00891016387864	3.72837119136	28.1704651422	45.3399931316	13.93672885	0.0578400219902	-0.368698159026	-15.3210765023	-0.205767405498	0.00147699420586	-0.779808192397	32.8536803771	49.4947471662	27.4195345491
0.655	9.17783598671	13.8990406143	0.44724804163	0.00805630681946	0.106104069105	3.51513578709	0.33480839415	-0.0074726137932	-0.275853207102	-0.103775708639	-0.0319880810868	6.6601955294	0.00620122692144	-0.0495892659422	-2.96619792023	0.00867270311351	0.609734347202	2.03313484924	-0.000811577138272	-0.050334222152	0.338064403996	0.0608481715792	0.0128161621333	4.08362531787	28.215811468	45.352658422	11.3938517869	0.0574640092089	-0.383327403486	-13.937412416	-0.205766375519	0.000582962690544	-1.00825483818	32.9031875224	49.5195433994	22.1729316711
0.656	9.19173523979	13.8994655612	0.402645684779	0.00816416987198	0.109622035923	3.52079784831	0.334800787436	-0.00774081365546	-0.260546517558	-0.103804366564	-0.025327769	6.66042864427	0.00615020474403	-0.0524550888688	-2.76544793289	0.00928344727269	0.611753971147	2.00611304187	-0.000861751738964	-0.0500149792321	0.30042143572	0.0608630206141	0.0168819075079	4.04786543129	28.2611697373	45.3638801518	11.0496078581	0.0570735989467	-0.397493120982	-14.394022576	-0.205766245641	-0.000323206026167	-0.804082595161	32.9527180168	49.5414453982	21.631066069
0.657	9.20563491708	13.8998890119	0.444255791605	0.00827556799789	0.113174215897	3.58356209967	0.334792915126	-0.00800380688213	-0.265439935727	-0.103826391324	-0.0187217509288	6.55160749803	0.00609636646653	-0.0552214661247	-2.76730657892	0.00989607247447	0.613496432411	1.47880948575	-0.000911603625819	-0.0496887944774	0.351948073596	0.0608819953248	0.0210675139372	4.32334742739	28.3065385446	45.3737345446	8.65917773545	0.0566692484872	-0.411207798044	-13.0353315494	-0.205767023582	-0.00123267616226	-1.01485767704	33.0022690437	49.5606083585	16.6948544681
0.658	9.21953501605	13.9003089232	0.395566821098	0.00839053547507	0.116760738474	3.58948305515	0.334784782962	-0.008260521843	-0.247989986092	-0.10384183611	-0.012167822093	6.55625017354	0.00603981445365	-0.0578825596459	-2.55488046355	0.0105103021984	0.614963015446	1.45435658303	-0.000961127617877	-0.049359189638	0.307261605209	0.0609051995129	0.0253408623374	4.22334937303	28.3519165454	45.3822670519	8.40583695471	0.0562514050469	-0.424479082521	-13.5072374037	-0.205768713464	-0.00214708698758	-0.813963973545	33.0518378868	49.5770778976	16.2442238331
0.659	9.23343553043	13.9007198442	0.42627504468	0.00850910603919	0.120380389766	3.64981952976	0.334776398017	-0.00850936730296	-0.249700933695	-0.103850753508	-0.00566697430435	6.44544540386	0.00598065965066	-0.0604270463386	-2.53409292189	0.0111258624945	0.616157576836	0.934766196908	-0.00101031955889	-0.0490246923828	0.361732905288	0.0609327012641	0.0296626399673	4.42020588677	28.3973024716	45.3895852604	6.23057991266	0.0558205043191	-0.437322373164	-12.1793438822	-0.205771314361	-0.00305470659265	-1.0012752366	33.1014219767	49.5911018396	11.80366005
0.66	9.2473364505	13.9011202956	0.374627709389	0.00863131285023	0.124033232312	3.65586556204	0.334767768511	-0.0087496451996	-0.230854859576	-0.103853195701	0.000782589007173	6.45368121919	0.00591902036926	-0.0628515164454	-2.3148472916	0.0117424820342	0.617081502474	0.913085080778	-0.0010591758445	-0.0486878788343	0.311894191628	0.0609645358008	0.0340064333855	4.26738094963	28.4426951288	45.395729171	6.05724143982	0.0553769702276	-0.449745809824	-12.6675294378	-0.20577482249	-0.00396155196495	-0.812415508088	33.1510188884	49.6027214923	11.435645327
0.661	9.26123776276	13.9015042237	0.393228538334	0.00875718841575	0.127717898719	3.71346725053	0.334758903719	-0.00897993873446	-0.229732210049	-0.103849214357	0.00718009985394	6.34134047432	0.00585502224354	-0.0651447350016	-2.27158982097	0.0123598926159	0.617739660978	0.403231927434	-0.00110769344614	-0.0483473244573	0.36921456244	0.0610007066898	0.0383353447892	4.39044185774	28.4880934054	45.4008240858	4.13258807361	0.054921213324	-0.461767997404	-11.3768457227	-0.20577923042	-0.00485430774302	-0.973096047877	33.2006263692	49.612240243	7.60185617208
0.662	9.27513945021	13.9018706782	0.339680530131	0.00888676456029	0.131434390376	3.71951606465	0.334749813797	-0.0091999049713	-0.210200263886	-0.103838860783	0.013527047558	6.35255493381	0.0057887971807	-0.0673053906776	-2.04972153098	0.0129778292012	0.618133509535	0.384465185161	-0.0011558695901	-0.0480049634677	0.315507416723	0.0610411886819	0.0426286393559	4.19614727551	28.5334962695	45.404903992	4.0272243768	0.0544536306911	-0.473397268266	-11.8816960015	-0.205784528518	-0.0057418886849	-0.8020658358	33.2502423363	49.6196938166	7.30529101193
0.663	9.28904149239	13.9022136772	0.346317484975	0.0090200722717	0.135181032434	3.77376805101	0.334740509658	-0.00940837416488	-0.206738123205	-0.103822186968	0.0198205813228	6.23451259575	0.00572048282438	-0.0693233219583	-1.98614103045	0.0135960299484	0.618267984977	-0.115514300058	-0.00120369937126	-0.0476545988496	0.385221819429	0.0610859298153	0.0468536273943	4.25382880133	28.5789027702	45.408097386	2.35956346989	0.0539746066122	-0.484650889603	-10.6255466719	-0.205790704999	-0.00661107432046	-0.936305435258	33.2998648841	49.6254018606	4.110796839
0.664	9.30294386552	13.9025325893	0.291506722569	0.00915714179395	0.138958012058	3.78019119774	0.334731002808	-0.00960532468685	-0.1871629206	-0.103799243987	0.0260653806231	6.25508600491	0.00565022186726	-0.0711985922797	-1.7643996123	0.0142142367503	0.618145618733	-0.129218188122	-0.00125117938311	-0.0473054248364	0.313126207099	0.0611348537698	0.0509942817112	4.02747983253	28.6243120369	45.4104360542	2.31777302921	0.0534845112595	-0.495539815808	-11.1523057386	-0.205797746245	-0.00747141599754	-0.784377918928	33.349492286	49.6294018893	3.88926057518
0.665	9.31684653703	13.9028104202	0.264154978096	0.00929799689567	0.142752191396	3.80816747843	0.33472130698	-0.00978633075306	-0.174849211937	-0.10377006677	0.0322890541611	6.19226107124	0.00557817628033	-0.0728925815857	-1.62357899961	0.0148322543874	0.617889655579	-0.382708121288	-0.00129832019916	-0.0469762072643	0.345308936987	0.0611878363147	0.0549708080261	3.92557279725	28.6697234436	45.4123774437	1.56500586867	0.0529834818485	-0.506519006132	-10.8060749093	-0.205805615804	-0.00826770276268	-0.808195611346	33.3991232686	49.6325632716	2.43350405991
0.666	9.3307494719	13.9030593215	0.233647681773	0.00944266019312	0.146574403501	3.83625673102	0.334711436258	-0.00995511336782	-0.162716017803	-0.103734693861	0.0384567648331	6.14316027268	0.00550450887258	-0.0744422339217	-1.47572567244	0.0154498906402	0.617382849864	-0.630903307254	-0.00134512381747	-0.0466310293606	0.345046870426	0.0612447388689	0.0588343003211	3.80141179278	28.7151364339	45.4136031473	0.88640126586	0.0524716449753	-0.517154740359	-10.4653935449	-0.205814287858	-0.00907640448298	-0.809207829298	33.4487567264	49.6343524768	1.14490628242
0.667	9.34465263977	13.9032764226	0.200554557145	0.00959115942346	0.150424057174	3.86305061537	0.334701402819	-0.0101117656314	-0.150588509627	-0.103693178629	0.0445736988524	6.09070776589	0.00542936673942	-0.0758420323971	-1.32387127841	0.0160668969676	0.616629804922	-0.875186577672	-0.00139158030955	-0.0462819547964	0.35310225798	0.0613054384735	0.0625649088285	3.65980522192	28.7605503278	45.4141846667	0.276637524366	0.0519493371303	-0.527460949612	-10.1470249611	-0.20582376652	-0.00988092025085	-0.799823706504	33.4983913685	49.6349315569	0.0132539570332
0.668	9.35855600764	13.9034593216	0.165243409574	0.00974352147012	0.154300036156	3.88890734749	0.33469121877	-0.0102563325795	-0.13854538626	-0.103645572348	0.0506388620838	6.03961869702	0.00535290133731	-0.07708877181	-1.1696075473	0.0166830292225	0.615634704993	-1.11501328	-0.0014376844835	-0.0459263931004	0.358021134026	0.0613697942707	0.0661466857001	3.50374852127	28.8059645149	45.4141893504	-0.267269954085	0.0514168787079	-0.537455895133	-9.84286607977	-0.205834043658	-0.0106733563066	-0.785048405058	33.5480260614	49.6344543028	-0.967762112617
0.669	9.37245954029	13.9036059648	0.128042958677	0.00989977214714	0.158201317874	3.91365608801	0.33468089614	-0.0103889261452	-0.126641745213	-0.103591926491	0.0566528518296	5.98836079467	0.00527526664793	-0.0781806069587	-1.0140627501	0.0172980476377	0.614402125307	-1.35014609215	-0.00148343050265	-0.0455656452073	0.363474652286	0.061437650829	0.0695664308931	3.33574186466	28.8513784502	45.4136813143	-0.748802259564	0.0508745730084	-0.547155503848	-9.5563513519	-0.205845105124	-0.011449574378	-0.767387737636	33.5976598221	49.6330670534	-1.80673667789
0.67	9.38636320058	13.9037146185	0.0892644897103	0.0100599361995	0.162126786771	3.93728170679	0.334670446814	-0.0105097268903	-0.114959744969	-0.10353229224	0.0626156504105	5.93723636726	0.0051966179957	-0.079116697506	-0.858118344604	0.0179117171423	0.612936883967	-1.58033658769	-0.00152881311734	-0.0451995841819	0.368647398467	0.0615088406899	0.072813290929	3.15797820713	28.8967916514	45.4127210327	-1.17176109552	0.0503227066075	-0.556577297909	-9.28723677	-0.205856933576	-0.0122073313389	-0.748126184219	33.6472918091	49.6309069355	-2.51349908113
0.671	9.40026694981	13.9037838567	0.049211896956	0.0102240372384	0.166075291198	3.95972714719	0.334659882453	-0.0106189956176	-0.103577709757	-0.103466720774	0.0685272815084	5.88602582837	0.00511711113685	-0.0798970201827	-0.702527008812	0.0185238075941	0.611244019691	-1.80539196453	-0.00157382704765	-0.0448282764261	0.37396811317	0.0615831865865	0.0758785022615	2.97244445779	28.9422036944	45.4113650644	-1.54017546773	0.0497615484646	-0.565738987988	-9.03614338723	-0.205869509922	-0.0129453598092	-0.727930756402	33.6969213129	49.6281007918	-3.09878841043
0.672	9.41417074802	13.9038125546	0.00818394124508	0.0103920976994	0.170045630625	3.98095170661	0.33464921442	-0.0107170699603	-0.0925709758885	-0.103395263319	0.0743876290965	5.83466934785	0.00503690149373	-0.0805222660677	-0.547964761125	0.019134093979	0.609328750127	-2.02514716251	-0.00161846696809	-0.0444515644561	0.379455826765	0.0616605034409	0.0787552064207	2.78096386057	28.9876142099	45.4096658725	-1.85820841789	0.0491913496316	-0.574658677955	-8.80323654664	-0.205882814054	-0.0136629035716	-0.707156768418	33.7465477455	49.6247644654	-3.57386448979
0.673	9.42807455424	13.9037998834	-0.0335264131427	0.0105641387965	0.174036563641	4.00091432591	0.334638453705	-0.0108043592124	-0.0820075287484	-0.103317971256	0.0801964961782	5.78306481551	0.0049561434725	-0.0809937763874	-0.395055878231	0.0197423565751	0.607196442071	-2.23946895089	-0.00166272736532	-0.0440692299993	0.38521308691	0.0617406001921	0.0814382961159	2.58521552978	29.0330228787	45.4076717281	-2.13008022308	0.0486123429905	-0.583354604249	-8.58861604138	-0.205896825245	-0.0143594798152	-0.685995718697	33.796170629	49.6210024206	-3.95022505522
0.674	9.44197832683	13.9037453033	-0.0756338611245	0.0107401804833	0.17804681006	4.01957851117	0.334627610857	-0.0108813365893	-0.0719472249039	-0.103234896213	0.0859535906824	5.731124193	0.00487498983627	-0.0813134960723	-0.244383491619	0.0203483810868	0.604852581225	-2.44825274091	-0.00170660246931	-0.0436809779915	0.391290928624	0.0618232814778	0.0839242752428	2.38674272408	29.0784294279	45.4054266877	-2.36000068486	0.0480247431802	-0.591845016428	-8.3922083161	-0.205911522362	-0.0150347526574	-0.664549965411	33.845789584	49.6169076305	-4.23935520649
0.675	9.45588202376	13.9036485548	-0.117863029242	0.0109202414157	0.182075054746	4.03691086151	0.334616695924	-0.0109485307331	-0.0624410631135	-0.103146090152	0.0916585305252	5.67875549261	0.00479359112086	-0.0814839347461	-0.0964938560501	0.0209519587493	0.602302743704	-2.65142230161	-0.00175008619095	-0.0432864652753	0.397734503757	0.061908349178	0.0862111251277	2.18695704563	29.1238336265	45.4029706316	-2.55211156607	0.0474287466606	-0.600148022707	-8.21380424281	-0.205926883969	-0.0156884629572	-0.642870634329	33.8954043187	49.6125616932	-4.45251938701
0.676	9.46978560286	13.9035096479	-0.159950725734	0.0111043389186	0.186119950884	4.05288141537	0.3346057184	-0.0110065167936	-0.053531057667	-0.103051605466	0.097310841821	5.62586709898	0.00471209508824	-0.0815081305042	0.0481023399698	0.0215528864052	0.599552568137	-2.84892883217	-0.001793172079	-0.0428853108333	0.4045743803	0.0619956038277	0.0882981743602	1.98714141943	29.1692352815	45.4003393571	-2.71043749154	0.046824531923	-0.608281452461	-8.05305526569	-0.205942888394	-0.0163203872065	-0.620977864251	33.9450146171	49.6080351404	-4.60058614612
0.677	9.48368902211	13.9033288486	-0.201647892594	0.0112924889557	0.190180123315	4.06746344483	0.334594687188	-0.011055907473	-0.0452503012493	-0.102951495066	0.102909958418	5.57236609416	0.00463064621578	-0.0813896144095	0.188929849428	0.0221509665536	0.596607728642	-3.04075015761	-0.00183585328813	-0.042477107435	0.411832416301	0.0620848459008	0.0901859716968	1.78845325374	29.2146342336	45.3975647156	-2.8388454318	0.0462122598361	-0.616262721389	-7.90948258972	-0.205959513744	-0.0169303122745	-0.598872271599	33.9946203286	49.6033879044	-4.69388592243
0.678	9.49759223987	13.9031066641	-0.242721237242	0.0114847061032	0.194254171736	4.08063339706	0.334583610562	-0.0110973442281	-0.0376232094131	-0.102845812476	0.108455220815	5.51815869991	0.00454938522111	-0.0811323749205	0.325549128429	0.0227460073722	0.593473908705	-3.22688971636	-0.00187812255684	-0.0420614299782	0.419522497214	0.0621758769679	0.0918761624667	1.59192828595	29.2600303533	45.3946747872	-2.94101144373	0.0455920741232	-0.624108704463	-7.78248355928	-0.20597673791	-0.017518019437	-0.576542053372	34.0442213575	49.5986699124	-4.74209809303
0.679	9.51149521511	13.9028438262	-0.282954484224	0.011681003526	0.198340673826	4.09237078304	0.334572496145	-0.0111314887711	-0.0306658765767	-0.102734611928	0.113945875347	5.46315036499	0.00446844862263	-0.0807408220556	0.457556601417	0.0233378227147	0.590156776145	-3.40737540305	-0.00191997219316	-0.0416378426607	0.427652137806	0.0622685007337	0.0933713692365	1.39848525368	29.3054235378	45.3916940841	-3.02039472759	0.0449641019629	-0.631835616162	-7.67133983781	-0.205994538557	-0.0180832743793	-0.553967830841	34.0938176534	49.5939217804	-4.75416600704
0.68	9.52539790766	13.9025412743	-0.322149321437	0.011881392957	0.202438188254	4.10265807342	0.334561350894	-0.0111590149678	-0.0243865167722	-0.102617948454	0.119381073597	5.4072461343	0.00438796833591	-0.0802197513707	0.584584768461	0.0239262320824	0.586661959317	-3.58225825263	-0.00196139406694	-0.0412059048977	0.436223388278	0.0623625239571	0.0946750775324	1.20893133816	29.3508137067	45.3886437776	-3.08021822572	0.0443284547052	-0.63945889907	-7.5752259779	-0.206012893105	-0.0186258214213	-0.531126253074	34.1434092021	49.5891755785	-4.73823773861
0.681	9.53930027837	13.9022001367	-0.360125944018	0.0120858846799	0.206545257583	4.11148058572	0.334550181085	-0.0111806012095	-0.0187859667931	-0.102495877981	0.124759872191	5.35035105556	0.00430807130626	-0.079574307939	0.706302094892	0.0245110605744	0.582995024695	-3.75161099213	-0.00200237960758	-0.0407651763879	0.445233631352	0.0624577572595	0.0957915273291	1.02396825523	29.3962007996	45.385541941	-3.1234548986	0.043685228695	-0.646993121397	-7.493218677	-0.206031778706	-0.0191453809693	-0.50799284305	34.1929960177	49.5844556444	-4.70163041353
0.682	9.55320228929	13.901821712	-0.396723359823	0.0122944875142	0.21066041106	4.11882636839	0.334538992323	-0.0111969233108	-0.013858235674	-0.102368457428	0.130081233042	5.29237064632	0.00422887917701	-0.0788099505541	0.822412674781	0.0250921388147	0.579161455958	-3.91552648207	-0.00204291980651	-0.0403152214758	0.454676192696	0.0625540158286	0.0967256108754	0.844198837323	29.4415847724	45.3824038038	-3.15281951427	0.0430345061923	-0.654451883981	-7.42430649049	-0.206051172221	-0.0196416495502	-0.484544318519	34.2425781352	49.5797794217	-4.65081509948
0.683	9.56710390387	13.9014074507	-0.431799322367	0.0125072088034	0.214782167285	4.12468608156	0.334527789538	-0.0112086479708	-0.00959108467214	-0.1022357448	0.135344024057	5.23321138334	0.00415050799355	-0.0779324163755	0.932655682602	0.02566930286	0.57516663468	-4.07411607378	-0.00208300522373	-0.0398556129536	0.464540851786	0.0626511200227	0.0974827772686	0.670133948937	29.4869655953	45.3792420115	-3.17076528072	0.0423763563817	-0.661847737179	-7.3673999054	-0.206071050197	-0.0201143019582	-0.460760497372	34.2921556041	49.575158304	-4.59142023325
0.684	9.58100508707	13.900958936	-0.465230152011	0.0127240544054	0.218909036764	4.12905287588	0.334516577	-0.011216426827	-0.00596662797034	-0.102097799278	0.140547020348	5.17278119922	0.00407306794225	-0.0769476862146	1.03680463908	0.0262423940887	0.571015822689	-4.22750790804	-0.0021226259979	-0.0393859353914	0.474814272509	0.0627488958833	0.0980689440356	0.5021995852	29.5323432498	45.3760668865	-3.17948462069	0.0417108364592	-0.66919210795	-7.32134163618	-0.206091388846	-0.0205629951277	-0.436625841656	34.3417284824	49.5705984684	-4.52825093269
0.685	9.59490580547	13.9004778658	-0.496910236776	0.012945028686	0.223039524337	4.13192227022	0.334505358341	-0.0112208911116	-0.00296194152907	-0.101954681314	0.145688905934	5.11098997178	0.00399666312383	-0.0758619506351	1.13466651995	0.0268112590731	0.566714146146	-4.37584517874	-0.00216177185963	-0.038905788066	0.485480378327	0.0628471755633	0.0984904158373	0.340744018002	29.5777177266	45.3728866874	-3.18091368675	0.0410379927866	-0.676495237275	-7.2849170141	-0.20611216403	-0.0209873733854	-0.412130673765	34.3912968325	49.5661016823	-4.46532133222
0.686	9.60880602742	13.8999660349	-0.526751421392	0.0131701345139	0.227172131487	4.13329202915	0.334494136572	-0.0112226469174	-0.000549670308828	-0.101806452723	0.150768275919	5.04774999787	0.00392139136001	-0.0746815770064	1.2260807374	0.0273757494369	0.562266581364	-4.51928438398	-0.00220043214743	-0.0384147875341	0.496520685536	0.0629457976763	0.098753810282	0.186044871516	29.6230890238	45.3697078606	-3.1767398715	0.040357862104	-0.683766127957	-7.25686434924	-0.206133351254	-0.0213870747654	-0.387272086111	34.4408607164	49.5616660729	-4.40589752793
0.687	9.6227057231	13.8994253181	-0.554682284594	0.0133993732589	0.231305358522	4.13316204118	0.334482914113	-0.0112222710669	0.00130137102678	-0.101653176766	0.155783639139	4.98297644267	0.00384734403269	-0.0734130776267	1.31091802213	0.0279357216988	0.55767794238	-4.65799358397	-0.00223859582614	-0.0379125698893	0.507914604104	0.0630446075768	0.0988659907305	0.0383160253987	29.6684571454	45.3665352845	-3.16841226816	0.0396704727886	-0.691012502706	-7.23588514907	-0.20615492566	-0.0217617380923	-0.362054567551	34.4904201929	49.5572868497	-4.35254895687
0.688	9.63660486458	13.8988576533	-0.580647215247	0.0136327447915	0.235437706642	4.13153419829	0.334471692824	-0.0112203075734	0.00262561603449	-0.101494918236	0.160733421241	4.91658776178	0.00377460595438	-0.0720630789994	1.38907923238	0.0284910371051	0.552952870246	-4.79215068358	-0.00227625150745	-0.0373987927308	0.519639712853	0.0631434575751	0.0988340058738	-0.102285738772	29.7138220993	45.3633725014	-3.15715396404	0.0389758461511	-0.69824077233	-7.2206540991	-0.206176862035	-0.022111010559	-0.336490365909	34.5399753148	49.5529569724	-4.30720561743
0.689	9.65050342592	13.898265027	-0.604605518281	0.0138702474848	0.23956767988	4.12841227741	0.334460474038	-0.0112172646732	0.00346018420532	-0.101331743541	0.165615968167	4.84850609081	0.00370325526871	-0.070638292327	1.46049411244	0.0290415614522	0.548095824028	-4.92194175342	-0.00231338747225	-0.0368731368683	0.531672012106	0.063242207096	0.0986650357974	-0.235654414108	29.7591838965	45.3602219363	-3.14397631586	0.0382739977581	-0.705456013735	-7.20982871164	-0.206199134818	-0.0224345555482	-0.310599612421	34.5895261271	49.54866776	-4.27121922374
0.69	9.66440138316	13.897649459	-0.626530379057	0.0141118782182	0.243693786931	4.12380182444	0.334449258599	-0.0112136124079	0.00384434638545	-0.101163720782	0.170429550014	4.77865760244	0.00363336337992	-0.0691454852603	1.52512002096	0.029587164901	0.54311107345	-5.04755940232	-0.00234999169458	-0.0363353077838	0.543986156945	0.063340722786	0.0983663441797	-0.361728821328	29.80454255	45.3570851009	-3.12969438732	0.0375649387725	-0.712661957379	-7.20205857678	-0.206221718126	-0.0227320604719	-0.28441023489	34.6390726657	49.5444094371	-4.24542656541
0.691	9.67829871439	13.8970129899	-0.64640789479	0.0143576323831	0.247814542863	4.11771004121	0.334438046903	-0.0112097807245	0.00381902046502	-0.100990919824	0.17517236523	4.70697282907	0.00356499490983	-0.0675914549269	1.5829406459	0.0301277217843	0.538002693144	-5.16920121023	-0.0023860518669	-0.0357850368693	0.556555672032	0.0634388785762	0.0979452362316	-0.480487074907	29.849898074	45.3539627821	-3.11494335532	0.0368486773019	-0.719860983745	-7.1959941551	-0.206244585778	-0.0230032444313	-0.257957683993	34.6886149563	49.5401716171	-4.23021325469
0.692	9.69219539972	13.8963576679	-0.664236009121	0.0146075038898	0.251928470722	4.11014567564	0.334426838933	-0.0112061580643	0.00342630012892	-0.100813412369	0.179842545121	4.63338695257	0.00349820768124	-0.0659830022439	1.63396472012	0.03066311041	0.532774558424	-5.28706822912	-0.00242155542657	-0.0352220824588	0.569353148885	0.0635365557053	0.0974090219506	-0.591941486928	29.895250483	45.3508552127	-3.10019534826	0.0361252197459	-0.727054128357	-7.19029506779	-0.206267711333	-0.0232478655246	-0.231284502428	34.7381530139	49.5359437223	-4.22557646036
0.693	9.70609142132	13.8956855382	-0.680023491383	0.0148614851767	0.256034103017	4.10111891568	0.334415634309	-0.0112030904047	0.00270901899785	-0.100631272017	0.184438158627	4.55784006021	0.00343305272636	-0.0643269075098	1.6782247481	0.0311932128605	0.527430342531	-5.40136355659	-0.00245648958313	-0.0346462306713	0.582350426159	0.0636336427084	0.0967649842463	-0.696133921854	29.9405997917	45.3477622266	-3.08577682078	0.0353945721343	-0.734241094819	-7.18363785686	-0.20629106813	-0.023465727659	-0.204439766356	34.7876868435	49.5317153413	-4.23118561506
0.694	9.71998676341	13.8949986319	-0.693788975477	0.0151195672198	0.260129983119	4.0906412869	0.334404432323	-0.0112008807183	0.00171035341918	-0.100444574329	0.188957217343	4.48027737107	0.00336957431898	-0.0626299072591	1.71577575318	0.0317179147894	0.52197351526	-5.51229098553	-0.00249084134651	-0.0340572960818	0.595518752967	0.0637300353762	0.0960203514825	-0.793131605635	29.9859460145	45.3446833955	-3.07188549638	0.0346567414492	-0.741420275345	-7.17472319462	-0.206314629337	-0.0236566867531	-0.177478421712	34.8372164394	49.5274765284	-4.2464401722
0.695	9.7338814122	13.8942989575	-0.705559939146	0.0153817395446	0.264214666539	4.07872555434	0.334393231989	-0.0111997888127	0.00047345762141	-0.10025339688	0.193397680744	4.40064943174	0.00330781002917	-0.0608986723575	1.74669405007	0.0322371052185	0.516407342902	-5.62005373111	-0.00252459755567	-0.0334551222373	0.608828935925	0.063825636689	0.0951822739883	-0.883023382863	30.0312891653	45.3416181491	-3.05860738456	0.0339117369225	-0.748588778211	-7.16228253802	-0.206338368008	-0.0238206562381	-0.150460548233	34.8867417867	49.5232180466	-4.27052339911
0.696	9.74777535593	13.8935884916	-0.715371854603	0.0156479902389	0.268286722131	4.06538562846	0.334382032079	-0.0112000315136	-0.00095885922201	-0.100057819309	0.197757461603	4.31891228637	0.00324779079934	-0.0591397873086	1.77107604772	0.0327506763347	0.510734889419	-5.72485323528	-0.00255774490781	-0.0328395820345	0.622251469722	0.063920356728	0.094257804092	-0.965916409623	30.0766292573	45.3385658788	-3.0459331274	0.0331595713025	-0.755742461594	-7.14508422808	-0.206362257143	-0.0239576117968	-0.12345056911	34.9362628615	49.5189315588	-4.3024521172
0.697	9.76166858476	13.8928691721	-0.723267242312	0.0159183059666	0.272344733183	4.05063647553	0.334370831171	-0.0112017831551	-0.0025444237981	-0.0998579233625	0.202034431557	4.23502762086	0.00318954104031	-0.057359730743	1.7890370834	0.0332585232888	0.504959018777	-5.82688804739	-0.00259026998781	-0.0322105779734	0.635756652415	0.0640141125697	0.0932538792563	-1.04193326191	30.1219663033	45.3355260254	-3.03377361596	0.0324002620851	-0.762875973232	-7.12193904771	-0.206386269746	-0.0240675952975	-0.0965164322406	34.9857796322	49.5146097719	-4.34112164378
0.698	9.77556109079	13.892142891	-0.729294940829	0.0161926719824	0.276387298437	4.03449403254	0.334359627691	-0.0112051763435	-0.00424195313826	-0.0996537929333	0.20622642681	4.14896288561	0.00313307874641	-0.0555648570565	1.80071028964	0.0337605439973	0.499082398364	-5.92635277909	-0.00262215929795	-0.0315680423045	0.64931468535	0.0641068281633	0.0921773079065	-1.11120943772	30.1673003153	45.3324981511	-3.02197502553	0.0316338327008	-0.769982795381	-7.09170525079	-0.206410378903	-0.0241507179054	-0.0697287834482	35.0352920603	49.510246538	-4.38534617424
0.699	9.78945286798	13.8914114889	-0.733509257436	0.0164710721481	0.280413033016	4.01697512661	0.334348419952	-0.0112103029579	-0.00601127557456	-0.0994455140929	0.210331253951	4.060691397	0.0030784156283	-0.0537613791655	1.80624549241	0.0342566389482	0.493107503409	-6.02343713079	-0.00265339928764	-0.0309119370822	0.662895759266	0.064198434196	0.0910347575757	-1.17389122382	30.2126313054	45.3294819973	-3.01033259928	0.0308603136559	-0.77705529455	-7.0532930872	-0.206434557843	-0.0242071623701	-0.0431601459859	35.084800102	49.5058369179	-4.43389409781
0.7	9.8033439121	13.8906767496	-0.73596932739	0.0167534889493	0.284420569279	3.99809739906	0.334337206193	-0.0112172153567	-0.00781352212653	-0.099233175118	0.214346695861	3.97019242187	0.00302555726254	-0.0519553523495	1.80580813965	0.0347467110111	0.48703662235	-6.11832498707	-0.00268397638325	-0.030242254139	0.676470127148	0.0642888679473	0.0898327450143	-1.23013389893	30.2579592852	45.3264775292	-2.99860370159	0.0300797436208	-0.784084775517	-7.00566884706	-0.206458780016	-0.0242371845047	-0.016884123208	35.1343037091	49.5013772114	-4.48551893234
0.701	9.81723422067	13.8899403957	-0.736738428473	0.0170399035127	0.288408557596	3.97787923408	0.334325984621	-0.0112259277613	-0.00961128715426	-0.0990168665112	0.218270517694	3.87745124445	0.00297450325679	-0.0501526591509	1.79957825755	0.0352306652538	0.480871863068	-6.21119357712	-0.00271387701782	-0.0295590149929	0.690008165166	0.0643780731338	0.0885776279445	-1.2801002409	30.3032842664	45.3234849676	-2.98651954532	0.0292921704635	-0.791061539165	-6.947858449	-0.206483019165	-0.0242411138847	0.00902536313515	35.1838028302	49.4968649593	-4.53898531199
0.702	9.83112379291	13.8892040848	-0.735883392394	0.0173302956251	0.292375667059	3.9563396921	0.334314753448	-0.0112364177864	-0.0113687634002	-0.0987966810159	0.222100472926	3.78245921992	0.00292524742957	-0.0483589953062	1.78774943181	0.0357084087653	0.474615159931	-6.30221269824	-0.00274308766066	-0.0288622706987	0.703480423139	0.0644659997468	0.0872755981707	-1.32395930667	30.3486062613	45.3205048098	-2.97379599512	0.0284976522221	-0.797974943691	-6.87895060255	-0.206507249399	-0.0242193538072	0.0344947921112	35.2332974121	49.4922989212	-4.59309089184
0.703	9.84501262966	13.8884694061	-0.733474083245	0.0176246437516	0.296320586129	3.93349844763	0.334303510925	-0.0112486280943	-0.0130518523511	-0.0985727136247	0.225834309442	3.68521381321	0.00287777800357	-0.0465798566847	1.77052781109	0.0361798504861	0.468268281582	-6.39154399792	-0.00277159484684	-0.0281521016542	0.716857665888	0.0645526038838	0.0859326757914	-1.36188545197	30.3939252826	45.3175378403	-2.96014307439	0.0276962580158	-0.804813468777	-6.79809956942	-0.206531445266	-0.0241723805567	0.059451708803	35.2827874011	49.4876790336	-4.64668425918
0.704	9.8589007333	13.8877378776	-0.729582853615	0.0179229250563	0.300242023218	3.90937573173	0.334292255377	-0.0112624681462	-0.0146282515489	-0.0983450615822	0.229469775662	3.58571862598	0.00283207781162	-0.0448205272143	1.74813112968	0.0366449010466	0.461832839427	-6.47934031347	-0.00279938520635	-0.0274286173678	0.73011090695	0.0646378475739	0.0845547042852	-1.39405756048	30.4392413441	45.314585132	-2.94527333975	0.0268880688903	-0.811564782337	-6.70452754962	-0.206555581828	-0.024100742034	0.0838253366528	35.3322727438	49.4830063519	-4.69867914915
[truncated: 49,469 more rows]
