# Supplementary material for: Roll Angle Estimation of a Motorcycle through Inertial Measurements
Source: Sensors (Basel). 2021 Oct 5;21(19):6626. doi: 10.3390/s21196626 (PMC8512544; doi:10.3390/s21196626)
Supplement: Supplementary file 1 [file sensors-21-06626-s001.zip › supplementary_material/Results_slope.csv]

0	-2	10	1.43510673447	0	0	0.00823518920573	0.27	0	-2.42426834923	0	0	0.086305483481	0.05	0	-18.9640474004	0	0	0.0443622333135	0	0	-0.117187280213	0	0	-64.4892699704	0	0	83.4533173708	0	0	-0.255162108183	-0.18	0	-155.672539934	0	0	18.9640474004
0.001	-1.98999969794	10.0006041165	-0.226873828098	3.6116337445e-09	7.22326748899e-06	0.00621134577225	0.269998497735	-0.00300453042553	-3.58479250199	3.22104319123e-08	6.44208638247e-05	0.0425362441684	0.0499940642435	-0.0118715129522	-4.77897850407	1.58012123924e-08	3.16024247847e-05	0.0188426162559	-4.02885513515e-08	-8.05771027031e-05	-0.0439669251933	-3.63275101798e-05	-0.0726550203596	-80.8207707489	5.7630748785e-05	0.11526149757	147.069677769	-1.25170173782e-07	-0.000250340347564	-0.245518586945	-0.180058331089	-0.116662178223	-77.651816513	5.9357564696e-06	0.0118715129392	4.77897847798
0.002	-1.97999937431	10.0000431438	-0.895071550272	1.33098471602e-08	1.21731593423e-05	0.00368843793441	0.269993411923	-0.00716709351514	-4.74033367727	1.11265428692e-07	9.36891297348e-05	0.0160002876518	0.0499813599913	-0.013536991471	1.44802146644	5.70199406245e-08	5.08350316795e-05	0.0196225975336	-1.31513050051e-07	-0.000101871894696	0.00137734120674	-0.000148457862767	-0.151605684814	-77.0805581607	0.000243940298868	0.257357602596	137.122532283	-5.57596404104e-07	-0.000614512113081	-0.482824944088	-0.180204051163	-0.174777970062	-38.5797671638	1.86400086411e-05	0.0135369914037	-1.44802154888
0.003	-1.96999983617	9.99903313977	-1.12493644468	2.68852253983e-08	1.49775971339e-05	0.00192043764873	0.269983670348	-0.0123160571163	-5.55759352492	2.09506589373e-07	0.000102793191627	0.0022078361318	0.0499691998881	-0.0107832149416	4.05953159233	1.19322646568e-07	7.37703802082e-05	0.0262480995238	-2.26761946405e-07	-8.8625898012e-05	0.0251146521619	-0.00033706809872	-0.225614787091	-70.9376463934	0.00056767738824	0.390116576148	128.39541482	-1.46965287537e-06	-0.00120960082946	-0.707352488672	-0.180393233853	-0.203587409073	-19.039110858	3.08001117155e-05	0.0107832147451	-4.05953176833
0.004	-1.96000137102	9.99789716972	-1.14700365532	4.25113089249e-08	1.62745699195e-05	0.000673507922416	0.269968419755	-0.0181851280132	-6.18054826907	3.11877903907e-07	0.000101949437441	-0.00389534450238	0.0499606611403	-0.00629428069249	4.91833690598	2.08529317678e-07	0.000104642962012	0.0354970640839	-3.00374904702e-07	-5.86000185816e-05	0.0349371066989	-0.000596428664103	-0.293106343675	-64.0454667732	0.00102006059889	0.514649845149	120.671123181	-3.08551663578e-06	-0.00202212669134	-0.917699235097	-0.180603894681	-0.217734247209	-9.25456541381	3.93388592125e-05	0.00629428024892	-4.91833722411
0.005	-1.9500040294	9.99678606237	-1.07521102764	5.88834640525e-08	1.64697403356e-05	-0.00028316709024	0.269947018563	-0.0246172563385	-6.68370838161	4.11305013624e-07	9.69047819924e-05	-0.00619396639544	0.0499568337056	-0.00136058876828	4.94904694241	3.33472931146e-07	0.000145244264922	0.0457055417367	-3.40753221825e-07	-2.21566156631e-05	0.0379496991382	-0.000919842207369	-0.353720742858	-57.1833315924	0.0015933290507	0.631887058484	113.80330349	-5.61604721262e-06	-0.00303893446233	-1.11591630688	-0.180825028867	-0.224534124252	-4.34518867312	4.3166293287e-05	0.0013605879001	-4.94904747354
0.006	-1.94000775349	9.99576576006	-0.965393599123	7.50144732086e-08	1.57922779767e-05	-0.00107175762739	0.26991895371	-0.0315124499509	-7.1066788435	5.04991566636e-07	9.04683240329e-05	-0.00667894952358	0.0499578625005	0.00341817863999	4.60848787412	5.04158693198e-07	0.000196127259183	0.0560604467842	-3.43968334407e-07	1.57263904989e-05	0.0378163131856	-0.00130053336058	-0.407661563569	-50.6983098297	0.00228058738901	0.74262961813	107.681815801	-9.25979829377e-06	-0.00424856769998	-1.30335016843	-0.18105111751	-0.22764316251	-1.87288784189	4.21374971382e-05	-0.00341818019771	-4.60848872208
0.007	-1.9300124402	9.99486082271	-0.84448110126	9.01002777742e-08	1.43793311544e-05	-0.00175413601734	0.269883796744	-0.038801480444	-7.47138214274	5.92208963571e-07	8.39664698371e-05	-0.00632475886803	0.0499634628912	0.00778260273222	4.12036031031	7.30845182093e-07	0.000257245718607	0.0661764720651	-3.09709567864e-07	5.27911425864e-05	0.0363131909894	-0.00173205097716	-0.455373669593	-44.7259022182	0.00307569206072	0.847579725295	102.218398529	-1.42044183519e-05	-0.00564067241621	-1.48085926401	-0.18127938382	-0.228889458164	-0.619703466888	3.65371043551e-05	-0.00778260536852	-4.12036161956
0.008	-1.92001797176	9.99407604682	-0.725070684217	1.03450552221e-07	1.23212177401e-05	-0.00236209081132	0.269841179748	-0.0464325129308	-7.79068283085	6.73193869891e-07	7.80033428022e-05	-0.00560149520185	0.0499731736793	0.011638973556	3.59238133728	1.02360511111e-06	0.000328274139422	0.0758803695636	-2.39269560306e-07	8.80888725306e-05	0.034282268899	-0.00220843108008	-0.49738653624	-39.2998310763	0.00397316117108	0.947358495422	97.3391417251	-2.06275689774e-05	-0.00720562883494	-1.64905357346	-0.181508422505	-0.229187911657	0.0227964816149	2.68263127572e-05	-0.0116389778274	-3.59238329817
0.009	-1.91002423016	9.9934071638	-0.6126953559	1.14453094232e-07	9.68386628051e-06	-0.00291261210777	0.269790781384	-0.0543642142246	-8.07271975721	7.48613669277e-07	7.28362559694e-05	-0.00473267846373	0.049986479438	0.0149725437383	3.07475902731	1.39212514052e-06	0.000408765919406	0.0851031904046	-1.34582093787e-07	0.000121286060506	0.0321121070526	-0.00272424419876	-0.534239701116	-34.4064986765	0.00496809954825	1.04251825891	92.9803852447	-2.86975658031e-05	-0.00893436481642	-1.80841838951	-0.181737515074	-0.228997226581	0.358573670615	1.35205486353e-05	-0.0149725504163	-3.07476187971
0.01	-1.90003110353	9.99284609407	-0.509444097057	1.22554953441e-07	6.51985213872e-06	-0.0034154161758	0.269732318217	-0.0625621199441	-8.32309168158	8.19311160672e-07	6.85587268218e-05	-0.00382237983146	0.0500028680117	0.0178046037883	2.58936107266	1.84562352495e-06	0.000498230849442	0.0938266696669	2.22553572441e-09	0.000152329198517	0.0299741689679	-0.00327458848401	-0.566448869383	-30.0118378563	0.00605613449328	1.13355163116	89.0863592715	-3.85738786686e-05	-0.0108182609145	-1.95937380668	-0.181966287775	-0.228548175535	0.539528421359	-2.86803352807e-06	-0.0178046139104	-2.58936510851
0.011	-1.89003848873	9.99238349186	-0.415760315955	1.27251796648e-07	2.87383427539e-06	-0.00387661955087	0.269665538832	-0.0709966497518	-8.54596793372	8.86184927464e-07	6.51888067627e-05	-0.00291746028663	0.0500218560169	0.0201714065316	2.14424441388	2.39282519803e-06	0.000596172496737	0.102056624923	1.69032722787e-07	0.000181285175608	0.0279377852149	-0.00385505891336	-0.594491989317	-26.0744020123	0.00723335964556	1.22089867339	85.6077251723	-5.04075587137e-05	-0.0128490991757	-2.10230271567	-0.182194540661	-0.227957595678	0.641631292179	-2.18560512103e-05	-0.020171421454	-2.14424997853
0.012	-1.88004629202	9.99200994598	-0.331331454217	1.28081345627e-07	-1.21473631902e-06	-0.00430052163794	0.269590219526	-0.0796419636888	-8.74465994048	9.50134915536e-07	6.27111693796e-05	-0.00203781447968	0.0500429987033	0.022113966258	1.74087503887	3.04196430401e-06	0.000702105715209	0.109809812021	3.63808726425e-07	0.000208266831668	0.0260255269045	-0.00446170740603	-0.618804996032	-22.5516114189	0.00849628539857	1.30495283264	82.5005933346	-6.43416245123e-05	-0.0150190324215	-2.23756377593	-0.182422162113	-0.227285308778	0.702942507691	-4.29987557919e-05	-0.0221139877094	-1.7408825323
0.013	-1.87005442878	9.99171651741	-0.255525671877	1.24618862809e-07	-5.71022931517e-06	-0.00469046435436	0.269506160916	-0.0884752544835	-8.92192164878	1.01203890065e-06	6.10968008555e-05	-0.00119092256841	0.0500658923134	0.0236732539022	1.37770024949	3.80079934108e-06	0.000815564358932	0.117107475426	5.84641816564e-07	0.000233399348612	0.0242395069842	-0.00509100095734	-0.639782106578	-19.402609673	0.00984179483053	1.38606603128	79.7258039512	-8.05114222186e-05	-0.0173205629911	-2.36549736337	-0.182649086038	-0.226562540998	0.74259305303	-6.5892391666e-05	-0.0236732840387	-1.37771012637
0.014	-1.86006282305	9.99149495294	-0.187603284605	1.16473706176e-07	-1.0580083951e-05	-0.0050492449174	0.269413185153	-0.0974762718064	-9.08011299721	1.07274328199e-06	6.03119618248e-05	-0.000378755493059	0.0500901729681	0.0248880554662	1.05190287865	4.67663362447e-06	0.000936104207851	0.123972222412	8.29744446658e-07	0.000256805911575	0.0225736189427	-0.00573978107966	-0.657778138076	-16.5894533233	0.0112671044032	1.46455311405	77.2483615746	-9.90449666298e-05	-0.0197465258314	-2.48642831711	-0.182875270366	-0.225806115292	0.77025835833	-9.01730821483e-05	-0.0248880969259	-1.05191564802
0.015	-1.8500714067	9.99133774303	-0.126816526055	1.03286482393e-07	-1.57943636165e-05	-0.00537931441359	0.26931113353	-0.106626975108	-9.22129360563	1.13306030826e-06	6.03220907148e-05	0.000399013273053	0.050115514062	0.0257941323853	0.760250959371	5.67633752358e-06	0.00106330359036	0.130426542614	1.09744852632e-06	0.000278602247741	0.021019053388	-0.00640522595432	-0.673111611229	-14.0774929817	0.0127697288494	1.54069577827	75.0369668769	-0.000120063266361	-0.0222900736309	-2.60066728199	-0.183100686196	-0.225025543248	0.790885730181	-0.000115514224782	-0.0257941883419	-0.760267183923
0.016	-1.84008011878	9.99123810764	-0.0724542550743	8.47265714368e-08	-2.13254582949e-05	-0.00568287494315	0.269199864411	-0.115911262107	-9.34728039242	1.1937680419e-06	6.10933765521e-05	0.00114355840159	0.0501416231318	0.0264240072094	0.499498688994	6.80637078414e-06	0.00119676293076	0.136492138168	1.38619720127e-06	0.000298895102175	0.0195666554813	-0.00708481578187	-0.686068043876	-11.8353723132	0.0143474497732	1.61474606946	73.0636154959	-0.00014368063468	-0.0249446630073	-2.70851147068	-0.183325312254	-0.224226573797	0.807053171913	-0.000141623359666	-0.0264240814258	-0.499518983904
0.017	-1.83008890475	9.99118995062	-0.0238597905263	6.04899120406e-08	-2.71478604975e-05	-0.00596192946197	0.269079251407	-0.125314745335	-9.45968606463	1.255611378e-06	6.25932956566e-05	0.00185627980731	0.0501682386551	0.0268070395318	0.266565955768	8.07280416193e-06	0.00133610382483	0.142189649985	1.69453592603e-06	0.000317782347343	0.0182078348528	-0.00777630138276	-0.696903157903	-9.83485573943	0.0159982875584	1.68692950081	71.3032472149	-0.000170004986857	-0.0277040413469	-2.81024520861	-0.183549132028	-0.223412973949	0.820146523067	-0.000168238968585	-0.0268071364113	-0.266590987199
0.018	-1.82009771587	9.9911878028	0.0195641675964	3.02969916955e-08	-3.32379801927e-05	-0.00621830992856	0.268949181754	-0.134824561892	-9.55994704878	1.31930338295e-06	6.47907142367e-05	0.00253855735301	0.0501951269886	0.026969627302	0.0586095846083	9.48134004298e-06	0.00148096793727	0.147538574891	2.02110394167e-06	0.000335353683935	0.0169348383317	-0.00847767590165	-0.705845879882	-8.05058821901	0.0177204762299	1.75744784218	69.7334355236	-0.000199138124609	-0.0305622341574	-2.9061404124	-0.183772132229	-0.222587427071	0.830947232665	-0.00019512741276	-0.026969751939	-0.0586400680272
0.019	-1.81010650859	9.99122676318	0.0583565849811	-6.10898988905e-09	-3.95739829764e-05	-0.00645369563883	0.268809554869	-0.144429208045	-9.64934525709	1.38552665433e-06	6.76558285225e-05	0.00319167121849	0.0502220795289	0.0269354533563	-0.126957476023	1.10373319421e-05	0.0016310158609	0.152557272364	2.36462652545e-06	0.000351691483619	0.0157407610364	-0.00918714938783	-0.713101092475	-6.45983696709	0.0195124409587	1.82648161551	68.3341111351	-0.000231176008134	-0.0335135328921	-2.99645705697	-0.183994301937	-0.221751990336	0.839926238172	-0.000222080094521	-0.0269356115841	0.12692077783
0.02	-1.80011524399	9.99130242553	0.092968121171	-4.89639269274e-08	-4.61358911002e-05	-0.00667012060879	0.26866028106	-0.154118409518	-9.72905768943	1.45494945015e-06	7.11897631161e-05	0.00387619796878	0.0502489101275	0.0267257438849	-0.292461466976	1.27458323451e-05	0.00178598494514	0.157380896119	2.72387597523e-06	0.000366807415951	0.0144911036278	-0.00990312573147	-0.718851594803	-5.04116768963	0.0213727762625	1.89418899206	67.0806419658	-0.000266209549704	-0.0365535502475	-3.08357765386	-0.184215632094	-0.220908322443	0.847409548471	-0.000248910871461	-0.0267259422956	0.292417799107
0.021	-1.79012388735	9.99141085991	0.123900621198	-9.84848297965e-08	-5.2905914638e-05	-0.00686992646672	0.268501280378	-0.163882954644	-9.80003256211	1.52821873596e-06	7.53488085149e-05	0.00444189282886	0.0502754527539	0.0263595088539	-0.440008595004	1.46116057121e-05	0.00194556178884	0.16177279129	3.09768456382e-06	0.000380809761214	0.0135135868979	-0.0106241823105	-0.723261563327	-3.77876935867	0.0233002282608	1.96071500465	65.9713832038	-0.00030432480251	-0.0396769553656	-3.16323258243	-0.184436115171	-0.220057832033	0.853571271757	-0.000275453720043	-0.0263597548692	0.439957053762
0.022	-1.78013240764	9.99154856492	0.151509418152	-1.54870942555e-07	-5.98663108797e-05	-0.00705086601662	0.268332481607	-0.173714587898	-9.8632339465	1.60593062741e-06	8.00749743889e-05	0.00501043891906	0.0503015593875	0.025853758472	-0.571492168674	1.66390830131e-05	0.00210939281317	0.165889257373	3.48500512931e-06	0.000393831369765	0.0125296302044	-0.0113490522837	-0.726478383046	-2.65487007765	0.0252936820478	2.02619256918	64.9837458562	-0.000345602079683	-0.0428775989789	-3.23805464398	-0.184655744958	-0.219201741633	0.858609527349	-0.000301560627684	-0.0258540604126	0.571431859353
0.023	-1.77014077716	9.99171239064	0.17614201922	-2.18304129406e-07	-6.70000628223e-05	-0.00721663786864	0.268153821341	-0.183605943585	-9.91947742621	1.68864560951e-06	8.53549898124e-05	0.00554959192789	0.0503270981236	0.0252237136413	-0.688597492786	1.88323829143e-05	0.00227720698933	0.169739094947	3.88487246922e-06	0.000405903310064	0.0116142503944	-0.0120766081197	-0.728633288823	-1.65494147605	0.0273521468649	2.09073706516	64.105246111	-0.000390116254637	-0.0461507509304	-3.30824925903	-0.184874516382	-0.218341107963	0.862657812773	-0.000327099698261	-0.0252240807398	0.688527486328
0.024	-1.76014897121	9.99189951653	0.198109759018	-2.88950266593e-07	-7.42922115519e-05	-0.00736765959061	0.267965243154	-0.193550429957	-9.9694953193	1.7769051563e-06	9.1164103765e-05	0.00606863597749	0.0503519514788	0.0244829968316	-0.79283612658	2.11953587794e-05	0.0024487447409	0.173336408174	4.29636513804e-06	0.000417082027583	0.0107431846422	-0.0128058466239	-0.729843719735	-0.765920348051	0.0294747413369	2.15445187882	63.3243812125	-0.000437937570329	-0.0494918804533	-3.3740097869	-0.185092425369	-0.217476864089	0.86582993553	-0.000351953458265	-0.0244834392685	0.792755456202
0.025	-1.75015696774	9.99210741702	0.217691217549	-3.66960693444e-07	-8.17286421499e-05	-0.0075052016054	0.267766696865	-0.203542149007	-10.0139427807	1.8712276857e-06	9.74809550288e-05	0.00656506654998	0.0503760148764	0.0236437982677	-0.885561001225	2.37316110526e-05	0.00262375980544	0.176693720919	4.71861316255e-06	0.000427414021437	0.00992080306776	-0.0135358758533	-0.730214739032	0.0238817534628	0.031660682026	2.21742949924	62.6308596282	-0.000489131838058	-0.0528966550046	-3.43553931568	-0.185309468719	-0.216609836884	0.868224474136	-0.000376017341502	-0.0236443272067	0.885468667424
0.026	-1.74016474712	9.99233383047	0.235135684721	-4.52473174303e-07	-8.92963195675e-05	-0.00763015322975	0.267558137879	-0.213575823383	-10.0534059706	1.97210992569e-06	0.000104283524958	0.00704007330936	0.0503991952887	0.0227170263265	-0.967982881179	2.64445000551e-05	0.00280201819943	0.179823067053	5.15079308786e-06	0.000436945829178	0.00914281241413	-0.0142659033912	-0.729840336668	0.724922973866	0.0339092731084	2.27975266573	62.0154733403	-0.00054376063432	-0.0563609375184	-3.49302571184	-0.185525644018	-0.215740760663	0.8699279672	-0.000399198332079	-0.0227176539464	0.967877853161
0.027	-1.73017229183	9.99257673144	0.250666257925	-5.45612882985e-07	-9.69830977969e-05	-0.00774340322902	0.267339526601	-0.22364673104	-10.0884093444	2.08002694499e-06	0.000111550513632	0.00749390403767	0.050421410023	0.0217124422704	-1.04118523118	2.93371579601e-05	0.00298329761057	0.182735755233	5.59212646888e-06	0.000445720932867	0.0084073949633	-0.0149952258569	-0.728804594881	1.34656060005	0.0362198971384	2.34149539428	61.4699837727	-0.000601881490803	-0.0598807754485	-3.54665014845	-0.185740949542	-0.214870288192	0.871016975143	-0.00042141374995	-0.0217131817951	1.04106644951
0.028	-1.72017958632	9.99283430588	0.264482621104	-6.46493266892e-07	-0.000104777670016	-0.00784574120996	0.267110827912	-0.233750646799	-10.1194221729	2.19543272875e-06	0.000119261053899	0.0079271764955	0.0504425856346	0.0206387808603	-1.106137589	3.24125001329e-05	0.00316738673515	0.18544249392	6.04187725722e-06	0.000453780643803	0.00771202690841	-0.0157232195199	-0.727182731083	1.89716699671	0.0385920067836	2.402723896	60.98701966	-0.000663548075084	-0.0634523931132	-3.59658518088	-0.185955384186	-0.213998999942	0.871559526422	-0.00044259016414	-0.0206396465864	1.10600396784
0.029	-1.7101866167	9.99310492896	0.276763529517	-7.55216846664e-07	-0.000112669489529	-0.00793789781446	0.266872010694	-0.24388379007	-10.1468643681	2.3187606906e-06	0.000127394869789	0.00834045528546	0.0504626569541	0.0195038582856	-1.16370756034	3.56732358433e-05	0.00335408468568	0.18795340714	6.4993495271e-06	0.000461163895963	0.00705447741079	-0.0164493319009	-0.725042030885	2.38423339928	0.0410251174309	2.46349739865	60.5599856359	-0.000728810363457	-0.0670721836332	-3.64299585925	-0.186168947392	-0.213127412071	0.87161621463	-0.000462662420237	-0.0195048656076	1.16355798971
0.03	-1.70019337066	9.99338714523	0.28766901698	-8.7187594623e-07	-0.000120648709603	-0.00802054233418	0.26662304741	-0.2540427781	-10.1711116922	2.45042426202e-06	0.00013593227306	0.00873435125586	0.0504815662176	0.0183146687239	-1.21467156301	3.91218784005e-05	0.00354320042864	0.190278078784	6.96388518018e-06	0.000467907410202	0.00643255106749	-0.0171730742577	-0.722442682783	2.81446280492	0.0435188005711	2.52386888168	60.182980432	-0.000797714806031	-0.0707367015137	-3.68603990174	-0.18638163909	-0.212255983422	0.871241083834	-0.00048157277012	-0.0183158341573	1.21450491088
0.031	-1.69019983726	9.99367965093	0.297342384234	-9.9655336429e-07	-0.000128706126517	-0.00809429149317	0.266363913729	-0.264224584155	-10.1925004178	2.59081749164e-06	0.000144854186177	0.00910947497901	0.0504992622874	0.0170774707211	-1.25972444276	4.27607547451e-05	0.00373455226051	0.192425584967	7.43486177407e-06	0.000474045777569	0.00584418366635	-0.0178940148615	-0.719438524836	3.19385308899	0.0460726778788	2.58388573374	59.8507236867	-0.000870304484547	-0.0744426555183	-3.7258681074	-0.186593459643	-0.211385121694	0.870482370956	-0.00049927009316	-0.0170788119232	1.25953955728
0.032	-1.6802060068	9.9939812781	0.305911957286	-1.12932299214e-06	-0.000136833129191	-0.0081597138561	0.266094588187	-0.27442650011	-10.2113314925	2.74031565623e-06	0.000154142143005	0.00946643867657	0.0505156999549	0.0157978644617	-1.29948807601	4.65920145335e-05	0.00392796731629	0.194404526588	7.91169045327e-06	0.000479611580826	0.00528742284894	-0.0186117729803	-0.716077712609	3.52777136378	0.0486864159161	2.64359034082	59.5584904655	-0.000946619263259	-0.0781869019056	-3.76262466714	-0.186804409798	-0.210515188936	0.869383146754	-0.000515709199247	-0.0157994002509	1.29928378748
0.033	-1.67021187067	9.99429098041	0.313492670655	-1.27025038346e-06	-0.000145021653438	-0.00821733463728	0.265815051885	-0.284646102989	-10.2278742651	2.89927587082e-06	0.000163778286173	0.00980584766052	0.0505308393176	0.0144808608917	-1.33451906405	5.06176387461e-05	0.00412328110895	0.19622305872	8.39381399868e-06	0.000484635510001	0.00476043549943	-0.0193260134949	-0.71240331668	3.82102049526	0.0513597213927	2.70302061239	59.302052686	-0.0010266959332	-0.0819664379779	-3.79644747752	-0.187014490646	-0.209646506424	0.867981876712	-0.000530850205004	-0.0144826112637	1.33429418686
0.034	-1.66021742127	9.99460782049	0.320187476464	-1.41939328047e-06	-0.000153264140586	-0.00826763965858	0.265525288221	-0.294881225029	-10.242369815	3.06803769328e-06	0.000173745358739	0.0101282974709	0.0505446452198	0.0131309435527	-1.36531561389	5.48394478492e-05	0.00432033709733	0.197888918055	8.88070499324e-06	0.000489146479119	0.00426150273772	-0.0200364420818	-0.708453857133	4.07789859937	0.0540923369249	2.7622104521	59.0776267241	-0.00111056835016	-0.0857783959316	-3.82746842977	-0.187223703578	-0.208779359027	0.866312916274	-0.000544657975484	-0.0131329296961	1.36506894835
0.035	-1.65022265188	9.99493095853	0.326088605449	-1.57680210071e-06	-0.000161553499886	-0.00831107894227	0.265225282645	-0.305129926903	-10.2550339338	3.24692371917e-06	0.000184026693046	0.0104343711429	0.0505570867536	0.0117521239001	-1.39232369134	5.92591095381e-05	0.00451898628049	0.199409448251	9.371864102e-06	0.000493171738392	0.00378901580846	-0.0207428009012	-0.704263781705	4.30225225606	0.0568840372403	2.82119017874	58.8818265508	-0.00119826756662	-0.0896200369888	-3.85581368477	-0.187432050257	-0.207913999093	0.864406951703	-0.000557101624437	-0.0117543682091	1.39205402555
0.036	-1.64022755658	9.99525964217	0.331278690137	-1.7425203878e-06	-0.000169883074301	-0.00834806988758	0.264915022445	-0.315390473763	-10.2660597863	3.43624016442e-06	0.000194606197461	0.0107246376869	0.0505681368109	0.0103479907927	-1.41594252351	6.38781460865e-05	0.00471908681634	0.200791623455	9.86681846188e-06	0.000496736981367	0.00334147014048	-0.0214448647389	-0.699863893526	4.49752410248	0.0597346257812	2.87998690292	58.7116218189	-0.00128982195801	-0.0934887457975	-3.88160393259	-0.187639532582	-0.207050649922	0.86229139124	-0.000568154066981	-0.0103505168789	1.41564863501
0.037	-1.63023213016	9.9955931974	0.335831770673	-1.9165852296e-06	-0.000178246609305	-0.00837900011958	0.264594496551	-0.325661313804	-10.2756202954	3.63627743408e-06	0.000205468341845	0.0109996510801	0.0505777716837	0.00892175477124	-1.43652951936	6.86979413263e-05	0.00492050366312	0.2020420701	1.03651201756e-05	0.000499866446019	0.00291745916441	-0.0221424375525	-0.695281733776	4.66679539761	0.0626439316646	2.93862486402	58.5643003775	-0.00138525734345	-0.0973820250833	-3.90495463894	-0.187846152661	-0.206189508868	0.859990715864	-0.000577791619157	-0.00892458747301	1.43621017668
0.038	-1.62023647717	9.99571277393	-0.0966787142679	-2.09929256946e-06	-0.000187168070417	-0.00946392210461	0.26426372542	-0.335880947732	-10.1636475606	3.84509263753e-06	0.000212162065066	0.00238779536238	0.0505860636299	0.0076621375559	-1.08270491136	7.37182489729e-05	0.00512011163014	0.197173863946	1.08688855666e-05	0.000507664336031	0.0126783208585	-0.0228354780376	-0.690799236418	4.29819931844	0.0656118429993	2.99719780536	58.5815823077	-0.00148459116035	-0.101285608711	-3.90221261693	-0.188049484603	-0.200474374267	10.5702784878	-0.000569774820286	0.0249581852139	66.329335197
0.039	-1.61024086221	9.9955171523	-0.294564543292	-2.29139584137e-06	-0.000197038473391	-0.0102768838435	0.263922802185	-0.345965523421	-10.0055038177	4.05726161033e-06	0.000212175880523	-0.00236016444701	0.0505930139197	0.0062384420347	-1.76468613103	7.89363471044e-05	0.00531608463295	0.194772141671	1.13838476641e-05	0.000522259858918	0.0165127249169	-0.0235240004519	-0.686245592085	4.80908934705	0.0686383769353	3.05587006654	58.7629400402	-0.00158782804015	-0.105188150888	-3.90287173726	-0.188244151823	-0.188860065141	12.6583397635	-0.000499664804732	0.115261845895	114.277986164
0.04	-1.60024553445	9.99513837558	-0.462988895364	-2.4937884433e-06	-0.000207746730478	-0.0111396303303	0.263571878465	-0.355881916294	-9.82728192769	4.26706781098e-06	0.000207436520794	-0.00711855501286	0.0505981484723	0.00403066326578	-2.65087140683	8.43491521238e-05	0.00550952540574	0.192109403902	1.19151216637e-05	0.000540288140315	0.019543837877	-0.0242076885002	-0.681130504652	5.42108551845	0.071723699519	3.11477510101	59.047128906	-0.00169496670896	-0.109089186738	-3.89919996275	-0.188426454408	-0.175745105607	13.5715793037	-0.000315409725017	0.253248313537	161.694949119
0.041	-1.59025066564	9.99459923301	-0.61529624369	-2.70734076e-06	-0.000219357902911	-0.0120827145362	0.263211130175	-0.365614663501	-9.63821248664	4.46963055269e-06	0.000197688962613	-0.012376561348	0.0506006092143	0.000890820814249	-3.62881349624	8.99539429148e-05	0.00570005617624	0.188952137101	1.24659548158e-05	0.000561378163901	0.0226362092953	-0.0248859541577	-0.675400810236	6.03830331458	0.0748680913683	3.17400859745	59.4198639853	-0.0018060034942	-0.112984383752	-3.89119406427	-0.18859533387	-0.162013818497	13.8909949178	3.03577689556e-05	0.438286674408	208.381772623
0.042	-1.58025640974	9.99391256202	-0.758045746945	-2.9329983788e-06	-0.000231957334702	-0.0131161490453	0.262840745133	-0.375155421214	-9.44330294034	4.65965277773e-06	0.000182355487475	-0.0182903889282	0.050599432309	-0.00324463148907	-4.64209111038	9.5747528665e-05	0.00588711532421	0.185166158836	1.30394816921e-05	0.000585675588794	0.025958640489	-0.0255581910548	-0.669072984017	6.61734912294	0.0780719219251	3.23365251613	59.8679733715	-0.00192093031163	-0.116869251107	-3.87854064656	-0.188750398411	-0.148115263111	13.9061158544	0.000584294104482	0.669585996645	254.216871852
0.043	-1.57026332971	9.99224751561	-2.57204706222	-3.17206349996e-06	-0.00024617290762	-0.0153149967909	0.262461054349	-0.384226146662	-8.69814795488	4.82742127077e-06	0.000153181498601	-0.0400575888203	0.0505941460465	-0.00732789358867	-3.52443308881	0.000101724474362	0.00606677606923	0.174155331214	1.36442980243e-05	0.000623957075532	0.0506043329882	-0.0262173089468	-0.649162800076	33.2030187584	0.0813547121379	3.33192790956	136.682813488	-0.00203973145959	-0.12073304481	-3.84904675969	-0.188891485312	-0.134058538697	14.2073329728	0.00139169052887	0.945206852122	297.024839101
0.044	-1.56027260862	9.98919465366	-3.53367685061	-3.42647341323e-06	-0.000262646918915	-0.0176330258001	0.26207250377	-0.392875010129	-8.59957897908	4.95624287949e-06	0.000104461718833	-0.0573819707154	0.050585035841	-0.010892517428	-3.6048145899	0.000107876216594	0.00623670839615	0.165709322624	1.42974028223e-05	0.000682252520449	0.065986556846	-0.0268440505054	-0.604320317043	56.4819473068	0.0847466413337	3.45193048196	103.322331305	-0.0021623809357	-0.124565907406	-3.8166784318	-0.189018439914	-0.11985066566	14.2084131008	0.00249619594619	1.26380398253	340.169421722
0.045	-1.55028544125	9.9851400893	-4.57545187138	-3.69816548382e-06	-0.000280737222264	-0.0185475808967	0.261675519674	-0.401093183206	-7.83676717465	5.0299518042e-06	4.29561306023e-05	-0.0656292057457	0.0505724928755	-0.0141934134755	-2.99697750504	0.000114193189353	0.00639723712078	0.155348126644	1.50122812778e-05	0.000747504390499	0.0645171832529	-0.0274182996922	-0.544178056483	63.8025738151	0.0882604175388	3.57562192822	144.060561219	-0.00228884250294	-0.128357227071	-3.76596089726	-0.189131239544	-0.105748593709	13.9957308017	0.00394048571517	1.62477555542	381.77372406
0.046	-1.54030284548	9.98005145935	-5.60180801712	-3.988434422e-06	-0.000299800654098	-0.0195792827722	0.261270707368	-0.408531428689	-7.03972379258	5.03758547276e-06	-2.76887934999e-05	-0.0756606424587	0.0505569709601	-0.0168504174075	-2.31703035909	0.000120665216654	0.0065468174824	0.143812596587	1.57924528017e-05	0.000812838657444	0.0661513506387	-0.0279290599613	-0.477342481878	69.8685753941	0.0919180190164	3.73958102695	183.857636242	-0.00241906907684	-0.132095920733	-3.71142642799	-0.189230047831	-0.0918679810564	13.7654945032	0.00576632009495	2.02689320413	422.461573341
0.047	-1.53032584546	9.97394857798	-6.60395473894	-4.2982932133e-06	-0.000319916928502	-0.0206532660345	0.260858861585	-0.415160135896	-6.2176906215	4.9693875512e-06	-0.00010870704961	-0.0863758697624	0.0505391446042	-0.0188022942639	-1.58672335354	0.000127280769975	0.0066842891583	0.131130755206	1.66388590577e-05	0.000879973854407	0.0681190432869	-0.0283702726522	-0.405082899909	74.6505885438	0.0957591730095	3.9427269594	222.434228648	-0.00255300549115	-0.135776907884	-3.65054787359	-0.1893150936	-0.0782235569722	13.5233536653	0.00801439572737	2.46925806072	462.268139849
0.048	-1.52035544225	9.96685783336	-7.57753449585	-4.6288207698e-06	-0.000341138184494	-0.0217892459508	0.260440802383	-0.420958268374	-5.3785743328	4.8146213516e-06	-0.000200825349587	-0.0978607301905	0.0505197399053	-0.020007103588	-0.822895294841	0.000134027155454	0.00680848180083	0.117254529861	1.75534809649e-05	0.000949269959977	0.0704731678532	-0.0287371387088	-0.328649213127	78.2167850198	0.0998224255264	4.18377807434	259.668001237	-0.00269059082031	-0.139393750435	-3.58313722771	-0.189386618083	-0.064825408757	13.2729427653	0.0107245259059	2.95100229638	501.22033147
0.049	-1.5103926084	9.95880986661	-8.51839898806	-4.98115821841e-06	-0.000363536712718	-0.0230078104957	0.260017367011	-0.425912476555	-4.52984202956	4.56178065572e-06	-0.000304856042173	-0.110200654982	0.0504995166353	-0.0204394363531	-0.041770235257	0.000140890482108	0.00691817150719	0.102124882849	1.85386799e-05	0.00102112791026	0.0732427327096	-0.0290260734855	-0.249220340357	80.6409605213	0.104144979741	4.46133035572	295.436561526	-0.00283175758623	-0.142939781406	-3.50892471525	-0.189444871186	-0.05168079814	13.0162784689	0.0139356689518	3.47128379535	539.34266647
0.05	-1.50043828381	9.94983930766	-9.42271891143	-5.35652974722e-06	-0.000387206344914	-0.0243314538965	0.259589402453	-0.430016639103	-3.67848306708	4.1985007855e-06	-0.000421703698267	-0.123494657207	0.0504792520954	-0.0200896435787	0.741355784005	0.000147855602129	0.00701206853503	0.0856691728478	1.95972347574e-05	0.00109598180458	0.0764650559304	-0.0292346332983	-0.167899285302	82.0011495876	0.108762575377	4.77386091473	329.624556484	-0.00297643149235	-0.146408030843	-3.42757415767	-0.189490109282	-0.0387953930098	12.7545317914	0.0176859525602	4.02928342142	576.656585659
0.051	-1.49049337194	9.9399844303	-10.2870358117	-5.75626508969e-06	-0.000412264340014	-0.0257845363033	0.259157758446	-0.433271374149	-2.8309870254	3.71145969007e-06	-0.000552378492593	-0.137854931445	0.0504597258612	-0.0189628248536	1.51228166616	0.000154906037868	0.00708880294181	0.0677996406984	2.07323786317e-05	0.00117430594412	0.0801832231449	-0.029361437664	-0.0857094460511	82.3785289148	0.113709374234	5.11973680065	362.127215368	-0.00312453108509	-0.149791154637	-3.3386734312	-0.18952259394	-0.0261739242058	12.4884058167	0.0220126951255	4.62420170934	613.1799902
0.052	-1.48055873635	9.92928676833	-11.1082881317	-6.18182389592e-06	-0.000438853272462	-0.0273933285936	0.258723280993	-0.435683532788	-1.99333025271	3.08626570704e-06	-0.000698009473462	-0.153407030293	0.0504417056057	-0.0170776860616	2.2579959179	0.000162023893691	0.00714690870409	0.0484118838772	2.19478415822e-05	0.00125661995684	0.0844448023026	-0.0294060883633	-0.00359195244494	81.8564582976	0.11901785592	5.49722657076	392.852324843	-0.0032759673395	-0.153081354166	-3.24172562745	-0.189542591182	-0.013820559638	12.2183233188	0.0269524235561	5.25525515183	648.926894761
0.053	-1.47063519761	9.91779071208	-11.8838243745	-6.63482202797e-06	-0.00046714299164	-0.0291861097623	0.258286806385	-0.437265681955	-1.1709680811	2.30733188842e-06	-0.000859858163778	-0.17029035034	0.0504259341016	-0.0144653222039	2.96673179747	0.000169189751177	0.00718480626773	0.0273832433879	2.32478980182e-05	0.0013434929152	0.0893011144206	-0.0293690863014	0.0775960760765	80.5195987453	0.124718725927	5.90451344378	421.721421196	-0.00343064316009	-0.156270287031	-3.13614010152	-0.189550371031	-0.00173913681255	11.9445223322	0.0325408872185	5.92167217281	683.907147213
0.054	-1.4607235307	9.90554309564	-12.6114085	-7.11705987483e-06	-0.000497332702077	-0.0311933111115	0.257849155754	-0.438035581791	-0.368831591099	1.35773641373e-06	-0.0010393327856	-0.188658893313	0.0504131174617	-0.0111679574686	3.62799767306	0.000176382546018	0.00720078341384	0.00457104884197	2.46374179413e-05	0.00143554693098	0.0948069171431	-0.0292517470544	0.157082418076	78.4530852543	0.130840837354	6.33970940913	448.670509506	-0.00358845278792	-0.159348968626	-3.02122308786	-0.18954620726	0.0100666778367	11.6671069664	0.0388130677263	6.62268884294	718.126193038
0.055	-1.45082446276	9.89259278153	-13.2892197268	-7.63055283135e-06	-0.000529653210961	-0.0334477066564	0.257411130132	-0.438015661777	0.408671619254	2.19068331816e-07	-0.00123800337823	-0.208682291932	0.0504039146511	-0.00723766384596	4.23258957229	0.000183579424863	0.00719297427691	-0.0201893227014	2.6121921704e-05	0.00153346059444	0.101020409775	-0.0290561159282	0.234179834324	75.741747242	0.137411127002	6.80086988708	473.650446403	-0.00374928110422	-0.162307663979	-2.89616761917	-0.189530377286	0.0215932695207	11.3860764018	0.045803184336	7.3575443765	751.584874083
0.056	-1.44093867125	9.8789902478	-13.9158477262	-8.17756413204e-06	-0.000564369390408	-0.0359846522374	0.256973506051	-0.437232499471	1.15765299264	-1.12874239668e-06	-0.00145761807876	-0.230547109136	0.050398928282	-0.00273507432085	4.77258947791	0.000190755580154	0.00715933630599	-0.0470866191411	2.77076382775e-05	0.00163797255238	0.108003506091	-0.0287848833129	0.3082853961	72.4693763093	0.144454566265	7.28600863966	496.627058746	-0.00391300282073	-0.165135769036	-2.76004249536	-0.189503162162	0.032836979313	11.1013431828	0.053544694745	8.12547644138	784.279255676
0.057	-1.43106678253	9.86478718208	-14.4902837155	-8.76064028002e-06	-0.000601782905567	-0.0388423780815	0.256537031649	-0.435716305397	1.87473515538	-2.70761186147e-06	-0.00170012085081	-0.25445843497	0.0503986966929	0.00227189609231	5.24135134841	0.000197884060764	0.00709762491272	-0.0763361673934	2.94015672932e-05	0.00174988547912	0.115822347397	-0.0284413010618	0.378879106246	68.7180439818	0.151994126931	7.79311269125	517.581044439	-0.0040794815454	-0.167821680302	-2.61178003619	-0.18946484666	0.043794023982	10.8127461551	0.0620702911196	8.92571630791	816.200477388
0.058	-1.4212093709	9.85003608632	-15.0119077917	-9.38264936551e-06	-0.000642235265402	-0.0420623415886	0.256102423287	-0.433500417389	2.55704085983	-4.54150777589e-06	-0.00196767097803	-0.280641819458	0.0504036872958	0.00770930981373	5.63347609446	0.000204935555968	0.00700536549507	-0.108182667912	3.12115453711e-05	0.00187007067664	0.124548047638	-0.0280291005762	0.445521864918	64.5674733625	0.160050761805	8.32015705812	536.507689313	-0.00424856871129	-0.17035265148	-2.45016231924	-0.189415719435	0.0544604273364	10.5200605537	0.0714118912025	9.75748385782	847.334622427
0.059	-1.41136695791	9.83478989609	-15.4804726848	-1.00468226286e-05	-0.000686111260805	-0.0456896492159	0.255670362675	-0.4306208075	3.20217891992	-6.6566756072e-06	-0.0022626646846	-0.309345593675	0.0504142911688	0.0134984360535	5.944776385	0.000211878149946	0.00687982246139	-0.142903399442	3.3146317479e-05	0.00199947353922	0.134257677526	-0.0275524132257	0.507852836099	60.0944689992	0.168643399893	8.86511911637	553.416427188	-0.00442010235474	-0.172714635419	-2.27380555909	-0.189356073241	0.0648319607886	10.2230063508	0.0816006243658	10.6199824688	877.662599465
0.06	-1.40154001215	9.81910161768	-15.896084127	-1.07567996914e-05	-0.000733842864757	-0.049773558688	0.255241494469	-0.427115604377	3.80822732602	-9.0818876017e-06	-0.0025877593044	-0.340843645928	0.0504308188569	0.0195569402428	6.17223199358	0.000218677043578	0.00671796480293	-0.180811917486	3.52156143145e-05	0.0021391201318	0.145035507644	-0.0270156936701	0.565586275139	55.3724090805	0.177788955682	9.42599246286	568.330265785	-0.00459390572711	-0.174892109309	-2.08114222135	-0.189286205214	0.0749040916072	9.92125528655	0.0926668124917	11.512393783	907.160029076
0.061	-1.39172894935	9.80302398663	-16.2591779651	-1.15166779647e-05	-0.000785913681851	-0.0543680755008	0.25481642435	-0.423024633849	4.37371372979	-1.18487175017e-05	-0.00294590049562	-0.375438736515	0.0504534973392	0.0258000244043	6.31393632948	0.000225294239815	0.00651642767076	-0.222262346856	3.74302369589e-05	0.00229012515697	0.156974542678	-0.0264236465918	0.618507881433	50.4708035089	0.187502351986	10.0008001448	581.285098115	-0.00476978572207	-0.176867880614	-1.87040038767	-0.1892064172	0.0846719375784	9.61443665589	0.104639945563	12.43387236	935.79712492
0.062	-1.38193413278	9.78660915055	-16.5704941945	-1.23310668307e-05	-0.000842864050091	-0.0595326609785	0.254395717543	-0.418388980242	4.89759348345	-1.49918442949e-05	-0.0033403530908	-0.413466453856	0.0504824681064	0.0321415099596	6.36903478103	0.000231688188302	0.0062714693026	-0.267654389463	3.98021503494e-05	0.00245370162402	0.170178391424	-0.0257811572793	0.666470743476	45.4549205776	0.197796555635	10.5876071523	592.328916776	-0.00494753109773	-0.178622870703	-1.63957979057	-0.189117016118	0.0941302267825	9.30214175221	0.117548651844	13.3835402012	963.538557404
0.063	-1.37215587402	9.76990837944	-16.8310480239	-1.32051473143e-05	-0.000905296917145	-0.0653330731298	0.253979897767	-0.413250570776	5.37922544894	-1.85493889837e-05	-0.00377473628671	-0.455299937964	0.0505177862889	0.0384948551006	6.33765550103	0.000237813384208	0.00597892251087	-0.317439194002	4.2344587454e-05	0.00263117258523	0.184763530999	-0.0250932264347	0.709390945761	40.3854839925	0.208682625253	11.1845320841	601.520946941	-0.00512691046933	-0.180135872507	-1.3864238168	-0.189018314374	0.103273261042	8.98392676597	0.131420662506	14.3604811223	990.343284714
0.064	-1.36239443392	9.75297180637	-17.042098131	-1.41447380913e-05	-0.000973884636924	-0.0718423664286	0.253569446589	-0.40765178516	5.81834578328	-2.25632891362e-05	-0.00425306401833	-0.501355525262	0.0505594207662	0.0447740994845	6.22083326685	0.000243619915354	0.00563413978112	-0.372126265494	4.50721664319e-05	0.00282398537053	0.200862039602	-0.0243649095077	0.747242908212	35.318440908	0.220169770252	11.7897579139	608.93071268	-0.00530767004445	-0.181383277731	-1.10838663141	-0.188910630303	0.112094881355	8.65931386175	0.146282770532	15.363734931	1016.16433278
0.065	-1.35265002392	9.73584820119	-17.2051122123	-1.51563688405e-05	-0.00104937686145	-0.0791420826268	0.253164803151	-0.401635092299	6.21503993706	-2.70797169116e-05	-0.0047797915325	-0.552099503091	0.0506072551808	0.0508947296378	6.02042703968	0.000249052950661	0.00523193083286	-0.432291631024	4.80010235351e-05	0.00303372883588	0.218624891092	-0.0236012607891	0.780054528938	30.3048005445	0.232265420106	12.4015417954	614.637050334	-0.00548953106744	-0.182338768243	-0.802594393383	-0.188794288645	0.120588433333	8.32779009314	0.162160783672	16.3922913482	1040.94850162
0.066	-1.34292280743	9.71858478014	-17.3217299003	-1.62473621406e-05	-0.00113260973879	-0.0873236720516	0.252766364247	-0.395242715783	6.56971309648	-3.21495473709e-05	-0.00535986938612	-0.608056204149	0.0506610897751	0.0567744590656	5.73903181576	0.000254052161705	0.00476649125482	-0.498587525058	5.11489650756e-05	0.00326215424512	0.238225927389	-0.0228072824246	0.807902200157	25.3905418924	0.244975302935	13.0182238616	618.727081994	-0.00567218693411	-0.182972965096	-0.465799313388	-0.188669621063	0.128746730247	7.98880373582	0.179079471138	17.4450835843	1064.63597058
0.067	-1.33321290151	9.70122705365	-17.3937230753	-1.74259253459e-05	-0.00122451667174	-0.0964901938558	0.252374484724	-0.38851632958	6.88305930875	-3.78288852387e-05	-0.0059988063494	-0.669817722402	0.0507206439635	0.0623339176217	5.3798852966	0.0002585510676	0.00423132053474	-0.571753915094	5.45356424656e-05	0.00351120053493	0.259866652235	-0.021987878442	0.830905765118	20.6165880301	0.258303532358	13.6382349834	621.295161579	-0.00585529993029	-0.18325302727	-0.0943250344899	-0.188536966693	0.136562010873	7.64175751514	0.197062503657	18.5209814539	1087.15976865
0.068	-1.32352037863	9.68381871537	-17.4229534874	-1.87012541548e-05	-0.00132614094603	-0.106758354711	0.251989478166	-0.381496785162	7.15602952614	-4.41796599173e-05	-0.0067027430078	-0.738055594401	0.0507855595449	0.0674972451695	4.94676979896	0.000262476291591	0.00361912744804	-0.652632258312	5.81827551693e-05	0.00378302487252	0.283782022956	-0.0211478138189	0.849223480997	16.0188437277	0.272252701583	14.2601034669	622.441805509	-0.00603849753919	-0.183142190532	0.315998511724	-0.188396672743	0.144025888666	7.28599807166	0.21613238632	19.6187838723	1108.44506814
0.069	-1.31384526848	9.66640157487	-17.4113275083	-2.00836499292e-05	-0.0014386506028	-0.118260958838	0.251611617838	-0.374223871009	7.38979878079	-5.127030054e-05	-0.00747853823762	-0.813534865247	0.0508554044599	0.0721925848994	4.44390966083	0.000265746715484	0.00292172033677	-0.742181964225	6.21142874117e-05	0.00408003961212	0.310247456232	-0.0202916785539	0.863047049022	11.6282923232	0.286823983656	14.8824606794	622.272619524	-0.00622136825184	-0.182599234767	0.769913017586	-0.188249095155	0.151129288112	6.92080081988	0.236310383522	20.7372105311	1128.40824952
0.07	-1.30418755993	9.64901553731	-17.3607476046	-2.15846532363e-05	-0.00156335601142	-0.131149858406	0.25124113785	-0.366736105278	7.58573268086	-5.9176505256e-05	-0.00833387119431	-0.897131048127	0.0509296769883	0.0763524718117	3.87586416383	0.000268272515295	0.00212987928516	-0.841500138998	6.63567857153e-05	0.00440495699509	0.339587309714	-0.0194238566449	0.872596768867	7.47114736671	0.302017236798	15.5040456056	620.897232726	-0.00640345680205	-0.181577865659	1.27282519904	-0.188094599329	0.157862363064	6.54534908466	0.257616435033	21.8748924918	1146.95567175
0.071	-1.29454720284	9.63169863353	-17.2730599623	-2.32171965904e-05	-0.0017017306968	-0.145599512348	0.250878234516	-0.359070562251	7.74535337347	-6.79821218599e-05	-0.00927736201348	-0.989850590213	0.05100781028	0.0799141117211	3.24741565489	0.000269954058219	0.00123320656332	-0.951845304689	7.09396858258e-05	0.00476084322596	0.372185152015	-0.0185484998257	0.87811686969	3.56905427968	0.317831113774	16.1237083467	618.428249451	-0.00658425873167	-0.18002599358	1.8309189584	-0.187933560952	0.164214390615	6.15870601765	0.280069061959	23.0303613591	1163.98206296
0.072	-1.28492410997	9.61448710494	-17.1499972176	-2.49957799861e-05	-0.00185543609462	-0.161811283282	0.250523067869	-0.351262733042	7.87030504539	-7.77801604138e-05	-0.0103187150945	-1.09285557178	0.0510891771087	0.0828195455725	2.56345204797	0.000270680636977	0.000219950951958	-1.07466591803	7.58956993857e-05	0.00515118389394	0.408496183949	-0.0176695058581	0.879871065491	-0.0606626784866	0.334263174241	16.7404125859	614.980229086	-0.00676321417296	-0.177884888993	2.45129021513	-0.187766366941	0.170173632204	5.75977716024	0.303685260939	24.2020366005	1179.36841973
0.073	-1.27531815864	9.59741554893	-16.9931147918	-2.69366735577e-05	-0.00202635104853	-0.180018624553	0.250175763292	-0.343346421049	7.96231893869	-8.86739627697e-05	-0.0114688896173	-1.20749347389	0.0511730947278	0.0850156926402	1.82884208739	0.000270329012788	-0.000923199329933	-1.21163464575	8.12612728775e-05	0.00557996308963	0.44906220743	-0.0167905011363	0.878138377969	-3.40471236569	0.35130999906	17.3532370522	610.668703414	-0.00693970071216	-0.175088189406	3.14210895971	-0.187593416549	0.175727150982	5.34726039623	0.328480384459	25.3882104398	1192.97925894
0.074	-1.2657291923	9.58051713242	-16.8037182409	-2.90581525939e-05	-0.00221660702385	-0.200493326068	0.249836413245	-0.335353672748	8.02317766345	-0.000100778558981	-0.012740302806	-1.3353329034	0.051258829706	0.0864542638176	1.04830026737	0.000268761732435	-0.00221136137504	-1.36468944446	8.70771338956e-05	0.00605175894646	0.494529506243	-0.0159148273141	0.873209266491	-6.45351059047	0.368967305598	17.9613760241	605.609240526	-0.00711302517093	-0.171560728135	3.91281358211	-0.187415122689	0.180860570008	4.91957765457	0.35446800446	26.5870295632	1204.65898779
0.075	-1.25615702179	9.56382388489	-16.5827768212	-3.13807711933e-05	-0.00242863017504	-0.223552976317	0.249505079036	-0.327314744802	8.05467822938	-0.000114222246512	-0.014147072255	-1.47820599476	0.0513456026036	0.087091531387	0.22623487137	0.000265825178099	-0.00366174729759	-1.53608240065	9.33889426539e-05	0.00657185857028	0.545669741392	-0.0150455316291	0.86538210345	-9.20081549109	0.387230063073	18.5641389263	599.916563859	-0.0072824141101	-0.167217150203	4.77434228188	-0.18723191353	0.185557747062	4.47477645462	0.381659755515	27.7964725467	1214.22697922
0.076	-1.24660142631	9.5473670906	-16.3308117595	-3.392768203e-05	-0.00266519149833	-0.249569670265	0.249181792609	-0.319258109619	8.05859213567	-0.000129148434555	-0.0157053038309	-1.63825715694	0.0514325923343	0.0868879299219	-0.63343780156	0.000261347301086	-0.00529400672815	-1.72843646048	0.000100248069365	0.00714639485186	0.603402821765	-0.014185360558	0.854960038758	-11.643313892	0.406092607074	19.1609490755	593.703734434	-0.00744700282396	-0.161960277509	5.73940310541	-0.187044234497	0.189800319584	4.01036858896	0.410065152412	29.0143212457	1221.47041889
0.077	-1.23706215385	9.53117782436	-16.047720707	-3.67250107702e-05	-0.00292946598211	-0.278979297288	0.248866558302	-0.311210505189	8.0366167241	-0.000145717800807	-0.0174334286732	-1.81799252762	0.0515189400114	0.0858074242189	-1.52757360452	0.000255134983783	-0.0071306278785	-1.94480584022	0.000107712518745	0.00778250390892	0.668815292362	-0.013336756374	0.842248329364	-13.7801048967	0.425548752434	19.7513416449	587.081404417	-0.00760582255907	-0.155679192714	6.82276648539	-0.18685255084	0.193566994049	3.52298034169	0.43969137423	30.2381223909	1226.13187135
0.078	-1.22753880753	9.51551482284	-15.2782823415	-3.97996007436e-05	-0.00321971396462	-0.301516667742	0.248559338082	-0.303229933326	7.92452700343	-0.000164090286571	-0.0193115428543	-1.93823583465	0.0516035580833	0.0834287196081	-3.22983561704	0.000246987071868	-0.00916519594982	-2.12433030242	0.000115826165837	0.0084447902744	0.655757438588	-0.0125016615929	0.827941232885	-14.8340880607	0.445591903262	20.3349600113	580.155328426	-0.00775785038965	-0.148376468452	7.78268203758	-0.186657805955	0.195922775904	1.18858336809	0.47053425294	31.4476350299	1192.89340679
0.079	-1.21803068197	9.50073629119	-14.2787809577	-4.31750911814e-05	-0.00353126691092	-0.321589224856	0.248260026228	-0.295393774736	7.74779017642	-0.000184395689676	-0.021299263356	-2.03720516869	0.0516848906224	0.0792363586901	-5.15488621901	0.000236718671522	-0.0113716047433	-2.28848728446	0.000124589972616	0.00908282328277	0.620308578146	-0.0116812858534	0.812810246011	-15.4278856879	0.466215168956	20.9115713767	573.067402233	-0.00790211050036	-0.140143752966	8.682748936	-0.186461863709	0.195961715808	-1.11070356111	0.502564946044	32.6137511778	1139.33888888
0.08	-1.20853679736	9.48703292617	-13.1279490758	-4.68718490835e-05	-0.00386224889324	-0.340374739798	0.2479684497	-0.287759281487	7.521196321	-0.000206735481714	-0.0233803207201	-2.12490955956	0.0517610464552	0.0730753068581	-7.16721744507	0.000224164294591	-0.0137371491178	-2.44260146468	0.000133972200951	0.00968163338726	0.57731163085	-0.0108762617633	0.797237934219	-15.7167378955	0.487411491588	21.4810738857	565.937615762	-0.00803769905243	-0.131033351177	9.53805464101	-0.186266948992	0.193867718738	-3.07729057875	0.535731367108	33.7190909506	1071.34065669
0.081	-1.19905600961	9.47454257574	-11.8527517943	-5.09086561021e-05	-0.00421136514402	-0.357857761757	0.247684384238	-0.280371643222	7.2540802086	-0.000231197402405	-0.0255435206629	-2.20149032606	0.0518300191355	0.0648700537131	-9.24328884497	0.000209170122173	-0.0162511957185	-2.5854917367	0.000143930320461	0.0102346056342	0.528632862982	-0.0100868872052	0.781511181971	-15.7367666013	0.509173768326	22.0434795902	558.873793236	-0.00816376252995	-0.121093603857	10.341439999	-0.186075041023	0.18994821982	-4.76170725701	0.569966068877	34.7503125874	991.102617077
0.082	-1.18958705052	9.46337560478	-10.4811901106	-5.53029914596e-05	-0.00457730557102	-0.374023092237	0.247407564916	-0.273266999644	6.95520694752	-0.000257858050675	-0.0277777758758	-2.26702009975	0.0518897398121	0.0545712994554	-11.3542196703	0.000191593558241	-0.0189019321452	-2.71598111662	0.000154416044145	0.0107368417335	0.475839335736	-0.00931319175719	0.765879714047	-15.5261692462	0.531494960084	22.5989039268	551.974880113	-0.008279499245	-0.110379826253	11.0861152088	-0.185887830551	0.184472723914	-6.18928455515	0.605189373783	35.6962972252	900.866658436
0.083	-1.18012855554	9.45361434704	-9.04132537637	-6.0071017178e-05	-0.00495874586576	-0.388857497241	0.247137694935	-0.266472963111	6.6328661181	-0.000286782958505	-0.0300720397842	-2.32150771706	0.0519381052136	0.0421595035815	-13.4693720775	0.000171304403073	-0.0216763781914	-2.83291097582	0.000165376893403	0.011184856782	0.420190761261	-0.00855497409592	0.750555608496	-15.1220418559	0.5543681904	23.1475567054	545.330677045	-0.00838416610806	-0.0989538998662	11.7657375655	-0.185706748971	0.177690436326	-7.37529062049	0.641311603854	36.5481629155	802.864722128
0.084	-1.17067907329	9.44535015183	-7.48706503399	-6.52266215938e-05	-0.00535246296579	-0.398576702818	0.24687445126	-0.260014385896	6.28428831208	-0.000318019571225	-0.0324011856577	-2.33678403002	0.0519729764547	0.0275829786067	-15.6836778722	0.000148191847463	-0.0245487330281	-2.91179869763	0.000176750246114	0.0115618486402	0.333792955149	-0.00781180748489	0.735777613559	-14.4339480193	0.577786835256	23.6897330059	539.021923931	-0.00847710800935	-0.0869299027128	12.2822567413	-0.18553305894	0.169689624475	-8.62633308105	0.678233885704	37.2964007847	693.611016422
0.085	-1.16123706261	9.43867122342	-5.87079180405	-7.07794603273e-05	-0.0057532145013	-0.402926368215	0.246617487546	-0.253913042867	5.91839774558	-0.000351583138017	-0.0347259479246	-2.31274050365	0.0519921634625	0.0107910370296	-17.9002052821	0.000122178105694	-0.0274787505093	-2.94823626477	0.000188451235593	0.0118401303168	0.222770398043	-0.00708302987363	0.721777608961	-13.5660611755	0.601744604769	24.2258060212	533.124106745	-0.00855781499375	-0.0744840660748	12.6094165347	-0.185367954053	0.160520150671	-9.71261452581	0.715847914494	37.931656796	576.901006026
0.086	-1.15180093224	9.43358951263	-4.2926297579	-7.67347843441e-05	-0.00615743353226	-0.405511693688	0.246366442257	-0.248177536116	5.55261575594	-0.000387456745999	-0.0370212680395	-2.27789972613	0.051993489767	-0.00813842800378	-19.9587247847	9.32218422389e-05	-0.0304337764018	-2.96181552017	0.000200377660972	0.012012720442	0.122409852256	-0.00636781418623	0.708653765848	-12.6816250506	0.626235616728	24.7562178961	527.699643027	-0.00862594303459	-0.061772015613	12.8146843888	-0.185212441993	0.150503967959	-10.3197508997	0.754038912988	38.4503401916	460.465785174
0.087	-1.14236911171	9.43005154122	-2.78331307322	-8.30953308083e-05	-0.0065636593961	-0.406940034001	0.246120951992	-0.242802993988	5.19646850112	-0.00042560651801	-0.0392782759842	-2.23611616345	0.0519749010914	-0.0290389231469	-21.8422655017	6.13086370132e-05	-0.0333926340495	-2.95589977524	0.000212429771167	0.0120914999486	0.0351491609109	-0.00566527932058	0.696415965451	-11.7939757435	0.651254458084	25.2814648167	522.794198031	-0.0086812830206	-0.0489079563976	12.913434042	-0.185067157728	0.140064563522	-10.5590579736	0.79269112811	38.8540900531	347.033937808
0.088	-1.13294011362	9.42794463851	-1.43049233407	-8.98622686952e-05	-0.00697021637771	-0.406173929212	0.245880814962	-0.237471064266	5.46739094215	-0.000465989760041	-0.041488208077	-2.1837480221	0.0519346388105	-0.0514856387897	-23.0511657839	2.64433804908e-05	-0.0363378789954	-2.93459011663	0.00022451827492	0.012085507557	-0.0471339439696	-0.00497817718232	0.677788311075	-25.4613330087	0.676817568867	25.8447567478	603.789664343	-0.00872373200782	-0.0359900180528	12.9224426476	-0.184932402924	0.129445044214	-10.6799806429	0.83169151266	39.1466790458	238.144047663
0.089	-1.12351254874	9.42718512157	-0.0885415533558	-9.7035783119e-05	-0.00737681247004	-0.407018255456	0.245645975668	-0.232207523535	5.05969052017	-0.000508558587665	-0.0436494471698	-2.13873016336	0.0518712074016	-0.0753771788287	-24.731914294	-1.13526876201e-05	-0.0392542572262	-2.89816634497	0.000236566704134	0.0120113508714	-0.101179427255	-0.00431242892961	0.653708194343	-22.6989004558	0.702962989626	26.4460847714	598.866382835	-0.00875327954693	-0.0231050601715	12.847473115	-0.184808231214	0.118898376243	-10.4133552982	0.8709318211	39.3339378346	136.373529922
0.09	-1.11408510399	9.42770437815	1.12705471739	-0.000104616371384	-0.00778436405911	-0.408084922681	0.245416205493	-0.227332828325	4.68969990034	-0.000553266075265	-0.0457655280315	-2.09343156014	0.0517830998822	-0.100837860158	-26.1894483639	-5.20439683224e-05	-0.0421283041784	-2.84992755931	0.000248517061122	0.0118893631043	-0.142796106943	-0.00366940299429	0.632343676287	-20.0301356555	0.729707476372	27.042888719	594.741512358	-0.00876999566269	-0.0103271713519	12.7083045241	-0.184694442195	0.108679660145	-10.0240768979	0.91031034227	39.4231045057	41.9598122016
0.091	-1.10465655124	9.4294011307	2.26645036787	-0.000112605182865	-0.00819325890292	-0.409704764932	0.245191130035	-0.222818087008	4.33978273231	-0.000600067250161	-0.0478368217599	-2.04915589665	0.0516688417056	-0.127678492941	-27.4918172037	-9.55826263083e-05	-0.0449490117935	-2.79148767088	0.000260327562032	0.0117316387154	-0.172652670872	-0.00304637704232	0.613708227654	-17.2407616101	0.75704589689	27.6339523178	587.385685125	-0.00877401719655	0.00228410363328	12.5142454463	-0.184590661198	0.0988823353021	-9.57057278825	0.949732814445	39.4218398448	-44.4891338414
0.092	-1.09522570779	9.43228576188	3.50281199533	-0.000121003787105	-0.00860394957723	-0.411676583703	0.244970384602	-0.21867277851	3.95083426498	-0.000648917678961	-0.0498640358407	-2.00527226492	0.0515270770222	-0.155850873965	-28.8529448429	-0.00014191065405	-0.0477070436905	-2.72457612307	0.000271967620748	0.0115484787158	-0.193667328396	-0.00244039565219	0.598254552599	-13.6665885008	0.784967715935	28.2096857718	564.081223033	-0.00876553633387	0.0146776217368	12.2727907608	-0.184496451999	0.0895360618281	-9.12197415985	0.989112905195	39.3383416554	-122.507245041
0.093	-1.08579136357	9.43640268376	4.7310317792	-0.000129814607815	-0.00901769184338	-0.415807948595	0.244753443029	-0.215210368082	2.9739865904	-0.000699775302995	-0.0518512122269	-1.96908050757	0.051356377194	-0.18554878242	-30.5428720668	-0.000190961289208	-0.0503942266256	-2.64978974713	0.000283418255305	0.0113527903993	-0.197709304524	-0.00184442909322	0.593678565353	4.5146140085	0.813431239924	28.7173622071	451.271647429	-0.00874479201237	0.026811021258	11.9940082816	-0.184411318365	0.0807312056676	-8.48773816088	1.02837267497	39.1811978985	-191.780268739
0.094	-1.0763523385	9.44164745347	5.75850764289	-0.000139040848455	-0.00943478943716	-0.41838723895	0.244539659966	-0.212355756807	2.73523595987	-0.000752600057161	-0.0537982961053	-1.92508724918	0.051155350219	-0.216505167509	-31.3698981119	-0.000242660707841	-0.0530046106395	-2.57097828066	0.000294669316062	0.0111493311141	-0.209209265992	-0.00124810604567	0.598967529748	6.06331478243	0.84236741206	29.1549820642	423.968066888	-0.00871205910313	0.0386547972201	11.6935436427	-0.184334718793	0.0724679397785	-8.03879361728	1.06744252166	38.9584954733	-253.624581637
0.095	-1.0669075763	9.44787693507	6.70045554638	-0.000148685588434	-0.00985469052024	-0.421414927223	0.244328616967	-0.20973024167	2.51579431479	-0.000807350292949	-0.0557021754697	-1.88267147962	0.0509229919293	-0.248211411868	-32.0425906066	-0.000296929951546	-0.0555338767705	-2.48755398148	0.00030571277839	0.0109375935418	-0.214265878461	-0.000645723721505	0.605797118579	7.59586287959	0.871727008583	29.564210981	394.489766669	-0.00866763863152	0.0501861459959	11.3691539088	-0.184266159933	0.0646497801226	-7.59752569464	1.1062607204	38.677902017	-307.562331077
0.096	-1.05745613674	9.45500219124	7.55005679466	-0.000158751839652	-0.0102778119164	-0.424827864992	0.244120095318	-0.207313056696	2.31857563253	-0.000863983480464	-0.0575641995605	-1.84137670191	0.05065863151	-0.280509426703	-32.553439063	-0.000353685762046	-0.0579777442308	-2.40018093897	0.00031654311077	0.0107230712186	-0.214778767976	-3.57599928135e-05	0.614130338804	9.07057757077	0.901480737042	29.9432459381	363.580147587	-0.00861185370491	0.0613837072372	11.0259685739	-0.184205204269	0.0572615482122	-7.17893812608	1.14477325817	38.3471735066	-353.894689636
0.097	-1.04799717148	9.46292832912	8.3022189755	-0.000169242999244	-0.0107045072668	-0.428562835853	0.243913898303	-0.205080973924	2.14558991115	-0.000922458236523	-0.0593853125589	-1.80084929494	0.0503617595724	-0.313234448512	-32.896604556	-0.000412840890123	-0.0603325119215	-2.30935444261	0.000327159458718	0.0105096246772	-0.212114314806	0.000583251428362	0.623892503547	10.453751915	0.931597850233	30.2909804432	331.888862498	-0.00854504655201	0.0722305985632	10.667814078	-0.184151435256	0.0502764771277	-6.79120404285	1.18293371883	37.973747822	-392.956679589
0.098	-1.03852992966	9.47155530667	8.95173612051	-0.000180162752593	-0.0111349994317	-0.432421494042	0.243709853304	-0.203009022762	1.99831241299	-0.000982733709502	-0.0611656333993	-1.75979238577	0.0500320346602	-0.346215375964	-33.0652503482	-0.00047430440029	-0.062594508414	-2.21463854231	0.000337563945121	0.0102993481293	-0.208438781161	0.00121268646706	0.634977573856	11.7163887037	0.962046796301	30.6069116927	299.973636516	-0.00846757530293	0.0827118995998	10.2947879953	-0.184104464437	0.0436651604212	-6.43142937031	1.22070298466	37.5647838446	-424.971275179
0.099	-1.02905377718	9.48074966714	9.43698482355	-0.000191513864368	-0.0115672241186	-0.432027879718	0.243507815274	-0.201067037655	1.88565780129	-0.00104476116705	-0.0628892816945	-1.68750420482	0.0496693138066	-0.379226331152	-32.9566600272	-0.000537974816569	-0.0647463241431	-2.0889929158	0.000347752559788	0.0100778812038	-0.234495069815	0.0018537782803	0.647206052611	12.7405688056	0.992795776664	30.891049033	268.301044196	-0.00837983820933	0.0927622875874	9.80598797972	-0.184063873106	0.0375175011893	-5.86388909339	1.25805010368	37.1294541881	-445.688037832
0.1	-1.01956822094	9.49036279984	9.7892805622	-0.000203296674754	-0.0119983966525	-0.430317188071	0.243307670867	-0.199221776951	1.80486360483	-0.00110847413253	-0.0645366492675	-1.60723094114	0.0492736872147	-0.412026852762	-32.6443831927	-0.000603730829141	-0.0667657010021	-1.94976080219	0.000357706464181	0.00982992758225	-0.261412173207	0.00250756707142	0.660371529634	13.5903852397	1.02381321387	31.1438253767	237.251643043	-0.00828231000316	0.102294124766	9.25768637789	-0.184029154324	0.0319200629356	-5.330987414	1.29495371219	36.6777628307	-457.694676979
0.101	-1.01007290855	9.50026197662	10.0090729953	-0.000215509491953	-0.0124272377457	-0.427364998249	0.24310933912	-0.197441716583	1.75525713246	-0.00117379258957	-0.0661002648218	-1.5200001674	0.0488454666571	-0.444414262404	-32.1304360902	-0.00067143350484	-0.0686396503951	-1.79813798386	0.000367398949855	0.00955504376652	-0.288355458251	0.00317490132726	0.67429698205	14.2605195931	1.05506813605	31.3660189793	207.135562196	-0.00817553779261	0.111250296315	8.65465671897	-0.183999775309	0.0268379676159	-4.8332032254	1.33140171172	36.2182362292	-461.358526049
0.102	-1.00056761953	9.51031606668	10.0991071402	-0.000228149385921	-0.0128525501911	-0.423259892561	0.242912770116	-0.195696290823	1.73559438635	-0.00124062958176	-0.0675737195422	-1.42690927345	0.0483851646758	-0.476189700199	-31.4204395004	-0.00074093154549	-0.0703564309043	-1.63542303462	0.000376803289041	0.00925363460537	-0.314462864055	0.00385645133296	0.688803029353	14.7515750136	1.08653048852	31.5586859593	178.19839773	-0.00806012331204	0.119578664835	8.00208032152	-0.183975239289	0.0222340725487	-4.37458690885	1.36739032165	35.7589836252	-457.146681977
0.103	-0.991052262661	9.52039767729	10.0641140831	-0.000241212274386	-0.0132732267387	-0.41809320282	0.242717943757	-0.19395642766	1.74413193937	-0.00130889227945	-0.0689516758385	-1.32900331916	0.047893489161	-0.507161329384	-30.5228188691	-0.00081206258183	-0.0719056417769	-1.46299871048	0.000385893528399	0.00892684411096	-0.339118124761	0.00455270939632	0.703713097353	15.0685609855	1.1181713815	31.7231000008	150.629685386	-0.00793671770182	0.127232555604	7.30570121708	-0.183955088957	0.0180665920383	-3.96037411201	1.40292361467	35.3076024212	-445.615725901
0.104	-0.981526871321	9.53038500187	9.9105350608	-0.000254693014684	-0.0136882538571	-0.411961033794	0.24252486804	-0.192195007211	1.77870895911	-0.00137848303164	-0.0702298285446	-1.22730209289	0.0473713350648	-0.537146863079	-29.4482485215	-0.000884654553613	-0.0732783017885	-1.28232131272	0.000394645126447	0.00857635198358	-0.361866130002	0.00526399456269	0.718857235392	15.2197150931	1.14996328165	31.8607003054	124.570923785	-0.00780601579542	0.134171257187	6.57170194903	-0.183938911413	0.0142884945268	-3.595820911	1.43801296292	34.8710940732	-427.400970133
0.105	-0.97199159712	9.54016340197	9.64626515284	-0.000268585500115	-0.0140967170041	-0.404965260252	0.242333576917	-0.190387237609	1.83683024487	-0.00144930038926	-0.0714048866908	-1.12281419957	0.0468197738342	-0.565975598013	-28.2092213471	-0.000958527162886	-0.0744669167567	-1.09490862372	0.000403035422015	0.00820423915383	-0.382359529504	0.00599046061545	0.73407487012	15.2155543628	1.18188015541	31.9730472269	100.122919223	-0.00766874996235	0.140360408956	5.80660158928	-0.183926343282	0.0108477674817	-3.28563317913	1.47267640545	34.4557909856	-403.205205055
0.106	-0.962446702049	9.54962674009	9.2804110772	-0.000282882761915	-0.0144978065972	-0.397213926072	0.242144127824	-0.188510949599	1.91574577615	-0.00152124011544	-0.0724745656712	-1.01654376131	0.0462400410089	-0.593490052535	-26.8196876961	-0.00103349338855	-0.0754655345748	-0.902327012578	0.000411043990478	0.00781289777197	-0.400323234212	0.00673210639956	0.749216698109	15.0681016148	1.21389757145	32.061784851	77.352328998	-0.00752568361122	0.145772293313	5.01716712378	-0.183917075345	0.00768810614557	-3.03368949296	1.50693794837	34.0672948699	-373.787026434
0.107	-0.952892549441	9.55867847577	8.82306028111	-0.000297577077298	-0.0148908241678	-0.38882121497	0.241956598942	-0.186546814323	2.01252477453	-0.00159419619007	-0.0734375835982	-0.909492092705	0.0456335223506	-0.619547264047	-25.2947353287	-0.0011093610494	-0.0762697871217	-0.706178081137	0.000418652924631	0.00740497053323	-0.415531243276	0.00748878768664	0.764145876059	14.7902542859	1.24599276873	32.1286096974	56.2973636771	-0.00737760444236	0.150386044413	4.21033507658	-0.183910856389	0.00474980728114	-2.84290823573	1.54082680928	33.7104269534	-339.948806542
0.108	-0.943329593935	9.56723253576	8.28505970491	-0.000312660083545	-0.0152751883274	-0.379907104285	0.241771086289	-0.184478490153	2.12412356562	-0.00166806181069	-0.0742936576315	-0.802655973745	0.0450017388287	-0.644019779777	-23.6502961317	-0.00118593440233	-0.0768769187317	-0.508085138932	0.000425847064355	0.00698330891488	-0.427791993424	0.00826022994461	0.778738639874	14.3952733421	1.27814469593	32.175244713	36.9726676047	-0.00722531752884	0.154187782628	3.39314135366	-0.183907496105	0.00197076062199	-2.71518508263	1.57437661794	33.3891903647	-302.524370798
0.109	-0.933758370683	9.57521396721	7.67780319508	-0.000328122897842	-0.0156504402654	-0.370596771654	0.241587700692	-0.182292704779	2.24744718312	-0.00174273038822	-0.0750434974268	-0.697023617015	0.0443463307569	-0.666796363971	-21.9028722568	-0.00126301576227	-0.0772858011626	-0.309679722748	0.000432614190356	0.0065509430875	-0.436939661326	0.00904604149651	0.792884463921	13.8963747532	1.31033402717	32.2034177645	19.3734353613	-0.00706963829637	0.157170682293	2.57265797539	-0.183906866982	-0.00071251434656	-2.65136485454	1.6076245856	33.1067449551	-262.366448396
0.11	-0.924179484009	9.58255938226	7.01302690851	-0.000343956242249	-0.0160162485493	-0.361019796138	0.2414065647	-0.179979278709	2.37940495566	-0.00181809653381	-0.0756887937668	-0.593569063008	0.0436690413553	-0.687782439055	-20.0692779098	-0.00134040713044	-0.0774969351782	-0.112588308492	0.000438945191109	0.00611105841904	-0.442829675588	0.00984572665628	0.80648585562	13.3064086445	1.34254315801	32.2148439042	3.47884401679	-0.00691138546566	0.159334979139	1.75593571758	-0.183908905145	-0.00336381213913	-2.65123073058	1.64061065545	32.8653947426	-220.333976733
0.111	-0.914593595717	9.58921720189	6.30261234567	-0.000360150573041	-0.0163724130356	-0.351309176467	0.241227809513	-0.177531096018	2.516960426	-0.00189405703122	-0.0762322010418	-0.49324548681	0.0429716999981	-0.7069002755	-18.16639498	-0.00141791181752	-0.0775124389813	0.0815807023364	0.000444834207798	0.00566697495858	-0.445337245346	0.0106586985173	0.819457866464	12.6376130435	1.37475618534	32.2112107717	-10.7451090077	-0.00675137401464	0.160687922899	0.949951801231	-0.183913610141	-0.00604617921488	-2.71350342082	1.67337664686	32.6665880773	-177.279353771
0.112	-0.905001413262	9.59514770656	5.55839699414	-0.000376696213415	-0.0167188677122	-0.341600176813	0.241051571951	-0.174944027821	2.65717596794	-0.00197051178806	-0.0766773126479	-0.396977725486	0.0422562053884	-0.724088943931	-16.2109418822	-0.0014953360489	-0.0773360237792	0.271249701867	0.000450278758926	0.00522212729731	-0.444358077185	0.0114842911447	0.831727388323	11.9014306739	1.40695887402	32.1941665815	-23.3432713868	-0.00659040821336	0.16124367967	0.161561740959	-0.183921043658	-0.00882085482903	-2.83584780735	1.70596540616	32.5109305263	-134.035748249
0.113	-0.895403677958	9.60032290151	4.79199290136	-0.000393583488422	-0.0170556823021	-0.332029003025	0.24087799153	-0.172216813631	2.79725241323	-0.0020473647587	-0.0770286286179	-0.305654214467	0.041524508895	-0.739304042758	-14.2192557718	-0.00157249053917	-0.0769729567585	0.454884339399	0.000455279844031	0.00478004291255	-0.43981069234	0.0123217709854	0.843232293014	11.1083787087	1.43913861243	32.1653102367	-34.3694181349	-0.00642927477967	0.161023187711	-0.602545658123	-0.183931327196	-0.0117462222725	-3.01488707971	1.73841997661	32.3982103549	-91.4045945089
0.114	-0.885801153405	9.60472620487	4.01461383794	-0.000410802860802	-0.0173830624577	-0.322731308228	0.240707207671	-0.169350905453	2.9345639419	-0.00212452483048	-0.0772915149442	-0.220118438207	0.0407785982661	-0.752517215089	-12.2070888906	-0.00164919202339	-0.0764300116789	0.631005819779	0.000459842024292	0.00434431760991	-0.431639912948	0.0131703473638	0.853920463775	10.2679628135	1.47128435914	32.1261831916	-43.8846721835	-0.0062687362012	0.160053969219	-1.33589132528	-0.183944638697	-0.0148767786548	-3.24622568476	1.77078279996	32.3274363498	-50.1434157481
0.115	-0.876194614319	9.60835196785	3.23691211222	-0.000428345066219	-0.0177013483745	-0.313840525376	0.240539357078	-0.166350279276	3.06668841164	-0.00220190666502	-0.0774721541359	-0.141159945171	0.0400204819237	-0.763715469664	-10.1894202607	-0.00172526473282	-0.0757154071842	0.798203169813	0.000463973476627	0.00391858705993	-0.419821187011	0.0140291819753	0.863748759269	9.38862817377	1.50338658212	32.0782627581	-51.9561947389	-0.00610952426689	0.158369899406	-2.03224830231	-0.183961208152	-0.0182621330265	-3.52448305849	1.80309496192	32.2968875737	-10.9541363632
0.116	-0.866584849618	9.61117743445	2.41402108222	-0.000446200562617	-0.0180096444226	-0.302751570773	0.240374718396	-0.162927084865	3.77970041079	-0.00227942969256	-0.0775739009508	-0.0623336846693	0.039252287642	-0.772673093729	-7.72582786847	-0.00180054228558	-0.0748396983253	0.953214547966	0.000467683397052	0.0035012537894	-0.414845354041	0.0148938341012	0.865555492594	-5.77516152226	1.53545799897	32.0645709359	24.572550348	-0.00595233269823	0.156013237906	-2.68107469634	-0.183981351441	-0.0220244432152	-4.00013731886	1.83539537933	32.3039472399	25.073468782
0.117	-0.856972631673	9.61325845442	1.74801886315	-0.000464359802047	-0.0183088344373	-0.295628458584	0.240213683058	-0.159143591679	3.78728596191	-0.00235701965831	-0.0776060305443	-0.0019255022944	0.0384761886434	-0.77952490345	-5.97779157382	-0.00187486890882	-0.0738135481589	1.09908578475	0.000470983734866	0.00309942183846	-0.388818547847	0.0157568174335	0.860411171998	-4.51347967107	1.56753220783	32.0838467944	13.9791667042	-0.00579781289767	0.153026363216	-3.29267468425	-0.18400545848	-0.0261896353741	-4.33024699904	1.86772022881	32.3457517271	58.5355055556
0.118	-0.847358660518	9.6146838554	1.10278310813	-0.000482814842471	-0.0186012464104	-0.289195487707	0.24005643566	-0.155351203818	3.79748975893	-0.00243461319099	-0.0775810348143	0.0519169622239	0.037694110493	-0.784631397378	-4.23519628146	-0.00194809953822	-0.0726477106497	1.23258923369	0.000473894996827	0.00272310208343	-0.363820962217	0.0166152223129	0.856398586834	-3.51169065581	1.59962075776	32.0932530716	4.8333877027	-0.0056465714247	0.149456582728	-3.84688629187	-0.184033903605	-0.0307006141573	-4.69171056733	1.90010267455	32.4191397497	88.2405396504
0.119	-0.837743577622	9.61548193672	0.493379519787	-0.000501559306077	-0.0188876808026	-0.28367329655	0.239902985016	-0.151550083941	3.804749995	-0.00251215698998	-0.0775065631722	0.0970263220406	0.0369077903464	-0.78800889574	-2.5198004432	-0.00202010096801	-0.0713551489204	1.35253422494	0.000476443094402	0.00237309306638	-0.336197071881	0.0174700878061	0.853332399433	-2.62068414643	1.63171430794	32.0938472825	-3.644965888	-0.00549916206438	0.145362137913	-4.34200333783	-0.184067046134	-0.0355844453214	-5.07595176098	1.93257233021	32.520171572	113.823104887
0.12	-0.828127991223	9.61569086172	-0.0755295227282	-0.000520587695035	-0.0191690971134	-0.279159325048	0.239753338085	-0.147743777884	3.80786211824	-0.00258960606361	-0.0773915840805	0.132931861359	0.0361189416506	-0.789688496055	-0.839400185738	-0.00209075347618	-0.0699498674132	1.45802878943	0.000478655654051	0.00205202623143	-0.305936598015	0.0183223024459	0.851096880202	-1.85035431616	1.66380438598	32.0863087901	-11.4320189208	-0.00535607889686	0.140804197121	-4.77387824556	-0.184105267394	-0.0408580741276	-5.47130585124	1.96515470859	32.6445851937	135.004138554
0.121	-0.818512469346	9.61535289283	-0.600408243481	-0.000539895515168	-0.0194465431508	-0.275732749822	0.23960749773	-0.143936933504	3.80582664208	-0.00266692459056	-0.0772454698283	0.159296642991	0.0353292431017	-0.789708601615	0.799189065496	-0.00215995175449	-0.0684466892098	1.54832761735	0.00048056291287	0.00176249140813	-0.273133048572	0.019172634619	0.849567466044	-1.20847400012	1.69588320917	32.0713375861	-18.5103891417	-0.00521775289301	0.135847810586	-5.13889482565	-0.184148960023	-0.0465271833374	-5.86691256834	1.99787094696	32.787891542	151.608557948
0.122	-0.808897536281	9.61451323674	-1.07890393399	-0.000559479354416	-0.019721135347	-0.273451642477	0.239465461716	-0.140135093205	3.79785395681	-0.0027440862526	-0.0770778542457	0.175934522251	0.0345403318735	-0.788113854781	2.39030460213	-0.00222760564975	-0.0668611013102	1.62284818176	0.00048219762051	0.00150692387014	-0.238002027411	0.0200217247405	0.848612776923	-0.70090424204	1.7279437019	32.0496478874	-24.8690081658	-0.00508454831368	0.130561348069	-5.43403020691	-0.184198516998	-0.0525867666571	-6.25225407095	2.03073763257	32.9454796803	163.567718669
0.123	-0.799283670238	9.61321884987	-1.50986981532	-0.000579336940506	-0.0199940368329	-0.272351329423	0.239327221929	-0.136344482328	3.78336779634	-0.0028210744201	-0.0768984807547	0.18281245971	0.0337537979736	-0.784953944987	3.92951498655	-0.00229364074231	-0.0652090838197	1.68118679927	0.000483594827956	0.00128749102321	-0.200863666461	0.0208700793566	0.848096455308	-0.331738986686	1.75997950679	32.0219618961	-30.5029746164	-0.00495675971097	0.125015857355	-5.65695122298	-0.184254321085	-0.0590214072186	-6.61702705186	2.06376673415	33.1127234794	170.919879641
0.124	-0.789671302194	9.61151723658	-1.89335676329	-0.000599467175805	-0.0202664337654	-0.272442535469	0.23919276379	-0.132571795844	3.76200517209	-0.00289788218387	-0.0767170467933	0.180055463086	0.0329711798161	-0.780282369994	5.41363499884	-0.00235799874561	-0.0635069227819	1.72313527639	0.000484791570272	0.00110599360756	-0.162131164837	0.0217180670237	0.847878878899	-0.103413832388	1.79198498959	31.9890036992	-35.413419011	-0.0048346096194	0.119284325791	-5.80611190404	-0.184316734546	-0.0658055154789	-6.95118946885	2.09696563972	33.285087665	173.808491555
0.125	-0.780060815941	9.60945527087	-2.23057466	-0.000619870147571	-0.020539509765	-0.273709463732	0.239062065898	-0.12882398739	3.73361173552	-0.00297451222862	-0.0765430427116	0.167952700451	0.0321939610279	-0.774155206562	6.84069186531	-0.00242063771016	-0.0617710063115	1.74869766439	0.000485826455473	0.000963776794532	-0.122302461214	0.022565915851	0.847818775623	-0.0167927195289	1.8239552381	31.9514933073	-39.6073648231	-0.00471824703472	0.113440843568	-5.88085254188	-0.184386089134	-0.072903660698	-7.24510096945	2.13033729905	33.4582309953	172.47816905
0.126	-0.770452549269	9.60707807171	-2.52382364962	-0.000640547111686	-0.0208144184665	-0.276107939406	0.238935099872	-0.125108065447	3.69823215005	-0.00305097654222	-0.0763855844796	0.146963763478	0.0314235684569	-0.766629935367	8.20985052345	-0.00248153201542	-0.0600176042069	1.75810654474	0.00048673916832	0.00086164890038	-0.0819533270894	0.0234137126186	0.847774759571	-0.0712393839785	1.85588605517	31.9101408388	-43.0975722531	-0.00460774677903	0.107559667798	-5.88149899808	-0.184462676499	-0.0802710685701	-7.48971477477	2.16388046665	33.6281042049	167.26825003
0.127	-0.760846796252	9.60442796215	-2.77639548434	-0.000661500448075	-0.0210922543106	-0.27956374879	0.238811830388	-0.121430901676	3.65609539102	-0.00312729595472	-0.0762532405255	0.117724144729	0.0306613713098	-0.757764358894	9.52130242414	-0.00254067213346	-0.0582626318759	1.75183811727	0.000487569896237	0.000799806932823	-0.0417306080253	0.024261403399	0.847606801366	-0.264677025523	1.88777394603	31.8656408761	-45.9023530604	-0.00450310985089	0.10171418849	-5.80945961751	-0.184546739196	-0.0878543248231	-7.67679773108	2.19759003889	33.791040275	158.603890346
0.128	-0.751243797216	9.60157011167	-2.93930547638	-0.000682734413384	-0.0213756763075	-0.287280245013	0.238692068981	-0.118091911222	3.02188551705	-0.00320350127475	-0.0761573995297	0.073957846922	0.0299085699467	-0.747838367227	10.3306809095	-0.00259806354722	-0.0565201956361	1.73303436247	0.000488361270539	0.000782941671475	0.00800008532997	0.0251123589563	0.854304313191	13.6597006745	1.91959526371	31.7769944941	-131.390411022	-0.00440426618231	0.0959731486715	-5.67262002013	-0.184638422839	-0.095512961146	-7.64047491457	2.23145758767	33.9440572891	147.430137699
0.129	-0.741643761796	9.5985007264	-3.19946506247	-0.000704254876344	-0.0216652496133	-0.291866366486	0.238575500531	-0.115044989579	3.0719577698	-0.00327963197924	-0.0761040094454	0.0328223217293	0.029166254459	-0.736792608118	11.7608373073	-0.00265372620929	-0.0548051285063	1.69709989703	0.000489156604347	0.000807725944702	0.0415684611239	0.0259728638789	0.866705531904	11.1427367514	1.95130728088	31.6470398433	-128.518890489	-0.00431107615678	0.0904069023925	-5.45987253782	-0.184737775117	-0.103191595385	-7.71679356333	2.26547179806	34.0843634858	133.182255819
0.13	-0.732046922447	9.59517797172	-3.44604429184	-0.000726067343374	-0.0219596844464	-0.29700329987	0.238462001206	-0.111953661226	3.11069893674	-0.00335573099712	-0.0760940263117	-0.0128560544144	0.0284356857744	-0.724344761116	13.1348566965	-0.00270769492217	-0.053132297252	1.6485626116	0.000489992531882	0.000864129124807	0.0712378990854	0.0268444637277	0.876494165737	8.4345309148	1.98289128357	31.5209655433	-123.629709511	-0.00422333040592	0.0850845993217	-5.18473360373	-0.184844822497	-0.110903164437	-7.70634454081	2.29961874298	34.2095263449	117.143462311
0.131	-0.722453522174	9.5916225746	-3.66474994877	-0.000748176946784	-0.0222595223731	-0.302672553487	0.23835160807	-0.108832610441	3.13140263129	-0.00343184429938	-0.0761325782081	-0.064247738399	0.0277182320779	-0.710562631972	14.4294015917	-0.00276001790055	-0.0515136595181	1.58871285615	0.000490899958552	0.000950724215505	0.101952282311	0.0277245335764	0.883645531629	5.86820086895	2.0143517118	31.3998909167	-118.51954368	-0.00414075666712	0.0800628782683	-4.85870850312	-0.184959556267	-0.118564375828	-7.61607824126	2.333882548	34.3180837085	99.9712648634
0.132	-0.712863783221	9.58785533209	-3.86973506166	-0.000770589264975	-0.022565114008	-0.308510716276	0.238244343108	-0.105697312285	3.13919368049	-0.0035080224647	-0.0762237524461	-0.118100737625	0.0270151916528	-0.695518218275	15.6594258022	-0.00281075449873	-0.0499595368395	1.51953250102	0.000491908387339	0.00106613335936	0.128866005405	0.0286104714079	0.888230131348	3.3009985697	2.04569384505	31.2843755862	-112.51111732	-0.00406303008058	0.0753902948251	-4.48645838324	-0.185081885442	-0.12609397385	-7.44311780285	2.36824619756	34.409215396	82.2921102177
0.133	-0.703277911683	9.58388774397	-4.06544117862	-0.000793310071361	-0.0228764987642	-0.31425879601	0.238140214346	-0.102560212819	3.13500525244	-0.0035843189247	-0.0763691675415	-0.172729453167	0.0263277949001	-0.679275286988	16.8264367719	-0.00285997337928	-0.0484782242518	1.44309267445	0.000493044503715	0.00120609939275	0.151066061366	0.0294997151771	0.890257407071	0.753552877126	2.07692365319	31.1752406798	-105.758695569	-0.0039897806951	0.0711084761183	-4.07717903044	-0.18521163779	-0.133410723149	-7.19038079528	2.40269216839	34.4827262768	64.729651425
0.134	-0.693696104288	9.57972704595	-4.25595486211	-0.000816345044571	-0.0231934476561	-0.319638987809	0.238039217835	-0.099432808226	3.11980393343	-0.00366078786468	-0.0765687124165	-0.226360296901	0.0256572091635	-0.661896186238	17.9317647291	-0.00290775041363	-0.0470758444519	1.36166692531	0.000494330293561	0.00136548029923	0.167695751604	0.0303897222575	0.889756753798	-1.75485942347	2.10804785048	31.0731539092	-98.4148456529	-0.00392060181868	0.0672492767264	-3.64121975324	-0.18534856171	-0.140437117548	-6.86240800167	2.43720304389	34.5390247268	47.8672485687
0.135	-0.684118552411	9.57537670779	-4.44472147105	-0.000839699493222	-0.0235154496466	-0.324364993286	0.237941338613	-0.0963256357923	3.09454093385	-0.00373748246806	-0.0768204943553	-0.277203580661	0.0250045399644	-0.64344221202	18.9761837062	-0.00295416642382	-0.0457561759367	1.27767010514	0.000495782206821	0.00153834622056	0.178036091054	0.0312779887703	0.886776271701	-4.20610477167	2.13907374348	30.9786320828	-90.6288071163	-0.00385506031428	0.0638337320887	-3.18986952215	-0.185492330899	-0.147101260091	-6.46587708534	2.47176209112	34.5790697305	32.2227588091
0.136	-0.674545445449	9.57083721573	-4.63426263165	-0.000863378072722	-0.0238417093529	-0.328154419323	0.237846551638	-0.0932483147922	3.06010106625	-0.00381445314535	-0.0771208602179	-0.323528144394	0.0243708316933	-0.623974330174	19.9595799858	-0.00299930478907	-0.0445205545668	1.19357263476	0.000497410450979	0.00171814209555	0.181555658919	0.0321620677602	0.881381708123	-6.58302238367	2.17000908214	30.8920452462	-82.5448661633	-0.00379270779616	0.0608713041323	-2.73498639059	-0.185642551092	-0.153339125658	-6.00985404721	2.50635377232	34.6042926652	18.2231105696
0.137	-0.664976973278	9.56610712779	-4.82591325371	-0.000887384507029	-0.0241711592611	-0.330745397096	0.237754822662	-0.0902096375983	3.01725332148	-0.00389174582795	-0.0774645049764	-0.363761372664	0.0237570674267	-0.603554202911	20.8806745405	-0.00304324900411	-0.0433678755143	1.11178547017	0.000499218476389	0.00189790872372	0.177977597413	0.0330395863888	0.8736555492	-8.86929546326	2.20086191598	30.8136224343	-74.3007576503	-0.0037330923603	0.0583595675924	-2.28848668925	-0.185798769139	-0.15909696882	-5.50583227864	2.54096416581	34.6164943132	6.18018538319
0.138	-0.65541332753	9.56118436817	-5.01960598119	-0.000911721331958	-0.0245024905975	-0.331917275674	0.23766610899	-0.087217707127	2.96660762106	-0.0039694004265	-0.0778446921348	-0.396612944101	0.0231641676	-0.582245450632	21.736830017	-0.00308608030445	-0.0422947251633	1.03451523177	0.000501202719192	0.0020705768829	0.167358720944	0.033908262267	0.863696207168	-11.049388601	2.2316404567	30.7434589943	-66.0261221584	-0.00367577033533	0.0562844823562	-1.86168378328	-0.18596048445	-0.164333652831	-4.96753574174	2.57558127278	34.6177196159	-3.72957988642
0.139	-0.645854701499	9.55606769227	-5.21374581987	-0.000936389680415	-0.0248342063151	-0.331514159532	0.23758036008	-0.0842801113398	2.90858395305	-0.00404744957537	-0.0782536056014	-0.421213989221	0.0225929873558	-0.560115037733	22.5239957814	-0.00312787550188	-0.0412956696897	0.963595715521	0.000503352678281	0.00222934129541	0.15017010409	0.0347659189782	0.851617215245	-13.1085952433	2.2623529489	30.681525407	-57.841052521	-0.00362031739774	0.0546213928173	-1.46449529447	-0.18612716259	-0.169022626169	-4.41041093413	2.61019519043	34.6101156898	-11.4782724697
0.14	-0.636301288552	9.55075820322	-5.40523229307	-0.000961389132313	-0.0251646974809	-0.329468172023	0.237497517965	-0.0814041183374	2.84340205172	-0.00412591779734	-0.0786828383358	-0.437251479587	0.0220443125328	-0.537234608305	23.2368630741	-0.00316870519417	-0.0403637148807	0.90031390245	0.000505651401694	0.00236810552991	0.127358364913	0.0356105007313	0.837546290982	-15.0332532841	2.29300755035	30.6276774939	-49.85477373	-0.00356633827613	0.0533368503973	-1.10458954548	-0.186298250495	-0.173153184226	-3.85070518148	2.64479813969	34.5957828325	-17.1874420866
0.141	-0.626753279079	9.54526074124	-5.58969166921	-0.000986717651029	-0.025492339952	-0.32581677019	0.237417517473	-0.0785968668914	2.77110084018	-0.00420482121397	-0.0791239949209	-0.445061690578	0.0215188544659	-0.513681525342	23.8693028534	-0.00320863251423	-0.0394909252467	0.84526536544	0.000508076435386	0.00248196185322	0.10035428169	0.0364400859132	0.821624072696	-16.8111832872	2.32361222302	30.5816678512	-42.1645115856	-0.0035134742276	0.0523912466781	-0.786617892958	-0.186473192369	-0.176730564179	-3.3040547244	2.67938434777	34.5766333345	-21.1115538552
0.142	-0.617210856251	9.53958491536	-5.76196007105	-0.0010123716217	-0.0258156013987	-0.320706123316	0.23734028628	-0.0758655190876	2.69159476727	-0.00428416788242	-0.0795693419855	-0.445632438528	0.0210172440454	-0.489539315839	24.4151161523	-0.00324771255049	-0.0386691472681	0.798290591863	0.000510601232528	0.00256763243103	0.0709868739298	0.0372528991	0.804002301055	-18.4323599953	2.35417463609	30.5431582881	-34.8546146061	-0.0034614075755	0.0517420575143	-0.511760434578	-0.186651444856	-0.179774409589	-2.78363609407	2.71394980316	34.5542774496	-23.6002159081
0.143	-0.607674172741	9.5337821057	-5.84365926078	-0.00103834711928	-0.0261353937522	-0.318878583636	0.237265738068	-0.0732309052514	2.57763290522	-0.00436395886622	-0.0800126256183	-0.440934827126	0.0205400041476	-0.464940479605	24.7825563159	-0.00328598705387	-0.0378798595074	0.780284929469	0.00051319705927	0.00262402105262	0.0417903692555	0.0380473986583	0.784996815353	-19.5786114078	2.38470062064	30.5088108142	-33.8403333221	-0.00340987921563	0.0513146622234	-0.343030147365	-0.186832484575	-0.182305029138	-2.27760300471	2.74849211666	34.5303495451	-24.2555931788
0.144	-0.598143364891	9.52783359243	-6.05336726783	-0.00106463898626	-0.0264483402168	-0.30701434545	0.237193780021	-0.0706851878561	2.5138018853	-0.00444418950831	-0.0804486585591	-0.431131054484	0.0200875677768	-0.439932262	25.233878893	-0.00332349075183	-0.03712753641	0.724361265471	0.000515834696729	0.00265125386722	0.0126752599567	0.0388221930487	0.764591965547	-21.2310882052	2.41519562407	30.4811960398	-21.3892154396	-0.00335866933807	0.0511050929053	-0.0761084886653	-0.18701582424	-0.184374300976	-1.86094067188	2.78300995108	34.5053192884	-25.8049202617
0.145	-0.588618567153	9.52176188497	-6.09004765376	-0.0010912404542	-0.0267545956469	-0.305496514901	0.237124320125	-0.0682346040402	2.38736574654	-0.00452485368058	-0.0808796859766	-0.430923780426	0.0196602962844	-0.414610722778	25.4091995505	-0.00336025960098	-0.0364101618758	0.710387802885	0.000518489346925	0.00265804652397	0.000910053531243	0.0395759607558	0.742943448608	-22.0659456724	2.44566628875	30.4601333165	-20.7362311948	-0.00330757040175	0.0510927797284	0.0514821348479	-0.187201027173	-0.186031563391	-1.45358415786	2.81750232685	34.4794322591	-25.9691383224
0.146	-0.579099889432	9.51559355627	-6.24660976138	-0.00111814402894	-0.0270525538413	-0.290419873886	0.237057259005	-0.0658876371098	2.30656811409	-0.00460594223723	-0.0812974273185	-0.404558903534	0.0192584562604	-0.389069325378	25.6735952502	-0.00339632494769	-0.0357205315574	0.668872833796	0.000521137818155	0.00263889593504	-0.0392112313866	0.0403075473178	0.720229675392	-23.3616007589	2.47611872527	30.4447397295	-10.0509427544	-0.00325640455608	0.0512389116049	0.240781618195	-0.187387685171	-0.187284433363	-1.05215578573	2.85196869824	34.4533105227	-26.2743344922
0.147	-0.569587417373	9.50935056277	-6.23937722947	-0.00114534149438	-0.027342377034	-0.289226511371	0.236992490733	-0.0636489067552	2.17089259508	-0.00468744295463	-0.0817040074818	-0.408601422976	0.0188822234256	-0.363396344133	25.67236724	-0.00343171358847	-0.0350567499882	0.658690304645	0.000523758202019	0.00260187179339	-0.0348370519118	0.041015957121	0.696589931147	-23.9178877325	2.50655852663	30.4348629859	-9.70254449546	-0.00320502328244	0.0515236356729	0.328666517642	-0.18757540858	-0.188162385044	-0.703747576685	2.88640889286	34.4270787053	-26.1893002149
0.148	-0.560081209012	9.5030661585	-6.32943130657	-0.00117282431777	-0.0276232697481	-0.2725589168	0.236929902977	-0.0615266037788	2.07371335768	-0.00476934288202	-0.0820958472971	-0.375078207599	0.0185316802217	-0.33769006372	25.7401935851	-0.00346644969439	-0.0344154618598	0.623885952191	0.000526332117276	0.00254595872019	-0.0769890944889	0.0417003549662	0.672205759092	-24.8504563762	2.5369906902	30.429464157	-1.09511322901	-0.00315329925706	0.0519244150995	0.472892335656	-0.187763831809	-0.188684072898	-0.339628131012	2.9208228791	34.4008937737	-26.1805630811
0.149	-0.550581295407	9.49676105137	-6.28078295756	-0.00120058361155	-0.027895317817	-0.271537221078	0.236869377849	-0.0595236532208	1.93218775827	-0.00485162784065	-0.0824740699825	-0.381367163278	0.0182068199712	-0.312030437261	25.5790593347	-0.00350055479937	-0.0337947480955	0.617541576446	0.000528843425655	0.00247665803925	-0.0616122673864	0.0423600565957	0.64719749999	-25.1660618294	2.56741963471	30.4284248628	-0.983475174755	-0.00310112539036	0.0524233182984	0.524914062093	-0.187952605111	-0.188862530281	-0.0172866346547	2.95521073004	34.3748081101	-25.9907640684
0.15	-0.541087680181	9.49046940079	-6.30251820199	-0.00122861032151	-0.0281581021002	-0.254031345404	0.236810792479	-0.0576470868698	1.82094494335	-0.00493428331859	-0.0828368858892	-0.344264650128	0.0179075488597	-0.286511785651	25.4582438847	-0.00353404850559	-0.0331926643474	0.586625919816	0.000531278884879	0.00239426040802	-0.103182995079	0.0429945236462	0.621736601056	-25.755736037	2.59784916774	30.4306412003	5.41615018062	-0.00304841137744	0.0530047075329	0.637864406954	-0.188141392558	-0.188712364586	0.317618025234	2.98957256428	34.3488603721	-25.9047118891
0.151	-0.53160034018	9.4842106002	-6.21508297697	-0.00125689519811	-0.0284116510997	-0.253066653518	0.236754019876	-0.0558981193806	1.67699003499	-0.0050172940793	-0.083184635536	-0.351234643331	0.0176336893258	-0.261207282154	25.1507631082	-0.00356694849352	-0.0326073115065	0.584079761838	0.000533627107213	0.00230218426034	-0.0809693002784	0.0436033548068	0.595925720113	-25.8660258501	2.6282825035	30.4360303244	5.36209792644	-0.00299508274297	0.0536525614052	0.657843337576	-0.18832986955	-0.188241619888	0.623871370684	3.02390851811	34.3230472856	-25.7214611601
0.152	-0.52211922604	9.47801768118	-6.1707550569	-0.00128542882916	-0.0286556110043	-0.234853155788	0.236698929715	-0.0542822024447	1.55484383693	-0.00510064383294	-0.0835148717346	-0.309237753929	0.0173849830853	-0.236205198854	24.8534034927	-0.00359927062214	-0.0320369457387	0.556651773821	0.000535877246915	0.00219809514284	-0.127208934718	0.044186277879	0.569920424226	-26.1445659244	2.65872227616	30.4435149853	9.60722396709	-0.00294107833732	0.0543562499053	0.749533662642	-0.188517722182	-0.187463643536	0.932081331965	3.05821871604	34.2973485839	-25.6759421621
0.153	-0.512644262865	9.47190866869	-6.04726993199	-0.00131420172264	-0.0288901759523	-0.234276740085	0.236645389098	-0.0527990309491	1.41149915406	-0.00518431603176	-0.0838295258982	-0.320070573205	0.0171610942854	-0.211572400998	24.4121922189	-0.00363102906539	-0.03147994076	0.557358183622	0.000538020639864	0.00208869075531	-0.0915998403548	0.0447431419799	0.543807777638	-26.0807272505	2.68917055201	30.4530367268	9.43625897169	-0.00288635142409	0.0550975765585	0.733119643855	-0.188704646791	-0.18638557475	1.22405624157	3.09250325115	34.2717216273	-25.5779712163
0.154	-0.50317534796	9.46592114196	-5.92778352858	-0.00134320649883	-0.029119376428	-0.224124211376	0.236593262225	-0.0514547146109	1.27713352221	-0.00526829955438	-0.0841375193506	-0.295916331619	0.0169616088978	-0.18739837419	23.9358613978	-0.00366223307139	-0.0309280712552	0.546380825966	0.000540057875053	0.00198577962378	-0.114222422706	0.0452739214339	0.517751130332	-26.0325673612	2.71962862538	30.4631100048	10.7102970909	-0.00283087756315	0.0558501453184	0.772017875872	-0.188890349329	-0.185019499684	1.5080938891	3.12676217928	34.2461346301	-25.5960230548
0.155	-0.493712355233	9.46006431043	-5.78587953118	-0.00137243556881	-0.0293387635404	-0.214650013333	0.236542412384	-0.0502449674585	1.1423607826	-0.00535258088479	-0.0844251414657	-0.279327898639	0.0167860425552	-0.163734310995	23.3922649909	-0.00369289040481	-0.0303865955771	0.536570530277	0.00054198589536	0.0018702609893	-0.116814846257	0.0457786931501	0.491792302034	-25.8850892344	2.75009728965	30.4742185466	11.5067863949	-0.00277463878849	0.0566274039897	0.782499466766	-0.189074546559	-0.183374961551	1.78098237806	3.16099549348	34.2204937648	-25.685707638
0.156	-0.484255143146	9.4543598635	-5.62301432807	-0.00140187925899	-0.0295486168105	-0.205056526969	0.23649270499	-0.0491698221257	1.00792988297	-0.00543714101104	-0.0846951110364	-0.26061124272	0.016633852698	-0.140645403341	22.7855503178	-0.00372301082604	-0.0298542468743	0.528126875161	0.000543796173156	0.00175029460315	-0.123117926044	0.0462576022536	0.466025904926	-25.6477049824	2.78057735312	30.4859083905	11.8729014397	-0.0027176191228	0.0574119274049	0.786547363561	-0.189256965583	-0.181463085252	2.04277021915	3.1952031031	34.1947254929	-25.8508361597
0.157	-0.474803549204	9.44882802137	-5.4406699338	-0.00143152804261	-0.0297489504208	-0.195610693534	0.236444005783	-0.048228590742	0.874532884452	-0.00552196192972	-0.0849467263345	-0.242619353496	0.0165044336437	-0.11819270543	22.1198455047	-0.00375260282865	-0.0293297583472	0.520850179077	0.000545484054126	0.00162546733679	-0.12653660666	0.0467108840904	0.44053776882	-25.328567229	2.81106919307	30.4977715031	11.8533237129	-0.00265981563172	0.0581950547585	0.779707343776	-0.189437344613	-0.179294976012	2.29344826238	3.22938484293	34.1687541678	-26.0918139461
0.158	-0.465357391454	9.44348747849	-5.2404158141	-0.00146137246252	-0.0299398894173	-0.186267299453	0.236396181533	-0.0474199101253	0.742828348884	-0.0056070254461	-0.0851803064266	-0.224540830703	0.0163971207405	-0.0964331008203	21.3993637141	-0.00378167369659	-0.0288119775377	0.51471144007	0.000547045562556	0.0014975495227	-0.129299021523	0.0471388558286	0.415405707541	-24.9355553292	2.84157280182	30.509446005	11.4956802372	-0.00260123454604	0.0589671165989	0.764416336981	-0.189615433007	-0.176881811862	2.53288003639	3.26354047261	34.1425051758	-26.4061700758
0.159	-0.455916470052	9.4383553258	-5.02388957795	-0.00149140318629	-0.0301215581047	-0.17707007536	0.236349100689	-0.0467417766605	0.613438580651	-0.00569231355036	-0.0853959020922	-0.206650500539	0.0163111945772	-0.0754192259257	20.628386075	-0.00381022958539	-0.0282998000563	0.509643522591	0.00054847804209	0.00136740954621	-0.130980931461	0.0475419085988	0.390699832795	-24.476194164	2.87208783409	30.52061853	10.8493697308	-0.00254189107796	0.0597198195513	0.740989567727	-0.189790991381	-0.174234935501	2.76087268617	3.29766967902	34.1159076517	-26.7888780814
0.16	-0.446480568893	9.4334469925	-4.792777027	-0.00152161102039	-0.0302941100942	-0.168033903657	0.236302634009	-0.0461915846749	0.486945390585	-0.0057778083428	-0.0855936827749	-0.188910864763	0.0162458852581	-0.0551994122022	19.811241372	-0.00383827557468	-0.0277921785392	0.505599511756	0.000549779733997	0.00123597426749	-0.131889625984	0.0479204999831	0.366482935732	-23.9575999606	2.90261365608	30.5310254508	9.96447184868	-0.00248180844216	0.0604454520528	0.710275435331	-0.189963791794	-0.171365890868	2.97721658077	3.33177208131	34.0888969217	-27.2325819172
0.161	-0.437049457293	9.42877620716	-4.54879363906	-0.00155198693384	-0.0304577168187	-0.159179545345	0.236256655132	-0.0457661680986	0.363887761952	-0.00586349209846	-0.0857738285463	-0.171380678014	0.0162003767273	-0.0358176493192	18.9522843942	-0.00386581572038	-0.0272881128495	0.502531867587	0.00055094971557	0.00110398887845	-0.132081152085	0.0482751469097	0.342810917648	-23.3864362082	2.93314939533	30.540453048	8.89072253928	-0.00242101719573	0.0611370408009	0.67290206094	-0.190133617954	-0.168286429009	3.18170713738	3.36584723814	34.0614167354	-27.7277908456
0.162	-0.427622891701	9.42435497702	-4.293666641	-0.00158252207643	-0.0306125683641	-0.150523545452	0.236211041126	-0.0454618441859	0.244760063244	-0.00594934729551	-0.0859365655547	-0.154093338941	0.0161738111176	-0.0173135702398	18.0558737646	-0.00389285310135	-0.0267866490912	0.500395648984	0.000551987769837	0.000972119655738	-0.131657293348	0.0486064189977	0.319733258277	-22.768882534	2.9636939902	30.5487366974	7.6765762642	-0.00235955454998	0.0617882507087	0.629517754533	-0.190300265417	-0.165008497763	3.37415535457	3.39989465715	34.0334212963	-28.2630871702
0.163	-0.41820061742	9.42019358466	-4.02911808435	-0.001613207796	-0.0307588707745	-0.14208127543	0.236165672975	-0.0452744586421	0.130011024303	-0.00603535665719	-0.0860821578079	-0.137091167482	0.0161652931033	0.000277541770778	17.1263502564	-0.00391938986515	-0.0262868785144	0.499145504597	0.000552894303913	0.000840948496854	-0.130685024419	0.0489149323814	0.297293509063	-22.1106158929	2.99424623814	30.5557591699	6.36836879887	-0.00229746373628	0.0623933766787	0.580734185447	-0.190463541778	-0.161544224099	3.5543919726	3.43391380634	34.0048770727	-28.8253601771
0.164	-0.408782370327	9.41630060108	-3.75684906985	-0.00164403565362	-0.0308968444608	-0.133866097179	0.23612043603	-0.0451994314819	0.0200432959246	-0.00612150319132	-0.0862109104457	-0.120414107947	0.0161738942367	0.0169247250214	16.1680162448	-0.00394542727351	-0.0257879381922	0.498735139719	0.000553670274812	0.000710993300905	-0.129225367481	0.0492013440355	0.27552979915	-21.4168039348	3.0248048418	30.5614481506	5.00959246606	-0.00223479338796	0.062947319971	0.527152399134	-0.190623266837	-0.157905893964	3.72226829827	3.46790412705	33.9757643584	-29.4000683837
0.165	-0.39936787857	9.41268291387	-3.47852535313	-0.00167499743702	-0.0310267223388	-0.125889658818	0.236075220412	-0.0452318030533	-0.0847864388488	-0.00620777023079	-0.0863231685083	-0.10410201738	0.016198657245	0.0326012915122	15.1851167368	-0.00397096574878	-0.0252890123508	0.499116543204	0.000554317129536	0.000582716146775	-0.127328940779	0.0494663466062	0.254475342298	-20.6921097691	3.05536845242	30.5657730927	3.64029186219	-0.0021715969396	0.0634455767445	0.469361147983	-0.19077927275	-0.154105932051	3.87765552721	3.50186504851	33.9460785611	-29.9715261981
0.166	-0.389956864228	9.40934576895	-3.19576448575	-0.00170608517224	-0.0311487480977	-0.118161858962	0.236029921371	-0.0453662797034	-0.184166861465	-0.0062941414731	-0.0864193161008	-0.0881931676086	0.0162386002712	0.0472847609944	14.1818222275	-0.00399600492208	-0.0247893342599	0.500239638592	0.000554836753367	0.000456531515182	-0.125040322407	0.0497106637443	0.234158933851	-19.9407071242	3.08593570973	30.5687415311	2.29658487253	-0.00210793203736	0.0638842277453	0.407940853638	-0.190931404158	-0.150156882508	4.02044355811	3.53579600339	33.9158311934	-30.523209203
0.167	-0.380549044932	9.40629282441	-2.91012460343	-0.00173729113353	-0.031263174484	-0.110690913679	0.235984439592	-0.0455972786206	-0.277830973035	-0.0063806010185	-0.0864997747064	-0.072724043559	0.0162927210412	0.0609567788585	13.1622135006	-0.00402054368341	-0.0242881884049	0.502052071468	0.000555231425037	0.000332811823995	-0.122399059967	0.0499350459252	0.214605427963	-19.1663046526	3.11650527799	30.5703949788	1.01031046361	-0.00204385995838	0.0642599302125	0.343464080637	-0.191079518294	-0.146071390819	4.15053981962	3.56969644426	33.885050553	-31.0380715914
0.168	-0.371144135412	9.40352621465	-2.62309491937	-0.00176860785159	-0.031370261641	-0.103483400314	0.235938681467	-0.045918971438	-0.365554661839	-0.00646713340645	-0.0865650011881	-0.0577289199064	0.0163600009405	0.0736030198057	12.1302683937	-0.00404458023401	-0.0237849127928	0.504499152674	0.000555503776829	0.000211891760314	-0.119441067395	0.0501402667325	0.195836186645	-18.3721779824	3.14707587774	30.5708045346	-0.191198712215	-0.00197944503822	0.0645699100968	0.276495688092	-0.191223485083	-0.141862186733	4.26786835433	3.60356586058	33.8537820825	-31.4988694098
0.169	-0.361741850274	9.40104406058	-2.3412132184	-0.00180002457252	-0.031463180217	-0.0823537516408	0.235892706195	-0.0460315723777	0.140352782561	-0.00655371368014	-0.0865955461841	-0.00336107195108	0.0164395045661	0.0854042313389	11.4721546727	-0.00406811159071	-0.0232778005997	0.509725233534	0.000555645401009	7.13565992148e-05	-0.161629254804	0.0503235047755	0.170639899403	-32.0203965026	3.17766737215	30.6121842867	82.950702779	-0.00191476473772	0.0647906909042	0.165065926615	-0.191363246768	-0.137661182813	4.13413948414	3.63740342868	33.8213541163	-33.357063001
0.17	-0.35234188747	9.39888154778	-1.98381236824	-0.00183152770238	-0.0315430795091	-0.0774448324464	0.235846699582	-0.0459816525213	-0.040513069951	-0.00664030929809	-0.0865956897238	0.00307399245139	0.0165303284055	0.096243447426	10.2062775016	-0.00409113306871	-0.0227651553919	0.51556518211	0.000555641171707	-7.9815203335e-05	-0.140714350296	0.0504788655758	0.140081701165	-29.0959999731	3.20831972969	30.6925307773	77.7422783803	-0.00184991418251	0.0649104195311	0.0743913272372	-0.191498800292	-0.133445866312	4.2964935184	3.67120810581	33.7880001445	-33.3508805763
0.171	-0.342943908656	9.39707608139	-1.62712041452	-0.00186310830789	-0.0316181315096	-0.072659168738	0.235800656673	-0.0461041670857	-0.204516058788	-0.00672690139942	-0.0865885129351	0.0112795850509	0.0166313616222	0.105822985992	8.95279962977	-0.00411363885886	-0.0222464249085	0.521895784652	0.000555494764079	-0.000213000051861	-0.125655346755	0.0506051118181	0.112410783432	-26.2458354924	3.23904973564	30.7674811411	72.1584493481	-0.00178498800204	0.0649419414005	-0.0113475884436	-0.19163006835	-0.129090249024	4.41474105848	3.70497946361	33.7547154519	-33.2185045686
0.172	-0.333547557843	9.39562554415	-1.27395407227	-0.00189476162295	-0.0316884985986	-0.0680750091888	0.235754413434	-0.0463823111211	-0.351772012073	-0.00681348205516	-0.0865727985405	0.0201492040796	0.0167413525816	0.114158932968	7.71909432272	-0.00413562266989	-0.0217211971509	0.528559730439	0.00055522188729	-0.000332753527099	-0.113851603721	0.0507050886213	0.0875428229022	-23.4900855676	3.26985183974	30.8367270398	66.3333479483	-0.00172007229362	0.0648894754352	-0.0935843421657	-0.191756928938	-0.124630926196	4.50390459748	3.73871763707	33.721631476	-32.9494473096
0.173	-0.324152482462	9.39452521735	-0.926699519157	-0.0019264830692	-0.0317543938995	-0.0637155925615	0.235707822567	-0.0467994225813	-0.482450908399	-0.00690004251395	-0.0865481190397	0.0292097974998	0.0168590689236	0.12127375099	6.51054172083	-0.00415707786821	-0.0211891994938	0.535435583766	0.000554834616843	-0.000441787366038	-0.104216074158	0.0507815478939	0.0653757222761	-20.8441156846	3.30072024699	30.9000874611	60.3874947373	-0.00165524936615	0.0647563795106	-0.1726075071	-0.191879291046	-0.120093289876	4.57136804145	3.77242289781	33.6888899997	-32.5335052274
0.174	-0.31475833577	9.39376816718	-0.587400827324	-0.00195826828953	-0.0318160467616	-0.0595901316647	0.235660753327	-0.0473390569269	-0.59681778308	-0.00698657379419	-0.0865144414476	0.0381453866466	0.0169833031358	0.127194673444	5.33130318829	-0.0041779976054	-0.0206502748972	0.542413609579	0.000554342768543	-0.00054190923453	-0.0960276628257	0.0508371327376	0.0457939651294	-18.3193986089	3.33164903813	30.9574948297	54.4272423964	-0.00159059825203	0.0645458487268	-0.248454060528	-0.1919970863	-0.115497219068	4.62077357515	3.806095664	33.6566423907	-31.9617128707
0.175	-0.305364778905	9.39334556274	-0.257808048278	-0.00199011315838	-0.031873690946	-0.0556982371536	0.235613091255	-0.047985087247	-0.695242857095	-0.00707306701209	-0.0864719943474	0.0467488138565	0.0171128768153	0.13195268553	4.18472098223	-0.00419837492879	-0.0201043718776	0.549392429541	0.000553754648417	-0.000634331017779	-0.0888159036722	0.050874365818	0.0286721956702	-15.9241403093	3.36263227597	31.0089808467	48.5447915979	-0.00152619476713	0.0642611210669	-0.321001259194	-0.19211026484	-0.110859860314	4.65394393273	3.83973650924	33.6250480853	-31.2268979903
0.176	-0.295971482646	9.39324695539	0.0605933528859	-0.00202201378221	-0.0319275567045	-0.0520332798997	0.235564737808	-0.0487218071887	-0.778197026113	-0.00715951359772	-0.0864211769088	0.0548860632844	0.0172466440644	0.13558181255	3.07353305865	-0.00421820288321	-0.0195515369562	0.55627741326	0.000553077544426	-0.000719876962707	-0.082275986183	0.0508956410424	0.0138782532744	-13.6637444824	3.39366409765	31.0546625165	42.8185479771	-0.00146211140516	0.0639056028873	-0.390035099981	-0.192218793257	-0.106196973155	4.67183038569	3.8733461696	33.5942726289	-30.3240147922
0.177	-0.286578128902	9.39346053258	0.366561015602	-0.00205396649341	-0.0319778657049	-0.0485847208256	0.235515609891	-0.0495340259905	-0.846240577637	-0.00724590543501	-0.0863624976741	0.0624724062582	0.0173834942594	0.13811857754	1.99999692175	-0.00423747460579	-0.018991908201	0.562980097064	0.000552318045401	-0.000799121088273	-0.0762122649489	0.0509032180607	0.00127578327657	-11.5411955132	3.42473879324	31.0947286591	37.3137372248	-0.00139841713516	0.063482937112	-0.455296450704	-0.192322653527	-0.101523567924	4.6749800765	3.90692554864	33.56448545	-29.2503429968
0.178	-0.27718441196	9.39397335174	0.659077308374	-0.00208596784023	-0.0320248279291	-0.045339727596	0.235465639303	-0.050407150858	-0.900009157369	-0.00733223495047	-0.0862965332563	0.0694564291698	0.0175223543283	0.13960156017	0.965968338118	-0.00425618341443	-0.0184257090913	0.569418122512	0.00055148224607	-0.000872477572465	-0.0705007034367	0.0508992191961	-0.00927351256674	-9.55739617342	3.45585087113	31.129427131	32.0832065474	-0.00133517715018	0.0629970328425	-0.516512088268	-0.192421842408	-0.0968541947843	4.66376620217	3.9404757201	33.5358574804	-28.005596092
0.179	-0.267790039506	9.39477155639	0.937331999186	-0.00211801457416	-0.0320686399392	-0.0422842925673	0.2354147721	-0.0513272549644	-0.940199055476	-0.00741849516728	-0.0862239003673	0.0758093489421	0.0176621906198	0.140071022907	-0.0270428649819	-0.00427432289014	-0.0178532423222	0.575515415563	0.00055057587733	-0.000940259908043	-0.0650639677187	0.0508856284655	-0.0179079484678	-7.71147562878	3.48699511115	31.1590529099	27.1683513559	-0.00127245259922	0.0624520690725	-0.573415451659	-0.192516371036	-0.0922030611047	4.63850115717	3.9739979282	33.5085587019	-26.5919609256
0.18	-0.25839473344	9.39584057501	1.20070522744	-0.00215010363617	-0.0321094840851	-0.0394039991697	0.235362967907	-0.0522811309388	-0.967552893329	-0.00750467973585	-0.0861452367543	0.0815178770972	0.0178020104247	0.139568586859	-0.977829231386	-0.00429188695299	-0.0172748833885	0.581202451896	0.000549604387689	-0.00100271937386	-0.0598549639158	0.0508642923797	-0.0247642231616	-6.00107375873	3.51816660618	31.183937144	22.6001168266	-0.0012103003241	0.0618524811675	-0.625760358323	-0.192606264599	-0.0875840645948	4.59949186281	4.00749358539	33.4827556811	-25.0140807293
0.181	-0.248998230501	9.39716530293	1.4487506221	-0.00218223214239	-0.0321475283539	-0.0366845385706	0.235310199176	-0.0532563305168	-0.982846262748	-0.00759078294826	-0.0860611880829	0.0865794656493	0.0179408631919	0.13813694762	-1.88544924599	-0.00430886993164	-0.0166910739008	0.586416523485	0.000548572993073	-0.0010600698579	-0.0548460041668	0.0508369222372	-0.0299760618596	-4.4226036373	3.54936079336	31.2044372192	18.400033474	-0.00114877261549	0.0612029360478	-0.673329881073	-0.192691562024	-0.0830107854185	4.5470664897	4.0409642678	33.4586091462	-23.2789890449
0.182	-0.239600282716	9.39873026757	1.68117864465	-0.00221439736989	-0.0321829266471	-0.0341120477715	0.235256450415	-0.0542411914447	-0.986875593197	-0.00767679974169	-0.0859723987748	0.0909991505105	0.0180778414783	0.135819625179	-2.74919563564	-0.00432526662592	-0.0161023146585	0.591101961218	0.000547486706285	-0.00111250371838	-0.0500217167992	0.0508050976513	-0.0336731098989	-2.97149244137	3.5805734759	31.2209278634	14.581254974	-0.00108791699739	0.0605083001698	-0.715941874878	-0.192772315646	-0.0784964586858	4.48158697586	4.0744117082	33.4362716516	-21.3960000761
0.183	-0.230200665196	9.40050477149	1.86782920512	-0.00224659838915	-0.0322191118693	-0.038258396653	0.235201720757	-0.0552181249983	-0.966991514084	-0.0077627334165	-0.0858949508307	0.0638967377708	0.0182120896905	0.132676799141	-3.53645643995	-0.00434107511759	-0.0155146686881	0.58418997944	0.000546359581624	-0.00114174560324	-0.00846205290554	0.0507702313349	-0.0360595229203	-1.80133360141	3.61180157554	31.2352714175	14.1058532428	-0.0010277636744	0.059798345806	-0.703966852745	-0.192848599252	-0.0740707532259	4.36982394406	4.10783756779	33.4154475343	-20.2522346918
0.184	-0.220799168494	9.40248863361	2.09989503934	-0.00227883427522	-0.0322526602634	-0.0288383915395	0.23514601935	-0.056184689181	-0.966136851348	-0.00784858644623	-0.0858111086488	0.103787625991	0.0183427964943	0.128736808476	-4.34352488998	-0.00435629395691	-0.0149230099454	0.599127506001	0.000545202127907	-0.00117316183124	-0.0543704030933	0.0507336201236	-0.0371628997593	-0.405420076509	3.6430423689	31.2463152918	7.98189533129	-0.000968334960388	0.0590590822134	-0.774560332598	-0.192920494582	-0.0697199056492	4.33187120943	4.14124365134	33.3967195688	-17.2036962863
0.185	-0.211395588217	9.40467191857	2.26667487668	-0.00231110241337	-0.0322836160498	-0.0330731811609	0.235089360501	-0.0571330074903	-0.930499767535	-0.00793435287681	-0.0857217524978	0.0749246760206	0.0184691827586	0.124035720082	-5.05865189932	-0.00437091926544	-0.0143276071194	0.591678145978	0.000544012998183	-0.00120509761736	-0.00950116915374	0.0506964995412	-0.0370782650857	0.574689423549	3.67429261473	31.2541763713	7.74026366696	-0.0009096596735	0.0582914915623	-0.760620969472	-0.192988089568	-0.0654700675775	4.16780493397	4.1746320389	33.3800555429	-16.1243553981
0.186	-0.201989735683	9.40703315097	2.45578993089	-0.00234340036437	-0.0323122859495	-0.0242666183094	0.2350317675	-0.0580529949826	-0.909475217108	-0.00802002816856	-0.0856288310049	0.110918309801	0.0185905142681	0.118627298928	-5.75819040873	-0.00438494781818	-0.013729498356	0.604539380838	0.000542792696956	-0.00123550483681	-0.0513132697542	0.0506599936308	-0.0359335555787	1.7147295904	3.70554944615	31.2594864714	2.87993666157	-0.000851763177373	0.0575015006922	-0.81936077069	-0.193051484496	-0.0613197875876	4.13275504578	4.20800492498	33.3657166175	-12.5534954406
0.187	-0.192581437847	9.40956252128	2.60295068379	-0.00237572582238	-0.0323386300665	-0.0284216157543	0.234973271817	-0.0589383722843	-0.861279386329	-0.00810560875027	-0.0855323324073	0.082078885247	0.0187061019936	0.112548152178	-6.40010309112	-0.0043983769882	-0.0131288416958	0.596773939535	0.000541542596397	-0.00126469628148	-0.00706961957758	0.0506251215047	-0.0338106965888	2.53098838948	3.73681035737	31.2623359668	2.81905415468	-0.000794666840924	0.0566911722047	-0.80129620437	-0.193110790575	-0.0572923701196	3.92207989038	4.24136461321	33.3536598468	-11.5600459836
0.188	-0.183170537023	9.41223912586	2.75025846262	-0.00240807659753	-0.0323629202324	-0.0201587160154	0.234913912362	-0.059780536369	-0.823048783001	-0.00819109196049	-0.0854340880333	0.114409862941	0.0188153018665	0.10585159363	-6.99301400337	-0.00441120483729	-0.0125268564836	0.607196484933	0.000540264785934	-0.0012909246448	-0.0453871070631	0.0505928036358	-0.0308250412149	3.44032235842	3.76807319856	31.2633464049	-0.79817805998	-0.000738387640303	0.0558672290378	-0.84659012937	-0.193166130153	-0.0533867859684	3.88908841205	4.27471348736	33.3440884508	-7.58274592832
0.189	-0.173756890812	9.415053296	2.87808182661	-0.00244045059632	-0.0323850773458	-0.0241555106641	0.234853734778	-0.0605746326684	-0.765143815777	-0.00827647585317	-0.0853336973332	0.0863715372179	0.0189175150037	0.0985746807682	-7.56081172114	-0.00442343007058	-0.0119236100835	0.599296315326	0.000538961691074	-0.00131526507371	-0.00329375076672	0.0505638680577	-0.0270461151375	4.11752979629	3.79933616331	31.2625830998	-0.728432105854	-0.000682938100329	0.0550318509092	-0.824166127918	-0.193217635089	-0.0496230857652	3.63831199461	4.30805400672	33.3369502645	-6.69362676516
0.19	-0.164340371502	9.41798532319	2.98597255256	-0.00247284580792	-0.032405345861	-0.016381519803	0.23479279069	-0.0613135428666	-0.712676580762	-0.00836175915466	-0.0852329056493	0.115211830562	0.0190121870021	0.0907693160653	-8.04991768464	-0.00443505210084	-0.0113204504448	0.607022962085	0.000537635985918	-0.00133614523969	-0.0384665811803	0.0505390573236	-0.0225753530524	4.82399437382	3.83059776866	31.2606276114	-3.1825447958	-0.00062832608059	0.0541921885692	-0.855158552019	-0.193265447269	-0.0460012742606	3.60531101446	4.34138867174	33.3323797763	-2.44734967127
0.191	-0.154920866	9.42102568086	3.09474278754	-0.00250526029239	-0.0324236230725	-0.0201729032906	0.234731137088	-0.0619936603032	-0.64755829249	-0.0084469411522	-0.0851310894269	0.0884206141855	0.019098808141	0.0824729615409	-8.54279136418	-0.00444607100731	-0.0107173624952	0.599152936935	0.000536290407101	-0.00135501239337	0.000732273816539	0.0505190340586	-0.0174711768619	5.3843580072	3.86185684377	31.257522596	-3.02748591453	-0.000574554876165	0.0533502202804	-0.828778025559	-0.193309716719	-0.0425376262482	3.32198501029	4.37472002033	33.3303173998	-1.67740332708
0.192	-0.145498266601	9.42417311734	3.20013018372	-0.00253769379109	-0.0324433743189	-0.0193295895297	0.234668687305	-0.0629059067854	-1.17693467194	-0.00853202316595	-0.0850329380837	0.107882072276	0.0191768063221	0.0735234006763	-9.35633036515	-0.00445648633133	-0.0101132855406	0.609000972327	0.000534929690727	-0.00136642035376	-0.0235481946065	0.0505080147839	-0.00456737248257	20.4232507514	3.89309120448	31.2111988179	-89.6200702321	-0.000521624486175	0.0525105597004	-0.850543134591	-0.193350559919	-0.0391487732747	3.45572093676	4.40805069582	33.3310335909	3.10978564247
0.193	-0.136072494146	9.42737179294	3.19722100697	-0.00257014613086	-0.032461305229	-0.0165322305165	0.234605237222	-0.0639942593132	-0.9997703837	-0.00861700276377	-0.0849262575494	0.105478996338	0.0192456134385	0.0640908322545	-9.50880647842	-0.00446629630334	-0.0095066584761	0.604253156696	0.0005335530638	-0.00138683350183	-0.0172781015281	0.050513239554	0.015016912606	18.7453194257	3.92425864845	31.12368913	-85.3993055485	-0.000469536735284	0.0516649420818	-0.840692102482	-0.193388040546	-0.03581248103	3.21686355281	4.44138384563	33.3352660196	5.35507164896
0.194	-0.126643528206	9.43056008725	3.17936761375	-0.00260261499143	-0.0324764159097	-0.0136891309485	0.234540785469	-0.064909246518	-0.830204025959	-0.00870187674998	-0.0848217148794	0.103606343655	0.0193049189145	0.05452011976	-9.63261851044	-0.00447550219417	-0.00890512319348	0.598817408554	0.000532158612567	-0.00140206896351	-0.0131928218234	0.0505372176692	0.0329393177458	17.0994908539	3.95534088426	31.0407824843	-80.4139859285	-0.000418288198207	0.0508321320708	-0.824927919644	-0.193422298519	-0.0327034658984	3.00116671028	4.47472233343	33.3417095801	7.53204943612
0.195	-0.117211386055	9.43372421488	3.14888764801	-0.00263509754486	-0.0324886909423	-0.0108609343461	0.234475501518	-0.0656586554084	-0.668613754795	-0.00878664713789	-0.0847190609213	0.101701572596	0.0193545978054	0.0448376620033	-9.73229700311	-0.00448410942555	-0.0083093395581	0.592749862204	0.0005307507789	-0.00141359837092	-0.0098659929954	0.0505783093987	0.0492441411899	15.5101560342	3.98634285792	30.9631648427	-74.8212972283	-0.000367863470421	0.0500173235031	-0.804689215767	-0.193453552876	-0.0298052473453	2.79527039593	4.50806833199	33.3502875367	9.62386371195
0.196	-0.107776097693	9.43685250997	3.10770252225	-0.00266759096696	-0.0324981532618	-0.00806370455393	0.234409546889	-0.0662506028967	-0.515281221829	-0.00887131584553	-0.0846183543733	0.0997115234059	0.0193945497558	0.0350662387191	-9.8105495653	-0.00449212404844	-0.00771990623379	0.58611678642	0.000529332938549	-0.00142208233126	-0.00710192768292	0.050634929874	0.0639968095487	13.9951806833	4.01727012697	30.8913732495	-68.7618892696	-0.000318242432427	0.049224752483	-0.780452824359	-0.193482011045	-0.0271110915401	2.59304121451	4.54142392896	33.360906418	11.613898892
0.197	-0.0983377038781	9.43993511903	3.05751560896	-0.00270009246383	-0.0325048404861	-0.00531074396713	0.234343074867	-0.0666934404058	-0.370393796475	-0.00895588487074	-0.0845196960462	0.0976051307807	0.0194246960734	0.0252263965465	-9.86913477982	-0.00449955268041	-0.00713735768836	0.578980304428	0.000527907890868	-0.00142801303019	-0.00475947018094	0.0507055675945	0.0772786313946	12.5684630087	4.04812871796	30.8258087416	-62.3671264779	-0.000269400957588	0.0484581971963	-0.752657749068	-0.193507875909	-0.0246186353052	2.39187125512	4.57479111047	33.3734566055	13.4864761159
0.198	-0.0888962544178	9.44296380161	2.99984955642	-0.00273259928516	-0.0325088021705	-0.00261262486492	0.23427623032	-0.0669956540368	-0.234033465385	-0.00904035632285	-0.0844232081733	0.0953706150685	0.0194449778778	0.0153372123213	-9.90923367074	-0.00450640244286	-0.00656216721178	0.571400648736	0.000526478001911	-0.0014317648843	-0.00274423803558	0.0507887984598	0.0891830992691	11.2404727403	4.07892499532	30.7667459825	-55.7583917882	-0.000221311352147	0.0477210136847	-0.721709274054	-0.193531348858	-0.0223272634623	2.19087243068	4.60817174554	33.387813532	15.2273768298
0.199	-0.0794518149057	9.44591522254	2.90299229766	-0.0027651070312	-0.0325066899128	0.00683714025581	0.2342092972	-0.0668705858696	0.484169799602	-0.00912473089166	-0.0843259294514	0.0991868286146	0.019455460299	0.00562762999046	-9.50993099087	-0.00451268219854	-0.00599734414779	0.558245479246	0.000525043213313	-0.00143781231127	-0.0093506159028	0.0508796862876	0.0925925563536	-4.42155857131	4.10968673781	30.7567389904	35.7444076557	-0.000173941308655	0.0470190733004	-0.682171494561	-0.193552673084	-0.0203211881673	1.82127815939	4.64156746699	33.403629356	16.4042712525
0.2	-0.0700044299223	9.44885474423	2.97605107771	-0.0027976110373	-0.032501322276	0.00389813334004	0.23414266724	-0.0663893339939	0.478333951789	-0.00920901166653	-0.0842356202807	0.08143151283	0.0194562510676	-0.00404609284264	-9.83751467532	-0.00451840183369	-0.00544192615806	0.552590500225	0.000523606343658	-0.00143592699938	0.0131212396823	0.0509703818888	0.0887986459654	-3.16626220508	4.14046104279	30.7918709694	34.5195503589	-0.000127254268021	0.0463550079667	-0.645959172915	-0.193572148115	-0.0186288740682	1.56335003895	4.67497937894	33.4201945425	16.7261017226
0.201	-0.0605541038528	9.45179739486	2.9092501768	-0.00283010904138	-0.0324946858835	0.00937465155221	0.234076525942	-0.0658932616449	0.513810746139	-0.00929320350083	-0.0841480483287	0.093712391048	0.0194472621389	-0.013931764421	-9.93382848131	-0.00452356914171	-0.00489268988206	0.545882051782	0.000522172131303	-0.00143249770953	-0.00626265998972	0.0510577855599	0.0860086962525	-2.41363722074	4.1712714833	30.8290100419	39.7585945278	-8.12129568921e-05	0.0457276142916	-0.608828177281	-0.193590005931	-0.0170867577872	1.52088252292	4.70840866886	33.4383853005	19.6554141715
0.202	-0.0511008387174	9.45473287593	2.96171197036	-0.00286259974107	-0.0324867134955	0.00657012460215	0.234010890579	-0.0653774636404	0.517785262666	-0.00937730884405	-0.0840626381058	0.077108054822	0.0194283031557	-0.0239862019983	-10.1750466734	-0.00452819007208	-0.00434917086425	0.541155983839	0.000520741650346	-0.00142846420547	0.0143296681099	0.051142893186	0.0842065559429	-1.1906433985	4.20212002803	30.8680794191	38.3801599108	-3.57812487494e-05	0.0451358019938	-0.574796418214	-0.193606403708	-0.0157087968234	1.23503940483	4.74185692832	33.4581336154	19.841215644
0.203	-0.0416446278999	9.45768875916	2.95005449167	-0.00289508278509	-0.0324793745513	0.00810776365142	0.23394577781	-0.0648480747057	0.54099260678	-0.00946133272713	-0.0839851280423	0.0779120722436	0.0193992017625	-0.0342165844802	-10.2857182906	-0.00453227019258	-0.00381107012939	0.535045485871	0.000519318542881	-0.0014177507229	0.00709729702794	0.0512267475272	0.0835021265111	-0.218215465138	4.23300757544	30.9070154062	39.4918143265	9.07859271881e-06	0.0445838809425	-0.529045684361	-0.193621532566	-0.0145489180692	1.08471810352	4.77532531349	33.478636736	21.165025685
0.204	-0.032185467559	9.46063192247	2.93627213076	-0.00292755781094	-0.0324706771598	0.00928701950397	0.233881206611	-0.0642943238607	0.56650908303	-0.00954527965481	-0.0839087273264	0.0748893596028	0.0193598227299	-0.0445414806851	-10.3640741191	-0.00453581534703	-0.00327923877299	0.52861722693	0.00051790475165	-0.00140983173972	0.00874066933147	0.0513103812691	0.0837653571557	0.744676754286	4.26393448431	30.9468023352	40.082043644	5.3407749104e-05	0.0440744318278	-0.489852545074	-0.193635581623	-0.0135491956789	0.914726677118	4.80881482168	33.5003796437	22.3207896203
0.205	-0.0227233716313	9.46355993294	2.91974880786	-0.00296002353722	-0.0324607753906	0.0105165188779	0.233817202497	-0.0637139037715	0.594331095344	-0.00962915148657	-0.0838349361982	0.0726928967197	0.0193100882685	-0.0549274421656	-10.407848842	-0.00453883192598	-0.00275391912032	0.522022078418	0.000516499133313	-0.0014014049346	0.00811294089863	0.051394753464	0.0849790327652	1.68267446489	4.29490135822	30.9869454916	40.2042691112	9.72477582874e-05	0.043605586539	-0.447838032498	-0.193648717874	-0.0127233065065	0.737051667762	4.8423266085	33.5231940021	23.3079271913
0.206	-0.0132583567216	9.46646988648	2.90015826986	-0.00299247875838	-0.0324496669302	0.0117004018866	0.233753793278	-0.0631045342465	0.62440795463	-0.00971295072969	-0.083763550034	0.0700794316217	0.0192499547944	-0.0653395059081	-10.4162786429	-0.00454132653416	-0.00223529724429	0.515221673642	0.000515101832102	-0.00139319748646	0.00830195538583	0.0514807994185	0.0871128761895	2.58501238361	4.32590832976	31.0269975819	39.8999115527	0.000140639969129	0.043178835145	-0.405664755539	-0.193661117679	-0.0120763044933	0.556952358573	4.87586166035	33.5469096865	24.1234416664
0.207	-0.0037904424879	9.46935858097	2.87723071237	-0.00302492227841	-0.0324373731239	0.0128872106143	0.233691009016	-0.0624639902118	0.656680114567	-0.00979667988247	-0.0836947555356	0.0675095652769	0.0191794139133	-0.0757422564219	-10.3892223847	-0.0045433059631	-0.00172356063427	0.508251546402	0.000513712779336	-0.00138490804559	0.00827692636494	0.0515694191455	0.0901265777329	3.44239070304	4.35695510531	31.0665535258	39.2119763382	0.000183626697763	0.0427946221213	-0.362761291967	-0.193672960414	-0.0116091650357	0.377326556598	4.9094207926	33.5713548238	24.7668329328
0.208	0.00568034808328	9.47222256138	2.85073010105	-0.00305735290938	-0.0324238888237	0.0140813898543	0.233628881961	-0.0617901196381	0.691061032703	-0.00988034152868	-0.083628536875	0.0649277558332	0.0190984926189	-0.086100332409	-10.3269295896	-0.00454477717866	-0.00121887048486	0.501128752432	0.000512332004216	-0.00137664219483	0.00825477515491	0.0516614680503	0.0939712319247	4.2469176806	4.38804100774	31.105251334	38.1836400256	0.00022625074819	0.0424534787336	-0.319525483316	-0.193684425277	-0.0113205601737	0.199883167632	4.94300464907	33.5963581025	25.2397244871
0.209	0.0151539884385	9.475058149	2.82044515122	-0.00308976945317	-0.0324091987617	0.0152987340825	0.233567446465	-0.0610808731637	0.727431916166	-0.00996393822922	-0.083564864207	0.0624175803096	0.0190072530746	-0.0963787560535	-10.2299176994	-0.00454574729755	-0.000721367290891	0.493877635497	0.000510959454461	-0.00136845731603	0.0081149824432	0.0517577490077	0.098590682898	4.991984266	4.41916501941	31.1427720084	36.8577086888	0.000268555323396	0.0421556716787	-0.27608862656	-0.193695689433	-0.0112077532054	0.0257307688007	4.97661370351	33.6217507741	25.5456186831
0.21	0.0246304482453	9.47786146476	2.78618635159	-0.00312217068969	-0.0323932742775	0.0165502343916	0.23350673886	-0.0603343362383	0.765641934588	-0.0100474724859	-0.0835036492118	0.0600124101038	0.0189057921125	-0.106543168182	-10.0989065582	-0.0045462235651	-0.000231167826035	0.486521294213	0.000509594989987	-0.00136047163108	0.00785638744537	0.0518590057321	0.103922765893	5.6721817248	4.45032582489	31.1788389411	35.2761567608	0.000310583805532	0.0419012925932	-0.23266954437	-0.193706926837	-0.0112670542196	-0.14433279715	5.01024826311	33.6473684305	25.6896940619
0.211	0.0341096932032	9.48062845094	2.74778602234	-0.00315455536469	-0.0323760757234	0.0178468737904	0.233446797312	-0.0595487599742	0.805510593345	-0.0101309466938	-0.0834447665764	0.0577528605718	0.0187942405225	-0.116560011933	-9.93478094385	-0.00454621333173	0.000251634578692	0.479083515242	0.000508238346841	-0.00135281466096	0.00745755279286	0.051965917352	0.109900473827	6.28323414191	4.48152185281	31.2132168904	33.47974189	0.000352379564587	0.0416902255161	-0.189464609845	-0.193718307394	-0.0114940599192	-0.309678601916	5.04390847362	33.6730525863	25.6786175407
0.212	0.0435916882284	9.48336159941	2.71851090662	-0.00318692151941	-0.0323562337156	0.0218371418614	0.233387660332	-0.0587251996891	0.84160997672	-0.0102143617053	-0.0833852564052	0.0612674818403	0.0186727580235	-0.12640498591	-9.75516700937	-0.0045457257785	0.000723471884145	0.464591095664	0.000506887150017	-0.00134957898839	-0.000986207636515	0.0520791092287	0.116483279581	6.88237736555	4.51275105309	31.2451836715	30.4538202062	0.000393991379827	0.0415334049646	-0.12417649317	-0.193729995509	-0.0118821697261	-0.466541011818	5.0775943499	33.6986999733	25.6161564328
0.213	0.0530763938199	9.48604958367	2.65745762375	-0.00321926718704	-0.0323351015311	0.0204272270585	0.233329368019	-0.0578594263467	0.889936708147	-0.0102977187073	-0.0833287475388	0.051750250961	0.018541536661	-0.136037739176	-9.51033952304	-0.00454477011819	0.00118784872365	0.464162583354	0.000505540118571	-0.00134448390222	0.0111763799737	0.0521991321802	0.123562623533	7.27631053992	4.54401120892	31.2751280036	29.4348440394	0.000435465963246	0.0414157618736	-0.11110968886	-0.193742150789	-0.0124283901162	-0.625899768434	5.11130575934	33.7241189119	25.2217208557
0.214	0.0625637642938	9.48869136417	2.62610337514	-0.00325159105431	-0.0323126330103	0.0245098146643	0.233271962664	-0.0569512840189	0.926347947447	-0.0103810204379	-0.0832747135948	0.0563176371725	0.0184008014192	-0.145432744349	-9.27967082309	-0.00454335397492	0.00164443782906	0.449015627462	0.000504198389148	-0.00133897494454	-0.000158464623155	0.0523264512864	0.131075588844	7.74962008194	4.57530015875	31.3027716456	25.8524400331	0.00047684370223	0.0413397160942	-0.0409818700255	-0.193754930952	-0.0131319358635	-0.781191726099	5.14504236093	33.7490842693	24.7089939862
0.215	0.0720537493171	9.49127868227	2.54853282112	-0.0032838916934	-0.0322886451837	0.0234658385452	0.233215487545	-0.0559989539117	0.978312266758	-0.0104642688788	-0.0832221683088	0.0487729347005	0.0182508074337	-0.15455522673	-8.9652939379	-0.00454148496877	0.00209357447018	0.449257654778	0.000502861689206	-0.00133442493881	0.00925847608141	0.0524614551008	0.138932039844	7.96328191817	4.60661564452	31.3281998929	25.0040545687	0.000518165391445	0.041303662336	-0.0311256462965	-0.193768485724	-0.0139776080212	-0.91015258932	5.17880368684	33.7735675501	24.2575675957
0.216	0.0815462933283	9.49380934028	2.51278320141	-0.00331616758511	-0.0322631382375	0.0275480537057	0.233159986841	-0.0550024527877	1.01468998112	-0.0105474656243	-0.0831713227787	0.0529181255406	0.0180918391677	-0.163381305297	-8.68686319722	-0.00453917066519	0.00253503267347	0.433658751797	0.000501529335981	-0.00133028151129	-0.0009716210443	0.0526044534265	0.147064611696	8.30186178573	4.63795537503	31.3512611316	21.118422769	0.000559470886121	0.0413073270161	0.0384550065337	-0.193782956892	-0.0149647286124	-1.06408859312	5.21258916195	33.7973826695	23.3726711906
0.217	0.0910413360565	9.496276116	2.42076823191	-0.00334841712637	-0.0322359442687	0.026839883938	0.233105505199	-0.0539608314024	1.06855278951	-0.0106306119675	-0.0831213635282	0.0470003754672	0.0179242080819	-0.171880866347	-8.31225890234	-0.00453641858716	0.00296912339338	0.434522688021	0.000500200455189	-0.0013274800738	0.00657449603614	0.0527556801581	0.15538885149	8.34661780106	4.66931702635	31.3720415	20.4423139729	0.00060079893247	0.0413487656811	0.0444223233835	-0.193798479292	-0.0160800718023	-1.16659778659	5.24639810722	33.8205078777	22.8777450807
0.218	0.100538812036	9.49867584302	2.37868580606	-0.00338063861865	-0.0322070402911	0.0309680712344	0.233052087596	-0.0528743755785	1.10435885808	-0.0107137088445	-0.0830723904126	0.0509458558154	0.0177482517485	-0.180031800444	-7.98960929192	-0.00453323616616	0.00339571860685	0.41866773893	0.000498873938063	-0.00132555417677	-0.00272270198093	0.0529152926929	0.163836218069	8.54811535723	4.70069829604	31.3904978922	16.4704704769	0.000642186906563	0.041427182505	0.112411324548	-0.193815180001	-0.0173213450084	-1.31594862568	5.28022976048	33.8427986428	21.703785155
0.219	0.110038651147	9.5010023787	2.27438555326	-0.00341283027319	-0.0321762687926	0.0305749257132	0.232999778907	-0.051743001428	1.15838944307	-0.0107967568778	-0.0830236763352	0.0464822989306	0.0175643314925	-0.187808711517	-7.56421285284	-0.00452963075381	0.003815106094	0.420107235379	0.00049754854593	-0.00132523008909	0.0033708773442	0.0530833758578	0.172330111725	8.43967195583	4.73209690167	31.4067133677	15.9604804963	0.000683670749464	0.0415405032965	0.11423025839	-0.193833179024	-0.018676701306	-1.39476396947	5.31408327939	33.8642391813	21.1772919223
0.22	0.11954077825	9.50325182828	2.22451360524	-0.00344499020241	-0.032143589642	0.034783375615	0.232948623751	-0.0505673110343	1.19299134414	-0.0108797563325	-0.0829752329611	0.05040444919	0.0173728313454	-0.195191582603	-7.20152931934	-0.00452560957884	0.004227243844	0.404168264609	0.000496222878808	-0.00132610415518	-0.00511900952074	0.0532599427125	0.180803597643	8.50729988021	4.76351062597	31.4207352272	12.0832386054	0.000725284739937	0.0416874776498	0.179718448262	-0.193852588384	-0.0201420196726	-1.5358727636	5.34795776206	33.884726156	19.796657484
0.221	0.129045113743	9.50541915742	2.1101446852	-0.00347711642588	-0.0321088573	0.0346813083597	0.232898666076	-0.0493480398048	1.2455511149	-0.0109627071545	-0.0829264111302	0.0472392127122	0.0171741556651	-0.20215977808	-6.73486163624	-0.0045211797593	0.0046323952481	0.406134543602	0.000494895460279	-0.00132873290263	-0.000138485376965	0.0534449392613	0.189189500089	8.26450501109	4.79493731379	31.4326404233	11.7271534726	0.000767061460803	0.0418659640815	0.177254415056	-0.193873512759	-0.0217067299583	-1.59354780789	5.38185224963	33.9042489786	19.2489877045
0.222	0.138551573327	9.50750001003	2.05156054057	-0.00350920686435	-0.0320720196509	0.0389939898396	0.232849948992	-0.0480861286487	1.27827119734	-0.0110456089342	-0.082877148233	0.0512865817509	0.0169687279208	-0.208695710507	-6.33700321696	-0.00451634826581	0.00503059171954	0.390258399275	0.000493564705667	-0.00133277632292	-0.00794835521424	0.0536382464078	0.1974247928	8.20608041159	4.82637490811	31.4425481984	8.08839679509	0.000809031618088	0.0420743504887	0.239518399263	-0.19389604864	-0.0233650315274	-1.72305533034	5.41576574561	33.9227429755	17.7390059941
0.223	0.148060068565	9.50949046694	1.92935327929	-0.00354125934654	-0.0320329447121	0.0391558878437	0.232802514398	-0.0467830583431	1.32786941389	-0.0111284609431	-0.0828268695736	0.0492707370577	0.0167569883329	-0.214783465235	-5.83850623845	-0.00451112193452	0.00542207085581	0.392699873275	0.000492228993746	-0.00133864751917	-0.00379403729153	0.053839685143	0.205452677679	7.84968934546	4.85782144581	31.4505272198	7.86964593828	0.000851224033283	0.042310479901	0.232740425492	-0.193920284948	-0.0251075851613	-1.7620519374	5.44969721809	33.940201995	17.1790329665
0.224	0.157570506792	9.5113859867	1.86168623681	-0.0035732716057	-0.0319915736133	0.0435863097064	0.232756402813	-0.0454401126589	1.35802195442	-0.0112112621056	-0.0827754553418	0.0535577263945	0.0165393925055	-0.220408189533	-5.41094235881	-0.00450550743713	0.00580692393168	0.377006278453	0.000490886637975	-0.00134606402206	-0.0110389684787	0.054049019398	0.213215832273	7.67661984265	4.88927508468	31.4567505153	4.5769449845	0.000893665507757	0.0425724690473	0.291237867123	-0.193946302335	-0.0269271885101	-1.87715475995	5.48364561696	33.9565957401	15.608457379
0.225	0.167082791661	9.51318375085	1.73384206765	-0.00360524128713	-0.0319477892581	0.0439824007171	0.232711653044	-0.0440594245072	1.40335434873	-0.0112940110352	-0.0827224038485	0.0525452602888	0.0163164091284	-0.225558564725	-4.88980802515	-0.0044995112946	0.00618536113568	0.379868129548	0.000489535948222	-0.00135531548421	-0.00746395583269	0.0542659614294	0.22066823056	7.22817673066	4.92073409848	31.4612770767	4.47617781535	0.000936380837959	0.0428581913566	0.280206751351	-0.193974173755	-0.0288156503838	-1.89976898767	5.51760987572	33.9719217861	15.0436345339
0.226	0.176596816876	9.51486667853	1.63201328053	-0.00363716643178	-0.0319025000285	0.0465960584224	0.232668303885	-0.0426388935423	1.43770758109	-0.0113767064294	-0.0826683845357	0.055493365202	0.0160885271909	-0.230205310324	-4.40368317164	-0.00449313755962	0.00656210882603	0.373627251149	0.000488175917304	-0.00136474635164	-0.011397779014	0.0544901519538	0.227712818128	6.86099840607	4.95219723106	31.4649880803	2.94582938403	0.000979385158547	0.0431504498191	0.304310173761	-0.194003956511	-0.0307498617992	-1.96865384304	5.55158904987	33.9864265125	13.9658183642
0.227	0.186112473382	9.51644633507	1.52729979716	-0.00366904498292	-0.0318546022666	0.0491994652821	0.232626391841	-0.0411851951392	1.46968922496	-0.0114593465115	-0.082611779736	0.0577162342379	0.0158562437638	-0.234361543897	-3.90878397549	-0.00448639016041	0.00693268958049	0.367534257792	0.000486805110417	-0.00137686742176	-0.012844361233	0.0547211931943	0.234369662902	6.45269114253	4.98366334288	31.4672355655	1.54914115742	0.00102269257182	0.0434643767284	0.323543644734	-0.194035704405	-0.0327459269851	-2.0234765287	5.58558219085	33.9998554451	12.8920467906
0.228	0.195629656588	9.51792007527	1.42018060375	-0.00370087431113	-0.0318040541508	0.0518967663957	0.232585948849	-0.0397007878051	1.49912544317	-0.0115419287494	-0.0825526960343	0.0604511692654	0.0156200531172	-0.238019749204	-3.40762663721	-0.00447927519083	0.00729724958247	0.361585746152	0.000485421323336	-0.00139070674035	-0.0148342759398	0.0549586784174	0.240600783378	6.00954980808	5.01513103618	31.468151032	0.281791716814	0.0010663231455	0.0437967706293	0.341244157181	-0.19406947313	-0.0347915231973	-2.06771589571	5.61958822612	34.0122150908	11.8272446431
0.229	0.205148259466	9.51928568163	1.31103212829	-0.00373265172788	-0.0317507793522	0.0546528308278	0.232547004315	-0.0381882807934	1.52588858025	-0.0116244504989	-0.0824908030668	0.063334765764	0.0153804558982	-0.241174688808	-2.90225257051	-0.0044717986018	0.00765592847683	0.355772042582	0.000484022780582	-0.00140637876879	-0.0165097809454	0.055202165619	0.246373619868	5.53612317209	5.04659904406	31.4678647227	-0.854410201311	0.00111029441275	0.0441457638813	0.356742346743	-0.194105307286	-0.0368767881541	-2.10281401791	5.65360609237	34.0235174054	10.7773844078
0.23	0.214668172964	9.52054131488	1.20023436588	-0.00376437447613	-0.0316947171464	0.0574715806833	0.23250958497	-0.036650409025	1.54985495657	-0.0117069088516	-0.0824259021613	0.0664670451879	0.0151379570088	-0.243823090106	-2.39455002569	-0.00446396620589	0.00800886334317	0.350097690098	0.000482607739525	-0.00142370334394	-0.0181393693604	0.0554511824858	0.25166011371	5.03686451202	5.07806623026	31.466507681	-1.85967321321	0.00115462193329	0.0445092771984	0.370284287505	-0.194143242168	-0.0389929753393	-2.12956035242	5.68763474099	34.0337798294	9.74746359885
0.231	0.224189286382	9.52168551986	1.08817558829	-0.00379603973923	-0.0316358090497	0.060344612777	0.232473714753	-0.0350900246406	1.57091381215	-0.0117893006854	-0.0823577655442	0.0698061889634	0.0148930637031	-0.245963521105	-1.88631197371	-0.00445578367826	0.00835619191795	0.344559459463	0.000481174588198	-0.00144259930953	-0.019652561816	0.0557052308363	0.256436587195	4.51608245782	5.10953158909	31.4642099891	-2.73571059108	0.00119931924718	0.0448853505677	0.381862451031	-0.19418330464	-0.0411319691264	-2.14842722157	5.72167314308	34.0430243603	8.74159828201
0.232	0.233711487759	9.52271723452	0.975253727986	-0.00382764464551	-0.0315740034996	0.0632664874393	0.232439414699	-0.0335100828106	1.58896984777	-0.0118716226625	-0.082286188571	0.0733477574831	0.0146462837881	-0.247596308912	-1.37926364048	-0.00444725655794	0.00869804872167	0.339154147983	0.000479721807565	-0.00146296195647	-0.0210727320696	0.0559637909295	0.260683599224	3.97794160043	5.14099424375	31.4610993359	-3.48559585586	0.00124439795145	0.0452720579839	0.391552381319	-0.19422551365	-0.0432860520254	-2.15973857662	5.75572029361	34.0512767033	7.763087634
0.233	0.243234664276	9.52363579909	0.861875426956	-0.00385918627478	-0.0315092550469	0.0662304179568	0.232406702845	-0.0319136256027	1.60394456785	-0.0119538712458	-0.082210978017	0.0770733504251	0.0143981238949	-0.248723477469	-0.875073473442	-0.00443839025146	0.00903456424179	0.333876892248	0.000478247979317	-0.00148469454121	-0.022392437402	0.0562263256268	0.264385795342	3.42645063586	5.17245344329	31.4572997318	-4.11361242458	0.00128986775109	0.0456675412909	0.399414232821	-0.194269880575	-0.0454477974719	-2.16375231626	5.78977521471	34.0585654835	6.81447276473
0.234	0.252758702657	9.52444096379	0.748453974724	-0.0038906616648	-0.0314415249966	0.0692296827092	0.23237559415	-0.030303764927	1.61577678344	-0.0120360427138	-0.0821319580475	0.0809665887136	0.0141490878101	-0.249348692242	-0.375356070886	-0.00442919003746	0.0093658637488	0.328722121776	0.000476751783787	-0.00150769651845	-0.0236115170853	0.0564922843964	0.26753174393	2.86544653962	5.20390855834	31.452930375	-4.62510102987	0.00133573652621	0.0460700089545	0.405521094254	-0.194316409486	-0.0476100236791	-2.16070009815	5.82383695821	34.0649215187	5.89759766683
0.235	0.262283489586	9.52513289411	0.635406651301	-0.00392206781804	-0.031370781484	0.0722573424646	0.232346100435	-0.0286836651868	1.62442269688	-0.0121181331779	-0.0820489701673	0.0850091716711	0.013899674861	-0.249477205921	0.118328711316	-0.00441966107227	0.00969206664621	0.323683673047	0.000475232002639	-0.00153186577672	-0.0247269994491	0.0567611071466	0.270113756526	2.29857865276	5.23535907587	31.4481046714	-5.02630627155	0.00138201040286	0.0464777443422	0.409949681271	-0.194365097386	-0.0497657768229	-2.15080618928	5.85790460754	34.0703771549	5.01367473975
0.236	0.27180891212	9.52571217332	0.523151781177	-0.00395340170858	-0.0312969995914	0.0753064427754	0.232318230339	-0.0270565259806	1.62985571555	-0.0122001386001	-0.0819618742577	0.0891826474544	0.0136503783569	-0.249115802374	0.604478383946	-0.00440980839592	0.0100132860433	0.3187551212	0.00047368752091	-0.00155709768239	-0.0257368118964	0.0570322278714	0.272127693081	1.72929445709	5.2668045929	31.4429294063	-5.3242238313	0.00142869383006	0.0468891100461	0.412781726441	-0.194415934438	-0.051908327943	-2.13429605099	5.89197727896	34.0749656699	4.16335524991
0.237	0.281334858108	9.52617980205	0.412105665077	-0.00398466028904	-0.0312201613375	0.0783700649645	0.232291989294	-0.0254255650758	1.63206609397	-0.0122820548116	-0.0818705487253	0.0934684173917	0.0134016840869	-0.248272737614	1.08165113608	-0.00439963693859	0.0103296286222	0.313930036529	0.000472117329221	-0.00158328569562	-0.0266392145684	0.0573050780951	0.273572754236	1.16082785238	5.29824480964	31.4375040694	-5.52644998208	0.00147578966103	0.0473025519055	0.41410199234	-0.19446890419	-0.0540311759344	-2.11139993183	5.92605412217	34.0787207493	3.34680365026
0.238	0.290861216606	9.52653719463	0.302679492394	-0.00401584049751	-0.0311402555981	0.0814414137949	0.23226737951	-0.023794001806	1.63106044545	-0.0123638775312	-0.0817748904214	0.097848190373	0.0131540688794	-0.246957677392	1.54846930799	-0.00438915152689	0.0106411947688	0.309202256758	0.000470520525391	-0.00161032196443	-0.0274333230404	0.0575790901039	0.274451263279	0.596190235228	5.32967952184	31.4319203271	-5.6410347186	0.00152329923771	0.0477166014572	0.413997111184	-0.194523983805	-0.0561280529417	-2.08235408273	5.96013432056	34.0816760383	2.56377433613
0.239	0.300387878289	9.52678617253	0.195276309038	-0.00404693926428	-0.0310572779476	0.0845138872173	0.232244399989	-0.0221650410056	1.62686115538	-0.0124456023835	-0.0816748142005	0.102304251566	0.012907999225	-0.245181631359	2.00362275672	-0.00437835689002	0.0109480789712	0.304566147875	0.000468896315298	-0.00163809822139	-0.028119190875	0.0578536999558	0.274768440609	0.0381644250883	5.36110861282	31.4262616396	-5.67634021118	0.00157122247697	0.0481298770542	0.412554082729	-0.194581144296	-0.0581929304242	-2.04740088223	5.99421709096	34.08386477	1.81368903071
0.24	0.309914735853	9.52692895473	0.0902880940121	-0.00407795351847	-0.0309712304319	0.0875811441729	0.23222304654	-0.0205418575713	1.61950571311	-0.0125272249167	-0.0815702522049	0.106819739456	0.0126639299673	-0.242956883995	2.44587197279	-0.0043672576653	0.0112503704739	0.300016857665	0.000467244012796	-0.00166650678182	-0.0286979299981	0.0581283502629	0.274532173497	-0.510698650818	5.39253204515	31.4206030166	-5.6409056969	0.00161955795725	0.0485410835103	0.409858829525	-0.194640350774	-0.0602200251211	-2.00678851153	6.02830168308	34.085319471	1.09571295232
0.241	0.319441684403	9.52696814527	-0.0119070087094	-0.00410888019433	-0.0308821212771	0.0906371654964	0.23220331182	-0.0189275817283	1.60904597293	-0.0126087406192	-0.0814611528962	0.111378878049	0.012422303064	-0.240296922572	2.87405087224	-0.00435585840297	0.0115481541804	0.295550555249	0.000465563038595	-0.00169544162127	-0.029171748899	0.0584024927415	0.273752783834	-1.04808067525	5.42394985211	31.4150109037	-5.54332018644	0.00166830300415	0.048949010297	0.405994743825	-0.194701562689	-0.062203804618	-1.9607704822	6.06238737869	34.0860717415	0.408828012645
0.242	0.328968621835	9.52690671813	-0.110947268084	-0.00413971623724	-0.03078996454	0.0936763087448	0.232185185386	-0.0173252850634	1.59554735676	-0.0126901449356	-0.0813474798668	0.11596718074	0.0121835464215	-0.237216362525	3.28706922118	-0.00434416356999	0.0118415117841	0.291164652157	0.000463852918047	-0.00172479947454	-0.0295439576471	0.0586755905316	0.272442796366	-1.57189426068	5.45536212916	31.4095431916	-5.3921039924	0.00171745377346	0.0493525283156	0.401041293306	-0.194764734088	-0.0641389924418	-1.90960516536	6.09647349061	34.0861521062	-0.248098559678
0.243	0.338495449194	9.52674799964	-0.206489720149	-0.00417045860936	-0.0306947797075	0.096693356154	0.23216865376	-0.0157379673821	1.57908800594	-0.0127714332808	-0.0812292104663	0.120571620173	0.0119480728049	-0.23373087058	3.68391466926	-0.00433217755254	0.0121305231099	0.286857999377	0.000462113277849	-0.00175448092088	-0.0298189350219	0.0589471202846	0.270616709688	-2.0802790942	5.48676902543	31.4042493396	-5.19560005516	0.00176700533028	0.0497505853178	0.395072711127	-0.19482981387	-0.0660205727161	-1.85355538328	6.13055936163	34.0855899311	-0.876251656562
0.244	0.348022071018	9.52649564864	-0.298212272581	-0.00420110429484	-0.0305965912518	0.0996835551887	0.232153700504	-0.0141685444349	1.55975788832	-0.0128526010532	-0.0811063342741	0.125180764328	0.0117162788266	-0.229857086055	4.06365437996	-0.00431990465717	0.0124152676371	0.28263105519	0.000460343841678	-0.00178439142149	-0.0300020662066	0.0592165740255	0.26829077207	-2.57159614257	5.5181707354	31.3991706017	-4.96187581122	0.00181695172297	0.0501422000761	0.388156805563	-0.194896746054	-0.0678437944492	-1.7928880828	6.1646443633	34.0844133988	-1.47681293264
0.245	0.357548395659	9.52615363473	-0.385815542424	-0.00423165030454	-0.0304954281486	0.102642651229	0.232140306314	-0.0126198365541	1.53765787347	-0.012933643646	-0.0809788514536	0.12978487675	0.0114885440132	-0.225612540739	4.42543625383	-0.00430734911027	0.0126958261742	0.278486018866	0.000458544424826	-0.00181444228164	-0.0300996540932	0.0594834607935	0.265482763918	-3.04442016024	5.54956749087	31.3943403457	-4.69863618165	0.00186728605073	0.0505264554382	0.38035391865	-0.194965470039	-0.069604175533	-1.72787408473	6.19872789476	34.0826495355	-2.05091359839
0.246	0.367074335584	9.52572621476	-0.469024408609	-0.0042620936803	-0.030391323367	0.105566912091	0.232128449116	-0.0110945582288	1.51289877691	-0.0130145564573	-0.0808467710252	0.134375979913	0.011265229954	-0.221015577738	4.76848974702	-0.00429451505586	0.0129722826464	0.274426925662	0.000456714927929	-0.00184455151272	-0.0301188080541	0.0597473080697	0.262211788467	-3.49753074269	5.58095955327	31.3897844535	-4.41314819455	0.00191800052367	0.0509024904283	0.371716061433	-0.19503592088	-0.0712975065242	-1.65878789767	6.23280938167	34.0803242808	-2.59959593415
0.247	0.376599807646	9.52521790792	-0.547589273658	-0.00429243149865	-0.0302843133389	0.108453143999	0.232118104183	-0.00959530864714	1.4856003864	-0.0130953348973	-0.0807101090949	0.138947880754	0.0110466795302	-0.216085269718	5.09212629336	-0.00428140655155	0.013244725959	0.270459699568	0.000454855329886	-0.0018746445735	-0.0300673135173	0.0600076629999	0.258498072011	-3.92990216974	5.61234720639	31.3855217907	-4.11217736453	0.00196908651467	0.0512694915837	0.362286249313	-0.19510802956	-0.0729198542564	-1.58590756659	6.26688827511	34.0774625909	-3.12378385663
0.248	0.386124733334	9.52463346976	-0.621287035989	-0.00432266087403	-0.0301744374175	0.111298698954	0.232109244247	-0.00812456321671	1.45589047449	-0.0131759743954	-0.0805688870754	0.143496158336	0.0108332162269	-0.2108413369	5.39573934305	-0.00426802756263	0.0135132518893	0.26659216093	0.000452965680113	-0.00190465497322	-0.029953485918	0.0602640934233	0.254362774788	-4.34069227544	5.64373074965	31.381564734	-3.80193607509	0.00202053460233	0.0516266837367	0.352098056726	-0.19518172327	-0.074467565309	-1.50951453857	6.30096405069	34.0740885677	-3.62426248938
0.249	0.395649039002	9.52397786536	-0.689921764424	-0.0043527789614	-0.0300617373312	0.114101473566	0.232101839632	-0.0066846660755	1.42390380776	-0.0132564704039	-0.080423129939	0.148018114371	0.0106251435259	-0.20530406521	5.67880403555	-0.0042543819542	0.0137779649635	0.262833987399	0.000451046090265	-0.00193452472257	-0.029786012781	0.0605161887174	0.249827813362	-4.72923057666	5.67511049189	31.3779197441	-3.48804374039	0.00207233460443	0.0519733204674	0.341175404759	-0.195256925687	-0.0759372693347	-1.42989351286	6.33503620777	34.0702256032	-4.10166645795
0.25	0.405172656056	9.52325624193	-0.75332510029	-0.00438278295839	-0.0299462566446	0.116859899626	0.232095858388	-0.00527782359325	1.38978115667	-0.0133368184012	-0.0802728645378	0.152512688124	0.0104227443808	-0.199494224929	5.94087652826	-0.00424047348158	0.014038980271	0.259196627783	0.000449096725592	-0.00196420462297	-0.0295737880219	0.0607635604717	0.244915695133	-5.0950058827	5.70648674575	31.3745879729	-3.17549857125	0.0021244756019	0.0523086744645	0.329532589423	-0.195333557263	-0.077325882217	-1.34733225161	6.36910426884	34.0658965319	-4.55647623911
0.251	0.414695521127	9.52247390119	-0.811356385471	-0.00441267010683	-0.0298280402314	0.119572926807	0.232091266426	-0.00390609885676	1.35366831627	-0.0134170138924	-0.0801181180244	0.156980338543	0.0102262807733	-0.193432990162	6.1815930056	-0.00422630577886	0.0142964251698	0.255693169751	0.000447117796086	-0.00199365438838	-0.02932574279	0.0610058430019	0.239649365394	-5.43765359506	5.73785982268	31.3715658933	-2.86866059899	0.00217694595315	0.0526320280349	0.317174551428	-0.195411535509	-0.0786306090071	-1.2621213285	6.403167779	34.0611237829	-4.98902181536
0.252	0.424217576214	9.52163627172	-0.863902543671	-0.00444243769383	-0.0297071337689	0.122239998156	0.232088027673	-0.0025714071262	1.31571514474	-0.0134970524097	-0.0799589164067	0.161422896956	0.0100359933485	-0.187141859461	6.40066839571	-0.00421188234586	0.0145504408366	0.25233816386	0.000445109547593	-0.00202284259846	-0.0290506773829	0.0612426937182	0.234052067149	-5.75694289492	5.7692300286	31.3688459403	-2.57124536857	0.00222973329917	0.0529426640013	0.304097381342	-0.195490775286	-0.079848946569	-1.17455379525	6.43722630565	34.0559295257	-5.39949248731
0.253	0.43373876879	9.52074888159	-0.910877732094	-0.00447208305235	-0.0295835832602	0.124861019267	0.232086104214	-0.00127551224125	1.2760746252	-0.0135769295095	-0.0797952832608	0.16584339492	0.0098521011298	-0.180642577851	6.59789482353	-0.00419720653363	0.0148011836223	0.249147407518	0.00044307225305	-0.00205174648657	-0.0287570988271	0.0614737933586	0.228147213702	-6.052763999	5.80059766015	31.3664171538	-2.28632767498	0.00228282455978	0.0532398572154	0.290289046796	-0.195571189103	-0.0809786858423	-1.08492475131	6.47127943832	34.0503358036	-5.78795170039
0.254	0.443259051897	9.51981733133	-0.952222788241	-0.00450160356127	-0.0294574345896	0.127436321949	0.232085456446	-2.00239499577e-05	1.23490195745	-0.0136566407704	-0.0796272386271	0.170245872294	0.00967480131062	-0.173957060525	6.77313982974	-0.00418228152873	0.015048826173	0.246137693968	0.000441006204022	-0.00208035157028	-0.0284530685976	0.0616988461024	0.221958273878	-6.32511564775	5.83196300163	31.3642658127	-2.01635466516	0.00233620592183	0.0535228668997	0.275730321726	-0.195652687402	-0.0820179136209	-0.993530805805	6.50532678854	34.0443646499	-6.15435566381
0.255	0.452778384196	9.51884726768	-0.987904497655	-0.00453099664512	-0.0293287331168	0.129966623637	0.232086043236	0.00119360387254	1.19235368748	-0.0137361817888	-0.0794547981053	0.174635171417	0.00950426912114	-0.167107318417	6.92634438472	-0.0041671103365	0.0152935582862	0.243326532356	0.000438911702668	-0.00210865113692	-0.0281460646768	0.0619175795741	0.215508669569	-6.57409297174	5.86332632256	31.3623760517	-1.76316735148	0.00238986282029	0.0537909300061	0.26039589116	-0.195735178866	-0.0829650137406	-0.900669433409	6.53936798996	34.0380381849	-6.49857433513
0.256	0.462296730009	9.51784435808	-1.01791470824	-0.00456025977334	-0.0291975233132	0.132452983591	0.232087822075	0.00236407415576	1.14858687902	-0.0138155481739	-0.079277972158	0.179016723167	0.009340657769	-0.160115385862	7.057520726	-0.00415169576362	0.0155355874753	0.240731845905	0.0004367890543	-0.00213664560008	-0.0278428616475	0.0621297447515	0.208821685151	-6.79987586293	5.89468787582	31.3607304531	-1.52802969888	0.00244377991316	0.0540432557517	0.244255599981	-0.195818570707	-0.0838186675667	-0.806638218812	6.5734026984	34.031378691	-6.82041362673
0.257	0.471814059321	9.51681426607	-1.04226931464	-0.00458939045922	-0.0290638484428	0.134896757172	0.232090749235	0.00349024676018	1.10375832964	-0.0138947355428	-0.0790967656309	0.183396331136	0.00918409845084	-0.153003250476	7.16675004552	-0.00413604040027	0.0157751392262	0.238371655767	0.000434638560626	-0.00216434174684	-0.027549431878	0.0623351157882	0.201920388241	-7.00271795783	5.92604789635	31.3593106061	-1.31166434661	0.00249794105177	0.0542790214566	0.22727580989	-0.195902768967	-0.0845778536798	-0.711734007229	6.60743059208	34.0244086654	-7.11963758245
0.258	0.481330347768	9.51576262784	-1.06100714323	-0.00461838625858	-0.0289277502896	0.137299549289	0.232094779927	0.00457113784466	1.05802383926	-0.0139737395144	-0.0789111774854	0.187779959866	0.00903470043288	-0.145792785428	7.25418005142	-0.00412014660219	0.0160124569333	0.236263758467	0.000432460513804	-0.00219175189779	-0.0272708700199	0.0625334897629	0.194827561102	-7.18293632023	5.95740660046	31.358097627	-1.11429384723	0.00255232924738	0.0544973697747	0.209420826332	-0.195987678817	-0.0852418466688	-0.616251970641	6.64145137184	34.0171508518	-7.39598958194
0.259	0.490845576597	9.51469502989	-1.07418875466	-0.00464724476819	-0.0287892689308	0.139663168295	0.232099868456	0.00560591852991	1.01153753116	-0.0140525557035	-0.0787212007393	0.192173532268	0.00889255119808	-0.138505684189	7.32002242559	-0.00410401647297	0.0162478015149	0.234425404738	0.000430255191353	-0.00221889300386	-0.0270113421232	0.0627246863644	0.187565641996	-7.3409018908	5.98876418559	31.3570726368	-0.93568649143	0.00260692663595	0.0546974073658	0.190654355867	-0.196073204848	-0.0858102149577	-0.520484607085	6.67546476139	34.0096282512	-7.64921161905
0.26	0.500359732606	9.51361698792	-1.08189519006	-0.00467596362394	-0.0286484425561	0.141989581138	0.232105968371	0.00659391290941	0.964451227803	-0.0141311797152	-0.0785268226025	0.196582741388	0.00875771665704	-0.131163397878	7.36455019622	-0.00408765184686	0.0164814507109	0.232872987366	0.000428022851999	-0.00224578570478	-0.0267740597099	0.0629085475233	0.180156675674	-7.47703075313	6.02012083051	31.3562171908	-0.775205686688	0.00266171444215	0.0548782050215	0.170940955546	-0.196159251365	-0.0862828176107	-0.424720698851	6.70947050757	34.0018641148	-7.87906110659
0.261	0.509872808063	9.51253392698	-1.08422667906	-0.00470454049888	-0.0285053073301	0.144280870893	0.232113032625	0.00753459546553	0.916913884343	-0.0142096071389	-0.0783280247918	0.201012880003	0.00863024142047	-0.12378707526	7.3880950411	-0.00407105427246	0.016713698077	0.231621744788	0.00042576373246	-0.00227245337371	-0.0265612781511	0.0630849369972	0.172622272174	-7.59177624722	6.05147669593	31.355513657	-0.631861779839	0.00271667294427	0.0550387992179	0.150247437288	-0.196245722673	-0.0866598000847	-0.329244249035	6.74346838059	33.9938819219	-8.08532471955
0.262	0.519384800608	9.51145116298	-1.08130132011	-0.00473297310119	-0.028359897296	0.146539197227	0.232121013717	0.00842758794715	0.869071078836	-0.0142878335433	-0.0781247840061	0.205468691362	0.00851014913011	-0.116397505472	7.39104453485	-0.00405422499758	0.0169448516927	0.230685486573	0.000423478045187	-0.0022989211717	-0.0263743178216	0.0632537399198	0.164983573078	-7.68562194498	6.08283192553	31.3549455434	-0.504365421832	0.00277178144139	0.0551781950338	0.128544194526	-0.196332523368	-0.0869415889219	-0.234333425295	6.77745817422	33.985705345	-8.26782907546
0.263	0.528895713133	9.51037388545	-1.07325375872	-0.004761259172	-0.0282122443172	0.148766760445	0.232129863839	0.00927265576513	0.821064557065	-0.0143658544715	-0.077917072539	0.209954242775	0.00839744284561	-0.109015063529	7.37383935111	-0.00403716495543	0.0171752326088	0.230076345642	0.000421165977034	-0.00232521513345	-0.0262136056867	0.0634148623185	0.157261224362	-7.7590754866	6.11418664719	31.35449777	-0.39118148759	0.00282701822408	0.0552953703422	0.10580642226	-0.196419558605	-0.0871288853984	-0.140259527601	6.811439706	33.9773582063	-8.4264482893
0.264	0.538405553646	9.50930714163	-1.060233864	-0.00478939648318	-0.0280623780522	0.150965769437	0.232139535019	0.0100697039613	0.773031835328	-0.0144436654373	-0.0777048590061	0.214472823078	0.00829210548452	-0.101659658639	7.33697042817	-0.00401987475259	0.0174051730622	0.229804561079	0.000418827688816	-0.00235136130349	-0.026078734393	0.0635682306082	0.149475354987	-7.81266326341	6.14554097452	31.3541568879	-0.290582615882	0.00288236054983	0.0553892811571	0.0820152075557	-0.196506734377	-0.0872226581663	-0.0472860082518	6.84541281732	33.968864428	-8.56110842153
0.265	0.547914335128	9.50825582199	-1.04240541905	-0.00481738283519	-0.0279103259606	0.153138413752	0.232149979257	0.0108187728064	0.725105854799	-0.0145212619214	-0.0774881091626	0.219026863997	0.00819410031252	-0.0943506853725	7.28097610518	-0.00400235465882	0.0176350144898	0.229878294107	0.000416463315695	-0.00237738493843	-0.0259685354872	0.0637137910659	0.141645560395	-7.84692592084	6.17689500858	31.3539112458	-0.200701624155	0.00293778462441	0.0554588679974	0.0571584730078	-0.196593957773	-0.0872241349485	0.0443324438529	6.87937737352	33.9602479791	-8.6717893295
0.266	0.557422075362	9.50722464687	-1.019944828	-0.00484521605484	-0.0277561133339	0.155286839785	0.23216114866	0.0115200330769	0.677414686186	-0.0145986393694	-0.0772667867883	0.223617884621	0.00810337148098	-0.0871069777026	7.20643923468	-0.00398460459888	0.0178651053761	0.230303478616	0.000414072968332	-0.00240330978776	-0.0258811631745	0.0638515092911	0.133790890113	-7.86241464416	6.20824883976	31.353751104	-0.119581922889	0.00299326558997	0.0555030631148	0.0312317617409	-0.196681137238	-0.0871347933585	0.13435073616	6.91333326392	33.9515328224	-8.75852406025
0.267	0.566928796763	9.50621815453	-0.993039851543	-0.00487289399318	-0.0275997633485	0.157413131023	0.232172995567	0.0121737810624	0.630081284791	-0.0146757931901	-0.0770408546173	0.228246457395	0.00801984460915	-0.0799467659469	7.11398427663	-0.00396662414671	0.0180957989688	0.231083706663	0.000411656734707	-0.00242915746185	-0.0258141850136	0.0639813696556	0.1259298387	-7.85968818108	6.23960254966	31.3536687004	-0.0452253445983	0.00304877752073	0.0555207984247	0.00423885803502	-0.19676818281	-0.0869563509332	0.222534114495	6.94728040176	33.9427428621	-8.8213965185
0.268	0.576434526186	9.50524069042	-0.961888371501	-0.00490041452342	-0.0274412971369	0.159519292087	0.232185472674	0.0127804333488	0.583223287947	-0.014752718755	-0.0768102752916	0.232912193926	0.00794342740787	-0.0728876366195	7.00427437817	-0.00394841252178	0.0183274508962	0.232220148242	0.00040921468253	-0.00245494689242	-0.025764676112	0.0641033747446	0.118080339335	-7.839310549	6.27095621315	31.3536582693	0.0243632495403	0.00310429342693	0.0555110139753	-0.0238077568793	-0.196855006362	-0.0866907544718	0.308658808353	6.98121872414	33.933901895	-8.86053773761
0.269	0.58593929473	9.50429639764	-0.926697183866	-0.00492777553893	-0.0272807338727	0.161607236307	0.232198533152	0.0133405214202	0.5369528546	-0.0148294113988	-0.0765750123206	0.237613748002	0.00787401034196	-0.0659464952086	6.87800844364	-0.00392996858797	0.0185604167223	0.233711504023	0.00040674686214	-0.00248069388731	-0.0257293136772	0.0642175447939	0.110259759377	-7.80184936718	6.30230990029	31.3537160185	0.0911350734532	0.00315978526732	0.0554726667917	-0.0528866102468	-0.196941521824	-0.0863401687801	0.392512575141	7.01514819187	33.9250335655	-8.8761212863
0.27	0.595443137533	9.50338920863	-0.887680835556	-0.0049549749513	-0.0271180908664	0.163678776364	0.232212130756	0.0138546861201	0.491376545164	-0.0149058664205	-0.0763350310298	0.242348833592	0.00781146732841	-0.0591395318872	6.73591819921	-0.00391129085487	0.0187950494688	0.235553988989	0.000404253309807	-0.00250641077877	-0.0257044692473	0.0643239171223	0.102484897317	-7.74787475227	6.33366367833	31.3538400664	0.156960625201	0.00321522397068	0.0554047399383	-0.0829670965413	-0.197027645391	-0.0859069649192	0.473895146861	7.04906878932	33.9161613257	-8.86835832521
0.271	0.604946093556	9.50252283797	-0.845060491934	-0.00498201068856	-0.0269533836693	0.165735617782	0.232226219935	0.0143236720082	0.446595231071	-0.0149820790858	-0.0760902994854	0.24711425526	0.00775565646739	-0.0524821901594	6.57876525622	-0.00389237748157	0.0190316971356	0.237741344587	0.000401734051337	-0.00253210616158	-0.0256862963745	0.0644225455612	0.0947719805861	-7.67795871032	6.36501761354	31.3540303453	0.223597332835	0.00327057946648	0.0553062516503	-0.114009479395	-0.197113295727	-0.0853937080545	0.5526185825	7.08298052418	33.9073084002	-8.83749270812
0.272	0.614448205363	9.5017007763	-0.799062849022	-0.00500888069349	-0.0267866261831	0.167779354684	0.232240755932	0.0147483216439	0.402704040403	-0.0150580446302	-0.0758407893835	0.251905948673	0.00770642080308	-0.0459891384421	6.40733817849	-0.00387322628288	0.0192707002463	0.240264876687	0.000399189105898	-0.00255778471581	-0.0256708120862	0.0645134998834	0.0871366637517	-7.59267495855	6.39637177295	31.3542884749	0.292661771178	0.0033258207245	0.0551762643986	-0.14596502407	-0.197198394154	-0.0848031449971	0.628507532412	7.11688342726	33.8984977556	-8.78379645199
0.273	0.623949518894	9.50092628533	-0.749919083435	-0.00503558292197	-0.026617830772	0.169811467546	0.232255694877	0.015129569828	0.359792327625	-0.0151337582633	-0.0755864768947	0.256719028868	0.00766358911158	-0.0396742445739	6.22244955779	-0.00385383473803	0.0195123894429	0.243113516512	0.000396618489986	-0.00258344710734	-0.0256539709628	0.0645968652286	0.0795940267186	-7.49259910765	6.42772622599	31.3546176091	0.365606699139	0.00338091580358	0.0550138937631	-0.178776246899	-0.197282864822	-0.08413819152	0.701399421785	7.15077755217	33.8897520744	-8.70756591856
0.274	0.633450083234	9.50020239387	-0.697863847483	-0.00506211534154	-0.0264470083769	0.17183332254	0.232270993881	0.0154684378263	0.317943668924	-0.0152092151735	-0.075327343458	0.261547844566	0.00762697671267	-0.0335505532436	6.02493310292	-0.00383420000174	0.019757083152	0.246273901761	0.000394022221454	-0.00260908995839	-0.0256317311446	0.0646727415283	0.0721585725958	-7.378309138	6.45908104593	31.3550222639	0.443702824414	0.00343583190897	0.054818317006	-0.212377267366	-0.197366634878	-0.083401919527	0.771144564147	7.18466297508	33.881093732	-8.60911888257
0.275	0.642949950378	9.49953189479	-0.643134307116	-0.00508847593004	-0.0262741686296	0.17384617214	0.232286611114	0.0157660275998	0.277235878166	-0.0152844105335	-0.0750633765174	0.266386036579	0.00759638630289	-0.0276302663184	5.81564074744	-0.00381431891749	0.0200050853405	0.249730475234	0.000391400323534	-0.00263470587997	-0.0256001120015	0.0647412429271	0.0648442249758	-7.25038610215	6.49043631112	31.3555081279	0.528025269508	0.00349053545809	0.0545887812479	-0.246694248799	-0.197449634609	-0.082597544139	0.837606211891	7.21853979433	33.8725447763	-8.48879256845
0.276	0.652449174997	9.49891734302	-0.585969220847	-0.00511466267434	-0.0260993199652	0.17585115667	0.232302505886	0.0160235160598	0.237741041812	-0.0153593395069	-0.0747945701995	0.271226599201	0.0075716088067	-0.0219247260542	5.59543978105	-0.00379418803313	0.0202566833773	0.253465598347	0.000388752828816	-0.00266028355775	-0.0255552435667	0.0648024972018	0.0576643244301	-7.10941498922	6.52179210612	31.3560818629	0.619444668293	0.0035449921543	0.0543246111667	-0.281645913707	-0.197531797587	-0.0817284107567	0.900660552783	7.25240813017	33.8641269086	-8.34694285691
0.277	0.661947814195	9.49836105438	-0.526608068496	-0.00514067356919	-0.0259224697335	0.17784930663	0.232318638718	0.0162421493646	0.199525567703	-0.0154339972549	-0.0745209259283	0.276061943172	0.00755242424309	-0.0164444011587	5.36521000997	-0.00377380361844	0.0205121460151	0.257459677279	0.000386079783095	-0.00268580788358	-0.0254934080854	0.064856645176	0.0506316240904	-6.95598569015	6.5531485225	31.3567508965	0.718622598797	0.00359916706796	0.0540252161493	-0.317144121031	-0.197613060783	-0.0807979821492	0.960196662112	7.28626812436	33.8558614649	-8.18394448981
0.278	0.671445927275	9.49786510524	-0.465290220454	-0.00516650661621	-0.0257436243075	0.179841545509	0.232334971412	0.0164232372734	0.162650249666	-0.0155083789444	-0.0742424529769	0.280883959684	0.00753860260468	-0.0111988756779	5.12584095147	-0.00375316168468	0.0207717215035	0.261691299587	0.000383381249091	-0.00271126012474	-0.0254110742496	0.0649038401302	0.0437582842428	-6.79069400521	6.58450565955	31.3575232134	0.826011151075	0.00365302472446	0.0536900968422	-0.353094493135	-0.197693364687	-0.0798098256099	1.01611641666	7.32011993979	33.8477693964	-8.00019239634
0.279	0.680943575494	9.49743133305	-0.402254153509	-0.00519215982296	-0.0255627891882	0.181828692934	0.232351467104	0.0165681475683	0.127170340042	-0.0155824797553	-0.0739591689548	0.285684084454	0.0075299047465	-0.00619684066852	4.87822906736	-0.003732258006	0.0210356358431	0.266137379451	0.000380657309966	-0.00273661812427	-0.0253049248088	0.0649442472053	0.0370558659202	-6.61414263994	6.61586362473	31.3584071472	0.941856324673	0.0037065291984	0.0533188510547	-0.389397081806	-0.1977726534	-0.078767600213	1.06833437702	7.35396376011	33.8398712483	-7.79610389844
0.28	0.69044082183	9.49706133762	-0.337736709509	-0.00521763120211	-0.0253799691077	0.183811468065	0.232368090328	0.0166783005542	0.0931356318761	-0.0156562948899	-0.0736711002318	0.290453361624	0.00752608328186	-0.00144608861407	4.62327504154	-0.00371108814249	0.0213040911877	0.270773309845	0.000377908072641	-0.00276185652583	-0.0251718783111	0.0649780428	0.0305353235298	-6.42694214085	6.6472225339	31.3594111777	1.06620479748	0.00375964421342	0.0529111789821	-0.425947063426	-0.197850874722	-0.0776750442018	1.11677764554	7.3877997893	33.8321871355	-7.57212174311
0.281	0.69993773074	9.49675648306	-0.271972400602	-0.00524291877072	-0.0251951681272	0.185790493091	0.23238480706	0.016755163645	0.0605905494886	-0.0157298195812	-0.0733782822974	0.29518250715	0.00752688348228	0.00304648945997	4.36188110653	-0.00368964746469	0.0215772644028	0.275573120245	0.000375133670869	-0.00278694701786	-0.0250091057537	0.0650054139601	0.024206996596	-6.22971172674	6.67858251135	31.360543737	1.19891381264	0.00381233324678	0.052466887723	-0.462635454729	-0.197927980226	-0.0765359625281	1.16138570209	7.42162825123	33.8247367157	-7.32871783525
0.282	0.709434367932	9.49651790049	-0.205192751717	-0.00526802054965	-0.0250083897322	0.187766296771	0.232401584765	0.0168002460407	0.0295742419548	-0.0158030491024	-0.0730807600582	0.299861971347	0.00753204417913	0.00727490422483	4.09494842319	-0.0036679311796	0.0218553057822	0.280509638544	0.000372334268064	-0.00281185859219	-0.0248140428903	0.0650265577587	0.018080600744	-6.02307997723	6.70994368973	31.3618130258	1.33966365829	0.00386455963817	0.051985895075	-0.499349841466	-0.198003925314	-0.0753542145662	1.20211022161	7.45544938917	33.817539158	-7.06639742851
0.283	0.718930800128	9.49634649126	-0.137625693344	-0.00529293456298	-0.0248196369249	0.189739317935	0.232418392435	0.0168150935033	0.000120683107525	-0.0158759787764	-0.0727785880722	0.304482000567	0.00754129866409	0.0112340656958	3.82337451885	-0.00364593435774	0.0221383379295	0.285554656062	0.000369510059862	-0.00283655781308	-0.0245843988957	0.0650416806682	0.0121652180821	-5.80768534663	6.74130620967	31.3632268438	1.4879723601	0.00391628670201	0.0514682325975	-0.535975113407	-0.198078669273	-0.0741337020157	1.23891487962	7.4892634653	33.8106131075	-6.78570365161
0.284	0.728427094839	9.49624293092	-0.0694949855097	-0.0053176588376	-0.0246289123114	0.191709908995	0.232435200623	0.0168012832311	-0.0277412276482	-0.0159486039858	-0.0724718307229	0.309032698089	0.00755437558611	0.0149197783492	3.54805078781	-0.00362365196138	0.0224264548048	0.290679094691	0.000366661276408	-0.00286100909354	-0.0243181620242	0.0650509979208	0.00646928717114	-5.5841764753	6.77267021931	31.364792436	1.64321214333	0.00396747784228	0.0509140479409	-0.572394199735	-0.198152175302	-0.0728783570054	1.27177514089	7.52307076017	33.8039766446	-6.48722216114
0.285	0.737923320141	9.49620767359	-0.00101968692616	-0.00534219140285	-0.0244362181873	0.193678339303	0.232451981474	0.016760418837	-0.0539875606773	-0.0160209201824	-0.072160562332	0.313504083722	0.00757099984217	0.0183287337726	3.26986005908	-0.0036010788735	0.0227197209398	0.295853175217	0.000363788184374	-0.00288517497595	-0.0240136027901	0.0650547328608	0.00100059279347	-5.35321228002	6.80403587371	31.3665163557	1.8046272397	0.00401809666947	0.0503236064411	-0.608488799897	-0.198224410546	-0.0715921304147	1.3006780406	7.55687157212	33.7976472406	-6.17158579454
0.286	0.747419544456	9.49624095691	0.0675863395445	-0.00536653029025	-0.0242415566184	0.195644798485	0.232468708746	0.0166941254308	-0.0785992516903	-0.0160929228971	-0.0718448672138	0.31788615269	0.00759089345952	0.0214585009198	2.98967423534	-0.00357820992762	0.0230181708204	0.301046586064	0.000360891088678	-0.00290901641492	-0.023669275163	0.065053116285	-0.00423374424997	-5.11546180691	6.83540333406	31.3684043456	1.97135257721	0.00406810711869	0.0496972919885	-0.644140105265	-0.198295346101	-0.070278980419	1.32562195102	7.59066621659	33.7916417082	-5.83947898448
0.287	0.756915836339	9.49634280753	0.136114883237	-0.00539067353332	-0.0240449295193	0.197609399645	0.232485357832	0.0166040448081	-0.101561993826	-0.0161646077506	-0.0715248396708	0.322168933257	0.007613776467	0.0243075140415	2.70835200789	-0.00355503993799	0.0233218084393	0.306228651656	0.00035797033394	-0.00293249306057	-0.0232840161298	0.0650463857744	-0.00922727707325	-4.87160383968	6.86677276685	31.3704612384	2.14243304357	0.00411747356827	0.049035607182	-0.679229507859	-0.198364957022	-0.0689428612733	1.34661634045	7.62445502552	33.7859761478	-5.49164180085
0.288	0.766412264266	9.49651304687	0.204363813624	-0.00541461916745	-0.0238463387282	0.199572182548	0.232501905769	0.0164918307448	-0.122866132762	-0.0162359704624	-0.0712005839325	0.326342543347	0.0076393677532	0.0268750583712	2.42673665156	-0.00353156373027	0.023630607015	0.311368499699	0.00035502630564	-0.00295556354061	-0.022856943943	0.0650347850148	-0.0139742421228	-4.62232625953	6.89814434291	31.3726908764	2.31684280932	0.00416616095825	0.0483391727818	-0.713639292462	-0.198433222309	-0.0675877123434	1.36368151952	7.65823834654	33.7806658902	-5.1288735345
0.289	0.775908896438	9.49675129751	0.272137465887	-0.00543836522985	-0.0236457860786	0.201533116611	0.232518331257	0.0163591443996	-0.14250655775	-0.0163070068614	-0.0708722140379	0.330397245962	0.00766738590921	0.0291612536491	2.14565390421	-0.00350777617232	0.0239445088782	0.316435226709	0.000352059430999	-0.00297818574022	-0.0223874552767	0.0650185631098	-0.0184695678321	-4.3683251591	6.92951823637	31.37509605	2.4935045056	0.00421413490788	0.047608726481	-0.747253309193	-0.198500124889	-0.0662174473944	1.37684837845	7.6920165422	33.7757254356	-4.75203558803
0.29	0.785405800582	9.49705698975	0.339247001335	-0.00546190975962	-0.0234432734684	0.203492103919	0.232534614654	0.0162076498241	-0.160482593463	-0.0163777128952	-0.0705398536632	0.334323503412	0.00769755005382	0.0311670355685	1.86590993469	-0.00348367220512	0.0242634255221	0.321398061114	0.00034907017959	-0.00300031707859	-0.0218752214716	0.0649979738847	-0.0227088822708	-4.11030371825	6.96089462362	31.3776784562	2.67130786553	0.00426136183163	0.0468451210146	-0.779957623585	-0.198565651585	-0.0648359441498	1.38615811092	7.72578998911	33.771168391	-4.36205365136
0.291	0.794903043761	9.49742936861	0.405510730576	-0.00548525079782	-0.0232388029253	0.20544898216	0.232550737984	0.0160390095816	-0.176797891734	-0.01644808464	-0.0702036358964	0.338112030062	0.00772958063923	0.0328941352378	1.58828940377	-0.00345924687345	0.0245872378143	0.326226523302	0.00034605906366	-0.00302191478131	-0.0213201839642	0.0649732751838	-0.026688519556	-3.84897085215	6.99227368219	31.3804386739	2.84912754223	0.00430780905296	0.0460493216319	-0.811641141783	-0.198629793074	-0.0634470341306	1.39166192745	7.75955907701	33.7670074047	-3.95991904289
0.292	0.804400692196	9.49786750119	0.470754412934	-0.00550838638762	-0.0230323766705	0.20740352746	0.232566684929	0.015854880475	-0.191460321192	-0.0165181183094	-0.0698637029596	0.341753843648	0.00776320023522	0.0343450567506	1.31355362198	-0.00343449535636	0.0249157963669	0.330890581954	0.000343026638196	-0.00304293614779	-0.0207225489969	0.0649447281617	-0.0304055248065	-3.58503964887	7.0236555896	31.3833761576	3.02583992854	0.00435344491525	0.0452224029568	-0.842196208465	-0.198692543837	-0.0620544927889	1.39342075586	7.79332420777	33.7632541006	-3.54668913037
0.293	0.813898811088	9.49837028415	0.534811523277	-0.00553131457454	-0.0228239971782	0.209355457246	0.232582440824	0.015656909387	-0.204481855035	-0.0165878102638	-0.0695202058803	0.345240314957	0.00779813429008	0.0355230529657	1.04243880822	-0.00340941299715	0.0252489220609	0.335360806075	0.000339973500715	-0.0030633388131	-0.0200827816323	0.0649125965705	-0.0338576574381	-3.3192256144	7.0550405223	31.386489247	3.20033871382	0.00439823888936	0.0443655452649	-0.871519175435	-0.198753902098	-0.0606620299477	1.39150492684	7.82708579432	33.7599190126	-3.1234867759
0.294	0.823397464456	9.49893645166	0.597523491364	-0.00555403340675	-0.022613667233	0.211304433036	0.232597992643	0.0154467292305	-0.215878458112	-0.0166571570188	-0.069173304115	0.348563215608	0.00783411186636	0.0364320995965	0.775654453188	-0.00338399533276	0.02558640672	0.339608512146	0.000336900290807	-0.00308308100346	-0.019401599089	0.0648771460455	-0.037043392619	-3.05224474723	7.08642865452	31.3897751909	3.37154906988	0.0044421616771	0.0434800302076	-0.899510938998	-0.198813869754	-0.05927328056	1.38599384867	7.86084425959	33.7570115198	-2.69149879739
0.295	0.832896714974	9.49956458336	0.658739911392	-0.00557654093536	-0.0224013899849	0.213250063221	0.232613328985	0.0152259550161	-0.225669970619	-0.0167261552535	-0.0688231651253	0.351714763819	0.00787086635002	0.0370768677184	0.513881790794	-0.00335823812243	0.025928013929	0.343605905717	0.000333807689413	-0.0031021217847	-0.0186799633927	0.0648386433888	-0.0399619207263	-2.78481146734	7.11782015721	31.3932301856	3.53844033554	0.00448518531021	0.0425672360159	-0.926077444426	-0.198872452292	-0.0578917958045	1.37697566231	7.89460003524	33.7545397837	-2.25197343901
0.296	0.842396623822	9.50025311268	0.718318730127	-0.00559883521485	-0.0221871690004	0.21519190586	0.232628440053	0.0149961800365	-0.233879988547	-0.016794801818	-0.0684699639095	0.354687667801	0.00790813613128	0.0374626948046	0.257772381425	-0.00333213737547	0.0262734799903	0.34732621695	0.000330696417869	-0.00312042130306	-0.0179190733256	0.0647973558561	-0.0426131446722	-2.51763642451	7.14921519702	31.3968494243	3.70003711805	0.00452728324432	0.0416286322158	-0.951130155823	-0.198929658707	-0.0565210345299	1.36454688699	7.92835356048	33.7525106886	-1.80621679872
0.297	0.851897250546	9.50100033525	0.776126402896	-0.00562091430351	-0.0219710083117	0.21712947145	0.232643317629	0.0147589721714	-0.240535741672	-0.0168630937412	-0.0681138824921	0.357475167024	0.00794566525588	0.0375955544	0.00794680940817	-0.00330568937797	0.0266225150135	0.35074382954	0.000327567236709	-0.00313794101755	-0.0171203556458	0.0647535504463	-0.0449976749913	-2.25142421378	7.18061393531	31.4006271572	3.85542873293	0.00456843044738	0.0406657738929	-0.974586490087	-0.198985501402	-0.055164355064	1.34881204495	7.96210528071	33.750929786	-1.35558830202
0.298	0.861398652922	9.50180441747	0.832038027234	-0.00564277626389	-0.0217529124631	0.219062225689	0.23265795505	0.0145158703178	-0.245667965501	-0.0169310282371	-0.0677551093734	0.360071070303	0.00798320404536	0.0374820245536	-0.235006502175	-0.0032788907184	0.0269748041295	0.35383440244	0.000324420944238	-0.00315464392314	-0.0162854555449	0.0647074931975	-0.0471168226107	-1.98687102497	7.21201652727	31.4045567601	4.00377707183	0.0046086034821	0.0396802955409	-0.99637021383	-0.199039996083	-0.053825007405	1.32988327323	7.99585564623	33.7498012443	-0.901495240629
0.299	0.870900886833	9.5026634052	0.885937447194	-0.0056644191634	-0.0215328865541	0.22098959229	0.232672347176	0.0142683809496	-0.249310771003	-0.0169986027113	-0.0673938389426	0.362469791318	0.0080205096852	0.0371292551238	-0.4705323573	-0.00325173831192	0.0273300088227	0.356574983951	0.000321258374895	-0.00317049476408	-0.0154162263311	0.0646594484916	-0.0489725892506	-1.72466225486	7.24342312105	31.4086308101	4.14432279766	0.00464778058213	0.0386739045331	-1.0164118018	-0.19909316165	-0.0525061258091	1.3078799186	8.02960511075	33.7491278035	-0.445386391133
0.3	0.880404006152	9.5035752326	0.937717338558	-0.00568584107482	-0.0213109362801	0.222910955767	0.232686490353	0.0140179748106	-0.251501507126	-0.0170658147662	-0.0670302708565	0.36466638089	0.0080573467798	0.0365449340794	-0.698109731689	-0.00322422942333	0.0276877683735	0.358944117648	0.000318080397394	-0.0031854602364	-0.0145147182986	0.0646096783692	-0.0505676554318	-1.46547010753	7.27483385704	31.4128411664	4.2763899751	0.00468594172153	0.037648374254	-1.0346487563	-0.199145020074	-0.051210721792	1.28292811569	8.06335413002	33.7489107378	0.0112551338971
0.301	0.889908062634	9.50453773089	0.987279260065	-0.00570704007694	-0.0210870679701	0.224825664249	0.232700382383	0.0137660837477	-0.252280618763	-0.0171326622063	-0.0666646093881	0.366656555852	0.0080934878733	0.0357372529161	-0.917252594896	-0.00319636168844	0.0280477014022	0.360921939748	0.000314887912687	-0.00319950917894	-0.0135831667785	0.0645584418585	-0.0519053660914	-1.20995121164	7.30624886715	31.417179056	4.39938923344	0.00472306867712	0.0366055369326	-1.0510258865	-0.199195596273	-0.0499416775597	1.25516034896	8.0971031603	33.7491498253	0.466919772327
0.302	0.899413105818	9.50554863737	1.03453368973	-0.00572801425524	-0.0208612886218	0.226733032287	0.232714022473	0.0135140976886	-0.251691499725	-0.0171991430424	-0.066297062748	0.368436724399	0.00812871393541	0.0347148713141	-1.12751060897	-0.00316813313398	0.0284094075058	0.362490267482	0.000311681851721	-0.003212612752	-0.0126239793576	0.0645059943185	-0.052989713836	-0.958744277537	7.33766827426	31.4216351604	4.51281946525	0.00475914508369	0.0355472762158	-1.06549554722	-0.199244917982	-0.048701739885	1.2247150006	8.13085265688	33.7498433252	0.920080054551
0.303	0.908919182939	9.50660560423	1.0794000281	-0.00574876170252	-0.0206336059339	0.228632343667	0.232727411203	0.0132633617695	-0.24978033849	-0.0172652554949	-0.065927842382	0.37000400768	0.00816281481165	0.0334868811579	-1.3284697036	-0.00313954219574	0.0287724689787	0.363632678149	0.000308463173044	-0.00322474460282	-0.0116397222805	0.0644525868016	-0.0538253198844	-0.712467819336	7.36909219169	31.4261997043	4.61626826227	0.00479415648156	0.0344755195239	-1.07801783659	-0.199293015609	-0.0474935144439	1.1917358815	8.16460307253	33.750987965	1.3691996336
0.304	0.918426338845	9.50770620753	1.12180658383	-0.00576928051965	-0.0204040283349	0.230522854239	0.232740550471	0.0130151736208	-0.24659595883	-0.0173309979972	-0.0655571622495	0.371356257281	0.00819558963725	0.0320627700422	-1.51975252764	-0.00311058773495	0.029136452607	0.364334578495	0.000305232860234	-0.00323588101698	-0.0106331060301	0.0643984654353	-0.0544174127756	-0.471717963141	7.40052072282	31.4308625439	4.7094110921	0.00482809035644	0.0333922302294	-1.08856075231	-0.199339922097	-0.0463194606289	1.15637174866	8.19835485598	33.7525789363	1.8127428107
0.305	0.927934615927	9.50884795609	1.16169053549	-0.00578956881632	-0.0201725650104	0.232403794689	0.232753443448	0.0127707808144	-0.242189654033	-0.0173963691974	-0.0651852380864	0.372492069029	0.00822684721446	0.0304523843894	-1.70101877796	-0.00308126905288	0.0295009115283	0.364583264203	0.000301991919198	-0.00324600105506	-0.00960697014079	0.0643438708265	-0.0547718049379	-0.237066361442	7.43195396071	31.4356132542	4.79200947657	0.0048609361714	0.0322993997001	-1.09710030629	-0.19938567277	-0.0451818868501	1.11877580907	8.23210845039	33.7546098998	2.2491842024
0.306	0.937444054055	9.51002830029	1.19899786357	-0.00580962471179	-0.0199392259264	0.234274373339	0.232766094528	0.0125313784798	-0.236615015194	-0.0174613679598	-0.0648122866558	0.373410792046	0.00825640635281	0.028665892297	-1.87196540681	-0.00305158590354	0.029865387145	0.36436796922	0.000298741375333	-0.00325508667375	-0.00856426724249	0.0642890374904	-0.0548948672341	-0.00905823105131	7.46339198795	31.440441213	4.86390814185	0.00489268539088	0.031199039248	-1.10362059798	-0.199430305187	-0.0440829463398	1.07910521165	8.26586429184	33.7570730012	2.67701873556
0.307	0.946954690525	9.51124464086	1.23368327366	-0.00582944633568	-0.0197040218503	0.236133778883	0.232778509271	0.0122981070949	-0.229927754728	-0.0175259933656	-0.0644385249928	0.374112533915	0.00828409617207	0.0267137462388	-2.03232670959	-0.00302153850443	0.030229411082	0.3636799048	0.000295482270581	-0.00326312283059	-0.00750804643485	0.0642341933059	-0.0547935016149	0.211789469555	7.4948348764	31.4453356828	4.92503143847	0.00492333149652	0.030093172026	-1.10811384597	-0.199473858977	-0.0430246334703	1.03752052737	8.29962280779	33.7599588964	3.09477163479
0.308	0.956466560015	9.51249433754	1.26571008377	-0.00584903182879	-0.0194669643693	0.23798118308	0.232790694349	0.0120720504562	-0.2221855229	-0.0175902447129	-0.0640641696453	0.374598161216	0.00830975636806	0.0246066457365	-2.18187429506	-0.0029911275453	0.0305925071785	0.362512288113	0.00029221566038	-0.00327009757181	-0.00644143600653	0.0641795589991	-0.0544751120249	0.424989710475	7.52628268718	31.450285888	4.97537897527	0.00495286999499	0.0289838249136	-1.11058037879	-0.199516375684	-0.0420087805965	0.99418522045	8.33338441563	33.7632567864	3.5010082908
0.309	0.965979694542	9.51377471763	1.29505010229	-0.00586837934393	-0.0192280659061	0.239815743396	0.232802657491	0.0118542338341	-0.213447721442	-0.0176541215157	-0.0636894359169	0.374869295585	0.00833323744099	0.0223555001185	-2.32041694106	-0.00296035419496	0.0309541935027	0.360860360372	0.000288942610543	-0.00327600210262	-0.00536762560705	0.0641253476562	-0.0539475737204	0.630086898367	7.55773547067	31.4552810879	5.01502081007	0.00498129841766	0.0278730204318	-1.11102858493	-0.199557898602	-0.0410370554301	0.949265112286	8.36714952126	33.7669544625	3.89434396476
0.31	0.975494123443	9.51508308443	1.32168348134	-0.00588748704675	-0.0189873397316	0.241636605577	0.23281440742	0.011645622318	-0.203775311005	-0.0177176235022	-0.0633145371164	0.374928305406	0.00835440088679	0.0199713914786	-2.44780033864	-0.00292922010602	0.0313139843802	0.358721394472	0.000285664194072	-0.00328083083939	-0.00428984793916	0.0640717642688	-0.0532192011652	0.826658212056	7.58919326654	31.4603106444	5.04409210011	0.00500861631224	0.0267627687279	-1.10947482289	-0.199598472609	-0.0401109589551	0.902927838033	8.40091851767	33.7710383611	4.27345322073
0.311	0.985009873348	9.51641672544	1.34559855377	-0.0059063531166	-0.0187447999758	0.243442906125	0.23282595379	0.0114471193547	-0.193230615696	-0.0177807506127	-0.0629396838172	0.374778293015	0.0083731193515	0.0174655379451	-2.56390672838	-0.00289772741762	0.0316713924235	0.356094692179	0.00028238148793	-0.0032845814434	-0.00321136006914	0.0640190053109	-0.0522987146785	1.01431476141	7.6206561039	31.4653640842	5.06278751045	0.00503482522644	0.0256550596704	-1.10594329203	-0.199638144001	-0.0392318238859	0.855342300376	8.43469178366	33.7754936271	4.63707882911
0.312	0.994526968171	9.51777292055	1.36679165019	-0.00592497574741	-0.0185004616354	0.245233774684	0.232837307133	0.0112595654846	-0.181877124589	-0.0178435029962	-0.062565083132	0.374423077359	0.00838927674915	0.0148492573646	-2.66865443266	-0.00286587875613	0.0320259305551	0.352981570961	0.000279095569791	-0.00328725483566	-0.00213542445999	0.0639672583505	-0.0511952060158	1.19270256392	7.65212400152	31.4704311556	5.07135536522	0.00505992868382	0.0245518550918	-1.10046586511	-0.199676960319	-0.0384008136752	0.806678121095	8.46846968257	33.7803041867	4.98404019326
0.313	1.00404542911	9.51914894982	1.38526690612	-0.00594335314851	-0.0182543405799	0.247008336322	0.232848478784	0.0110837372775	-0.169779289747	-0.0179058810067	-0.062190938007	0.373867172559	0.00840276834359	0.0121339315041	-2.7619972884	-0.00283367723384	0.0323771140109	0.349385340627	0.000275807514777	-0.00328885519281	-0.00106528984497	0.063916701696	-0.049918103065	1.36150333766	7.68359696804	31.4755018792	5.07009172812	0.00508393215197	0.0234550812175	-1.0930818835	-0.199714970187	-0.0376189220682	0.757105092867	8.50225256108	33.7854528273	5.3132411167
0.314	1.01356527463	9.5205421013	1.40103604319	-0.00596148354558	-0.0180064535549	0.248765713677	0.232859480826	0.0109203464706	-0.157002324006	-0.017967885199	-0.0618174465398	0.373115761904	0.00841350079477	0.00933097086765	-2.84392398444	-0.00280112644568	0.0327244623162	0.345311269974	0.000272518392218	-0.00328938992376	-4.17204182668e-06	0.0638675040775	-0.0484771338412	1.52043511005	7.71507500227	31.4805665923	5.05933442339	0.00510684300324	0.0223666213175	-1.08383791647	-0.199752223135	-0.036886973205	0.706792633631	8.53604074814	33.7909212863	5.623676911
0.315	1.02308652052	9.5219496784	1.41411815165	-0.00597936518145	-0.0177568181835	0.250505028991	0.232870326019	0.0107700393101	-0.143611997017	-0.0180295163229	-0.0614448013248	0.372174668082	0.00842139217032	0.00645178022105	-2.91445730879	-0.00276823046391	0.033067501223	0.340766543699	0.000269229262443	-0.00328886962721	0.00104476513116	0.0638198243656	-0.0468822899638	1.66925264461	7.74655809356	31.4856159881	5.03945719823	0.00512867046821	0.0212883086164	-1.07278748573	-0.199788769433	-0.0362056222654	0.655909245485	8.56983455395	33.7966903451	5.91444055736
0.316	1.03260917986	9.52336900719	1.42453944311	-0.00599699631703	-0.0175054529661	0.25222540597	0.232881027737	0.0106333960962	-0.12967443082	-0.018090775318	-0.0610731888311	0.371050319402	0.00842637192288	0.00350772491155	-2.97365331021	-0.002734993831	0.0334057645998	0.335760209877	0.000265941173614	-0.00328730803027	0.00207842874988	0.0637738113258	-0.0451437897978	1.80774768736	7.77804622213	31.4906411486	5.01086394116	0.00514942558226	0.0202219194952	-1.05999075685	-0.199824659922	-0.0355753566517	0.604621982086	8.60363426909	33.8027399294	6.1847281456
0.317	1.04213326309	9.52479744342	1.43233300745	-0.00601437523215	-0.0172523772773	0.253925971552	0.2328915999	0.0105109309323	-0.11525589705	-0.0181516633068	-0.0607027888153	0.369749712103	0.00842838083437	0.000510098066602	-3.02160037968	-0.00270142155057	0.0337387962639	0.330303118391	0.000262655158645	-0.00328472190824	0.00309381531974	0.0637296034101	-0.0432720414345	1.93574903932	7.80953935949	31.4956335722	4.97398314625	0.00516912112552	0.0191691670171	-1.04551419926	-0.199859945849	-0.0349964976982	0.553095924901	8.63744016366	33.8090492151	6.43384329975
0.318	1.051658778	9.5262323792	1.43753855117	-0.00603150022647	-0.0169976113628	0.255605857459	0.232902056911	0.0104030916759	-0.100422615884	-0.0182121815881	-0.0603337737744	0.368280369643	0.00842737092778	-0.00252991125153	-3.05841825659	-0.00266751907656	0.0340661517485	0.324407850701	0.000259372232198	-0.00328113098616	0.00408802882839	0.0636873285866	-0.0412776056855	2.05312245854	7.84103746888	31.5005851951	4.92926265299	0.00518777155643	0.0181316948093	-1.02943021642	-0.199894678699	-0.0344692028999	0.501493671793	8.67125248664	33.8155967372	6.66120071709
0.319	1.06118572982	9.52767124954	1.44020212442	-0.00604836962032	-0.0167411763332	0.257264201649	0.232912413587	0.01031026009	-0.0852405560436	-0.0182723316292	-0.0599663084405	0.36665029834	0.00842330534772	-0.00560124886245	-3.08425696525	-0.00263329230069	0.0343873999945	0.318088641403	0.000256093387793	-0.00327655782266	0.00505829818735	0.0636471042041	-0.0391711592561	2.15977040023	7.87254050568	31.5054884087	4.87716464698	0.0052053929395	0.0171110713269	-1.01181674841	-0.199928910035	-0.0339934686447	0.449974838877	8.70507146526	33.8223605018	6.86632860452
0.32	1.07071412121	9.52911153852	1.4403758496	-0.00606498175556	-0.0164830941576	0.258900149583	0.232922685093	0.0102327521922	-0.0697752394481	-0.0183321150581	-0.059600549321	0.364867940472	0.0084161582107	-0.00869302518838	-3.09929568662	-0.00259874753821	0.0347021249613	0.311361292112	0.000252819595044	-0.00327102767661	0.00600199390317	0.0636090368954	-0.0369634582553	2.25563160147	7.90404841792	31.5103360716	4.81816102937	0.00522200286743	0.0161087845283	-0.992756848736	-0.199962691336	-0.033569133434	0.398695582524	8.73889730456	33.8293181013	7.04887026548
0.321	1.08024395237	9.53055078527	1.43811763451	-0.00608133499647	-0.0162233876551	0.260512855348	0.232932886879	0.0101708187979	-0.0540915493621	-0.0183915336549	-0.0592366442885	0.362942124717	0.0084059144262	-0.0117945438173	-3.10374157113	-0.00256389151216	0.0350099271464	0.304243078177	0.000249551797026	-0.00326456835773	0.00691664386216	0.0635732225151	-0.0346653021951	2.340680519	7.93556114671	31.5151215166	4.7527291216	0.00523762037819	0.015126236985	-0.97233823784	-0.199996073844	-0.033195881575	0.347808135557	8.77273018702	33.8364468287	7.20858453214
0.322	1.08977522106	9.53198658952	1.43349087797	-0.00609742773054	-0.0159620804861	0.262101482655	0.232943034612	0.0101246462512	-0.0382535440149	-0.0184505893432	-0.058874732219	0.360882014254	0.00839256948986	-0.0148953288514	-3.09782849712	-0.00252873133608	0.0353104250099	0.296752648848	0.000246290907817	-0.00325721006175	0.00779994808772	0.0635397461147	-0.0322874986208	2.41492662943	7.96707862675	31.5198385551	4.68134779483	0.0052522658674	0.0141647414483	-0.950652835534	-0.200029108408	-0.0328732473226	0.297460369184	8.80657027233	33.8437237936	7.34534528106
0.323	1.09930792266	9.53341661705	1.42656418309	-0.00611325836935	-0.015699197142	0.263665205654	0.232953144113	0.0100943573423	-0.0223242738284	-0.0185092841806	-0.0585149426852	0.358697053205	0.00837612924994	-0.0179851509904	-3.08181578102	-0.00249327449543	0.0356032562951	0.288909921486	0.00024303781019	-0.00324898519154	0.00864979233813	0.0635086819512	-0.0298408285057	2.47841360091	7.99860078676	31.524481476	4.60449393094	0.00526596099657	0.0132255168931	-0.927796274846	-0.200061845342	-0.0326006194513	0.247795373551	8.84041769725	33.8511260363	7.45914009213
0.324	1.10884205027	9.53483860467	1.41741105169	-0.00612882534939	-0.0154347629343	0.265203209663	0.232963231298	0.0100800124018	-0.00636560714338	-0.0185676203498	-0.0581573957028	0.356396911564	0.00835660964829	-0.0210540523027	-3.05598684354	-0.00245752882766	0.0358880792411	0.280735970509	0.000239793353512	-0.00323992816516	0.00946426043095	0.0634800935306	-0.0273360125326	2.53121834519	8.03012755002	31.5290450426	4.52263936773	0.00527872859755	0.0123096850557	-0.903867400011	-0.200094334274	-0.0323772462312	0.198951066588	8.87427257559	33.8586306402	7.55006770045
0.325	1.11837759476	9.53625036499	1.40610957891	-0.00614412713285	-0.0151688039836	0.266714691763	0.23297331211	0.0100816105673	0.00956193823367	-0.0186256001484	-0.0578022015326	0.35399142903	0.00833403643732	-0.0240923696432	-3.02064783751	-0.0024215025012	0.0361645736822	0.272252911745	0.000236558351823	-0.00323007521235	0.0102416451782	0.0634540336852	-0.0247836783793	2.57344996152	8.06165883479	31.5335244864	4.43624815345	0.00529059257381	0.0114182674801	-0.87896775129	-0.200126624018	-0.032202240784	0.151059828	8.90813499833	33.8662148415	7.61833491176
0.326	1.12791454484	9.53764979085	1.39274215233	-0.00615916220844	-0.0149013472071	0.268198861304	0.232983402461	0.0100990912148	0.0253993566148	-0.0186832259795	-0.0574494605389	0.3514905583	0.00830844487416	-0.0270907566831	-2.97612624222	-0.00238520399334	0.0364324420295	0.263483782906	0.000233333582136	-0.00321946416085	0.0109804578202	0.0634305446814	-0.0221943291079	2.60524858112	8.09319455478	31.5379154976	4.34577424079	0.0053015777991	0.0105521830847	-0.853201039452	-0.200158762432	-0.0320745867904	0.104248159216	8.94200503382	33.8738561351	7.6642524302
0.327	1.13745288716	9.5390348595	1.37739514094	-0.0061739290922	-0.0146324203063	0.269654940279	0.232993518174	0.010132335547	0.0410893076332	-0.0187405003413	-0.0570992631057	0.348904308048	0.00827987939356	-0.0300402045187	-2.92276942888	-0.00234864206726	0.0366914101315	0.254452420962	0.000230119782949	-0.003208134214	0.0116794358754	0.0634096583605	-0.0195783127564	2.62678412185	8.12473461963	31.5422142145	4.25165957958	0.00531171001377	0.00971224625848	-0.826672612955	-0.200190796297	-0.0319931445226	0.0586363765178	8.97588272807	33.8815323764	7.68823008984
0.328	1.14699260641	9.54040363636	1.36015858036	-0.00618842632823	-0.0143620517543	0.271082163727	0.233003674926	0.010181168331	0.056576260482	-0.0187974258177	-0.0567516896086	0.346242686282	0.00824839326088	-0.0329320608343	-2.86094320235	-0.00231182574819	0.0369412280105	0.245183337125	0.000226917652981	-0.00319612572141	0.0123375493054	0.0633913963075	-0.0169457932133	2.6382549644	8.15627893535	31.5464172105	4.15433252603	0.00532101571964	0.00889916549162	-0.799488920758	-0.200222771198	-0.0319566571692	0.0143383303657	9.0097681052	33.8892218771	7.69077134132
0.329	1.15653368537	9.54175427858	1.34112586733	-0.0062026524895	-0.0140902707824	0.272479779993	0.23301388819	0.0102453597765	0.0718066304689	-0.0188540050677	-0.0564068104433	0.343515644228	0.00821404820667	-0.0357580475971	-2.79103032326	-0.00227476429895	0.0371816704742	0.23570159028	0.000223727850148	-0.00318347994429	0.0129540049464	0.0633757700497	-0.0143067224518	2.63988655849	8.18782740469	31.5505214801	4.05420663208	0.00532952207366	0.00811354254423	-0.771756974027	-0.200254731406	-0.0319637574252	-0.0285388422199	9.04366116789	33.8969034964	7.6724672094
0.33	1.16607610502	9.54308503824	1.32039344497	-0.00621660617857	-0.0138171073669	0.273847051045	0.233024173184	0.0103246275451	0.0867289064918	-0.018910240816	-0.0560646861105	0.340733021309	0.00817691404423	-0.0385102772665	-2.71342901549	-0.00223746719491	0.0374125375992	0.22603265961	0.000220550990768	-0.00317023881725	0.0135282491349	0.0633627812814	-0.0116708141881	2.63192996898	8.21937992764	31.5545244233	3.9516797401	0.00533725678101	0.0073558721523	-0.743583809832	-0.200286719771	-0.0320129743133	-0.0698949338403	9.077561898	33.9045567248	7.63398963958
0.331	1.17561984468	9.5443942652	1.29806048423	-0.00623028602837	-0.013542592215	0.275183252725	0.233034544817	0.0104186388818	0.101293766988	-0.0189661358427	-0.055725367354	0.337904491753	0.00813706827185	-0.0411812675057	-2.62855146307	-0.00219994409857	0.0376336550876	0.21620231722	0.000217387649005	-0.00315644470844	0.0140599684836	0.0633524221148	-0.00904751901818	2.61466037086	8.25093640177	31.5584238299	3.84713340923	0.00534424798822	0.00662654226742	-0.715075959932	-0.200318777629	-0.032102740206	-0.109636851819	9.11147025724	33.9121617619	7.57608453929
0.332	1.18516488201	9.54568040974	1.27422857657	-0.00624369070285	-0.0132667567511	0.276487675081	0.233045017643	0.0105270128604	0.115454190061	-0.019021692974	-0.0553888953516	0.335039513026	0.0080945956609	-0.0437639543877	-2.53682230083	-0.00216220483378	0.037844874497	0.206236501581	0.000214238356561	-0.00314214017979	0.0145490888066	0.0633446753547	-0.00644600108129	2.58837550291	8.28249672262	31.5622178629	3.74093254656	0.00535052417677	0.00592583482336	-0.686338928186	-0.200350944698	-0.032231398017	-0.147678770125	9.14538618791	33.9196995864	7.49956442416
0.333	1.19471119323	9.54694202473	1.24900141545	-0.00625681889778	-0.0129896331022	0.277759622717	0.23305560581	0.0106493227304	0.129165549879	-0.0190769150727	-0.0550553019568	0.332147276597	0.00804958783166	-0.0462517040896	-2.438677103	-0.00212425935986	0.038046073344	0.196161192531	0.000211103602596	-0.00312736774931	0.0149957721552	0.063339514796	-0.00387511628631	2.55339408701	8.31406078407	31.5659050418	3.63342539221	0.00535611405769	0.00525392701951	-0.657476679517	-0.200383259001	-0.0323972085271	-0.183942249976	9.17930961372	33.927152019	7.40530084819
0.334	1.20425875313	9.54817776769	1.22248449083	-0.00626966934137	-0.0127112540833	0.278998415219	0.233066323021	0.0107850983582	0.142385705723	-0.0191318050287	-0.0547246099878	0.329236661448	0.00800214281808	-0.048638323078	-2.33456087376	-0.00208611774564	0.0382371550846	0.186002288674	0.000207983833893	-0.00311216965724	0.0154004119959	0.0633369055418	-0.00134339213102	2.51005422356	8.3456284787	31.5694842263	3.52494360134	0.00536104646775	0.00461089310789	-0.628591143737	-0.200415756784	-0.0325983578162	-0.218356328201	9.21324044061	33.9345017778	7.29421670735
0.335	1.21380753521	9.54938640231	1.19478476606	-0.006282240795	-0.0124316531818	0.280203387687	0.233077182485	0.0109338287513	0.15507508046	-0.0191863657504	-0.0543968335618	0.326316190578	0.00795236462315	-0.0509180667866	-2.22492654359	-0.00204779014361	0.0384180489729	0.175785487845	0.000204879455245	-0.00309658763796	0.0157636265504	0.0633368043412	0.00114099086476	2.45871176795	8.37719969812	31.5729545994	3.41580260918	0.00536535026764	0.00399670666729	-0.599781737448	-0.200448472446	-0.0328329647681	-0.250857575564	9.24717855777	33.9417325254	7.16727846116
0.336	1.22335751181	9.55056679989	1.16601037886	-0.00629453205386	-0.0121508645423	0.281373891372	0.233088196881	0.0110949646556	0.16719672794	-0.0192406001565	-0.054071978471	0.323393990999	0.00790036276635	-0.0530856467961	-2.11023347524	-0.00200928676423	0.0385887098026	0.165536171479	0.000201790830077	-0.00308066269951	0.0160862503488	0.0633391599447	0.00357021609813	2.39973869879	8.40877433324	31.5763156518	3.30630212277	0.00536905424264	0.00341124334511	-0.571144906913	-0.200481438472	-0.033099088617	-0.281390122138	9.28112383848	33.9488289088	7.02548841387
0.337	1.23290865418	9.55171794024	1.13627032284	-0.00630654194761	-0.0118689229494	0.28250929444	0.233099378324	0.0112679212153	0.178716391325	-0.019294511167	-0.0537500425969	0.320477757268	0.00784625182469	-0.0551362365252	-1.99094598313	-0.00197061785056	0.038749117535	0.155279293497	0.000198718281271	-0.00306443491231	0.0163693240562	0.0633439134758	0.00593684618823	2.33352148143	8.44035227465	31.5795671662	3.19672671705	0.00537218700634	0.00285428404416	-0.542773695008	-0.200514685385	-0.0333947365058	-0.309905655333	9.31507614123	33.9557765916	6.86987709254
0.338	1.24246093261	9.55283891247	1.10567414295	-0.00631826934099	-0.0115858638107	0.283608982954	0.233110738325	0.0114520806869	0.189602551749	-0.0193481016965	-0.0534310163587	0.317574719156	0.00779015096871	-0.0570654754516	-1.86753186967	-0.00193179365338	0.038899276819	0.145039274396	0.00019566209221	-0.00304794320895	0.0166140826625	0.0633509988172	0.00823383664725	2.2604594366	8.47193341284	31.5827092029	3.0873465836	0.00537477690763	0.00232551852923	-0.514757334837	-0.200548241689	-0.0337178710272	-0.336363387643	9.34903531067	33.962562278	6.70149579644
0.339	1.25201431652	9.55392891536	1.07433163561	-0.00632971313446	-0.0113017231383	0.284672361919	0.233122287763	0.0116467951957	0.199826465687	-0.0194013746463	-0.0531148831924	0.314691613283	0.00773218349504	-0.0588694718775	-1.74046098201	-0.00189282440677	0.0390392164068	0.134839901184	0.000192622508007	-0.00303122519655	0.0168219421417	0.0633603430095	0.0104545479243	2.18096311757	8.50351763848	31.5857420853	2.97841832787	0.0053768519416	0.00182454942539	-0.487180872849	-0.200582133833	-0.0340664177203	-0.360729998327	9.38300117867	33.9691737306	6.52140944451
0.34	1.26156877461	9.55498725745	1.04235254135	-0.0063408722648	-0.011016537529	0.285698856616	0.233134036855	0.0118513895255	0.209362193942	-0.0194543328979	-0.0528016200561	0.311834659326	0.00767247635697	-0.0605448042648	-1.61020379265	-0.00185372030433	0.0391689884742	0.124704233693	0.000189599736917	-0.00301431698313	0.0169944846912	0.0633718666614	0.0125927558347	2.0954527031	8.53510484272	31.5886663874	2.87018577009	0.0053784396646	0.00135089657711	-0.460124823712	-0.200616386178	-0.0344382724928	-0.382979546557	9.41697356543	33.9755997802	6.33068972081
0.341	1.27112427492	9.55601335684	1.00984624587	-0.00635174570563	-0.0107303441437	0.286687914075	0.233145995132	0.0120651639323	0.218186619575	-0.0195069793069	-0.0524911979562	0.309009540637	0.00761115969426	-0.0620885211648	-1.47723000739	-0.00181449147616	0.03928866785	0.114654517802	0.000186593951916	-0.00299725301943	0.0171334427052	0.0633854843695	0.0146426603918	2.00435641117	8.56669491737	31.5914829207	2.76288093626	0.00537956711376	0.000904001735675	-0.433664859167	-0.200651020969	-0.0348313089478	-0.403093363391	9.45095228048	33.9818303294	6.13040856272
0.342	1.28068078497	9.55700674071	0.976921493188	-0.00636233246805	-0.0104431806842	0.287639004757	0.233158171413	0.012287396971	0.226279457798	-0.0195593166971	-0.0521835824911	0.306221389401	0.00754836636379	-0.0634981397702	-1.34200720337	-0.00177514796666	0.0393983511619	0.104712105999	0.000183605292428	-0.00298006595727	0.0172406816308	0.0634011051462	0.0165988930663	1.90810893782	8.59828775519	31.5941927236	2.6567248106	0.0053802607314	0.000483233539677	-0.407871532825	-0.200686058316	-0.0352433855875	-0.421059915912	9.48493712382	33.9878563497	5.92163212597
0.343	1.29023827186	9.5579670445	0.943686086684	-0.00637263160107	-0.0101550853696	0.288551624428	0.233170573785	0.0125173483279	0.233623255976	-0.0196113478556	-0.0518787344082	0.303474776549	0.00748423147234	-0.0647716431224	-1.20499950092	-0.00173569971312	0.0394981559077	0.0948973856739	0.000180633866186	-0.00296278652552	0.0173181818651	0.063418632854	0.0184565224983	1.80714992611	8.62988325008	31.5967970502	2.55192831904	0.00538054629454	8.78927520933e-05	-0.382810042345	-0.200721516185	-0.0356723528727	-0.436874654377	9.51892788693	33.9936698734	5.70541515946
0.344	1.29979670239	9.55889401085	0.910246611573	-0.00638264219221	-0.0098660969093	0.289425296272	0.23318320959	0.0127542616478	0.240203383612	-0.0196630755278	-0.0515766101667	0.300773706345	0.00741889191278	-0.0659074760087	-1.0666662717	-0.00169615652544	0.0395882194583	0.0852297154534	0.000177679751211	-0.00294544342463	0.0173680199042	0.0634379666446	0.0202110586958	1.7019224689	8.66148129728	31.5992973609	2.44869303703	0.00538044884978	-0.000282782284337	-0.358540030516	-0.200757410392	-0.036116060118	-0.450539836194	9.55292435386	33.9992639789	5.48279585689
0.345	1.30935604314	9.55978748823	0.876708151773	-0.00639236336791	-0.00957625447459	0.290259573147	0.233196085405	0.0129973673472	0.246008015121	-0.0197145024142	-0.0512771625058	0.298121615502	0.00735248590498	-0.0669045395876	-0.927460886222	-0.00165652806671	0.0396686980009	0.0757273697964	0.000174742997879	-0.00292806324022	0.0173923489125	0.0634590014018	0.0218584557547	1.5928716489	8.69308179362	31.6016953134	2.34721209109	0.00537999265363	-0.000629610012622	-0.335115426053	-0.200793754603	-0.0365723622021	-0.462064331863	9.58692630224	34.0046327724	5.25479123741
0.346	1.31891626059	9.56064742932	0.843174023554	-0.00640179429398	-0.009285597668	0.291054040023	0.233209207031	0.0132458854066	0.251028103521	-0.0197656311659	-0.0509803410096	0.295521376887	0.00728515254279	-0.0677621847826	-0.787829503759	-0.00161682383499	0.0397397654318	0.0664074920314	0.000171823631071	-0.0029106703763	0.0173933789324	0.0634816281863	0.0233951131392	1.48044312009	8.72468463766	31.6039927548	2.24767074734	0.00537920111868	-0.000953459888034	-0.312584324773	-0.200830560347	-0.0370391260761	-0.471463416121	9.6209335043	34.0097713646	5.02239304036
0.347	1.32847732125	9.56147388909	0.809745506383	-0.00641093417606	-0.00899416648966	0.291808316655	0.233222579488	0.0134990281308	0.255257345038	-0.0198164643828	-0.0506860926674	0.292975307515	0.00721703134816	-0.0684802044879	-0.648209906762	-0.00157705314618	0.0398016122058	0.0572860558868	0.000168921652378	-0.00289328700837	0.0173733569379	0.0635057346806	0.0248178755654	1.36508173219	8.75628972989	31.6061917138	2.15024715662	0.00537809676548	-0.0012552465061	-0.290988911358	-0.200867837029	-0.0375142370555	-0.478758542566	9.65494572791	34.0146758431	4.78656411171
0.348	1.33803919171	9.56226702263	0.776521585882	-0.00641978225995	-0.00870200130119	0.292522060288	0.233236207003	0.013756002872	0.258692137315	-0.0198670046103	-0.0503943624232	0.290485180929	0.0071482618336	-0.0690588246326	-0.509030382709	-0.001537225118	0.0398544441515	0.0483778355319	0.000166037042346	-0.00287593305642	0.017334546949	0.0635312056342	0.0261240315324	1.24723020187	8.78789697294	31.6082943938	2.05511283875	0.00537670118039	-0.00153592367254	-0.270365421526	-0.20090559195	-0.0379956048791	-0.483977104537	9.68896273745	34.0193432428	4.54823530465
0.349	1.34760183876	9.56302708278	0.74359871354	-0.00642833783199	-0.00840914278676	0.293194968577	0.233250093012	0.0140160147048	0.261331528192	-0.0199172543384	-0.0501050937111	0.288052243268	0.0070789830742	-0.0694986941518	-0.370708655722	-0.00149734865529	0.0398984812613	0.0396963840412	0.000163169762729	-0.00285862617773	0.0172792104283	0.0635579233052	0.0273113105493	1.12732783199	8.81950627172	31.6103031668	1.96243309975	0.00537503497933	-0.00179647845545	-0.250744144294	-0.200943830337	-0.0384811695246	-0.487152186339	9.72298429483	34.023771512	4.30830291659
0.35	1.35716522951	9.56375441742	0.711070561782	-0.00643660021934	-0.00811563191121	0.293826782527	0.233264240154	0.0142782690488	0.263177159708	-0.0199672159997	-0.0498182289729	0.285677233187	0.00700933329017	-0.0698008739146	-0.233650869886	-0.00145743243643	0.0399339564633	0.0312540201057	0.00016031975875	-0.00284138177894	0.0172095871559	0.0635857679001	0.028377879106	1.00580928137	8.85111753359	31.6122205671	1.87236747891	0.00537311777747	-0.0020379252591	-0.232149463001	-0.200982555375	-0.0389689067686	-0.488322301768	9.75701016032	34.0279594767	4.06762655079
0.351	1.36672933145	9.5644494666	0.67902780138	-0.00644456879024	-0.00782150987517	0.29441728954	0.233278650276	0.0145419742299	0.264233202324	-0.0200168919693	-0.0495337101537	0.283360405199	0.00693944944088	-0.0699668246629	-0.0982506266737	-0.001417484901	0.0399611143848	0.0230618227815	0.000157486961338	-0.00282421304696	0.0171278768142	0.0636146180073	0.0293223354402	0.883103386965	8.88273066852	31.6140492857	1.78506989777	0.00537096816486	-0.00226129995775	-0.214599934301	-0.201021768245	-0.0394568334829	-0.487531126593	9.79104009346	34.0319068037	3.82702750713
0.352	1.37629411257	9.56511275945	0.647557881661	-0.00645224295421	-0.00752681806718	0.294966326452	0.233293324435	0.0148063439735	0.264506284846	-0.020066284564	-0.0492514791732	0.281101555884	0.00686946683154	-0.0699983940153	0.0351119219667	-0.00137751423876	0.0399802101131	0.0151296339509	0.000154671289315	-0.00280713099782	0.0170362214687	0.0636443510266	0.0301437031529	0.759632038447	8.91434558924	31.6157921651	1.70068885386	0.00536860368782	-0.00246765412649	-0.198108403183	-0.201061468168	-0.039943012657	-0.484827221604	9.82507385385	34.0356139612	3.5872875452
0.353	1.3858595414	9.5657449108	0.616744831204	-0.00645962216225	-0.00723159801268	0.295473782535	0.233308262907	0.0150705998245	0.264005417237	-0.0201153960427	-0.0489714783687	0.278900052945	0.00679951873324	-0.0698978025929	0.166070922798	-0.00133752837972	0.0399915079642	0.00746606811572	0.000151872651545	-0.00279014454252	0.0169366891296	0.0636748435901	0.0308414237263	0.635809108207	8.94596221142	31.6174521933	1.61936744303	0.00536604083606	-0.00265804940412	-0.182682152092	-0.201101652454	-0.0404255581436	-0.480263751699	9.85911120192	34.0390821791	3.34914809465
0.354	1.39542558717	9.56634661775	0.586669061333	-0.00646670590691	-0.00693589132018	0.295939602474	0.233323465193	0.0153339734873	0.262741908198	-0.0201642286074	-0.0486936509091	0.27675486634	0.00672973601728	-0.0696676293256	0.294275611752	-0.0012975349856	0.0399952802628	7.85291094871e-05	0.000149090948989	-0.00277326056866	0.016831258583	0.0637059719759	0.0314153479983	0.512039435998	8.97758045377	31.6190324986	1.54124329984	0.00536329503534	-0.00283355202115	-0.168323081969	-0.201142316552	-0.0409026391187	-0.473898198456	9.89315189971	34.042313408	3.11330979317
0.355	1.4049922198	9.56691865588	0.55740719568	-0.00647349372239	-0.00663973962433	0.296363789217	0.233338930035	0.0155957090794	0.260729275993	-0.0202127844034	-0.0484179411752	0.274664601457	0.00666024680462	-0.0693107959979	0.419391043695	-0.0012575414424	0.0399918061439	-0.00702676679521	0.000146326076687	-0.00275648403656	0.0167218056259	0.0637376125133	0.0318657266512	0.388717869675	9.00920023819	31.6205363445	1.46644844115	0.00536038064557	-0.00299522752339	-0.155027922505	-0.201183454114	-0.0413724842538	-0.46579207154	9.92719571155	34.0453102791	2.88043239713
0.356	1.41455941007	9.56746187542	0.529031895101	-0.00647998518446	-0.0063431845264	0.29674640665	0.233354655422	0.0158550652959	0.257983156946	-0.0202610655215	-0.0481442951077	0.272627533574	0.00659117613107	-0.0688305510955	0.541098760972	-0.00121755485414	0.0399813703796	-0.013844761892	0.000143577925624	-0.00273981808831	0.0166100908625	0.0637696419765	0.0321931997671	0.26622836219	9.04082148992	31.6219671233	1.39510902762	0.00535731096395	-0.00314413571907	-0.142788468871	-0.201225057049	-0.0418333855973	-0.456010615453	9.96124240472	34.0480760628	2.6511349529
0.357	1.42412712961	9.56797719723	0.501611719839	-0.00648617991049	-0.006046267532	0.297087582137	0.233370638613	0.0161113174777	0.254521206603	-0.0203090739994	-0.0478726605191	0.270641643554	0.00652264562902	-0.0682304530153	0.659097399486	-0.00117758203783	0.0399642622373	-0.0203715227462	0.000140846384496	-0.00272326416831	0.0164977491496	0.0638019379691	0.032398785511	0.144943125604	9.07244413766	31.6233283503	1.32734502107	0.00535409823315	-0.00328132587447	-0.13159184192	-0.201267115593	-0.0422837021638	-0.44462251768	9.99529175007	34.0506146284	2.42599626631
0.358	1.43369535101	9.56846560858	0.475210985169	-0.00649207755925	-0.00574902998656	0.297387508755	0.233386876152	0.0163637595805	0.250362998806	-0.0203568118233	-0.0476029873705	0.268704653776	0.00645477322616	-0.0675143526997	0.773103231739	-0.00113762951952	0.0399407743753	-0.0266042012145	0.000138131341335	-0.00270682215333	0.0163862808048	0.0638343792959	0.0324838679944	0.0252218411479	9.10406811366	31.6246236577	1.26326981187	0.00535075365413	-0.00340783217976	-0.121420768672	-0.201309618375	-0.042721863229	-0.431699612527	10.0293435226	34.0529304043	2.20555553585
0.359	1.44326404789	9.5689281589	0.449889645912	-0.00649767783075	-0.00545151300852	0.297646447318	0.233403363885	0.01661170604	0.245529920212	-0.020404280931	-0.0473352280112	0.266814064657	0.00638767286193	-0.0666863757607	0.882850646238	-0.00109770353145	0.039911201779	-0.0325409913739	0.000135432685013	-0.00269049049062	0.0162770446027	0.063866846322	0.0324501843782	-0.0925890735816	9.13569335389	31.6258567875	1.20298974216	0.00534728740328	-0.00352466950392	-0.112253879655	-0.201352552493	-0.0431463713305	-0.417316590203	10.063397502	34.0550283387	1.99031323195
0.36	1.45283319495	9.56936595532	0.425703193992	-0.00650298046596	-0.00515375742087	0.297864728	0.233420096984	0.0168544935308	0.240045061335	-0.0204514832137	-0.0470693373836	0.264967190655	0.00632145422197	-0.065750904156	0.98809256309	-0.00105781001019	0.0398758407418	-0.0381810830277	0.000132750306597	-0.00267426634201	0.0161712526282	0.0638992213199	0.0322998112709	-0.208157140965	9.16731979807	31.6270315841	1.14660359919	0.0053437086538	-0.00363282945374	-0.10406601998	-0.201395903581	-0.0435558049768	-0.401550702634	10.0974534731	34.0569138613	1.78073208034
0.361	1.46240276801	9.5697801582	0.402702565305	-0.00650798524651	-0.00485580368102	0.298042751692	0.233437069972	0.0170914826144	0.233933105716	-0.020498420519	-0.0468052731903	0.26316119585	0.00625622249115	-0.0647125574816	1.08860078582	-0.00101795459587	0.0398349878941	-0.043524612398	0.00013008410056	-0.00265814573222	0.0160699669603	0.0639313888007	0.0320351504786	-0.321164443711	9.19894738986	31.628151987	1.09420209378	0.0053400256007	-0.00373327674902	-0.0968285705749	-0.201439655894	-0.043948821065	-0.384481473709	10.1315112264	34.0585928465	1.57723819464
0.362	1.47197274407	9.57017197652	0.380934072658	-0.00651269199426	-0.00455769180972	0.298180990914	0.233454276743	0.0173220592753	0.227220216068	-0.0205450946536	-0.0465429960282	0.261393128501	0.00619207812544	-0.0635761739441	1.18416628916	-0.000978142632279	0.0397889392826	-0.0485726106299	0.000127433965844	-0.00264212369965	0.0159740981797	0.0639632358331	0.0316589141621	-0.431308189436	9.23057607686	31.6292220217	1.04586725682	0.00533624548937	-0.0038269459225	-0.0905097763898	-0.201483792383	-0.0443241570077	-0.366190411616	10.1655705586	34.0600715767	1.3802222386
0.363	1.48154310139	9.57054266323	0.360439345241	-0.00651710057082	-0.0042594613191	0.298279990337	0.233471710591	0.0175456363427	0.219933918677	-0.0205915073863	-0.0462824694867	0.259659954361	0.00612911664293	-0.0623467910776	1.2745994438	-0.000938379167887	0.0397379895019	-0.0533269507264	0.00012479980677	-0.00262619444773	0.0158844056407	0.0639946523449	0.0311741094576	-0.538301219465	9.26220581077	31.6302457912	1.00167188048	0.00533237464723	-0.00391473834977	-0.0850750781501	-0.201528294778	-0.0446806325749	-0.346760722576	10.1996312728	34.0613567082	1.19004070759
0.364	1.49111381948	9.57089351054	0.341255290434	-0.00652121087705	-0.00396115114051	0.298340366844	0.233489364237	0.017761654795	0.212102985708	-0.0206376604512	-0.0460236602153	0.257958588452	0.00606742843426	-0.0610296262668	1.35973017792	-0.000898668957696	0.0396824308798	-0.0577902934765	0.000122181533799	-0.0026103514952	0.0158014994313	0.0640255314109	0.0305840226162	-0.64187246334	9.2938365474	31.6312274666	0.961678892374	0.00532841851825	-0.00399751961119	-0.0804874446985	-0.20157314367	-0.0450171514514	-0.326277030399	10.2336931787	34.0624552371	1.00701725483
0.365	1.50068487916	9.57122584523	0.323414071463	-0.0065250228524	-0.00366279955247	0.298362809222	0.233507229857	0.0179695849468	0.203757317853	-0.0206835555503	-0.0457665379586	0.256285925076	0.00600709859255	-0.0596300571393	1.43940807695	-0.000859016465898	0.0396225527166	-0.061966032933	0.000119579064139	-0.00259458782352	0.0157258439173	0.0640557695236	0.0298922027152	-0.741767338797	9.32546824677	31.6321712765	0.925940811634	0.00532438169985	-0.00407611718495	-0.0767077028249	-0.201618318597	-0.0453327025159	-0.304825098487	10.2677560936	34.0633744678	0.831443950534
0.366	1.51025626259	9.57154102381	0.306943093427	-0.00652853647423	-0.00336444410923	0.298348077271	0.233525299113	0.018168927518	0.194927824428	-0.020729194357	-0.0455110755632	0.254638865721	0.00594820676304	-0.0581536018899	1.51350242193	-0.00081942586925	0.0395586405792	-0.065858241936	0.000116992322217	-0.00257889602019	0.0156577627556	0.0640852668474	0.0291024449967	-0.837748098274	9.35710087316	31.6330814965	0.894499205053	0.00532026798203	-0.00415131846733	-0.0736948619451	-0.201663798128	-0.0456263608434	-0.282491556485	10.3018198418	34.064121981	0.663582637906
0.367	1.51982795332	9.57184042786	0.291865015402	-0.00653175175707	-0.00306612157032	0.298297000558	0.233543563184	0.0183592145827	0.185646304977	-0.0207745785193	-0.0452572489578	0.253014345042	0.0058908270123	-0.0566058995949	1.58190216799	-0.000779901061136	0.0394909756491	-0.0694716181442	0.000114421239999	-0.0025632684162	0.0155974452182	0.0641139274569	0.0282187738862	-0.929594122572	9.38873439512	31.6339624382	0.86738409847	0.00531608038824	-0.00422386911381	-0.071406431005	-0.201709559953	-0.0458972884379	-0.2593636323	10.3358842556	34.0647056054	0.50366614759
0.368	1.52939993626	9.57212545926	0.27819777187	-0.00653466875177	-0.00276786783171	0.298210476663	0.233562012796	0.0185400104002	0.175945330062	-0.0208197096623	-0.0450050371082	0.251409354169	0.00583502771721	-0.0549926905789	1.64451586395	-0.000740445656249	0.0394198341246	-0.0728114309782	0.000111865757183	-0.00254769721675	0.0155449536889	0.0641416595567	0.027245425744	-1.01710216203	9.42036878556	31.634818437	0.844613559544	0.00531182121783	-0.00429447169203	-0.0697987254462	-0.201755580965	-0.0461447346983	-0.235528888647	10.3699491751	34.0651333883	0.351899594069
0.369	1.53897219776	9.57239753545	0.265954605304	-0.00653728754462	-0.00246971785889	0.298089468964	0.233580638258	0.0187109121264	0.165858122404	-0.0208645893919	-0.0447544219501	0.249820962068	0.00578087147347	-0.0533197968896	1.70127151475	-0.00070106299585	0.0393454866742	-0.0758834698381	0.000109325821263	-0.00253217462383	0.0155002321412	0.0641683756853	0.0261868313995	-1.10008652697	9.4520040217	31.6356538404	0.826193273067	0.00530749208967	-0.00436378463583	-0.0688271621475	-0.20180183735	-0.0463680366257	-0.211074966122	10.4040144486	34.0654135689	0.20846156776
0.37	1.54854472557	9.57265808481	0.255144123919	-0.00653960825636	-0.00217170562239	0.29793500404	0.233599429489	0.0188715504076	0.155418439885	-0.020909219297	-0.0445053883019	0.248246334202	0.00572841502356	-0.0515931029382	1.75211638801	-0.000661756153542	0.0392681979423	-0.0786939938885	0.000106801387476	-0.00251669295004	0.0154631154473	0.0641939929002	0.0250475985226	-1.17837922668	9.48364008512	31.6364729951	0.812116116285	0.00530309398661	-0.00443242148731	-0.0684465408049	-0.201848304678	-0.0465666187746	-0.186089331633	10.4380799326	34.0655545523	0.0735052600503
0.371	1.55811750888	9.57290854206	0.245770364068	-0.00654163104119	-0.00187386403608	0.297748168581	0.233618376059	0.0190215898569	0.144660458667	-0.020953600953	-0.0442579237604	0.246682748941	0.00567770920391	-0.0498185363608	1.79701676672	-0.000622527941519	0.0391882261035	-0.0812496836552	0.000104292418639	-0.00250124472266	0.0154333393082	0.0642184329464	0.0238324938796	-1.25183005934	9.51527696173	31.6372802341	0.802361942828	0.00529862730066	-0.00450095041281	-0.0686113102056	-0.201894957984	-0.0467399929573	-0.160659033572	10.4721454924	34.0655648847	-0.0528403967619
0.372	1.56769053833	9.57315034367	0.237832868472	-0.00654335608565	-0.00157622489881	0.297530105971	0.233637467219	0.0191607294157	0.133618658758	-0.0209977359242	-0.0440120185802	0.245127611401	0.00562879891115	-0.0480020491526	1.83595764976	-0.000583380917235	0.0391058224644	-0.0835575946357	0.000101798884889	-0.00248582277768	0.0154105506504	0.0642416224061	0.0225464255238	-1.32030665234	9.54691464178	31.6380798638	0.796897307038	0.00529409187846	-0.00456989397716	-0.0692758184887	-0.201941771859	-0.0468877577057	-0.134870463167	10.5062110014	34.0654532297	-0.170469738543
0.373	1.57726380596	9.5733849235	0.231326778419	-0.00654478360752	-0.00127881883957	0.297282012503	0.233656691935	0.0192887026005	0.122327710851	-0.0210416257663	-0.0437676655418	0.243578465306	0.00558172308701	-0.0461495991266	1.8689424023	-0.000544317390447	0.0390212311105	-0.0856251130617	9.93207633286e-05	-0.00247042034321	0.0153943182875	0.0642634928314	0.0211944249701	-1.38369445503	9.57855311979	31.6388761501	0.795675344765	0.00528948706689	-0.0046397291596	-0.0703945463865	-0.201988720537	-0.0470095974997	-0.108809124795	10.5402763422	34.0652283451	-0.279299385846
0.374	1.58683730528	9.57361370836	0.226242940873	-0.00654591385458	-0.000981675266708	0.29700513323	0.233676038925	0.0194052776393	0.110822366667	-0.0210852720289	-0.0435248598081	0.242033002287	0.00553651472158	-0.0442671317463	1.89599235817	-0.000505339430594	0.038934688597	-0.0874599138881	9.68580376009e-05	-0.00245503111222	0.015384143703	0.0642839808586	0.0197816294007	-1.44189668377	9.61019239452	31.6396733057	0.798635773361	0.00528481175852	-0.00471088759437	-0.0719223231717	-0.202035777976	-0.0471052817683	-0.0825594122289	10.5743414059	34.0648990618	-0.379267349839
0.375	1.59641103119	9.57383811384	0.222568019293	-0.00654674710337	-0.000684822321295	0.296700757597	0.233695496692	0.0195102574974	0.099137349287	-0.0211286762582	-0.0432835987723	0.240489069183	0.00549320087452	-0.042360562379	1.91714637641	-0.000466448874455	0.0388464236796	-0.0890699210888	9.44106973926e-05	-0.00243964930448	0.0153794717688	0.0643030283052	0.0183132639482	-1.49483422117	9.64183246891	31.640475476	0.805704832077	0.00528006443671	-0.0047837560184	-0.073814524887	-0.202082917949	-0.0471746636704	-0.0562043921091	10.6084060926	34.064474262	-0.470332168043
0.376	1.60598498001	9.57405954016	0.220284622163	-0.00654728365795	-0.000388286835124	0.29637021475	0.233715053561	0.0196034797971	0.0873072500108	-0.0211718399986	-0.043043881901	0.238944673489	0.00545180271382	-0.0404357590138	1.93246035417	-0.000427647334074	0.0387566570839	-0.0904632702311	9.19787378813e-05	-0.00242426971796	0.0153797012669	0.0643205822493	0.0167946241027	-1.54244546982	9.67347335001	31.6412867261	0.816795505583	0.00527524322025	-0.00485867690828	-0.0760272548578	-0.20213011412	-0.0472176786657	-0.0298255983507	10.6424703111	34.0639628598	-0.552472166717
0.377	1.61555914947	9.57427936819	0.219371442683	-0.00654752384851	-9.20942933949e-05	0.296014868709	0.233734697709	0.0196848166344	0.075366424513	-0.0212147647948	-0.0428057105708	0.237397986828	0.00541233557157	-0.0384985254875	1.94200669842	-0.000388936204876	0.0386656013121	-0.0916482733282	8.95621591375e-05	-0.00240888776979	0.0153841950813	0.0643365950905	0.015231058287	-1.58468616178	9.70511504888	31.6421110277	0.831807725132	0.00527034590715	-0.00493594928911	-0.0785175068013	-0.202177340131	-0.0472343428817	-0.00350283377338	10.6765339795	34.0633737814	-0.625684678555
0.378	1.62513353863	9.57449895561	0.2198034022	-0.00654746803006	0.000203731197621	0.295636113322	0.233754417205	0.0197541742937	0.0633488938911	-0.021257452194	-0.042569087904	0.23584734679	0.0053748090162	-0.0365545852587	1.945873759	-0.000350316673978	0.0385734604825	-0.0926333858959	8.71609654889e-05	-0.00239349952728	0.0153922899437	0.0643510245949	0.0136279506436	-1.62152912497	9.73675758052	31.6429522459	0.850628651679	0.00526537001766	-0.00501582969793	-0.0812433108513	-0.202224569678	-0.0472247512883	0.022686020704	10.7105970243	34.0627159464	-0.689985446632
0.379	1.63470814792	9.57471963322	0.221551805735	-0.00654711658099	0.000499166937866	0.295235367172	0.233774200038	0.0198114928659	0.0512882506009	-0.0212999037473	-0.0423340186019	0.234291257351	0.00533922694068	-0.0346095657666	1.94416522523	-0.000311789728636	0.0384804302015	-0.0934271761353	8.47751648605e-05	-0.00237810172949	0.0154033056285	0.0643638339223	0.0119907040773	-1.6529640076	9.76840096371	31.6438141268	0.87313310802	0.00526031283616	-0.00509853328482	-0.0841638629427	-0.202271776592	-0.0471890756857	0.0486651846441	10.7446593814	34.0619982496	-0.745407983661
0.38	1.64428297909	9.57494270137	0.224584508687	-0.0065464699017	0.000794191655604	0.294814068307	0.233794034158	0.019856745774	0.0392175655579	-0.021342121011	-0.0421005087794	0.232728387826	0.00530558766609	-0.0326689834096	1.93699948882	-0.000273356164803	0.0383866974653	-0.0940382961462	8.24047680958e-05	-0.00236269179991	0.0154165535322	0.0643749916361	0.0103247235927	-1.67899696168	9.80004522091	31.6447002854	0.899184063077	0.005255171452	-0.00518423503555	-0.0872396385166	-0.202318934911	-0.0471275625185	0.0743611498037	10.7787209953	34.0612295442	-0.792002990842
0.381	1.65385803516	9.57516942667	0.228866084479	-0.00654552841311	0.00108878552429	0.294373669054	0.2338139075	0.0198899392067	0.027169299894	-0.0213841055483	-0.0418685658001	0.231157570786	0.0052738840598	-0.0307382291773	1.92450897568	-0.000235016595775	0.0382924405898	-0.0944754550459	8.00497882705e-05	-0.00234726785086	0.0154313445613	0.0643844716979	0.00863539996826	-1.69965028719	9.83169037815	31.645614194	0.928633213043	0.00524994279894	-0.00527307110032	-0.0904324910116	-0.202366018957	-0.0470405305238	0.0997028396232	10.8127818194	34.0604186237	-0.829837910831
0.382	1.66343332039	9.57540103872	0.234358008951	-0.00654429255526	0.00138293017419	0.293915630748	0.233833808025	0.0199111114678	0.01517522207	-0.0214258589302	-0.0416381981153	0.229577798789	0.00524410366773	-0.0288225549649	1.90683944925	-0.000196771460898	0.0381978291653	-0.0947473938804	7.77102400048e-05	-0.00233182868043	0.0154469963011	0.0643922534448	0.0069280938057	-1.71496203789	9.86333646484	31.6465591715	0.961321599782	0.00524462369328	-0.00536514021392	-0.0937057361989	-0.202413003407	-0.0469283682233	0.124621761264	10.8468418158	34.0595742066	-0.858996398747
0.383	1.67300884027	9.57563872714	0.241018834524	-0.00654276278582	0.00167660869884	0.293441418555	0.233853723747	0.0199203322425	0.00326632743236	-0.0214673827368	-0.0414094151056	0.227988220475	0.00521622885995	-0.0269270605963	1.88414928782	-0.000158621034297	0.0381030240373	-0.0948628621936	7.53861387833e-05	-0.00231637376257	0.0154628394235	0.0643983215517	0.00520811999144	-1.72498559067	9.89498351361	31.6475383724	0.997080370784	0.00523921087058	-0.00546050519362	-0.0970242231997	-0.202459863356	-0.0467915312708	0.149052143795	10.8809009554	34.0587049194	-0.87957790494
0.384	1.68258460145	9.57588363875	0.248804391362	-0.00654093957864	0.00196980565629	0.292952496347	0.233873642764	0.0199177017875	-0.00852723757271	-0.0215086785579	-0.0411822269275	0.22638813575	0.00519023698886	-0.025056681583	1.85660873891	-0.000120565433624	0.0380081773081	-0.0948305961315	7.30775002864e-05	-0.00230090323119	0.0154782233423	0.064402665978	0.00348073260631	-1.7297891796	9.92663156018	31.6485547784	1.03573153168	0.00523370102073	-0.00555919450179	-0.100354393144	-0.202506574392	-0.046630539664	0.172931069857	10.9149592175	34.0578192818	-0.891697317362
0.385	1.69216061171	9.57613687493	0.257667973638	-0.00653882342228	0.00226250706532	0.292450321733	0.23389355329	0.0199033500458	-0.0201762461802	-0.0215497479935	-0.0409566443644	0.22477699061	0.00516610055925	-0.023216177637	1.82439915303	-8.26046287893e-05	0.037913432361	-0.0946592979512	7.07843397414e-05	-0.00228541785896	0.0154925211036	0.0644052818994	0.00175111031831	-1.72945539645	9.95828064317	31.6496111886	1.07708881795	0.00522809082155	-0.00566120386152	-0.103664326318	-0.202553112649	-0.0464459748322	0.196198593709	10.94901659	34.0569256909	-0.895484544337
0.386	1.70173687989	9.57639948919	0.26756054163	-0.00653641481855	0.00255470039678	0.291936341178	0.233913443683	0.0198774356936	-0.0316524583613	-0.021590592655	-0.0407326786835	0.223154371168	0.00514378740945	-0.0214101219606	1.7877121997	-4.47384506569e-05	0.0378189239037	-0.0943576168189	6.85066712961e-05	-0.00226991903164	0.0155051335488	0.0644061696257	2.43422905442e-05	-1.72408065913	9.98993080387	31.6507102123	1.12095859647	0.00522237697066	-0.00576649791415	-0.106923778938	-0.202599454875	-0.0462384766109	0.218797848793	10.983073069	34.0560324065	-0.891084209085
0.387	1.71131341588	9.57667248492	0.278430922888	-0.00653371428107	0.00284637456004	0.291411985349	0.233933302474	0.0198401451226	-0.0429286834551	-0.0216312141651	-0.040510341499	0.221519997736	0.00512326090281	-0.0196428913264	1.74674906868	-6.96659969019e-06	0.0377247780299	-0.0939341307983	6.6244507421e-05	-0.00225440871849	0.0155154927484	0.0644053345042	-0.00169458536425	-1.71377465047	10.0215820861	31.6518542619	1.16714072973	0.00521655621575	-0.00587501190863	-0.110104210034	-0.202645578483	-0.0460087401128	0.240675147623	11.017128659	34.0551475367	-0.878655329347
0.388	1.72089023053	9.57695681339	0.290226012468	-0.00653072233385	0.00313751988502	0.290878664615	0.233953118392	0.0197916913621	-0.0539788375609	-0.0216716141582	-0.040289644641	0.219873718364	0.00510448012866	-0.0179186569629	1.70171965851	3.07113454745e-05	0.0376311122995	-0.093397329904	6.39978583419e-05	-0.00223888943972	0.0155230647829	0.0644027868103	-0.00340080255381	-1.69865972869	10.053234536	31.6530455471	1.21542963386	0.00521062538309	-0.00598665341354	-0.113178799787	-0.202691461609	-0.0457575125066	0.261780064786	11.0511833723	34.0542790236	-0.858371026814
0.389	1.73046733562	9.57725337189	0.302890988067	-0.00652743950986	0.00342812809972	0.290337764778	0.233972880394	0.0197323129449	-0.0647779968567	-0.0217117942805	-0.0400706000306	0.218215502377	0.00508740011205	-0.0162413762557	1.65284175585	6.82959195415e-05	0.0375380358345	-0.0927556001608	6.17667315063e-05	-0.00222336423139	0.0155273518821	0.0643985416252	-0.00508956757375	-1.67887031121	10.0848882018	31.6542860696	1.26561523974	0.00520458140436	-0.0061013040433	-0.116122459745	-0.202737083161	-0.0454855897163	0.282065515872	11.0852372291	34.0534346289	-0.830418199301
0.39	1.74004474381	9.57756300214	0.316369507462	-0.00652386634966	0.00371819230363	0.289790643048	0.233992577687	0.0196622727232	-0.0753024464939	-0.0217517561903	-0.0398532195626	0.216545433694	0.00507197203129	-0.014614785274	1.60034020759	0.000105787762174	0.0374456494301	-0.0920172085671	5.95511310864e-05	-0.00220783660845	0.015527893991	0.064392618702	-0.00675627884686	-1.65455223504	10.1165431337	31.6555776192	1.31748399884	0.00519842134174	-0.0062188211911	-0.118911835845	-0.202782422862	-0.0451938130482	0.301487820456	11.1192902574	34.0526219212	-0.794997297227
0.391	1.74962246855	9.57788648886	0.330603922717	-0.00652000340004	0.00400770693727	0.289238624224	0.234012199751	0.0195818566378	-0.0855297242524	-0.0217915015576	-0.0396375149936	0.21486370427	0.00505814344259	-0.0130423921257	1.54444608887	0.00014318760973	0.0373540456814	-0.0911902889151	5.73510575189e-05	-0.00219231052656	0.0155242698054	0.0643850423196	-0.00839648601143	-1.62586209414	10.1481993834	31.6569217711	1.37081989646	0.00519214241126	-0.00633903976144	-0.121525304839	-0.202827461301	-0.0448830657599	0.320006756228	11.1533424925	34.0518482615	-0.752322003245
0.392	1.75920052408	9.57822455856	0.34553548228	-0.00651585121269	0.00429666774798	0.288682997205	0.234031736366	0.0194913724455	-0.0954386604717	-0.021831032064	-0.0394234978378	0.213170607298	0.00504585851095	-0.0115274711466	1.48539586941	0.000180496287132	0.0372633091227	-0.090282828406	5.51665070841e-05	-0.00217679034298	0.0155160973412	0.0643758411264	-0.0100059003374	-1.59296655774	10.1798570042	31.6583198838	1.42540550977	0.00518574200443	-0.00646177389626	-0.123942964812	-0.202872179969	-0.0445542695806	0.337585602538	11.187393977	34.0511207911	-0.702618971467
0.393	1.7687789253	9.57857787857	0.361104546115	-0.00651141034294	0.00458507175242	0.288125011677	0.234051177626	0.0193911484093	-0.105009411927	-0.0218703494026	-0.0392111792688	0.211466530876	0.00503505824642	-0.0100730579215	1.42343058082	0.000217714699883	0.037173516381	-0.0893026550214	5.2997471524e-05	-0.00216128077727	0.0155030340798	0.064365047974	-0.0115804044516	-1.55604167067	10.2115160507	31.6597730981	1.48102296889	0.00517921770814	-0.00658681868877	-0.126146620216	-0.202916561294	-0.0442083811931	0.354191172635	11.2214447606	34.0504464178	-0.646127536893
0.394	1.77835768776	9.57894705624	0.377250778489	-0.00650668134847	0.00487291719583	0.28756587514	0.234070513967	0.0192815319568	-0.114223493147	-0.0219094552772	-0.0390005700277	0.209751951275	0.00502568074489	-0.00868194513736	1.35879498741	0.000254843826244	0.0370847363407	-0.0882574256146	5.08439376994e-05	-0.00214578687185	0.015484776762	0.0643526997411	-0.013116061356	-1.51527213826	10.2431765784	31.6612823371	1.53745501488	0.00517256732286	-0.00671395188	-0.128119762237	-0.202960588679	-0.0438463886883	0.369793836842	11.2554948997	34.0498318043	-0.583099395037
0.395	1.78793682761	9.57933263831	0.393913362175	-0.00650166478812	0.0051602035085	0.287006750197	0.234089736177	0.0191628883097	-0.123063801089	-0.0219483514024	-0.0387916803387	0.208027426735	0.00501766143269	-0.00735667926224	1.29173676283	0.000291884709575	0.0369970303205	-0.0871546147046	4.8705887287e-05	-0.00213031395304	0.0154610608559	0.064338837149	-0.0146091227242	-1.47085059804	10.2748386437	31.6628483075	1.59448592365	0.00516578887915	-0.00684293553336	-0.129847544478	-0.203004246528	-0.0434693080038	0.384367532446	11.2895444573	34.0492833555	-0.513798296452
0.396	1.79751636149	9.57973511058	0.4110311931	-0.00649636122073	0.00544693125965	0.2864487521	0.23410883542	0.0190355990908	-0.131514636683	-0.0219870395025	-0.0385845198298	0.206293591109	0.00501093331404	-0.00609955804315	1.22250567535	0.000328838450866	0.0369104522612	-0.086001503955	4.65832965141e-05	-0.00211486759272	0.0154316597808	0.0643235045694	-0.0160560364639	-1.4229768815	10.3065023036	31.6644715017	1.65190245211	0.00515888065254	-0.00697351768298	-0.131316754767	-0.203047520271	-0.0430781793539	0.397889767308	11.3235935026	34.0488072065	-0.438499689102
0.397	1.80709630649	9.58015489772	0.428543080576	-0.00649077120405	0.00573310210898	0.285892946558	0.23412780325	0.0189000609116	-0.139561721706	-0.0220255213111	-0.0383790974603	0.204551147835	0.00500542722061	-0.00491262881364	1.15135278368	0.000365706201458	0.036825048923	-0.0848051723331	4.44761359323e-05	-0.00209945357088	0.0153963839006	0.0643067498244	-0.0174534535381	-1.37185726684	10.3381676155	31.6661522003	1.70949477702	0.00515184117673	-0.007105433952	-0.132515783265	-0.203090396393	-0.0426740636651	0.410341610317	11.3576421108	34.0484092115	-0.357490323484
0.398	1.81667668012	9.58059236323	0.446387932636	-0.00648489529362	0.0060187187562	0.285340347891	0.234146631623	0.0187566839457	-0.147192210308	-0.0220637985706	-0.0381754214544	0.202800863888	0.0050010720624	-0.00379768759888	1.07852964585	0.000402489155966	0.0367408600934	-0.0835724869382	4.23843702272e-05	-0.00208407783926	0.0153550793524	0.0642886239807	-0.0187982340348	-1.31770372653	10.3698346368	31.6678904764	1.76705735922	0.00514466925518	-0.0072384091372	-0.13343458714	-0.203132862444	-0.042258039023	0.421707673813	11.3916903628	34.0480949324	-0.271067880094
0.399	1.82625750021	9.58104780967	0.464504953474	-0.00647873404179	0.00630378488884	0.284791917376	0.23416531291	0.0186058904918	-0.154394697398	-0.0221018730309	-0.0379734992405	0.201043564026	0.0049977950791	-0.00275627900425	1.00428754342	0.000439188545414	0.0366579188027	-0.0823100945138	4.03079580645e-05	-0.00206874648621	0.015307626737	0.0642691811374	-0.0200874524836	-1.26073317102	10.4015034251	31.6696861999	1.82438971847	0.00513736397123	-0.00737215875688	-0.134064652222	-0.203174907062	-0.0418311971429	0.431976086344	11.4257383451	34.0478696282	-0.179540455341
0.4	1.83583878485	9.58152147906	0.482833821326	-0.00647228799678	0.00658830512846	0.284248561875	0.234183839912	0.0184481135322	-0.161159221898	-0.0221397464492	-0.0377733373959	0.199280125147	0.00499552209116	-0.00178969687113	0.928876722817	0.00047580563059	0.0365762515486	-0.0810244136364	3.82468519699e-05	-0.00205346570299	0.0152539397025	0.0642484782099	-0.0213184024149	-1.2011666917	10.4331740378	31.6715390434	1.88129723817	0.00512992469658	-0.00750639055887	-0.134398951763	-0.203216519981	-0.0413946398718	0.441138455877	11.4597861491	34.047738245	-0.0832260772586
0.401	1.84542055237	9.5820135534	0.501314870082	-0.00646555770173	0.00687228497578	0.283711132757	0.234202205866	0.018283795288	-0.167477266514	-0.0221774205887	-0.037574941598	0.197511470673	0.00499417774989	-0.000898985681664	0.852545656115	0.000512341695628	0.036495878528	-0.0797216275896	3.62009982427e-05	-0.00203824175141	0.0151939634623	0.0642265747087	-0.0224886001634	-1.13922880523	10.4648465315	31.673448488	1.93759185076	0.0051223510983	-0.00764080598608	-0.134431902665	-0.203257692039	-0.0409494757322	0.44918982347	11.4938338709	34.0477054058	0.0175477862358
0.402	1.85500282122	9.58252415547	0.519889256917	-0.00645854369387	0.00715573075468	0.283180425042	0.234220404457	0.0181133857787	-0.173341752379	-0.0222148972178	-0.03737831658	0.195738565366	0.0049936857857	-8.49426920499e-05	0.775540323109	0.00054879804183	0.0364168138752	-0.0784076779423	3.41703369005e-05	-0.00202308093305	0.0151276732523	0.0642035325146	-0.0235957879169	-1.07514670194	10.4965209627	31.6754138303	1.99309271574	0.00511464314451	-0.00777510159701	-0.134159319186	-0.203298415185	-0.0404968165154	0.456128610065	11.5278816113	34.0477754022	0.122444920242
0.403	1.86458560997	9.58305334966	0.538499128073	-0.00645124650371	0.00743864955559	0.282657176784	0.234238429821	0.0179373413872	-0.17874703079	-0.0222521781092	-0.0371834660923	0.193962409918	0.00499396925397	0.000651879227618	0.698103516228	0.000585175981721	0.0363390659068	-0.0770882588167	3.21548016539e-05	-0.00200798956004	0.0150550727745	0.0641794156527	-0.0246379360177	-1.00914949959	10.5281973867	31.67743419	2.04762680084	0.00510680110849	-0.00790897043892	-0.133578364646	-0.20333868248	-0.0400377739336	0.46195655351	11.5619294751	34.0479521852	0.231120996177
0.404	1.87416893722	9.58360114312	0.557087780908	-0.00644366665435	0.00772104917832	0.282142068689	0.234256276553	0.017756123437	-0.183688869816	-0.0222892650387	-0.0369903928694	0.192184036059	0.00499495077762	0.00131116807088	0.620474170304	0.00062147683336	0.0362626373715	-0.0757688118661	3.01543199102e-05	-0.00199297392735	0.0149761926114	0.0641542900624	-0.0256132445208	-0.941467506636	10.5598758581	31.6795085181	2.10102938116	0.00509882557159	-0.00804210337168	-0.132687500878	-0.203378488095	-0.0395734563384	0.466678636963	11.5959775709	34.0482393578	0.343224212527
0.405	1.88375282154	9.58416748691	0.575599809177	-0.00643580466072	0.00800293807466	0.281635723997	0.234273939713	0.017570196783	-0.188164438354	-0.0223261597844	-0.0367990986006	0.190404501482	0.00499655278591	0.00189284851538	0.542886718671	0.000657701914898	0.0361875257046	-0.0744545219686	2.81688128032e-05	-0.00197804028671	0.0148910886598	0.0641282233681	-0.0265201440216	-0.872331495048	10.5915564301	31.6816356051	2.1531445384	0.00509071742473	-0.00817419034017	-0.131486436112	-0.203417827306	-0.0391049655144	0.47030301101	11.6300260106	34.0486401679	0.458396159112
0.406	1.89333728142	9.58475227744	0.593981252983	-0.00642766102904	0.00828432529092	0.281138708524	0.234291414826	0.0173800284208	-0.192172286101	-0.0223628641256	-0.0366095839072	0.188624885239	0.00499869774872	0.00239707711321	0.465570476987	0.000693852539394	0.0361137232868	-0.073150313624	2.61981952488e-05	-0.0019631948221	0.0147998405636	0.0641012846482	-0.0273572957624	-0.801971986599	10.623239155	31.6838140901	2.20382554829	0.00508247786877	-0.00830492159376	-0.129976071061	-0.203456696486	-0.0386333935547	0.472840908449	11.6640749094	34.0491575023	0.576272629201
0.407	1.90292233524	9.58535535793	0.612179731019	-0.00641923625619	0.00856522041065	0.280651530924	0.234308697883	0.0171860861183	-0.195712318877	-0.0223993798418	-0.0364218483232	0.186846282901	0.00500130840572	0.00282423687971	0.38874905603	0.00072993000989	0.0360412177059	-0.0718608480638	2.42423760244e-05	-0.00194844362673	0.0147025501768	0.0640735442048	-0.0281235910326	-0.730618553702	10.6549240832	31.6860424705	2.25293518603	0.00507410841354	-0.00843398885111	-0.128158443655	-0.203495093092	-0.038159819826	0.474306549062	11.6981243851	34.0497938809	0.696484468877
0.408	1.91250800117	9.58597652008	0.630144563504	-0.00641053082923	0.0088456334977	0.280174643191	0.234325785345	0.0169888370727	-0.198785772198	-0.0224357087111	-0.0362358902806	0.185069802232	0.00500430798982	0.00317493131027	0.312639805077	0.000765935614754	0.0359699920214	-0.0705905210721	2.23012578702e-05	-0.00193379268162	0.0145993400423	0.0640450733344	-0.028818149878	-0.658499137207	10.686611264	31.6883191111	2.30034600198	0.00506561087591	-0.00856108640916	-0.126036672445	-0.203533015656	-0.0376853080306	0.474717041943	11.7321745578	34.0505514524	0.818658538163
0.409	1.92209429719	9.58661550581	0.647826899774	-0.00640154522496	0.00912557503995	0.279708441292	0.234342674136	0.0167887465966	-0.201395180076	-0.0224718525097	-0.0360517071001	0.183296558753	0.0050076204444	0.00344997785603	0.237453286456	0.000801870623279	0.0359000250301	-0.0693434614955	2.03747376116e-05	-0.00191924783564	0.0144903519106	0.0640159440999	-0.029440319138	-0.585839382838	10.7183007447	31.6906422544	2.3459405899	0.00505698737661	-0.0086859121949	-0.123614899032	-0.203570463762	-0.0372109033707	0.474092277931	11.7662255495	34.051431991	0.942418761551
0.41	1.93168124095	9.58727200917	0.665179820731	-0.0063922799095	0.00940505589359	0.27925326601	0.234359361648	0.0165862768356	-0.203544342075	-0.0225078130108	-0.035869294985	0.181527671564	0.00501117063377	0.00365040089053	0.163392782531	0.000837736281561	0.0358312915341	-0.0681235304451	1.84627063002e-05	-0.00190481478705	0.0143757452797	0.0639862291054	-0.0299896698285	-0.512861998082	10.7499925709	31.6930100305	2.38961161673	0.00504824033613	-0.0088081687592	-0.120898229554	-0.203607438028	-0.0367376298229	0.472454817733	11.800277484	34.052436894	1.06738712639
0.411	1.94126884979	9.58794567831	0.682158445939	-0.00638273533793	0.00968408722856	0.278809403924	0.234375845729	0.0163818855218	-0.205238285591	-0.0225435919828	-0.0356886490196	0.179764259243	0.00501488454632	0.00377742419974	0.0906538358977	0.000873533808633	0.0357637626083	-0.0669343211734	1.65650493735e-05	-0.00189049906642	0.0142556959745	0.0639560012735	-0.0304659938933	-0.439786131465	10.7816867861	31.6954204673	2.43126200885	0.00503937246965	-0.00892756421175	-0.117892675557	-0.203643940087	-0.0362664875271	0.46982977388	11.834330486	34.0535671799	1.19318475574
0.412	1.95085714069	9.58863611754	0.698720019311	-0.00637291195408	0.00996268047481	0.27837708858	0.234392124684	0.0161760247653	-0.206483227434	-0.0225791911889	-0.035509763172	0.17800743597	0.00501868948993	0.00383246302944	0.0194238234872	0.000909264392871	0.0356974058679	-0.0657791596	1.46816468298e-05	-0.00187630602106	0.0141303947499	0.0639253336264	-0.0308693003468	-0.366826775484	10.8133834321	31.6978715008	2.47080489993	0.00503038678099	-0.00904381309671	-0.114605094364	-0.203679972556	-0.0357984502965	0.466244687675	11.8683846813	34.0548234889	1.31943314523
0.413	1.96044613019	9.58934288955	0.714824001305	-0.00636281019021	0.01024084727	0.277956501781	0.234408197267	0.0159691398864	-0.207286530524	-0.0226146123856	-0.0353326303001	0.176258307809	0.00502251427931	0.00381711572369	-0.0501184349851	0.000944929188672	0.0356321857354	-0.0646611054785	1.28123734189e-05	-0.00186224080072	0.0140000459298	0.0638942990708	-0.031199810832	-0.294194195041	10.8450825483	31.700360985	2.50816366822	0.00502128655584	-0.0091566372085	-0.111043129218	-0.203715539013	-0.0353344632526	0.461729400093	11.9024401961	34.0562060831	1.44575525075
0.414	1.97003583439	9.59006551762	0.730432135053	-0.00635243046687	0.0105185994084	0.277547775011	0.234424062671	0.0157616682912	-0.207656659768	-0.0226498573219	-0.0351572421616	0.174517969092	0.00502628941467	0.0037331549895	-0.117803033394	0.000980529313393	0.0355680637056	-0.0635829541684	1.09570988462e-05	-0.00184830834472	0.0138648660736	0.0638629701881	-0.0314579546205	-0.222093381948	10.8767841722	31.7028867028	2.54327180982	0.00501207535406	-0.00926576634779	-0.107215149368	-0.203750643965	-0.034875440592	0.456315921037	11.9364971566	34.0577148491	1.5717767328
0.415	1.9796262689	9.59080348795	0.745508515276	-0.00634177319277	0.0107959487914	0.277150991009	0.234439720524	0.015554038394	-0.207603134681	-0.0226849277376	-0.0349835894276	0.172787498959	0.00502994725157	0.00358251882248	-0.183469300657	0.00101606584455	0.035504998609	-0.062547238997	9.11568798862e-06	-0.00183451337035	0.0137250826667	0.0638314190292	-0.0316443630803	-0.150723537721	10.9084883387	31.7054463751	2.57607285678	0.00500275700138	-0.00937093901764	-0.103130190339	-0.203785292817	-0.0344222634862	0.450038290699	11.9705556887	34.059349301	1.69712720811
0.416	1.98921744877	9.59155625203	0.760019644164	-0.00633083876469	0.0110729073796	0.276766185438	0.234455170878	0.0153466685866	-0.207136480021	-0.0227198253632	-0.034811661699	0.171067958203	0.00503342216155	0.00336730112887	-0.246966086554	0.00105153981729	0.0354429468724	-0.0615562341736	7.28800112215e-06	-0.00182086036259	0.0135809328395	0.0637997169159	-0.0317598636417	-0.0802775850461	10.9401950807	31.7080376716	2.60652014613	0.00499333558034	-0.00947190306008	-0.0987978945413	-0.203819491838	-0.0339757781208	0.442932440317	12.0046159176	34.0611085854	1.82144144922
0.417	1.99880938851	9.59232322909	0.773934479803	-0.00631962756742	0.0113494871467	0.27639334866	0.234470414195	0.0151399662593	-0.206268174807	-0.0227545519178	-0.0346414475268	0.169360386149	0.00503665068315	0.00308974207959	-0.30815201201	0.00108695222212	0.0353818627762	-0.0606119582344	5.47389415829e-06	-0.00180735356512	0.0134326621072	0.0637679342474	-0.0318054732889	-0.01094170945	10.9719044287	31.71065822	2.63457666337	0.0049838154207	-0.00956841623359	-0.0942284524899	-0.203853248124	-0.0335367938762	0.435036048875	12.0386779676	34.0629914864	1.94436067343
0.418	2.00840210203	9.59310380856	0.787224469706	-0.00630813997383	0.0116257000348	0.276032427631	0.234485451342	0.0149343268728	-0.205010598176	-0.0227891091088	-0.0344729344349	0.167665797795	0.00503957166331	0.00275221823158	-0.366895684001	0.00112230400286	0.0353216987081	-0.0597161779851	3.67321888948e-06	-0.0017939969725	0.0132805231345	0.063736140315	-0.0317823916092	0.0571050689032	11.0036164106	31.7133056157	2.66021478921	0.00497420108921	-0.00966024673226	-0.0894325448389	-0.203886569561	-0.0331060816538	0.426388396067	12.0727419616	34.0649964337	2.06553378701
0.419	2.01799560261	9.59389735259	0.79986358434	-0.00629637634486	0.0119015579125	0.275683327829	0.234500283572	0.0147301330855	-0.203376976424	-0.0228234986305	-0.0343061089454	0.165985181156	0.00504212638865	0.00235723245202	-0.423075875136	0.00115759605492	0.0352624054126	-0.0588704128941	1.8858232414e-06	-0.00178079432367	0.0131247745171	0.0637044031224	-0.0316919934291	0.123691291345	11.0353310521	31.7159774311	2.68341597915	0.00496449737902	-0.00974717364734	-0.0844212853226	-0.203919464788	-0.0326843723486	0.417030214448	12.1068080206	34.0671215099	2.18461862206
0.42	2.02758990288	9.59470319855	0.811828341335	-0.00628433702963	0.0121770725341	0.275345915339	0.234514912515	0.0145277539347	-0.20138132514	-0.0228577221633	-0.0341409566075	0.164319494666	0.00504425870671	0.0019074036804	-0.476581668088	0.00119282922374	0.0352039322362	-0.0580759399318	1.11551531251e-07	-0.00176774909662	0.0129656795904	0.0636727892152	-0.0315358210709	0.188653425022	11.0670483765	31.7186712244	2.70417051017	0.00495470929851	-0.00982898737249	-0.0792061649845	-0.203951943152	-0.0322723554721	0.407003538683	12.1408762636	34.0693644608	2.30128315836
0.421	2.03718501481	9.59552066163	0.823097805493	-0.00627202236562	0.0124522555013	0.275020018937	0.234529340164	0.0143275440759	-0.199038392515	-0.0228917813726	-0.0339774620276	0.162669665093	0.00504591513684	0.00140545656366	-0.527312565398	0.00122800430354	0.0351462273669	-0.0573337987908	-1.64975526916e-06	-0.0017548645042	0.0128035052467	0.0636413635165	-0.0313155762609	0.251836194948	11.0987684043	31.7213845482	2.72247710079	0.00494484205985	-0.00990548995381	-0.0737989976551	-0.203984014669	-0.0318706779254	0.396351554664	12.1749468071	34.0717227057	2.41520673782
0.422	2.04678094966	9.59634903733	0.833653609268	-0.00625943267875	0.0127271182269	0.274705432264	0.234543568858	0.0141298430793	-0.196363600786	-0.0229256779081	-0.0338156089024	0.161036585341	0.00504704497062	0.000854210998387	-0.575178565148	0.00126312203626	0.0350892380687	-0.0566447974725	-3.39825926685e-06	-0.00174214349118	0.0126385207872	0.0636101891725	-0.0310331117221	0.313092882629	11.1304911541	31.724114958	2.73834261298	0.00493490106718	-0.00997649538617	-0.0682118670629	-0.204015689979	-0.0314799429254	0.385118445265	12.2090197652	34.0741933497	2.52608121932
0.423	2.05637771798	9.5971876041	0.843479932286	-0.00624656828369	0.013001671901	0.27440191606	0.234557601267	0.0139349747855	-0.193372986862	-0.0229594134025	-0.0336553800534	0.159421112578	0.00504760036192	0.000256571614383	-0.620100202861	0.00129818311075	0.0350329109109	-0.0560095182045	-5.13412537864e-06	-0.0017295887324	0.0124709967854	0.0635793274054	-0.0306904224846	0.372285592282	11.1622166416	31.7268600201	2.75178161263	0.00492489190456	-0.0100418298575	-0.0624570756481	-0.204046980305	-0.0311007090831	0.373349239351	12.2430952484	34.0767731963	2.63361203671
0.424	2.0659753296	9.59803562582	0.852563505061	-0.00623342948401	0.0132759274593	0.274109200436	0.234571440377	0.0137432467209	-0.19008314237	-0.0229929894713	-0.0334967574638	0.157824066671	0.00504753640635	-0.000384482767323	-0.66200856055	0.0013331881622	0.03497719199	-0.0554283236497	-6.85752106085e-06	-0.00171720263202	0.0123012039717	0.0635488373757	-0.0302896369468	0.429285483347	11.1939448803	31.729617319	2.76281603426	0.00491482032366	-0.0101013319429	-0.0565470951078	-0.204077897405	-0.0307334896349	0.361089657061	12.2771733644	34.079458762	2.73751933873
0.425	2.07557379359	9.59889235437	0.8608935792	-0.0062200165725	0.0135498955531	0.273826987122	0.234585089476	0.0135549495732	-0.186511153122	-0.0230264077112	-0.0333397223161	0.156246228755	0.00504681121013	-0.00106590966932	-0.700845243446	0.00136813777177	0.0349220271465	-0.0549013633708	-8.56861603884e-06	-0.00170498732396	0.0121294121526	0.0635187760534	-0.0298330077202	0.483972969843	11.2256758812	31.7323844644	2.77147479355	0.00490469223131	-0.01015485275	-0.0504945190878	-0.204108453525	-0.0303787518274	0.348385958117	12.311254217	34.0822462912	2.83753894269
0.426	2.08517311828	9.59975703211	0.868461903185	-0.00620632983146	0.0138235865226	0.273554951884	0.234598552129	0.0133703567275	-0.182674538344	-0.0230596696999	-0.0331842550318	0.154688339913	0.00504538594857	-0.00178461345376	-0.736562325434	0.00140303246643	0.0348673621745	-0.054428580539	-1.02675820375e-05	-0.00169294467331	0.0119558891416	0.0634891980984	-0.0293229022918	0.536237886903	11.2574096529	31.7351590985	2.77779334038	0.00489451367693	-0.0102022560185	-0.0443120178606	-0.20413866136	-0.0300369164534	0.335284789908	12.345337906	34.0851317723	2.93342324346
0.427	2.09477331124	9.6006288944	0.875262692571	-0.00619236953302	0.0140970103719	0.273292746762	0.234611832169	0.0131897238635	-0.178591189673	-0.023092776995	-0.0330303353117	0.153151100327	0.00504322491397	-0.00253745574846	-0.769122263962	0.00143787271903	0.0348131430248	-0.0540097188432	-1.19545925136e-05	-0.00168107627887	0.0117808997309	0.0634601557505	-0.0287617935361	0.585979624448	11.2891462019	31.7379389018	2.7818132937	0.00488429083983	-0.010243418175	-0.0380122952192	-0.204168533997	-0.0297083575391	0.321833038703	12.3794245274	34.0881109549	3.0249420777
0.428	2.10437437928	9.60150717204	0.881292583421	-0.00617813593946	0.0143701767465	0.273040002521	0.234624933675	0.0130132886132	-0.174279310973	-0.0231257311338	-0.0328779421773	0.151635168455	0.00504029555321	-0.0033212657732	-0.798497785534	0.00147265894854	0.0347593160006	-0.0536443295532	-1.36298223913e-05	-0.00166938347667	0.011604704687	0.0634316987286	-0.02815225011	0.633107227826	11.3208855322	31.7407215994	2.78358202428	0.00487403001657	-0.0102782283465	-0.0316080477569	-0.204198084876	-0.02939340218	0.308077679481	12.4135141725	34.0911793677	3.11188351363
0.429	2.11397632841	9.60239109363	0.886550595984	-0.00616362930363	0.0146430949132	0.272796330937	0.234637860955	0.0128412702794	-0.169757356867	-0.0231585336319	-0.0327270540128	0.15014116047	0.00503656849505	-0.00413285053731	-0.824671742677	0.00150739152052	0.0347058279465	-0.0533317787531	-1.52934478019e-05	-0.00165786734443	0.011427559784	0.0634038741402	-0.0274969267624	0.677539467317	11.3526276455	31.7435049666	2.78315224499	0.00486373760823	-0.0103065883336	-0.0251119263994	-0.204227327743	-0.0290923305245	0.294065631344	12.4476069284	34.0943323367	3.19405445457
0.43	2.1235791639	9.60327988797	0.891038071364	-0.0061488498693	0.0149157737423	0.272561327198	0.234650618525	0.012673869614	-0.16504397383	-0.0231911859832	-0.0325776486076	0.14866964992	0.00503201756734	-0.00496900488043	-0.847636943567	0.0015420707477	0.0346526264297	-0.0530712546915	-1.69456458276e-05	-0.0016465287071	0.011249714875	0.0633767263995	-0.0267985545912	0.719204875058	11.3843725414	31.7462868335	2.78058162332	0.00485342010779	-0.010328412547	-0.018536500429	-0.204256276596	-0.0288053759015	0.279843614902	12.481702877	34.0975650046	3.27128128707
0.431	2.13318289024	9.60417278631	0.894758621231	-0.00613379787158	0.015188221692	0.272334572204	0.234663211094	0.0125112686573	-0.160157939652	-0.0232236896591	-0.0324297031989	0.147221167543	0.00502661980424	-0.00582652133004	-0.867395955644	0.00157669689088	0.0345996599148	-0.0528617752243	-1.85865942528e-05	-0.00163536814316	0.0110714130007	0.0633502971566	-0.0260599312778	0.758041751717	11.4161202173	31.7490650905	2.77593239397	0.00484308408756	-0.0103436279092	-0.0118942238951	-0.204284945647	-0.0285327250884	0.265458011185	12.5158020957	34.1008723504	3.34341031313
0.432	2.14278751114	9.60506902465	0.897718060762	-0.00611847353734	0.0154604467956	0.272115634918	0.234675643543	0.0123536306344	-0.155118106166	-0.0232560461079	-0.0322831945144	0.145796201439	0.0050203554437	-0.0067021997499	-0.883960884075	0.0016112701598	0.0345468779295	-0.0527021953412	-2.02164713203e-05	-0.00162438599189	0.0108928895463	0.0633246252353	-0.0252839113307	0.793998142617	11.4478706687	31.7518376922	2.76927092671	0.00483273618674	-0.0103521737234	-0.00519740453819	-0.204313349268	-0.0282745187196	0.250954726478	12.5499046565	34.1042492096	3.41030816734
0.433	2.15239302958	9.60596784586	0.899924347177	-0.00610287708562	0.0157324566503	0.271904074631	0.234687920909	0.0122010999114	-0.149943339988	-0.0232882567546	-0.0321380988151	0.144395197218	0.00501320791544	-0.00759285675526	-0.897353126642	0.00164579071438	0.0344942312245	-0.0525912147605	-2.18354554969e-05	-0.00161358236139	0.0107143714466	0.0632997465814	-0.0244733963671	0.827031784429	11.4796238889	31.7546026613	2.76066739857	0.00482238309913	-0.0103540015132	0.00154182481492	-0.204341501954	-0.0280308518263	0.236379060196	12.5840106262	34.1076902947	3.47186202556
0.434	2.16199944775	9.60686850178	0.901387490332	-0.00608700872809	0.0160042584093	0.271699443267	0.23470004836	0.0120538020075	-0.144652467803	-0.023320323	-0.0319943919372	0.143018558461	0.00500516381963	-0.00849533487166	-0.907603106167	0.00168025866595	0.0344416719243	-0.0525273855528	-2.34437252464e-05	-0.00160295713745	0.0105360764378	0.0632756942205	-0.0236313254633	0.857110023266	11.5113798693	31.7573580928	2.75019543618	0.00481203156095	-0.0103490748346	0.00831153246327	-0.204369418267	-0.027801774508	0.221775576472	12.6181200665	34.1111902156	3.52797985077
0.435	2.17160676713	9.60777025527	0.902119496837	-0.0060708686695	0.0162758587747	0.271501287549	0.234712031183	0.0119118436638	-0.139264219673	-0.0233522462206	-0.0318520493343	0.141666647411	0.00499621289649	-0.00940651141572	-0.914749981956	0.00171467407875	0.0343891536716	-0.0525091198106	-2.50414588116e-05	-0.00159250999305	0.0103582123708	0.063252498225	-0.022760665599	0.884209705342	11.5431385994	31.7601021563	2.73793171346	0.004801688339	-0.0103373690626	0.0151000115766	-0.2043971128	-0.0275872927288	0.207187982043	12.6522330334	34.1147435008	3.57859040052
0.436	2.18121498845	9.60867238216	0.902134276927	-0.00605445710811	0.0165472639941	0.271309151223	0.234723874761	0.011775312966	-0.133797175949	-0.0233840277683	-0.0317110461178	0.140339785619	0.00498634798724	-0.0103233070774	-0.918841341347	0.00174903697147	0.034336631763	-0.0525346973218	-2.66288340074e-05	-0.00158224039857	0.0101809765767	0.0632301856911	-0.0218644022261	0.908317040303	11.574900067	31.7628331	2.72395566106	0.00479136021889	-0.010318871156	0.0218958015503	-0.204424600131	-0.027387369234	0.192659007735	12.6863495774	34.1183446176	3.62364321947
0.437	2.19082411173	9.60957417308	0.901447558776	-0.00603777423618	0.0168184798583	0.271122577145	0.234735584557	0.0116442795206	-0.128269715118	-0.0234156689699	-0.0315713570975	0.13903825506	0.00497556498661	-0.0112426941846	-0.919932873112	0.00178334731899	0.0342840632778	-0.0526022732602	-2.8206028023e-05	-0.00157214763264	0.0100045552952	0.063208780725	-0.020945529986	0.9294274399	11.6066642582	31.7655492524	2.70834907889	0.00478105399362	-0.0102935794017	0.0286877071412	-0.204451894778	-0.027201924582	0.178230296355	12.7204697437	34.1219879934	3.6631084308
0.438	2.20043413628	9.61047493526	0.900076812133	-0.0060208202404	0.0170895117015	0.270941109386	0.234747166094	0.0115187946816	-0.122699962812	-0.0234471711269	-0.0314329568204	0.137762299011	0.0049638627872	-0.012161704633	-0.918088023773	0.00181760505422	0.0342314071982	-0.0527098858629	-2.9773217236e-05	-0.0015622307934	0.00982912316823	0.0631883044382	-0.0200070436006	0.947545330826	11.6384311573	31.7682490249	2.69119592011	0.00477077645234	-0.0102615031404	0.0354648152788	-0.20447901116	-0.0270308382858	0.163942296058	12.7545935717	34.1256680359	3.69697656482
0.439	2.21004506075	9.61137399424	0.898041142151	-0.00600359530235	0.0173603644038	0.27076429519	0.234758624937	0.0113988918286	-0.117105743382	-0.0234785355151	-0.0312958196092	0.136512123427	0.00495124321615	-0.0130774374641	-0.913377638437	0.00185181007008	0.0341786245232	-0.0528554641051	-3.1330577038e-05	-0.00155248881042	0.0096548427918	0.0631687749519	-0.0190519289624	0.962683945691	11.6702007473	31.7709309138	2.67258188874	0.00476053436954	-0.0102226624779	0.0422165097698	-0.204505963554	-0.0268739500581	0.149834159529	12.7887210953	34.1293791533	3.72525817156
0.44	2.21965688309	9.61227069541	0.895361201838	-0.00598609959895	0.0176310423949	0.270591686956	0.234769966677	0.0112845866905	-0.111504533095	-0.0235097633847	-0.0311599195984	0.1352878982	0.00493771096438	-0.0139870660772	-0.905879587586	0.00188596222153	0.0341256783735	-0.0530368353484	-3.28782816716e-05	-0.00154292045686	0.00948186434562	0.0631502074102	-0.0180831544443	0.97486509048	11.7019730095	31.7735935018	2.65259420872	0.00475033449431	-0.0101770879811	0.0489324839546	-0.20453276606	-0.0267310611537	0.135943649337	12.8228523428	34.133115774	3.7479833588
0.441	2.22926960064	9.61316440557	0.892059111968	-0.00596833330292	0.0179015496604	0.270422844067	0.234781196909	0.0111758777163	-0.105913415435	-0.0235408559599	-0.03102523077	0.134089758649	0.00492327350881	-0.0148878450615	-0.895678381046	0.00192006132776	0.0340725340893	-0.0532517329793	-3.44165040811e-05	-0.00153352436204	0.00931032528311	0.0631326140017	-0.0171036624531	0.98411889188	11.733747924	31.7762354596	2.6313213855	0.00474018354013	-0.0101248203634	0.0556027513921	-0.204559432558	-0.026601935804	0.122307050042	12.8569873369	34.1368723664	3.76520133018
0.442	2.2388832101	9.61405451429	0.888158334419	-0.00595029658322	0.0181718897498	0.270257334698	0.234792321221	0.0110727464896	-0.100349037908	-0.0235718144388	-0.0308917269872	0.132917806914	0.00490794102796	-0.0157771166374	-0.882864770836	0.00195410717447	0.0340191593208	-0.0534978040023	-3.59454157742e-05	-0.00152429902435	0.00914035009603	0.0631160039899	-0.0161163612448	0.990483524598	11.7655254695	31.7788555468	2.60885287076	0.00473008817487	-0.0100659101603	0.0622176547222	-0.204585976677	-0.0264863027358	0.108959086356	12.8911260948	34.1406434569	3.77697969228
0.443	2.24849770758	9.61494043526	0.883683597669	-0.00593198960545	0.0184420657859	0.270094737512	0.234803345173	0.0109751581843	-0.0948275726987	-0.0236026399933	-0.0307593820268	0.131772113818	0.0048917263113	-0.0166523166949	-0.867535344143	0.00198809951619	0.0339655241105	-0.0537726166231	-3.74651866985e-05	-0.00151524282423	0.00897205014243	0.0631003837508	-0.0151241170222	0.994004920707	11.7973056236	31.7814526126	2.58527886122	0.00472005501109	-0.0100004173965	0.0687678728573	-0.204612411757	-0.0263838567681	0.0959328491008	12.9252686283	34.1444236487	3.78340382129
0.444	2.2581130886	9.61582160745	0.878660786897	-0.00591341253232	0.0187120804763	0.269934643275	0.234814274283	0.0108830620592	-0.0893646775512	-0.0236333337691	-0.0306281696098	0.130652720298	0.00487464466274	-0.0175109804209	-0.849792107845	0.00202203807872	0.0339116009683	-0.054073667774	-3.89759851293e-05	-0.00150635403738	0.00880552355943	0.0630857568191	-0.0141297463311	0.994736461376	11.8290883627	31.7840255971	2.56069008261	0.00471009059677	-0.00992841124688	0.0752444264581	-0.204638750816	-0.0262942604806	0.0832597258268	12.959414944	34.1482076386	3.78457607329
0.445	2.26772934815	9.61669749626	0.873116843402	-0.00589456552402	0.0189819361261	0.269776656394	0.23482511401	0.0107963919901	-0.0839754604967	-0.0236638968856	-0.03049806343	0.129559639288	0.00485671379877	-0.0183507475078	-0.829742066038	0.00205592256168	0.0338573649391	-0.0543983906391	-4.0477977572e-05	-0.00149763084799	0.00864085522707	0.0630721239415	-0.0131360087738	0.992738653295	11.8608736623	31.7865735309	2.53517755866	0.0047002014063	-0.0098499696926	0.0816386820952	-0.204665006519	-0.0262171459466	0.0709693421377	12.9935650429	34.1519902341	3.78061495721
0.446	2.2773464807	9.61756759452	0.867079660296	-0.00587544873863	0.0192516346525	0.269620396353	0.23483586974	0.0107150670368	-0.0786744464422	-0.0236943304359	-0.0303690371816	0.128492857475	0.00483795374155	-0.0191693669369	-0.807496792113	0.00208975264098	0.0338027936628	-0.0547441620947	-4.1971328677e-05	-0.00148907136197	0.00847811681609	0.0630594831371	-0.0121456000517	0.988078790891	11.8926614968	31.7890955359	2.50883238763	0.00469039383187	-0.00976517917408	0.0879423549486	-0.20469119115	-0.0261521165229	0.0590895052301	13.0277189212	34.1557663687	3.77165426314
0.447	2.2869644802	9.61843142334	0.860577983782	-0.0058560623325	0.0195211776002	0.269465499059	0.23484654677	0.0106389920404	-0.0734755465528	-0.0237246354868	-0.0302410645844	0.127452337023	0.00481838670742	-0.0199647013311	-0.783171996347	0.00212352797152	0.0337478674266	-0.0551083101655	-4.3456201168e-05	-0.00148067362011	0.00831736689682	0.0630478297644	-0.0111611453536	0.9808306052	11.92445184	31.7915908249	2.4817455709	0.00468067417516	-0.00967413424142	0.0941475103609	-0.204717316583	-0.0260987486906	0.0476461594226	13.06187657	34.1595311169	3.75784210116
0.448	2.29658334018	9.61928853298	0.853641308844	-0.00583640646062	0.0197905661588	0.269311618067	0.234857150295	0.0105680582524	-0.0683920294978	-0.0237548130788	-0.0301141194071	0.126438017469	0.00479803699131	-0.0207347308748	-0.756887090887	0.00215724818984	0.0336925692109	-0.0554881213739	-4.49327557837e-05	-0.0014724356111	0.0081586511144	0.0630371565952	-0.0101851931003	0.971073901484	11.9562446647	31.7940587016	2.45400779694	0.00467104863944	-0.0095769372041	0.100246564289	-0.204743394254	-0.0260565939387	0.0366633444792	13.0960379754	34.1632797079	3.73933995515
0.449	2.3062030537	9.62013850353	0.84629977867	-0.00581648127695	0.0200598011807	0.269158425774	0.234867685396	0.0105021439895	-0.0634364963043	-0.0237848642263	-0.0299881754896	0.125449817511	0.00477693084748	-0.0214775567967	-0.728764753003	0.00219091291681	0.0336368847261	-0.0558808481182	-4.64011512314e-05	-0.00146435528433	0.0080020024275	0.0630274538941	-0.0092202090562	0.958894186624	11.9880399434	31.7964985601	2.42570929974	0.00466152332195	-0.00947369778055	0.106232282793	-0.204769435141	-0.0260251806846	0.0261631635949	13.130203119	34.1670075387	3.71632163972
0.45	2.31582361342	9.62098094546	0.838584080338	-0.00579628693476	0.0203288832008	0.269005614413	0.234878157025	0.0104411153129	-0.058620856842	-0.0238147899174	-0.0298632067624	0.124487636902	0.00475509636687	-0.0221914044173	-0.698930488201	0.0022245217604	0.0335808024441	-0.0562837159305	-4.78615441547e-05	-0.00145643056241	0.00784744141058	0.0630187095042	-0.00826857081928	0.944382287213	12.0198376476	31.7989098846	2.39693965763	0.00465210420668	-0.00936453274883	0.11209778066	-0.20479544974	-0.0260040162235	0.0161657587159	13.1643719779	34.1707101857	3.68897229433
0.451	2.32544501165	9.62181550017	0.8305253461	-0.00577582358694	0.0205978124565	0.268852897028	0.234888569996	0.01038482673	-0.0539563091006	-0.0238445911144	-0.0297391872649	0.123551358047	0.00473256335178	-0.0228746257586	-0.66751219449	0.00225807431843	0.0335243136207	-0.0566939307482	-4.93140891127e-05	-0.0014486593534	0.0076949766104	0.0630109089374	-0.00733256269513	0.92763396111	12.0516377486	31.8012922483	2.36778765917	0.00464279715751	-0.00924956559884	0.117836519319	-0.204821448042	-0.0259925886996	0.00668928900268	13.1985445247	34.1743834155	3.65748728067
0.452	2.33506724032	9.62264184037	0.822155045345	-0.00575509138625	0.0208665889092	0.268700008313	0.234898928971	0.0103331219146	-0.0494533216115	-0.0238742687536	-0.0296160911619	0.122640848043	0.00470936318804	-0.0235257017203	-0.634639728731	0.0022915701814	0.0334674123123	-0.0571086860818	-5.07589385707e-05	-0.00144103956262	0.00754460495546	0.0630040354706	-0.00641437096364	0.908749501861	12.0834402174	31.8036453127	2.33834110945	0.00463360791161	-0.0091289261871	0.123442304157	-0.204847439521	-0.0259903690942	-0.00225007825065	13.232720728	34.1780231947	3.62207115442
0.453	2.34469029107	9.62345967034	0.813504897058	-0.00573409048567	0.021135212266	0.268546705323	0.234909238449	0.0102858344449	-0.0451216179645	-0.0239038237456	-0.0294938927578	0.121755960121	0.00468552871527	-0.024143243823	-0.600444476782	0.00232500893524	0.0334100953842	-0.0575251701612	-5.2196242904e-05	-0.00143356910403	0.00739631222504	0.0629980702453	-0.00551607954323	0.887833338958	12.1152450245	31.8059688266	2.3086867258	0.00462454207332	-0.0090027503944	0.128909281248	-0.204873433112	-0.0259968132209	-0.0106381750666	13.2669005524	34.1816256986	3.5829365775
0.454	2.35431415527	9.62426872617	0.804606758058	-0.00571282103853	0.0214036820027	0.26839276815	0.23491950276	0.0102427885539	-0.0409701641183	-0.0239332569752	-0.02937256651	0.120896535576	0.0046610940956	-0.0247259955255	-0.565058928154	0.00235839016419	0.0333523625126	-0.0579405729859	-5.36261504116e-05	-0.00142624591114	0.00725007354757	0.0629929923725	-0.00463966605642	0.864993634634	12.1470521402	31.8082626249	2.27890990674	0.00461560510823	-0.00887117978688	0.134231933785	-0.204899437201	-0.0260113637239	-0.0184628306888	13.3010839589	34.1851873185	3.54030320048
0.455	2.36393882402	9.62506877582	0.795492542908	-0.00569128319884	0.021671997387	0.268238000415	0.234929726055	0.0102037998927	-0.0370071582729	-0.023962569302	-0.0292520870396	0.120062405258	0.00463609468128	-0.0252728331178	-0.528616256572	0.00239171345354	0.0332942161795	-0.0583520933233	-5.50488073409e-05	-0.00141906794739	0.00710585396314	0.0629887790403	-0.00378699830007	0.840341878065	12.1788615348	31.8105266272	2.24909472466	0.0046068023377	-0.00873436128098	0.139405078011	-0.204925459609	-0.0260334520716	-0.0257138647139	13.3352709049	34.1887046684	3.4943966493
0.456	2.37356428822	9.62585961915	0.786194115877	-0.00566947712139	0.0219401575021	0.268082229722	0.234939912293	0.0101686763022	-0.0332400229527	-0.0239917615601	-0.0291324291414	0.119253391123	0.00461056688162	-0.0257827661999	-0.491249907544	0.00242497839246	0.03323566166	-0.0587569456275	-5.64643579225e-05	-0.00141203321591	0.00696360900147	0.0629854056256	-0.00295983112143	0.813992479205	12.2106731786	31.8127608364	2.21932365745	0.00459813893365	-0.00859244681246	0.144423859045	-0.204951507585	-0.0260625005401	-0.0323830723064	13.3694613445	34.1921745905	3.44544745982
0.457	2.38319053857	9.62664108781	0.776743203402	-0.005647402962	0.0222081612709	0.267925307966	0.23495006524	0.0101372185904	-0.0296754005831	-0.0240208345585	-0.0290135677919	0.118469307839	0.00458454802964	-0.0262549377506	-0.453093193893	0.00245818457679	0.0331767070038	-0.0591523668627	-5.78729444148e-05	-0.00140513976875	0.00682328530715	0.0629828458082	-0.00215980370056	0.786062362517	12.2424870417	31.814965337	2.18967752159	0.00458961991374	-0.00844559300971	0.149283746439	-0.204977587797	-0.0260979241793	-0.0384642058052	13.4036552289	34.1955941592	3.3936900422
0.458	2.39281756564	9.62741304507	0.767171306536	-0.00562506087763	0.0224760074807	0.267767111563	0.23496018846	0.010109221315	-0.0263191503473	-0.0240497890815	-0.0288954781559	0.117709964165	0.00455807624887	-0.0266886237977	-0.414278900313	0.0024913316118	0.0331173630087	-0.0595356232407	-5.92747071569e-05	-0.00139838571545	0.00668482129001	0.0629810716878	-0.00138843723801	0.756670562609	12.2743030945	31.8171402934	2.16023530066	0.0045812501368	-0.00829396087168	0.153980529631	-0.205003706326	-0.0261391327567	-0.0439529489959	13.4378525063	34.1989606851	3.33936165273
0.459	2.40244535986	9.62817538552	0.757509607822	-0.00560245102649	0.0227436948073	0.267607541602	0.234970285308	0.0100844735657	-0.0231763481861	-0.0240786258884	-0.0287781355917	0.116975164259	0.00453119032062	-0.0270832326968	-0.374938897876	0.00252441911489	0.0330576431887	-0.0599040168399	-6.06697846301e-05	-0.00139176923091	0.00654814779534	0.0629800539026	-0.000647133045547	0.72593782231	12.3061213076	31.8192859481	2.13107407838	0.00457303429864	-0.00813771545021	0.158510313315	-0.205029868659	-0.026185532674	-0.0488468854455	13.4720531225	34.2022717166	3.28270144016
0.46	2.41207391157	9.62892803477	0.747788891196	-0.00557957356816	0.02301122184	0.267446523827	0.234980358924	0.010062759747	-0.0202512892429	-0.024107345714	-0.0286615156551	0.11626470901	0.00450392955226	-0.0274383040306	-0.33520376961	0.00255744671836	0.0329975637342	-0.0602548921197	-6.20583135269e-05	-0.00138528856262	0.00641318879548	0.0629797617506	6.282896301e-05	0.69398619479	12.3379416519	31.8214026196	2.10226882249	0.00456497692815	-0.00797702553714	0.162869512809	-0.205056079689	-0.0262365288485	-0.053145463462	13.5062570209	34.2055250421	3.22394950688
0.461	2.42170321106	9.62967094894	0.738039454445	-0.00555642866369	0.0232785871062	0.26728400862	0.234990412234	0.0100438603564	-0.0175474919379	-0.0241359492689	-0.0285455941019	0.115578397235	0.00447633364667	-0.0277535071392	-0.295202447658	0.00259041407196	0.032937143467	-0.0605856423026	-6.34404288268e-05	-0.00137894203717	0.00627986209662	0.0629801633107	0.000740291385668	0.660938650486	12.3697640985	31.8234907001	2.07389232516	0.0045570823837	-0.00781206335604	0.167054849397	-0.205082343717	-0.0262915265573	-0.0568499539513	13.5404641428	34.2087186898	3.16334595531
0.462	2.43133324859	9.63040411419	0.728291036561	-0.00553301647559	0.0235457890959	0.267119970831	0.235000447941	0.0100275527576	-0.0150677057682	-0.0241644372394	-0.02843034689	0.114916026738	0.00444844257346	-0.0280286392946	-0.255061863219	0.00262332084558	0.032876403788	-0.0608937156121	-6.48162638784e-05	-0.0013727280661	0.00614808005247	0.0629812255665	0.00138422005605	0.62691869025	12.4015886192	31.8255506538	2.04601505399	0.00454935484989	-0.00764300425848	0.171063345715	-0.205108664447	-0.0263499332372	-0.0599634057144	13.5746744276	34.2118509278	3.10113009065
0.463	2.44096401442	9.63112754608	0.718572741374	-0.0055093371679	0.0238128262861	0.266954409533	0.235010468523	0.0100136119452	-0.0128139191074	-0.0241928102879	-0.0283157501789	0.114277395376	0.00442029644204	-0.0282636235311	-0.214906609719	0.00265616673179	0.0328153686195	-0.0611766213588	-6.61859504869e-05	-0.00136664515093	0.00601775028412	0.0629829145287	0.00199370438384	0.592049965286	12.4334151861	31.8275830138	2.01870498806	0.00454179833455	-0.00747002642501	0.174892321218	-0.205135044994	-0.0264111602374	-0.0624905945733	13.6088878132	34.2149202627	3.03753956407
0.464	2.45059549884	9.63184128893	0.708912955597	-0.00548539090617	0.0240796971647	0.266787347689	0.235020476235	0.0100018112999	-0.0107873714296	-0.0242210690532	-0.0282017803302	0.113662301999	0.0043919353772	-0.028458506146	-0.174858620128	0.00268895144827	0.0327540643409	-0.0614319358701	-6.75496190062e-05	-0.00136069188758	0.00588877640092	0.0629851953595	0.00256795731909	0.556455905229	12.4652437718	31.8295883801	1.99202758819	0.00453441666605	-0.00729331057058	0.178539387653	-0.205161487886	-0.026474624519	-0.0644379684236	13.643104236	34.2179254372	2.9728095457
0.465	2.46022769219	9.63254541505	0.699339289218	-0.00546117785746	0.0243464002544	0.266618831756	0.235030473102	0.00999192333131	-0.00898856588174	-0.0242492141503	-0.0280884139056	0.113070547202	0.00436339939719	-0.0286134538856	-0.135036859057	0.0027216747403	0.0326925197189	-0.0616573082243	-6.8907398435e-05	-0.00135486697002	0.00576105872113	0.0629880324957	0.00310631494919	0.520259354962	12.4970743497	31.8315674167	1.96604560316	0.00452721349094	-0.00711303965443	0.182002444635	-0.205187995073	-0.0265397502981	-0.0658135898411	13.6773236315	34.2208654281	2.90717208385
0.466	2.46986058491	9.63324002395	0.689878506586	-0.00543669819027	0.0246129341359	0.266448931194	0.235040460924	0.00998372040618	-0.00741728430148	-0.0242772461711	-0.0279756276649	0.112501934273	0.00433472829483	-0.0287287508302	-0.0955570301412	0.00275433638307	0.0326307658319	-0.0618504657923	-7.02594165166e-05	-0.00134916919318	0.0056344949752	0.062991389771	0.0036082357374	0.483582221466	12.5289068938	31.833520849	1.94081897289	0.00452019227182	-0.00692939859445	0.185279675337	-0.205214567934	-0.0266059706299	-0.0666270738002	13.7115459339	34.2237394418	2.84085533768
0.467	2.47949416754	9.63392524144	0.680556466803	-0.00541195207446	0.0248792974704	0.266277737897	0.235050441272	0.00997697546165	-0.00607260479592	-0.0243051656842	-0.0278633985629	0.111956269655	0.00430596152192	-0.028804794995	-0.0565312993567	0.00278693618398	0.0325688359892	-0.062009219595	-7.16057998408e-05	-0.00134359745518	0.00550898101648	0.0629952305386	0.00407329941359	0.446545130893	12.5607413789	31.8354494609	1.91640473157	0.00451335628553	-0.00674257398571	0.188369542135	-0.205241207284	-0.0266727289282	-0.0668895227136	13.7457710771	34.2265469109	2.77408301085
0.468	2.48912843077	9.6346012187	0.671398060396	-0.00538693968122	0.0251454890222	0.266105365576	0.235060415491	0.00997146269924	-0.0049529200187	-0.0243329732354	-0.0277517037462	0.111433363752	0.00427713807709	-0.028842094662	-0.0180680346821	0.0028194739848	0.0325067656447	-0.062131469409	-7.29466739478e-05	-0.00133815075892	0.00538441149882	0.0629995177911	0.00450120552776	0.40926709745	12.5925777807	31.8373540917	1.89285685867	0.00450670862162	-0.00655275382344	0.191270782416	-0.205267913388	-0.0267394804185	-0.0666134577477	13.7799989943	34.2292874893	2.70707371086
0.469	2.49876336545	9.63526813131	0.662427164614	-0.00536166118287	0.0254115076795	0.265931949038	0.235070384702	0.00996695826035	-0.00405595777556	-0.0243606693475	-0.0276405205488	0.110933031232	0.00424829639753	-0.0288412644606	0.0197284373608	0.00285194966378	0.0324445923056	-0.0622152086489	-7.42821634337e-05	-0.00133282821289	0.00526068055569	0.0630042142797	0.00489177167842	0.371865203837	12.6244160756	31.8392356332	1.87022622675	0.00450025218109	-0.00636012723006	0.193982404337	-0.205294685975	-0.0268056935221	-0.0658127493225	13.8142296185	34.2319610464	2.64004041255
0.47	2.5083989626	9.63592617818	0.653666578233	-0.00533611675279	0.0256773524757	0.265757643447	0.235080349801	0.0099632408801	-0.00337880279403	-0.024388254521	-0.0275298264873	0.110455091621	0.00421947425469	-0.0288030212129	0.056758058061	0.00288436313765	0.0323823554368	-0.0622585290239	-7.56123920559e-05	-0.0013276290314	0.00513768244377	0.0630092826312	0.00524493142788	0.33445429508	12.6562562409	31.8410950266	1.84856046736	0.00449398967539	-0.00616488418654	0.19650368271	-0.205321524248	-0.0268708511679	-0.0645025422564	13.8484628829	34.2345676616	2.57319000363
0.471	2.51803521348	9.63657558047	0.645137991756	-0.00531030656525	0.0259430226092	0.265582623495	0.235090311468	0.00996009251844	-0.00291792058852	-0.0244157292339	-0.0274195992567	0.109999369583	0.0041907086543	-0.0287281795613	0.0929252452624	0.00291671436355	0.0323200963598	-0.0622596248922	-7.69374828386e-05	-0.00132255253408	0.00501531218123	0.0630146854629	0.00556073191785	0.297146684868	12.6880982551	31.8429332587	1.82790388167	0.00448792362566	-0.0059672152678	0.198834154773	-0.205348426899	-0.0269344520302	-0.0626991821919	13.8826987205	34.237107618	2.50672279298
0.472	2.52767210956	9.63721658044	0.636861942708	-0.00528423079521	0.0262085174622	0.265407082537	0.235100270164	0.00995729896732	-0.00266918179113	-0.0244430939419	-0.0273098167244	0.109565695151	0.00416203574083	-0.0286176473964	0.128139084391	0.0029490033408	0.0322578581487	-0.0622167973816	-7.82575581781e-05	-0.00131759814492	0.00489346615274	0.0630203854945	0.00583933119877	0.260051876947	12.7199420974	31.8447513594	1.808297351	0.00448205636233	-0.0057673113824	0.200973616014	-0.205375392131	-0.0269960116898	-0.0604201370152	13.916937065	34.2395813954	2.44083211571
0.473	2.53730964257	9.63784944029	0.628857765347	-0.00525788961817	0.0264738366193	0.265231231664	0.235110226138	0.00995465043201	-0.00262788892724	-0.0244703490787	-0.0272004569248	0.109153903977	0.00413349070658	-0.0284724211035	0.162313501551	0.00298123011263	0.0321956855209	-0.0621284582139	-7.95727399458e-05	-0.0013127653905	0.00477204268827	0.0630263456577	0.00608099528692	0.223276299337	12.7517877482	31.8465503972	1.78977825493	0.00447639002488	-0.00556536351638	0.202922116016	-0.205402417669	-0.0270550637181	-0.05768391944	13.9511778506	34.2419896635	2.37570405006
0.474	2.54694780451	9.63847444096	0.62114357017	-0.00523128320992	0.0267389798845	0.26505529874	0.235120179435	0.00995194208639	-0.00278880249243	-0.0244974950562	-0.0270914980541	0.108763837488	0.0041051077057	-0.0282935806435	0.195367418346	0.00301339476776	0.0321336247252	-0.0619931332276	-8.088314959e-05	-0.00130805389784	0.00465094262859	0.0630325292028	0.0062860949643	0.186923055386	12.7836351892	31.8483314765	1.77238041162	0.00447092656189	-0.00536156248132	0.204679954109	-0.205429500781	-0.027111160681	-0.0545100062154	13.985421012	34.244333274	2.31151696295
0.475	2.55658658767	9.63909188085	0.613736215979	-0.00520441174633	0.0270039472976	0.264879527404	0.235130129893	0.00994897459998	-0.00314617040567	-0.0245245322645	-0.0269829184639	0.108395342831	0.00407691977314	-0.02808228449	0.227224888677	0.00304549744183	0.0320717234258	-0.0618094656111	-8.21889082347e-05	-0.0013034633916	0.00453006985072	0.0630388998015	0.00645510233622	0.151091688487	12.8154844028	31.8500957337	1.7561340034	0.00446566773131	-0.00515609866675	0.206247675025	-0.205456638299	-0.0271638750633	-0.0509187582647	14.0196664853	34.2466132532	2.24844139069
0.476	2.56622598465	9.6397020746	0.606651278213	-0.0051772754031	0.0272687391493	0.264704176003	0.235140077157	0.0099455546366	-0.00369375641458	-0.024551461072	-0.026874696656	0.108048272945	0.00404895874867	-0.0278397644371	0.257815217128	0.00307753831884	0.0320100305836	-0.0615762188263	-8.34901367759e-05	-0.00129899369079	0.00440933177003	0.0630454216462	0.0065885871621	0.115877963224	12.8473353728	31.8518443335	1.74106549472	0.00446061510108	-0.004949161797	0.20762606449	-0.205483826637	-0.0272128001118	-0.0469313387293	14.0539142073	34.2488307937	2.18663967401
0.477	2.57586598836	9.64030535175	0.599903021008	-0.00514987435553	0.0275333559956	0.264529516557	0.235150020682	0.00994149532312	-0.00442487059627	-0.024578281826	-0.0267668112763	0.107722486457	0.0040212552063	-0.0275673202989	0.287073059326	0.0031095176323	0.0319485963345	-0.0612922792061	-8.47869559738e-05	-0.00129464470499	0.00428863981676	0.0630520595463	0.00668721297484	0.0813736622222	12.8791880842	31.853578465	1.72719761729	0.00445577004983	-0.00474094069242	0.208816144659	-0.205511061812	-0.0272575505965	-0.0425696306629	14.0881641164	34.2509872465	2.12626585364
0.478	2.58550659207	9.64090205546	0.593504406512	-0.0051222087782	0.0277977986707	0.264355833639	0.235159959738	0.00993661668815	-0.0053323993925	-0.0246049948522	-0.0266592411093	0.107417847525	0.0039938383889	-0.0272663145173	0.314938503883	0.0031414356664	0.0318874718658	-0.0609566582189	-8.60794865413e-05	-0.00129041643014	0.00416790988453	0.0630587790193	0.00675173300557	0.0476663992449	12.9110425231	31.8552993385	1.71454934776	0.00445113376797	-0.0045316230354	0.209819169388	-0.205538339469	-0.0272977634897	-0.0378561556572	14.122416152	34.2530841122	2.06746545434
0.479	2.59514778936	9.6414925412	0.587467059493	-0.00509427884471	0.0280620682991	0.264183423242	0.23516989342	0.00993074606959	-0.00640883774031	-0.0246316004553	-0.0265519650728	0.107134225575	0.00396673614829	-0.0269381666971	0.341357136542	0.00317329275697	0.0318267092895	-0.0605684944476	-8.73678492283e-05	-0.00128630894383	0.00404706274094	0.0630655463787	0.00678298592949	0.0148394485877	12.9428986769	31.8570081811	1.70313581079	0.00444670725888	-0.00432139514098	0.210636619449	-0.2055656549	-0.0273330985632	-0.0328139913036	14.1566702556	34.2551230326	2.01037538797
0.48	2.60478957422	9.64207717537	0.581801271066	-0.00506608472741	0.0283261663065	0.264012591648	0.235179820652	0.00992371849054	-0.00764632038772	-0.0246580989189	-0.0264449622124	0.106871495213	0.0039399748909	-0.0265843480856	0.366280086402	0.00320508929238	0.0317663615147	-0.0601270551851	-8.86521649004e-05	-0.00128232240025	0.00392602441923	0.0630723288174	0.00678189144934	-0.0170284088817	12.9747565341	31.8587062332	1.69296834618	0.00444249134045	-0.00411044173247	0.211270197568	-0.205593003069	-0.0273632389035	-0.0274666894693	14.19092637	34.2571057822	1.95512384176
0.481	2.61443194098	9.642656334	0.576515991241	-0.00503762659704	0.0285900944295	0.263843654287	0.2351897402	0.00991537700355	-0.00903665379155	-0.0246844905059	-0.026338211697	0.106629535672	0.00391357952885	-0.0262063760151	0.389664054484	0.00323682571419	0.0317064821182	-0.0596317377294	-8.99325546129e-05	-0.00127845702475	0.00380472658378	0.063079094486	0.00674944573335	-0.0478630230937	13.0066160846	31.8603947446	1.68405445665	0.00443848664672	-0.0038989457221	0.211721823176	-0.205620378634	-0.0273878913461	-0.0218381955056	14.22518444	34.2590342592	1.90183019638
0.482	2.62407488435	9.64323040141	0.57161882706	-0.00500890462247	0.0288538547239	0.263676934548	0.235199650675	0.00990557300224	-0.0105713488301	-0.0247107754581	-0.0262316928139	0.106408230567	0.00388757343668	-0.0258058083254	0.411471325042	0.00326850251786	0.0316471252142	-0.0590820703292	-9.12091396793e-05	-0.00127471310803	0.00368310684928	0.0630858125673	0.00668671672385	-0.0775949959352	13.0384773194	31.8620749707	1.6763978079	0.00443469362986	-0.00368708799688	0.211993627254	-0.205647775973	-0.0274067868273	-0.0159527668729	14.2594444124	34.2609104768	1.85060501844
0.483	2.63371839943	9.64379976885	0.5671160575	-0.00497991897032	0.0291174495725	0.263512762605	0.235209550545	0.00989416650083	-0.0122416539816	-0.024736953997	-0.0261253849648	0.106207467485	0.00386197841362	-0.025384237783	0.431669759717	0.00330012025313	0.0315883453226	-0.0584777128006	-9.24820417333e-05	-0.00127109100006	0.00356110909371	0.0630924533453	0.00659483933354	-0.106159784656	13.070340231	31.8637481688	1.66999831796	0.00443111256226	-0.00347504720988	0.212087946751	-0.205675189207	-0.0274196806583	-0.00983489502687	14.2937062359	34.2627365543	1.80155000836
0.484	2.64336248173	9.64436483319	0.563012629747	-0.00495066980469	0.0293808816909	0.263351474248	0.235219438141	0.00988102638024	-0.0140385873383	-0.0247630263233	-0.0260192676624	0.106027137415	0.00383681465147	-0.0249432865155	0.450232775253	0.00333167952441	0.0315301972378	-0.0578184568149	-9.37513827852e-05	-0.00126759110365	0.00343868373039	0.0630989882702	0.00647501054607	-0.133497790288	13.1022048129	31.865415594	1.66485209018	0.00442774353886	-0.00326299957703	0.212007318947	-0.205702612223	-0.0274263527186	-0.00350922544021	14.3279698615	34.2645147084	1.75475804508
0.485	2.65300712715	9.6449259956	0.55931218341	-0.00492115728677	0.0296441541329	0.263193409726	0.23522931167	0.00986603060221	-0.0159529688535	-0.0247889926174	-0.0259133205266	0.105867134291	0.00381210070798	-0.0244846004755	0.467139304754	0.00336318099098	0.0314727358965	-0.0571042258325	-9.50172852709e-05	-0.00126421386781	0.00331578795237	0.0631053900177	0.00632848443702	-0.15955442781	13.1340710599	31.8670784958	1.66095153987	0.00442458647973	-0.00305111867972	0.211754475677	-0.205730038703	-0.0274266075724	0.00299951795023	14.3622352425	34.266247244	1.71031315625
0.486	2.66265233197	9.64548366022	0.556017056108	-0.00489138157456	0.0299072702941	0.263038912541	0.235239169218	0.00984906639104	-0.0179754536366	-0.0248148530393	-0.0258075232822	0.105727354399	0.00378785348576	-0.0240098439515	0.482373743325	0.00339462536705	0.0314160162462	-0.056335074758	-9.62798720952e-05	-0.00126095978085	0.00319238595284	0.0631116325435	0.00615656713241	-0.184280181449	13.1659389682	31.8687381143	1.65828546137	0.00442164113276	-0.00283957527322	0.21133233732	-0.205757462144	-0.027420274509	0.00966660887934	14.3965023344	34.2679365459	1.66829065233
0.487	2.67229809292	9.6460382329	0.553128309548	-0.00486134282246	0.0301702339145	0.2628883283	0.235249008766	0.0098300303822	-0.0200965639669	-0.0248406077288	-0.0257018557572	0.105607695761	0.00376408821672	-0.0235206941407	0.495925878262	0.00342601342173	0.0313600931142	-0.0555111892045	-9.75392666673e-05	-0.00125782936332	0.00306844912069	0.0631176911329	0.00596061172044	-0.207630642486	13.1978085351	31.8703956765	1.65683897585	0.00441890707657	-0.00262853710124	0.210744006639	-0.205784875886	-0.0274072075084	0.0164673922118	14.4307710952	34.2695850698	1.62875712663
0.488	2.6819444071	9.64659011993	0.550645750016	-0.00483104118096	0.0304330490804	0.262742003568	0.235258828196	0.00980882873955	-0.0223067214247	-0.0248662568057	-0.0255962978805	0.105508057546	0.00374081845175	-0.0230188357992	0.507790804651	0.00345734597882	0.0313050210774	-0.0546328845012	-9.87955929293e-05	-0.00125482316066	0.00294395619972	0.0631235424454	0.00574201313304	-0.229566532304	13.2296797592	31.8720523929	1.65659379214	0.00441638372366	-0.00241816871666	0.209992762513	-0.205812273132	-0.0273872851343	0.023377356003	14.4650414854	34.2711953336	1.59177054465
0.489	2.69159127202	9.64713972679	0.548567961901	-0.00480047679631	0.0306957202246	0.262600284736	0.235268625299	0.00978537724023	-0.0245962772751	-0.0248918003694	-0.0254908296821	0.105428339259	0.00371805605586	-0.0225059559836	0.517968826527	0.00348862391653	0.0312508543329	-0.0537006043523	-0.000100048975378	-0.00125194173584	0.00281889343142	0.0631291645534	0.0055022030125	-0.250053708791	13.2615526401	31.8737094539	1.6575281918	0.00441407032365	-0.00220863130868	0.209082053439	-0.20583964698	-0.027360410356	0.0303722006502	14.499313468	34.2727699091	1.55738034099
0.49	2.70123868561	9.64768745694	0.546892324463	-0.00476964981013	0.0309582521254	0.262463516869	0.235278397788	0.00975960132894	-0.0269555454142	-0.0249172384999	-0.0253854312924	0.105368440141	0.00369581120842	-0.021983738898	0.526465344696	0.00351984816698	0.0311976465712	-0.052714919213	-0.000101299539076	-0.0012491856618	0.00269325465706	0.0631345369772	0.00524264457908	-0.269063158019	13.2934271788	31.8753680266	1.65961714089	0.00441196596673	-0.00200008253644	0.208015491051	-0.20586699044	-0.0273265103024	0.0374279068783	14.5335870087	34.274311413	1.52562762797
0.491	2.7108866462	9.64823371063	0.54561505653	-0.00473856035912	0.0312206499051	0.26233204265	0.235288143307	0.00973143614061	-0.0293748312397	-0.024942571257	-0.0252800829431	0.105328258418	0.00367409240854	-0.0214538608601	0.533290731191	0.00355101971569	0.0311454508494	-0.0516765243465	-0.000102547409664	-0.00124655551376	0.00256704141037	0.0631396407133	0.00496482751498	-0.286570970202	13.3253033775	31.8770292514	1.66283245385	0.00441006958727	-0.00179267636926	0.206796843308	-0.205894296463	-0.0272855359486	0.0445208007004	14.5678620757	34.2758224994	1.49654514343
0.492	2.72053515249	9.64877888378	0.544731251895	-0.00470720857465	0.0314829190271	0.262206201267	0.235297859438	0.009700826494	-0.0318444620352	-0.024967798681	-0.0251747649687	0.105307690465	0.00365290648541	-0.0209179853986	0.538460191787	0.00358213960085	0.0310943194684	-0.0505862376212	-0.000103792713352	-0.00124405186158	0.00244026296554	0.0631444582585	0.00467026287912	-0.30255830157	13.3571812392	31.878694239	1.66714291275	0.00440837996762	-0.00158656293374	0.20543002772	-0.205921557962	-0.0272374617402	0.0516276162816	14.6021386398	34.2773058508	1.47015756369
0.493	2.73018420362	9.64932336686	0.544234905392	-0.00467559458249	0.0317450652914	0.262086327395	0.235307543715	0.00966772685496	-0.0343548160745	-0.0249929207924	-0.0250694578084	0.105306630096	0.00363225861346	-0.0203777584944	0.541993616516	0.00361320891251	0.0310443038511	-0.0494449969974	-0.000105035576914	-0.00124167526191	0.00231293636597	0.0631489736289	0.00436047806743	-0.317011321837	13.3890607684	31.8803640677	1.67251438648	0.00440689574197	-0.00138188836767	0.203919104435	-0.205948767835	-0.0271822851543	0.0587255555438	14.6364166749	34.2787641703	1.4464815408
0.494	2.73983379907	9.6498675438	0.544118972495	-0.00464371850243	0.0320070948302	0.261972750148	0.235317193629	0.00963210127168	-0.0368963506771	-0.0250179375923	-0.0249641420095	0.105324967677	0.00361215233223	-0.0198348039765	0.543915419359	0.00364422879165	0.0309954544237	-0.0482538577653	-0.00010627612767	-0.00123942625051	0.00218508642809	0.0631531723739	0.00403701183281	-0.329921147437	13.4209419703	31.8820397799	1.67890999466	0.00440561540045	-0.00117879468087	0.202268269164	-0.205975918991	-0.0271200262032	0.0657923467224	14.670696157	34.2802001741	1.42552592605
0.495	2.74948393874	9.65041179098	0.54437539354	-0.00461158044796	0.0322690141013	0.261865792105	0.235326806641	0.00959392328161	-0.0394596295664	-0.0250428490624	-0.024858798231	0.105362589456	0.0035925895707	-0.019290719083	0.544254367569	0.00367520042911	0.0309478205001	-0.047013989526	-0.000107514493462	-0.00123730533445	0.00205674570395	0.0631570415845	0.00370140937802	-0.341283762158	13.4528248514	31.88372238	1.68629031628	0.00440453729329	-0.000977419623206	0.200481846154	-0.206003004368	-0.0270507268814	0.0728062969865	14.7049770654	34.281616583	1.40729191154
0.496	2.75913462287	9.65095647626	0.544995160773	-0.00457918052597	0.0325308298815	0.261765768348	0.235336380191	0.00955317579201	-0.0420353497611	-0.0250676551652	-0.0247534072479	0.105419376574	0.00357357067606	-0.0187470701985	0.543043401571	0.00370612506444	0.0309014501689	-0.0457266728827	-0.000108750802622	-0.00123531298438	0.00192795443638	0.063160569898	0.00335521753492	-0.351099924068	13.484709419	31.8854128319	1.69461346418	0.0044036596352	-0.000777896559695	0.198564280869	-0.206030016956	-0.0269744505598	0.0797463462222	14.7392593818	34.2830161156	1.39177323133
0.497	2.76878585209	9.65150195801	0.54596834071	-0.0045465188364	0.0327925492585	0.261672985558	0.235345911704	0.00950985093397	-0.0446143663721	-0.0250923558438	-0.0246479499575	0.105495204363	0.00355509444657	-0.0182053887747	0.54031944595	0.00373700398462	0.0308563901844	-0.0443932959533	-0.000109985183927	-0.00123344962693	0.00179876045831	0.0631637474967	0.0029999800423	-0.359375061176	13.5165956814	31.8871120563	1.70383535326	0.00440298050975	-0.000580354352824	0.196520132879	-0.206056949822	-0.0268912813295	0.0865921142977	14.7735430905	34.2844014803	1.37895629555
0.498	2.77843762736	9.65204858426	0.547284150496	-0.00451359547196	0.0330541796218	0.261587741108	0.235355398605	0.00946394989217	-0.0471877172822	-0.0251169510224	-0.0245424073846	0.105589941493	0.00353715816846	-0.0176671674455	0.536123212452	0.00376783852264	0.0308126858612	-0.0430153505986	-0.000111217766559	-0.00123171563716	0.00166921908891	0.0631665661032	0.00263723293475	-0.366119153943	13.5484836479	31.8888209289	1.71390982717	0.00440249787394	-0.00038491725217	0.194354068426	-0.206083796125	-0.0268013232986	0.0933239473961	14.807828179	34.2857753687	1.36882047355
0.499	2.78808995	9.65259669183	0.54893098399	-0.00448041051782	0.0333157286535	0.261510322249	0.235364838321	0.00941548271021	-0.0497466467787	-0.0251414406065	-0.0244367606892	0.105703449182	0.00351975765657	-0.0171338563414	0.53049899574	0.00379863005606	0.0307703809716	-0.041594428465	-0.000112448680043	-0.00123011133112	0.00153939298042	0.0631690189697	0.00226850005355	-0.371346608474	13.5803733285	31.8905402783	1.72478888184	0.00440220956292	-0.000191704791396	0.192070853122	-0.206110549136	-0.026704699845	0.0999229599256	14.8421146369	34.2871404481	1.36133825034
0.5	2.79774282165	9.65314660556	0.550896484405	-0.00444696405134	0.0335772043173	0.261441005288	0.235374228296	0.00936446807333	-0.0522826269735	-0.0251658244824	-0.0243309911745	0.105835580354	0.00350288729859	-0.0166068596122	0.523494462568	0.00382938000537	0.030729517649	-0.0401322167982	-0.000113678054188	-0.00122863695866	0.00140935194861	0.0631711008641	0.00189528869076	-0.37507611714	13.6122647341	31.8922708842	1.73642285913	0.00440211329468	-8.31692616998e-07	0.189675344434	-0.206137202262	-0.0266015528277	0.106371074682	14.8764024568	34.2884993549	1.35647542775
0.501	2.80739624427	9.65369863759	0.553167583421	-0.00441325614176	0.0338386148473	0.261380054864	0.235383565997	0.00931093307003	-0.0547873798059	-0.0251901025181	-0.0242250802948	0.10598617894	0.0034865401027	-0.0160875321633	0.515160435258	0.00386008983234	0.0306901362936	-0.0386304940766	-0.000114906019016	-0.0012272926963	0.00127917276137	0.0631728080511	0.00151908537676	-0.377330510906	13.6441578763	31.8940134759	1.74876058847	0.00440220667495	0.000187592221755	0.187172484311	-0.20616374906	-0.026492041761	0.112651058706	14.9106916338	34.2898546883	1.35419138521
0.502	2.81705022013	9.65425308667	0.555730573833	-0.00437928684996	0.0340999687364	0.261327723201	0.23539284892	0.00925491293248	-0.0572528954362	-0.0252142745631	-0.0241190096658	0.10615507912	0.00347070774831	-0.0155771766106	0.505550670274	0.00389076103823	0.0306522754838	-0.0370911254486	-0.000116132704684	-0.00122607864047	0.00114893890975	0.0631741382697	0.00114135182056	-0.378136601474	13.6760527674	31.895768731	1.76174969971	0.00440248720211	0.00037346210968	0.184567291537	-0.206190183252	-0.0263763429539	0.118746555643	14.9449821657	34.2912090037	1.35443927348
0.503	2.8267047518	9.65481023753	0.558571137488	-0.00434505622824	0.0343612747227	0.261284249482	0.235402074602	0.00919645075845	-0.0596714526182	-0.0252383404485	-0.0240127610739	0.10634210454	0.00345538063978	-0.0150770404591	0.49472163256	0.00392139516192	0.0306159718921	-0.0355160579966	-0.000117358241405	-0.00122499480084	0.00101874033891	0.0631750907061	0.00076352101226	-0.377525015123	13.7079494204	31.8975372742	1.77533670515	0.00440295227226	0.000556678182537	0.181864854178	-0.206216498748	-0.0262546486179	0.124642116367	14.9792740526	34.2925648064	1.35716626048
0.504	2.83635984209	9.65537036032	0.561674432829	-0.00431056431999	0.034622541777	0.261249859217	0.235411240626	0.00913559721511	-0.0620356341824	-0.0252622999873	-0.0239063164878	0.106547067742	0.00344054796279	-0.0145883135096	0.482732266499	0.00395199377797	0.0305812602052	-0.0339073158339	-0.000118582759352	-0.0012240410941	0.000888673152019	0.0631756659634	0.000386993495468	-0.3755300185	13.7398478489	31.8993196762	1.78946730494	0.00440359918423	0.000737145770623	0.179070321992	-0.206242689655	-0.0261271659475	0.130323224468	15.0135672972	34.2939245465	1.36231379211
0.505	2.84601549413	9.6559337101	0.565025126562	-0.00427581115955	0.0348837790885	0.261224763686	0.235420344629	0.00907241022594	-0.0643383441493	-0.0252861529745	-0.0237996580692	0.106769769482	0.00342619774329	-0.0141121254942	0.46964376428	0.00398255849459	0.0305481730497	-0.0322669950565	-0.000119806388568	-0.00122321733788	0.000758839289745	0.0631758660271	1.31338178164e-05	-0.372189336835	13.7717480669	31.9011164532	1.80408652127	0.00440442514481	0.000914775380942	0.176188898644	-0.206268750296	-0.0259941161754	0.135776319774	15.0478619048	34.2952906123	1.36981780827
0.506	2.85567171125	9.65650052639	0.568607468158	-0.00424079677198	0.03514499605	0.261209159413	0.235429384312	0.00900695464298	-0.0665728218155	-0.0253098991877	-0.0236927681854	0.107009998115	0.00341231690857	-0.0136495439459	0.455519332323	0.00401309095158	0.0305167409229	-0.0305972585593	-0.00012102925886	-0.00122252324514	0.000629346172786	0.0631756942275	-0.000356732833794	-0.367543966422	13.8036500892	31.9029280659	1.8191389367	0.00440542727387	0.00108948274728	0.173225834031	-0.206294675221	-0.0258557336063	0.140988818603	15.0821578828	34.2966653257	1.37960901856
0.507	2.86532849703	9.6570710328	0.572405334562	-0.00420552117284	0.0354062022436	0.261203227739	0.23543835744	0.0089393019046	-0.0687326549087	-0.0253335383865	-0.0235856294218	0.107267529151	0.00339889135045	-0.0132015723015	0.440423956617	0.0040435928181	0.0304869921283	-0.0289003306898	-0.000122251499692	-0.0012219584189	0.000500306320589	0.0631751551992	-0.000721323807085	-0.361637980153	13.8355539307	31.9047549198	1.83456887305	0.00440660260968	0.0012611888725	0.170186416421	-0.20632045922	-0.0257122646324	0.145949129248	15.1164552409	34.2980509368	1.39161317796
0.508	2.87498585526	9.65764543661	0.576402295381	-0.004169984368	0.0356674074247	0.261207134372	0.235447261856	0.00886952968102	-0.0708117922768	-0.0253570703135	-0.0234782245948	0.107542124722	0.00338590599018	-0.0127691482393	0.424424167692	0.00407406579053	0.030458952717	-0.0271784918368	-0.000123473240075	-0.00122152234726	0.000371836946783	0.0631742548363	-0.00107940196146	-0.354518328619	13.8674596068	31.9065973646	1.85032064468	0.00440794811415	0.00142982006298	0.167075964531	-0.206346097336	-0.0255639667346	0.150646666181	15.1507539912	34.299449619	1.40575132519
0.509	2.88464378995	9.65822392859	0.580581670627	-0.00413418635354	0.0359286215064	0.261221029068	0.235456095482	0.00879772150773	-0.0728045543656	-0.0253804946942	-0.0233705367659	0.107833533199	0.00337334484493	-0.0123531422525	0.407587805888	0.0041045115901	0.0304326464347	-0.0254340728534	-0.000124694608448	-0.00122121439903	0.00024405951649	0.0631730002461	-0.00142977844386	-0.346234636236	13.8993671333	31.9084556942	1.86633867025	0.00440946067816	0.00159530795508	0.163899819669	-0.206371584873	-0.0254111074718	0.155071859597	15.1850541477	34.3008634647	1.42194008827
0.51	2.89430230525	9.65880668272	0.584926575422	-0.00409812711551	0.0361898545436	0.261245045294	0.235464856326	0.00872396640972	-0.0747056417167	-0.0254038112372	-0.0232625492549	0.108141488861	0.00336119109558	-0.0119543564557	0.389983787747	0.00413493196066	0.0304080946735	-0.023669449427	-0.000125915732557	-0.00122103381963	0.000117099295153	0.0631713996993	-0.00177131525894	-0.336838993942	13.9312765263	31.9103301474	1.88256770372	0.0044111371269	0.00175758953371	0.160663337585	-0.206396917408	-0.0252539634607	0.159216162516	15.2193557267	34.3022944807	1.44009192288
0.511	2.90396140552	9.65939385601	0.589419994503	-0.00406180662988	0.0364511167162	0.261279300015	0.235473542488	0.00864835851723	-0.0765101433499	-0.0254270196346	-0.0231542456546	0.108465711659	0.00334942715554	-0.0115735236248	0.37168187409	0.00416532866621	0.0303853164307	-0.0218870363606	-0.000127136739331	-0.00122097972755	-8.91513946044e-06	0.0631694625778	-0.00210292763023	-0.32638574866	13.9631878018	31.9122209078	1.89895305037	0.00441297422524	0.0019166071427	0.157371880392	-0.2064220908	-0.0250928193523	0.163072054507	15.2536587462	34.3037445844	1.46011546999
0.512	2.91362109524	9.65998558841	0.594044815749	-0.00402522486237	0.036712418313	0.261323893477	0.235482152166	0.00857099667348	-0.0782135442132	-0.0254501195624	-0.0230456098453	0.108805906915	0.00333803474049	-0.0112113064675	0.352752440489	0.00419570348856	0.0303643282716	-0.0200892817556	-0.00012835775475	-0.00122105111132	-0.000133852399017	0.063167199321	-0.0024235861499	-0.314931290661	13.9951009763	31.9141281047	1.91544068605	0.00441496868306	0.00207230848707	0.154030808339	-0.206447101193	-0.0249279668037	0.166633042507	15.2879632263	34.3052156001	1.48191577941
0.513	2.92328137904	9.66058200277	0.598783902824	-0.00398838176835	0.0369737697142	0.261378909068	0.235490683656	0.00849198403688	-0.0798117291415	-0.0254731106803	-0.0229366260092	0.109161765358	0.0033269949387	-0.0108682971218	0.333266250824	0.00422605822485	0.0303451443001	-0.0182786611731	-0.00012957890372	-0.00122124682692	-0.000257578809737	0.0631646213685	-0.00273231871434	-0.302533838229	14.0270160663	31.9160518137	1.9319774881	0.00441711716061	0.00222464662701	0.150645471556	-0.206471945028	-0.0247597034536	0.169893657789	15.3222691888	34.3067092553	1.50539464504
0.514	2.93294226164	9.66118320479	0.603620141745	-0.00395127729281	0.0372351813754	0.261444413236	0.235499135362	0.00841142767865	-0.0813009873964	-0.0254959926326	-0.022827278645	0.109532963019	0.0033162882817	-0.0105450168791	0.313294234582	0.00425639468506	0.0303277761337	-0.0164576717034	-0.000130800309931	-0.0012215655958	-0.00037995894786	0.063161741103	-0.00302821224494	-0.289253222989	14.0589330882	31.9179920582	1.94851132482	0.00441941627391	0.00237357996358	0.147221201572	-0.206496619046	-0.0245883318987	0.172849452123	15.356576657	34.308227178	1.53045088798
0.515	2.94260374789	9.66178928311	0.608536485583	-0.00391391137022	0.0374966638097	0.261520455453	0.235507505795	0.00832943817733	-0.0826780154603	-0.0255187650482	-0.0227175525828	0.109919161303	0.00330589481519	-0.0102419161277	0.292907268285	0.00428671468957	0.0303122328848	-0.0146288260694	-0.000132022095731	-0.00122200600338	-0.000500856199096	0.0631585717898	-0.00331041419311	-0.275150673377	14.0908520586	31.9199488095	1.96499129385	0.0044218626	0.00251907221581	0.143763302887	-0.206521120291	-0.024414158679	0.1754969873	15.390885656	34.3097708939	1.5569807142
0.516	2.95226584268	9.66240030936	0.613516015932	-0.00387628392453	0.0377582275716	0.26160706822	0.235515793578	0.00824612921053	-0.0839399180841	-0.025541427541	-0.0226074329986	0.110320007123	0.00329579416987	-0.00995937451255	0.272175961982	0.00431702006659	0.0302985211485	-0.0127946466091	-0.000133244381981	-0.00122256649813	-0.000620133318876	0.0631551275158	-0.00357813382941	-0.260288599238	14.122772994	31.921921989	1.98136781156	0.0044244526823	0.00266109238941	0.140277044316	-0.206545446117	-0.0242374932721	0.177833826514	15.4251962124	34.3113418232	1.58487795293
0.517	2.96192855101	9.66301633836	0.618541987613	-0.00383839486912	0.0380198832393	0.261704267161	0.235523997452	0.00816161714704	-0.0850842091022	-0.0255639797102	-0.0224969054285	0.110735133159	0.00328596563196	-0.00969770130608	0.251170450971	0.00434731264966	0.0302866449955	-0.0109576593459	-0.000134467287926	-0.0012232453913	-0.000737653014312	0.0631514231272	-0.00383064331763	-0.244730377221	14.1546959108	31.9239114693	1.99759276211	0.00442718303587	0.00279961473676	0.136767650376	-0.206569594187	-0.0240586470996	0.179858518648	15.4595083539	34.3129412794	1.61403443664
0.518	2.97159187788	9.66363740829	0.623597875237	-0.0038002441068	0.0382816413984	0.26181205112	0.235532116271	0.0080760206381	-0.0861088089878	-0.0255864211409	-0.0223859557828	0.111164158123	0.00327638821332	-0.00945713598381	0.229960193561	0.00437759427514	0.0302766059718	-0.00912038801835	-0.00013569093105	-0.00122404085707	-0.000853278517866	0.0631474741663	-0.00406727857522	-0.228540137963	14.186620825	31.9259170755	2.01361964643	0.00443005015259	0.00293461870817	0.133240292449	-0.206593562477	-0.0238779325485	0.181570583489	15.4938221098	34.3145704667	1.64434028417
0.519	2.98125582835	9.66426354093	0.6286674086	-0.00376183152979	0.0385435126251	0.261930402332	0.235540149011	0.00798946021172	-0.0870120439213	-0.0256087514039	-0.0222745703602	0.111606687191	0.00326704072083	-0.00923784899941	0.208613775227	0.00440786677968	0.0302684031037	-0.00728534812515	-0.000136915426945	-0.00122495093341	-0.000966874177948	0.063143296807	-0.00428743992174	-0.211782555125	14.2185477529	31.9279385872	2.02940368652	0.00443305050639	0.00306608889438	0.12970007996	-0.206617349274	-0.0236956620109	0.18297049182	15.5281375103	34.316230479	1.67568425089
0.52	2.9909204075	9.66489474196	0.633734649047	-0.00372315701974	0.0388055074696	0.262059286648	0.23554809477	0.00790205786888	-0.0877926418325	-0.025630970057	-0.0221627358604	0.112062312415	0.00325790182495	-0.00903994275204	0.187198719517	0.00443813199769	0.0302620329092	-0.005455040995	-0.000138140889174	-0.00122597352352	-0.00107830603793	0.0631389077908	-0.00449059251795	-0.194522637321	14.25047671	31.92997574	2.04490193725	0.00443618055832	0.00319401496008	0.126152051431	-0.206640953179	-0.0235121469429	0.184059644118	15.5624545867	34.3179222981	1.70795401931
0.521	3.00058562037	9.66553100128	0.638783989474	-0.00368422044779	0.0390676364398	0.262198653796	0.235555952767	0.00781393668427	-0.0884497273946	-0.0256530766447	-0.0220504393974	0.112530613493	0.00324895012721	-0.00886345273899	0.165781306581	0.00446839175885	0.0302574894147	-0.00363194793681	-0.000139367429135	-0.00122710639775	-0.00118744242218	0.0631343243613	-0.00467626659869	-0.176825524133	14.282407712	31.9320282277	2.0600733906	0.00443943676158	0.00331839156857	0.122601165564	-0.206664373101	-0.023327696947	0.184840347851	15.5967733712	34.3196467934	1.74103656411
0.522	3.01025147201	9.66617229339	0.643800223246	-0.00364502167457	0.0393299099856	0.262348437678	0.235563722346	0.00772522041206	-0.0889828171348	-0.0256750706986	-0.0219376685116	0.113011158159	0.00324016422639	-0.00870834888621	0.144426398985	0.00449864788565	0.0302547641785	-0.00181852441528	-0.000140595155932	-0.00122834719621	-0.00129415449999	0.0631295641992	-0.00484405750332	-0.158756285149	14.314340774	31.9340957039	2.07487903535	0.00444281556651	0.00343921829738	0.119052292041	-0.206687608259	-0.023142618878	0.185315790353	15.631093897	34.3214047209	1.77481845021
0.523	3.01991796745	9.66681857779	0.648768572137	-0.00360556055034	0.0395923384828	0.262508556738	0.235571402973	0.00763603309775	-0.089391811518	-0.0256969517385	-0.021824411181	0.113503503017	0.00323152278343	-0.00857453704873	0.123197275965	0.0045289021909	0.0302538463192	-1.71943211171e-05	-0.000141824176246	-0.00122969343189	-0.00139831685999	0.0631246453577	-0.00499362550778	-0.140379723802	14.3462759107	31.9361777844	2.08928201348	0.00444631342543	0.00355649954471	0.115510202635	-0.206710658176	-0.0229572159768	0.185490012052	15.6654161977	34.3231967233	1.80918616802
0.524	3.02958511164	9.66746979944	0.653674725443	-0.00356583691499	0.0398549322183	0.262678914338	0.235578994238	0.00754649869765	-0.0896769887768	-0.025718719272	-0.0217106558323	0.114007194425	0.00322300458457	-0.00846186067285	0.102155475794	0.00455915647533	0.0302547225498	0.0017696556788	-0.000143054594209	-0.00123114249435	-0.00149980805622	0.0631195861972	-0.00512469546302	-0.12176018671	14.3782131366	31.9382740492	2.10324758291	0.00444992679742	0.00367024442707	0.111979562073	-0.206733522678	-0.0227717870328	0.185367875965	15.6997403077	34.3250233296	1.8440264836
0.525	3.03925290948	9.66812588923	0.658504864201	-0.00352585059819	0.0401177013751	0.262859399198	0.235586495858	0.007456740706	-0.0898389945505	-0.0257403727956	-0.0215963913505	0.114521769196	0.00321458860292	-0.00837010261143	0.0813606470492	0.00458941252521	0.0302573772185	0.00353968171839	-0.000144286511283	-0.00123269165395	-0.00159851113597	0.0631144053214	-0.00523705624512	-0.102961377503	14.4101524657	31.9403840446	2.11674325168	0.00445365215297	0.00378046666756	0.108464918903	-0.206756201884	-0.0225866255768	0.184955036035	15.7340662618	34.3268849562	1.87922668457
0.526	3.04892136581	9.66878676451	0.663245702162	-0.0034856014195	0.0403806560176	0.263049885862	0.235593907669	0.00736688179205	-0.089878833387	-0.0257619117948	-0.0214816070881	0.115046755702	0.00320625405808	-0.00829898708354	0.060870408739	0.00461967211	0.0302617923535	0.00529058810935	-0.000145520026143	-0.0012343380666	-0.00169431416441	0.0631091215132	-0.00533056002274	-0.0840461777116	14.4420939113	31.9425072857	2.12973882258	0.00445748597854	0.00388718447532	0.10497069663	-0.206778696206	-0.0224020191072	0.184257903369	15.7683940953	34.328781907	1.91467500478
0.527	3.05859048536	9.66945232962	0.667884517461	-0.00344508918845	0.0406438060782	0.263250235208	0.235601229632	0.00727704344655	-0.0897978576832	-0.0257833357448	-0.0213662928729	0.115581674676	0.00319798047365	-0.00824818176936	0.040740219607	0.00464993698003	0.0302679477139	0.00702013269984	-0.000146755234566	-0.00123607877903	-0.00178711070316	0.0631037536725	-0.00540512134803	-0.065076472878	14.4740374866	31.9446432583	2.14220637828	0.00446142478099	0.00399042041593	0.101501184588	-0.20680100634	-0.0222182483494	0.183283612132	15.8027238434	34.330714375	1.95026085526
0.528	3.06826027276	9.67012247646	0.672409163788	-0.00340431370474	0.0409071613433	0.263460294969	0.235608461827	0.00718734563947	-0.0895977565087	-0.0258046441107	-0.0212504390153	0.116126040462	0.00318974773275	-0.00821730003109	0.0210232569461	0.00468020886431	0.0302758208462	0.00872613195679	-0.000147992229323	-0.00123791073453	-0.00187680028489	0.0630983207538	-0.00546071607774	-0.0461129865143	14.505983204	31.9467914217	2.1541203931	0.00446546509183	0.00409020127284	0.098060529228	-0.206823133257	-0.0220355865519	0.182039982872	15.8370555418	34.332682443	1.9858751744
0.529	3.07793073254	9.6707970851	0.676808109507	-0.00336327475835	0.0411707314409	0.263679900312	0.235615604453	0.00709790648943	-0.089280543616	-0.0258258363484	-0.0211340363141	0.116679361949	0.00318153613111	-0.00820590325026	0.00177030470331	0.00471048946831	0.0302853871452	0.0104064660227	-0.00014923110008	-0.00123983077909	-0.00196328884101	0.0630928417057	-0.005497380131	-0.0272151200334	14.5379310753	31.9489512107	2.16545767337	0.00446960347142	0.00418655790012	0.0946527253254	-0.2068450782	-0.021854298819	0.180535483058	15.8713892261	34.3346860859	2.02141073346
0.53	3.0876018691	9.67147602438	0.681070452556	-0.00332197212971	0.0414345258283	0.263908874424	0.235622657827	0.00700884194561	-0.0888485440519	-0.0258469119046	-0.0210170760613	0.117241143787	0.00317332642785	-0.00821350327209	-0.0169703483534	0.00474078047184	0.0302966199199	0.0120590834849	-0.000150471933303	-0.00124183566806	-0.00204648910938	0.0630873354116	-0.00551520809158	-0.00844080114621	14.5698811119	31.9511220382	2.17619739473	0.0044738365129	0.0042795250665	0.0912816074342	-0.20686684267	-0.0216746414822	0.178779190755	15.9057249317	34.3367251725	2.05676241219
0.531	3.09727368668	9.67215915258	0.685185940936	-0.00328040558991	0.04169855378	0.264147029135	0.235629622381	0.0069202654829	-0.0883043814683	-0.0258678702176	-0.0208995500456	0.117810887532	0.00316509989374	-0.00823956494679	-0.0351530010485	0.00477108352704	0.0303094904647	0.0136820060252	-0.000151714812174	-0.00124392207312	-0.00212632100317	0.0630818206317	-0.00551435166184	0.0101536606089	14.6018333246	31.9533032975	2.18632116914	0.00447816084608	0.00436914129101	0.087950841571	-0.206888428422	-0.0214968615105	0.176780752721	15.940062694	34.3387994675	2.09182750434
0.532	3.10694618942	9.67284631805	0.689144987613	-0.00323857490083	0.0419628243774	0.26439416555	0.235636498657	0.00683228781077	-0.0876509631053	-0.0258887107179	-0.0207814505554	0.118388092858	0.00315683835689	-0.00828350875837	-0.0527346221206	0.00480140025633	0.0303239681341	0.0152733327959	-0.000152959816505	-0.00124608658959	-0.00220271194246	0.0630763159469	-0.00549501797641	0.0285137101891	14.6337877234	31.9554943645	2.19581290334	0.00448257314106	0.00445544867031	0.0846639170413	-0.20690983745	-0.0213211959622	0.174550343887	15.9744025481	34.3409086342	2.12650598586
0.533	3.11661938126	9.67353735989	0.692938692868	-0.00319647981539	0.0422273464975	0.264650074714	0.235643287309	0.00674501659637	-0.0868914658204	-0.0259094328284	-0.0206627703796	0.118972258715	0.00314852424574	-0.00834471353082	-0.0696749227682	0.00483173225061	0.0303400204228	0.0168312446767	-0.000154207022672	-0.00124832574414	-0.00227559714949	0.063070839704	-0.00545746778384	0.0465866749582	14.6657443179	31.9576946005	2.20465893298	0.00448707011174	0.00453849269818	0.0814241386979	-0.206931071984	-0.0211478714771	0.172098626383	16.0087445285	34.3430522376	2.16070079058
0.534	3.12629326599	9.67423210865	0.696558840573	-0.00315412007774	0.042492128804	0.264914538293	0.235649989096	0.00665855620298	-0.0860293210717	-0.025930035965	-0.0205435028079	0.119562884691	0.00314014062937	-0.00842251920184	-0.0859364192856	0.00486208106735	0.0303576130493	0.018354008178	-0.000155456503545	-0.00125063600267	-0.00234491990602	0.0630654099634	-0.00540201350428	0.0643218841578	14.6977031169	31.9599033539	2.21284789592	0.00449164851913	0.00461832207723	0.0782346194064	-0.206952134472	-0.0209771038108	0.16943670623	16.0430886695	34.345229747	2.19431807846
0.535	3.13596784724	9.67493038704	0.699997926131	-0.00311149542347	0.0427571797378	0.265187329245	0.235656604878	0.00657300744354	-0.0850681980373	-0.0259505195372	-0.0204236416295	0.120159472077	0.00313167125495	-0.00851622965442	-0.101484485873	0.0048924482289	0.030376710043	0.0198399792171	-0.000156708328436	-0.0012530137785	-0.00241063175599	0.0630600444481	-0.00532901717224	0.0816707799095	14.7296641285	31.9621199632	2.2203707397	0.00449630517443	0.00469498852339	0.0750982729078	-0.206973027572	-0.020809097412	0.166576091317	16.0774350047	34.3474405398	2.22726742923
0.536	3.14564312844	9.67563201057	0.703249149024	-0.00306860557985	0.0430225075087	0.265468212545	0.235663135615	0.00648846735004	-0.0840119890636	-0.0259708829486	-0.0203031811309	0.120761525221	0.00312310058232	-0.00862511559614	-0.116287397559	0.00492283522083	0.0303972738358	0.0212876065416	-0.000157962563046	-0.00125545544072	-0.00247269268618	0.0630547604953	-0.00523888827288	0.098587018816	14.7616273604	31.9643437589	2.22722069919	0.00450103694197	0.00476854656341	0.0720178071242	-0.206993754144	-0.0206440450424	0.163528648089	16.1117835669	34.3496839046	2.2594621554
0.537	3.15531911284	9.67633678836	0.706306431442	-0.00302545026605	0.0432881200879	0.265756945873	0.235669582363	0.00640502895925	-0.0828647926683	-0.0259911255972	-0.020182116092	0.121368552616	0.00311441381578	-0.00874841747667	-0.130316363513	0.00495324349043	0.0304192653566	0.0226954349273	-0.000159219269427	-0.00125795732268	-0.00253107124342	0.0630495750105	-0.0051320814806	0.115026565763	14.7935928193	31.9665740659	2.23339321464	0.00450584074192	0.00483905332593	0.0689957179129	-0.20701431723	-0.0204821274394	0.160306557897	16.1461343884	34.3519590454	2.29081943631
0.538	3.16499580349	9.67704452378	0.709164403379	-0.0029820291934	0.043554025201	0.266053280344	0.235675946268	0.00632278111459	-0.0816308966605	-0.0260112468761	-0.0200604417815	0.121980068361	0.00310559693283	-0.00888534843374	-0.143545550633	0.00498367444517	0.0304426441281	0.024062108103	-0.000160478505954	-0.00126051573062	-0.00258574462077	0.0630445044226	-0.00500909430913	0.130947777128	14.8255605114	31.9688102055	2.23888595402	0.00451071355275	0.00490656832655	0.0660342833216	-0.20703472005	-0.0203235130236	0.156922273687	16.1804875004	34.3542650854	2.32126060873
0.539	3.17467320326	9.6777550152	0.711818424985	-0.00293834206564	0.0438202303218	0.266356961218	0.235682228563	0.00624180828544	-0.0803147617262	-0.026031246174	-0.0199381539508	0.122595592969	0.00309663670998	-0.00903509725795	-0.155952097788	0.00501412945142	0.0304673683678	0.0253863713624	-0.000161740327295	-0.00126312695227	-0.00263669868173	0.0630395646431	-0.00487046468237	0.146311476332	14.8575304423	31.9710514978	2.24369866401	0.00451565241353	0.00497115324733	0.0631355582555	-0.207054965985	-0.0201683576481	0.15338847728	16.2148429335	34.3566010713	2.35071124136
0.54	3.1843513148	9.67846805669	0.714264562353	-0.00289438857915	0.0440867426667	0.266667728614	0.235688430562	0.00616219040251	-0.0789210043149	-0.0260511228754	-0.019815248827	0.123214654814	0.00308752074567	-0.00919683136719	-0.167516120693	0.00504460983315	0.0304933950904	0.0266670738602	-0.000163004784404	-0.00126578726559	-0.00268392796625	0.0630347710265	-0.00471676843449	0.161081019382	14.8895026167	31.9732972637	2.2478331849	0.00452065442601	0.00503287171146	0.0603013700056	-0.207075058567	-0.020016804392	0.149718035129	16.249200717	34.3589659777	2.37910140306
0.541	3.19403014055	9.67918343877	0.716499600559	-0.00285016842322	0.0443535691901	0.266985318241	0.235694553659	0.00608400271068	-0.0774543794105	-0.0260708763613	-0.019691723104	0.123836791041	0.0030782374801	-0.00936969978139	-0.178220707707	0.0050751168708	0.0305206802127	0.0279031706559	-0.000164271924511	-0.00126849294739	-0.00272743562243	0.0630301383339	-0.00454861674901	0.175222351565	14.9214770387	31.975546827	2.25129336864	0.00452571675639	0.00509178905352	0.0575333141132	-0.20709500146	-0.0198689833963	0.145923956181	16.2835608794	34.3613587113	2.40636577457
0.542	3.20370968274	9.67990094909	0.718521028757	-0.00280568128033	0.0446207165803	0.267309462088	0.235700599318	0.00600731563912	-0.0759197636507	-0.0260905060099	-0.0195675739341	0.124461548738	0.00306877621216	-0.00955283608858	-0.188051906669	0.00510565180024	0.0305491786602	0.0290937243626	-0.000165541791125	-0.00127124028185	-0.00276723331388	0.0630256806988	-0.00436665354569	0.188704055065	14.9534537119	31.9777995162	2.25408501178	0.00453083663696	0.0051479720861	0.0548327510478	-0.207114798458	-0.0197250117434	0.142019349616	16.3179234478	34.363778116	2.43244379014
0.543	3.2133899434	9.68062037312	0.720327038318	-0.00276092682642	0.0448881912559	0.267639889138	0.235706569073	0.00593219468874	-0.0743221371667	-0.0261100111963	-0.0194427989169	0.125088485845	0.00305912711342	-0.00974536139353	-0.196998703232	0.00513621581181	0.0305788444757	0.0302379065361	-0.000166814424051	-0.00127402556905	-0.00280334107629	0.0630214115956	-0.00417155282436	0.201497387548	14.985432639	31.9800546666	2.25621575117	0.00453601136744	0.0052014888634	0.0522008035441	-0.207134453461	-0.0195849933775	0.138017382473	16.3522884483	34.3662229778	2.45727971196
0.544	3.22307092434	9.68134149489	0.721916504204	-0.00271590473111	0.0451559993635	0.267976326064	0.235712464521	0.00585870033626	-0.0726665678667	-0.0261293912938	-0.0193173960879	0.125717172152	0.0030492812391	-0.00994638724044	-0.205052990594	0.00516681004951	0.0306096309283	0.0313349986936	-0.000168089859402	-0.00127684513315	-0.00283578713436	0.0630173438112	-0.00396401597469	0.213576311769	15.0174138221	31.982311622	2.2576950416	0.00454123831609	0.00525240844251	0.049638354667	-0.207153970467	-0.0194490190671	0.133931238553	16.3866559058	34.3686920291	2.48082281649
0.545	3.23275262713	9.68206409764	0.723288983107	-0.00267061465804	0.0454241467755	0.268318497903	0.235718287315	0.00578688795571	-0.0709581932751	-0.0261486456738	-0.0191913639067	0.126347190118	0.00303923053623	-0.0101550185014	-0.212209531248	0.00519743561028	0.0306414906241	0.0323843930128	-0.000169368129634	-0.00127969533056	-0.00286460767552	0.0630134894187	-0.00374476906076	0.224917516054	15.0493972628	31.9845697365	2.25853406638	0.00454651492063	0.00530080064315	0.0471460466142	-0.207173353559	-0.0193171664087	0.129774078261	16.4210258438	34.3711839542	2.50302740932
0.546	3.24243505316	9.68278796448	0.724444694817	-0.00262505626511	0.0456926390888	0.268666128728	0.235724039163	0.00571680775704	-0.0692022041185	-0.0261677737064	-0.0190647012438	0.126978135697	0.00302896784887	-0.0103703562224	-0.218465910822	0.00522809354341	0.030674375617	0.033385592691	-0.000170649263578	-0.00128257255769	-0.00288984658425	0.0630098597541	-0.00351456008951	0.235500426439	15.0813829618	31.9868283763	2.25874560326	0.00455183868886	0.00534673580662	0.0447242803166	-0.207192606893	-0.0191894998699	0.125558999483	16.4553982845	34.3736973943	2.52385286987
0.547	3.25211820359	9.68351287908	0.725384503603	-0.00257922920475	0.0459614816243	0.269018942286	0.235729721819	0.00564850474126	-0.0674038275611	-0.0261867747607	-0.0189374073664	0.1276096191	0.00301848692055	-0.0105915004201	-0.223822484495	0.00525878484997	0.0307082375193	0.0343382119645	-0.000171933286486	-0.00128547325856	-0.00291155514913	0.0630064653959	-0.00327415627122	0.245307210134	15.1133709195	31.9890869212	2.25834402442	0.00455720719904	0.00539028455472	0.0423732158815	-0.207211734678	-0.019066070871	0.121298998245	16.4897732487	34.3762309526	2.54326375574
0.548	3.26180207934	9.68423862629	0.726109914482	-0.00253313312422	0.0462306794268	0.269376662649	0.235735337081	0.00558201867221	-0.0655683106743	-0.0262056482053	-0.0188094819242	0.128241265382	0.00300778239393	-0.0108175528204	-0.228282316106	0.00528951048254	0.0307430276132	0.0352419757874	-0.000173220220081	-0.00128839393199	-0.00292979171684	0.0630033161471	-0.00302434128091	0.254322770459	15.1453611353	31.9913447658	2.25734516978	0.00456261810009	0.00543151754953	0.0400927737501	-0.207230741172	-0.0189469179057	0.117006932385	16.5241507558	34.3787831994	2.56122978777
0.549	3.27148668115	9.68496499276	0.726623035967	-0.00248676766588	0.0465002372655	0.269739014821	0.235740886782	0.00551738406489	-0.0637009041384	-0.0262243934087	-0.018680924934	0.128872715039	0.00299684980775	-0.0110476195337	-0.231851110513	0.00532027134483	0.0307786969607	0.0360967191591	-0.000174510082617	-0.00129133113852	-0.00294462133559	0.0630004210202	-0.00276591252896	0.262534733425	15.1773536084	31.9936013215	2.25576622039	0.00456806911149	0.00547050525483	0.037882636836	-0.207249630665	-0.0188320666973	0.112695484306	16.5585308237	34.3813526772	2.57772582024
0.55	3.28117200953	9.68569176757	0.726926576346	-0.00244013246743	0.0467701596356	0.270105725307	0.235746372789	0.00545463018943	-0.0618068467593	-0.0262430097396	-0.0185517367642	0.12950362447	0.00298568559116	-0.0112808136586	-0.234537139355	0.00535106829156	0.0308151965133	0.0369023861167	-0.000175802888939	-0.00129428150686	-0.00295611535091	0.0629977882247	-0.00249967844877	0.269933426898	15.209348337	31.9958560174	2.25362571329	0.00457355802297	0.00550731769994	0.0357422533962	-0.207268407463	-0.0187215303916	0.108377127093	16.592913469	34.3839379061	2.59273190051
0.551	3.29085806478	9.68641874276	0.727023812011	-0.00239322716223	0.0470404507596	0.27047652271	0.235751796995	0.00539378109124	-0.059891349636	-0.026261496567	-0.0184219181188	0.130133666404	0.00297428705542	-0.0115162578087	-0.236351160795	0.00538190212843	0.0308524772206	0.037659028425	-0.000177098650563	-0.00129724174003	-0.00296435098733	0.0629954251576	-0.00222645580953	0.276511851553	15.2413453192	31.998108302	2.25094336271	0.00457908269395	0.00554202424705	0.0336708408213	-0.207287075883	-0.0186153097828	0.104064090759	16.6272987066	34.3865373886	2.60623318702
0.552	3.30054484701	9.68714571396	0.726918576285	-0.00234605137955	0.0473111145901	0.270851138253	0.235757161313	0.00533485562585	-0.0579595811432	-0.0262798532611	-0.0182914700205	0.130762530171	0.00296265238324	-0.0117530865558	-0.237306333449	0.00541277361211	0.0308904901367	0.0383668038994	-0.000178397375743	-0.00130020862097	-0.00296941089948	0.0629933383962	-0.00194706706154	0.282265644404	15.2733445522	32.0003576437	2.24774002284	0.00458464105275	0.00557469336259	0.0316673902489	-0.207305640235	-0.0185133935727	0.0997683295282	16.6616865501	34.3891496152	2.61821991205
0.553	3.31023235611	9.68787248086	0.726615222171	-0.00229860474485	0.0475821548123	0.271229306309	0.235762467675	0.00527786750888	-0.0560166527284	-0.026298079193	-0.0181603937945	0.131389921939	0.00295078061557	-0.011990448785	-0.237418124965	0.00544368345044	0.0309291865259	0.0390259743908	-0.000179699069563	-0.00130317901777	-0.00297138270741	0.0629915336938	-0.00166233772163	0.287193035387	15.3053460328	32.0026035325	2.24403756112	0.00459023109563	0.00560539239373	0.0297306720386	-0.207324104811	-0.0184157586618	0.0955014922656	16.6960770115	34.3917730688	2.62868728489
0.554	3.31992059177	9.68859884778	0.726118611172	-0.00225088688002	0.0478535748479	0.271610764874	0.235767718021	0.0052228253806	-0.0540676040109	-0.0263161737354	-0.0180286910511	0.13201556477	0.0029386716362	-0.0122275099553	-0.236704215553	0.00547463230269	0.0309685179648	0.0396369035116	-0.000181003734016	-0.00130614988838	-0.00297035850747	0.062990015978	-0.00137309380555	0.291294796712	15.3373497573	32.0048454806	2.23985881358	0.0045958508855	0.00563418735079	0.0278592420764	-0.207342473876	-0.0183223704691	0.0912748931441	16.7304701011	34.3944062302	2.63763546199
0.555	3.32960955351	9.68932462412	0.725434074178	-0.00220289740367	0.0481253778584	0.271995256044	0.2357729143	0.00516973288381	-0.0521173897432	-0.0263341362628	-0.0178963636693	0.132639198797	0.00292632615409	-0.0124634542616	-0.235184397108	0.00550562077989	0.0310084364436	0.0402000540016	-0.000182311368102	-0.00130911828483	-0.00296643438219	0.0629887893515	-0.00108015931434	0.294574185682	15.3693557215	32.0070830238	2.23522742838	0.00460149855052	0.0056611426963	0.0260514489528	-0.207360751653	-0.0182331832805	0.087099484168	16.764865828	34.3970475826	2.64506939799
0.556	3.33929924063	9.69004962486	0.724567400292	-0.00215463593137	0.0483975667496	0.272382526435	0.235778058461	0.00511858875575	-0.0501708664233	-0.0263519661515	-0.0177634137794	0.133260581046	0.00291374568361	-0.0126974866941	-0.232880468004	0.00553664944534	0.031048894463	0.0407159848291	-0.000183621967923	-0.00131208135696	-0.00295970988418	0.0629878570949	-0.000784353780745	0.2970368815	15.4013639209	32.0093157214	2.2301678881	0.00460717228244	0.0056863211417	0.0243054418315	-0.207378942315	-0.0181481406233	0.0829858302604	16.7992641996	34.3996956167	2.65099874139
0.557	3.34898965228	9.69077367096	0.723524795845	-0.0021061020759	0.0486701441766	0.272772327598	0.235783152449	0.00506938693223	-0.0482327805366	-0.0263696627803	-0.0176298437462	0.133879485351	0.00290093252277	-0.0129288349902	-0.229816124167	0.00556771881514	0.0310898451294	0.0411853479891	-0.000184935526779	-0.00131503635566	-0.00295028752532	0.0629872216731	-0.000486489882007	0.298690915981	15.4333743503	32.011543158	2.22470532358	0.00461287033474	0.00570978345223	0.0226191792462	-0.207397049973	-0.0180671756662	0.0789440841181	16.8336652219	34.4023488349	2.6554377079
0.558	3.35868078741	9.69149658979	0.722312863916	-0.00205729544754	0.0489431125486	0.273164416378	0.235788198201	0.00502211666452	-0.0463077550521	-0.0263872255302	-0.0174956561525	0.134495702077	0.00288788972954	-0.0131567514757	-0.226016846862	0.00559882935883	0.0311312422459	0.0416088850398	-0.000186252035275	-0.00131798063556	-0.00293827225528	0.0629868847426	-0.000187371124923	0.299546598166	15.4653870044	32.0137649434	2.21886541694	0.0046185910206	0.00573158826112	0.0209904385301	-0.207415078666	-0.0179902116414	0.0749839654891	16.8680688992	34.4050057562	2.65840494633
0.559	3.36837264481	9.69221821551	0.720938580111	-0.00200821565425	0.0492164740344	0.273558555268	0.23579319764	0.004976762647	-0.0444002801087	-0.0264046537852	-0.0173608537825	0.135109037947	0.0028746210964	-0.0133805147929	-0.22150978739	0.00562998150015	0.0311730404001	0.0419874233594	-0.000187571481421	-0.00132091165715	-0.00292377094297	0.0629868471622	0.000112210391492	0.29961643464	15.4974018772	32.0159807133	2.2126744464	0.00462433271067	0.00575179189341	0.0194168260423	-0.207433032353	-0.0179171622887	0.0711147399852	16.9024752345	34.4076649203	2.65992332995
0.56	3.37806522312	9.69293838942	0.719409249723	-0.00195886230195	0.0494902305684	0.273954512715	0.235798152674	0.00493330515667	-0.0425147006754	-0.0264219469319	-0.0172254396058	0.135719315484	0.00286113112325	-0.0135994315113	-0.216323649407	0.00566117561787	0.0312151950479	0.0423218722026	-0.000188893850744	-0.00132382698855	-0.0029068918559	0.0629871090055	0.000411476130765	0.29891504391	15.5294189626	32.0181901301	2.20615902543	0.00463009383072	0.00577044820044	0.0178957880053	-0.207450914901	-0.0178479323181	0.0673452011542	16.9368842294	34.410324892	2.66001987457
0.561	3.38775852079	9.69365696029	0.717732492834	-0.00190923499473	0.0497643838565	0.274352063404	0.235803065187	0.00489172020264	-0.0406552075874	-0.0264391043601	-0.0170894167617	0.136326372682	0.00284742498869	-0.0138128376205	-0.210488569013	0.00569241204669	0.0312576625932	0.0426132184621	-0.000190219126392	-0.00132672430656	-0.00288774415424	0.0629876695751	0.000709663186313	0.297459067195	15.5614382541	32.0203928827	2.19934615493	0.00463587285902	0.00578760840544	0.0164246220156	-0.207468730076	-0.0177824178907	0.063683653716	16.971295884	34.4129842646	2.65872548521
0.562	3.39745253616	9.69437378464	0.715916205198	-0.00185933333511	0.0500389353825	0.274750988506	0.235807937037	0.00485197968487	-0.0388258281164	-0.0264561254627	-0.0169527885441	0.13693006245	0.00283350851992	-0.0140200999016	-0.20403599314	0.00572369107822	0.0313004004636	0.042862522303	-0.000191547289244	-0.00132960139733	-0.00286643738411	0.0629885274199	0.001006026257	0.295267074165	15.5934597449	32.0225886873	2.19226308167	0.00464166832371	0.00580332096103	0.0150004891548	-0.207486481538	-0.0177205071147	0.060137898312	17.0057101969	34.4156416647	2.65607473254
0.563	3.40714726742	9.69508872701	0.713968535885	-0.00180915692422	0.0503138864147	0.275151075897	0.235812770053	0.00481405156245	-0.0370304167736	-0.0264730096362	-0.0168155583869	0.137530251988	0.00281938816139	-0.0142206171764	-0.196998556636	0.00575501296205	0.031343367181	0.0430709125285	-0.000192878318021	-0.00133245615652	-0.0028430809906	0.0629896803528	0.00129983952701	0.29235946582	15.6254834279	32.0247772875	2.18493723124	0.0046474787999	0.00581763141892	0.0136204266273	-0.207504172832	-0.0176620805557	0.0567152197473	17.0401271657	34.418295755	2.65210580826
0.564	3.41684271261	9.69580166021	0.711897855625	-0.001758705362	0.0505892380128	0.275552120357	0.235817566028	0.00477790002986	-0.035272648558	-0.0264897562803	-0.0166777298498	0.138126822174	0.00280507094208	-0.014413821434	-0.189409958441	0.00578637790685	0.0313865224282	0.043239581817	-0.000194212189393	-0.00133528658893	-0.00281778383737	0.0629911254717	0.00159039844642	0.288758373004	15.6575092958	32.0269584541	2.17739611119	0.00465330290676	0.00583058231263	0.0122813607959	-0.207521807378	-0.0176070117587	0.0534223745344	17.0745467861	34.420945238	2.64686013758
0.565	3.42653886968	9.6965124655	0.709712719545	-0.00170797824748	0.0508649910348	0.275953923718	0.235822326721	0.00474348570054	-0.0335560102249	-0.0265063647985	-0.0165393066053	0.138719666837	0.00279056444195	-0.0145991788318	-0.181304837157	0.00581778608162	0.03142982711	0.0433697818044	-0.000195548878092	-0.00133809080773	-0.00279065375389	0.0629928591817	0.00187702140924	0.284487552621	15.689537341	32.0291319858	2.16966724396	0.00465913930445	0.00584221305343	0.0109801207909	-0.207539388468	-0.0175551677797	0.0502655834425	17.1089690532	34.4235888592	2.64038228989
0.566	3.43623573643	9.69722103278	0.707421846688	-0.00165697517889	0.0511411461442	0.276356294998	0.235827053847	0.00471076579794	-0.0318837950472	-0.0265228345981	-0.0164002924259	0.139308691985	0.00277587675725	-0.0147761905736	-0.172718646569	0.00584923761688	0.0314732434099	0.0434628179937	-0.000196888357012	-0.00134086703315	-0.00276179709283	0.062994877218	0.00215905132598	0.279572280851	15.7215675559	32.0312977085	2.16177812219	0.00466498669089	0.00585255984	0.0097134523603	-0.207556919257	-0.0175064097269	0.0472505223006	17.1433939603	34.4262254102	2.63271966577
0.567	3.44593331057	9.69792726075	0.705034088343	-0.00160569575391	0.0514177038169	0.276759050512	0.235831749077	0.00467969435198	-0.0302590968786	-0.0265391650899	-0.0162606911724	0.139893815038	0.00276101646513	-0.0149443936626	-0.163687531282	0.005880732606	0.0315167348412	0.0435200445936	-0.000198230597324	-0.00134361359085	-0.00273131831409	0.0629971746722	0.00243585708847	0.274039244163	15.7535999325	32.0334554756	2.15375607461	0.0046708437986	0.00586165558222	0.00847803207944	-0.207574402758	-0.0174605933066	0.0443823183887	17.1778214999	34.4288537312	2.62392236292
0.568	3.45563158973	9.69863105699	0.702558392659	-0.00155413956983	0.0516946643492	0.277162013935	0.235836414035	0.00465022240121	-0.0286848047981	-0.0265553556888	-0.0161205067829	0.140474963977	0.00274599258753	-0.0151033615298	-0.154248203096	0.00591227110657	0.0315602662931	0.0435428592536	-0.000199575568574	-0.00134632890981	-0.00269931959258	0.0629997460182	0.00270683492485	0.267916428566	15.7856344628	32.0356051677	2.14562822878	0.00467670939131	0.00586952983915	0.0072704817685	-0.20759184184	-0.0174175693746	0.0416655455483	17.2122516631	34.4314727138	2.61404289305
0.569	3.46533057143	9.69933233808	0.700003786013	-0.00150230622372	0.0519720278643	0.277565016351	0.235841050296	0.00462229819959	-0.02716359857	-0.0265714058139	-0.0159797432627	0.141052076491	0.0027308145545	-0.0152527045404	-0.144437818182	0.00594385314175	0.0316038040716	0.0435326977022	-0.000200923238789	-0.00134901151983	-0.00266590044851	0.0630025851405	0.00297140964273	0.261233007157	15.8176711387	32.0377466926	2.13742145151	0.00468258226062	0.00587620877157	0.00608738306619	-0.207609239216	-0.0173771844907	0.0391042224364	17.2466844401	34.4340813032	2.60313595831
0.57	3.47503025311	9.70003102964	0.697379333898	-0.00145019531263	0.0522497943206	0.277967896276	0.235845659379	0.00459586742716	-0.0256979463156	-0.0265873148878	-0.0158384046749	0.14162509903	0.00271549216704	-0.0153920703773	-0.134293855688	0.00597547870176	0.0316473159347	0.0434910283875	-0.000202273574574	-0.00135166004875	-0.00263115740756	0.0630056853632	0.00322903575959	0.254019226559	15.849709952	32.0398799844	2.1291622594	0.00468846122256	0.00588171510916	0.00492529211988	-0.207626597449	-0.017339281473	0.0367018131074	17.28111982	34.4366785003	2.59125819802
0.571	3.48473063216	9.70072706637	0.694694124162	-0.00139780643371	0.0525279635186	0.278370499655	0.235850242749	0.00457087340396	-0.0242901000893	-0.0266030823377	-0.0156964951324	0.142193985943	0.0027000355597	-0.0155211443041	-0.123853997889	0.00600714774529	0.0316907711224	0.0434193470028	-0.000203626541208	-0.0013542732193	-0.00259518369103	0.0630090394804	0.00347919851932	0.246306292887	15.8817508945	32.0420050039	2.12087674439	0.00469434511418	0.00588606813239	0.00378075434492	-0.20764391894	-0.0173036999526	0.0344612278277	17.315557791	34.4392633634	2.57846803963
0.572	3.49443170589	9.70142039204	0.691957226023	-0.00134513918439	0.0528065351083	0.278772679824	0.235854801814	0.00454725730657	-0.0229420947144	-0.0266187075947	-0.0155540187902	0.142758698508	0.00268445516289	-0.0156396493092	-0.113156012336	0.00603886020104	0.0317341403814	0.043319171109	-0.00020498210274	-0.00135684984561	-0.00255806893028	0.063012639787	0.00372141479413	0.238126256736	15.9137939579	32.0441217376	2.11259055883	0.00470023279008	0.00588928366911	0.00265031908202	-0.207661205929	-0.0172702769255	0.0323848263361	17.3499983402	34.4418350101	2.56482535601
0.573	3.50413347157	9.70211095949	0.689177675173	-0.00129219316254	0.053085508597	0.279174297466	0.235859337922	0.00452495838607	-0.0216557463864	-0.026634190094	-0.0154109798389	0.143319204071	0.00266876166517	-0.0157473461335	-0.102237636254	0.00607061596922	0.0317773959843	0.0431920347037	-0.000206340222078	-0.00135938882954	-0.00251989891524	0.0630164781114	0.00395523387181	0.229511898622	15.9458391339	32.0462301973	2.10432877392	0.00470612311897	0.00589137410574	0.00153055417468	-0.207678460491	-0.0172388473007	0.0304744233144	17.384441454	34.4443926185	2.55039136112
0.574	3.51383592641	9.70279873055	0.68636444211	-0.00123896796656	0.053364883356	0.279575220527	0.235863852358	0.00450391418724	-0.0204326512758	-0.0266495292752	-0.0152673824994	0.143875475042	0.00265296597551	-0.0158440331834	-0.0911364635595	0.00610241492308	0.0318205117431	0.0430394828109	-0.000207700861071	-0.00136188915668	-0.00248075537024	0.0630205458474	0.00418023812834	0.220496614435	15.9778864142	32.0483304196	2.09611592442	0.00471201498023	0.005892348413	0.000418060350057	-0.207695684537	-0.0172092444421	0.0287312939763	17.418887118	34.4469354283	2.53522817791
0.575	3.52353906761	9.70348367597	0.683526402339	-0.00118546319557	0.0536446586283	0.279975324128	0.235868346346	0.00448406076845	-0.0192741862265	-0.0266647245819	-0.0151232310179	0.144427487976	0.00263707918575	-0.0159295463326	-0.0798898346784	0.00613425691046	0.0318634630176	0.0428630661881	-0.000209063980595	-0.00136434989225	-0.00244071576662	0.0630248339882	0.00439604358644	0.211114301725	16.0099357906	32.0504224655	2.08797583729	0.00471790726053	0.00589221218589	-0.000690514563757	-0.207712879809	-0.0171813007037	0.027156182914	17.4533353171	34.4494627418	2.51939886808
0.576	3.53324289234	9.70416577534	0.680672317743	-0.00113167844949	0.0539248335356	0.280374490439	0.235872821043	0.00446533292086	-0.0181815088727	-0.0266797754623	-0.0149785296625	0.144975222676	0.00262111253328	-0.0160037586146	-0.0685347294493	0.00616614175533	0.0319062267187	0.0426643360515	-0.00021042954063	-0.00136677017671	-0.00239985315864	0.0630293331602	0.00460230036066	0.201399246696	16.0419872551	32.0525064193	2.07993167639	0.00472379885047	0.0058909676977	-0.00179846181709	-0.207730047884	-0.0171548479559	0.0257493127137	17.4877860354	34.4519739248	2.50296702981
0.577	3.54294739774	9.70484501691	0.677810821682	-0.00107761332918	0.0542054070851	0.280772608549	0.235877277541	0.00444766438687	-0.0171555592678	-0.0266946813685	-0.0148332827206	0.145518661229	0.00260507736407	-0.0160665798111	-0.057107663617	0.00619806925935	0.0319487813062	0.0424448389203	-0.000211797500329	-0.00136914922132	-0.00235823605624	0.0630340336569	0.00479869299038	0.19138601271	16.0740407995	32.054582388	2.07200585306	0.0047296886413	0.00588861396769	-0.00290899820902	-0.207747190167	-0.0171297181024	0.0245103944326	17.5222392566	34.4544684066	2.48599667847
0.578	3.55265258094	9.7055213975	0.674950370565	-0.00102326743655	0.0544863781765	0.281169574316	0.235881716868	0.00443098807688	-0.0161970608169	-0.0267094417571	-0.0146874944964	0.146057787235	0.00258898509619	-0.0161179559372	-0.0456445885557	0.00623003920339	0.0319911067814	0.0422061115678	-0.000213167818091	-0.00137148630351	-0.00231592832688	0.0630389254737	0.0049849406618	0.181109330122	16.1060964159	32.0566505009	2.06421992928	0.00473557552171	0.00588514684207	-0.00402525303434	-0.207764307897	-0.0171057435846	0.0234386408702	17.5566949636	34.4569456809	2.46855187416
0.579	3.5623584391	9.70619492231	0.67209924385	-0.000968640374657	0.0547677456087	0.281565290181	0.23588613998	0.00441523628416	-0.0153065245831	-0.026724056089	-0.0145411693103	0.146592584817	0.00257284718391	-0.0161578686291	-0.0341807951609	0.00626205134912	0.0320331846753	0.0419496761097	-0.000214540451624	-0.00137378076224	-0.00227298912398	0.0630439983427	0.00516079732095	0.170603988168	16.1381540966	32.0587109082	2.05659468472	0.00474145837467	0.00588055908781	-0.00515025549248	-0.207781402148	-0.0170827578747	0.0225327789085	17.5911531391	34.4594053052	2.45069676638
0.58	3.57206496937	9.7068656047	0.669265523553	-0.000913731747809	0.0550495080863	0.281959665002	0.235890547768	0.00440034089661	-0.0144842505688	-0.0267385238294	-0.014394311499	0.14712303791	0.00255667508237	-0.0161863344375	-0.0227508217158	0.00629410544047	0.0320749980309	0.0416770352022	-0.000215915358002	-0.00137603199322	-0.00222947284772	0.0630492417672	0.00532605167962	0.159904729138	16.170213834	32.0607637806	2.04914999008	0.00474733607447	0.00587484049876	-0.00628692260943	-0.207798473825	-0.0170605959533	0.021791064064	17.6256137652	34.4618469012	2.43249519169
0.581	3.5817721689	9.70753346598	0.666457051411	-0.000858541161653	0.0553316642258	0.282352613838	0.235894941056	0.00438623360526	-0.0137303322554	-0.0267528444478	-0.0142469254153	0.147649129372	0.00254048021314	-0.0162034040313	-0.0113883658796	0.00632620120518	0.0321165313823	0.0413896674763	-0.00021729249372	-0.00137823944421	-0.00218542913512	0.0630546450566	0.00548052711659	0.149046144797	16.2022756205	32.062809308	2.04190475494	0.00475320748372	0.00586797801355	-0.0074380478145	-0.20781552367	-0.0170390947729	0.0212112966692	17.6600768237	34.4642701541	2.41401053965
0.582	3.5914800349	9.70819853523	0.663681438193	-0.000803068223259	0.0556142125615	0.282744057748	0.235899320596	0.00437284610871	-0.0130446610274	-0.0267670174183	-0.0140990154306	0.148170840243	0.00252427393047	-0.0162091613148	-0.000126201135572	0.00635833835623	0.0321577707275	0.0410890230487	-0.000218671814748	-0.00138040261022	-0.00214090287056	0.0630601973609	0.00562408147657	0.138062575134	16.234339449	32.0648476988	2.03487694263	0.00475907145065	0.0058599558446	-0.0086062900773	-0.207832552265	-0.0170180937058	0.0207908377051	17.6945422962	34.4666748121	2.39530558884
0.583	3.60118856459	9.70886084896	0.66094603017	-0.000747312541202	0.0558971515522	0.28313392356	0.235903687074	0.00436011031326	-0.012426930014	-0.0267810422189	-0.0139505859359	0.148688149071	0.00250806748858	-0.0162037224643	0.0110039021274	0.00639051659335	0.0321987034987	0.0407765193486	-0.000220053276567	-0.00138252102877	-0.00209593423267	0.063065887705	0.00575660676959	0.126988010888	16.2664053125	32.0668791791	2.02808354795	0.00476492680638	0.00585075561771	-0.00979416371774	-0.207849560029	-0.0169974349733	0.0205266273115	17.729010164	34.4690606861	2.37644229829
0.584	3.61089775524	9.70952045093	0.658257896081	-0.000691273725633	0.0561804795858	0.283522143635	0.235908041108	0.00434795852811	-0.0118766402593	-0.0267949183326	-0.0138016413458	0.149201031221	0.0024918720099	-0.0161872348878	0.0219712509079	0.00642273560436	0.0322393185269	0.0404535369998	-0.000221436834219	-0.00138459427526	-0.00205055875324	0.0630717050228	0.00587802877433	0.115855998592	16.298473204	32.0689039911	2.02154047787	0.00477077236245	0.00584035652133	-0.0110040290347	-0.207866547228	-0.0169769640582	0.0204152029473	17.7634804081	34.4714276481	2.35748167336
0.585	3.62060760417	9.71017739178	0.655623810366	-0.000634951388348	0.0564641949854	0.283908655628	0.235912383249	0.00433632365491	-0.0113931061933	-0.0268086452463	-0.013652186101	0.149709458201	0.0024756984544	-0.0161598761128	0.0327462990317	0.00645499506662	0.0322796060035	0.0401214160702	-0.000222822442336	-0.00138662195834	-0.00200480741057	0.0630776381904	0.00598830654822	0.104699549149	16.3305431172	32.0709223926	2.01526264846	0.00477660690844	0.00582873546504	-0.0122380835528	-0.207883513976	-0.0169565300979	0.0204527176684	17.7979530098	34.4737756307	2.33848355711
0.586	3.63031810873	9.71083172881	0.653050241992	-0.000578345142848	0.0567482960144	0.28429340223	0.235916713981	0.00432513937136	-0.0109754609875	-0.0268222224517	-0.0135022246734	0.150213397123	0.00245955759004	-0.0161218526075	0.0433007116717	0.00648729464834	0.0323195574377	0.0397814524513	-0.000224210055173	-0.00138860371541	-0.00195870673349	0.0630836760596	0.00608743184785	0.0935510500858	16.3626150458	32.0729346559	2.00926385075	0.0047824292098	0.0058158672462	-0.0134983541284	-0.207900460234	-0.016935986258	0.0206349622458	17.8324279499	34.4761046257	2.31950645149
0.587	3.64002926635	9.7114835256	0.65054333955	-0.0005214546044	0.0570327808809	0.284676330908	0.235921033721	0.00431434030884	-0.0106226640055	-0.0268356494448	-0.0133517615697	0.150712810195	0.00244345996447	-0.0160733985392	0.0536074248612	0.00651963400987	0.0323591656112	0.039434894461	-0.000225599626635	-0.00139053920825	-0.00191227893686	0.0630898074898	0.00617542846361	0.0824421814177	16.3946889836	32.0749410662	2.00355678797	0.00478823800579	0.00580172472423	-0.0147866898114	-0.207917385822	-0.0169151900848	0.0209573842585	17.8669052096	34.4784146827	2.30060751736
0.588	3.64974107454	9.71213285173	0.648108920082	-0.000464279390088	0.0573176477432	0.285057393643	0.235925342822	0.00430386222308	-0.0103335075546	-0.0268489257263	-0.0132008013376	0.151207654169	0.00242741587796	-0.0160147744769	0.0636406997874	0.00655201280494	0.0323984245283	0.0390829398166	-0.000226991110298	-0.00139242811875	-0.00186554205948	0.0630960213798	0.00625235147213	0.0714038356382	16.4267649251	32.0769419212	1.99815307558	0.00479403200765	0.00578627900151	-0.0161047556248	-0.207934290419	-0.0168940038379	0.0214151097462	17.9013847699	34.4807059076	2.28184226155
0.589	3.65945353086	9.71277978242	0.645752456039	-0.00040681911886	0.0576028947134	0.285436546655	0.235929641574	0.00429364215734	-0.0101066239877	-0.0268620508012	-0.0130493485705	0.151697879977	0.0024114353577	-0.015946266041	0.0733761721185	0.00658443068188	0.0324373293645	0.0387267326623	-0.00022838445943	-0.00139427014485	-0.00181851013701	0.0631023066987	0.00631828641075	0.0604660416138	16.4588428648	32.0789375293	1.99306312948	0.00479980989695	0.00576949961018	-0.0174540270345	-0.207951173568	-0.0168722948007	0.0220029647462	17.935866612	34.4829784609	2.26326447725
0.59	3.66916663295	9.71342439818	0.64347907342	-0.000349073411572	0.0578885198617	0.285813750128	0.235933930204	0.00428361859866	-0.00994049338624	-0.0268750241795	-0.0128974079143	0.152183432379	0.00239552813343	-0.0158681825068	0.082790896091	0.00661688728477	0.0324758764114	0.0383673610631	-0.000229779627001	-0.0013960649966	-0.00177119337002	0.0631086525161	0.00637334837793	0.0496578927559	16.4909227977	32.080928209	1.98829630017	0.00480557032411	0.00575135470395	-0.0188357854204	-0.207968034683	-0.016849935569	0.0227154986933	17.9703507176	34.4852325562	2.24492613971
0.591	3.67888037854	9.71406678449	0.641293533146	-0.000291041891031	0.0581745212208	0.286188967934	0.23593820888	0.00427373162631	-0.00983345136046	-0.0268878453755	-0.0127449840734	0.15266424953	0.00237970361449	-0.0157808553672	0.0918633832534	0.00664938225449	0.0325140630192	0.0380058545888	-0.000231176565695	-0.00139781239245	-0.00172359832266	0.0631150480308	0.00641768106415	0.039007479616	16.5230047189	32.0829142875	1.98386074603	0.00481131190709	0.00573181125409	-0.0202511143107	-0.207984873053	-0.0168268043172	0.0235470051412	18.0048370681	34.487468458	2.22687731683
0.592	3.68859476545	9.71470703137	0.639200232923	-0.000232724182027	0.0584608967884	0.286562167348	0.235942477707	0.00426392305195	-0.00978369743098	-0.0269005139084	-0.0125920818172	0.153140262832	0.00236397086838	-0.0156846368575	0.100573636149	0.00668191522977	0.0325518875377	0.0376431822697	-0.000232575227919	-0.00139951205567	-0.00167572811699	0.0631214825992	0.00645145571742	0.0285418269632	16.5550886241	32.0848960996	1.97976348549	0.00481703323034	0.00571083524868	-0.0217008965155	-0.208001687848	-0.0168027850414	0.0244915464427	18.0393256455	34.4896864796	2.20916602015
0.593	3.69830979158	9.71534523309	0.637203201652	-0.000174119911367	0.0587476445315	0.286933318775	0.235946736737	0.00425413655165	-0.00978930317797	-0.0269130293023	-0.0124387059875	0.153611396658	0.00234833860072	-0.0155798984511	0.108903176684	0.00671448584816	0.0325893492542	0.0372802507736	-0.000233975565803	-0.00140116371105	-0.00162758264787	0.0631279457621	0.00647487004858	0.0182868353149	16.5871745092	32.0868739866	1.97601038963	0.00482273284391	0.00568839189435	-0.0231858121369	-0.208018478124	-0.0167777677809	0.0255429745885	18.0738164323	34.4918869817	2.19183808565
0.594	3.70802545494	9.71598148773	0.635306082666	-0.000115228707907	0.0590347623886	0.287302395458	0.235950985964	0.00424431778958	-0.00984822108876	-0.0269253910861	-0.012284861505	0.154077568222	0.00233281513683	-0.015467029328	0.116835069481	0.00674709374695	0.032626448331	0.0369179028494	-0.000235377531199	-0.00140276708177	-0.00157915880015	0.0631344272707	0.00648814707966	0.00826722686179	16.6192623703	32.0888482949	1.97260617465	0.00482840926277	0.00566444581961	-0.0247063373536	-0.208035242833	-0.0167516488153	0.0266949567012	18.1083094109	34.4940703693	2.17493720353
0.595	3.71774175363	9.71661589685	0.633512152359	-5.60502025758e-05	0.0593222482729	0.287669373205	0.23595522533	0.00423441453256	-0.00995829305612	-0.0269375987935	-0.0121305533772	0.154538687435	0.00231740840476	-0.0153464348233	0.1243539398	0.00677973856399	0.0326631857405	0.0365569160786	-0.000236781075683	-0.00140432188651	-0.00153045066793	0.0631409171112	0.00649153394157	-0.00149350307765	16.6513522042	32.0908193751	1.96955440193	0.00483406096632	0.00563896127883	-0.0262627441989	-0.208051980823	-0.0167243308389	0.0279409962241	18.1428045647	34.4962370903	2.1585047096
0.596	3.72745868586	9.71724856508	0.63182429783	3.41597159793e-06	0.0596101000746	0.288034230108	0.235959454726	0.00422437675604	-0.0101172600407	-0.0269496519635	-0.011975786705	0.154994656914	0.00230212591992	-0.0152185348601	0.131445986659	0.00681241993846	0.0326995631994	0.036198001817	-0.000238186150545	-0.00140582783674	-0.00148144979255	0.0631474055284	0.00648530062456	-0.0109731309349	16.6834440076	32.0927875811	1.96685753763	0.00483968639814	0.00561190235624	-0.0278551009906	-0.20806869085	-0.0166957231122	0.0292744572507	18.177301877	34.4983876325	2.14257964492
0.597	3.73717624995	9.71787959974	0.630245029926	6.31701794666e-05	0.0598983156628	0.288396946265	0.235963673992	0.00421415674111	-0.0103227696382	-0.0269615501402	-0.0118205666907	0.155445371842	0.0022869747713	-0.0150837623714	0.138098990754	0.00684513751161	0.0327355831026	0.0358418044925	-0.00023959270678	-0.00140728463432	-0.00143214538195	0.0631538830481	0.00646973868696	-0.020150744298	16.7155377781	32.0947532683	1.96451687068	0.0048452839659	0.00558323316888	-0.0294832737345	-0.208085371582	-0.01666574159	0.0306885872269	18.2118013321	34.5005225216	2.12719856203
0.598	3.7468944443	9.71850911049	0.628776472062	0.000123212783742	0.0601868928877	0.288757503505	0.235967882925	0.00420370916288	-0.0105723869056	-0.0269732928729	-0.0116648986447	0.155890720183	0.00227196160926	-0.0149425617173	0.144302317536	0.00687789092739	0.0327712484554	0.0354889010996	-0.000241000695082	-0.00140869196929	-0.0013825245569	0.0631603404974	0.0064451599264	-0.0290067768365	16.7476335131	32.0967167931	1.96253264695	0.00485085204152	0.00555291806793	-0.0311469281696	-0.208102021607	-0.0166343090265	0.0321765397675	18.2463029145	34.5026423187	2.11239562929
0.599	3.75661326746	9.71913720892	0.627420373261	0.000183544144977	0.060475829582	0.289115885121	0.235972081276	0.00419299116828	-0.0108636023942	-0.0269848797162	-0.0115087879933	0.156330582628	0.00225709263485	-0.0147953871008	0.150046915332	0.00691067983302	0.0328065628064	0.0351398009698	-0.000242410065826	-0.00141004951786	-0.00133257256994	0.0631667690249	0.00641189501896	-0.037523038045	16.7797312107	32.0986785114	1.96090400219	0.00485638896147	0.00552092183746	-0.0328455327581	-0.208118639439	-0.016601355058	0.0337313972414	18.2808066095	34.5047476177	2.09820246696
0.6	3.76633271807	9.71976400816	0.626178110018	0.000244164621549	0.0607651235623	0.289472075606	0.235976268752	0.00418196244635	-0.0111938415794	-0.0269963102304	-0.0113522402856	0.156764832747	0.0022423735908	-0.0146427009887	0.15532530887	0.00694350387951	0.0328415301798	0.0347949458046	-0.000243820769055	-0.00141135694067	-0.00128227304924	0.0631731601185	0.00637029213055	-0.0456827387679	16.8118308694	32.1006387779	1.95962896943	0.00486189302733	0.00548720988998	-0.0345783622215	-0.208135223525	-0.0165668162628	0.0353461933555	18.3153124028	34.506839043	2.08464817703
0.601	3.77605279489	9.72038962255	0.625050675124	0.000305074569645	0.0610547726303	0.289826060388	0.235980445026	0.00417058528848	-0.0115604741732	-0.0270075839811	-0.0111952612006	0.157193337203	0.00222780975404	-0.0144849725402	0.160131588122	0.00697636272211	0.0328761550077	0.0344547099157	-0.000245232754466	-0.0014126138813	-0.00123160822341	0.0631795056223	0.00632071550531	-0.0534705116879	16.8439324878	32.1025979447	1.9587045908	0.00486736250651	0.0054517484579	-0.036344501932	-0.208151772251	-0.0165306361986	0.0370139350416	18.349820281	34.5089172468	2.07175928354
0.602	3.78577349678	9.72101416724	0.62403870374	0.000366274343247	0.0613447745733	0.290177825583	0.235984609731	0.00415882463977	-0.0119608233217	-0.02701870054	-0.011037856554	0.157615955948	0.00221340592974	-0.0143226760499	0.164461392616	0.00700925602064	0.032910442063	0.0341194007815	-0.000246645971389	-0.00141381996499	-0.00118055914766	0.063185797752	0.00626354403596	-0.0608724270423	16.8760360649	32.1045563604	1.95812690258	0.00487279563313	0.00541450478048	-0.0381428529072	-0.208168283952	-0.0164927654188	0.0387276245747	18.384330231	34.5109829063	2.05955979228
0.603	3.79549482274	9.72163775783	0.623142462224	0.000427764294116	0.061635127165	0.29052735774	0.235988762468	0.00414664814082	-0.012392174569	-0.0270296594844	-0.0108800323048	0.158032542458	0.00219916644701	-0.0141562894078	0.168311891459	0.00704218343987	0.0329443963933	0.0337892597418	-0.00024806036877	-0.00141497479753	-0.00112910592929	0.063192029109	0.00619916982062	-0.0678760036535	16.9081416003	32.1065143693	1.95789094269	0.00487819060916	0.00537544728527	-0.0399721375179	-0.208184756915	-0.0164531614666	0.0404802797129	18.4188422409	34.5130367218	2.04807107151
0.604	3.80521677188	9.72226050999	0.622361864895	0.000489544771781	0.0619258281657	0.290874643611	0.235992902805	0.00413402616101	-0.0128517851699	-0.0270404603978	-0.0107217945616	0.158442943968	0.00218509515602	-0.0139862925825	0.171681759162	0.0070751446497	0.0329780232546	0.0334644629911	-0.000249475895151	-0.00141607796446	-0.00107722794269	0.0631981926922	0.00612799671093	-0.074470215739	16.9402490936	32.1084723102	1.95799079537	0.00488354560568	0.00533454576365	-0.0418309057131	-0.208201189391	-0.0164117888491	0.0422649553511	18.4533562989	34.5150794133	2.03731192648
0.605	3.8149393434	9.72288253917	0.621696481481	0.000551616123525	0.0622168753224	0.29121966991	0.235997030284	0.0041209318224	-0.0133368921233	-0.0270511028699	-0.0105631495887	0.158847001876	0.00217119542666	-0.0138131661292	0.17457114748	0.00710813932535	0.0330113280475	0.0331451227466	-0.000250892498649	-0.00141712903046	-0.00102490404277	0.06320428191	0.00605043885577	-0.0806454945996	16.972358545	32.1104305154	1.95841962099	0.00488885876434	0.00529177153986	-0.0437175418592	-0.208217579594	-0.0163686189897	0.0440747634275	18.4878723945	34.5171117185	2.02729856968
0.606	3.82466253665	9.72350396018	0.621145537123	0.000613978694371	0.0625082663689	0.291562423096	0.23600114442	0.0041073410153	-0.0138447221834	-0.0270615864966	-0.0104041038117	0.15924455208	0.00215747014873	-0.0136373897288	0.176981653261	0.0071411671475	0.0330443162532	0.0328312886268	-0.000252310126933	-0.00141812753886	-0.000972112773525	0.0632102905891	0.00596691924513	-0.0863937266986	17.0044699549	32.1123893101	1.95916974545	0.00489412819892	0.00524709763287	-0.0456302721359	-0.208233925719	-0.0163236301622	0.0459028915502	18.5223905175	34.5191343902	2.01804471016
0.607	3.83438635107	9.72412488691	0.620707930997	0.000676632827068	0.062799999025	0.291902889152	0.236005244707	0.00409323240444	-0.0143724994268	-0.0270719108804	-0.010244663823	0.159635425254	0.00214392173349	-0.0134594407608	0.178916282783	0.00717422780231	0.0330769933721	0.0325229492373	-0.000253728727209	-0.00141907301153	-0.000918832560046	0.0632162129828	0.00587786825858	-0.0917082463857	17.0365833241	32.1143490113	1.96023267508	0.00489935199719	0.0052004989106	-0.047567172398	-0.208250225938	-0.0162768074047	0.047742623603	18.5569106588	34.5211481932	2.00956143439
0.608	3.84411078623	9.724745432	0.620382243767	0.000739578862079	0.0630920709963	0.292241053387	0.236009330617	0.0040785874275	-0.0149174545659	-0.0270820756305	-0.0100848363868	0.160019447329	0.00213055211665	-0.0132797929132	0.180379412406	0.00720732098143	0.0331093648637	0.0322200339506	-0.000255148246189	-0.00141996494876	-0.000865041907105	0.0632220437781	0.00578372222277	-0.096583825245	17.0686986536	32.1163099272	1.96159905195	0.00490452822277	0.00515195223618	-0.0495261764481	-0.208266478413	-0.0162281424153	0.0495873553446	18.5914328099	34.5231539026	2.00185735524
0.609	3.8538358418	9.72536570649	0.620166746899	0.000802817137563	0.0633844799731	0.292576900237	0.236013401606	0.00406339028433	-0.0154768319335	-0.027092080363	-0.00992462844314	0.160396439896	0.00211736276278	-0.0130989148339	0.18137674617	0.0072404463819	0.0331414360881	0.0319224148334	-0.000256568630078	-0.00142080282951	-0.000810719577657	0.0632277781002	0.00568492198153	-0.101016657311	17.1008159447	32.1182723561	1.96325880289	0.00490965491719	0.00510143660557	-0.051505084768	-0.208282681301	-0.0161776334304	0.0514306145487	18.625956963	34.5251523006	1.99493861198
0.61	3.86356151757	9.72598581958	0.620059421286	0.000866347989365	0.0636772236298	0.292910413076	0.236017457115	0.00404762791896	-0.0160478989128	-0.0271019247007	-0.00976404711285	0.16076622071	0.00210435467095	-0.0129172688258	0.181915270019	0.00727360370607	0.0331732122499	0.0316299087353	-0.000257989824549	-0.00142158611168	-0.000755844773721	0.0632334115169	0.00558191148312	-0.105004339537	17.1329351992	32.1202365861	1.96520119905	0.00491473010213	0.0050489332764	-0.0535015735768	-0.20829883276	-0.0161252850854	0.0532660754398	18.6604831112	34.5271441743	1.98880884051
0.611	3.87328781342	9.72660587827	0.62005795911	0.000930171750991	0.0639702996233	0.29324157405	0.236021496574	0.00403128999312	-0.0166279528057	-0.0271116082741	-0.00960309970051	0.161128603984	0.00209152838174	-0.0127353095891	0.182003203367	0.00730679266137	0.0332046983441	0.031342279588	-0.000259411774721	-0.00142231423272	-0.000700397293713	0.0632389400408	0.00547513638863	-0.108545849478	17.1650564189	32.1222028941	1.96741478145	0.00491975178171	0.00499442588747	-0.0555132042755	-0.208314930957	-0.0160711082598	0.0550875759218	18.6950112485	34.5291303134	1.98346933722
0.612	3.88301472935	9.72722598714	0.620159776881	0.000994288753599	0.0642637055923	0.293570363907	0.236025519403	0.00401436885249	-0.0172143285163	-0.0271211307208	-0.00944179369798	0.161483401083	0.00207888398544	-0.0125534830135	0.18164994781	0.00734001296009	0.0332358991042	0.0310592407732	-0.000260834425142	-0.00142298661022	-0.000644357705369	0.0632443601304	0.0053650427046	-0.111641518597	17.1971796061	32.1241715453	1.96988753974	0.00492471794494	0.00493790056882	-0.0575374330219	-0.208330974071	-0.0160151199058	0.0568891321309	18.7295413694	34.5311115076	1.97891902924
0.613	3.89274226547	9.72784624805	0.620362052694	0.00105869932597	0.0645574391552	0.293896761844	0.236029525017	0.00399685948526	-0.0178044058848	-0.0271304916861	-0.00928013678703	0.161830420839	0.00206642113142	-0.012372225023	0.180866033328	0.00737326431912	0.0332668189535	0.0307804576623	-0.000262257719769	-0.00142360264281	-0.000587707478417	0.0632496686895	0.0052520754441	-0.114293002407	17.2293047633	32.1261427925	1.97260688245	0.00492962656825	0.00487934604194	-0.0595716207354	-0.208346960302	-0.0159573428639	0.0586649518227	18.7640734694	34.5330885444	1.97515450418
0.614	3.90247042197	9.72846675993	0.620661702007	0.00112340379451	0.0648514979088	0.294220745373	0.236033512827	0.00397875947402	-0.0183956166729	-0.0271396908229	-0.00911813684155	0.162169470146	0.00205413903867	-0.012191960475	0.179663062496	0.00740654645958	0.0332974619574	0.030505550254	-0.000263681601946	-0.00142416171112	-0.000530429141008	0.0632548630658	0.00513667731941	-0.116503247002	17.2614318931	32.1281168758	1.97555971146	0.00493447561812	0.00481875371002	-0.0616130431226	-0.208362887876	-0.0158978056634	0.0604094490409	18.7986075448	34.5350622067	1.97217017412
0.615	3.91219919916	9.72908761849	0.621055418625	0.00118840248317	0.0651458794266	0.294542290188	0.236037482241	0.00396006894056	-0.0189854503842	-0.0271487277923	-0.00895580192925	0.162500354447	0.00204203650738	-0.0120131021177	0.178053652281	0.00743985910645	0.0333278317805	0.0302340959461	-0.000265106014391	-0.00142466317889	-0.000472506399319	0.0632599410482	0.00501928746958	-0.118276452704	17.2935609986	32.1300940219	1.9787324667	0.00493926305385	0.00475611773797	-0.0636589009628	-0.20837875505	-0.0158365423111	0.0621172557585	18.8331435925	34.5370332709	1.96995821595
0.616	3.92192859743	9.72970891605	0.6215396896	0.00125369571351	0.0654405812567	0.294861370049	0.236041432671	0.00394079048431	-0.0195714622969	-0.0271576022634	-0.00879314031291	0.16282287825	0.00203011193152	-0.0118360496044	0.176051374277	0.00747320198816	0.0333579316447	0.0299656323659	-0.000266530899177	-0.00142510639422	-0.000413924268287	0.0632649008621	0.00490034022604	-0.119618034398	17.3256920828	32.1320744437	1.98211120069	0.00494398683028	0.00469143512229	-0.0657063304134	-0.208394560117	-0.0157735920668	0.0637832329376	18.8676816104	34.5390025044	1.9685087502
0.617	3.93165861725	9.73033074129	0.62211079523	0.0013192838046	0.0657356009201	0.295177956677	0.23604536353	0.00392092911443	-0.0201512775384	-0.0271663139138	-0.00863016045095	0.163136845687	0.00201836331243	-0.0116611885706	0.173670693207	0.00750657483613	0.033387764291	0.0296996603029	-0.00026795619772	-0.00142549069095	-0.000354669181206	0.0632697411642	0.00478026391912	-0.120534579444	17.3578251492	32.1340583401	1.98568160832	0.00494864490071	0.00462470575034	-0.0677524134881	-0.208410301413	-0.0157089992098	0.0654024810065	18.902221597	34.5409706637	1.96780982614
0.618	3.94138925922	9.7309531791	0.622764836997	0.00138516707302	0.0660309359082	0.295492019663	0.236049274241	0.0039004921768	-0.0207225978374	-0.0271748624295	-0.00846687099763	0.163442060977	0.00200678827326	-0.0114888897719	0.170926904168	0.00753997738425	0.0334173319445	0.0294356467057	-0.00026938185076	-0.00142581539008	-0.000294729093639	0.063274461036	0.00465947972815	-0.121033802512	17.3899602013	32.1360458955	1.98942905664	0.00495323521981	0.00455593244936	-0.0697941884609	-0.208425977319	-0.0156428127939	0.0669703510357	18.9367635516	34.5429384924	1.96784757078
0.619	3.95112052396	9.7315763104	0.62349775061	0.00145134583281	0.0663265836813	0.29580352639	0.236053164232	0.0038794892746	-0.0212832066463	-0.0271832475054	-0.00830328080263	0.163738329022	0.00199538407423	-0.0113195082856	0.167836068463	0.00757340936836	0.0334466362817	0.0291730277495	-0.000270807798356	-0.00142607980142	-0.000234093583458	0.0632790599761	0.00453840057776	-0.121124498284	17.4220972429	32.1380372793	1.99333870411	0.00495775574655	0.00448512102496	-0.0718286603442	-0.208441586269	-0.0155750863929	0.0684824511409	18.9713074742	34.5449067193	1.9686062485
0.62	3.96085241222	9.73220021193	0.624305319041	0.00151782039549	0.0666225416654	0.296112441966	0.236057032943	0.00385793218447	-0.0218309735646	-0.0271914688453	-0.00813939891018	0.164025455873	0.0019841476287	-0.011153382777	0.164414948742	0.0076068705257	0.0334756784016	0.0289112119171	-0.000272233979869	-0.00142628322518	-0.000172753934294	0.0632835378915	0.00441743008263	-0.12081649201	17.4542362779	32.1400326464	1.99739547074	0.00496220444721	0.00441228028917	-0.0738528112379	-0.208457126751	-0.0155058778395	0.069934655563	19.0058533656	34.5468760566	1.97006824613
0.621	3.97058492481	9.73282495619	0.625183185562	0.00158459106994	0.066918807251	0.296418729168	0.236060879826	0.00383583476793	-0.0223638596945	-0.027199526162	-0.00797523455758	0.164303249345	0.00197307551989	-0.010990834831	0.160680943305	0.0076403605943	0.0335044587991	0.0286495831679	-0.000273660333959	-0.00142642495376	-0.000110703217388	0.0632878950873	0.00429696154296	-0.120120587351	17.4863773103	32.1420321362	2.00158414245	0.00496657929839	0.00433742207822	-0.0758636106693	-0.208472597314	-0.0154352489562	0.0713231110713	19.0404012272	34.5488471979	1.97221434116
0.622	3.98031806259	9.73345061122	0.626126883551	0.00165165816246	0.0672153777898	0.296722348405	0.23606470435	0.00381321287767	-0.0228799208999	-0.0272074191779	-0.00781079717318	0.164571519461	0.0019621640183	-0.0108321683494	0.156652019821	0.00767387931237	0.0335329773427	0.0283875040695	-0.000275086798572	-0.00142650427354	-4.79363548038e-05	0.0632921322565	0.00417737699257	-0.119048513443	17.5185203443	32.144035873	2.00588949025	0.00497087829006	0.00426056125999	-0.0778580257829	-0.208487996571	-0.0153632652797	0.0726442420855	19.0749510612	34.5508208169	1.97502367198
0.623	3.99005182651	9.73407724059	0.627131840214	0.00171902197665	0.0675122505928	0.297023257684	0.236068505998	0.00379008426108	-0.0233773122309	-0.0272151476246	-0.00764609637398	0.164830078938	0.00195140909962	-0.0106776690151	0.152346648862	0.00770742641767	0.0335612332543	0.0281243189856	-0.000276513310943	-0.00142652046681	1.55498134973e-05	0.0632962504682	0.00405904630129	-0.11761286913	17.5506653842	32.1460439658	2.01029609144	0.00497509942855	0.00418171573141	-0.0798330313701	-0.208503323202	-0.0152899957805	0.0738947563805	19.1095028704	34.5527975656	1.97847382724
0.624	3.99978621759	9.7347049032	0.628193389624	0.00178668281342	0.067809422928	0.297321412599	0.236072284275	0.00376646845933	-0.0238542914158	-0.0272227112438	-0.00748114196259	0.165078743856	0.0019408064632	-0.010527603822	0.147783737277	0.00774100164684	0.0335892250924	0.0278593572584	-0.000277939807583	-0.00142647281367	7.97564762252e-05	0.0633002511545	0.00394232633333	-0.115827066795	17.5828124344	32.1480565082	2.01478865743	0.00497924073962	0.00410090640588	-0.08178561971	-0.208518575956	-0.0152155125782	0.0750716483453	19.1440566582	34.554778073	1.98254100978
0.625	4.00952123686	9.7353336533	0.629306804389	0.00185464097089	0.0681068920174	0.297616766324	0.236076038702	0.00374238670298	-0.0243092213059	-0.0272301097867	-0.0073159439237	0.165317333929	0.00193035155095	-0.0103822206726	0.142982561665	0.00777460473476	0.0336169507392	0.0275919363521	-0.000279366224287	-0.00142636059402	0.00014468281347	0.0633041360978	0.00382756016282	-0.113705274271	17.6149614995	32.1500735785	2.01935185492	0.00498330027142	0.0040181571909	-0.083712810243	-0.208533753658	-0.015139890653	0.0761722020106	19.1786124287	34.5567629436	1.98720005155
0.626	4.01925688546	9.73596354035	0.630467301235	0.00192289674441	0.0684046550354	0.297909269622	0.236079768827	0.00371786180585	-0.0247405729024	-0.0272373430149	-0.00715051242011	0.165545673255	0.0019200395666	-0.0102417480406	0.137962702216	0.00780823541382	0.0336444073899	0.0273213650071	-0.000280792496129	-0.00142618308964	0.000210325952594	0.063307907416	0.00371507634766	-0.111262356048	17.6471125839	32.1520952397	2.02397054434	0.00498727609749	0.00393349495631	-0.0856116589348	-0.208548855207	-0.0150632075554	0.0771939931437	19.2131701866	34.5587527559	1.99242459238
0.627	4.02899316454	9.73659460903	0.631670050323	0.00199145042649	0.0687027091057	0.298198870873	0.236083474217	0.00369291805544	-0.0251469279174	-0.0272444107	-0.00698485778822	0.165763590543	0.00190986549523	-0.010106394701	0.13274397693	0.00784189341329	0.0336715915456	0.0270469463649	-0.000282218557467	-0.00142593958619	0.000276680944353	0.0633115675483	0.00360518826299	-0.10851381332	17.6792656923	32.1541215398	2.02862967551	0.00499116631972	0.00384694949312	-0.0874792674476	-0.208563879582	-0.0149855431138	0.0781348901801	19.247729937	34.5607480618	1.99818713963
0.628	4.03873007529	9.73722689915	0.632910201326	0.00206030230669	0.0690010512991	0.298485516094	0.236087154466	0.00366758110175	-0.0255269794725	-0.0272513126242	-0.00681899053308	0.165970919741	0.00189982412311	-0.00997634952426	0.127346376638	0.00787557845857	0.0336984990093	0.0267679810386	-0.000283644341947	-0.00142562937535	0.000343740741528	0.0633151192392	0.00349819349456	-0.105475723569	17.7114208293	32.1561525118	2.03331439197	0.0049949690712	0.00375855346344	-0.0893127919189	-0.208578825843	-0.0149069791416	0.0789930542232	19.2822916857	34.5627493849	2.00445917249
0.629	4.04846761896	9.73786044571	0.634182902053	0.00212945267165	0.0692996786317	0.298769148991	0.236090809196	0.00364187784436	-0.0258795354748	-0.0272580485801	-0.00665292132298	0.166167500443	0.00188991005768	-0.00985178133552	0.121790000851	0.00790929027052	0.0337251248848	0.026483770107	-0.000285069782513	-0.00142525175688	0.000411496187326	0.0633185655226	0.00339437329275	-0.102164680051	17.7435779996	32.158188174	2.03801004589	0.0049986825191	0.00366834234172	-0.0911094515177	-0.208593693132	-0.0148275991452	0.0797669384629	19.316855439	34.5647572201	2.01121120155
0.63	4.05820579683	9.73849527881	0.635483296588	0.002198901805	0.0695985880617	0.299049711011	0.236094438053	0.00361583631758	-0.0262035181513	-0.0272646183713	-0.00648666098361	0.166353178312	0.0018801177476	-0.00973283883773	0.116094994711	0.00794302856475	0.033751463579	0.0261936181269	-0.000286494811412	-0.00142480604079	0.000479936010379	0.0633219097053	0.00329399208754	-0.0985977303935	17.775737208	32.1602285302	2.04270234704	0.00500230486745	0.00357635434766	-0.0928665366082	-0.208608480676	-0.0147474880325	0.0804552871268	19.3514212036	34.5667720322	2.01841299236
0.631	4.06794461018	9.73913142373	0.636806556955	0.00226864998727	0.0698977764879	0.299327141418	0.236098040714	0.00358948557601	-0.0264979650965	-0.027271021812	-0.00632022049173	0.166527805457	0.00187044150288	-0.00961965059688	0.110281486989	0.00797679305094	0.033777508806	0.0258968360031	-0.000287919360207	-0.00142429154937	0.000549046826791	0.0633251553499	0.00319729706476	-0.0947923151834	17.807898459	32.16227357	2.04737722874	0.0050058343598	0.00348263037109	-0.0945814165316	-0.208623187786	-0.0146667318232	0.0810571316397	19.3859889868	34.5687942555	2.0260335356
0.632	4.07768406034	9.73976890096	0.638147888705	0.00233869749589	0.0701972407473	0.299601377355	0.236101616884	0.00356285557814	-0.0267620306695	-0.0272772587277	-0.00615361096854	0.166691240927	0.00186087551504	-0.00951232508855	0.104369529678	0.00801058343214	0.0338032535959	0.0255927438193	-0.000289343359792	-0.00142370761938	0.000618813149231	0.0633283062573	0.00310451780346	-0.0907662074314	17.8400617575	32.1643232691	2.05202099681	0.00500926928193	0.0033872138893	-0.0962515470419	-0.20863781386	-0.0145854173627	0.081571789342	19.420558796	34.5708242929	2.03404124081
0.633	4.08742414865	9.74040772618	0.639502545819	0.00240904460507	0.0704969776129	0.299872353937	0.236105166301	0.0035359770705	-0.0269949847134	-0.0272833289551	-0.00598684367258	0.166843351006	0.00185141387709	-0.00941095080424	0.0983790389382	0.00804439940409	0.0338286903046	0.0252806735552	-0.000290766740403	-0.0014230536041	0.000689217411036	0.0633313664492	0.00301586597402	-0.0865374514542	17.8722271079	32.1663775898	2.05662040412	0.00501260796432	0.00329015087711	-0.0978744773493	-0.208652358385	-0.0145036320394	0.0819988574367	19.4551306394	34.5728625155	2.04240399599
0.634	4.09716487647	9.74104791037	0.640865847468	0.00247969158577	0.0707969837921	0.300140004354	0.23610868873	0.00350888147176	-0.0271962129045	-0.0272892323419	-0.00581992999227	0.166984009615	0.00184205060348	-0.00931559641584	0.0923297378649	0.00807824065456	0.0338538106273	0.0249599717608	-0.000292189431643	-0.0014223288754	0.000760239979854	0.0633343401497	0.00293153509703	-0.0821243025421	17.9043945149	32.1684364813	2.06116253138	0.00501584878461	0.00319148971009	-0.0994478566936	-0.208666820933	-0.0144214635059	0.0823382096132	19.4897045253	34.5749092622	2.05108930171
0.635	4.10690624516	9.74168945989	0.642233181745	0.00255063870563	0.0710972559242	0.300404259971	0.236112183971	0.00348160075737	-0.027365216054	-0.0272949687476	-0.00565288143815	0.167113098651	0.00183277964977	-0.00922631099643	0.0862411009621	0.00811210686268	0.0338786056142	0.0246300021099	-0.000293611362494	-0.00142153282581	0.000831859201071	0.0633372317674	0.00285170036193	-0.0775451676745	17.9365639831	32.1704998801	2.0656349659	0.00501899017	0.00309128106146	-0.100969440555	-0.208681201164	-0.014338999406	0.0825899901101	19.5242804624	34.576964839	2.0600643307
0.636	4.11664825607	9.74233237649	0.643600028008	0.00262188622888	0.0713977905795	0.300665050439	0.236115651855	0.0034541673449	-0.0275016089436	-0.0273005380431	-0.00548570963471	0.167230508232	0.00182359493213	-0.00914312429565	0.0801323005862	0.00814599769833	0.0339030656892	0.0242901477941	-0.000295032461342	-0.0014206648705	0.000904051429416	0.0633400458769	0.00277651850503	-0.0728185461485	17.9687355169	32.1725677104	2.07002575696	0.00502203059942	0.002989577793	-0.102437096382	-0.208695498828	-0.0142563271073	0.0827546074288	19.5588584596	34.5790295192	2.0692961067
0.637	4.12639091059	9.74297665749	0.644961966202	0.0026934344163	0.0716985842566	0.300922303826	0.236119092246	0.00342661398076	-0.0276051193941	-0.0273059401111	-0.00531842631204	0.167336137121	0.00181449034645	-0.00906604706762	0.0740221554761	0.00817991282151	0.03392718067	0.0239398139056	-0.000296452656002	-0.00141972444925	0.0009767910758	0.0633427872	0.00270612774585	-0.0679629722144	18.0009091207	32.1746398851	2.07432349026	0.00502496860574	0.00288643484037	-0.103848808867	-0.208709713758	-0.0141735334397	0.0828327276977	19.5934385261	34.581103543	2.07875148952
0.638	4.13613421007	9.74362229582	0.646314686164	0.00276528352512	0.0719996333819	0.301175946741	0.236122505039	0.00339897362812	-0.0276755859377	-0.0273111748459	-0.00515104329706	0.167429892826	0.00180545978719	-0.00899507144918	0.0679290813923	0.00821385188174	0.0339509397918	0.023578429631	-0.000297871873741	-0.00141871102838	0.00105005066166	0.0633454605878	0.00264064778074	-0.0629969580623	18.0330847988	32.1767163054	2.07851719856	0.00502780277771	0.00278190909355	-0.105202684768	-0.208723845877	-0.0140907044425	0.0828252666397	19.6280206714	34.5831871175	2.08839739859
0.639	4.14587815586	9.74426928016	0.647653998807	0.00283743380897	0.0723009343075	0.301425904474	0.236125890166	0.00337127935683	-0.027712956653	-0.0273162421538	-0.00498357250464	0.167511692009	0.00179649716577	-0.00893017138637	0.0618710442322	0.0082478145175	0.0339743317318	0.0232054503213	-0.000299290041306	-0.00141762410261	0.00112380087012	0.0633480710016	0.00258017983234	-0.0579389387858	18.0652625554	32.1787968623	2.08259654045	0.00503053176189	0.00267605927254	-0.106496957262	-0.208737895192	-0.0140079251181	0.0827333821217	19.6626049052	34.5852804166	2.09820085764
0.64	4.15562274929	9.74491759509	0.648975843564	0.00290988551778	0.0726024833103	0.301672101137	0.236129247588	0.00334356423537	-0.0277172863716	-0.027321141953	-0.00481602592833	0.167581460613	0.00178759642852	-0.00887130310664	0.0558655152317	0.00828180035569	0.0339973446367	0.0228203594961	-0.000300707084956	-0.00141646319687	0.0011980106201	0.0633506234949	0.00252480675407	-0.0528072177549	18.0974423945	32.1808814364	2.08655175567	0.00503315426443	0.002568945799	-0.107729989821	-0.208751861794	-0.0139252791944	0.0825584653066	19.6971912372	34.5873835815	2.10812903941
0.641	4.1653679917	9.74556722116	0.650276305154	0.00298263889773	0.0729042765908	0.301914459822	0.2361325773	0.00331586122502	-0.0276887344662	-0.0273258741738	-0.00464841563101	0.167639134044	0.00177875157415	-0.00881840563463	0.049929428792	0.00831580901108	0.0340199661518	0.0224226706923	-0.000302122930488	-0.00141522786799	0.00127264712955	0.0633531231948	0.00247459318788	-0.047619914636	18.1296243202	32.1829698991	2.09037359059	0.00503566905266	0.00246063066427	-0.108900279633	-0.208765745858	-0.0138428488963	0.082302131108	19.7317796773	34.5894967208	2.11814939976
0.642	4.17511388438	9.74621813512	0.651551617309	0.00305569419116	0.073206310272	0.302152902745	0.236135879333	0.00328820307681	-0.0276275619399	-0.0273304387585	-0.0044807537353	0.167684657383	0.00176995667066	-0.00877140134879	0.04407914288	0.00834984008588	0.0340421834516	0.0220119290607	-0.000303537503275	-0.00141391770643	0.00134767599206	0.0633555752843	0.0024295857733	-0.0423949145479	18.1618083362	32.1850621127	2.09405349195	0.00503807495664	0.00235117729422	-0.110006460469	-0.20877954764	-0.0137607147262	0.0819662091089	19.7663702357	34.5916199104	2.12822990119
0.643	4.1848604286	9.74687031002	0.652798172086	0.00312905163649	0.0735085803991	0.302387351408	0.236139153745	0.00326062223144	-0.0275341288652	-0.0273348356616	-0.00431305241387	0.167717985489	0.0017612058717	-0.00873019657644	0.038330401826	0.00838389316924	0.0340639832727	0.0215877130395	-0.000304950728298	-0.0014125323378	0.00142306126031	0.0633579849839	0.00238981340668	-0.0371498187014	18.1939944462	32.1871579311	2.09758344293	0.00504037087049	0.00224065041141	-0.111047305156	-0.208793267475	-0.0136789552552	0.0815527329687	19.8009629222	34.5937531948	2.13833880424
0.644	4.19460762561	9.74752371537	0.654012523592	0.00320271146816	0.0738110829382	0.302617726773	0.236142400632	0.00323315072188	-0.0274088903097	-0.0273390648497	-0.00414532387955	0.167739083161	0.0017524934323	-0.00869468222447	0.0326983021141	0.00841796783685	0.0340853519471	0.0211496357442	-0.000306362530179	-0.00141107142441	0.00149876552837	0.0633603575344	0.0023552875483	-0.0319018980954	18.2261826538	32.1892572009	2.10095612705	0.00504255575364	0.00212911589509	-0.112021727487	-0.208806905776	-0.0135976469235	0.0810639304109	19.8355577471	34.5958965867	2.14844505489
0.645	4.20435547663	9.74817831733	0.655191399157	0.00327667391652	0.0741138137763	0.302843949416	0.236145620117	0.00320582007993	-0.0272523935419	-0.0273431263018	-0.00397758037537	0.167747925196	0.00174381372397	-0.00866473444319	0.0271972604351	0.00845206365055	0.0341062754381	0.0206973461827	-0.000307772833224	-0.00140953466663	0.00157475002629	0.0633626981794	0.0023260025755	-0.0266680475324	18.2583729623	32.1913597614	2.10416479409	0.00504462863191	0.00201664063948	-0.112928783721	-0.208820463031	-0.0135168638524	0.0805022119312	19.8701547204	34.5980500683	2.15851818025
0.646	4.21410398283	9.74883407888	0.656331703067	0.00335093920777	0.0744167687209	0.303065939701	0.236148812358	0.0031786612459	-0.0270652745385	-0.0273470200091	-0.00380983416458	0.167744496401	0.00173516124908	-0.00864021532056	0.0218409848385	0.00848618015795	0.0341267393764	0.020230530492	-0.00030918156146	-0.00140792180426	0.00165097471586	0.0633650121488	0.00230193618003	-0.0214647434186	18.2905653749	32.1934654455	2.10720334947	0.00504658859844	0.00190329241084	-0.113767673563	-0.208833939802	-0.0134366776663	0.079870160087	19.9047538523	34.6002135916	2.16852845252
0.647	4.22385314535	9.74949096	0.657430537045	0.00342550756388	0.0747199434997	0.303283617957	0.236151977541	0.00315170448215	-0.0268482532119	-0.027350745975	-0.00364209752053	0.167728791697	0.00172653065462	-0.0086209736039	0.0166424484705	0.00852031689219	0.0341467290981	0.0197489128332	-0.000310588638671	-0.00140623261771	0.00172739838513	0.0633673046418	0.00228304980708	-0.0163080025231	18.3227598946	32.1955740803	2.11006642878	0.00504843481449	0.00178913970373	-0.114537740654	-0.208847336719	-0.0133571573277	0.0791705172742	19.9393551526	34.6023870793	2.17844691873
0.648	4.23360296529	9.75014891785	0.658485166728	0.00350037920251	0.075023333761	0.30349690464	0.236155115883	0.00312497929059	-0.0266021301504	-0.0273543042151	-0.00347438271662	0.167700816135	0.0017179167451	-0.00860684544658	0.0116138661797	0.00855447337158	0.0341662296826	0.0192522562793	-0.000311993988444	-0.00140446692914	0.00180397875397	0.0633695808113	0.00226928913398	-0.0112133436487	18.3549565244	32.1976854882	2.11274921894	0.00505016651014	0.00167425159708	-0.115238472641	-0.208860654483	-0.0132783689816	0.0784061750164	19.9739586313	34.6045704255	2.18824552
0.649	4.2433534437	9.75080790697	0.659493073821	0.00357555433693	0.0753269350736	0.303705720518	0.236158227629	0.00309851433434	-0.0263277825434	-0.0273576947574	-0.00330670201615	0.167660584804	0.00170931449478	-0.00859765517657	0.00676667383868	0.00858864909942	0.0341852259925	0.0187403634773	-0.00031339753421	-0.00140262460347	0.001880672585	0.0633718457481	0.00226058458644	-0.00619575145538	18.3871552669	32.1997994866	2.11524759233	0.00505178298475	0.00155869761037	-0.115869500791	-0.208873893855	-0.0132003758138	0.0775801606942	20.0085642983	34.6067634969	2.19789710641
0.65	4.25310458159	9.75146787947	0.660451930016	0.00365103317593	0.0756307429273	0.303909986844	0.236161313055	0.00307233736351	-0.0260261591757	-0.0273609176423	-0.00313906766235	0.167608122792	0.00170071905915	-0.00859321608436	0.00211151057647	0.00862284356377	0.0342037027129	0.0182130772519	-0.000314799199287	-0.00140070554929	0.00195743578684	0.0633741044664	0.0022568518894	-0.0012696426129	18.4193561246	32.2019158894	2.11755804718	0.00505328360733	0.00144254756042	-0.116430599093	-0.208887055662	-0.0131232379197	0.0766956276493	20.0431721631	34.6089661332	2.20737555623
0.651	4.26285637993	9.75212878524	0.661359600723	0.00372681592376	0.0759347527334	0.304109625517	0.236164372461	0.00304647514565	-0.0256982765859	-0.027363972922	-0.00297149186836	0.167543465199	0.0016921257855	-0.00859333122723	-0.00234179630752	0.00865705623732	0.034221644392	0.0176702809476	-0.000316198906921	-0.00139870971963	0.00203422352547	0.0633763618887	0.0022579926508	0.00355116539868	18.4515590998	32.2040345073	2.11967772245	0.00505466781682	0.00132587141939	-0.116921682969	-0.208900140787	-0.0130470121858	0.0757558401674	20.0777822353	34.6111781489	2.2166557759
0.652	4.2726088396	9.75279057212	0.66221414879	0.00380290278004	0.0762389598258	0.304304559271	0.236167406176	0.00302095340027	-0.0253452142933	-0.0273668606614	-0.00280398680729	0.167466656916	0.00168353022276	-0.00859779424714	-0.00658424352787	0.00869128657726	0.0342390354818	0.0171118986764	-0.000317596580337	-0.00139663711269	0.00211099034505	0.0633786228325	0.00226389497519	0.00825348336366	18.4837641946	32.2061551484	2.1216044426	0.00505593512212	0.00120873917413	-0.117342807549	-0.208913150169	-0.0129717521838	0.0747641640482	20.112394524	34.6133993337	2.22571380436
0.653	4.28236196148	9.75345318612	0.663013856858	0.00387929393968	0.0765433594614	0.304494711834	0.236170414551	0.00299579673828	-0.0249681097921	-0.0273695809371	-0.00263656460254	0.167377752616	0.00167492813054	-0.00860639019965	-0.010607661492	0.00872553402519	0.0342558603789	0.0165378955135	-0.00031899214278	-0.00139448777238	0.0021876902797	0.063380891997	0.00227443410505	0.0128247763496	18.515971411	32.2082776189	2.12333659828	0.00505708510205	0.00109122068759	-0.117694165543	-0.208926084799	-0.0128975080759	0.0737240517046	20.1470090384	34.615629454	2.23452685773
0.654	4.29211574636	9.75411657165	0.663757197559	0.00395598959282	0.0768479468214	0.304680008105	0.236173397963	0.002971028606	-0.0245681548258	-0.0273721338381	-0.00246923731799	0.167276816501	0.00166631548724	-0.0086188963908	-0.0144047208087	0.00875979800711	0.0342721034653	0.0159482773815	-0.00032038551756	-0.00139226178876	0.00226427696634	0.0633831739506	0.00228947308709	0.0172531877179	18.5481807507	32.2104017238	2.12487325072	0.00505811740518	0.000973385562483	-0.117976084672	-0.208938945716	-0.012824326534	0.0726390320342	20.1816257873	34.6178682541	2.24307335913
0.655	4.30187019498	9.75478067167	0.664442855865	0.00403298992474	0.0771527170126	0.304860374314	0.236176356813	0.00294667123381	-0.024146589567	-0.0273745194652	-0.00230201694863	0.167163922204	0.00165768849744	-0.00863508321953	-0.0179689366396	0.00879407793342	0.0342877491495	0.0153430909413	-0.000321776628104	-0.00138995929839	0.00234070377223	0.0633854731189	0.00230886346114	0.0215275603696	18.5803922152	32.2125272675	2.1262140125	0.00505903174946	0.000855303007748	-0.118189024801	-0.208951734005	-0.0127522506697	0.0715126967989	20.2162447791	34.6201154573	2.25133299828
0.656	4.31162530803	9.75544542795	0.665069710463	0.00411029511578	0.0774576650688	0.305035738191	0.236179291522	0.00292274559013	-0.0237046979601	-0.0273767379314	-0.00213491541126	0.167039152555	0.00164904359832	-0.00865471502284	-0.0212946699949	0.00882837319895	0.0343027819066	0.0147224232642	-0.000323165397996	-0.00138758048455	0.00241692390068	0.0633877937736	0.00233244596902	0.0256374553719	18.6126058058	32.214654054	2.12735912204	0.00505982792182	0.000737041708065	-0.118333574563	-0.20896445079	-0.0126813199771	0.0703486884013	20.2508660222	34.6223707672	2.25928671658
0.657	4.32138108614	9.75611078124	0.665636852384	0.00418790534129	0.0777627859525	0.305206029116	0.23618220253	0.0028992713394	-0.0232438035309	-0.0273787893613	-0.0019679445353	0.166902599376	0.00164037746534	-0.00867755092114	-0.0243771266059	0.00886268318306	0.0343171863189	0.0140864014174	-0.000324551751026	-0.00138512557734	0.00249289051931	0.0633901400222	0.00236005128056	0.0295731677033	18.6448215238	32.2167818883	2.12830938399	0.00506050577752	0.000618669696909	-0.118410447754	-0.208977097236	-0.0126115702887	0.0691506885923	20.2854895245	34.6246338689	2.26691682637
0.658	4.33113752986	9.75677667145	0.66614356637	0.00426582077154	0.0780680745562	0.305371178281	0.236185090299	0.0028762668058	-0.0227652637986	-0.0273806738916	-0.001801116054	0.166754363236	0.00163168701705	-0.00870334566109	-0.0272123532959	0.00889700724978	0.0343309471156	0.0134351918969	-0.000325935611242	-0.00138259485365	0.00256855687144	0.0633925157982	0.00239150073452	0.0333257401653	18.67703937	32.2189105761	2.12906619906	0.00506106523949	0.000500254233344	-0.118420479375	-0.208989674538	-0.0125430337415	0.0679224058986	20.3201152937	34.6269044309	2.27420701087
0.659	4.34089463972	9.7574430379	0.666589345783	0.00434404157167	0.0783735257047	0.30553111884	0.236187955307	0.00285374894111	-0.0222704657353	-0.0273823916705	-0.0016344415958	0.166594553171	0.001622969419	-0.00873185045367	-0.029797231864	0.00893134474794	0.0343440492115	0.0127689999354	-0.000327316902987	-0.00137998863702	0.00264387639436	0.0633949248521	0.00242660709176	0.0368869742961	18.7092593453	32.2210399249	2.12963145971	0.00506150629744	0.000381861683005	-0.118364621303	-0.209002183924	-0.0124757387567	0.0666675637476	20.354743337	34.6291821055	2.2811422497
0.66	4.35065241615	9.75810981951	0.666973866522	0.0044225679016	0.0786791341572	0.305685786043	0.236190798048	0.00283173329797	-0.021760820644	-0.0273839428576	-0.00146793267599	0.166423286457	0.00161422208687	-0.00876281380484	-0.0321294704754	0.00896569501142	0.0343564777459	0.0120880687609	-0.000328695550955	-0.0013773072974	0.0027188028298	0.0633973707433	0.0024651752981	0.0402494383452	18.7414814501	32.2231697445	2.13000763953	0.00506182900699	0.000263557403517	-0.118243937675	-0.209014626648	-0.0124097100302	0.0653898892924	20.3893736613	34.6314665311	2.28770901263
0.661	4.36041085954	9.75877695495	0.667297013104	0.00450139991599	0.0789848946089	0.30583511739	0.236193619032	0.00281023400777	-0.0212377598509	-0.0273853276243	-0.00130160068863	0.166240688268	0.0016054426888	-0.00879598233653	-0.0342075929057	0.00900005735935	0.0343682181195	0.0113926785853	-0.000330071480229	-0.00137455125082	0.00279329034242	0.0633998568326	0.00250700325421	0.0434064738511	18.7737056849	32.2252998471	2.13019767404	0.00506203348851	0.000145405634637	-0.118059600089	-0.209027003987	-0.0123449685346	0.0640931017697	20.4240062732	34.6337573332	2.29389511049
0.662	4.3701699702	9.75944438288	0.667558833957	0.00458053776414	0.079290801694	0.305979052762	0.236196418781	0.00278926376319	-0.0207027294673	-0.0273865461531	-0.00113545689881	0.166046891391	0.00159662914683	-0.00883110159569	-0.0360309254074	0.00903443109643	0.0343792560316	0.0106831456578	-0.000331444616333	-0.00137172095883	0.00286729362278	0.0634023862755	0.00255188259041	0.0463521985803	18.8059320499	32.2274300485	2.13020500541	0.00506211992602	2.74693933715e-05	-0.117812882439	-0.209039317238	-0.0122815315333	0.0627809009748	20.4586411789	34.6360541257	2.29968979955
0.663	4.37992974842	9.76011204209	0.667759593576	0.00465998158998	0.0795968499876	0.306117534536	0.23619919783	0.00276883380593	-0.0201571852667	-0.0273875986377	-0.000969512435191	0.165842035844	0.00158777963761	-0.00886791684918	-0.0375995815657	0.0090688155132	0.034389577515	0.00995982111635	-0.000332814885277	-0.00136881692802	0.00294076800401	0.0634049620165	0.00259959944354	0.0490815076919	18.838160545	32.2295601678	2.13003358245	0.0050620885659	-9.01896256487e-05	-0.117505155602	-0.20905156771	-0.0122194126041	0.0614569574827	20.4932783843	34.6383565125	2.30508381128
0.664	4.38969019437	9.76077987175	0.667899720371	0.00473973153198	0.0799030340087	0.306250507703	0.236201956723	0.00274895391857	-0.019602589542	-0.0273884852831	-0.00080377828295	0.165626268645	0.00157889259225	-0.00890617386245	-0.0389144449791	0.00910320988645	0.0343991689705	0.00922308977169	-0.000334182213596	-0.00136583970924	0.00301366955273	0.0634075867839	0.00264993523366	0.0515900725441	18.8703911701	32.2316900284	2.1296877265	0.00506193971552	-0.000207511144371	-0.117137881844	-0.209063756727	-0.0121586216748	0.0601249012398	20.5279178946	34.640664089	2.31006917357
0.665	4.39945130822	9.76144781151	0.667979810387	0.00481978772309	0.0802093482226	0.306377920009	0.236204696017	0.00272963242156	-0.0190404045861	-0.0273892063049	-0.000638265276997	0.165399743273	0.00156996669549	-0.00894561965993	-0.0399771499815	0.00913761347953	0.0344080171998	0.00847336877632	-0.000335546528399	-0.00136278989688	0.0030859551764	0.0634102630852	0.00270266743829	0.0538743367069	18.9026239248	32.2338194584	2.12917222083	0.00506167374175	-0.000324436389848	-0.116712609113	-0.20907588562	-0.0120991650682	0.058788312017	20.5625597148	34.6429764433	2.31463944912
0.666	4.40921309002	9.76211580174	0.66800064221	0.00490015029073	0.0805157870436	0.306499722024	0.236207416271	0.00271087617449	-0.018472089665	-0.0273897619296	-0.000472984095602	0.165162619538	0.00156100088403	-0.00898600326527	-0.0407900607015	0.00917202554285	0.0344161094373	0.00771110620553	-0.000336907757411	-0.00135966812793	0.00315758271745	0.0634129932041	0.00275757036187	0.055931510462	18.9348588087	32.2359482906	2.12849223614	0.00506129106947	-0.000440908176932	-0.116230965057	-0.209087955725	-0.0120410455578	0.0574507087003	20.5972038496	34.6452931578	2.31878957152
0.667	4.41897553981	9.76278378364	0.667963150889	0.00498081935667	0.0808223448383	0.306615867281	0.236210118054	0.00269269058185	-0.0178990957793	-0.0273901523942	-0.000307945254349	0.164915062982	0.00155199434418	-0.00902707641967	-0.0413562480926	0.00920644531426	0.0344234333802	0.00693677966774	-0.000338265829015	-0.00135647508105	0.00322851104556	0.0634157791973	0.0028144158982	0.0577595621871	18.967095821	32.2380763634	2.12765336037	0.00506079217989	-0.00055687098501	-0.115694651104	-0.209099968379	-0.0119842624327	0.0561155414907	20.6318503031	34.6476138105	2.3225158602
0.668	4.42873865756	9.76345169943	0.667868439108	0.00506179503705	0.0811290159281	0.306726312319	0.236212801939	0.00267507960291	-0.0173228620552	-0.0273903779464	-0.000143159100531	0.164657244663	0.00154294650884	-0.00906859427649	-0.0416794655566	0.00924087201956	0.0344299772174	0.00615089465282	-0.000339620672294	-0.00135321147546	0.00329870014002	0.0634186228923	0.00287297428353	0.0593572084326	18.999334961	32.2402035208	2.12666144967	0.00506017760888	-0.000672271028648	-0.115105436176	-0.209111924916	-0.0119288115714	0.0547861813102	20.666499079	34.6499379764	2.32581600547
0.669	4.43850244315	9.76411949252	0.66771773994	0.00514307744231	0.0814357945926	0.306831016813	0.236215468502	0.0026580457664	-0.0167448112043	-0.0273904388439	2.13641921292e-05	0.164389340658	0.00153385705366	-0.0091103160707	-0.041764122856	0.00927530487299	0.0344357296562	0.00535398295324	-0.000340972217066	-0.0013498780698	0.00336811117677	0.0634215258869	0.00293301483866	0.0607239018136	19.0315762275	32.2423296129	2.12552274764	0.00505944794521	-0.000787056322006	-0.114465150538	-0.209123826665	-0.0118746855246	0.0534659123514	20.7011501806	34.652265229	2.32868906856
0.67	4.44826689645	9.76478710762	0.667512442917	0.00522466667714	0.0817426750728	0.30692994361	0.23621811832	0.00264159018798	-0.016166345682	-0.0273903353545	0.000185614628315	0.164111531718	0.00152472589275	-0.00915200576149	-0.0416152587241	0.0093097430778	0.0344406799481	0.00454660101968	-0.000342320393932	-0.00134647566091	0.00343670659709	0.0634244895477	0.00299430669763	0.0618598161091	19.0638196196	32.2444544962	2.12424373627	0.00505860382868	-0.00090117673696	-0.113775679369	-0.209135674945	-0.0118218736069	0.0521579229971	20.7358036108	34.6545951412	2.33113543689
0.671	4.45803201725	9.76545449087	0.667254075408	0.00530656284047	0.0820496515741	0.307023058831	0.236220751971	0.00262571259339	-0.0155888434965	-0.0273900677559	0.000349582395593	0.163824002855	0.00151555317354	-0.00919343264688	-0.0412385120644	0.00934418582673	0.0344448179127	0.0037293281639	-0.000343665134303	-0.00134300508252	0.00350445018489	0.0634275150108	0.00305661952112	0.0627658308658	19.0960651359	32.2465780337	2.1228312552	0.00505764594828	-0.00101458405488	-0.113038956468	-0.209147471062	-0.0117703619957	0.0508652995341	20.770459372	34.6569272873	2.33315682411
0.672	4.46779780529	9.76612159006	0.666944283992	0.00538876602539	0.0823567182694	0.307110331898	0.236223370033	0.00261041134394	-0.0150136554148	-0.0273896363358	0.000513257868498	0.163526942968	0.00150633927124	-0.00923437194896	-0.0406400920938	0.00937863230266	0.0344481339593	0.00290276487794	-0.000345006370447	-0.00133946720387	0.00357130712382	0.0634306031826	0.00311972419307	0.0634435130341	19.1283127749	32.2487000955	2.12129230797	0.00505657504025	-0.00112723201202	-0.112256957818	-0.20915921631	-0.0117201338371	0.0495910177706	20.8051174663	34.6592612438	2.33475613594
0.673	4.47756426026	9.76678835462	0.666584845632	0.00547127631918	0.0826638693032	0.307191735614	0.236225973081	0.00259568346615	-0.0144421001896	-0.0273890413911	0.000676631612166	0.163220544375	0.00149708478259	-0.00927460536862	-0.0398267472265	0.0094130816792	0.0344506191072	0.00206753095699	-0.000346344035513	-0.00133586292827	0.00363724406293	0.0634337547415	0.00318339349842	0.0638950976427	19.1605625352	32.2508205587	2.11963412166	0.00505539188607	-0.00123907633854	-0.111431695223	-0.209170911962	-0.0116711693597	0.0483379369834	20.8397778952	34.6615965907	2.33593763411
0.674	4.48733138181	9.76745473587	0.6661776416	0.00555409380322	0.0829710987941	0.307267246189	0.236228561685	0.0025815246849	-0.0138754622312	-0.0273882832281	0.000839694385583	0.162905002479	0.0014877905191	-0.00931392160881	-0.0388057331475	0.00944753312125	0.0344522650045	0.00122426365124	-0.000347678063573	-0.00133219319166	0.00370222916217	0.0634369701396	0.00324740278037	0.0641234662617	19.1928144152	32.2529393078	2.11786420643	0.00505409731051	-0.0013500747911	-0.11056520991	-0.20918255927	-0.0116234459945	0.0471087933984	20.8744406599	34.6639329129	2.33670662344
0.675	4.49709916952	9.76812068702	0.665724668652	0.00563721855304	0.0832784008388	0.30733684326	0.236231136412	0.00256792945964	-0.0133149883477	-0.0273873621623	0.00100243714449	0.162580515345	0.00147845749986	-0.00935211686534	-0.0375847799105	0.00948198578573	0.0344530639442	0.000373615861463	-0.000349008389649	-0.00132845896101	0.00376623214038	0.0634402496063	0.00331153057587	0.0641321247094	19.2250684129	32.255056235	2.11599011719	0.00505269217952	-0.00146018717915	-0.10965956618	-0.209194159462	-0.0115769385004	0.045906194835	20.9091057613	34.666269801	2.33706969023
0.676	4.50686762295	9.76878616336	0.665228005499	0.00572065063822	0.0835857695154	0.307400509959	0.236233697822	0.00255489102369	-0.0127618836705	-0.0273862785182	0.00116485104382	0.162247283341	0.00146908694379	-0.0093889952845	-0.0361720584251	0.00951643882214	0.0344530088793	-0.000483745796373	-0.000350334949746	-0.00132466123278	0.00382922431618	0.0634435931512	0.00337555922746	0.0639251784887	19.2573245267	32.2571712399	2.11401963234	0.00505117739824	-0.00156937538483	-0.108716845185	-0.209205713741	-0.0115316190953	0.0447326154681	20.9437731996	34.6686068531	2.33703443408
0.677	4.51663674159	9.76945112228	0.664689835161	0.00580439012242	0.0838931988868	0.307458232895	0.236236246468	0.00254240142675	-0.0122173102573	-0.027385032629	0.00132692743982	0.161905508663	0.00145968026145	-0.00942436938688	-0.034576146325	0.00955089137329	0.0344520934349	-0.00134714286833	-0.000351657680878	-0.0013208010313	0.00389117864165	0.0634470005686	0.00343927547064	0.0635073078738	19.2895827544	32.25928423	2.11196063459	0.00504955390886	-0.00167760337679	-0.107739138741	-0.209217223279	-0.011487457592	0.0435903911712	20.9784429749	34.6709436751	2.33660957217
0.678	4.52640652491	9.7701155234	0.664112400264	0.00588843706336	0.0842006830044	0.307510002174	0.236238782895	0.00253045157979	-0.0116823837161	-0.0273836248363	0.00148865789166	0.16155539504	0.00145023904653	-0.00945806045664	-0.0328059932053	0.00958534257597	0.03445031192	-0.00221588695422	-0.000352976521097	-0.00131687940712	0.00395206972371	0.0634504714418	0.00350247099513	0.0628837410477	19.3218430941	32.2613951209	2.10982103646	0.00504782268856	-0.00178483721777	-0.106728543222	-0.209228689218	-0.011444421539	0.042481714976	21.0131150867	34.6732798823	2.33580479026
0.679	4.53617697234	9.77077932862	0.663498032838	0.00597279151282	0.0845082159112	0.307555811414	0.236241307636	0.00251903130243	-0.0111581709934	-0.0273820554903	0.00165003416284	0.161197147318	0.00144076506685	-0.00948989889607	-0.0308708856401	0.0096197915616	0.0344476593357	-0.00308928162121	-0.000354291409518	-0.00131289743533	0.00401187385205	0.0634540051488	0.00356494297895	0.0620602265408	19.3541055436	32.2635038359	2.10760891438	0.00504598474742	-0.00189104506621	-0.105687153638	-0.209240112667	-0.0114024763643	0.0414086345118	21.0477895342	34.6756151	2.33463074267
0.68	4.54594808325	9.77144250219	0.66284911707	0.0060574535166	0.0848157916457	0.307595657716	0.236243821217	0.0025081293731	-0.0106456876965	-0.0273803249491	0.00181104822205	0.160830971116	0.00143126025513	-0.0095197245448	-0.0287804118379	0.00965423745696	0.0344441313828	-0.00396662425192	-0.000355602286343	-0.0013088562139	0.00407056900758	0.0634576008676	0.0036264945944	0.0610430043307	19.3863701006	32.2656103065	2.10533227026	0.0050440411263	-0.00199619717194	-0.104617057837	-0.209251494698	-0.0113615855232	0.0403730476974	21.0824663162	34.6779489649	2.3330989629
0.681	4.55571985701	9.7721050108	0.662168104202	0.00614242311455	0.0851234042454	0.307629541676	0.236246324148	0.00249773358081	-0.0101458970457	-0.0273784335789	0.00197169224381	0.160457072416	0.00142172669938	-0.00954738696381	-0.0265444261786	0.00968867938488	0.0344397244667	-0.00484720797976	-0.000356909092881	-0.00130475686196	0.00412813487196	0.0634612575826	0.00368693548499	0.059838776855	19.418636763	32.2677144722	2.10299922526	0.00504199289478	-0.00210026586629	-0.103520330846	-0.209262836346	-0.0113217106489	0.0393767008791	21.1171454312	34.6802811253	2.33122190833
0.682	4.56549229293	9.77276682359	0.66145747155	0.00622770034054	0.08543104775	0.307657467351	0.23624881693	0.00248783077888	-0.00965970708057	-0.0273763817534	0.00213195860866	0.160075657317	0.00141216663305	-0.00957274568374	-0.0241730136804	0.00972311646497	0.034434435701	-0.00573032346438	-0.000358211771571	-0.00130060051811	0.0041845528267	0.0634649740914	0.00374608221242	0.0584546779573	19.4509055284	32.2698162807	2.10061781108	0.00503984114908	-0.00220322554639	-0.102399029369	-0.209274138608	-0.0112828117049	0.0384211872006	21.1518268774	34.6826112426	2.32901272178
0.683	4.57526539029	9.7734279122	0.660719744861	0.00631328522252	0.0857387162047	0.307679442227	0.236251300049	0.00247840694055	-0.00918796961196	-0.0273741698542	0.00229183990312	0.159686931613	0.001402582425	-0.00959567041788	-0.0216764545867	0.00975754781427	0.0344282629089	-0.00661526076146	-0.000359510265999	-0.00129638833872	0.00423980595588	0.0634687490119	0.0038037586728	0.056898242794	19.4831763944	32.2719156877	2.09819607437	0.00503758700997	-0.00230505265439	-0.101255186622	-0.209285402437	-0.0112448471394	0.0375079439254	21.1865106525	34.6849389917	2.32648530602
0.684	4.58503914838	9.77408825081	0.659957479686	0.00639917778246	0.0860464036645	0.3076954772	0.236253773976	0.00246944721647	-0.00873147859238	-0.0273717982698	0.00245132891919	0.159291100528	0.00139297656917	-0.00961604123971	-0.0190651890798	0.00979197254804	0.0344212046229	-0.00750131110544	-0.000360804520917	-0.00129212149623	0.00429387902955	0.0634725807895	0.00385979648208	0.0551773757616	19.5154493586	32.2740126567	2.09574197233	0.00503523162082	-0.00240572565126	-0.100090807126	-0.209296628748	-0.0112077740413	0.0366382523207	21.2211967541	34.6872640615	2.32365429401
0.685	4.59481356641	9.77474781617	0.659173246473	0.00648537803639	0.0863541041963	0.307705586511	0.236256239168	0.00246093599253	-0.00829096930102	-0.027369267396	0.00261041865365	0.158888368402	0.00138335167419	-0.00963374872537	-0.0163497822523	0.00982638978039	0.034413260083	-0.00838776866294	-0.000362094482254	-0.00128780117747	0.00434675849328	0.0634764677054	0.00391403532943	0.0533003189485	19.5477244185	32.2761071594	2.09326341748	0.0050327761455	-0.00250522498582	-0.0989078619968	-0.209307818409	-0.0111715482968	0.0358132366091	21.2558851792	34.689586156	2.32053485513
0.686	4.60458864361	9.77540658761	0.658369630575	0.00657188599443	0.0866618118834	0.307709787721	0.236258696064	0.00245285694973	-0.00786711636465	-0.0273665776355	0.00276910230701	0.158478938334	0.0013737104528	-0.00964869406124	-0.0135408894703	0.00986079862505	0.0344044292326	-0.00927393224265	-0.000363380097133	-0.001283428582	0.00439843244294	0.0634804078847	0.00396632329863	0.0512756194512	19.5800015716	32.2781991752	2.09076818824	0.00503022176648	-0.00260353305895	-0.0977082842619	-0.209318972245	-0.0111361247463	0.0350338645512	21.2905759247	34.6919049948	2.31714273989
[truncated: 51,873 more rows]
