# Supplementary material for: Roll Angle Estimation of a Motorcycle through Inertial Measurements
Source: Sensors (Basel). 2021 Oct 5;21(19):6626. doi: 10.3390/s21196626 (PMC8512544; doi:10.3390/s21196626)
Supplement: Supplementary file 1 [file sensors-21-06626-s001.zip › supplementary_material/Results_straight.csv]

0	600	50	1.4351048555	0	0	0.00922746534039	0.36	0	-2.42426608337	0	0	0.0914192754369	0.05	0	-18.9640388749	0	0	0.0321924038366	0	0	-0.130960246221	0	0	-64.4892974629	0	0	83.4533363145	0	0	-0.000857352018545	-0.18	0	-155.67253595	0	0	18.9640388557
0.001	600.05000032	50.0006403998	-0.154305458069	4.76520112107e-09	9.53040224215e-06	0.0098333391439	0.359998796142	-0.00240771542587	-2.39116476825	3.85496088937e-08	7.70992177874e-05	0.0627791601378	0.049994107843	-0.0117843140782	-4.60458928155	9.70906763738e-09	1.94181352748e-05	0.00664386671292	-5.21040393978e-08	-0.000104208078796	-0.07745591137	-4.43249298521e-05	-0.0886498597043	-112.810421946	0.000105908494816	0.211816989632	340.180642949	8.68741281234e-10	1.73748256247e-06	0.00433231714348	-0.180058513984	-0.117027967044	-78.3833981381	1.94938375119e-05	0.0389876750238	59.0113111918
0.002	600.100001101	50.0009220236	0.717553138733	1.62501720639e-08	1.34395396434e-05	-0.00201506434134	0.359993443636	-0.00829729743214	-9.38799924427	1.28476535538e-07	0.0001027546355	-0.0114683247116	0.0499794730593	-0.017485253192	-6.79728894605	3.35674370868e-08	2.8298603624e-05	0.0111170699855	-1.65894175927e-07	-0.000123372194263	0.0391276804346	-0.000157426091817	-0.137552464225	15.0052129052	0.000316811504287	0.209989029311	-343.836563592	-1.34188275795e-08	-3.0312620284e-05	-0.0684325228364	-0.18020502382	-0.175991706448	-39.5440806696	0.000152012782155	0.226050214262	315.113767284
0.003	600.15000137	49.9996161154	-3.32937002182	2.70164189936e-08	8.0929542161e-06	-0.00867810651331	0.359980450137	-0.0176897000554	-9.39680600213	2.08573650352e-07	5.74395941283e-05	-0.0791617580327	0.0499631647233	-0.0151314188008	11.5049577285	5.97981826308e-08	2.41628874641e-05	-0.0193885023053	-2.48755979452e-07	-4.23514127868e-05	0.122913882518	-0.000275080754932	-0.0977568620059	64.585991532	0.000245607810509	-0.352396416867	-780.934328765	-6.98091801256e-08	-8.24680848082e-05	-0.0358784062121	-0.180393787917	-0.201536486582	-11.5454795995	0.000281104230018	0.0321326814655	-702.948832877
0.004	600.199999757	49.997157159	-1.58854341507	3.42038334006e-08	6.28187459779e-06	0.00505594727669	0.359959056498	-0.0250975776225	-5.41894913232	2.5067703057e-07	2.67671663068e-05	0.0178169023896	0.0499525847769	-0.00602847403282	6.7009318074	7.61590920841e-08	8.55893144239e-06	-0.0118194097381	-2.66084600788e-07	7.69417011484e-06	-0.0228227167151	-0.00037503535876	-0.102152345652	-73.3769588236	-0.000285353181782	-0.709525567715	66.67602707	-1.56182043069e-07	-9.02776410779e-05	0.0202592936726	-0.180601059892	-0.213007464334	-11.3964759029	0.00013582447031	-0.322692200881	-6.70093181665
0.005	600.249996765	49.9968584471	0.991119384766	4.44383610933e-08	1.41871807878e-05	0.0107546651032	0.359931209742	-0.0305959351558	-5.5777659344	2.99392779552e-07	7.06643316584e-05	0.0699774283137	0.049947459057	-0.00422296578266	-3.08991530706	8.29480653275e-08	5.01901504449e-06	0.00473957694228	-2.88055736752e-07	-5.16364420425e-05	-0.0958385075995	-0.000525262892688	-0.198302722204	-118.923794282	-0.000863799155299	-0.447366379319	457.642349722	-2.36863201742e-07	-7.10846762687e-05	0.0181266359459	-0.180819704175	-0.224281100425	-11.15079628	-6.60167750061e-06	0.0378399052593	727.765144098
0.006	600.299993543	49.9966969378	-1.3141374588	6.19373327341e-08	2.08107624938e-05	0.00249249830883	0.359897507297	-0.0368089550976	-6.84827394946	3.87077340505e-07	0.000104704790248	-0.00189651113502	0.0499440338868	-0.00262737456278	6.2810977468	8.6409207544e-08	1.90326938854e-06	-0.0109710682542	-3.59914232429e-07	-9.20805493114e-05	0.0149502930616	-0.000766521956632	-0.284215405682	-52.901572674	-0.00118509982846	-0.195234967001	46.6204749143	-3.07115078371e-07	-6.94190769893e-05	-0.0147954373871	-0.181046707643	-0.229725836187	0.261324756662	0.000211609239349	0.398581928441	-6.281097735
0.007	600.349988881	49.9939801062	-4.11952590942	8.54384794794e-08	2.61915309968e-05	0.00826903869717	0.359858488774	-0.0412280904807	-1.98999681673	4.95654143437e-07	0.000112448815616	0.0173845618721	0.0499478426724	0.0102449456071	19.4635425928	7.71785387748e-08	-2.03646069269e-05	-0.0335646843767	-4.55143680385e-07	-9.83783466014e-05	-0.0275458876416	-0.00109668543071	-0.37611154248	-130.890700922	-0.0012569157271	0.0516031697178	447.055798523	-3.65138138778e-07	-4.66270438249e-05	0.0603795037158	-0.181275262154	-0.227383186371	4.42397487559	0.000430894038873	0.0399876706075	-710.907417931
0.008	600.399981646	49.9915498749	-0.740936756134	1.13972637297e-07	3.08767846381e-05	0.0011014685854	0.359814758088	-0.0462332816227	-8.02038546745	6.11202627437e-07	0.000118648152382	-0.00498588834003	0.0499637972444	0.0216641985484	3.37496328977	4.70258307852e-08	-3.99408090523e-05	-0.00558771987399	-5.55627271984e-07	-0.000102588836595	0.0191249076534	-0.00151329866661	-0.457114929324	-31.1160727657	-0.00108661333038	0.289001623729	27.7411095007	-4.03874209032e-07	-3.08450966826e-05	-0.0288156094311	-0.181501976071	-0.226044647736	-1.7468976056	0.000292311114177	-0.317153520001	-3.37496328505
0.009	600.449973632	49.9924219772	2.48514127731	1.43971503446e-07	2.91209476601e-05	-0.00461314254132	0.359763106292	-0.0570703100086	-13.6536713045	7.24548279916e-07	0.000108043152577	-0.0162241112704	0.0499834008349	0.0175429823834	-11.6173956197	1.08493622857e-08	-3.24121279468e-05	0.0206450820849	-6.43069593517e-07	-7.22958064708e-05	0.0414611525959	-0.00196367049056	-0.443628718561	58.0884942908	-0.000886201363752	0.111822309519	-382.099737921	-4.65143615421e-07	-9.16937160959e-05	-0.0928816293955	-0.181729665976	-0.229335161008	-4.83412893873	0.000162942938377	0.0584171684012	754.516340089
0.01	600.499966452	49.9932186515	-0.891792297363	1.72651974429e-07	2.82399943057e-05	0.0028512358325	0.35970062972	-0.0678828349374	-7.97137855343	8.32056831472e-07	0.000106973950534	0.0140857071836	0.0499991497321	0.0139548120461	4.44105494497	-1.80398616909e-08	-2.53663200064e-05	-0.00655346620413	-7.12092970785e-07	-6.57509480646e-05	-0.0283714357834	-0.00240124677462	-0.431523849558	-33.8787562842	-0.000862544563367	-0.0645087087487	29.4377013853	-5.75851530598e-07	-0.000129722114258	0.0168248330712	-0.181959557295	-0.230447478197	2.60949456063	0.000408878928062	0.43345481097	-4.44105495227
0.011	600.549958611	49.9910985243	-3.3484621048	2.01333515841e-07	2.91230885191e-05	-0.0010850474057	0.359629080079	-0.075216446352	-6.69584427611	9.33525169087e-07	9.59627246976e-05	-0.0361081588559	0.0500178925238	0.0235307712407	14.7108634443	-5.12160454979e-08	-4.09860476075e-05	-0.0246859889981	-7.70460375079e-07	-5.09838605237e-05	0.0579056108651	-0.00284731419467	-0.460610990543	-24.2955256855	-0.000942060697127	-0.0945235587702	-89.4674014283	-7.02837113704e-07	-0.000124249051955	-0.00587870846523	-0.182187700166	-0.225838263811	6.60893421201	0.000664684790487	0.0781569138806	-706.154739226
0.012	600.599948717	49.9891134354	-0.621716499329	2.30561320105e-07	2.93325200084e-05	0.00150391038435	0.359550108205	-0.0827273013863	-8.32586579281	1.02125214366e-06	7.94912244406e-05	0.00316515834202	0.0500458096666	0.0323035145273	2.83462312885	-9.94103531286e-08	-5.5402567654e-05	-0.00414705109487	-8.07401525438e-07	-2.28984401939e-05	-0.00173477020533	-0.00332046252444	-0.485685669008	-25.8538312449	-0.00105319630422	-0.127747655417	23.0192081347	-8.31651444098e-07	-0.000133379608832	-0.0123824052891	-0.182412208186	-0.223177776321	-1.28795923281	0.000565594363779	-0.276337767298	-2.83462313083
0.013	600.64993838	49.9902129041	2.82065343857	2.59394772275e-07	2.83343843316e-05	-0.00350018173796	0.359461842705	-0.0938036990813	-13.8269295972	1.10090291184e-06	7.98103119218e-05	-0.00252698337963	0.0500755748264	0.0272268049531	-12.9880422773	-1.50005522112e-07	-4.57877703133e-05	0.0233766457762	-8.27425630551e-07	-1.71497700333e-05	0.0132321105264	-0.00379848436197	-0.470358006051	56.5091571587	-0.00126052893925	-0.286917614638	-341.359126577	-9.87185106699e-07	-0.00017768771637	-0.0762338097871	-0.182636989935	-0.226385720603	-5.12792933162	0.000494019635186	0.133188310111	821.886777949
0.014	600.699928361	49.9897486274	-3.74920701981	2.88611072265e-07	3.00982156482e-05	0.00702784437114	0.35936382374	-0.102234231154	-3.03413454886	1.18339111178e-06	8.51660879539e-05	0.0132385354439	0.0501040131325	0.0296498072458	17.8340468626	-1.974870715e-07	-4.91753284612e-05	-0.030151762072	-8.46796443746e-07	-2.15918563558e-05	-0.0221162831714	-0.00428303453337	-0.498742336736	-113.277818529	-0.00152501823269	-0.242060972239	431.072411375	-1.17195929447e-06	-0.000191860659172	0.0478879241842	-0.182862914948	-0.225464304977	6.97076058388	0.000655360159037	0.189492737591	-709.27792299
0.015	600.749916991	49.9875113859	-0.725275993347	3.2035977968e-07	3.33991991819e-05	-0.000425877303712	0.359258618417	-0.108176414093	-8.85023132944	1.26834248314e-06	8.47366547738e-05	-0.0140974018041	0.0501386269996	0.0395779269983	2.02219264262	-2.54946352528e-07	-6.57432335951e-05	-0.00298404819579	-8.64729393069e-07	-1.42740422913e-05	0.0367519113005	-0.00481399085432	-0.563170305181	-15.5781183608	-0.00165592212065	-0.0197468036933	13.5559257156	-1.36460994832e-06	-0.000193440648521	-0.0510479028819	-0.183084842472	-0.21839074411	7.17636115185	0.000679826295735	-0.140560464194	49.1715194192
0.016	600.799903818	49.9861430856	-2.01132488251	3.53755937503e-07	3.33931164635e-05	0.000413711866887	0.359146243233	-0.116573953992	-7.94484846829	1.34765557902e-06	7.38895369835e-05	-0.00759683377669	0.0501803432262	0.0438545262009	6.53100576255	-3.23915800886e-07	-7.21956631207e-05	-0.00992081085534	-8.67662854418e-07	8.4071195931e-06	0.00861041246826	-0.00538515788116	-0.579163748494	-16.4087682644	-0.00167419638399	-0.0168017229726	-7.66576427416	-1.57196563672e-06	-0.000221270728284	-0.00461225664424	-0.183298714723	-0.209353757756	10.8976115556	0.000491391300246	-0.236309526785	-240.6696446
0.017	600.849890074	49.9863677518	2.46065711975	3.87363283042e-07	3.38215746155e-05	0.000443204436989	0.359024636558	-0.126639396634	-12.1860368159	1.42637931731e-06	8.35579395985e-05	0.0269336390067	0.0502222602105	0.0399794423517	-14.281173461	-3.92157620312e-07	-6.42879757311e-05	0.0257361856346	-8.65630906501e-07	-4.34322375839e-06	-0.0341110991712	-0.00596357231106	-0.577665111301	19.4060426498	-0.00170750626118	-0.0498180314234	-58.3668526274	-1.80860993816e-06	-0.000252017874597	-0.0568820359817	-0.183504690886	-0.202598567583	2.6127687901	0.000438135673458	0.129798273209	972.885244589
0.018	600.899876174	49.9858326889	-3.53078317642	4.20397825246e-07	3.22475097928e-05	-0.00359133408239	0.358892881358	-0.136871002429	-8.27717477386	1.50650210541e-06	7.66876365999e-05	-0.040674245004	0.0502613066362	0.0381134091098	10.5491069772	-4.54205526703e-07	-5.98078370512e-05	-0.0167759082748	-8.64065066876e-07	7.47490300866e-06	0.0577473527053	-0.00653163188809	-0.558454042756	19.0160944416	-0.00183528224299	-0.205733932181	-253.464948887	-2.07830858251e-06	-0.000287379414102	-0.0138410430285	-0.183702309543	-0.192638747855	17.3068706656	0.000672226532881	0.338383445638	-555.714899733
0.019	600.94986084	49.9834992411	-1.13611221313	4.52141803368e-07	3.12404464499e-05	0.00157720739663	0.358751835908	-0.145219898987	-8.42061834224	1.57649983904e-06	6.3307830665e-05	0.0139146331343	0.050301878529	0.0430303764771	-0.715172242577	-5.17553906281e-07	-6.68889221047e-05	0.00261373816783	-8.48272437359e-07	2.41103560252e-05	-0.0244764466723	-0.00708846764361	-0.55521746829	-12.5429455102	-0.00210106788295	-0.325837347742	13.2581177647	-2.37134816973e-06	-0.000298699760352	-0.00879964947188	-0.183888488245	-0.179718655823	8.53331339953	0.000916426158522	0.150015805642	178.979619742
0.02	600.99984301	49.9808417826	-4.17880487442	4.85297730228e-07	3.50714072698e-05	0.0060847142433	0.358603714812	-0.151022292143	-3.18416796904	1.64723874695e-06	7.81699851617e-05	0.015809675859	0.0503478290465	0.0488706585014	12.3957362911	-5.88949666127e-07	-7.59025975882e-05	-0.0206410891349	-8.35919320668e-07	5.95877356997e-07	-0.022552510664	-0.00767047355086	-0.608794346215	-94.6108103394	-0.00231912977269	-0.110286431742	417.843714235	-2.6654878108e-06	-0.000289579521784	0.0270401266071	-0.184062796286	-0.168897426529	13.1091451886	0.000987523815728	-0.00782049122934	-494.652213486
0.021	601.049822558	49.9782546172	-0.995526313782	5.21624171014e-07	3.75814743036e-05	-0.00106458017583	0.358449678075	-0.157051181374	-8.87361049326	1.72727678329e-06	8.19060875017e-05	-0.00833747117909	0.0503988261992	0.0531236468687	-3.88975955636	-6.68184650107e-07	-8.25673703717e-05	0.00731154356791	-8.33298015601e-07	4.64673277567e-06	0.0306542215013	-0.00830249756381	-0.655253679679	1.69214341039	-0.00232440587183	0.0997342334512	2.19761615175	-2.96585574157e-06	-0.000311156339747	-0.0701937625327	-0.184226606393	-0.158722786312	7.24013524549	0.000917256261125	-0.132714617977	244.863959991
0.022	601.099800695	49.9780193591	0.525010108948	5.60367740597e-07	3.99056648617e-05	0.00571296129213	0.358288401498	-0.165501972414	-8.02797158761	1.82075630326e-06	0.000105052952456	0.0546312010878	0.0504482899093	0.0458037733332	-10.7499875146	-7.4403995491e-07	-6.91432392341e-05	0.0195367187074	-8.40034494058e-07	-1.81196896896e-05	-0.076187066432	-0.00896865633955	-0.677063871809	-45.3125276694	-0.00213899563757	0.271086235079	340.506387104	-3.3012367867e-06	-0.000359605750518	-0.0267050590082	-0.184382376335	-0.152817098932	4.57123951393	0.00104028459753	0.37877129079	778.107857542
0.023	601.149777977	49.9765438905	-3.4759478569	6.00069936123e-07	3.94987261894e-05	-0.00652683863675	0.358118503968	-0.174293087821	-9.55425922642	1.92723545592e-06	0.000107905352862	-0.0489264002748	0.0504924061372	0.0424286824548	3.99980575775	-8.09622658003e-07	-6.20221669511e-05	-0.0052945741413	-8.58865441266e-07	-1.95422047263e-05	0.0733420363587	-0.00964151731976	-0.66865808861	62.1240940673	-0.00188322094064	0.240463158774	-401.752539715	-3.67943044002e-06	-0.000396781556121	-0.0476465521995	-0.18452994016	-0.142310549681	16.4418589887	0.00151554844023	0.57175639461	-392.1376499
0.024	601.199752844	49.9731897148	-3.23240470886	6.34698690664e-07	2.97587828943e-05	-0.0129530479535	0.357938611653	-0.185491543528	-12.8426521881	2.00308322983e-06	4.37901949555e-05	-0.0793039155391	0.0505359293206	0.0446176843218	0.378197976184	-8.72624381348e-07	-6.39812797398e-05	0.00137634856378	-8.32466193598e-07	7.23407000635e-05	0.110423773221	-0.0102575208665	-0.563349004793	148.494073565	-0.00197574771225	-0.425516701982	-930.207181797	-4.10408274266e-06	-0.000452523049167	-0.0638364338912	-0.184664603979	-0.127017089684	14.1450610044	0.00189985568003	0.196858084982	-357.658969357
0.025	601.249724782	49.9706866427	-1.77373933792	6.62031256964e-07	2.49063497045e-05	0.00324818157394	0.357748056551	-0.195618660239	-7.41158123268	2.03639195931e-06	2.28272639946e-05	0.0373780536172	0.0505793990092	0.0423216930487	-4.97018052227	-9.33708979188e-07	-5.81879159398e-05	0.0102103790363	-7.49702176232e-07	9.31873346684e-05	-0.0687305040111	-0.0107869354221	-0.495480106387	-12.7562767527	-0.00262938459537	-0.881757064254	17.7264572531	-4.56942829162e-06	-0.000478168048738	0.0125464347489	-0.184786613125	-0.11700120046	5.88671744266	0.00209985865587	0.203147866712	370.238532818
0.026	601.299693813	49.9673744792	-4.85058784485	6.89659090668e-07	3.03493177037e-05	0.00763775442446	0.357550038424	-0.200417592548	-2.18628338631	2.07795316443e-06	6.02951462398e-05	0.0375577108731	0.0506225735128	0.0440273139957	8.38142241622	-9.92704084826e-07	-5.9802295337e-05	-0.0134391378308	-6.89466388013e-07	2.72842417691e-05	-0.0630756817876	-0.0113093775704	-0.549404190252	-95.0918909768	-0.00340112526824	-0.661724281486	422.339108284	-5.03277289366e-06	-0.000448521155342	0.0467473520429	-0.184899252799	-0.108278148031	11.5593874173	0.00231948626208	0.236107345692	-304.319574857
0.027	601.34965956	49.9641196737	-1.65902280807	7.22116852271e-07	3.45662055031e-05	0.000796021174305	0.357347100405	-0.20545844531	-7.89542213827	2.15184437188e-06	8.74872686749e-05	0.0168265339971	0.0506667445695	0.0443147994763	-7.80645145511	-1.05230815672e-06	-5.94058484544e-05	0.0142320315959	-6.82588805927e-07	-1.35290775959e-05	-0.0185509569424	-0.011882263252	-0.596367172925	1.1659256315	-0.0039556046412	-0.447234464436	6.6405258155	-5.47956996018e-06	-0.000445072977697	-0.0398509967533	-0.185003104985	-0.0994262241508	6.14446034236	0.0025879659577	0.300852045558	433.808974589
0.028	601.399622072	49.960905883	-4.76855897903	7.58382598803e-07	3.79652875604e-05	0.00600214294033	0.357139022039	-0.210698286743	-2.58426072728	2.25009750838e-06	0.000109019004325	0.0262369373039	0.0507105318828	0.0432598270302	5.69650656288	-1.11044402571e-06	-5.68658895232e-05	-0.00915211373356	-7.09435198485e-07	-4.01637075217e-05	-0.0347183029091	-0.0124989992605	-0.63710484423	-82.6412682423	-0.00429803562381	-0.237627500787	412.573401483	-5.93178889577e-06	-0.000459364893483	0.0112671651816	-0.185098095802	-0.0905554098529	11.5971682533	0.00293688781118	0.396991661392	-241.529742921
0.029	601.449580521	49.9559908905	-5.06142568588	8.01157428568e-07	4.75843719699e-05	0.0132360258786	0.356927966228	-0.211413334993	1.15416422673	2.38247760384e-06	0.000155741186598	0.0672074272414	0.0507569467779	0.0495699632205	6.92376581786	-1.17247684628e-06	-6.71997516235e-05	-0.0115156104669	-7.80540705693e-07	-0.000102047306894	-0.0890488958353	-0.0131996102297	-0.764117094162	-171.383231622	-0.00418713821903	0.459422310348	981.526220787	-6.3808274091e-06	-0.000438712133179	0.0300383554262	-0.185183514243	-0.0802814722595	8.95070693386	0.00322019842762	0.1696295715	-213.194436863
0.03	601.499535277	49.9535222109	0.124066352844	8.49547826861e-07	4.91964246148e-05	-0.0100119205887	0.356713458343	-0.217602435778	-13.5323657962	2.54595485317e-06	0.000171213312062	-0.0362631763129	0.0508024288694	0.0413942198636	-23.2752525317	-1.23245968894e-06	-5.27659336859e-05	0.0403832463421	-8.83636329877e-07	-0.000104143941475	0.0848556266732	-0.0139743504932	-0.785363432745	128.890554456	-0.00357663121934	0.761591689015	-377.187463453	-6.85394753596e-06	-0.000507528120552	-0.167670330172	-0.185260857815	-0.0744056711804	2.80089522433	0.00360220578374	0.594385140737	1062.70557534
0.031	601.549487993	49.9519091593	-3.35016965866	8.95557122091e-07	4.28221658457e-05	-0.00273659694955	0.356490518126	-0.228277998388	-7.81875942368	2.70751282167e-06	0.000151902624932	-0.00235819794774	0.0508355725344	0.0248931101237	-9.72696694825	-1.27067507655e-06	-2.36648415438e-05	0.017818937942	-9.63998516225e-07	-5.65804312202e-05	0.0102713938362	-0.0147166264798	-0.699188540431	43.4592301736	-0.00289221073608	0.607249277512	68.5026404478	-7.41950563906e-06	-0.000623588085645	-0.0644496000142	-0.185332288896	-0.0684564920386	9.09746305912	0.00460025638102	1.40171605382	551.956250823
0.032	601.599437431	49.9469672667	-6.53361606598	9.35287968709e-07	3.66395273901e-05	-0.00962867996178	0.356258341216	-0.236075820825	-7.77688544965	2.84315225929e-06	0.00011937625031	-0.0626945512953	0.0508580942676	0.0201503563158	0.241459332348	-1.28966747958e-06	-1.4319964518e-05	0.000870816109693	-9.94312858487e-07	-4.0482533039e-06	0.0947929619964	-0.0153790705334	-0.625699566885	103.518716918	-0.00234179267915	0.493586836346	-295.82752278	-8.07592029778e-06	-0.000689241231797	-0.0668566922903	-0.185394871974	-0.0567096639159	14.3961931864	0.00610938905343	1.61654929102	-122.289776421
0.033	601.649381489	49.9411476157	-5.10568618774	9.68859560722e-07	3.05036566355e-05	-0.00264306154744	0.356018756598	-0.243093416735	-6.25830637058	2.94687044218e-06	8.80601154694e-05	6.22816131273e-05	0.0508762809512	0.0162230107271	-8.09615050972	-1.29998030456e-06	-6.30568542339e-06	0.0151577420794	-9.75437303861e-07	4.17993625553e-05	-0.003097730278	-0.0159668059623	-0.549771290913	48.3378350239	-0.00188701814886	0.415962224247	140.578298581	-8.79161327876e-06	-0.000742144730153	-0.0389503044223	-0.185446425664	-0.0463977164738	6.22770169773	0.00784647131389	1.8576152299	604.421654178
0.034	601.699319878	49.9356303059	-5.92893362045	9.97901856076e-07	2.75809340734e-05	-0.00320238357673	0.355772675805	-0.249068168162	-5.69119648519	3.03359891333e-06	8.53968268275e-05	-0.00538885889692	0.050888690177	0.00859544091718	-7.15898911012	-1.29916071131e-06	7.94487190854e-06	0.0133433725844	-9.3317038797e-07	4.27344692278e-05	0.00496794362289	-0.0164913674816	-0.499351747587	52.5012516284	-0.00139287460043	0.572324872603	172.14699813	-9.55277060937e-06	-0.000780169931068	-0.0371000974077	-0.185489427483	-0.0396059201768	7.35589089629	0.0100126297495	2.47470164123	629.75116849
0.035	601.749252345	49.9293044969	-6.72268438339	1.02379251075e-06	2.42003752708e-05	-0.0035587340284	0.355520910889	-0.254461663148	-5.09579348587	3.11547524314e-06	7.83558327834e-05	-0.00869312919122	0.0508939198337	0.00186387247123	-6.30414778178	-1.28494568944e-06	2.04851718272e-05	0.011737227253	-8.87065902703e-07	4.94745013068e-05	0.00851212053507	-0.0169636210344	-0.445155358044	55.8915274574	-0.000726747433908	0.759929460444	203.062177551	-1.03502340717e-05	-0.000814756993507	-0.0320740274688	-0.185525243536	-0.032026186712	7.80357603356	0.0128083870666	3.11681299309	654.47153523
0.036	601.799178096	49.9221979831	-7.49034357071	1.04615275627e-06	2.05201157682e-05	-0.00380178497683	0.355264054523	-0.259251068827	-4.48301787232	3.18890669034e-06	6.85070616188e-05	-0.0110044131381	0.0508928375534	-0.00402843307212	-5.48046330499	-1.25897753792e-06	3.14511312143e-05	0.010194691521	-8.3291956464e-07	5.88181748186e-05	0.0101752264887	-0.0173801792382	-0.38796104954	58.4970895522	0.000142229393448	0.978024194268	233.127290098	-1.11794246241e-05	-0.000843624111306	-0.0256602081306	-0.185553340694	-0.0241681283379	7.91254071461	0.0162584527366	3.78331834683	678.539172256
0.037	601.849096364	49.9143370076	-8.23160791397	1.06473314263e-06	1.66406569524e-05	-0.00395713265482	0.355002717456	-0.263423066652	-3.86097777798	3.25150321865e-06	5.66859950041e-05	-0.0126377200912	0.0508862717791	-0.00910311540527	-4.66890136135	-1.22280947893e-06	4.08849867638e-05	0.0086730195782	-7.68894634304e-07	6.92316858529e-05	0.0106517955798	-0.0177384310104	-0.328542494823	60.340019882	0.00124407515206	1.22566732295	262.158967264	-1.20340509316e-05	-0.000865628503709	-0.0183485766745	-0.185573567338	-0.0162851596139	7.85339673341	0.0203868931338	4.47356244765	701.94902937
0.038	601.899006407	49.9057488681	-8.94467115402	1.07937395382e-06	1.26409654335e-05	-0.00404225038301	0.354737520111	-0.266971621922	-3.23613276216	3.30158290406e-06	4.34733758243e-05	-0.0137875182684	0.0508750349966	-0.0133704497329	-3.8657672939	-1.17796604171e-06	4.8801887686e-05	0.00716078226609	-6.94404771356e-07	7.97480400435e-05	0.0103809128015	-0.0180365236524	-0.267642789169	61.4593914254	0.00260778148278	1.50174533849	289.997063827	-1.29068919733e-05	-0.000880053579682	-0.0105015752718	-0.18558596128	-0.00850272443995	7.71147361444	0.0252171217292	5.18689474309	724.715561523
0.039	601.948907513	49.8964629124	-9.62724065781	1.08998700358e-06	8.58513407611e-06	-0.0040694123317	0.354469085982	-0.269896637271	-2.61389793549	3.33796580636e-06	2.92924287757e-05	-0.0145743758288	0.0508599294949	-0.0168405535931	-3.07444042646	-1.12595847985e-06	5.52132360243e-05	0.00566191441047	-6.09651732118e-07	8.9758038432e-05	0.00963908397552	-0.0182733258398	-0.2059615857	61.9030155129	0.00426115239967	1.80499649529	316.505249768	-1.37901679239e-05	-0.000886498321588	-0.00238790853972	-0.185590653754	-0.000882224396776	7.52952647198	0.0307719109371	5.92268367263	746.862297551
0.04	601.998798999	49.8865107822	-10.2770195007	1.09654285047e-06	4.52655970544e-06	-0.00404773640964	0.354198036132	-0.272203062608	-1.99895273917	3.3598457414e-06	1.44674412939e-05	-0.0150755991347	0.0508417450122	-0.019528411828	-2.30127604346	-1.06828293132e-06	6.01378610457e-05	0.00418733563234	-5.15332803565e-07	9.88798186738e-05	0.00860447650805	-0.0184483808764	-0.144148487434	61.7231810189	0.00623066772736	2.13403416008	341.570079815	-1.46758163449e-05	-0.000884798520411	0.00578751089276	-0.185587821342	0.00654704772637	7.32901777432	0.0370734142519	6.68032295698	768.416271144
0.041	602.048680218	49.875926302	-10.8919410706	1.09906138246e-06	5.10504271977e-07	-0.0039843744573	0.353924984481	-0.273900239235	-1.39540051343	3.36670859832e-06	-7.41727450405e-07	-0.015342738354	0.0508212528877	-0.0214558370609	-1.55357442229	-1.00641057454e-06	6.36068525157e-05	0.00275064730766	-4.12453251607e-07	0.000106879285243	0.00739445663062	-0.0185618549806	-0.0827997211058	60.974351637	0.00854136936424	2.48736911368	365.099827384	-1.55557018309e-05	-0.000874972451571	0.0138646267881	-0.185577661857	0.0137719232943	7.12073336157	0.0441431925453	7.45923362995	789.405074795
0.042	602.098550554	49.8647452008	-11.4702615738	1.09760448837e-06	-3.42429243842e-06	-0.0038852189635	0.353650533678	-0.275001366183	-0.806853382848	3.35827823304e-06	-1.61190031004e-05	-0.015411812946	0.0507991990124	-0.0226519137253	-0.83857890658	-9.41774583119e-07	6.56651303253e-05	0.0013659083116	-3.02203339074e-07	0.000113620539822	0.00608805252719	-0.0186144831558	-0.0224566293007	59.7118319732	0.0112167692518	2.86343066147	387.023268199	-1.64217791149e-05	-0.000857182116444	0.0217160434665	-0.185560382229	0.0207873316572	6.91008336423	0.0520022412499	8.25886377913	809.855223572
0.043	602.148409429	49.8530047666	-12.0106072426	1.09227005934e-06	-7.24456562908e-06	-0.00375532741781	0.353375271479	-0.275523033166	-0.236480584601	3.33447893179e-06	-3.14795994064e-05	-0.0153093796661	0.0507762967064	-0.0231526982316	-0.162990105891	-8.75756353535e-07	6.63713288418e-05	4.64887213116e-05	-1.8587587588e-07	0.000119034386566	0.00473964096028	-0.0186075140968	0.0363947474529	57.9909215339	0.014278777848	3.26058653085	407.288470557	-1.72662224549e-05	-0.000831704563521	0.0292390623792	-0.185536192439	0.0275922493899	6.69975210133	0.0606710166526	9.07868702643	829.79127102
0.044	602.198256303	49.8407434756	-12.5119743347	1.08318686708e-06	-1.09218188863e-05	-0.00359917909663	0.353099767566	-0.275484792975	0.312960968353	3.29540794183e-06	-4.66623805253e-05	-0.0150561825716	0.0507532200759	-0.023000562688	0.467261192971	-8.09672280537e-07	6.57968171544e-05	-0.00119551209605	-6.48097218037e-08	0.000123097921587	0.00338742908291	-0.0185426550389	0.0933233682966	55.8663201535	0.0177476518839	3.67716154096	425.861549649	-1.80815296534e-05	-0.000798909833551	0.0363503975608	-0.185505302495	0.0341876385387	6.4910261964	0.0701694603144	9.91820029706	849.235270253
0.045	602.248090675	49.8280006256	-12.9737257957	1.07051004582e-06	-1.44318236296e-05	-0.00342083039001	0.352824570789	-0.27490876022	0.839104540646	3.24131417449e-06	-6.1525154152e-05	-0.0146693646818	0.050730598106	-0.0222433771162	1.04710995057	-7.44761727841e-07	6.40242882376e-05	-0.00234954573764	5.96497532881e-08	0.000125821028596	0.00205878493498	-0.0184220171743	0.147952360902	53.3916650576	0.0216419601673	4.1114550258	442.725420048	-1.88606062369e-05	-0.000759243333332	0.042982602877	-0.185467920984	0.0405753831562	6.28446303867	0.0805170210475	10.7769211693	868.206474156
0.046	602.297912083	49.8148159785	-13.3955683708	1.0544170125e-06	-1.77542430253e-05	-0.00322400840145	0.352550206794	-0.273819230502	1.33995489543	3.17258072643e-06	-7.5941741967e-05	-0.0141638109482	0.0507090096026	-0.0209336297708	1.57238474034	-6.82176508241e-07	6.11461509622e-05	-0.00340672881312	1.86178886127e-07	0.000127237237082	0.000773632036943	-0.0182480621102	0.199957767382	50.6191479015	0.0259785661847	4.56175700914	457.87854663	-1.95968335232e-05	-0.000713211239332	0.0490815851231	-0.185424254428	0.046757729551	6.08022975083	0.0917326741241	11.6543849839	886.721155105
0.047	602.347720106	49.8012294255	-13.7775378227	1.0351037257e-06	-2.08723305677e-05	-0.00301216668336	0.35227717602	-0.272242317529	1.81387105025	3.08970979143e-06	-8.98001280318e-05	-0.0135529611815	0.0506889790192	-0.0191275369709	2.03980085938	-6.22972005894e-07	5.72628537317e-05	-0.00435986564778	3.13496191409e-07	0.00012739737348	-0.000453359240969	-0.0180235497599	0.249066933048	47.5991834309	0.0307726262476	5.02636311649	471.333668072	-2.02841231617e-05	-0.000661368037697	0.0546048181476	-0.185374507071	0.0527369834364	5.87827802007	0.103834937529	12.5501418254	904.792527909
0.048	602.397514361	49.7872806711	-14.1199703217	1.01278122406e-06	-2.37726727163e-05	-0.00278851761382	0.352005952057	-0.270205607445	2.25954911672	2.99330910007e-06	-0.000103001254687	-0.0128492921281	0.0506709731658	-0.0168841698222	2.44693343804	-5.68099972612e-07	5.24812128324e-05	-0.00520341615094	4.4037738948e-07	0.000126365022662	-0.00161134239627	-0.0177514880012	0.295056584457	44.3801193866	0.0360376019159	5.50358822028	483.116539501	-2.09169599946e-05	-0.000604305628118	0.0595200010097	-0.185318880909	0.058515340549	5.67843620526	0.116841885162	13.4637534405	922.430702332
0.049	602.447294506	49.7730089454	-14.4234814644	9.87672409257e-07	-2.64449568826e-05	-0.00255605071868	0.351736980338	-0.267737830497	2.67600478046	2.88407937346e-06	-0.000115458198527	-0.0120645955536	0.0506553987742	-0.0142646134121	2.79217938212	-5.18402971711e-07	4.69127889696e-05	-0.00593343157468	5.65666489835e-07	0.00012421317805	-0.00269234682709	-0.017435084391	0.337750635821	41.0079833415	0.041785285439	5.99177882584	493.264671611	-2.14904346236e-05	-0.00054264362979	0.0638039956451	-0.185257575845	0.0640947886939	5.48046008463	0.13077115696	14.3947901563	939.642729169
0.05	602.497060237	49.7584527363	-14.6889367104	9.60009054023e-07	-2.8881753586e-05	-0.00231754268806	0.351470677148	-0.26486855054	3.06255513337	2.76280249379e-06	-0.000127095560811	-0.0112101290132	0.0506426008836	-0.0113311676939	3.07471205431	-4.74610408179e-07	4.0672338095e-05	-0.00654747017433	6.88283921585e-07	0.000121021685449	-0.00369063837567	-0.0170777001929	0.377017760456	37.5262659285	0.0480258369517	6.48932419965	501.826076007	-2.20002667669e-05	-0.0004770206568	0.0674419503359	-0.185190789925	0.0694770499826	5.28406249278	0.145639965966	15.3428278558	956.432669946
0.051	602.546811288	49.7436495523	-14.9174308777	9.30029024086e-07	-3.10783062872e-05	-0.00207556271451	0.351207428936	-0.261627872943	3.41880005947	2.63033022817e-06	-0.000137848970426	-0.0102966902182	0.050632862002	-0.00814659559346	3.29443214656	-4.37336063069e-07	3.38763521244e-05	-0.00704450176689	8.07232378619e-07	0.000116875228621	-0.00460227527986	-0.0166828069315	0.412768762418	33.9757379968	0.0547678321802	6.99466625716	508.858039024	-2.24428203032e-05	-0.000408086415828	0.070426531608	-0.185118719627	0.074663547463	5.08893246809	0.16146510241	16.3074450322	972.801682805
0.052	602.59654743	49.7286357076	-15.1102585793	8.97973708223e-07	-3.30323254398e-05	-0.00183247559059	0.350947591914	-0.258046171579	3.74460266903	2.48757342448e-06	-0.00014766463697	-0.00933464286879	0.0506264019929	-0.00477342257861	3.45191388312	-4.07077036965e-07	2.66417000841e-05	-0.00742480231371	9.2160084008e-07	0.0001118616943	-0.00542479336151	-0.0162539456577	0.444953785094	30.3943073539	0.0620183194212	7.50630822499	514.425896632	-2.28151107785e-05	-0.000336494534784	0.0727572304795	-0.185041560159	0.0796553876835	4.89474797284	0.178262934908	17.2882199637	988.748180201
0.053	602.646268471	49.7134461331	-15.2688903809	8.64085652977e-07	-3.47437850521e-05	-0.00159044363396	0.35069149191	-0.254153835418	4.04006965226	2.33549164769e-06	-0.00015649891661	-0.00833391641182	0.0506233786364	-0.00127329045021	3.54835037366	-3.84213999087e-07	1.90843756717e-05	-0.00768984651112	1.03056709295e-06	0.000106070811436	-0.00615697236572	-0.0157946890694	0.473559391474	26.8169054063	0.069782884587	8.02282210657	518.601866524	-2.31148060755e-05	-0.000262896059224	0.074439720642	-0.184959505788	0.0844533546872	4.7011860346	0.196049408912	18.2847280443	1004.2679809
0.054	602.695974252	49.6981142142	-15.394947052	8.2860639973e-07	-3.62147214416e-05	-0.00135142914503	0.350439424475	-0.249981035194	4.30553079676	2.17508325362e-06	-0.000164317871514	-0.00730399339529	0.0506238888076	0.00229363286776	3.5854962623	-3.69012634114e-07	1.1318354274e-05	-0.00784219628427	1.13339899827e-06	9.95929992014e-05	-0.00679865210441	-0.0153086065974	0.49860555249	23.2754166264	0.0780657231324	8.54285498429	521.463888924	-2.33402208933e-05	-0.000187933576357	0.0754852450906	-0.184872750154	0.08905791294	4.5079304711	0.214840042577	19.2965392861	1019.35450274
0.055	602.745664644	49.6826716547	-15.4901719093	7.91774521766e-07	-3.74490344855e-05	-0.00111719694291	0.350191655202	-0.245557510495	4.54151860112	2.00737591149e-06	-0.000171096812749	-0.00625388907486	0.0506279702171	0.00586918610952	3.56561022121	-3.6162617644e-07	3.45456107489e-06	-0.007885390114	1.22945468788e-06	9.25183800187e-05	-0.00735058626107	-0.0147992325318	0.520142578772	19.7986359381	0.0868697177214	9.06513419359	523.094529667	-2.34903056503e-05	-0.00011223593773	0.0759100321648	-0.184781486589	0.093469217449	4.31467854686	0.23464992023	20.3232160197	1033.9989645
0.056	602.795339554	49.6671483621	-15.5564136505	7.53823858528e-07	-3.84522919913e-05	-0.000889318068588	0.349948420258	-0.240912377404	4.74874758068	1.83341759363e-06	-0.00017681982297	-0.00519213136797	0.0506356036549	0.00939768956404	3.49139668781	-3.62098921006e-07	-4.40005020751e-06	-0.00782383245078	1.31818184209e-06	8.49359284115e-05	-0.00781431695342	-0.0142700372283	0.538248028227	16.4122629705	0.0961965205256	9.58847141478	523.579912709	-2.35646303966e-05	-3.64135547536e-05	0.075734733787	-0.184685908415	0.0976871299745	4.12114650407	0.255493683646	21.3643108121	1048.19062021
0.057	602.844998915	49.6515723569	-15.5955972672	7.14981943419e-07	-3.92315382261e-05	-0.000669174400978	0.349709927091	-0.236073956793	4.92809364013	1.65426805209e-06	-0.000181479260122	-0.00412674293526	0.0506467156806	0.01282636177	3.36594772403	-3.70370600634e-07	-1.21433090476e-05	-0.0076626852294	1.39911617516e-06	7.69327377254e-05	-0.00819206441874	-0.0137244014027	0.553023622964	13.1389265046	0.106046639098	10.1117657304	523.008718546	-2.35633642972e-05	3.89457535483e-05	0.0749838828168	-0.18458620923	0.101711240345	3.92707423633	0.27738552136	22.4193646148	1061.91698532
0.058	602.894642686	49.6359697077	-15.6097011566	6.7546862053e-07	-3.97951075526e-05	-0.00045796425218	0.349476355301	-0.231069623096	5.08057375462	1.47099079952e-06	-0.000185075245005	-0.00306522683068	0.0506611817008	0.0161056786262	3.19268598841	-3.86281521609e-07	-1.96785329023e-05	-0.00740776248003	1.47187923959e-06	6.85933911282e-05	-0.00848662877553	-0.013165593489	0.564592204459	9.99823648541	0.116419524816	10.6340057058	521.471232251	-2.34872512291e-05	0.000113280382523	0.0736853751326	-0.184482583164	0.105540892169	3.73222941335	0.300339156241	23.4879051477	1075.16408054
0.059	602.944270853	49.6203644869	-15.6007404327	6.35494844659e-07	-4.01524441892e-05	-0.000256709020944	0.349247857653	-0.225925673262	5.20732591418	1.28464560848e-06	-0.000187615137085	-0.0020145573299	0.0506788293781	0.0191896759012	2.97530856167	-4.09578352166e-07	-2.69151282118e-05	-0.00706542813896	1.53617564879e-06	5.99994272866e-05	-0.0087012989078	-0.0125967500096	0.573094754397	7.00686339109	0.127313662945	11.1542705513	519.058458824	-2.33375820103e-05	0.000186058055038	0.0718699698981	-0.184375225112	0.109175212264	3.53641077527	0.324367831581	24.5694455321	1087.91668813
0.06	602.993883425	49.6047787443	-15.5707449913	5.9526165806e-07	-4.03139290087e-05	-6.62606179898e-05	0.349024561208	-0.220667215503	5.30958960298	1.09628153845e-06	-0.000189113002971	-0.000981174442342	0.0506994423142	0.022036196358	2.7177323518	-4.39920461893e-07	-3.37690912432e-05	-0.00664249792377	1.59178980877e-06	5.12288926613e-05	-0.00883977034267	-0.0120208588794	0.578687505948	4.17863970949	0.138726663434	11.6717304265	515.86129153	-2.31161637576e-05	0.000256778450521	0.069570821067	-0.184264330934	0.112613143034	3.33945076528	0.349484295938	25.6634831828	1100.15861333
0.061	603.04348043	49.5892325025	-15.5217385292	5.54959336446e-07	-4.02907142197e-05	0.000112690195881	0.348806568562	-0.215318077219	5.38868696499	9.0693049565e-07	-0.000189589082628	2.90151292384e-05	0.0507227639541	0.0246070835077	2.42404194767	-4.76886714185e-07	-4.01634133409e-05	-0.00614614627162	1.63858224218e-06	4.2355974168e-05	-0.00890606664406	-0.011440745543	0.581539166843	1.52468208144	0.150655351623	12.1856459521	511.969759627	-2.28252868451e-05	0.000324975374494	0.0668230268797	-0.184150097624	0.115853477322	3.1412178101	0.375700787003	26.769498947	1111.87291497
0.062	603.093061918	49.5737437701	-15.4557261467	5.14766695993e-07	-4.00945666857e-05	0.000279604872059	0.348593959158	-0.209900731445	5.4460045835	7.17601325455e-07	-0.000189069257762	0.00101063460194	0.0507485016579	0.0268683240101	2.09843905712	-5.19982618311e-07	-4.60283949108e-05	-0.0055838168682	1.67648558233e-06	3.34507061241e-05	-0.00890446944363	-0.0108590618228	0.581828273605	-0.94646855742	0.1630958581	12.6953670019	507.472339987	-2.24676899117e-05	0.000390218492298	0.0636632087283	-0.184032723438	0.118894895041	2.94161762774	0.403029014726	27.8869564983	1123.04218778
0.063	603.142627954	49.5583285524	-15.3747096062	4.74850287299e-07	-3.97382507034e-05	0.000433027092587	0.348386790674	-0.204436235124	5.48298805696	5.29271187456e-07	-0.000187591018236	0.00194584445016	0.0507763308976	0.0287901554127	1.74522374806	-5.68647870673e-07	-5.13021098128e-05	-0.00496361293583	1.70550808523e-06	2.45942996707e-05	-0.00880834346319	-0.0102782772672	0.579740837639	-3.22840337519	0.176043707226	13.2003312494	502.456154985	-2.20465310807e-05	0.000452099169673	0.0600981460209	-0.183912407839	0.121736301189	2.74119466997	0.431480144837	29.0153037245	1133.65226445
0.064	603.192178619	49.5430009337	-15.2805280685	4.35364111836e-07	-3.92341002214e-05	0.000575273871534	0.348185100458	-0.198944198326	5.50108554005	3.42882136061e-07	-0.000185187084554	0.00286202291384	0.0508058995048	0.0303470590866	1.36858359975	-6.22263870661e-07	-5.59298901639e-05	-0.00429194776638	1.72572573356e-06	1.58409969934e-05	-0.00869826189138	-0.00970067299444	0.575467707816	-5.31785626966	0.189493903305	13.7000609093	497.003164772	-2.15653475343e-05	0.00051026792302	0.0562393606738	-0.183789351641	0.124376095441	2.53839383344	0.46106478122	30.1539690419	1143.67837052
0.065	603.241714006	49.5277731293	-15.1750807762	3.9644997871e-07	-3.85941660319e-05	0.000704594507404	0.347988906976	-0.193442765349	5.50178041379	1.59344404388e-07	-0.000181888378791	0.0037353886123	0.0508368319385	0.0315178083073	0.972914841579	-6.80161141642e-07	-5.98646517976e-05	-0.00357757550113	1.7372593523e-06	7.2262404971e-06	-0.00853125110131	-0.00912833794931	0.569202382441	-7.21279448093	0.203441013638	14.1941597563	491.194529273	-2.10279993131e-05	0.000564428519525	0.0520818323366	-0.183663757362	0.126812463482	2.3343422485	0.49179294653	31.302361578	1153.10670167
0.066	603.291234221	49.5126555148	-15.060148716	3.58237193408e-07	-3.78314045718e-05	0.00082092841284	0.347798211295	-0.187948596746	5.48655679123	-2.04695847931e-08	-0.000177739599572	0.00456216982661	0.0508687335832	0.0322854810683	0.562430680351	-7.41627246735e-07	-6.30675583886e-05	-0.00282823768084	1.74027502702e-06	-1.19489105809e-06	-0.00831101200907	-0.00856316710292	0.561139310342	-8.9133497179	0.21787924878	14.682310528	485.107014133	-2.04386343991e-05	0.000614301308421	0.0476637454555	-0.183535829058	0.129044143447	2.12901768123	0.523674064865	32.4598750913	1161.92032486
0.067	603.340739377	49.4976567267	-14.9374270439	3.20842118807e-07	-3.69587446299e-05	0.000924391470973	0.347612998559	-0.182476874759	5.45688718348	-1.9573364977e-07	-0.000172788530382	0.00533996855263	0.0509011949881	0.0326373286533	0.141264489677	-8.05914750677e-07	-6.55074494963e-05	-0.00205154453446	1.73499152031e-06	-9.37212237375e-06	-0.00804345062225	-0.00800686147891	0.551471937692	-10.4213955822	0.232802539417	15.1642707458	478.81342157	-1.98016609378e-05	0.000659645614065	0.0430248658323	-0.183405772041	0.131069890987	1.92247739888	0.556716945778	33.6258867347	1170.102962
0.068	603.390229597	49.4827837511	-14.8085241318	2.84368267614e-07	-3.59889577552e-05	0.00101518227836	0.347433239461	-0.177041320637	5.4142210586	-3.65670512795e-07	-0.000167085195668	0.00606670087496	0.0509337959915	0.0325646782295	-0.286565337301	-8.72248829737e-07	-6.71607086225e-05	-0.00125497371793	1.72167500549e-06	-1.72609072553e-05	-0.00773411914093	-0.00746092998095	0.540391058229	-11.7403633437	0.248204609094	15.6398686085	472.382303662	-1.91217080234e-05	0.000700260214805	0.0382043356474	-0.183273792822	0.132888547754	1.71483613539	0.590929768052	34.7997578139	1177.63919635
0.069	603.43970501	49.4680420142	-14.6749501228	2.48906498539e-07	-3.49345803954e-05	0.00109357244124	0.34725889169	-0.171654222717	5.35997478152	-5.29553888412e-07	-0.000160681555565	0.00674057933105	0.0509661097324	0.0320628035062	-0.71718410941	-9.39834736338e-07	-6.80111045791e-05	-0.000445818195248	1.7006335226e-06	-2.48220585323e-05	-0.00738818341289	-0.00692669278015	0.528083343358	-12.8750663986	0.264079042715	16.1089986328	465.877744972	-1.84035866159e-05	0.000735982600131	0.0332404350037	-0.183140099001	0.13449909304	1.50625443656	0.626320064322	35.9808347262	1184.51462823
0.07	603.489165749	49.4534354815	-14.5381155014	2.14535286264e-07	-3.38078441557e-05	0.00115990003815	0.347089901341	-0.166326474249	5.29552215501	-6.86710265313e-07	-0.000153631198237	0.0073601353255	0.0509977065182	0.0311307680707	-1.14688676153	-1.00786507943e-06	-6.80495815988e-05	0.000368864155851	1.67221179449e-06	-3.20213976818e-05	-0.00701049488615	-0.00640528608377	0.514730049413	-13.8315214905	0.28041935058	16.5716170989	459.359187227	-1.76522512964e-05	0.000766688038848	0.0281704424316	-0.183004899112	0.135900685901	1.29693128564	0.662894706723	37.1684500745	1190.71606828
0.071	603.53861195	49.4389667611	-14.3993253708	1.81321057867e-07	-3.2620612637e-05	0.00121456299922	0.346926204294	-0.161067619841	5.22218666202	-8.36520372311e-07	-0.000145989015759	0.00792422963044	0.051028157525	0.0297712455418	-1.57215829633	-1.07552687217e-06	-6.72740038902e-05	0.00118229126127	1.6367863631e-06	-3.88294651017e-05	-0.00660563995365	-0.00589766811077	0.500505896577	-14.6167841814	0.297219027807	17.0277373552	452.881325354	-1.68727630197e-05	0.000792288514652	0.0230305091768	-0.182868402418	0.137092701418	1.0870997482	0.700659893731	38.3619239427	1196.2316682
0.072	603.588043752	49.4246372089	-14.2597789764	1.49318588883e-07	-3.1384325331e-05	0.00125801161289	0.34676772753	-0.155885909262	5.14123449405	-9.78420317894e-07	-0.000137810875406	0.0084320510747	0.051057038308	0.027990320568	-1.98969165119	-1.14200830493e-06	-6.56888616219e-05	0.00198799327539	1.59476099648e-06	-4.52212681328e-05	-0.00617796610853	-0.00540462610645	0.48557811206	-15.2387848535	0.314471609004	17.4774250376	446.494039581	-1.60702529952e-05	0.00081273153428	0.017855530078	-0.182730818686	0.138074762934	0.877023283741	0.739621138355	39.5605653055	1201.05105736
0.073	603.637461294	49.4104470352	-14.1205687523	1.1857145173e-07	-3.01099489752e-05	0.00129074109868	0.346614390396	-0.150788357579	5.05386887211	-1.11190240331e-06	-0.000129153295429	0.00888310887926	0.0510839321053	0.0257972738582	-2.39640176855	-1.20650520757e-06	-6.33049436591e-05	0.00277984265013	1.54656233771e-06	-5.11760494098e-05	-0.00573159644548	-0.00492678423439	0.470105632061	-15.7061751441	0.332170718145	17.9207932446	440.242374374	-1.52498878219e-05	0.000827998812291	0.0126790259447	-0.182592357919	0.138846770941	0.666992729297	0.779783257791	40.7636735653	1205.16546231
0.074	603.686864715	49.3963954125	-13.9826769829	8.91125091448e-08	-2.88079361956e-05	0.00131328446043	0.346466105812	-0.145780810424	4.9612254377	-1.23651561586e-06	-0.000120073129672	0.00927722263633	0.0511084329194	0.0232043545141	-2.78943691959	-1.26822717064e-06	-6.01389824761e-05	0.00355207971596	1.49263577925e-06	-5.66770675155e-05	-0.00527043976594	-0.00446461219211	0.4542384525	-16.0281839774	0.350310113626	18.3579977181	434.166572676	-1.4416835993e-05	0.000838104845531	0.00753304053575	-0.182453230069	0.139408928922	0.457323233481	0.821150364673	41.9705402001	1208.5678072
0.075	603.736254153	49.3824805822	-13.8469839096	6.09644453887e-08	-2.74881913164e-05	0.00132620529806	0.3463227814	-0.140868013384	4.86436864338	-1.35186581311e-06	-0.000110627264826	0.00961450705453	0.051130148368	0.020226542651	-3.16618680669	-1.32640329989e-06	-5.6213276024e-05	0.00429933318826	1.43344155368e-06	-6.17113836167e-05	-0.00479819243653	-0.00401843440574	0.438117120239	-16.2144805452	0.368883728519	18.7892320676	428.302126171	-1.35762358762e-05	0.000843095388062	0.00244804452572	-0.182313644721	0.139761766281	0.248351485003	0.863725860023	43.1804504986	1211.25278991
0.076	603.785629743	49.368699959	-13.7142624855	3.41403281845e-08	-2.61600430921e-05	0.00133009115044	0.346184320551	-0.136053684477	4.76428917074	-1.457615612e-06	-0.00010087233296	0.00989535667852	0.051148702292	0.0168813052499	-3.52428799553	-1.38028758353e-06	-5.1555291266e-05	0.00501663632773	1.36945103672e-06	-6.62696503148e-05	-0.00431834095961	-0.00358843966775	0.42187235575	-16.275048432	0.387885706089	19.2147230713	422.679881254	-1.27331652627e-05	0.00084304583908	-0.00254714249009	-0.182173810759	0.139906158435	0.0404328224249	0.907512427956	44.3926853685	1213.21694996
0.077	603.834991618	49.3550502358	-13.5851840973	8.64419467399e-09	-2.48322239289e-05	0.00132554717602	0.346050623415	-0.131340588816	4.66190215037	-1.55348399831e-06	-9.08644396542e-05	0.0101204299325	0.0511637371184	0.0131883476293	-3.8616272455	-1.42916385574e-06	-4.61972531624e-05	0.00569943987942	1.30114326024e-06	-7.03459026341e-05	-0.00383416367902	-0.00317469109121	0.405624797322	-16.220068424	0.407310430669	19.6347260896	417.326155381	-1.18926125645e-05	0.000838059557302	-0.00742542106565	-0.182033936008	0.139843343929	-0.166061833152	0.952512032246	45.6065232115	1214.45873592
0.078	603.884339907	49.341527482	-13.4603238106	-1.55283448572e-08	-2.35128551335e-05	0.00131319041478	0.345921587813	-0.126730614535	4.55804641196	-1.63924567233e-06	-8.06589083893e-05	0.0102906325974	0.0511749159738	0.00916936307826	-4.17634185668	-1.47235034393e-06	-4.01757232151e-05	0.00634362001507	1.22900163349e-06	-7.39373508658e-05	-0.0033487327844	-0.0027771362644	0.389484856307	-16.059813606	0.427152554022	20.0495206161	412.262897715	-1.10594497286e-05	0.000828266114372	-0.0121614647949	-0.181894226867	0.139574938637	-0.370748752495	0.99872591477	46.8212418361	1214.97851331
0.079	603.933674735	49.3281272396	-13.3401608467	-3.83894913165e-08	-2.22094377851e-05	0.00129364428197	0.345797110081	-0.122224849208	4.45348424255	-1.71473014729e-06	-7.03100415246e-05	0.010407101132	0.0511819245467	0.00484778274841	-4.46681880302	-1.50920379101e-06	-3.35311709465e-05	0.00694548452222	1.15351087047e-06	-7.70441751727e-05	-0.00286491582933	-0.00239561749924	0.373552674001	-15.8045510068	0.447407017327	20.4594059936	407.507857206	-1.02384069221e-05	0.000813819498667	-0.0167317666146	-0.181754887924	0.139102946983	-0.573234555195	1.04615459589	48.0361204011	1214.77861672
0.08	603.982996221	49.3148446169	-13.2250847816	-5.99586346179e-08	-2.09288488176e-05	0.0012675336531	0.345677085829	-0.11782365602	4.34890213353	-1.77982061731e-06	-5.98708985243e-05	0.0104711848686	0.051184472702	0.000248527968324	-4.73169075718	-1.53912314745e-06	-2.63075419257e-05	0.00750177351935	1.07515412209e-06	-7.96693215888e-05	-0.002385377003	-0.00202988207697	0.357918170553	-15.4644558882	0.468069068979	20.8646973109	403.07477736	-9.43404903228e-06	0.000794896281015	-0.0211146686901	-0.181616121565	0.138429770313	-0.773118783371	1.09479787678	49.2504413753	1213.86333167
0.081	604.03230448	49.3016743744	-13.1154003143	-8.02617298949e-08	-1.96773417366e-05	0.00123548050887	0.345561410626	-0.113526748989	4.24491192843	-1.83445261183e-06	-4.93930904982e-05	0.0104844311836	0.0511822958494	-0.00460223326063	-4.96983170073	-1.5615528311e-06	-1.85518253659e-05	0.00800965960026	9.94410310629e-07	-8.18183013391e-05	-0.00191258249747	-0.00167959240408	0.342661175229	-15.04953476	0.489134278387	21.2657215046	398.973610105	-8.65075401493e-06	0.000771693753683	-0.0252903859728	-0.181478127574	0.137558212355	-0.969997133943	1.14465484371	50.4634924976	1212.23891299
0.082	604.081599623	49.2886110081	-13.0113325119	-9.93306765631e-08	-1.84605515998e-05	0.00119809976464	0.345449980618	-0.109333266728	4.14205259271	-1.8786124526e-06	-3.89265910414e-05	0.01044856773	0.0511751560707	-0.0096773242183	-5.18035021465	-1.5759855556e-06	-1.03136236405e-05	0.00846674385058	9.11751663152e-07	-8.3498993616e-05	-0.0014488020564	-0.00134433600158	0.327851629768	-14.5695561613	0.510598545976	21.6628136738	395.210728311	-7.89269311265e-06	0.000744428050877	-0.0292410196398	-0.181341102727	0.136491481752	-1.16346407053	1.19572387433	51.6745687257	1209.91354315
0.083	604.130881753	49.2756488265	-12.9130306244	-1.17202704289e-07	-1.72835038523e-05	0.00115599573037	0.345342693063	-0.105241844165	4.04079253273	-1.91233553016e-06	-2.85195640801e-05	0.0103654861926	0.0511628430135	-0.0149487900795	-5.36258150786	-1.58196473093e-06	-1.64472701552e-06	0.00887104939935	8.27641440766e-07	-8.47214511561e-05	-0.000996113023698	-0.0010236352589	0.313549855585	-14.0339922045	0.532458109624	22.0563136217	391.789167386	-7.16381295668e-06	0.000713332261071	-0.0329505599716	-0.18120524039	0.135233191955	-1.3531155244	1.24800264577	52.8829741564	1206.89731823
0.084	604.180150968	49.2627820231	-12.8205761909	-1.33919769455e-07	-1.61506264801e-05	0.00110975901408	0.3452394468	-0.101250681783	3.9415322307	-1.9357044158e-06	-1.82182072147e-05	0.0102372275382	0.0511451745583	-0.0203881202415	-5.51607881614	-1.57908644215e-06	7.40130457383e-06	0.00922101377936	7.42531859675e-07	-8.54977110249e-05	-0.000556406713894	-0.000716956893327	0.299806875563	-13.4519678402	0.554709547751	22.4465626331	388.708855538	-6.46781955626e-06	0.000678654539754	-0.0364048826628	-0.181070730115	0.133787358338	-1.53855170938	1.3014881448	54.0880239188	1203.2022066
0.085	604.229407361	49.2500047421	-12.7339859009	-1.49527965289e-07	-1.50657651874e-05	0.00105996357128	0.345140142653	-0.0973576120206	3.84460729477	-1.94884682506e-06	-8.0666112931e-06	0.010065964305	0.0511219972676	-0.0259664612214	-5.64060314363	-1.56700101465e-06	1.67695504118e-05	0.00951547789656	6.56862199429e-07	-8.58416094687e-05	-0.000131390173714	-0.000423721063945	0.286664783201	-12.8322168845	0.577349779314	22.8339004915	385.966861294	-5.80816417167e-06	0.00064065622944	-0.0395917379652	-0.180937757239	0.132158392773	-1.71937941981	1.35617667977	55.2890460164	1198.84198865
0.086	604.278651019	49.2373111395	-12.653219223	-1.64076948473e-07	-1.40322011804e-05	0.00100716444276	0.345044683766	-0.09356016249	3.75029176613	-1.95193344862e-06	1.89336417028e-06	0.00985398662178	0.0510931866274	-0.0316548192234	-5.73611286035	-1.54541417618e-06	2.64041265416e-05	0.00975367436313	5.71057093972e-07	-8.57686014439e-05	0.000277406223218	-0.00014331009677	0.27415715115	-12.1830472168	0.60037606093	23.2186627417	383.557639004	-5.18803105936e-06	0.000599609995168	-0.0425007305785	-0.180806502495	0.130351095745	-1.89521463681	1.41206389434	56.4853831133	1193.83220513
0.087	604.327882023	49.2246954388	-12.5781817436	-1.77619384648e-07	-1.30526711687e-05	0.000951895580668	0.344952975876	-0.0898556157532	3.65880170721	-1.94517566641e-06	1.16222002391e-05	0.00960368551589	0.0510586470919	-0.0374242516693	-5.80275203154	-1.51408782776e-06	3.6248570296e-05	0.00993521314557	4.85525000488e-07	-8.52955855242e-05	0.000668625616252	0.000124923214658	0.262309471704	-11.5123116749	0.623785981399	23.6011781968	381.473271188	-4.61032707015e-06	0.000555797983266	-0.045123293227	-0.180677141624	0.128370646128	-2.06568459829	1.46914478302	57.676394257	1188.19008218
0.088	604.377100446	49.2121519812	-12.5087337494	-1.90210414883e-07	-1.21293893021e-05	0.000894668152564	0.344864927536	-0.0862410654481	3.57029890292	-1.9288231602e-06	2.1082812181e-05	0.00931753836785	0.0510183119426	-0.0432460470566	-5.84083874297	-1.47284043752e-06	4.62462101889e-05	0.0100600666404	4.0065684092e-07	-8.44407336114e-05	0.0010410782093	0.00038164776206	0.251139623101	-10.8273855321	0.647577453842	23.9817666882	379.703711584	-4.07767307435e-06	0.000509510008323	-0.0474526566588	-0.180549845007	0.126222588806	-2.2304300454	1.52741370841	58.8614565264	1181.9344566
0.089	604.42630636	49.1996752678	-12.4446930885	-2.01907144866e-07	-1.12640706639e-05	0.000835969123754	0.344780450269	-0.0827134686557	3.48489468195	-1.90316143983e-06	3.0240628567e-05	0.00899809440422	0.0509721429726	-0.0490918929861	-5.85085311596	-1.4215470723e-06	5.63405202353e-05	0.0101285534524	3.16824810728e-07	-8.32233267738e-05	0.00139373546585	0.000627546751291	0.240658355361	-10.1351499481	0.671748705716	24.3607370595	378.237031135	-3.5923971826e-06	0.000461041775174	-0.0494838096385	-0.180424777302	0.12391282014	-2.38910728495	1.58686441998	60.0399666055	1175.08570158
0.09	604.475499828	49.187260001	-12.385840416	-2.12768158243e-07	-1.04579560892e-05	0.000776260025604	0.344699458687	-0.0792696943352	3.40265395911	-1.86850929801e-06	3.90636550672e-05	0.00864795859609	0.0509201300102	-0.0549340316523	-5.83342421646	-1.36013908376e-06	6.64754568579e-05	0.0101413197929	2.34381349415e-07	-8.1663595852e-05	0.00172572637782	0.000863310823907	0.230869789871	-9.44198103117	0.696298266945	24.7383853983	377.059646329	-3.1565297236e-06	0.000410693142827	-0.0512134550562	-0.180302097106	0.121447571657	-2.54138968291	1.64749007441	61.2113422625	1167.66561242
0.091	604.524680908	49.1749011166	-12.3319282532	-2.2285305529e-07	-9.71183800573e-06	0.000715976141383	0.344621870556	-0.075906567798	3.32359911525	-1.8252162086e-06	4.75225237664e-05	0.0082697788024	0.050862290293	-0.0607454027951	-5.78931806918	-1.28860346648e-06	7.65957776887e-05	0.0100993218686	1.53658267604e-07	-7.97825677691e-05	0.00203632978789	0.00108963168269	0.221771927699	-8.75374331338	0.721224956392	25.114993497	376.156551121	-2.77179993463e-06	0.000358766435119	-0.0526399603598	-0.180181956624	0.118833391977	-2.68696967699	1.70928325741	62.3750237378	1159.69733813
0.092	604.573849656	49.1625938136	-12.2826781273	-2.32222017812e-07	-9.02608703791e-06	0.000655525794256	0.344547606817	-0.072620911223	3.24771403475	-1.77365968248e-06	5.55905284564e-05	0.00786623057758	0.0507986677045	-0.0664997741519	-5.71942464454	-1.20698190687e-06	8.66473415419e-05	0.0100038058378	7.49660248631e-08	-7.76019177135e-05	0.00232497032343	0.00130719622758	0.213357162078	-8.07578792846	0.746527866911	25.4908275411	375.511537008	-2.43963431587e-06	0.000305564802392	-0.0537633050935	-0.180064501365	0.116077127123	-2.82556002913	1.7722360068	63.5304750406	1151.20526749
0.093	604.623006119	49.150333568	-12.2378139496	-2.40935840644e-07	-8.40155862711e-06	0.00059353102734	0.344476591573	-0.0694095759018	3.17495660763	-1.71424800979e-06	6.32328169421e-05	0.00741834639376	0.0507293318899	-0.0721718551287	-5.62473730906	-1.11536977851e-06	9.65769151751e-05	0.00985534142867	-1.39381854424e-09	-7.51177691012e-05	0.00264332690122	0.00151668122555	0.205612833867	-7.41286849295	0.772206349254	25.8661371447	375.107670202	-2.16116895344e-06	0.000251365922481	-0.0546344547284	-0.179949869702	0.113186199334	-2.95629555068	1.83633983772	64.6771867928	1142.21823696
0.094	604.672150344	49.1381161746	-12.1969733238	-2.49055403348e-07	-7.83756678105e-06	0.000534452664792	0.344408752045	-0.0662694804979	3.10523420013	-1.64741572896e-06	7.04317447044e-05	0.00697950913096	0.0506543772434	-0.0777374379058	-5.50642824505	-1.01391451689e-06	0.000106333608074	0.00965804436959	-7.51334769607e-08	-7.23615477319e-05	0.00286911583737	0.00171874847868	0.198521672392	-6.76945445707	0.798259994935	26.2411542173	374.926475021	-1.93724746717e-06	0.000196477050053	-0.0551432901281	-0.179838192679	0.11016784514	-3.08041283616	1.90158576816	65.8146740873	1132.75635204
0.095	604.721282371	49.1259377592	-12.1598577499	-2.56640344075e-07	-7.33231467214e-06	0.000476051553028	0.344344018483	-0.0631976438146	3.03843916627	-1.57360894432e-06	7.71818245763e-05	0.00652065061286	0.0505739217997	-0.0831734493698	-5.36559468295	-9.02813319883e-07	0.000115868785932	0.00941231134659	-1.46008115628e-07	-6.93877296028e-05	0.00307852042081	0.00191404044727	0.192062264784	-6.14936075865	0.82468861817	26.6160922532	374.949596784	-1.76839697827e-06	0.000141223927757	-0.0553629544641	-0.179729594107	0.107029299596	-3.19667825266	1.96796434388	66.9424773593	1122.85019199
0.096	604.770402237	49.1137947661	-12.1261281967	-2.63748965776e-07	-6.88492872996e-06	0.000418720331326	0.344282324059	-0.0601912037657	2.97444093158	-1.49328555315e-06	8.34649577682e-05	0.0060456157708	0.0504881060736	-0.0884580028391	-5.20351225577	-7.82311348371e-07	0.000125135157092	0.00912043097271	-2.13809053979e-07	-6.62141470997e-05	0.00326864458532	0.00210317639019	0.186209621057	-5.55592669527	0.851492237334	26.991146075	375.15804693	-1.65483804392e-06	8.58939409349e-05	-0.0552970191797	-0.179624190218	0.103778477761	-3.30496541632	2.03546566581	68.0601664911	1112.52807165
0.097	604.819509977	49.1016839815	-12.0954418182	-2.70438521798e-07	-6.49418331414e-06	0.000362770500324	0.344223604738	-0.057247438818	2.91308896407	-1.40691980745e-06	8.92665336393e-05	0.00555753597153	0.0503970918145	-0.0935705153534	-5.02151277274	-6.5269987605e-07	0.00013408778755	0.00878482994277	-2.78346457281e-07	-6.28606595046e-05	0.00343833060489	0.0022867490223	0.180935643161	-4.9920290983	0.878671056072	27.366491399	375.532601045	-1.5965062567e-06	3.07696335046e-05	-0.0549515956809	-0.179522089267	0.100423425389	-3.4051393288	2.10407941907	69.1673400253	1101.81899668
0.098	604.86860562	49.0896025349	-12.0674519539	-2.76764894216e-07	-6.15856152154e-06	0.000308473084865	0.344167799125	-0.0543637862871	2.85421609762	-1.31499905867e-06	9.45749639124e-05	0.00505932457449	0.0503010606766	-0.0984917604667	-4.8209774539	-5.14313859539e-07	0.000142684245471	0.00840808590002	-3.39450800099e-07	-5.934802613e-05	0.00358693614424	0.00246532163527	0.176209582777	-4.46009166792	0.906225444109	27.7422846764	376.05395379	-1.59305809541e-06	-2.38733109273e-05	-0.0543342931828	-0.179423391395	0.0969723185851	-3.4970742783	2.17379490198	70.2636258051	1090.75256284
0.099	604.917689195	49.0775479006	-12.0418167114	-2.82782321565e-07	-5.8762931769e-06	0.00025606360442	0.344114848303	-0.0515378571949	2.79764208687	-1.21802083327e-06	9.93814868891e-05	0.00455372137901	0.0502002128401	-0.103203912673	-4.60332695965	-3.67529365051e-07	0.000150884743505	0.00799291016823	-3.96973542777e-07	-5.56974592258e-05	0.00371419766416	0.00263942566917	0.171998485032	-3.96210382272	0.934155917992	28.1186630888	376.702870984	-1.64387848884e-06	-7.77674759306e-05	-0.0534540368238	-0.17932818851	0.0934334503572	-3.58066217729	2.24460105564	71.3486815083	1079.35884367
0.1	604.966760728	49.0655178956	-12.0181932449	-2.88543162378e-07	-5.64538844777e-06	0.000205745853841	0.344064695651	-0.0487674477982	2.74317670637	-1.11649008522e-06	0.000103680009214	0.00404332327029	0.0500947655926	-0.1076905822	-4.37001209421	-2.12760861308e-07	0.000158652263981	0.0075421307836	-4.50787420362e-07	-5.19302959456e-05	0.00382012889623	0.00280955871831	0.168267613248	-3.49963974482	0.962463121879	28.4957446859	377.460323122	-1.74808970223e-06	-0.000130654950852	-0.0523209130194	-0.17923656418	0.0898152106988	-3.65581713943	2.31648649393	72.422195069	1067.66827768
0.101	605.015820242	49.053510674	-11.9962501526	-2.94097690725e-07	-5.46366824778e-06	0.000157694546133	0.344017286653	-0.046050548164	2.69062256184	-1.01091659513e-06	0.000107466970957	0.00353060021586	0.0499849518813	-0.111936840542	-4.12250458976	-5.04583961481e-08	0.000165952666339	0.00705867393123	-5.00786445566e-07	-4.80677544611e-05	0.00390495407288	0.00297618295234	0.164980854805	-3.07387714225	0.991147808548	28.8736286524	378.307609985	-1.90456139022e-06	-0.000182288425134	-0.0509460355443	-0.179148593543	0.0861260632889	-3.72247768031	2.38943953396	73.4838849901	1055.71156463
0.102	605.06486776	49.041524718	-11.9756617546	-2.99493920927e-07	-5.32879215582e-06	0.000112057637786	0.343972568705	-0.04338534793	2.63977790624	-9.01812497985e-07	0.000110741223337	0.00301790454415	0.0498710188426	-0.115929236719	-3.86228776374	1.18895324769e-07	0.000172754775496	0.00654554438268	-5.46885696614e-07	-4.41307476359e-05	0.00396905957755	0.00313972393256	0.162101105632	-2.68562120238	1.02021082072	29.2523956976	379.22648035	-2.11192168015e-06	-0.000232432154714	-0.0493414236152	-0.179064343251	0.0823745206372	-3.78060762293	2.46344822672	74.5335005441	1043.5195434
0.103	605.113903302	49.02955883	-11.956114769	-3.04777459179e-07	-5.2382843483e-06	6.89579772504e-05	0.343930490911	-0.0407702394333	2.59043908701	-7.89689930081e-07	0.000113503912472	0.0025074737258	0.049753226322	-0.119655804538	-3.59084787438	2.94787937979e-07	0.000179030450924	0.00600580647401	-5.89020938926e-07	-4.01397369867e-05	0.0040129617207	0.00330056980141	0.15959063206	-2.33532594254	1.04965307285	29.6321085503	380.199225066	-2.36856916408e-06	-0.000280862813147	-0.0475198932508	-0.178983871431	0.0785691186285	-3.83019639447	2.53850038793	75.5708218685	1031.12310538
0.104	605.162926887	49.0176121192	-11.9373073578	-3.09991380301e-07	-5.18955789538e-06	2.84949286071e-05	0.343891003882	-0.0382038184754	2.54240282858	-6.75058791224e-07	0.000115758365243	0.00200143181676	0.0496318453889	-0.123106061559	-3.30966616786	4.76680481901e-07	0.00018475463692	0.00544256551861	-6.2714811523e-07	-3.61146156221e-05	0.00403728100851	0.00345907082247	0.157411410079	-2.02311802029	1.0794755334	30.012812549	381.208772328	-2.67268568834e-06	-0.000327370235385	-0.0454949512254	-0.178907227676	0.0747183908935	-3.87125907571	2.61458362884	76.5956599622	1018.5530819
0.105	605.211938535	49.005683989	-11.9189529419	-3.15176128039e-07	-5.1799375805e-06	-9.25429885679e-06	0.343854059532	-0.0356848828717	2.49546837877	-5.58424621196e-07	0.000117509974812	0.00150178732112	0.0495071568581	-0.126271000088	-3.02021088995	6.64010497394e-07	0.000189905394066	0.00485894877365	-6.61242729352e-07	-3.20746126221e-05	0.00404272499151	0.00361553924795	0.155525440875	-1.74882038726	1.10967920783	30.3945363182	382.238765987	-3.02224983502e-06	-0.000371758057961	-0.0432806939261	-0.178834453059	0.0708308434177	-3.9038358758	2.69168538711	77.6078565745	1005.84014267
0.106	605.260938265	48.9937741226	-11.900780201	-3.20369437516e-07	-5.20668137288e-06	-4.4233285905e-05	0.343819610876	-0.0332124290043	2.4494393561	-4.40286591503e-07	0.000118766084574	0.00101043220258	0.0493794498227	-0.129143070809	-2.7239305519	8.56195150722e-07	0.000194463912589	0.00425808827221	-6.9129914262e-07	-2.80382139131e-05	0.00403007242651	0.00377024948965	0.153895042513	-1.51197633579	1.14026512225	30.7772925189	383.273635446	-3.41505099423e-06	-0.000413844260458	-0.0408917110684	-0.178765580173	0.0669149295668	-3.92799182609	2.7697929574	78.607283997	993.014702348
0.107	605.309926093	48.9818824658	-11.8825340271	-3.256062785e-07	-5.26700059505e-06	-7.64051584248e-05	0.343787611838	-0.0307856465663	2.4041255198	-3.21135614129e-07	0.000119535870175	0.000529138999756	0.0492490202075	-0.131716159605	-2.42224703971	1.05263436115e-06	0.000198414508269	0.00364310308683	-7.17329797898e-07	-2.40230966432e-05	0.00400016211325	0.0039234385696	0.15248311739	-1.31187391113	1.17123430784	31.1610786613	384.298649369	-3.84870393e-06	-0.000453461611089	-0.0383429901938	-0.178700633195	0.0629790256851	-3.94381593727	2.84889352178	79.5938447606	980.106824921
0.108	605.358902039	48.9700092096	-11.8639779091	-3.30918818233e-07	-5.35807887079e-06	-0.000105751393053	0.343758017059	-0.0284039116939	2.35934422491	-2.01452569486e-07	0.00011983021911	5.95588702208e-05	0.0491161693486	-0.133985558048	-2.1165498457	1.25271391605e-06	0.000201744601534	0.00301708344451	-7.39364383349e-07	-2.00460742578e-05	0.00395388265758	0.00407530682621	0.151253395829	-1.14756921035	1.20258778616	31.5458779714	385.299970806	-4.3206637449e-06	-0.000490458018715	-0.0356498250593	-0.178639627979	0.05903140744	-3.9514205528	2.92897417978	80.5674712448	967.146143479
0.109	605.407866121	48.9581547743	-11.8448929787	-3.36336402584e-07	-5.4770898323e-06	-0.000132270529967	0.343730781714	-0.0260667786953	2.31492177234	-8.17066555725e-08	0.000119661608717	-0.000396779655562	0.0489812026055	-0.135947928288	-1.80819063613	1.45580855729e-06	0.000204444680934	0.00238307535545	-7.57448946281e-07	-1.61230516073e-05	0.00389216264347	0.00422601885204	0.150170655838	-1.0179107717	1.23432655529	31.9316603005	386.26468736	-4.82824115156e-06	-0.000524696794605	-0.0328277267205	-0.178582572161	0.0550802269203	-3.95094048651	3.010021978	81.528125196	954.161758916
0.11	605.456818358	48.9463197882	-11.8250794411	-3.41885554309e-07	-5.62121361779e-06	-0.000155977041029	0.343705861339	-0.0237739705278	2.27069456247	3.76461400436e-08	0.000119043982515	-0.000838472749487	0.04884442801	-0.137601262698	-1.49847818317	1.6612850235e-06	0.000206508251499	0.00174406577293	-7.71644966282e-07	-1.22689883938e-05	0.00381596378353	0.00437570463955	0.149200919177	-0.921562549469	1.26645157698	32.3183830684	387.180848485	-5.36861796154e-06	-0.000556056825354	-0.0298923347772	-0.178529465303	0.0511334906925	-3.94253196917	3.09202393918	82.4757971642	941.182177411
0.111	605.50575877	48.9345050699	-11.8043570518	-3.475899872e-07	-5.78765216375e-06	-0.000176900050885	0.34368321167	-0.0215253682279	2.2265100372	1.56164444142e-07	0.000117992625682	-0.00126424091572	0.0487061549592	-0.138944838925	-1.18867427151	1.86850503388e-06	0.000207931769255	0.0011029697406	-7.82028395752e-07	-8.49787054656e-06	0.00372627191096	0.00452446091131	0.148311624338	-0.857027129121	1.29896376463	32.7059922345	388.037483668	-5.93886270478e-06	-0.000584432661114	-0.0268593367433	-0.178480299038	0.0471990388206	-3.92637177452	3.1749670907	83.4105058651	928.23522448
0.112	605.554687379	48.9227116089	-11.78256464	-3.53470634933e-07	-5.9736433029e-06	-0.000195082227407	0.343662788486	-0.0193209994458	2.18222752702	2.73422777038e-07	0.000116524040109	-0.00167293023053	0.0485666929543	-0.139979170805	-0.879989488487	2.07682819987e-06	0.000208714562732	0.000462617213238	-7.88688675399e-07	-4.82268874756e-06	0.00362409168702	0.00467235261191	0.147471776867	-0.822667813434	1.33186397239	33.0944232823	388.824611925	-6.53594629624e-06	-0.000609734521808	-0.023744384644	-0.178435057256	0.0432845249758	-3.90265591512	3.25883849236	84.3322974667	915.347978732
0.113	605.603604205	48.9109405465	-11.7595601082	-3.59545693425e-07	-6.176473681e-06	-0.000210578528798	0.343644547473	-0.0171610262762	2.13771881186	3.89012706997e-07	0.000114655819809	-0.00206351036872	0.048426350391	-0.14070595574	-0.573580380878	2.28561485258e-06	0.000208858742676	-0.000174257325167	-7.91727731691e-07	-1.25542383732e-06	0.00351043813346	0.0048194145393	0.146652077908	-0.816730103685	1.36515298513	33.4836022154	389.533254314	-7.15675766929e-06	-0.000631888224302	-0.0205630203445	-0.178393716295	0.0393973976385	-3.87159875932	3.3436252635	85.2412448079	902.5467037
0.114	605.652509272	48.899193156	-11.7352209091	-3.65830675515e-07	-6.39349049951e-06	-0.000223455108218	0.343628444093	-0.0150457325411	2.09286865825	5.02543880591e-07	0.000112406527379	-0.00243507449219	0.0482854334036	-0.141128019048	-0.270546234795	2.49422877448e-06	0.00020836910112	-0.000805025788017	-7.91258962989e-07	2.19296124162e-06	0.00338633202441	0.00496565309407	0.145825031645	-0.837362422059	1.39883150952	33.8734465554	390.155425763	-7.79811929907e-06	-0.000650835035255	-0.01733060156	-0.178356245155	0.035544882463	-3.83343159163	3.42931460918	86.1374465552	889.856790869
0.115	605.701402604	48.8874708232	-11.7094445229	-3.72338476812e-07	-6.62211209419e-06	-0.000233788081148	0.343614433472	-0.0129755106236	2.04757517669	6.13644930167e-07	0.000109795571773	-0.00278683672012	0.0481442447663	-0.14124925555	0.0280732305255	2.70203982528e-06	0.000207253000489	-0.00142717547262	-7.87406220488e-07	5.51252376153e-06	0.0032527930154	0.00511104812592	0.144965032054	-0.882636760307	1.43290016596	34.2638663323	390.684127969	-8.45680254304e-06	-0.00066653145269	-0.0140622333118	-0.17832260573	0.0317339659394	-3.7884014555	3.51589384561	87.0210263037	877.30270613
0.116	605.750284227	48.8757750283	-11.6821460724	-3.79079451531e-07	-6.85983734269e-06	-0.000241662415841	0.343602470293	-0.010950848041	2.00174998818	7.21964260368e-07	0.000106843088629	-0.00311812956768	0.048003082854	-0.141074569114	0.321299640986	2.9084264527e-06	0.000205520254355	-0.0020383167972	-7.80302789953e-07	8.69433730783e-06	0.0031108340772	0.00525555485697	0.144048430048	-0.950567251835	1.46735948166	34.6547650669	391.113341313	-9.12954273008e-06	-0.000678948921375	-0.0107727040566	-0.178292753057	0.0279713802457	-3.73676993197	3.60335042457	87.8921316234	864.907933187
0.117	605.799154168	48.8641073254	-11.6532597542	-3.86061497202e-07	-7.10425399959e-06	-0.000247170897971	0.343592508712	-0.00897231391571	1.95531826257	8.27170716273e-07	0.000103569823181	-0.00342840132862	0.0478622406642	-0.140609810584	0.608217419765	3.11277808033e-06	0.000203183000894	-0.00263619012477	-7.700903799e-07	1.17304827982e-05	0.00296145690362	0.00539910586338	0.14305358276	-1.03912732442	1.50220988457	35.046040737	391.43799874	-9.81305393406e-06	-0.000688073486599	-0.00747642639205	-0.178266635572	0.0242635893794	-3.67881180043	3.69167195691	88.7509330568	852.694933662
0.118	605.848012456	48.8524693279	-11.6227355003	-3.93290147164e-07	-7.35304592389e-06	-0.000250412950635	0.343584502282	-0.00704054540529	1.90821875841	9.28954136058e-07	9.99970163881e-05	-0.00371721225684	0.0477220049017	-0.13986171435	0.887975048565	3.31449736573e-06	0.000200255569913	-0.00321867183589	-7.56918121214e-07	1.4614034573e-05	0.00280564664593	0.00554161309726	0.141960885011	-1.1462681732	1.53745169829	35.4375867172	391.653961692	-1.05040433728e-05	-0.000693905390895	-0.00418738219948	-0.178244195389	0.0206167766396	-3.61481367913	3.78084623498	89.5976230802	840.685113054
0.119	605.896859122	48.8408626884	-11.5905437469	-4.00768669731e-07	-7.60399921084e-06	-0.000251493623256	0.343578403892	-0.00515623421336	1.86040362529	1.02702579175e-06	9.61462949972e-05	-0.003984230525	0.0475826551275	-0.138837834017	1.15978561662	3.51300232299e-06	0.000196754344608	-0.00378377877493	-7.40941583157e-07	1.73390415423e-05	0.00264436729253	0.00568296993176	0.14075278398	-1.26993388963	1.573085138	35.8292926962	391.757996333	-1.11992253774e-05	-0.00069645861833	-0.000919072670392	-0.178225368584	0.0170368334288	-3.54507274227	3.87086125403	90.4324150228	828.898772124
0.12	605.945694198	48.8292890831	-11.556666851	-4.08498172993e-07	-7.85500731263e-06	-0.000250522580326	0.343574165718	-0.00332011332409	1.81183815328	1.12111872214e-06	9.20395657848e-05	-0.00422922789973	0.0474444629717	-0.137546477651	1.42292711619	3.70772830496e-06	0.000192697619323	-0.00432967179409	-7.22321810328e-07	1.99005041141e-05	0.00247855785108	0.00582305321317	0.139413778849	-1.40807637312	1.60911030713	36.221045563	391.747737287	-1.18953348827e-05	-0.000695760392205	0.00231552491964	-0.178210085493	0.013529349358	-3.46989539929	3.96170523252	91.2555419581	817.355098467
0.121	605.994517718	48.8177501957	-11.5211081505	-4.16477714227e-07	-8.10407515573e-06	-0.000247613105878	0.34357173919	-0.00153294401832	1.76250045816	1.21098796221e-06	8.76989143478e-05	-0.00445207497433	0.0473076914114	-0.135996642832	1.67674252167	3.8981298417e-06	0.000188105454165	-0.00485465852244	-7.01224384637e-07	2.22943472698e-05	0.00230912846033	0.0059617253056	0.137930406003	-1.55866931726	1.64552719504	36.6127302577	391.621652128	-1.25891403941e-05	-0.000691850630677	0.0055039981367	-0.178198271016	0.0100996036977	-3.38959592138	4.05336663129	92.0672555669	806.072119156
0.122	606.043329717	48.8062477016	-11.483880043	-4.24704412954e-07	-8.34932229795e-06	-0.000242881178556	0.343571074966	0.00020449670717	1.71238099271	1.29641067388e-06	8.31465090035e-05	-0.00465273571418	0.047172594114	-0.134197952004	1.92063913419	4.08368233264e-06	0.000182999527719	-0.00535719436878	-6.77818516094e-07	2.45173898151e-05	0.00213695663024	0.00609883611424	0.136291211269	-1.71972015197	1.68233567546	37.0042305853	391.379003085	-1.32774563925e-05	-0.000684781365982	0.00863453125402	-0.178189844936	0.00675255811041	-3.30449525302	4.14583417156	92.8678249784	795.066703903
0.123	606.092130232	48.7947832553	-11.4450130463	-4.33173566686e-07	-8.5889851666e-06	-0.000236444558747	0.343572122929	0.0018914282665	1.66148212599	1.37718618332e-06	7.84045098681e-05	-0.00483126255677	0.0470394148439	-0.132160588322	2.15408822946	4.26388359086e-06	0.000177402988708	-0.00583588365332	-6.52276165911e-07	2.65673105507e-05	0.00196288484114	0.00623422507489	0.134486710048	-1.88928229009	1.71953550575	37.3954299905	391.019807245	-1.39571551419e-05	-0.00067461613299	0.01169593473	-0.178184722231	0.00349285069672	-3.21491957421	4.23909685185	93.6575356018	784.354542878
0.124	606.140919303	48.7833584745	-11.404548645	-4.41878768481e-07	-8.82141842325e-06	-0.000228421954545	0.343574832182	0.00352707811601	1.60981757334	1.45313592981e-06	7.34949831044e-05	-0.00498779097061	0.0469083869336	-0.129895232156	2.37662410224	4.43825523882e-06	0.000171340307211	-0.00628947934079	-6.24771204631e-07	2.84426120104e-05	0.00178771807811	0.00636772309807	0.132509336305	-2.0654651948	1.75712632689	37.786212289	390.544789899	-1.46251778737e-05	-0.000661429330425	0.0146776704001	-0.17818281341	0.000324791386333	-3.12119904649	4.33314396362	94.4366879365	773.95012651
0.125	606.18969697	48.7719749303	-11.3625392914	-4.50812025453e-07	-9.04509552034e-06	-0.000218932239646	0.343579151067	0.0051106927674	1.55741172913	1.52410333181e-06	6.84398209136e-05	-0.00512253341102	0.0467797328181	-0.127412998786	2.58784263872	4.60634395587e-06	0.000164837126898	-0.00671688128634	-5.95478607819e-07	3.0142581613e-05	0.00161222112717	0.00649915445732	0.130353382204	-2.24644300764	1.79510766421	38.1764623555	389.955343063	-1.52785453198e-05	-0.000645305561797	0.0175698668543	-0.178184024835	-0.00274764148224	-3.0236666908	4.42796510578	95.2055963811	763.866762634
0.126	606.238463274	48.7606341345	-11.3190526962	-4.59963877447e-07	-9.2586084675e-06	-0.000208093654673	0.343585027188	0.00664154817457	1.50429908512	1.58995357591e-06	6.32606672743e-05	-0.00523577386758	0.0466536636301	-0.124725377372	2.78740018944	4.7677225787e-06	0.000157920118756	-0.00711713499696	-5.64573691639e-07	3.16672507464e-05	0.00143711713953	0.00662833861287	0.128014928889	-2.43046362259	1.83347892877	38.5660667663	389.253478499	-1.59143675805e-05	-0.000626338959641	0.0203633374581	-0.178188259058	-0.00572080334672	-2.92265703809	4.52355019799	95.9645880377	754.116550747
0.127	606.28721826	48.7493375277	-11.274160862	-4.69323515121e-07	-9.46066688132e-06	-0.000196023172952	0.343592407441	0.008118959439	1.45052344399	1.65057333423e-06	5.79788493752e-05	-0.00532786193051	0.0465303788556	-0.121844171464	2.97501162507	4.92199105665e-06	0.000150616837148	-0.00748942821885	-5.32231390072e-07	3.30173523883e-05	0.00126308614428	0.00675509196222	0.125491769805	-2.61585454615	1.87223941935	38.954914395	388.441778937	-1.65298533096e-05	-0.000604632498561	0.0230495847019	-0.178195415151	-0.0085913844166	-2.8185051016	4.61988949276	96.7140015186	744.710410926
0.128	606.335961972	48.7380864727	-11.2279491425	-4.78878896742e-07	-9.65009636077e-06	-0.000182835785955	0.343601238066	0.00954228981357	1.39613730507	1.70587041632e-06	5.26153148064e-05	-0.0053992072072	0.0464100660493	-0.118781441185	3.15044893452	5.06877726465e-06	0.000142955578845	-0.00783308838831	-4.98625575129e-07	3.41942774981e-05	0.00109076407537	0.00687922951081	0.122783327374	-2.80103031547	1.91138832503	39.3428969626	387.523356135	-1.71223182096e-05	-0.000580297301455	0.025620809511	-0.178205389048	-0.0113564095058	-2.7115450768	4.7169735864	97.454185759	735.658069912
0.129	606.384694456	48.7268822524	-11.1804914474	-4.88616671832e-07	-9.82545381827e-06	-0.000167879129047	0.343611464689	0.0109109551568	1.341193381	1.75577571894e-06	4.71952904179e-05	-0.00544084156966	0.0462929006036	-0.115549450169	3.31353309596	5.20773778258e-06	0.000134965457013	-0.00814715527404	-4.63934041656e-07	3.5188789448e-05	0.000898259824348	0.00700056645104	0.119890553084	-2.98451826366	1.95092472826	39.7299094953	386.501709424	-1.76891868259e-05	-0.000553439931261	0.0280939308763	-0.178218074019	-0.014013531851	-2.60269961343	4.81479342788	98.1854971949	726.964801829
0.13	606.43341576	48.7157260422	-11.1319293976	-4.98522355238e-07	-9.98591299532e-06	-0.00015303922505	0.343623032385	0.0122244368322	1.28576996969	1.80024198387e-06	4.17372394596e-05	-0.00547526034688	0.0461790455897	-0.112160577796	3.46421165034	5.33855838346e-06	0.000126675744749	-0.00843226925587	-4.28336049587e-07	3.60071946902e-05	0.000738550660144	0.00711891964723	0.116815839301	-3.16490930227	1.99084760844	40.1158508662	385.381032361	-1.8228001339e-05	-0.000524189094887	0.0304077418715	-0.178233360922	-0.0165602738228	-2.49078433018	4.91334032746	98.9083019659	718.644740175
0.131	606.482125933	48.7046189075	-11.0823397636	-5.0858086999e-07	-1.01311165082e-05	-0.000137367800663	0.343635885749	0.0134822919347	1.22994023538	1.83923793118e-06	3.6254655152e-05	-0.00548990826843	0.046068651645	-0.108627311445	3.60232105205	5.46095419926e-06	0.000118115886849	-0.00868744654406	-3.91998990098e-07	3.66669242876e-05	0.000580908534604	0.00723410904359	0.113562953425	-3.34086245098	2.03115584598	40.5006242078	384.165650846	-1.873644144e-05	-0.000492691107083	0.0325882337362	-0.178251138195	-0.0189942728086	-2.37721364142	5.0126059658	99.6229747051	710.700738259
0.132	606.530825023	48.693561821	-11.0318336487	-5.18776563446e-07	-1.02602704045e-05	-0.000120939991994	0.343649968971	0.0146841532286	1.17378235236	1.87274884316e-06	3.07671688152e-05	-0.00548506440509	0.0459618568777	-0.104962223148	3.72785554209	5.57467008965e-06	0.000109315893948	-0.00891253925721	-3.55080592538e-07	3.71698708328e-05	0.000424984555865	0.0073459589836	0.110136926596	-3.51119120693	2.07184822667	40.8841371849	382.860303253	-1.92123277048e-05	-0.000459081422565	0.0346311352998	-0.178271292328	-0.0213139931529	-2.26222704712	5.11258240017	100.329894033	703.137918226
0.133	606.579513082	48.6825556403	-10.980527401	-5.29093037601e-07	-1.03726779038e-05	-0.000103875006566	0.343665225915	0.0158297343656	1.11737992172	1.90077933771e-06	2.52938202748e-05	-0.00546163267572	0.0458587868304	-0.101177871626	3.84084750267	5.67948096645e-06	0.000100305859635	-0.00910752936946	-3.17736514363e-07	3.75182855171e-05	0.000271844812696	0.00745429941128	0.106543928768	-3.67480444845	2.11292344644	41.2663023517	381.470030282	-1.96536184554e-05	-0.000423500078655	0.0365315525209	-0.178293708403	-0.0235181560951	-2.14609883714	5.21326206876	101.029443148	695.960311033
0.134	606.62819016	48.6716011073	-10.9285392761	-5.39513254797e-07	-1.04677564881e-05	-8.62821620018e-05	0.3436816002	0.0169188347321	1.0608208112	1.92335263109e-06	1.98527664815e-05	-0.00542047491083	0.0457595545128	-0.0972867635772	3.94136859392	5.77519181931e-06	9.11158461042e-05	-0.00927249769123	-2.80119679585e-07	3.77153840376e-05	0.000122352228262	0.00755896696171	0.102791172087	-3.83070891413	2.15438011633	41.6470374256	380.00011768	-2.0058414307e-05	-0.000386091624553	0.0382853556831	-0.178318270363	-0.0256057641853	-2.02911734337	5.3146377947	101.722008747	689.170886617
0.135	606.67685631	48.6606988432	-10.8759894371	-5.50019646886e-07	-1.05450276909e-05	-6.82602437019e-05	0.343699035289	0.0179513433088	1.00419634231	1.94050967774e-06	1.44613268191e-05	-0.00536240441416	0.0456642604737	-0.0933013145581	4.02952944426	5.86163763574e-06	8.17757867457e-05	-0.00940762102585	-2.42379417866e-07	3.77651394014e-05	-2.284150055e-05	0.0076598059535	0.0988868114946	-3.97801226985	2.1962167678	42.0262655167	378.456064539	-2.04249622988e-05	-0.000347004359032	0.0398891753595	-0.1783448613	-0.0275761098279	-1.91157394159	5.41670278907	102.407979979	682.771578006
0.136	606.725511584	48.6498493485	-10.8230004311	-5.6059421444e-07	-1.06041074161e-05	-4.98992066253e-05	0.343717474581	0.0189272416881	0.947600416141	1.95230835198e-06	9.13602167445e-06	-0.00528820587504	0.045572992911	-0.0892338108734	4.10547792513	5.93868322506e-06	7.23153918937e-05	-0.00951316867808	-2.0466079841e-07	3.76720995098e-05	-0.00016323828261	0.00775666928141	0.0948398443198	-4.11592207983	2.23843185822	42.4039153163	376.843534647	-2.07516592781e-05	-0.000306389599546	0.0413403436111	-0.178373363743	-0.0294287754604	-1.79375732329	5.51945065277	103.087747423	676.763309125
0.137	606.774156036	48.6390530004	-10.7696957588	-5.71218616969e-07	-1.06446976426e-05	-3.12812463323e-05	0.343736861505	0.0198466063166	0.891128840856	1.95882266022e-06	3.89259480195e-06	-0.00519864786997	0.0454858278189	-0.0850963732698	4.16939728198	6.00622295032e-06	6.2764058634e-05	-0.0095894978413	-1.67104121677e-07	3.74412539558e-05	-0.000298452825385	0.00784941920865	0.0906600101727	-4.24374621445	2.2810237765	42.7799212444	375.168321466	-2.10370545825e-05	-0.000264401009115	0.042636837252	-0.178403659945	-0.0311636292341	-1.67595022393	5.62287537752	103.761702088	671.146020845
0.138	606.822789717	48.6283100538	-10.7161974907	-5.81874255331e-07	-1.0666579081e-05	-1.24816304594e-05	0.343757139614	0.0207096099987	0.834878522903	1.96014197056e-06	-1.25397412132e-06	-0.00509448997657	0.0454028291708	-0.0809009228662	4.22150352533	6.06418037254e-06	5.31507858025e-05	-0.00963704782172	-1.29844527203e-07	3.70779349934e-05	-0.000428185099607	0.00793792805991	0.0863576923319	-4.36088946717	2.3239908489	43.1542235603	373.436310392	-2.12798520728e-05	-0.000221193971615	0.0437772377469	-0.178435632169	-0.0327808181791	-1.55842766596	5.7269713458	104.43023446	665.918723896
0.139	606.871412683	48.6176206409	-10.6626281738	-5.92542347099e-07	-1.06696044559e-05	6.43088058805e-06	0.34377825268	0.021516522692	0.778946863487	1.95637025244e-06	-6.2894621209e-06	-0.00497648602259	0.0453240491346	-0.0766591495078	4.26204319147	6.11250781282e-06	4.35040947534e-05	-0.00965633427654	-9.30116890238e-08	3.65877413643e-05	-0.000552202158414	0.00802207881677	0.0819438213986	-4.46685239934	2.3673313449	43.5267684363	371.653441571	-2.14789115623e-05	-0.000176925007376	0.0447606907322	-0.178469162958	-0.0342807598595	-1.44145569473	5.83173332982	105.093733579	661.079514038
0.14	606.920024985	48.6069847716	-10.6091108322	-6.03203995416e-07	-1.06536921771e-05	2.53936770807e-05	0.343800144797	0.022267711678	0.723431108287	1.94762532245e-06	-1.12003978589e-05	-0.00484538545345	0.0452495283186	-0.072382482492	4.29129083999	6.15118583821e-06	3.38519560248e-05	-0.00964794318061	-5.67295795193e-08	3.59764776447e-05	-0.000670325280905	0.00810176561805	0.0774297811514	-4.56122809509	2.41104348312	43.8975079964	369.825678695	-2.1633249679e-05	-0.000131751225939	0.0455868721405	-0.178504135404	-0.0356641330097	-1.32529060578	5.93715648968	105.752586147	656.625621974
0.141	606.968626679	48.5964023345	-10.5557637215	-6.13840251658e-07	-1.06188203079e-05	4.4350061263e-05	0.343822760473	0.0229636411082	0.668427752098	1.93403809493e-06	-1.59740571849e-05	-0.00470193319845	0.0451792960455	-0.0680820637726	4.30954659873	6.18022267726e-06	2.42217220711e-05	-0.00961252472677	-2.11162884604e-08	3.52501044732e-05	-0.000782421062157	0.00817689416741	0.0728273175732	-4.64369906133	2.45512543728	44.2664003243	367.958976967	-2.17420401978e-05	-8.58298117968e-05	0.0462559561447	-0.178540433404	-0.0369318674941	-1.21017836302	6.04323637059	106.40717568	652.553444359
0.142	607.017217817	48.5858731009	-10.5027041435	-6.244321722e-07	-1.05650207761e-05	6.32490023214e-05	0.343846044729	0.0236048709593	0.614031950012	1.91575183721e-06	-2.05984582551e-05	-0.00454686894209	0.0451133706518	-0.0637687236384	4.3171336698	6.19965357134e-06	1.46400660938e-05	-0.00955078722786	1.37161120657e-08	3.4414696579e-05	-0.000888394726095	0.00824738205195	0.0681484515173	-4.71403305056	2.49957534216	44.6334094388	366.059252031	-2.18046138739e-05	-3.93175402623e-05	0.0467685869243	-0.178577941905	-0.0380851337657	-1.09635418013	6.14996889928	107.057881697	648.858589508
0.143	607.065798451	48.5753967261	-10.4500451088	-6.34960869478e-07	-1.0492373779e-05	8.20449917849e-05	0.343869943193	0.0241920554417	0.560337014729	1.89292143029e-06	-2.5062355582e-05	-0.00438092571163	0.0450517598106	-0.059452958823	4.31439596092	6.20954006786e-06	5.13292694243e-06	-0.00946349107493	4.76616636486e-08	3.34764065868e-05	-0.000988185258396	0.00831315897526	0.063405395101	-4.77207978204	2.5443912995	44.9985052418	364.132354122	-2.18204578059e-05	7.62967626402e-06	0.0471258461282	-0.178616547138	-0.039125331945	-0.984042178374	6.2573503796	107.705078948	645.535911601
0.144	607.114368636	48.5649727541	-10.3978991508	-6.45407557556e-07	-1.04010023783e-05	0.000100697809788	0.343894402191	0.0247259409066	0.507433915045	1.86571263606e-06	-2.9355232875e-05	-0.00420482887429	0.0449944608747	-0.0551449129539	4.30169577725	6.20996926125e-06	-4.27454015765e-06	-0.00935144312523	8.06205836882e-08	3.24414334925e-05	-0.00108176093023	0.00837416690886	0.0586104720916	-4.81776623673	2.58957138384	45.3616634412	362.18404449	-2.17892143615e-05	5.48572125798e-05	0.0473292265034	-0.178656136844	-0.0400540805747	-0.873455081251	6.36537748742	108.34913668	642.57955385
0.145	607.162928423	48.5546006185	-10.3463721275	-6.55753592396e-07	-1.02910673009e-05	0.000119172344854	0.343919368843	0.0252073632761	0.455410823924	1.83430137236e-06	-3.34672945324e-05	-0.00401929444069	0.0449414612386	-0.0508543593096	4.27941151132	6.20105298758e-06	-1.35580071724e-05	-0.00921549090432	1.12499297848e-07	3.13159948278e-05	-0.00116911639913	0.00843036016627	0.0537760427319	-4.85109248258	2.63511364828	45.7228654485	360.219970271	-2.17106796912e-05	0.000102212127937	0.0473806042116	-0.178696600487	-0.0408732051339	-0.764794037095	6.47404726473	108.990417952	639.982989464
0.146	607.211477863	48.5442796494	-10.295566082	-6.65980507005e-07	-1.01627619183e-05	0.000137438420382	0.343944791147	0.0256372450524	0.404352728277	1.79887299728e-06	-3.73894556332e-05	-0.00382502776079	0.044892738716	-0.0465906858167	4.24793547444	6.18292697835e-06	-2.26940112925e-05	-0.00905651733593	1.43210446144e-07	3.01063017636e-05	-0.00125026972926	0.008481705404	0.0489144327193	-4.87212754267	2.68101613014	46.0820982553	358.245643336	-2.15848018598e-05	0.00014954353494	0.0472822097931	-0.178737829453	-0.0415847263829	-0.658248460735	6.5833571132	109.629278978	637.739062186
0.147	607.260017007	48.5340090764	-10.2455801964	-6.76070041695e-07	-1.00163074613e-05	0.000155470493748	0.343970618066	0.0260165919276	0.354341021972	1.75962160403e-06	-4.11133308626e-05	-0.00362272269806	0.044848261932	-0.0423628822035	4.20767175197	6.15574997884e-06	-3.16599877317e-05	-0.00887543554238	1.72672865669e-07	2.88185372863e-05	-0.00132525922543	0.00852818155383	0.0440378669531	-4.88100398974	2.72727685641	46.439354288	356.266421964	-2.14116786215e-05	0.000196702941628	0.0470366035834	-0.17877971724	-0.0421908485649	-0.553995903232	6.69330478695	110.266068523	635.840028029
0.148	607.308545906	48.5237880333	-10.1965060234	-6.86004169659e-07	-9.85194846667e-06	0.000173247495425	0.343996799606	0.0263464890435	0.305453209672	1.71674932746e-06	-4.46312222739e-05	-0.00341306012454	0.0448079907263	-0.0381795292265	4.15903420193	6.11970283622e-06	-4.04342975051e-05	-0.00867318400444	2.00811552676e-07	2.74588367272e-05	-0.00139414189269	0.00856977969128	0.0391584079303	-4.87791405585	2.77389384918	46.7946312463	354.28749463	-2.11915548665e-05	0.000243544568287	0.0466466497358	-0.178822159638	-0.0426939475224	-0.452202011715	6.80388838488	110.901127336	634.277597245
0.149	607.357064608	48.513615564	-10.1484322548	-6.9576511813e-07	-9.66994847437e-06	0.000190752489163	0.344023286899	0.0266280969389	0.257762580877	1.67046566325e-06	-4.79361061482e-05	-0.00319670762395	0.0447718765667	-0.0340487898712	4.10244450875	6.07498756224e-06	-4.8996250459e-05	-0.00845072190328	2.27557606358e-07	2.60332706376e-05	-0.00145699028651	0.00860650284467	0.03428789885	-4.86310410468	2.82086513076	47.1479319248	352.313862367	-2.09248197632e-05	0.000289925638373	0.046115490435	-0.178865054891	-0.0430965587673	-0.35302047804	6.91510634236	111.53478762	633.042971902
0.15	607.405573159	48.503487756	-10.1071839333	-7.05335745274e-07	-9.47130581445e-06	0.000206532830684	0.344050032575	0.0268632541117	0.212551764678	1.62098072004e-06	-5.10337802662e-05	-0.00299864061218	0.0447398651403	-0.0299740629027	4.04700942829	6.02181953185e-06	-5.73398103218e-05	-0.00823639782244	2.52854455607e-07	2.45604278604e-05	-0.00148869526793	0.00863836186587	0.0294301435661	-4.85240646307	2.86818876705	47.4993406638	350.503615711	-2.06119777548e-05	0.000335758378467	0.0455499897533	-0.178908299779	-0.0433932155127	-0.240293012699	7.02695749337	112.167514406	632.410600077
0.151	607.454071606	48.4934064776	-10.0553731918	-7.14699121326e-07	-9.25544628945e-06	0.000225186219311	0.344076990536	0.0270526696597	0.166279331315	1.56851221834e-06	-5.39032231425e-05	-0.00274024514035	0.0447118941714	-0.0259678749637	3.9653664497	5.96043422316e-06	-6.54308070523e-05	-0.00794559563859	2.76648717388e-07	2.30280957023e-05	-0.00157596904829	0.008665379774	0.024605672687	-4.79653529514	2.91586283376	47.8487927366	348.400529921	-2.02536706459e-05	0.000380855839274	0.0446449318614	-0.178951795939	-0.0435991054995	-0.171486960957	7.13944099048	112.799479808	631.520204432
0.152	607.502559995	48.483371441	-10.0146999359	-7.23838257464e-07	-9.0228259869e-06	0.0002400543858	0.344104115645	0.0271975474485	0.123476246139	1.51329116918e-06	-5.6538875163e-05	-0.00253105890077	0.0446878910868	-0.0220382941823	3.89379511311	5.89109347097e-06	-7.32506973339e-05	-0.00769418492451	2.9888370872e-07	2.14418869614e-05	-0.00159644843345	0.00868759591214	0.0198266035929	-4.76160289325	2.96388538179	48.1963033271	346.620650992	-1.98506998952e-05	0.000425085662043	0.0438147136754	-0.178995454932	-0.0437188797557	-0.0680615514284	7.25255618769	113.430914609	631.349396519
0.153	607.551038371	48.4733789049	-9.97037220001	-7.3273690408e-07	-8.77446724508e-06	0.000256663097829	0.344131364326	0.0272998149483	0.0810587531887	1.45554787159e-06	-5.89477200295e-05	-0.00228663083211	0.0446677781341	-0.0181876113689	3.80757051351	5.81406981047e-06	-8.07966236677e-05	-0.00739766774318	3.19513669299e-07	1.98180341962e-05	-0.00165125709698	0.00870505711156	0.0150957952466	-4.70001379921	3.0122545181	48.5419692985	344.711291824	-1.94039697364e-05	0.000468374655661	0.0427632735609	-0.17903918753	-0.0437463166724	0.0131877179956	7.36630275415	114.062218327	631.258040108
0.154	607.599506775	48.4634299737	-9.92749023438	-7.41379098929e-07	-8.5099224529e-06	0.000272426486545	0.344158694432	0.0273603969104	0.0401051708031	1.39551695816e-06	-6.11141068372e-05	-0.00204614278333	0.0446514714646	-0.0144257274511	3.71619732215	5.72965191123e-06	-8.80391748037e-05	-0.00708743452872	3.38497851622e-07	1.81503304509e-05	-0.00168415039358	0.00871782054742	0.0104310764707	-4.62942375269	3.06096837245	48.8857394103	342.828931866	-1.89145098541e-05	0.000510545108905	0.0415776329271	-0.179082906904	-0.0436924309496	0.0945837277686	7.4806806484	114.693570171	631.445647445
0.155	607.647965252	48.4535231928	-9.88607215881	-7.49748916985e-07	-8.22971365912e-06	0.000287991101006	0.344186065026	0.0273807904922	0.000681993085891	1.33344086547e-06	-6.30380785346e-05	-0.0018018006115	0.0446388797351	-0.0107577316685	3.61979424296	5.63815000338e-06	-9.49646409101e-05	-0.00676349768406	3.55798506362e-07	1.64509790286e-05	-0.00171455245093	0.00872595678035	0.00584138939977	-4.54995038913	3.11002506343	49.2276425495	340.977346355	-1.8383500779e-05	0.00055147304121	0.0402782316831	-0.179126532128	-0.0435580181202	0.174241931178	7.59569005527	115.325243558	631.90112609
0.156	607.696413842	48.4436570834	-9.84614610672	-7.57830830974e-07	-7.93411431869e-06	0.000303207579855	0.344213436696	0.0273625504752	-0.0371620273218	1.26956336373e-06	-6.47169249342e-05	-0.00155589218766	0.044629906612	-0.00718851456827	3.51863995759	5.53988781626e-06	-0.000101559733326	-0.00642668714707	3.71386339314e-07	1.47246868754e-05	-0.00173803185564	0.00872954519758	0.00133544505801	-4.46193829438	3.15942274032	49.5677112127	339.159980189	-1.78122419577e-05	0.00059104460154	0.0388648889778	-0.179169983756	-0.0433452383617	0.251317585818	7.71133142747	115.957500841	632.613439936
0.157	607.744852585	48.4338297332	-9.80855464935	-7.65609050872e-07	-7.62232547648e-06	0.000320370104563	0.344240771533	0.0273071220407	-0.0736948417034	1.20413357394e-06	-6.61426546507e-05	-0.00129556724529	0.0446244515933	-0.00372152275011	3.4153436787	5.43520648449e-06	-0.000107802930216	-0.00605970663295	3.85235464357e-07	1.29735632111e-05	-0.0017642154728	0.00872867466047	-0.00307651928329	-4.36199038823	3.20915955253	49.9059132203	337.244034871	-1.72021728943e-05	0.000629093525279	0.0372329584996	-0.179213182421	-0.0430520913338	0.334976469865	7.82760552616	116.590696547	633.777973231
0.158	607.79328152	48.4240400628	-9.77078580856	-7.73068118896e-07	-7.2958105713e-06	0.0003326597058	0.344268033264	0.0272163400108	-0.107869218104	1.13740204299e-06	-6.73204072606e-05	-0.00105993797461	0.0446224095672	-0.000362529422205	3.3026429771	5.32445935032e-06	-0.000113691338119	-0.00571710917384	3.97326253262e-07	1.12080145969e-05	-0.00176688175563	0.00872344214907	-0.00738850352167	-4.26197808854	3.25923368694	50.2423555876	335.640699713	-1.65548424244e-05	0.000665567414345	0.0357148196324	-0.179256053006	-0.042689078379	0.391049439786	7.94451335788	117.224966893	634.762717538
0.159	607.841700683	48.4142855899	-9.73815965652	-7.80193325177e-07	-6.95460199108e-06	0.00034975745463	0.344295187418	0.0270919695118	-0.140871779993	1.06961701071e-06	-6.82496572835e-05	-0.000798562071182	0.0446236714752	0.00288634530621	3.19510647975	5.20800596976e-06	-0.000119215423003	-0.00533106059378	4.0764678225e-07	9.43304337964e-06	-0.00178306067893	0.0087139504254	-0.0115949438201	-4.15090250829	3.30964340648	50.5770835036	333.815132307	-1.58718762542e-05	0.000700364926215	0.0338802041087	-0.179298524955	-0.0422548186451	0.477470027981	8.06205614369	117.860604718	636.512933325
0.16	607.890110108	48.4045639161	-9.70518779755	-7.86969460979e-07	-6.59766961301e-06	0.000364107301519	0.344322201206	0.0269356065775	-0.171854088781	1.0010308732e-06	-6.8922617736e-05	-0.000547358833765	0.044628126288	0.00602328031015	3.07876352812	5.08622014058e-06	-0.000124356235357	-0.00495056411377	4.16187137872e-07	7.64766786398e-06	-0.00178769035239	0.00870030919409	-0.0156875187872	-4.03424742601	3.36038698575	50.9100750404	332.167941313	-1.51550267684e-05	0.000733334045409	0.0320580342788	-0.179340526076	-0.0417474248914	0.537317479728	8.18023542669	118.497961295	638.200220343
0.161	607.938509827	48.3948743888	-9.67386722565	-7.93381563791e-07	-6.22653601067e-06	0.000378159903157	0.344349043556	0.0267490919055	-0.201175255468	9.31897102845e-07	-6.9344922984e-05	-0.000297251662312	0.0446356592371	0.00904261788278	2.95991161716	4.95948568571e-06	-0.000129112674383	-0.00456231393888	4.22941290743e-07	5.86063787799e-06	-0.00178636961957	0.00868263517008	-0.0196605292384	-3.91177347627	3.41146274488	51.2414432118	330.568401499	-1.44061415091e-05	0.000764436473124	0.0301468211514	-0.179381990305	-0.0411810315266	0.595469249762	8.29905295909	119.137103496	640.084180817
0.162	607.986899872	48.3852153614	-9.64418792725	-7.99415568902e-07	-5.84147421199e-06	0.000391963694209	0.34437568515	0.0265340972976	-0.228813960217	8.62465856663e-07	-6.95175693798e-05	-4.80411292627e-05	0.0446461515227	0.0119419533725	2.83875936229	4.82819070117e-06	-0.000133477294699	-0.00416692669357	4.27910225005e-07	4.07723064756e-06	-0.00178044484128	0.00866105073013	-0.0235083506704	-3.78386938779	3.46286908482	51.5712366756	329.018526077	-1.36271303562e-05	0.000793585832601	0.0281518978009	-0.179422859723	-0.0405578045578	0.65098468808	8.41851062191	119.778222154	642.153135948
0.163	608.035280272	48.3755851942	-9.61614656448	-8.05057667328e-07	-5.4427226398e-06	0.000405539450167	0.344402098354	0.0262923101839	-0.254760267213	7.9298628584e-07	-6.94415722658e-05	0.000200035357283	0.0446594820648	0.0147191308069	2.71559550636	4.69273038195e-06	-0.000137443343738	-0.00376517138447	4.31099746967e-07	2.30181327557e-06	-0.00177038990271	0.00863568365995	-0.0272257896743	-3.65100861993	3.51460445615	51.8995059863	327.520095397	-1.28199869829e-05	0.000820700913953	0.0260782649036	-0.179463078933	-0.0398806154989	0.703393429634	8.53861048118	120.421496381	644.395317212
0.164	608.083651056	48.3659822494	-9.58974313736	-8.10294280067e-07	-5.03050283832e-06	0.000418900152793	0.344428257221	0.0260254239458	-0.279012209037	7.23706373462e-07	-6.91182524904e-05	0.000446604193598	0.0446755277804	0.017372300387	2.59074365394	4.55350627501e-06	-0.000141004870131	-0.00335788140201	4.32519856342e-07	5.38405474741e-07	-0.00175642569895	0.00860666669204	-0.0308081461455	-3.51370432251	3.56666736083	52.2263033665	326.074664963	-1.19867837682e-05	0.000845705515618	0.0239309384268	-0.179502595583	-0.0391526855429	0.75246648246	8.65935477612	121.067093502	646.798926227
0.165	608.132012249	48.3564048912	-9.5649728775	-8.15112043955e-07	-4.60502493721e-06	0.000432055649434	0.344454137498	0.0257351307927	-0.301574097481	6.54872582802e-07	-6.85493288301e-05	0.000691243126959	0.0446941639014	0.0198999416551	2.4645388822	4.41092545627e-06	-0.000144156767361	-0.00294591305761	4.32184485564e-07	-1.20914703071e-06	-0.00173867931194	0.00857413699875	-0.0342512404344	-3.37248425529	3.61905635375	52.5516824827	324.683567442	-1.11296667714e-05	0.000868528477992	0.0217149863206	-0.179541360627	-0.0383774023567	0.798099889886	8.78074590741	121.715169071	649.352211729
0.166	608.180363877	48.3468514902	-9.54182958603	-8.19497801369e-07	-4.16648989044e-06	0.000445014444105	0.344479716622	0.0254231160611	-0.322455365676	5.86729444099e-07	-6.77369485748e-05	0.000933517383656	0.0447152643069	0.0223008693923	2.33731659225	4.26539967905e-06	-0.00014689478707	-0.00253012635923	4.30111357157e-07	-2.93710978286e-06	-0.00171724619236	0.00853823566727	-0.0375514225385	-3.227879953	3.67177004411	52.8756982282	323.347923515	-1.02508506637e-05	0.00088910373738	0.019435532456	-0.17957932844	-0.0375582241485	0.840256526484	8.9027864254	122.365866914	652.043474197
0.167	608.228705963	48.3373204244	-9.52030277252	-8.23438591601e-07	-3.71509057507e-06	0.000457784186622	0.344504973707	0.0250910533211	-0.341670114314	5.1951912382e-07	-6.66836919831e-05	0.00117299579977	0.0447387018569	0.0245742306295	2.20940588214	4.1173445169e-06	-0.00014921553724	-0.00211137398235	4.2632188181e-07	-4.64184091132e-06	-0.00169221606456	0.00849910717032	-0.0407055713561	-3.08041768209	3.72480709648	53.1984065139	322.06864786	-9.3526136057e-06	0.000907370378562	0.0170977499088	-0.179616456866	-0.0366986277506	0.878936269553	9.02547901847	123.019319216	654.861130282
0.168	608.277038529	48.3278100847	-9.50037670135	-8.26921643205e-07	-3.25101263233e-06	0.000470371698868	0.344529889533	0.0247405999501	-0.359236627817	4.53480994755e-07	-6.53925661473e-05	0.00140925587172	0.0447643487207	0.0267194969804	2.08112681954	3.9671785119e-06	-0.00015111647275	-0.00169049703688	4.20841066758e-07	-6.31978919304e-06	-0.00166368049889	0.00845689884093	-0.0437110874186	-2.93061444303	3.77816623177	53.519864066	320.846456347	-8.43729207653e-06	0.000923272679789	0.0147068525454	-0.17965270722	-0.0358020790022	0.914161227178	9.14882650139	123.675646636	657.793709524
0.169	608.325361593	48.318318879	-9.48203468323	-8.2993436719e-07	-2.77443533715e-06	0.000482782891484	0.34455444653	0.0243733930796	-0.375177113106	3.8885121419e-07	-6.38669949833e-05	0.00164188645639	0.0447920766965	0.0287364545868	1.9527883933	3.81532233437e-06	-0.000152595882315	-0.00126832209209	4.13697423394e-07	-7.96749753411e-06	-0.00163173618324	0.00841176035615	-0.046565882151	-2.77897502175	3.83184622792	53.8401282301	319.681871917	-7.50727566203e-06	0.000936760149196	0.0122680862674	-0.179688044267	-0.0348720145026	0.945967772044	9.27283180393	124.334958445	660.82990703
0.17	608.373675175	48.3088452348	-9.46525382996	-8.3246435117e-07	-2.28553262262e-06	0.000495022537573	0.344578628749	0.0239910458191	-0.389517407864	3.25862312646e-07	-6.21108081054e-05	0.00187048729936	0.0448217575202	0.0306251926691	1.82468777121	3.6621979564e-06	-0.000153652873632	-0.000845660542993	4.0492287087e-07	-9.58160751505e-06	-0.00159648377864	0.00836384323276	-0.0492683646256	-2.62598992732	3.88584592043	54.1592567847	318.575237235	-6.56500181032e-06	0.000947787554225	0.00978672379117	-0.179722436188	-0.0339118293244	0.974402584368	9.3974979595	124.997352689	663.958581544
0.171	608.421979292	48.2993876028	-9.45000982285	-8.34499354646e-07	-1.78447433087e-06	0.000507094045941	0.344602421844	0.023595143752	-0.402286726516	2.64742793401e-07	-6.01282303845e-05	0.00209466814242	0.0448532631622	0.0323860914566	1.69710980382	3.50822784055e-06	-0.000154287358066	-0.000423308325217	3.94552635883e-07	-1.11588624581e-05	-0.00155802610737	0.00831330033717	-0.0518174265453	-2.47213391226	3.9401642027	54.4773077625	317.52671838	-5.61295056061e-06	0.000956314945198	0.00726805815395	-0.179755854537	-0.0329248678322	0.99952040019	9.52282809403	125.662916376	667.16879198
0.172	608.470273958	48.2899444615	-9.43627309799	-8.36027305656e-07	-1.27142768821e-06	0.000518999239374	0.344625813037	0.0231872416348	-0.413517507957	2.05716742135e-07	-5.79238721463e-05	0.00231404833407	0.0448864661127	0.0340198095597	1.57032640238	3.35383414404e-06	-0.000154500034945	-2.04543193583e-06	3.82625150011e-07	-1.26961092871e-05	-0.0015164675508	0.0082602854112	-0.0542124253945	-2.31786378606	3.99480002622	54.7943392796	316.536315871	-4.65363925151e-06	0.000962307673009	0.00471739746942	-0.179788274179	-0.0319144163556	1.02138255315	9.64882541506	126.331725677	670.44981014
0.173	608.518559187	48.2805143187	-9.42401266098	-8.3703629899e-07	-7.46558979473e-07	0.000530738178102	0.344648791088	0.0227688603337	-0.423245094251	1.49003445897e-07	-5.55027203302e-05	0.00252825529809	0.0449212396531	0.0355272711476	1.44459677342	3.1994379385e-06	-0.00015429237614	0.000417363042187	3.69181945846e-07	-1.41902990417e-05	-0.00147191195836	0.00820495261528	-0.0564531664491	-2.16361832324	4.04975240055	55.1104093736	315.603872221	-3.68961721329e-06	0.000965736403424	0.00214006336081	-0.179819673236	-0.0308836969112	1.04005633574	9.77549320097	127.003846149	673.791134983
0.174	608.566834992	48.271095715	-9.41319465637	-8.37514596159e-07	-2.10035359285e-07	0.000542309062272	0.34467134626	0.0223414840086	-0.431507556001	9.4817020594e-08	-5.28701302757e-05	0.00273692481091	0.0449574581152	0.0369096530222	1.3201669757	3.04545844489e-06	-0.000153666611091	0.000834167055725	3.54267552971e-07	-1.56384867095e-05	-0.00142446337712	0.0081474560899	-0.0585398843092	-2.00981739683	4.10502039316	55.425575851	314.729082398	-2.72346044714e-06	0.00096657712888	-0.000458612449121	-0.179850033015	-0.0298358616579	1.05561417085	9.90283479053	127.679332976	677.182517715
0.175	608.615101384	48.2616872268	-9.40378236771	-8.37450627277e-07	3.37973124145e-07	0.000553707904589	0.344693470281	0.0219065574923	-0.438345476752	4.33660461959e-08	-5.00318185206e-05	0.00293969869936	0.0449949971275	0.0381683715962	1.19727017227	2.89231228321e-06	-0.000152625712269	0.00124763058791	3.37929394642e-07	-1.70378299484e-05	-0.00137422310084	0.00808794953626	-0.0604732229807	-1.8568599463	4.16060312916	55.7398961403	313.911496297	-1.7577662938e-06	0.000964811177797	-0.00307328971723	-0.17987933794	-0.0287739879088	1.06813332753	10.0308535726	128.358231218	680.613967098
0.176	608.663358371	48.2522874672	-9.39573669434	-8.36832995017e-07	8.97291396343e-07	0.000564928639807	0.344715156301	0.0214654839127	-0.443801682442	-5.14679111609e-09	-4.69938561034e-05	0.00313622613505	0.0450337338482	0.0393050699034	1.07612644212	2.74041273641e-06	-0.000151173381314	0.00165703132145	3.20217685875e-07	-1.83855875851e-05	-0.00132129217247	0.0080265858169	-0.0622542157434	-1.70512557896	4.2164997908	56.0534271576	313.150538355	-7.95148093567e-07	0.000960425222667	-0.00569862054247	-0.179907575471	-0.0277010735946	1.07769530104	10.1595529763	129.040576087	684.07577002
0.177	608.711605962	48.242895091	-9.38901615143	-8.35650480758e-07	1.46773712e-06	0.00057596280751	0.344736398854	0.0210196225405	-0.447921062121	-5.05250502998e-08	-4.37626622641e-05	0.00332616154337	0.0450735471855	0.0403216046236	0.956942998338	2.59016902783e-06	-0.000149314035853	0.00206165960062	3.01185333037e-07	-1.96791180918e-05	-0.00126576884085	0.00796351657666	-0.0638842647287	-1.55497239159	4.27270961697	56.3662251792	312.445504867	1.61770161736e-07	0.000953411287937	-0.00832924891718	-0.179934736024	-0.0266200331556	1.08438557724	10.2889364609	129.726393223	687.558502801
0.178	608.759844164	48.2335087939	-9.38357830048	-8.3389205305e-07	2.0491182963e-06	0.000586799545083	0.344757193809	0.0205702868519	-0.450750315096	-9.25788809611e-08	-4.03449990583e-05	0.00350916486822	0.0451143180044	0.0412200332598	0.839914274024	2.4419856113e-06	-0.000147052797212	0.00246081768256	2.80887835304e-07	-2.09158773735e-05	-0.00120774972256	0.00789889188442	-0.0653651197557	-1.40673766257	4.32923190242	56.6783457218	311.795580301	1.11035918491e-06	0.000943766758404	-0.0109598101493	-0.179960812887	-0.0255336937606	1.0882932127	10.419007507	130.415698992	691.053035796
0.179	608.808072982	48.224127315	-9.37937927246	-8.31546878497e-07	2.64123081048e-06	0.000597425483286	0.344777538324	0.0201187428036	-0.452337781666	-1.31125363462e-07	-3.67479659438e-05	0.00368490136088	0.0451559293217	0.0420026013152	0.72522183691	2.29626147331e-06	-0.000144395478755	0.00285381923082	2.59383188e-07	-2.20934172338e-05	-0.00114732999817	0.00783285989593	-0.0666988572271	-1.26073728016	4.386065997	56.9898434326	311.199841239	2.04798975783e-06	0.00093149438745	-0.0135849317584	-0.17998580213	-0.0244447919596	1.08951038949	10.5497696069	131.108500787	694.550553322
0.18	608.856292421	48.2147494389	-9.37637281418	-8.28604335158e-07	3.24385586675e-06	0.000607824629241	0.344797430799	0.0196662073179	-0.452733189799	-1.65988843907e-07	-3.29789949453e-05	0.00385304063605	0.0451982664872	0.0426717296309	0.61303479434	2.15338944634e-06	-0.000141348575197	0.00323998788509	2.36731787565e-07	-2.32093836366e-05	-0.00108460280731	0.00776556653792	-0.067887858782	-1.11726582965	4.44321130471	57.3007719873	310.657268126	2.97203810521e-06	0.000916602307304	-0.0161992285346	-0.180009702512	-0.0233559706578	1.08813221415	10.681226256	131.804797343	698.04255949
0.181	608.904502482	48.2053739964	-9.37451267242	-8.2505402856e-07	3.85675732936e-06	0.000617978295991	0.344816870826	0.0192138469972	-0.451987451408	-1.97001264589e-07	-2.90458464197e-05	0.00401325641521	0.045241217353	0.0432300019938	0.503509931499	2.01375553222e-06	-0.000137919253031	0.00361865644573	2.12996338354e-07	-2.42615147847e-05	-0.00101965948886	0.00769715521351	-0.0689347900508	-0.976596707893	4.5006672827	57.6111839961	310.166749496	3.87989127952e-06	0.000899104041311	-0.0187973034508	-0.180032515385	-0.0222697763803	1.08425634087	10.8133809442	132.504579065	701.520884477
0.182	608.952703169	48.1959998652	-9.37374925613	-8.20885810395e-07	4.47967900028e-06	0.00062786504585	0.344835859138	0.0187627770273	-0.450152488658	-2.24002490256e-07	-2.49566049143e-05	0.00416522659551	0.0452846724304	0.0436801528357	0.396791752341	1.87773823482e-06	-0.000134115341784	0.00398916604911	1.88241761103e-07	-2.52476397185e-05	-0.000952590378857	0.00762776652875	-0.0698425794562	-0.838982102985	4.55843344016	57.9211309179	309.727094166	4.76895255908e-06	0.000879018517809	-0.0213737435538	-0.180054244602	-0.0211886569201	1.07798257971	10.9462371479	133.207828353	704.977690898
0.183	609.000894482	48.1866259729	-9.37403535843	-8.16089799979e-07	5.11234183169e-06	0.000637460616975	0.344854397557	0.0183140602923	-0.447280981345	-2.4684063041e-07	-2.07196753925e-05	0.00430863244814	0.0453285250344	0.0440250551919	0.293012959999	1.74570790071e-06	-0.000129945326421	0.00435086467765	1.62535102718e-07	-2.61656770507e-05	-0.000883484285562	0.00755753804033	-0.0706143973821	-0.704653748871	4.61650933711	58.2306629831	309.337036233	5.63664686173e-06	0.000856370087492	-0.0239231170795	-0.18007489641	-0.0201149592779	1.06941270467	11.0797983221	133.914519939	708.405480601
0.184	609.049076421	48.1772512947	-9.37532091141	-8.1065640854e-07	5.75444104651e-06	0.000646737812657	0.34487248894	0.0178687066655	-0.443426272366	-2.65372358025e-07	-1.63437798384e-05	0.00444315866015	0.0453726714164	0.0442677088406	0.192294337408	1.61802606713e-06	-0.000125418340755	0.00470310665397	1.35945447307e-07	-2.70136337722e-05	-0.000812429157426	0.00748660402401	-0.0712536352695	-0.573822025952	4.67489458316	58.5398291218	308.995241154	6.48042617725e-06	0.000831188543549	-0.0264399708072	-0.180094479353	-0.0190509279312	1.05864998873	11.2140678926	134.624621231	711.79710415
0.185	609.097248984	48.1678748555	-9.37755775452	-8.04576366405e-07	6.4056432245e-06	0.000655666543315	0.34489013713	0.0174276725057	-0.438642047113	-2.7946322498e-07	-1.18379540709e-05	0.0045684928748	0.0454170108852	0.0444112287309	0.0947454432026	1.4950448157e-06	-0.000120544162091	0.00504525067277	1.08543828215e-07	-2.77896044118e-05	-0.000739512121689	0.00741509526364	-0.0717638854616	-0.44667835825	4.73358883617	58.8486769017	308.700318657	7.29777502174e-06	0.000803509145439	-0.0289188254134	-0.180113004169	-0.0179987033852	1.04579910345	11.3490492496	135.338092662	715.145757094
0.186	609.145412173	48.1585043517	-9.36344957352	-7.97844399129e-07	7.05829132746e-06	0.000649629662613	0.34490734634	0.0169907475707	-0.435207822826	-2.89004523685e-07	-7.2446433404e-06	0.0046181285862	0.0454614386086	0.0444442180341	-0.0287668368837	1.37709431728e-06	-0.000115356834766	0.00532940397893	8.0422101379e-08	-2.84538492598e-05	-0.000588977574397	0.0073431458361	-0.0721349696172	-0.295489952958	4.79259180573	59.1572622177	308.470313299	8.0862815736e-06	0.000773503958283	-0.0310915488973	-0.180130501575	-0.0169961084482	0.959390770528	11.4847454001	136.0542083	717.085519046
0.187	609.19356599	48.1491298133	-9.38562679291	-7.9045546125e-07	7.71958443042e-06	0.000672956543302	0.344924121559	0.0165596908297	-0.42690565926	-2.93897607151e-07	-2.54152359005e-06	0.0047881109145	0.0455058548156	0.0443881959379	-0.0832773554721	1.2644913307e-06	-0.000109849138378	0.00568598879622	5.16718657145e-08	-2.90466220691e-05	-0.000596568044219	0.00727088391519	-0.0723888722142	-0.212315241002	4.85190324722	59.4656207556	308.246762447	8.84358716075e-06	0.000741107216014	-0.0337019356417	-0.180146995004	-0.0159907485159	1.05132909387	11.6211593015	136.773594572	721.687025517
0.188	609.241710431	48.13975071	-9.37258052826	-7.82401284118e-07	8.38876983415e-06	0.000665414264168	0.344940469107	0.0161354038856	-0.421668229159	-2.94037353877e-07	2.26203013716e-06	0.0048189965399	0.0455501712458	0.044244664501	-0.203785518243	1.15755078446e-06	-0.000104031954107	0.00594837974619	2.23648668193e-08	-2.95673757213e-05	-0.000444939260049	0.00719842566445	-0.0725276292493	-0.065198829041	4.91152295389	59.7737925757	308.096877709	9.56732810124e-06	0.000706374664958	-0.0357631664692	-0.180162487357	-0.0149939585558	0.942250826396	11.7582941949	137.496192309	723.508447334
0.189	609.289845489	48.130366297	-9.39624595642	-7.73673980037e-07	9.06583832693e-06	0.000688722721386	0.344956396164	0.0157187112336	-0.41171707469	-2.89326239061e-07	7.16019949601e-06	0.0049773421778	0.0455943017392	0.0440163222658	-0.252898952196	1.05657795035e-06	-9.79137141103e-05	0.00628810024692	-7.42832407106e-09	-3.00190060595e-05	-0.000458321416455	0.00712588445906	-0.0725547815457	0.0108942360421	4.97145076153	60.0818227196	307.963410128	1.02551917853e-05	0.000669352703103	-0.0382807572421	-0.180176990237	-0.0140118015952	1.02206309477	11.8961532615	138.221940828	727.988592416
0.19	609.33797116	48.1209759021	-9.38454389572	-7.64266187108e-07	9.74974753112e-06	0.000679095686998	0.34497191068	0.0153103203166	-0.40506475931	-2.79676929027e-07	1.21384205704e-05	0.00497909997097	0.0456381630327	0.0437062646402	-0.367216299084	9.61866702326e-07	-9.15087819428e-05	0.00652176408804	-3.76343041873e-08	-3.0392954173e-05	-0.000289574810502	0.00705337006876	-0.0724739990431	0.150670769166	5.03168654703	60.3897482803	307.887711361	1.09049206752e-05	0.000630105076821	-0.040214495322	-0.180190520217	-0.0130481579498	0.905224196147	12.0347396191	138.950774418	729.678586841
0.191	609.386087438	48.1115788766	-9.40950727463	-7.5417112763e-07	1.04403714251e-05	0.000702152100891	0.344987021286	0.0149108914434	-0.393792987335	-2.65012878603e-07	1.71896802779e-05	0.00512341944397	0.0456816750729	0.0433178157894	-0.409681402467	8.73698274196e-07	-8.4828074316e-05	0.00683965116561	-6.81771371907e-08	-3.06927118338e-05	-0.000309940511149	0.00698098832382	-0.0722894908351	0.21834564691	5.09223022663	60.6976109171	307.837562196	1.15143202084e-05	0.00058869398958	-0.0426076791593	-0.180203097263	-0.0121059333615	0.979224980576	12.1740563142	139.682615675	734.003927767
0.192	609.434194314	48.1021745275	-9.39919137955	-7.43382620704e-07	1.11366424269e-05	0.000690389902858	0.345001737237	0.0145210118575	-0.385966184549	-2.45268667252e-07	2.22987424251e-05	0.00509470485058	0.0457247613026	0.0428546437344	-0.516662707523	7.92340459294e-07	-7.78875554885e-05	0.00704138648944	-9.89785481353e-08	-3.09101100554e-05	-0.000124855932041	0.00690884079472	-0.0720055673767	0.34950126996	5.15308175444	61.0054447073	307.830018159	1.20812644158e-05	0.000545194425072	-0.0443914498564	-0.180214743557	-0.0111866556019	0.85933053866	12.3141063194	140.417394715	735.554151416
0.193	609.482291783	48.0927623592	-9.42514562607	-7.3189516626e-07	1.18382664606e-05	0.000712858164403	0.345016068351	0.014141216293	-0.373624944594	-2.20390497895e-07	2.74575962879e-05	0.00522300287495	0.0457673487096	0.0423201702422	-0.552284276841	7.18046710129e-07	-7.06999428413e-05	0.00733383880487	-1.29957953241e-07	-3.10487001551e-05	-0.000152324267355	0.00683702472101	-0.0716265800307	0.408473421936	5.21424112073	61.3132878572	307.856281705	1.26037028415e-05	0.00049968242636	-0.0466325475675	-0.180225483168	-0.0102925666495	0.928847366013	12.4548925266	141.155019622	739.695662081
0.194	609.530379835	48.0833416863	-9.41620016098	-7.19703942711e-07	1.2544180638e-05	0.000698970190516	0.345030024956	0.0137719927538	-0.36482213391	-1.90336168097e-07	3.26510633077e-05	0.00516393116465	0.0458093679683	0.0417183471699	-0.651361867785	6.51055609543e-07	-6.32822583302e-05	0.00750153021742	-1.61033125727e-07	-3.11016448177e-05	4.64349422358e-05	0.00676563284086	-0.0711571802754	0.530326088763	5.27570835035	61.6211713825	307.910768948	1.30796658718e-05	0.000452243634337	-0.0482450364781	-0.180235341525	-0.0094241466	0.807992733084	12.5964177453	141.895417903	741.100899681
0.195	609.578458462	48.0739121763	-9.44281959534	-7.06804914079e-07	1.32538766264e-05	0.00072042178631	0.345043617834	0.0134137630419	-0.351637290092	-1.55075639798e-07	3.78699932915e-05	0.00527392880287	0.0458507534106	0.0410525373631	-0.680257745844	5.91589985213e-07	-5.56489903308e-05	0.0077650057813	-1.92120023904e-07	-3.10721515366e-05	1.2551619938e-05	0.00669475340633	-0.0706016887911	0.580656879723	5.33748350103	61.9291299929	308.006451812	1.35072716526e-05	0.000402967927317	-0.0503063775633	-0.180244345397	-0.00858359873689	0.873102993239	12.7386846967	142.638484902	745.033098459
0.196	609.626527654	48.0644731601	-9.43521308899	-6.93194823142e-07	1.39663052476e-05	0.000704435456095	0.345056858177	0.0130669239986	-0.342040796299	-1.14590887401e-07	4.30995115025e-05	0.00518510761924	0.0458914431164	0.0403268743403	-0.771068299859	5.39856495247e-07	-4.78179896011e-05	0.00789699567824	-2.23133555605e-07	-3.0954911865e-05	0.000221927723295	0.0066244700734	-0.0699649770624	0.692766577791	5.39956666184	62.2371916224	308.116807051	1.38847311387e-05	0.000351951044784	-0.0517273875028	-0.180252522547	-0.00777070024026	0.752694000141	12.8816960126	143.384146827	746.290751852
0.197	609.674587403	48.0550244646	-9.46217823029	-6.78871324875e-07	1.46806912853e-05	0.000724336619285	0.345069757535	0.0127317911026	-0.328224995872	-6.8876616573e-08	4.83290301531e-05	0.00527392968186	0.0459313788543	0.0395446014292	-0.793477522267	4.96044656458e-07	-3.98056879763e-05	0.00812760757123	-2.5398716072e-07	-3.0752298365e-05	0.000183299276648	0.00655486195723	-0.069251255275	0.734676996875	5.46195795139	62.545387473	308.274894271	1.42103552783e-05	0.000299297234388	-0.0535802332887	-0.180259901781	-0.00698776838607	0.813169708126	13.0254542299	144.132287912	749.991418578
0.198	609.722637698	48.045565435	-9.45588111877	-6.63832974071e-07	1.53960103221e-05	0.000706301454215	0.345082327768	0.0124086753507	-0.318006508052	-1.79400078721e-08	5.35441872487e-05	0.00515638450941	0.0459705061453	0.0387099804222	-0.875764491706	4.60326508589e-07	-3.16306077626e-05	0.00822255285621	-2.84593676234e-07	-3.04607326626e-05	0.000399832128207	0.0064860035582	-0.0684655427913	0.836747970538	5.52465751633	62.8537424081	308.434975814	1.44825598572e-05	0.000245111923364	-0.0547903887584	-0.180266512656	-0.00623398116414	0.694404735812	13.169961791	144.882834248	751.101253897
0.199	609.770678529	48.0360960525	-9.48288393021	-6.48079388263e-07	1.61111612942e-05	0.000724000490107	0.345094581002	0.0120977915426	-0.303761107847	3.81983816346e-08	5.87325917648e-05	0.00522042452272	0.0460087741863	0.037826101735	-0.89199288268	4.32855508849e-07	-2.33113917162e-05	0.0084158792366	-3.1486466061e-07	-3.00812360892e-05	0.000359161018527	0.00641796484269	-0.0676118882314	0.870561149259	5.58766552961	63.1622841451	308.648498248	1.46998731176e-05	0.000189514597584	-0.0564042628032	-0.180272385547	-0.00551180138768	0.749954817235	13.3152210384	145.635660545	754.551339842
0.2	609.818709885	48.0266156765	-9.47786855698	-6.31611226966e-07	1.68251612996e-05	0.000703999520696	0.345106529582	0.0117993698273	-0.293082322925	9.95050040688e-08	6.38806531037e-05	0.00507569815519	0.046046135895	0.0368973156038	-0.965579379787	4.13766269593e-07	-1.48670867968e-05	0.00847273060214	-3.44711423508e-07	-2.96122897079e-05	0.000578731743985	0.00635081119741	-0.0666954023219	0.96241066977	5.65098218894	63.4710345177	308.852247011	1.48609404576e-05	0.000132620082317	-0.0573847677299	-0.180277551375	-0.00481985323427	0.633941489621	13.4612342156	146.390693866	755.51530268
0.201	609.866731755	48.0171244335	-9.50461769104	-6.14430388639e-07	1.75365153548e-05	0.000718708589708	0.345118186032	0.0115135301965	-0.278596938821	1.65932201316e-07	6.89737413897e-05	0.00511047841676	0.0460825478208	0.0359265359756	-0.975979876559	4.0317327926e-07	-6.31889386912e-06	0.00862365525325	-3.74044066e-07	-2.90529952755e-05	0.000539857120959	0.00628460352961	-0.0657199332829	0.988527408328	5.7146077151	63.780017811	309.11433962	1.49645326377e-05	7.45642779658e-05	-0.0587268409726	-0.180282041673	-0.00416074414392	0.684276691172	13.6080034631	147.147800978	758.698920719
0.202	609.914744128	48.0076216955	-9.50085878372	-5.96539978685e-07	1.82443045527e-05	0.000696869805904	0.345129563011	0.0112404271979	-0.267609058414	2.37418750219e-07	7.39993564173e-05	0.00494075163856	0.046117970172	0.0349181664902	-1.04075909432	4.01170715741e-07	2.31376683229e-06	0.00864166614958	-4.02772740203e-07	-2.8404353131e-05	0.000757427168043	0.00621939824598	-0.064690633973	1.07007121147	5.77854235046	64.0892528939	309.355826095	1.50095503884e-05	1.54712234131e-05	-0.0594592681329	-0.180285888334	-0.0035325778818	0.572055833065	13.755530819	147.90691092	759.520963497
0.203	609.962746996	47.99811471	-9.51311254501	-5.77948229824e-07	1.89391931704e-05	0.000692907429586	0.345140672788	0.0109791266639	-0.254992009606	3.13870130033e-07	7.89034032108e-05	0.00486734194844	0.0461523608548	0.0338631991007	-1.06917568465	4.07817133241e-07	1.09790681662e-05	0.00868893651829	-4.30786943536e-07	-2.76240535342e-05	0.000803172025413	0.00615525337811	-0.0635991017769	1.11299318067	5.84278635148	64.3987491537	309.636693463	1.4995100394e-05	-4.43712122084e-05	-0.0602256031101	-0.180289137616	-0.00296598643746	0.561127055553	13.9038179518	148.667354718	761.366631664
0.204	610.010740351	47.9885955176	-9.52527189255	-5.58664366956e-07	1.96285325655e-05	0.000685771360625	0.345151527615	0.0107305276708	-0.242205976276	3.95180628527e-07	8.37175937759e-05	0.00476103918167	0.0461856827358	0.0327805628296	-1.0960968576	4.23147367448e-07	1.9681400248e-05	0.00871572764532	-4.57985937615e-07	-2.6773934625e-05	0.000897065793159	0.00609222092623	-0.0624658019705	1.15360643208	5.90733999345	64.7085347965	309.934592187	1.49204486536e-05	-0.000104932268652	-0.0608965097772	-0.18029182865	-0.00241608048231	0.53868485475	14.0528664255	149.42959265	763.109232694
0.205	610.058724181	47.9790641724	-9.53741884232	-5.38695037046e-07	2.03101272539e-05	0.000677418016108	0.34516214025	0.0104947414101	-0.229366545333	4.81249988207e-07	8.84211255853e-05	0.00464602443709	0.0462179091356	0.0316722367101	-1.12055538147	4.47187889402e-07	2.83996436611e-05	0.00872075918071	-4.84291219944e-07	-2.5836630033e-05	0.000977543390841	0.00603034128604	-0.0612934784048	1.19104069944	5.9722035739	65.0186260873	310.247989438	1.47849415237e-05	-0.000166081991128	-0.061402935174	-0.180293982293	-0.00189120640994	0.511063289945	14.2026779826	150.193521499	764.748465821
0.206	610.106698474	47.9695206706	-9.54958486557	-5.18048780745e-07	2.0982385349e-05	0.000667098174245	0.345172523514	0.0102717863966	-0.216543481685	5.71960986807e-07	9.30008716142e-05	0.0045134676208	0.0462490157038	0.0305408997904	-1.14211845785	4.79943196924e-07	3.71109713828e-05	0.00870189626287	-5.09617504221e-07	-2.48159385213e-05	0.00106383963251	0.00596965179446	-0.0600855047589	1.22490659223	6.03737740583	65.3290377876	310.575411055	1.45880706034e-05	-0.000227659849544	-0.0617527816586	-0.180295625519	-0.00139524418626	0.480861157412	14.3532542622	150.959037665	766.283865504
0.207	610.154663216	47.9599649927	-9.56177091599	-4.96735910722e-07	2.16433546954e-05	0.000654840518497	0.345182690217	0.0100616211033	-0.203787104925	6.67181399874e-07	9.74399545199e-05	0.0043646981905	0.0462789809233	0.0293895392435	-1.16060263594	5.21394071546e-07	4.57907778611e-05	0.00865771669365	-5.33879785315e-07	-2.37086236669e-05	0.00115079007625	0.00591018627941	-0.058845525345	1.25505223559	6.10286181633	65.6397832057	310.915425099	1.4329489526e-05	-0.00028950230522	-0.0619321296935	-0.180296788189	-0.000930095659157	0.449435896822	14.5045967997	151.726037366	767.715536267
0.208	610.202618397	47.950397125	-9.57396507263	-4.74768734225e-07	2.22909982997e-05	0.000640446690043	0.345192653107	0.00986415905288	-0.191136996029	7.66762140159e-07	0.00010172152605	0.00419844487007	0.0463077863239	0.0282212619662	-1.17595191867	5.71495981277e-07	5.44130416013e-05	0.0085868107867	-5.56990762807e-07	-2.25133313156e-05	0.0012397946264	0.00585197487895	-0.0575772755752	1.28144730395	6.16865714505	65.9508742365	311.26663655	1.40090209063e-05	-0.000351434934123	-0.0619331281115	-0.180297501548	-0.000496622476305	0.417510468862	14.6567070269	152.494417147	769.044026516
0.209	610.250564005	47.9408170679	-9.58614969254	-4.5216168233e-07	2.29231054906e-05	0.000623767691704	0.345202424826	0.00967927733336	-0.178626443259	8.70536840514e-07	0.00010582787466	0.00401425234966	0.0463354165539	0.0270391979965	-1.18817602069	6.30177675229e-07	6.29503463025e-05	0.00848779861568	-5.78861579071e-07	-2.12283012123e-05	0.00133026558019	0.00579504399636	-0.0562844895974	1.3041246518	6.23476374287	66.2623213965	311.627683539	1.36266662381e-05	-0.000413274402395	-0.0617458084334	-0.180297797421	-9.51237307163e-05	0.385487022344	14.8095862726	153.26407428	770.27023939
0.21	610.298500026	47.9312248402	-9.59830570221	-4.28931480492e-07	2.35372981855e-05	0.000604617698096	0.345212017875	0.00950682175926	-0.166284705279	9.78321122714e-07	0.00010974068974	0.00381137781025	0.0463618593781	0.0258464503274	-1.19731931764	6.97339775887e-07	7.13738550132e-05	0.00835921880572	-5.99401756772e-07	-1.98520541903e-05	0.00142222846378	0.00573941632554	-0.0549708520576	1.3231504277	6.3011819705	66.574133859	311.997241497	1.31826153251e-05	-0.0004748274236	-0.0613602339769	-0.180297707772	0.000274422104042	0.353604647215	14.9632357633	154.03490711	771.39542003
0.211	610.34642647	47.9216638792	-9.52361679077	-4.05096977711e-07	2.41317073758e-05	0.000584200682598	0.345221441717	0.00934086179041	-0.165635232348	1.0899713369e-06	0.000113559738641	0.00382671999114	0.0463870689212	0.0245726359459	-1.3503094452	7.72901473151e-07	7.97495395145e-05	0.00839215019698	-6.18599456717e-07	-1.85433456997e-05	0.00119518851736	0.00568514626628	-0.053569266452	1.48002078351	6.36791220657	66.8863382896	312.411619693	1.26772350965e-05	-0.000535933033581	-0.0608509859846	-0.180297353402	0.000434316644657	-0.0338155658683	15.1176549319	154.803429945	765.650249846
0.212	610.39434344	47.9122759674	-9.25220680237	-3.8068272756e-07	2.46967929257e-05	0.000545970417171	0.345230692624	0.00916095174841	-0.194184851833	1.20552446009e-06	0.000117546507732	0.00414681819175	0.0464108527983	0.0229951183287	-1.80472578923	8.56931829929e-07	8.8311174041e-05	0.00873111885601	-6.36692200486e-07	-1.76421418378e-05	0.000607219206434	0.00563242832335	-0.0518666194149	1.9252732907	6.43495485226	67.1989530869	312.817974921	1.21109812096e-05	-0.000596574740211	-0.0604324272749	-0.180297191164	-0.000109840837183	-1.05449939764	15.272835828	155.558362385	744.214630947
0.213	610.442251167	47.9031784523	-8.94282388687	-3.55726801254e-07	2.52150596874e-05	0.000490563106159	0.345239746258	0.00894631695007	-0.235084745102	1.32517780844e-06	0.000121760188968	0.00428054427995	0.0464328360782	0.0209714413175	-2.24262823325	9.4966582925e-07	9.71568246003e-05	0.00896018226255	-6.54102845912e-07	-1.71791490154e-05	0.000318766438466	0.00558162627751	-0.0497374722659	2.33302100721	6.50231032458	67.511991551	313.258953147	1.14843363222e-05	-0.000656715034438	-0.0598481611805	-0.18029800671	-0.00152125017928	-1.76831928652	15.4287599178	156.289817078	718.694754854
0.214	610.490149957	47.8944018583	-8.61036396027	-3.30283347347e-07	2.56718481257e-05	0.000423013770446	0.345248562921	0.00868700831597	-0.283532523317	1.44907762798e-06	0.000126039450119	0.00427797802171	0.0464525813574	0.0185191171447	-2.66202011242	1.05133497974e-06	0.000106181476389	0.00908912131571	-6.71146052635e-07	-1.69072644307e-05	0.000225002730957	0.00553314702128	-0.04722104018	2.6998431647	6.56997906633	67.8254919519	313.741848692	1.07978981967e-05	-0.000716161216597	-0.0590442031364	-0.180300532814	-0.00353095798829	-2.2510963314	15.5854020472	156.994441713	690.554515868
0.215	610.53804014	47.8859636371	-8.26607847214	-3.04418998418e-07	2.60568497331e-05	0.000346989444459	0.345257095051	0.00837725314409	-0.335977820447	1.57723049155e-06	0.000130266277009	0.00417567575831	0.0464696696186	0.0156574051833	-3.06140381022	1.162070247e-06	0.000115289058128	0.00912604216164	-6.87934387829e-07	-1.66694059562e-05	0.00025071421806	0.00548735719117	-0.0443586200555	3.02499708435	6.63796156192	68.1394992215	314.272690445	1.00524809961e-05	-0.000774673184702	-0.0579797330747	-0.180305266896	-0.00593720641297	-2.56140051794	15.7427343508	157.670165639	660.893335365
0.216	610.585922057	47.8778713499	-7.91849660873	-2.78209164989e-07	2.63628171243e-05	0.000264945337854	0.345265290857	0.00801435825633	-0.38981195516	1.70954008247e-06	0.00013435290484	0.00399757990505	0.046483701792	0.0124069416345	-3.43952328752	1.28191018708e-06	0.00012439082203	0.00907748564166	-7.04454022387e-07	-1.63698631608e-05	0.00034837137275	0.00544458220126	-0.0411913597505	3.30952352556	6.70625834351	68.4540639666	314.856799837	9.24915465813e-06	-0.000831979491185	-0.0566328798895	-0.180312530373	-0.00858974651976	-2.74367969565	15.9007273741	158.315880828	630.537042663
0.217	610.633796056	47.8701251089	-7.57398557663	-2.51735475545e-07	2.65845617639e-05	0.000178543941359	0.345273096976	0.00759788029268	-0.443143972196	1.84583231687e-06	0.000138231563962	0.00375973833798	0.0464942999905	0.00878945537259	-3.79544923623	1.41080765568e-06	0.000133404115157	0.0089491006135	-7.2061484962e-07	-1.59517913058e-05	0.000487772337096	0.00540510716892	-0.0377587049348	3.55578610588	6.77486999644	68.7692419012	315.499069255	8.38926853552e-06	-0.000887792754041	-0.0549936458233	-0.180322514033	-0.0113775740081	-2.83197528089	16.0593509133	158.931197685	600.096671283
0.218	610.681662478	47.8627195042	-7.23722410202	-2.25084045848e-07	2.67182976303e-05	8.89277914881e-05	0.345280460414	0.00712899407335	-0.494628466433	1.98587211299e-06	0.000141848028279	0.00347319029511	0.0465011084457	0.00482745517257	-4.1285511638	1.54863554392e-06	0.000142251661338	0.00874599174847	-7.36282275314e-07	-1.53830600819e-05	0.000649690110682	0.00536917916755	-0.0340972978095	3.76702814458	6.84379716414	69.0850935005	316.204129517	7.47446247217e-06	-0.000941819372652	-0.0530595913995	-0.180335312707	-0.0142197743406	-2.85242538422	16.2185746392	159.516254046	570.016050942
0.219	610.72952166	47.8556451013	-6.91158103943	-1.9834429072e-07	2.67612126257e-05	-3.09780061791e-06	0.345287329917	0.00661001371418	-0.543332252186	2.12937488691e-06	0.000145157519546	0.00314579223908	0.0465037941545	0.000543962418476	-4.43843434443	1.69519193101e-06	0.000150861112839	0.0084729112528	-7.51297448159e-07	-1.46472856078e-05	0.000821858837617	0.00533701037591	-0.030240285475	3.94699652456	6.91304055279	69.4016837829	316.976435173	6.5066699084e-06	-0.000993765754899	-0.0508331730941	-0.180350951852	-0.0170585150886	-2.82505611179	16.3783685498	160.071567067	540.609990768
0.22	610.777373928	47.8488895984	-6.59942483902	-1.71608087835e-07	2.67111931444e-05	-9.69411620834e-05	0.34529365694	0.00604403206967	-0.588631036924	2.27601470223e-06	0.000148122111096	0.00278339086123	0.0465020472895	-0.00403769240206	-4.72487529664	1.85020486546e-06	0.000159164756049	0.00813437516738	-7.65490165056e-07	-1.37381481865e-05	0.000996416004902	0.00530878175076	-0.0262169648157	4.09964479397	6.98260093575	69.7190821462	317.82029146	5.48811582974e-06	-0.00104334240242	-0.0483201219435	-0.180369407912	-0.0198536051992	-2.76512410911	16.538703293	160.597919391	512.094658077
0.221	610.825219592	47.8424387057	-6.30236053467	-1.44969165071e-07	2.65666523843e-05	-0.000192140358075	0.345299396282	0.00543465173314	-0.630129636265	2.4254303072e-06	0.000150709098859	0.00239058466429	0.0464955814362	-0.0088940142727	-4.98776844464	2.01333690103e-06	0.000167099315106	0.00773474294574	-7.78687142733e-07	-1.26558071663e-05	0.00116826603564	0.0052846469249	-0.0220526869177	4.22891100204	7.05247915793	70.0373622149	318.739845857	4.42131127306e-06	-0.00109026671093	-0.0455284950725	-0.180390623837	-0.0225782442854	-2.68415406335	16.6995503889	161.096272501	484.611561351
0.222	610.87305895	47.8362768153	-6.02142047882	-1.18522624371e-07	2.63264290154e-05	-0.000288306379764	0.345304506501	0.0047857865685	-0.667600692948	2.57722985752e-06	0.000152890001769	0.00197122115635	0.0464841337082	-0.0140014417892	-5.2270865883	2.18418947115e-06	0.000174605825126	0.00727827709574	-7.90717375014e-07	-1.14046573956e-05	0.00133403350573	0.00526473610538	-0.0177689521081	4.33855861716	7.12267613987	70.3566016582	319.739040796	3.30904540366e-06	-0.00113426502789	-0.0424681388513	-0.180414520808	-0.0252156985532	-2.59075447218	16.8608823759	161.567701442	458.246319592
0.223	610.920892282	47.8303874996	-5.75721120834	-9.23645431758e-08	2.59897333744e-05	-0.000385084902169	0.345308950153	0.00410151723702	-0.700937969843	2.73099484504e-06	0.000154639973282	0.00152872186904	0.0464674647812	-0.0193364122337	-5.44285430069	2.36230716315e-06	0.000181629558883	0.00676919041723	-8.01415674977e-07	-9.99194253154e-06	0.00149139622234	0.00524915980969	-0.0133836392751	4.43206704891	7.19319288168	70.6768819608	320.821564384	2.15437573873e-06	-0.00117507430198	-0.039150409328	-0.180441007011	-0.0277567079443	-2.49126430985	17.0226728997	162.013346215	433.043227017
0.224	610.968719852	47.8247538854	-5.51001787186	-6.6591613923e-08	2.55561251311e-05	-0.00048213158441	0.345312693906	0.00338598759993	-0.730121304281	2.88628357138e-06	0.00015593747939	0.00106629034873	0.0464453588724	-0.0248754053594	-5.63513195064	2.54718194085e-06	0.000188119996503	0.00621168482261	-8.10625101115e-07	-8.42690974401e-06	0.00163866935273	0.00523801232867	-0.00891132276284	4.51256597554	7.26403046672	70.9982881322	321.990778495	9.6061682289e-07	-0.00121244352969	-0.0355880461052	-0.180469984102	-0.0301974733094	-2.39026642044	17.1848967609	162.434376068	409.01647839
0.225	611.016541909	47.8193589281	-5.27989673615	-4.13007957553e-08	2.50255112043e-05	-0.000579096269343	0.345315708565	0.00264333173607	-0.755190423457	3.04263438458e-06	0.000156764147021	0.00058704491299	0.0464176236821	-0.0305949751134	-5.80400755751	2.73825735398e-06	0.000194030829768	0.00560998170876	-8.18198706793e-07	-6.72030161177e-06	0.00177454691173	0.00523137484655	-0.00436364147637	4.58279659741	7.33519006496	71.3209083503	323.249657616	-2.68672499414e-07	-0.00124613511491	-0.0317951243349	-0.18050135189	-0.0325381037155	-2.29099439154	17.3475299307	162.83196367	386.15872696
0.226	611.064358681	47.8141856135	-5.06673240662	-1.65889621426e-08	2.43981560211e-05	-0.000675614096963	0.345317969043	0.00187762363646	-0.776225775946	3.19956881685e-06	0.000157104717513	9.40960706153e-05	0.0463840903066	-0.0364717758644	-5.94959394439	2.93493276526e-06	0.000199319992784	0.00496834432171	-8.24000883695e-07	-4.88405219308e-06	0.00189795192566	0.00522931817874	0.00025030584777	4.64509805086	7.40667293591	71.6448335378	324.600717399	-1.52970315696e-06	-0.00127592620017	-0.0277870461765	-0.180535011656	-0.0347814275779	-2.19565333333	17.510549546	163.207266817	364.447566211
0.227	611.112170382	47.8092171047	-4.87028551102	7.44746505167e-09	2.36746983675e-05	-0.000771301210185	0.345319454277	0.00109284336838	-0.79333476047	3.35659470566e-06	0.000156947060103	-0.000409410890411	0.0463446131248	-0.0424825877883	-6.07202990339	3.13656761749e-06	0.000203949711684	0.00429109347947	-8.27908459954e-07	-2.93110032352e-06	0.00200795181345	0.00523190511159	0.0049235598575	4.7014099686	7.47848043112	71.970156875	326.045957111	-2.81847125492e-06	-0.00130160999575	-0.0235805449817	-0.180570868415	-0.0369320901096	-2.10567173001	17.6739338873	163.561415795	343.850390196
0.228	611.1599772	47.804417369	-4.72918605804	3.0827930037e-08	2.30862316031e-05	-0.000405632318673	0.345320147202	0.000293006950528	-0.806338075083	3.51454736723e-06	0.000158958263032	0.00443181674887	0.0462990881298	-0.0485674023476	-6.09759921531	3.34250125604e-06	0.000207917565414	0.0036446139802	-8.32986032642e-07	-7.22404505251e-06	-0.0105938412714	0.00523907302819	0.00941227333767	4.27601699174	7.55061374279	72.296466475	326.573242754	-4.12688587173e-06	-0.00131521923787	-0.00363793926873	-0.180608764028	-0.0388591357159	-1.74841948238	17.837663593	163.897995613	329.309245378
0.229	611.207778758	47.7986990258	-6.70750045776	5.21999242797e-08	1.96577568824e-05	-0.00645131712282	0.345319916529	-0.000754353049274	-1.28838192462	3.66251958016e-06	0.000136986162832	-0.0483760171495	0.0462495447735	-0.0505193101567	2.19378359712	3.54860020793e-06	0.00020428033837	-0.0109190680694	-8.26372709178e-07	2.04506919794e-05	0.0659433153352	0.0052627183919	0.0378784540908	52.6563445145	7.62298455828	72.4451645009	-29.1771908477	-5.44530169395e-06	-0.00132161240657	-0.00914839813003	-0.180647286399	-0.0381856072902	3.09547633375	18.0015646141	163.904046697	-317.207077906
0.23	611.255574093	47.7919716374	-6.74727630615	6.8797849228e-08	1.35380930142e-05	-0.00578801061351	0.345318604298	-0.00187010744389	-0.943126864731	3.77659295172e-06	9.11605802961e-05	-0.0432751479226	0.046200206694	-0.0481568487557	2.53113920486	3.74711794022e-06	0.000192755126195	-0.012131356279	-7.75671906249e-07	8.09509138788e-05	0.0550571284637	0.00532544349569	0.0875717534938	46.7302542916	7.69541635193	72.4184228031	-24.3062047325	-6.76724595117e-06	-0.00132227610787	0.00782099554193	-0.180684339399	-0.0359203916109	1.43495502486	18.1653087165	163.584158081	-322.570153922
0.231	611.303363202	47.7862460231	-4.70395231247	8.11577072448e-08	1.11816230194e-05	0.00107507062386	0.345316454217	-0.00243005492166	-0.176768091042	3.86114343466e-06	7.79403855794e-05	0.0168347584893	0.0461513504578	-0.0495556236629	-5.32868901937	3.93692882453e-06	0.000186866642429	0.000354388745555	-6.90679900702e-07	8.90330972152e-05	-0.038892761791	0.00542274200439	0.107025263898	-7.82323348229	7.76791240683	72.5736869905	334.834579468	-8.07643468464e-06	-0.00129610135908	0.0445285020336	-0.180720860158	-0.0371211270054	-3.83642581385	18.3288892176	163.576844077	307.94214721
0.232	611.351146583	47.7805160801	-6.7559337616	9.14272872503e-08	9.35753699175e-06	-0.00472324267908	0.345313792695	-0.00289299005306	-0.749102171976	3.93496052279e-06	6.96937906806e-05	-0.0333279482869	0.0461012523831	-0.0506405258845	3.15888457617	4.12033372272e-06	0.00017994315396	-0.0142013656834	-6.03480086709e-07	8.53665307703e-05	0.0315596289012	0.00553788832865	0.123267384619	40.3074749243	7.84056363919	72.728777735	-24.6530904248	-9.34957214996e-06	-0.00125017357155	0.0473270730211	-0.180758271509	-0.0377015749677	2.6755298893	18.4924616807	163.568082152	-325.465997875
0.233	611.398923711	47.7737408022	-6.79462242126	9.8488231894e-08	4.76435229555e-06	-0.00446312671333	0.345310591252	-0.00350989543119	-0.484708584379	3.98807433933e-06	3.6533842397e-05	-0.0329919482802	0.046052260337	-0.0473435661742	3.43503484433	4.29291190296e-06	0.000165213206526	-0.0152585291839	-5.02082134528e-07	0.000117429373592	0.0325660567426	0.00567997608498	0.160908128032	34.9740119001	7.91328056033	72.7050645405	-22.7732986659	-1.05751397205e-05	-0.00120096156947	0.0510969311397	-0.18079493391	-0.0356232278268	1.48116439267	18.6558670726	163.242701571	-325.295163631
0.234	611.44669457	47.7679756659	-4.73565006256	1.02666547233e-07	3.59227838341e-06	0.00211897888905	0.345307011789	-0.00364903123523	0.206436976325	4.02236936555e-06	3.20562100476e-05	0.0240366835814	0.0460046415785	-0.0478939509842	-4.53580446431	4.45367857204e-06	0.000156320131619	-0.00252762063071	-3.89952087285e-07	0.000106830720895	-0.0537633621377	0.00584492187862	0.168983459267	-18.8233494287	7.98606322474	72.8602642807	333.172779065	-1.17436915095e-05	-0.00113614200855	0.0785421906992	-0.180831092963	-0.0366948780527	-3.62446484447	18.819105566	163.234285212	308.462445468
0.235	611.494460207	47.7632997201	-4.61624145508	1.07267585512e-07	5.60979817349e-06	0.00191606069112	0.34530342336	-0.0035278259752	0.0359735437669	4.06598754373e-06	5.51801463135e-05	0.0222111889504	0.0459544677573	-0.0524536913685	-4.58367630432	4.60863656603e-06	0.000153595856359	-0.00292092988797	-3.09026136582e-07	5.50211805107e-05	-0.0498557186302	0.00600466379242	0.150500368315	-18.1428324754	8.05908882501	73.1909362537	328.171166874	-1.28403355597e-05	-0.00105714609195	0.0794496425143	-0.180869192745	-0.0395046847094	-1.995148469	18.982493268	163.541118891	305.204911619
0.236	611.542220709	47.7577036584	-6.57588243484	1.12223619742e-07	4.30227028755e-06	-0.00453111646301	0.345299757791	-0.00380331226165	-0.586946116993	4.11794898327e-06	4.87427327545e-05	-0.0350860160684	0.0459017455998	-0.0529906235684	3.50981190446	4.75732125746e-06	0.000143773526508	-0.0167237298139	-2.56779271366e-07	4.94725499206e-05	0.03875845745	0.00615847867084	0.157129388531	31.4008729073	8.13235395649	73.3393267077	-31.3902587108	-1.38632342e-05	-0.000988651188617	0.0575401641432	-0.180908363435	-0.0388366953744	3.33112713916	19.1460280488	163.528442575	-330.557543039
0.237	611.589975123	47.751124037	-6.58336019516	1.1434484338e-07	-5.98230115938e-08	-0.00419307013527	0.345295714328	-0.00428361437741	-0.373658114579	4.14960218199e-06	1.45636646886e-05	-0.0332721200633	0.0458505351775	-0.0494302210336	3.61099316526	4.89261707094e-06	0.000126818100449	-0.017187122305	-1.88486765076e-07	8.71124626604e-05	0.0365213680297	0.00633018747542	0.186288220633	26.916791297	8.20567771617	73.3081926642	-30.8778283298	-1.48221013685e-05	-0.000929083148266	0.0615959165593	-0.180945912417	-0.0362612691113	1.81972538703	19.3093915347	163.198529335	-329.268936157
0.238	611.637723475	47.7455806199	-4.5034737587	1.13831852182e-07	-9.66159384995e-07	0.00238039738846	0.345291404519	-0.00433600317399	0.268880521646	4.16188082874e-06	9.99362881708e-06	0.0241320483202	0.0458008878731	-0.049864387848	-4.47932679413	5.01412394201e-06	0.000116195641688	-0.00405779521603	-1.04927788794e-07	8.00054899027e-05	-0.0507353135449	0.00651670795405	0.186752736615	-25.9877593341	8.27905902683	73.4544286523	323.349804483	-1.57138607368e-05	-0.000854435588361	0.087699203251	-0.180982578876	-0.0370716479829	-3.44048313017	19.4725838194	163.186040114	304.290493697
0.239	611.685466838	47.7411452073	-4.36735153198	1.1400670698e-07	1.31586898173e-06	0.00218365934498	0.345287149657	-0.00417372108529	0.0556836556643	4.18359884526e-06	3.3442404213e-05	0.0227655024717	0.0457487457918	-0.0544197746577	-4.63144682522	5.12830304489e-06	0.000112162564078	-0.00400836000574	-4.95374640488e-08	3.07751595883e-05	-0.0477253470839	0.00669082791633	0.161487187949	-24.5433379979	8.35267367061	73.7748589158	317.510722484	-1.65246079771e-05	-0.000767058892305	0.0870541888607	-0.181020985909	-0.0397424191939	-1.90105929167	19.6359213777	163.489076378	301.782034382
0.24	611.733205313	47.7358046414	-6.31378030777	1.14807976485e-07	2.86670026785e-07	-0.00424205725487	0.345282838806	-0.00444797962609	-0.604200737318	4.21424347315e-06	2.78468515768e-05	-0.0339566077442	0.0456940097204	-0.055052368121	3.3662598985	5.23513264792e-06	0.000101496641986	-0.0173234841772	-2.07149612973e-08	2.68698459146e-05	0.0399147197365	0.00685259086149	0.162038702374	25.6463668483	8.42651739795	73.9125957644	-42.0370252952	-1.72540261157e-05	-0.000691777384916	0.0635088259161	-0.181060361591	-0.0390089452151	3.3680072492	19.7994028271	163.47382243	-332.289931029
0.241	611.780937961	47.7294906152	-6.31427240372	1.13055019102e-07	-3.79258479246e-06	-0.00391645238363	0.345278133639	-0.00496235578498	-0.424551580334	4.22560735442e-06	-5.11908904616e-06	-0.0319752735017	0.0456406488553	-0.051669362158	3.3997520275	5.32794052927e-06	8.41191207072e-05	-0.0174315583807	2.54782627247e-08	6.55166021294e-05	0.0373787926931	0.00702650846418	0.185796503017	21.8692344379	8.50040900718	73.8706226944	-41.9091147259	-1.79134901392e-05	-0.000627150662001	0.0657446199148	-0.181098070787	-0.0364094463026	1.83099057595	19.9627109405	163.142404309	-330.54631111
0.242	611.828664815	47.7242169145	-4.23312902451	1.08938010866e-07	-4.44143167873e-06	0.0026187586111	0.345273112173	-0.0050805746265	0.188113897108	4.21881352971e-06	-8.46856036725e-06	0.0252763308595	0.0455886462124	-0.0523359235323	-4.73287477615	5.40668640815e-06	7.3372637063e-05	-0.00406140890772	8.79234524156e-08	5.93737772525e-05	-0.0496644424468	0.00721020301628	0.181592601171	-30.2770381293	8.57434703511	74.0054331679	311.530061714	-1.85017189966e-05	-0.000549307052806	0.0899425984756	-0.181134881734	-0.0372124475111	-3.436992993	20.1258462847	163.128284208	302.306108341
0.243	611.876386949	47.7200512942	-4.09811210632	1.05752941538e-07	-1.92870697774e-06	0.00240669079086	0.345268066415	-0.0050109419966	-0.0488486373797	4.2226587599e-06	1.61590207356e-05	0.0239788313462	0.0455338955186	-0.0571654641918	-4.92620654285	5.47811474683e-06	6.9484040287e-05	-0.00371578464422	1.23189936512e-07	1.11591909403e-05	-0.0467647301777	0.00737717650854	0.152354383354	-28.1993975048	8.64850677149	74.3140395891	305.682780758	-1.90066556181e-05	-0.000460566190254	0.0875391266283	-0.181173430806	-0.039885696731	-1.90950544667	20.2891251707	163.429487697	300.100871116
0.244	611.924104463	47.7149783836	-6.04770946503	1.03421987712e-07	-2.73320067392e-06	-0.0040156781832	0.345262861478	-0.00539893204621	-0.727131461725	4.23668967606e-06	1.19028115974e-05	-0.0324912496227	0.0454762561459	-0.0581132810631	3.03057280017	5.54249668166e-06	5.92798293743e-05	-0.0166926371812	1.32781114043e-07	8.0231641226e-06	0.0404926765424	0.00752810740496	0.149507409476	22.5054497479	8.72288395104	74.4403195061	-53.1229467094	-1.94297401035e-05	-0.000385602780612	0.062387692655	-0.181212957653	-0.0391679976482	3.34490361228	20.4525465103	163.41319162	-332.693025351
0.245	611.971816416	47.7089265161	-6.0560259819	9.87578256924e-08	-6.59512336564e-06	-0.00370816720025	0.345257139967	-0.0060440909416	-0.563186329091	4.23283920084e-06	-1.96037620488e-05	-0.0305218976697	0.0454196616553	-0.055075700162	3.04458900203	5.59346123872e-06	4.26492847505e-05	-0.0165684520665	1.60419844317e-07	4.72542964247e-05	0.0379695880617	0.00768806491517	0.170407610961	19.2949532219	8.79729781678	74.3874119644	-52.6921367198	-1.97839884038e-05	-0.000322893819813	0.0630302289429	-0.181250838028	-0.0365927520753	1.80558753374	20.6157938321	163.081451892	-330.786430359
0.246	612.019522832	47.7039049582	-3.98709011078	9.19339632555e-08	-7.05260150827e-06	0.00279321091499	0.345250964265	-0.00630731262015	0.0367429717444	4.21223348021e-06	-2.16076792091e-05	0.0265140633492	0.0453640753147	-0.0560969811705	-5.08715101893	5.63120454881e-06	3.28373354316e-05	-0.00305544657133	2.04975611436e-07	4.1857237814e-05	-0.048763705283	0.00785523568836	0.163933935419	-32.242304305	8.87174720746	74.5113694012	300.607010216	-2.00697034575e-05	-0.000248536287626	0.0856848354307	-0.181287843666	-0.0374185231274	-3.45712963783	20.7788678799	163.06664376	301.170165107
0.247	612.067224773	47.6999786866	-3.86545372009	8.6221338842e-08	-4.37264731878e-06	0.00256669746399	0.345244614148	-0.00639292115579	-0.207960043103	4.20355358482e-06	4.24788843805e-06	0.0251970719451	0.0453053861282	-0.0612813916979	-5.28167003588	5.66264694049e-06	3.0047447921e-05	-0.00252432844995	2.23176805391e-07	-5.45484990543e-06	-0.0458604701558	0.00800368897948	0.132972646811	-29.6802729122	8.94640755442	74.8093245135	295.303214431	-2.02763358843e-05	-0.000164728566072	0.0819306076774	-0.181326609807	-0.0401137586887	-1.93334148475	20.9420845832	163.366762754	299.067822769
0.248	612.114922328	47.6951313876	-5.82914495468	8.15264927613e-08	-5.0170448426e-06	-0.00385549251163	0.345237946777	-0.00694182175334	-0.889841152355	4.2063145619e-06	1.2740657147e-06	-0.0311447173918	0.045243452092	-0.0625866808713	2.671091689	5.68824155787e-06	2.11417868408e-05	-0.0152869937103	2.16549250468e-07	-7.80025994045e-06	0.0411696500858	0.00813458963215	0.128828658536	21.3922963626	9.02127512866	74.9258239651	-62.3043113053	-2.04066815377e-05	-9.59627406048e-05	0.0556010432575	-0.181366378919	-0.0394244648189	3.31192922441	21.1054429473	163.349965515	-332.662300497
0.249	612.162614539	47.6892893868	-5.85485696793	7.46550604365e-08	-8.72581980689e-06	-0.00356205741694	0.345230600538	-0.00775065451307	-0.72782436735	4.19249471814e-06	-2.89137532254e-05	-0.0292309204883	0.0451822078429	-0.0599018172361	2.69863558139	5.70180387718e-06	5.98285177804e-06	-0.0150308764153	2.28712763751e-07	3.21272865063e-05	0.0386854428076	0.00827341526325	0.148822603659	18.5955938827	9.09617008852	74.8640957581	-61.1521025896	-2.04749625036e-05	-4.05991912891e-05	0.055126055374	-0.181404532028	-0.0368817542413	1.77349193092	21.2686270644	163.018268658	-330.731413499
0.25	612.210301413	47.6844587068	-3.8065032959	6.5767655117e-08	-9.04899083212e-06	0.00291571536647	0.345222635962	-0.0081784991562	-0.127864918904	4.16317743783e-06	-2.97208074027e-05	0.0276168121337	0.0451216299995	-0.061253869544	-5.4027401972	5.70366592858e-06	-2.25874897813e-06	-0.00145232509703	2.58555739898e-07	2.75586657879e-05	-0.0478226842443	0.0084187644229	0.141875715634	-32.4893699325	9.17109199378	74.979714762	292.390110336	-2.04825940773e-05	2.53360438591e-05	0.0767444149224	-0.181441840917	-0.0377360227357	-3.48202891974	21.4316377135	163.003029542	300.253181398
0.251	612.257983994	47.6807027955	-3.7053194046	5.81174900609e-08	-6.25133928003e-06	0.0026795877377	0.345214333288	-0.00842684885731	-0.368834483437	4.14692487165e-06	-2.78432494623e-06	0.0262561527793	0.0450576325131	-0.0667411033439	-5.57172740254	5.70083743735e-06	-3.39823348365e-06	-0.000826643914007	2.62928638044e-07	-1.88128694947e-05	-0.044920386321	0.00854511904282	0.11083352421	-29.5950129153	9.24621678862	75.2698749133	287.930192351	-2.04200409693e-05	9.977017217e-05	0.0721238416994	-0.181480937442	-0.0404570276813	-1.9599809713	21.5947903445	163.302232441	298.152617782
0.252	612.305662348	47.6760057514	-5.68876934052	5.16004090248e-08	-6.78282279215e-06	-0.00374255476194	0.345205553191	-0.00913334476388	-1.04415732995	4.14319718456e-06	-4.67104924242e-06	-0.0300296013717	0.0449900986584	-0.0683266060174	2.40072205549	5.69386303428e-06	-1.05505726481e-05	-0.013478034415	2.43374249336e-07	-2.02959079227e-05	0.041954309465	0.00865397845479	0.106885299734	21.6985639636	9.32154158158	75.3797110085	-68.2580021024	-2.02909713596e-05	0.000158369047174	0.0450739083087	-0.18152106497	-0.0397980296586	3.27797701664	21.7580839571	163.284992688	-332.632124782
0.253	612.353335497	47.6702931658	-5.73640155792	4.30174817035e-08	-1.03830318505e-05	-0.00345786335479	0.345195940078	-0.0100928798697	-0.874912881991	4.12397362253e-06	-3.37760748209e-05	-0.0281804497854	0.0449229877548	-0.0658952012471	2.46208748504	5.67665055803e-06	-2.38743798563e-05	-0.0131695800014	2.43438665877e-07	2.0424741006e-05	0.0394869883923	0.00877108061246	0.127319015615	19.168867798	9.39688767882	75.3124834825	-66.1970498338	-2.01103466456e-05	0.000202880380941	0.0439487592258	-0.181559608137	-0.0372883030721	1.74147615628	21.9212031053	162.953303795	-330.745661527
0.254	612.401003428	47.6655688693	-3.71219205856	3.25215503834e-08	-1.06088307897e-05	0.00300626547648	0.345185561793	-0.0106636903814	-0.266708141426	4.09028360762e-06	-3.36039550034e-05	0.0285246894204	0.0448563101691	-0.0674599700754	-5.59162514159	5.64958781044e-06	-3.02511153232e-05	0.000416109067608	2.6201064915e-07	1.67192255386e-05	-0.0468980193271	0.00889528948683	0.121098733126	-31.6094327746	9.47225554906	75.423256994	287.744072877	-1.98802288541e-05	0.000257355201965	0.0650008828226	-0.181597337584	-0.0381705915951	-3.5060532022	22.0841485313	162.937548255	299.23458305
0.255	612.448667161	47.6618958584	-3.6338300705	2.3355615211e-08	-7.72303955508e-06	0.00276531699271	0.345174707192	-0.0110455116791	-0.49693445419	4.07058962754e-06	-5.78400514639e-06	0.0271152102936	0.0447860221864	-0.0731159953582	-5.72042542393	5.61970726507e-06	-2.95099754117e-05	0.00106617075545	2.56001377033e-07	-2.87377697724e-05	-0.0440159712947	0.00900135552501	0.0910333432212	-28.5213470358	9.54782179762	75.7092401256	284.22219038	-1.95916368751e-05	0.000319828756133	0.0599462255118	-0.181636880812	-0.0409158633182	-1.98449024372	22.2472351598	163.235708627	297.086160734
0.256	612.496326739	47.6572598575	-5.63817167282	1.54097966452e-08	-8.16859757654e-06	-0.00365643303562	0.345163247477	-0.0118739194616	-1.15988111077	4.06429373072e-06	-6.80778849684e-06	-0.0291627769945	0.0447120469622	-0.074834452892	2.28351035612	5.58757550783e-06	-3.47535390769e-05	-0.011553298086	2.26948298553e-07	-2.9368387186e-05	0.0427547364674	0.00909097400851	0.0882036237758	22.8619081451	9.62358446589	75.816096408	-70.5096256211	-1.92486785842e-05	0.000366087825537	0.0325719132966	-0.181677480924	-0.0402843606238	3.24749563239	22.4104619377	163.217847286	-332.808843523
0.257	612.543981162	47.6515867584	-5.70802640915	5.48312472677e-09	-1.16847462604e-05	-0.00337586433208	0.345150838976	-0.0129430826426	-0.978445251239	4.04335147695e-06	-3.50767190363e-05	-0.0273750840845	0.0446383803184	-0.0724988348073	2.38772581343	5.54712090922e-06	-4.61556581503e-05	-0.0112509400608	2.18338743926e-07	1.21492779317e-05	0.0402805937681	0.00919001108768	0.109870534574	20.4719134522	9.69936605172	75.747075262	-67.5326664671	-1.88666506131e-05	0.000397968116721	0.0311886690706	-0.181716524951	-0.0378036938674	1.71383788052	22.5735138341	162.885945546	-330.994637042
0.258	612.591630395	47.6468789454	-3.70760011673	-6.27491843091e-09	-1.1831340055e-05	0.00308267674295	0.345137561829	-0.0136112102733	-0.357810010202	4.00873917673e-06	-3.41478814189e-05	0.0292327593195	0.0445650755123	-0.0741107774148	-5.61161102843	5.49872785551e-06	-5.063044927e-05	0.00230135782137	2.29041749922e-07	9.25673405905e-06	-0.0460656815135	0.00929746905809	0.105045406247	-30.1221701065	9.77516794053	75.8567023639	286.786870264	-1.84478707819e-05	0.000439591545658	0.0520581888038	-0.181754781394	-0.0387091932627	-3.52483667119	22.7363915231	162.869432301	297.968147442
0.259	612.639275434	47.6431997679	-3.65075492859	-1.66254312427e-08	-8.86968556855e-06	0.00284063222987	0.34512371764	-0.0140771672264	-0.57410389604	3.98884378945e-06	-5.64289313065e-06	0.027777217257	0.0444881378737	-0.0797644998222	-5.69583378648	5.44940429592e-06	-4.80166699091e-05	0.00292620090058	2.1597744773e-07	-3.53853384431e-05	-0.0432184634909	0.00938824511209	0.0765067017488	-26.9552388903	9.85116737568	76.1421679224	284.144246683	-1.79835361018e-05	0.000489077814538	0.0469143489558	-0.181794872434	-0.0414728865087	-2.0025498207	22.8994093864	163.166294397	295.75604558
0.26	612.686916303	47.6385375268	-5.67372751236	-2.56800894636e-08	-9.23963087327e-06	-0.00358052283931	0.345109191335	-0.0149754427492	-1.22244714946	3.98301427533e-06	-6.01613511489e-06	-0.0285237012255	0.044407534793	-0.081441661558	2.3415103149	5.39968992098e-06	-5.14120799558e-05	-0.00971702099414	1.80659748824e-07	-3.52500593675e-05	0.043489021642	0.00946411557529	0.0752342246517	24.4102846961	9.92736327382	76.2496283723	-69.2233468443	-1.74778484751e-05	0.000522297438823	0.0195248996148	-0.181836039791	-0.0408618277903	3.22466725751	23.0625663057	163.14754424	-333.256359294
0.261	612.734551981	47.6328191466	-5.76303291321	-3.66400282103e-08	-1.26802466202e-05	-0.00330070865455	0.345093653468	-0.0161002929921	-1.02725333651	3.96317002679e-06	-3.36723619686e-05	-0.0267887524821	0.044327300637	-0.0790266504527	2.48851189562	5.34348375524e-06	-6.10002515278e-05	-0.0094593221498	1.66529752028e-07	6.99006577439e-06	0.0409912286418	0.00955096720485	0.0984690344567	22.0593349138	10.0035792342	76.1822924617	-65.4484742954	-1.69461241915e-05	0.00054115112853	0.0181824798004	-0.18187567175	-0.0384020893845	1.69480955426	23.2255476574	162.815159123	-331.513876453
0.262	612.782182414	47.6280460039	-3.78325271606	-4.93559627258e-08	-1.27516224108e-05	0.00315795707328	0.34507719806	-0.0168105220854	-0.393204850145	3.93024055466e-06	-3.21865822865e-05	0.0297603118463	0.0442475315977	-0.0805114281373	-5.45806726473	5.28112736797e-06	-6.3712523017e-05	0.00403477917135	1.72423624308e-07	4.79767878531e-06	-0.0453760026199	0.00964784007963	0.0952767151189	-28.4439735892	10.0798174414	76.2941217667	289.107084312	-1.63906387671e-05	0.000569819720212	0.0391547035627	-0.18191453364	-0.0393216902265	-3.53401123825	23.3883540451	162.797616209	296.428049937
0.263	612.829808578	47.6242823137	-3.7441277504	-6.05887854694e-08	-9.71402307635e-06	0.00291724159569	0.345060140407	-0.0173047838412	-0.595318661304	3.91256039232e-06	-3.1737423914e-06	0.0282653679439	0.0441642803519	-0.0859910633924	-5.50120324557	5.21957442499e-06	-5.93933629359e-05	0.00460354099089	1.55234570131e-07	-3.91757871395e-05	-0.0425709292296	0.0097296845983	0.068412322221	-25.2848122067	10.1562556363	76.5822680284	287.185439065	-1.58024873391e-05	0.00060648313571	0.0341721274329	-0.181955241308	-0.0420936460327	-2.00990037411	23.5512993086	163.092910783	294.161097601
0.264	612.877430479	47.6195196044	-5.781291008	-7.04493429092e-08	-1.00070918033e-05	-0.00350337904948	0.345042379418	-0.0182171944992	-1.2295026551	3.90943435531e-06	-3.07833163315e-06	-0.0280745464274	0.0440775550146	-0.0874596112956	2.56410743913	5.15930760107e-06	-6.11402849145e-05	-0.00809738494803	1.16442012059e-07	-3.84093290041e-05	0.0441038455003	0.00979827144681	0.0687613747908	25.9829173463	10.2328934538	76.6933669963	-64.9875032604	-1.5185714515e-05	0.000627062512629	0.0069866264063	-0.181997034055	-0.0414918476256	3.21349718841	23.7143822751	163.073022273	-333.938118294
0.265	612.925047082	47.6136862657	-5.88538599014	-8.21378477396e-08	-1.33699178575e-05	-0.0032222730591	0.345023599484	-0.019342673864	-1.02145607467	3.89274206345e-06	-3.03062520771e-05	-0.0263812944605	0.0439914232495	-0.0848039187971	2.74727755794	5.09416654858e-06	-6.91418200656e-05	-0.0079056853543	9.9451911608e-08	4.42912810247e-06	0.0415730687129	0.00987942834922	0.0935524300255	23.5991931231	10.3095554222	76.6305699363	-60.6066166982	-1.45554326093e-05	0.000633501298612	0.00589094555972	-0.182037300448	-0.039040939113	1.68831983674	23.8772887512	162.739929895	-332.246637017
0.266	612.972658316	47.6087828334	-3.92147874832	-9.55033555404e-08	-1.3361097744e-05	0.00323991328608	0.345003907623	-0.0200410475836	-0.375291364733	3.86337501019e-06	-2.84278544495e-05	0.0301380897157	0.0439060176567	-0.0860072669216	-5.15397380688	5.02442786206e-06	-7.0335552961e-05	0.00551821956363	1.0306170108e-07	2.79045084241e-06	-0.0448504232331	0.00997216138307	0.0919136376717	-26.8767778307	10.3862443335	76.7472526131	293.971970126	-1.3913669489e-05	0.00065002494204	0.0271563412961	-0.182076801725	-0.0399616146979	-3.52967100649	24.0400192885	162.721144665	294.676175833
0.267	613.020265145	47.6048746374	-3.89491319656	-1.07304046364e-07	-1.0240283903e-05	0.0030017143961	0.344983631505	-0.0205111890067	-0.564991481602	3.8496346962e-06	9.47226471269e-07	0.0286120721259	0.0438174306873	-0.0911666718823	-5.16483611462	4.95697581129e-06	-6.45685485877e-05	0.00601578918299	8.41174089463e-08	-4.06790351105e-05	-0.0420885486728	0.0100514099619	0.0665835200433	-23.7834574263	10.4631382195	77.0405193615	292.561526701	-1.32512313003e-05	0.000674851435371	0.0224966453664	-0.18211814649	-0.0427279151507	-2.00292989926	24.2028871973	163.014672961	292.380417094
0.268	613.067867561	47.5999568056	-5.94075107574	-1.17648566129e-07	-1.0448755628e-05	-0.0034186578462	0.344962682266	-0.0213872885863	-1.18720767787	3.85079220412e-06	1.36778937121e-06	-0.027770946326	0.0437257023642	-0.0922899743179	2.91823124353	4.89222160698e-06	-6.49398600253e-05	-0.00675841205823	4.40595953716e-08	-3.9436592039e-05	0.0445734348158	0.0101188809751	0.0683585062643	27.3334298682	10.5402372244	77.1574903953	-58.6194590256	-1.2571842854e-05	0.000683925457267	-0.00434860157458	-0.182160570845	-0.0421207949539	3.21717029309	24.3658912782	162.99348891	-334.748518646
0.269	613.115464519	47.5939593634	-6.05413341522	-1.29735837532e-07	-1.3725787177e-05	-0.00313540525185	0.34494075598	-0.022465282348	-0.968779845629	3.83869023956e-06	-2.55717184882e-05	-0.0261080693928	0.0436349236805	-0.0892673930445	3.12693130318	4.82393207318e-06	-7.16392075766e-05	-0.00664028304443	2.62680313728e-08	3.85346404142e-06	0.042006677345	0.0102002909822	0.0944615079378	24.8725734788	10.6173665963	77.101253548	-53.854235515	-1.18902732373e-05	0.00067921377608	-0.00507476080081	-0.182201463018	-0.0396635518364	1.69731594191	24.5287178114	162.659577411	-333.074479103
0.27	613.16305594	47.5888819555	-4.10068273544	-1.43412566382e-07	-1.3627670523e-05	0.00333163855982	0.344917970205	-0.023106269089	-0.313193636248	3.81419162247e-06	-2.34255156872e-05	0.0304004749949	0.0435452530723	-0.0900738232733	-4.73979176083	4.75231053521e-06	-7.16038683741e-05	0.00671096144948	2.95014491016e-08	2.61337141628e-06	-0.0444868625953	0.010294567671	0.0940918696158	-25.6118501228	10.6945295132	77.224580242	300.507623352	-1.12081802744e-05	0.000684972149658	0.0165915079583	-0.182241579506	-0.0405694231522	-3.50905857352	24.6913673284	162.639456729	292.833114266
0.271	613.210642776	47.5847910622	-4.08110427856	-1.55433302377e-07	-1.04138014664e-05	0.00309609955355	0.344894662286	-0.0235095680528	-0.49340429157	3.80557917832e-06	6.20062738186e-06	0.0288518111432	0.0434528117767	-0.0948087679504	-4.73009759336	4.68416800268e-06	-6.46811966878e-05	0.00713438192301	1.05519444428e-08	-4.05123807338e-05	-0.0417646417049	0.0103766024411	0.0699776707339	-22.6165476409	10.771904067	77.5245272634	299.386419609	-1.05159751178e-05	0.000699438163647	0.0123405200193	-0.182283521025	-0.0433136149372	-1.97932499647	24.8541526296	162.931145561	290.544549242
0.272	613.258225014	47.5796855483	-6.12992286682	-1.65904189411e-07	-1.0527972603e-05	-0.00332444182678	0.344870752675	-0.0243096535027	-1.10676660808	3.81210044693e-06	6.84190983257e-06	-0.0275692462418	0.0433576600186	-0.0954947481801	3.35813713403	4.61984180457e-06	-6.39711995327e-05	-0.00571438761279	-2.91780496238e-08	-3.89476073994e-05	0.0448941883736	0.0104480061252	0.0728296974975	28.3206011681	10.8494906899	77.6487185064	-51.003933616	-9.81697609174e-06	0.000698559888473	-0.014097070367	-0.182326520107	-0.0426845483366	3.23745819775	25.0170725257	162.908646713	-335.542244375
0.273	613.305801606	47.5734970411	-6.24709177017	-1.78023061639e-07	-1.3709771853e-05	-0.00303915667326	0.34484594603	-0.0253036380817	-0.881202550139	3.80556839813e-06	-1.99060074363e-05	-0.025926588296	0.043263899799	-0.092025691142	3.57997694213	4.55302515552e-06	-6.96620985554e-05	-0.00566741043248	-4.63287962544e-08	4.64611413828e-06	0.0422932547018	0.0105343564814	0.099871014736	25.7620333089	10.9271151395	77.6001807483	-46.071582675	-9.12554015139e-06	0.000684311992224	-0.0143987221322	-0.182367964484	-0.0402042074598	1.72322355595	25.1798138253	162.573952435	-333.846312687
0.274	613.353372466	47.5682240848	-4.29882144928	-1.91634524885e-07	-1.35131546386e-05	0.00343239110198	0.344820367209	-0.0258540034409	-0.21952816844	3.78682572488e-06	-1.75793390512e-05	0.0305799250661	0.0431717030398	-0.0923678271529	-4.26424896394	4.48384994392e-06	-6.86883246439e-05	0.00761495825539	-4.21759869081e-08	3.65950455419e-06	-0.04426647387	0.0106344821481	0.100380318798	-24.7434251858	11.0047807626	77.7310655353	307.841156632	-8.4429003836e-06	0.000680967543359	0.0077098244034	-0.182408605648	-0.0410781198599	-3.47104835615	25.3423770786	162.552554135	291.049714014
0.275	613.400938545	47.5639341909	-4.28096675873	-2.03489867386e-07	-1.01975303627e-05	0.00319885744999	0.344794359919	-0.0261605754292	-0.393615808105	3.78414536597e-06	1.2218621215e-05	0.0290159954663	0.0430772075141	-0.0966232243074	-4.24654534514	4.41905777362e-06	-6.08960159544e-05	0.00796965912375	-5.99774471857e-08	-3.92624251094e-05	-0.0415773854572	0.0107232123993	0.0770801835642	-21.856845281	11.0826654895	78.0383882201	306.80421301	-7.75903180534e-06	0.000686769613151	0.0038943151791	-0.182451036149	-0.0437828814505	-1.93847482512	25.505074597	162.842482672	288.807359874
0.276	613.448499827	47.5586299263	-6.32756280899	-2.13693256809e-07	-1.02092484835e-05	-0.00322229369176	0.344767850567	-0.0268581291964	-1.00149172638	3.79676008813e-06	1.30108231236e-05	-0.0274315916491	0.0429804811261	-0.0968295517025	3.83389055502	4.35891792029e-06	-5.9383690706e-05	-0.00494500862706	-9.83645685025e-08	-3.7511817524e-05	0.045078600628	0.0108020512384	0.080597494562	28.8914672766	11.160769836	78.1703046375	-42.9713782221	-7.07681867628e-06	0.00067765664498	-0.0221202515209	-0.182494485049	-0.0431149181244	3.27440147731	25.667905241	162.818805415	-336.161875159
0.277	613.496055265	47.5522443338	-6.44362211227	-2.25442030047e-07	-1.32882979919e-05	-0.002935805325	0.34474054902	-0.0277449642332	-0.772178347455	3.79646272836e-06	-1.36055426705e-05	-0.0258011399391	0.0428856241925	-0.092884315413	4.056582024	4.29705785429e-06	-6.43364413061e-05	-0.00496049257318	-1.13994588313e-07	6.25177790283e-06	0.0424485902258	0.0108964299593	0.108159947286	26.2334381718	11.2389198826	78.1297885592	-38.0607784316	-6.41019027717e-06	0.000655600153234	-0.0219927319703	-0.182536339941	-0.0405948671778	1.76570041606	25.8305564046	162.483521806	-334.405342519
0.278	613.543604774	47.5467745487	-4.49594831467	-2.38579628285e-07	-1.29868984841e-05	0.0035386043406	0.344712584063	-0.0281849499016	-0.107792989351	3.7840826479e-06	-1.11546182589e-05	0.0307029887623	0.0427928098466	-0.0927443764784	-3.77670415482	4.23354628236e-06	-6.26867025474e-05	0.00825997009056	-1.08170647053e-07	5.3961046164e-06	-0.0441599367986	0.0110050762891	0.109132712328	-24.2879080883	11.3171189563	78.268358967	315.201594003	-5.75995049396e-06	0.000644879413181	0.000551251863737	-0.182577347465	-0.0414201794009	-3.41632486216	25.9930286952	162.461059418	289.480567068
0.279	613.591149306	47.5422888943	-4.47536087036	-2.49855406771e-07	-9.56465848856e-06	0.00330587565051	0.34468430241	-0.0283783576654	-0.279022538103	3.78788610997e-06	1.87615424072e-05	0.0291293325698	0.0426981806074	-0.0965141019489	-3.76274678626	4.17506361644e-06	-5.42786293009e-05	0.00855617640249	-1.24188497888e-07	-3.74318062859e-05	-0.041495885006	0.0111027608889	0.086236487313	-21.5045419415	11.3955446357	78.5829997323	314.079936631	-5.11564408229e-06	0.000643733410162	-0.00284325790109	-0.182620092117	-0.0440691260743	-1.88156848459	26.1556339549	162.749459885	287.320367396
0.28	613.638688847	47.5367934895	-6.51544904709	-2.59372658378e-07	-9.4698447251e-06	-0.00311624812359	0.344655633161	-0.0289601398446	-0.884541820036	3.80709766089e-06	1.96615594257e-05	-0.0273292985328	0.0426018003374	-0.0962464380977	4.29807448873	4.12182156677e-06	-5.2205470038e-05	-0.00440985787656	-1.60706882175e-07	-3.56049622876e-05	0.0451495730026	0.0111908863962	0.0900145272378	29.0606217909	11.4741973511	78.7224311841	-35.2170330286	-4.47973502748e-06	0.000628084699468	-0.0284541634875	-0.182663800062	-0.0433467642364	3.32629216055	26.3183711294	162.72488908	-336.461978376
0.281	613.686222355	47.5302225207	-6.62648868561	-2.70329028768e-07	-1.2442896056e-05	-0.00282985453824	0.344626288247	-0.0297296875344	-0.654553559842	3.81350045711e-06	-6.85596697567e-06	-0.0257057542699	0.0425077561183	-0.0918420000983	4.51080151004	4.06739458012e-06	-5.66485032647e-05	-0.00447620857686	-1.74400071447e-07	8.21858374315e-06	0.042497519059	0.0112947447843	0.11770224889	26.3148215128	11.5529033594	78.6895853424	-30.4746502638	-3.86574523536e-06	0.000599894884771	-0.0279254659061	-0.182705859583	-0.0407722771505	1.82268201129	26.48092825	162.389352082	-334.612017512
0.282	613.733749752	47.524571351	-4.67585086823	-2.82568170145e-07	-1.2035386697e-05	0.00364487325628	0.344596397306	-0.0300521939049	0.00954081863165	3.80791498612e-06	-4.3149750156e-06	0.03078773819	0.042416211467	-0.09124730237	-3.32140605344	4.01179948746e-06	-5.45416820527e-05	0.00868985100086	-1.66590321466e-07	7.40091621861e-06	-0.0441328541081	0.0114129744282	0.118757038958	-24.2052413761	11.6316658214	78.8353386416	321.981248602	-3.27407747258e-06	0.000583440640781	-0.00498302207314	-0.182747013009	-0.0415345755112	-3.34727873269	26.6433060144	162.36617684	288.261533886
0.283	613.781271992	47.5199088475	-4.64915657043	-2.92839479623e-07	-8.50723225988e-06	0.00341143561795	0.344566307091	-0.0301282365442	-0.161626097048	3.81859885e-06	2.56827027811e-05	0.0292076174035	0.0423233035566	-0.0945685185687	-3.32102634397	3.96166512903e-06	-4.5727034797e-05	0.00893944351047	-1.80593954849e-07	-3.54081829842e-05	-0.0414853442977	0.0115203029725	0.0959000496573	-21.5087372254	11.7106618183	79.1566551565	320.651781119	-2.69388132546e-06	0.000576951653456	-0.00799495257814	-0.182789837261	-0.044113927739	-1.81142572279	26.8058158095	162.653413413	286.211612761
0.284	613.828789069	47.5142444731	-6.67959260941	-3.01246818149e-07	-8.30744479244e-06	-0.00301186068307	0.344535946607	-0.0305927316667	-0.767364148051	3.84477230455e-06	2.66642063259e-05	-0.027244610314	0.0422290824182	-0.0938737580598	4.71054736164	3.91715767452e-06	-4.32878742196e-05	-0.00406112235578	-2.15089637414e-07	-3.35831821462e-05	0.0451353459738	0.0116180480188	0.0995900428869	28.8887236846	11.7898915721	79.3028524876	-28.2571188658	-2.12723840437e-06	0.000556334188735	-0.0332399768629	-0.182833556569	-0.0433246887845	3.38990363176	26.9684566939	162.628355262	-336.327916145
0.285	613.876299947	47.5075132432	-6.78286743164	-3.10989004383e-07	-1.11769276748e-05	-0.00272710508166	0.34450502724	-0.0312460033832	-0.539179284824	3.85821897233e-06	2.29129232554e-07	-0.0256255438726	0.042137612509	-0.0890660605058	4.90484774651	3.87181286463e-06	-4.7401745569e-05	-0.00416662034288	-2.26771733155e-07	1.02189906652e-05	0.0424689996491	0.0117313790118	0.127071943132	26.0750768062	11.869181415	79.2768332655	-23.7813253552	-1.58730276561e-06	0.000523537088779	-0.0323542230497	-0.182875561118	-0.0406844085032	1.89065693086	27.1309173768	162.293010623	-334.36136122
0.286	613.923804558	47.5017083725	-4.82687425613	-3.21911496802e-07	-1.06680571632e-05	0.00374484610488	0.344473677004	-0.0314544678303	0.122250390472	3.85975239086e-06	2.83770783177e-06	0.030842701071	0.0420490392359	-0.0880804856059	-2.93369794678	3.82560721783e-06	-4.50095480369e-05	0.00895101540712	-2.16973072835e-07	9.37832997553e-06	-0.0441503210285	0.0118588647651	0.127899563503	-24.4198360654	11.9485342436	79.4288239534	327.762701169	-1.07412018166e-06	0.000502828079114	-0.00906379628022	-0.182916589785	-0.0413729252392	-3.26769040269	27.2931986704	162.269576429	287.492972806
0.287	613.971303862	47.4968989959	-4.79187870026	-3.30766073163e-07	-7.041095558e-06	0.00350907710551	0.344442240355	-0.0314188292273	-0.0509731844068	3.87761503783e-06	3.28875860963e-05	0.029257055458	0.0419594867911	-0.091024404025	-2.95413889145	3.78512669262e-06	-3.59515023805e-05	0.0091650759056	-2.29010182932e-07	-3.34525501704e-05	-0.0415114392635	0.0119752123833	0.104795672902	-21.7879451359	12.0281265458	79.7557805596	326.150511116	-5.7649310251e-07	0.000492426079193	-0.0117402035607	-0.182959212667	-0.0438728386641	-1.73213644722	27.4556115127	162.556108162	285.570493996
0.288	614.01879786	47.4910976996	-6.81071472168	-3.37658738487e-07	-6.74423509147e-06	-0.00291535617244	0.344410644085	-0.0317737106814	-0.658789724112	3.9110241915e-06	3.39307212413e-05	-0.0271707851679	0.0418689841787	-0.0899808207276	5.04130548626	3.75050304815e-06	-3.32957865577e-05	-0.00385364425993	-2.61574334715e-07	-3.16757533962e-05	0.0450650328118	0.0120816766817	0.108132923853	28.4624470381	12.10795826	79.9076477982	-22.4160337597	-9.61674617741e-08	0.000468225202278	-0.0366615502696	-0.183002653317	-0.0430084627374	3.46088830079	27.6181550914	162.531049238	-335.688341588
0.289	614.066285529	47.484240012	-6.90466022491	-3.45790270147e-07	-9.51882822732e-06	-0.00263383009927	0.344378597138	-0.0323201835638	-0.434156040894	3.93177312166e-06	7.56713908559e-06	-0.0255563791435	0.041781566561	-0.0848544147231	5.21150652261	3.71524674079e-06	-3.72168281598e-05	-0.00398843894434	-2.71385876181e-07	1.20526704641e-05	0.0423918149088	0.0122033263509	0.135166414512	25.6045342793	12.1878557393	79.8873107629	-18.2580369487	3.54026032206e-07	0.000432161785683	-0.0354652829208	-0.183044305286	-0.0402954733167	1.96509054059	27.78051882	162.19640814	-333.593855843
0.29	614.113766807	47.4783166444	-4.94207525253	-3.55009554655e-07	-8.91974078849e-06	0.00383200497694	0.344346224159	-0.0324257749891	0.222973190481	3.94066800361e-06	1.0222624814e-05	0.0308673506002	0.0416973555163	-0.0835676746256	-2.63802632751	3.67930378265e-06	-3.4669088118e-05	0.00908391902788	-2.59780423894e-07	1.11582341117e-05	-0.0441806876136	0.0123386840971	0.13554907803	-24.8392072423	12.2678215651	80.0443409087	332.318328679	7.74352057085e-07	0.000408490264073	-0.0118777602989	-0.183084905057	-0.0409040694942	-3.18228289543	27.9427036371	162.173225926	287.229429364
0.291	614.161242664	47.4733967457	-4.89772224426	-3.620732066e-07	-5.2075631021e-06	0.00359235039583	0.344313865708	-0.0322911277634	0.0463212607428	3.9659262462e-06	4.0293860356e-05	0.0292751204838	0.0416124574125	-0.0862285330714	-2.68369056407	3.64922345411e-06	-2.54915689613e-05	0.00927111928562	-2.70053325168e-07	-3.17040366601e-05	-0.04154385393	0.0124624613864	0.11200550045	-22.2479479175	12.348031584	80.3756967239	330.393301599	1.17630718769e-06	0.000395419997141	-0.0142627735645	-0.183127016845	-0.0433195064653	-1.64859104669	28.1050200301	162.45956021	285.439136773
0.292	614.20871311	47.4674958219	-6.90412569046	-3.67090903547e-07	-4.82783079276e-06	-0.00283288577715	0.344281444989	-0.0325503086995	-0.564683133038	4.00676122907e-06	4.13761053891e-05	-0.0271106304177	0.0415268758724	-0.0849345469654	5.27166277598	3.62511175202e-06	-2.27318352188e-05	-0.00375165180066	-3.00902091999e-07	-2.99934970025e-05	0.0449649332453	0.0125758742489	0.114820224522	27.8773960605	12.4284854197	80.5319747784	-17.8371925727	1.55843727559e-06	0.00036884017866	-0.0388968633985	-0.183169864934	-0.0423766709585	3.5342620603	28.2674673198	162.435019202	-334.521151111
0.293	614.256177133	47.4605496302	-6.98825740814	-3.7326597106e-07	-7.52230423152e-06	-0.00255606110037	0.344248667359	-0.033004952003	-0.344603474252	4.03498390371e-06	1.50692438871e-05	-0.0255030925862	0.0414446129765	-0.0795912449012	5.41494135244	3.60046478428e-06	-2.65621002705e-05	-0.00390887830281	-3.09081571677e-07	1.36345376469e-05	0.0422911360535	0.0127039135167	0.141258311148	24.9987771924	12.5090094335	80.5160528527	-14.006658785	1.90819579862e-06	0.000330676867394	-0.037429759133	-0.18321084781	-0.0395890808751	2.04091810633	28.4297356338	162.101608716	-332.299820945
0.294	614.303634681	47.4545460634	-5.01887655258	-3.80452208232e-07	-6.85017011296e-06	0.00390032933749	0.344215653087	-0.0330235916924	0.307324095396	4.05139085598e-06	1.77446606707e-05	0.0308539261532	0.0413657635955	-0.0781075171809	-2.44748591186	3.57520496314e-06	-2.39575420111e-05	0.0091179948216	-2.95923827292e-07	1.26809511221e-05	-0.044198309103	0.0128450792383	0.141073132039	-25.3691354113	12.5896058822	80.6768445305	335.590014346	2.2261181587e-06	0.000305167852757	-0.0135882701419	-0.183250700716	-0.0401167320465	-3.09622044896	28.5918260365	162.079196729	287.475846618
0.295	614.35108674	47.4495726409	-4.92796850204	-3.8551888765e-07	-3.28318872372e-06	0.00323363344098	0.344182737983	-0.0328066170467	0.126625196077	4.08294386998e-06	4.53613673147e-05	0.0243794871348	0.041286396613	-0.0806264478554	-2.59037543711	3.5558378019e-06	-1.47767804613e-05	0.00924352827816	-3.01790807849e-07	-2.44149122357e-05	-0.0299934176125	0.0129742263094	0.11722101016	-22.3351083465	12.6704502073	81.0118055515	334.332027651	2.52038624924e-06	0.000283368328341	-0.0300107786894	-0.183292049198	-0.0425802326262	-1.83078071044	28.7540473639	162.36345799	281.046674564
0.296	614.39853334	47.4436264057	-6.96450185776	-3.88648656737e-07	-2.97634945057e-06	-0.00261995489468	0.3441498412	-0.0329869488575	-0.487288817763	4.1280864561e-06	4.49238049216e-05	-0.0252546119211	0.0412064794003	-0.0792079773676	5.42731641277	3.54243569483e-06	-1.20274336744e-05	-0.00374483470446	-3.23629180341e-07	-1.92618327486e-05	0.0402995765867	0.0130926494503	0.119625271607	27.1436312412	12.7515419728	81.1717256131	-14.4919043779	2.78740280768e-06	0.000250664788521	-0.0353963009516	-0.183334149968	-0.0416213069511	3.74863206083	28.9163978921	162.337598457	-332.765739411
0.297	614.445973466	47.4366252613	-7.0377869606	-3.92886025399e-07	-5.49838787313e-06	-0.00242412195044	0.34411666459	-0.0333662708683	-0.271355204051	4.16055200439e-06	2.00072916724e-05	-0.0245784145772	0.0411300106476	-0.0737295281353	5.52958205171	3.5284885344e-06	-1.58668871975e-05	-0.00393407234169	-3.22836076663e-07	2.08480401052e-05	0.0399201691209	0.0132251309185	0.145337664903	24.2811553492	12.8327073311	81.1589909937	-10.9773345366	3.02024964047e-06	0.000215028877072	-0.0358755219451	-0.183374287212	-0.0386531809682	2.18761990499	29.0785697071	162.006031505	-330.368165582
0.298	614.493407066	47.4305757734	-5.06118869781	-3.97991497158e-07	-4.71255564406e-06	0.00399578640859	0.344083324309	-0.0333142916994	0.375313541852	4.18226509414e-06	2.34188878229e-05	0.0314016068782	0.0410570752462	-0.0721412747465	-2.35307527415	3.51389910772e-06	-1.33119661641e-05	0.00904391440853	-3.03441112748e-07	1.79418877243e-05	-0.0457324738827	0.0133700437918	0.144488081745	-25.9803216637	12.9139479907	81.3223282171	337.651781313	3.22318500845e-06	0.000190841858879	-0.0124985144411	-0.18341313783	-0.0390480542071	-2.97736638272	29.2405652365	161.985027227	288.359609246
0.299	614.540835136	47.4255647231	-4.96091222763	-4.00878429532e-07	-1.06130910475e-06	0.00330670667002	0.344050151445	-0.0330314359331	0.190397990867	4.21971513192e-06	5.14811877347e-05	0.0247229929455	0.0409837141072	-0.0745810031099	-2.52638145257	3.50513512353e-06	-4.21600220507e-06	0.00914801350944	-3.04693769032e-07	-2.04472002925e-05	-0.0310457021509	0.0135023019017	0.12002813793	-22.9395659669	12.9954387592	81.6592087621	336.109308787	3.40361996544e-06	0.000170028055106	-0.0291290931047	-0.183453364128	-0.0414045434329	-1.73561206891	29.4026928662	162.270232212	282.050361618
0.3	614.588257715	47.4195914622	-6.9856095314	-4.01752572085e-07	-6.86976001808e-07	-0.00255804046412	0.344017060827	-0.0331498007233	-0.427127571311	4.27113120023e-06	5.13509488844e-05	-0.0249834706463	0.0409098637107	-0.0731197900048	5.4488076627	3.50224911406e-06	-1.5560167437e-06	-0.00382804258671	-3.2302890158e-07	-1.62230648029e-05	0.0394939731302	0.0136232095634	0.121787185551	26.4576612092	13.0771789171	81.821106996	-12.3128410503	3.55771007164e-06	0.000138152157284	-0.0346227025405	-0.18349424744	-0.0403620794483	3.82054003805	29.5649509897	162.246014846	-330.485094681
0.301	614.635673797	47.4125735287	-7.0502576828	-4.03673231088e-07	-3.15434200385e-06	-0.00237669153996	0.343983750221	-0.0334714096959	-0.216090374161	4.31013304623e-06	2.66527431167e-05	-0.0244129408891	0.0408394872217	-0.06763318792	5.52439650698	3.49872691294e-06	-5.48838547944e-06	-0.00403669488477	-3.19541255779e-07	2.31983564053e-05	0.0393488692861	0.013757515181	0.146824049593	23.6160668742	13.1589946799	81.8104185832	-9.06398463249	3.67843439899e-06	0.00010329649743	-0.0350886171672	-0.183533090584	-0.037324208882	2.25520109478	29.7270323843	161.916774328	-327.995939612
0.302	614.683083341	47.4065141561	-5.06848812103	-4.06416136251e-07	-2.331468321e-06	0.00402243890566	0.343950331077	-0.0333668781446	0.425153476652	4.33852994238e-06	3.01410491928e-05	0.0313895530413	0.040772642855	-0.0660555455604	-2.36911178782	3.49445068633e-06	-3.06406775943e-06	0.0088853303248	-2.98004754443e-07	1.98746462667e-05	-0.0459962895633	0.0139036108998	0.145367388111	-26.5293898375	13.2408874949	81.9752114662	338.64975065	3.77004408722e-06	7.99228790347e-05	-0.0116586196231	-0.183570576863	-0.037648348431	-2.90348019288	29.8889395696	161.897596212	289.63970761
0.303	614.730487348	47.4014996407	-4.96054267883	-4.06911225075e-07	1.34129067319e-06	0.00332307908274	0.343917129556	-0.0330361652469	0.236272318987	4.38268283617e-06	5.81647383774e-05	0.0246578253279	0.0407053533836	-0.0685233970935	-2.56659127836	3.49585041963e-06	5.863534365e-06	0.00896987392406	-2.97431781773e-07	-1.87287009275e-05	-0.0312104048251	0.0140364781966	0.120367205434	-23.4709755165	13.3230315894	82.3129775274	336.882371739	3.84001472363e-06	6.00183937773e-05	-0.0281503508916	-0.183609368383	-0.0399346926002	-1.66920814558	30.0509804276	162.184119833	283.407533437
0.304	614.777885864	47.3955318511	-6.97503662109	-4.05374706481e-07	1.73174651368e-06	-0.00254216740177	0.343884056374	-0.0331101988207	-0.384339466691	4.44076374681e-06	5.79970828968e-05	-0.0249931362892	0.0406375311194	-0.0671211314495	5.37112256628	3.50295992971e-06	8.35548579272e-06	-0.00398597106863	-3.14145412476e-07	-1.46985604787e-05	0.0392706857228	0.0141574415919	0.121559585159	25.8557349653	13.4054260187	82.4758811219	-11.0751827583	3.8846200319e-06	2.91922227622e-05	-0.0335019911385	-0.183648752508	-0.0388335570468	3.87147925247	30.2131534268	162.161878654	-327.889891222
0.305	614.825277893	47.3885279642	-7.0327372551	-4.04870768112e-07	-7.23869774509e-07	-0.00236906517461	0.343850805697	-0.0333911545847	-0.177572061308	4.48639992854e-06	3.32752805748e-05	-0.0244504683548	0.0405731089553	-0.0617231966549	5.42474702289	3.50926579814e-06	4.25625107234e-06	-0.00421249837214	-3.09235916508e-07	2.45175524146e-05	0.0391615400639	0.0142912264837	0.146010198392	23.0454915017	13.4878971242	82.4663298413	-8.02737829834	3.89699122573e-06	-4.44983510081e-06	-0.0337821245876	-0.183686041777	-0.0357449806241	2.30567359296	30.3751519969	161.835261548	-325.344320074
0.306	614.872663401	47.3824878258	-5.047539711	-4.05184119177e-07	9.71676443585e-08	0.00401114001235	0.343817484882	-0.0332504756534	0.458929924062	4.52136319773e-06	3.66512577941e-05	0.0312024227933	0.0405121232014	-0.0602483111852	-2.4749760835	3.51463108195e-06	6.47431655403e-06	0.00864862933551	-2.86419949448e-07	2.1114381706e-05	-0.0459678814812	0.014436254421	0.144045676268	-26.9745357491	13.5704461567	82.6317350348	338.837765209	3.88154477225e-06	-2.64430718638e-05	-0.0102043489385	-0.183721921577	-0.03601461886	-2.84495006478	30.536978715	161.818174611	291.17044428
0.307	614.920043394	47.3774972337	-4.93364524841	-4.03258102308e-07	3.75486609338e-06	0.0033042568857	0.343784415861	-0.0328875652824	0.266890817787	4.57192759074e-06	6.44775282293e-05	0.0244501180771	0.0404505831276	-0.062831836353	-2.69207425218	3.52544605536e-06	1.51556302559e-05	0.00871399806822	-2.84589375912e-07	-1.74532346342e-05	-0.0311673511992	0.0145675839455	0.118613372682	-23.890071424	13.6532468295	82.9696105957	336.913356535	3.84592833834e-06	-4.47897959576e-05	-0.026489099249	-0.18375905193	-0.0382460875045	-1.61798722425	30.6989409269	162.106249067	284.978467688
0.308	614.967417923	47.3715605582	-6.93970537186	-3.9931662672e-07	4.12808508318e-06	-0.00255781890609	0.343751506044	-0.0329320706242	-0.355901501374	4.63624067958e-06	6.41486494494e-05	-0.0251078756369	0.0403883815087	-0.0615714014947	5.21294396892	3.54172593766e-06	1.74041343477e-05	-0.00421698988464	-3.00040891837e-07	-1.34497972161e-05	0.0391742260354	0.0146865682083	0.119355152965	25.3736319896	13.73629804	83.1328103742	-10.5137993917	3.78660316442e-06	-7.38605518686e-05	-0.031652412573	-0.183796725737	-0.0371015261679	3.90710989747	30.86103714	162.086177301	-325.121998236
0.309	615.014786	47.3645945559	-6.9922990799	-3.96425874042e-07	1.65342027186e-06	-0.00239151071656	0.343718446876	-0.0331862646668	-0.152486584149	4.68796770394e-06	3.93053992732e-05	-0.0245786247155	0.0403294257459	-0.0563401241862	5.24961064797	3.55696020819e-06	1.30644067206e-05	-0.00446246536956	-2.93931971522e-07	2.56676378473e-05	0.0390606440914	0.0148179169327	0.143342295802	22.600653686	13.8194263223	83.1237542233	-7.5985025242	3.69690025108e-06	-0.000105545274814	-0.0317170333175	-0.183832265308	-0.0339776158457	2.34071074706	31.0229613983	161.762339321	-322.553961441
0.31	615.062147595	47.3585956313	-5.00555038452	-3.94378076867e-07	2.4421740791e-06	0.00396901833106	0.343685342537	-0.033022413444	0.480189029826	4.72885751096e-06	4.24742147668e-05	0.0309162557026	0.040273735221	-0.0550409254892	-2.65121325402	3.57099188914e-06	1.49989551636e-05	0.00833156225565	-2.69962181753e-07	2.22719416894e-05	-0.0458520364072	0.01496008696	0.140997758769	-27.2897277523	13.9026327993	83.2891998144	338.489684686	3.58143035343e-06	-0.000125394520502	-0.00798145805858	-0.183866358271	-0.0342083103505	-2.80209975655	31.184716303	161.74747001	292.815337703
0.311	615.109503718	47.3536490833	-4.88754606247	-3.90129709016e-07	6.05456162182e-06	0.00325575675437	0.343652511662	-0.0326393363632	0.285965131596	4.78509872315e-06	7.00082096223e-05	0.0241517340085	0.0402173108042	-0.0578079081459	-2.88275205946	3.59016791445e-06	2.33530954612e-05	0.00837671833951	-2.66918231172e-07	-1.61840405271e-05	-0.0310599280259	0.0150882183769	0.115265075028	-24.1756397305	13.9860907405	83.6266827122	336.476110883	3.44802906099e-06	-0.000141408064368	-0.0240456296728	-0.183901662862	-0.036400872275	-1.5830240926	31.3466086337	162.037191453	286.627548099
0.312	615.156854423	47.3477617998	-6.88702106476	-3.83911381549e-07	6.3820933126e-06	-0.00260069337282	0.343619859318	-0.0326653513496	-0.337995104259	4.85482116904e-06	6.94366821451e-05	-0.0252947889629	0.0401600309486	-0.0567518030692	4.99496221283	3.61448359348e-06	2.52782626012e-05	-0.00452638405958	-2.8109015816e-07	-1.2159813449e-05	0.0391083821821	0.0152036965825	0.115691336217	25.0281621088	14.0697989526	83.7897413726	-10.3587900773	3.29335585929e-06	-0.000167938339026	-0.0290149196441	-0.183937477956	-0.0352293161428	3.92613635713	31.5086369021	162.01934518	-322.32009396
0.313	615.204198729	47.3408501025	-6.93637371063	-3.78789552889e-07	3.86156400792e-06	-0.00244036523654	0.343587075234	-0.0329028168303	-0.136935857125	4.91174008769e-06	4.44011551539e-05	-0.0247762650195	0.0401057829187	-0.0517442567954	5.02013033489	3.63743218728e-06	2.06189249924e-05	-0.00479229115796	-2.73727502089e-07	2.68851255923e-05	0.0389814959005	0.0153312184068	0.139352312371	22.2937901989	14.1535842266	83.7808065857	-7.51078373194	3.1109476762e-06	-0.000196878027153	-0.0288644566095	-0.183971136004	-0.0320867786315	2.35893866548	31.6704957265	161.698303603	-319.763060182
0.314	615.251536608	47.3349069527	-4.94992637634	-3.74563152528e-07	4.59123671312e-06	0.00389971064695	0.343554261405	-0.0327248420294	0.492885458982	4.95758417381e-06	4.72870170945e-05	0.0305479889007	0.0400545745999	-0.0506723808302	-2.87637840462	3.65883536406e-06	2.21874285672e-05	0.00792929830762	-2.48521547146e-07	2.35267842922e-05	-0.0456981785006	0.0154692773188	0.136765511584	-27.4673917721	14.2374476228	83.9459858934	337.86939913	2.90560842518e-06	-0.000213800474903	-0.00498043889159	-0.184003327122	-0.0322954580696	-2.77629754145	31.8321876991	161.68564166	294.439175278
0.315	615.29886906	47.3299984576	-4.86706352234	-3.68096708605e-07	8.34165113248e-06	0.00360111819176	0.343521734168	-0.0323296312303	0.297536139376	5.0196625938e-06	7.68698228922e-05	0.0286176226947	0.0400024216066	-0.0536336057178	-3.04607137063	3.68500373271e-06	3.01493087435e-05	0.00799446204486	-2.47021487788e-07	-2.05266655752e-05	-0.0424087212342	0.0155929806252	0.110641101199	-24.7814289993	14.3215617945	84.2823574108	334.873635821	2.6889011996e-06	-0.000219613976257	-0.00664656381646	-0.184036641711	-0.034333720239	-1.30022679735	31.9940201963	161.979352754	292.983013481
0.316	615.346196137	47.3241554545	-6.81894302368	-3.59558409336e-07	8.73494740682e-06	-0.00281452564308	0.343489397074	-0.0323445571103	-0.327387899393	5.0968548801e-06	7.75147497055e-05	-0.027327769068	0.0399492029257	-0.0528037560461	4.70577071406	3.71592611041e-06	3.16954466486e-05	-0.00490218623469	-2.67270498577e-07	-1.99713560037e-05	0.043519340377	0.0157036513444	0.110700337318	24.8999012388	14.4059252754	84.444604381	-10.3796955794	2.4600723777e-06	-0.000238043667543	-0.0302128187549	-0.184070354586	-0.0330920303841	3.78360650712	32.1559928679	161.965990458	-319.70760569
0.317	615.393516871	47.3173118692	-6.86822795868	-3.52173824897e-07	6.03422146977e-06	-0.00258692623103	0.343456938549	-0.0325724919427	-0.128481765511	5.16105429083e-06	5.08840717401e-05	-0.0259335868627	0.039898760317	-0.0480814613175	4.73881874309	3.74510129768e-06	2.66549278986e-05	-0.00517885126527	-2.66069230843e-07	2.23738914721e-05	0.0411711545747	0.0158261231021	0.134243178017	22.1857801579	14.4903654023	84.4356494847	-7.5300969556	2.20753560772e-06	-0.000267029872409	-0.0277595909772	-0.18410192946	-0.0300577174335	2.28501939413	32.3177996177	161.647509099	-317.255112991
0.318	615.440831245	47.3114353453	-4.88481998444	-3.45847223835e-07	6.61898065454e-06	0.00375644460057	0.343424458736	-0.0323871344494	0.499196751975	5.21282935811e-06	5.26660628352e-05	0.0294975690529	0.0398510785095	-0.0472821536867	-3.14020348142	3.77232830754e-06	2.77990918247e-05	0.0074671791174	-2.4439746485e-07	2.09696405147e-05	-0.0439796564896	0.0159590477377	0.131606093212	-27.4599497676	14.5748834726	84.6004912034	337.213534445	1.93280077466e-06	-0.000282439793709	-0.0030602516224	-0.184132117245	-0.0303178519598	-2.80528844672	32.4794417482	161.63675204	295.740995705
0.319	615.488140258	47.3065919396	-4.80199146271	-3.37421593494e-07	1.02322800273e-05	0.00347015414486	0.343392272304	-0.0319857285587	0.303615029436	5.27980898141e-06	8.12931837623e-05	0.0277566728012	0.0398021840151	-0.0505068351902	-3.30915952561	3.80387279778e-06	3.52898886598e-05	0.00751441455288	-2.44721471338e-07	-2.16176534911e-05	-0.0411949315219	0.0160776002017	0.105498834733	-24.7545671906	14.659651831	84.9362255936	334.255245939	1.6485760372e-06	-0.000286009681207	-0.00407952337315	-0.184163465972	-0.0323796028093	-1.31821325223	32.6412259899	161.931731312	294.217546985
0.32	615.535443962	47.3008154596	-6.75096845627	-3.27052348161e-07	1.05062106384e-05	-0.00292229292251	0.343360282363	-0.0319941541941	-0.320466300473	5.36106767222e-06	8.12241978483e-05	-0.0278946446292	0.0397519570398	-0.0499471154266	4.42859905277	3.83970526129e-06	3.63750383419e-05	-0.00534411518866	-2.65603527757e-07	-2.01464593466e-05	0.0441373198107	0.0161831246425	0.105550046948	24.8569916215	14.7446690443	85.0982008558	-10.3047215864	1.35476940851e-06	-0.000301603576178	-0.0271082665704	-0.184195235329	-0.0311591099643	3.75919894211	32.803151923	161.920134845	-317.410480842
0.321	615.58274139	47.2940396913	-6.80056858063	-3.17949500977e-07	7.69948373135e-06	-0.00269116089166	0.343328177611	-0.0322153507539	-0.121926819207	5.4287129017e-06	5.40662611153e-05	-0.0264212288367	0.0397042326344	-0.0455016952233	4.46224135393	3.87333460637e-06	3.08836518224e-05	-0.00563865785031	-2.64325468097e-07	2.2702578667e-05	0.0415607562167	0.0163004314704	0.129063608764	22.1701320089	14.8297628158	85.0893421617	-7.41266655177	1.04031856928e-06	-0.000327298102275	-0.0242807856223	-0.184224888401	-0.0281470348352	2.26495131617	32.9649139481	161.603915401	-315.028406873
0.322	615.630032524	47.288228984	-4.82084655762	-3.10013475524e-07	8.17256717274e-06	0.00363732777445	0.343296057983	-0.0320239047525	0.504818821792	5.48339601519e-06	5.52999658583e-05	0.0288886383226	0.0396589961714	-0.0449712308755	-3.40131265842	3.90454190224e-06	3.15309399154e-05	0.00693323403634	-2.42104494909e-07	2.17393677074e-05	-0.0434871781359	0.0164281975119	0.126468474225	-27.3604010861	14.9149344896	85.2540054355	336.7392141	7.07116281731e-07	-0.000339106472831	0.000664044509535	-0.184253172997	-0.028422156317	-2.81519427989	33.1265132988	161.594785942	296.769489646
0.323	615.677318363	47.2834490519	-4.73901748657	-3.00093626826e-07	1.16671302247e-05	0.00335179832948	0.343264237761	-0.0316165396322	0.309911418706	5.5527140447e-06	8.33360931747e-05	0.0271836163103	0.0396122825503	-0.0484560113043	-3.56824819924	3.93954707839e-06	3.84794123962e-05	0.00696371092522	-2.41440699361e-07	-2.04117766111e-05	-0.0408151105011	0.0165416663269	0.100469155797	-24.6382357696	15.0003561429	85.5893013112	333.852537215	3.68148788139e-07	-0.000338828514354	-0.000108127554652	-0.184282632528	-0.0304969066908	-1.33430646744	33.2882560693	161.8907551	295.168824911
0.324	615.724598956	47.2777364552	-6.68617582321	-2.88344519735e-07	1.18310839575e-05	-0.00302389086392	0.343232620549	-0.0316178844465	-0.312601047335	5.6357787127e-06	8.27932428173e-05	-0.028269317025	0.0395639740608	-0.0481609677644	4.15833527912	3.97830392955e-06	3.90342899165e-05	-0.00585395588463	-2.61012431918e-07	-1.87316885035e-05	0.0441752867161	0.0166422009562	0.100600102752	24.9001296784	15.0860264097	85.7512322537	-9.99065211415	2.35743124798e-08	-0.000350320436964	-0.0228757176661	-0.184312530915	-0.029299867231	3.72838538699	33.4501417614	161.880629011	-315.4210013
0.325	615.771873336	47.2710247843	-6.73716640472	-2.77967859001e-07	8.92223751035e-06	-0.00279380203035	0.34320089606	-0.0318310921753	-0.113814410288	5.70480810551e-06	5.52655428032e-05	-0.0267860830033	0.0395179016652	-0.0439838233729	4.19595350377	4.01433351646e-06	3.30248839124e-05	-0.00616485612368	-2.58312460805e-07	2.41316307308e-05	0.0415513517526	0.0167545848721	0.124167729051	22.2351229204	15.1717733871	85.7427225737	-7.02870797366	-3.37434141466e-07	-0.000371696470927	-0.0198763502598	-0.184340340107	-0.0263185160494	2.23431697616	33.6118652542	161.566356749	-313.12352407
0.326	615.819141486	47.2652751252	-4.76215171814	-2.68864965832e-07	9.28354882631e-06	0.00351642466228	0.343169164648	-0.0316317324214	0.512533918023	5.76046479122e-06	5.60478286281e-05	0.0283506546532	0.0394740546596	-0.043710187799	-3.648682356	4.04740069139e-06	3.31094659356e-05	0.0063340201701	-2.34608367312e-07	2.3276556254e-05	-0.043261500706	0.0168775145926	0.121691711974	-27.1871570743	15.2575984933	85.9074897334	336.563027352	-7.12809750615e-07	-0.000379054747371	0.00515979737271	-0.184366809484	-0.0266202381965	-2.83776127023	33.7734276982	161.558531131	297.472287655
0.327	615.8664044	47.2605528925	-4.68231391907	-2.57894677669e-07	1.26570275012e-05	0.00323053268746	0.34313774074	-0.0312160840223	0.318762880284	5.83026368245e-06	8.35499538215e-05	0.0266535957336	0.0394284798109	-0.0474395095758	-3.80996119769	4.08368150157e-06	3.94521544386e-05	0.00635135683605	-2.32302583929e-07	-1.86649894871e-05	-0.0406215907764	0.0169862958902	0.0958708832095	-24.4545004547	15.3436735662	86.2426559971	333.769500211	-1.08944488526e-06	-0.000374215521917	0.00451865353452	-0.184394480082	-0.028720957249	-1.36367683462	33.9351345425	161.855157415	295.78028062
0.328	615.913662125	47.2548974403	-6.6285905838	-2.45212002918e-07	1.27083219993e-05	-0.00312794369121	0.3431065289	-0.0312075957637	-0.301786363358	5.91332394528e-06	8.25705718408e-05	-0.028612359695	0.0393810650932	-0.0473899258983	3.9091285528	4.12311651229e-06	3.94178669851e-05	-0.00641993174306	-2.50104908946e-07	-1.69396605476e-05	0.0440722486554	0.017082304435	0.0961462065296	25.0051470949	15.4299973282	86.4048680474	-9.34539980441	-1.4670505648e-06	-0.000380995837174	-0.0180792840487	-0.184422620837	-0.0275605540799	3.68448317284	34.0969851964	161.846150393	-313.794324845
0.329	615.960913695	47.2482422441	-6.68180131912	-2.34010301999e-07	9.69507984027e-06	-0.00289854062687	0.343075220256	-0.0314096914484	-0.102405005833	5.98195922301e-06	5.46999836163e-05	-0.027128816754	0.0393356409612	-0.0434583380144	3.95404721497	4.15924393587e-06	3.28369801842e-05	-0.00674184185877	-2.45667181706e-07	2.58151150294e-05	0.0414373024987	0.0171902907999	0.119826523148	22.355486142	15.5163982853	86.3970461672	-6.29836051911	-1.85631374151e-06	-0.000397530516248	-0.0149900740993	-0.184448712581	-0.0246229324707	2.19076004566	34.2586749997	161.533456242	-311.593976378
0.33	616.008159089	47.2425452289	-4.71222925186	-2.24191423366e-07	9.94267742482e-06	0.00339373579597	0.343043915927	-0.0311989678311	0.523852240061	6.03683374925e-06	5.50490688755e-05	0.0278269872725	0.0392922039631	-0.043415658284	-3.86868775415	4.19181787007e-06	3.2310888217e-05	0.00568965792439	-2.20270401638e-07	2.49784451061e-05	-0.0431106423453	0.0173089647113	0.117521299625	-26.9659331884	15.6028779449	86.5622730376	336.752101354	-2.25507662865e-06	-0.000399995258028	0.01006059054	-0.184473506095	-0.024964095243	-2.87308559031	34.4202050067	161.526557714	297.796919644
0.331	616.055399297	47.237871574	-4.63508081436	-2.126231475e-07	1.31938743078e-05	0.00310865797002	0.343012930788	-0.0307713095488	0.331464324612	6.10537407468e-06	8.20315819703e-05	0.0261380389171	0.0392468157996	-0.0473606687474	-4.0213331728	4.22697636656e-06	3.80061047613e-05	0.00570077516406	-2.16191657952e-07	-1.68209577353e-05	-0.0404881633374	0.0174136871996	0.0919236769742	-24.229312113	15.6896079213	86.8976798436	334.061510578	-2.65018648237e-06	-0.000390224449399	0.00948102671769	-0.184499539743	-0.0271032018904	-1.40512770438	34.5818800146	161.823458213	296.00407967
0.332	616.102634365	47.232263471	-6.5811252594	-1.9945984014e-07	1.31327404123e-05	-0.00323092576106	0.342982170611	-0.0307490450488	-0.286935325013	6.18670608187e-06	8.06324324181e-05	-0.0289363380214	0.0391993730893	-0.0475247518108	3.69316704609	4.26465352174e-06	3.73482056035e-05	-0.00701657347965	-2.32155854937e-07	-1.51074362347e-05	0.0439152063386	0.0175058400384	0.092382000668	25.1459595005	15.7765870355	87.0605485393	-8.32411908358	-3.04129387375e-06	-0.000391990333367	-0.0130127946538	-0.184526086865	-0.0259910413803	3.62944872456	34.7436993313	161.815175054	-312.570397615
0.333	616.149863324	47.2256543643	-6.6370882988	-1.87885033859e-07	1.00168721498e-05	-0.00300081076392	0.34295132813	-0.0309359169208	-0.0868084188551	6.25324217203e-06	5.24397478948e-05	-0.0274490310252	0.0391537085939	-0.043804238948	3.74785867939	4.29841219775e-06	3.01691464204e-05	-0.00734154488655	-2.25965407364e-07	2.74883313813e-05	0.0412763288932	0.0176101348666	0.116207655764	22.5053506909	15.8636442061	87.0537925456	-5.18786831945	-3.43901271478e-06	-0.000403447348696	-0.0099012360048	-0.184550636382	-0.0231079934647	2.13664710661	34.9053587452	161.503652889	-310.473933429
0.334	616.197086151	47.2199991243	-4.673391819	-1.7779965325e-07	1.01538890674e-05	0.00327484459905	0.34292050538	-0.0307095824985	0.539477263344	6.30565214416e-06	5.23801963702e-05	0.0273299279758	0.0391098286025	-0.0439557438659	-4.05086851519	4.32800380424e-06	2.90140665539e-05	0.00503138515354	-1.98908265027e-07	2.66259532931e-05	-0.0430010850696	0.0177252883439	0.11409929882	-26.7220645786	15.9507810337	87.2198628096	337.328396276	-3.8411616744e-06	-0.000400850570546	0.0150947923056	-0.184573939851	-0.0234989441919	-2.91854856105	35.0668592078	161.497272297	297.712749749
0.335	616.244303832	47.2153627549	-4.5993475914	-1.66079008977e-07	1.3287399479e-05	0.00299217622425	0.342890017801	-0.0302655754286	0.348536876263	6.37127857388e-06	7.88726630683e-05	0.0256550054205	0.0390638119442	-0.04807757273	-4.19278921295	4.35953700045e-06	3.40523258537e-05	0.00504513344609	-1.9313104015e-07	-1.50715035392e-05	-0.040393828595	0.0178267102493	0.0887445119077	-23.9875092456	16.0381689137	87.5558971103	334.740205184	-4.23461132784e-06	-0.000386048736331	0.0145088761242	-0.18459853239	-0.0256861327483	-1.45582855179	35.2285048623	161.794036736	295.816129267
0.336	616.291516408	47.2097903125	-6.54553794861	-1.52875300622e-07	1.31200172314e-05	-0.0033269407195	0.342859772434	-0.0302251593555	-0.267704730155	6.44925932764e-06	7.70888444606e-05	-0.0292226426359	0.0390155659543	-0.048414407106	3.51912046087	4.39294811286e-06	3.27698989811e-05	-0.00760998719117	-2.07370479802e-07	-1.34073757653e-05	0.0437220841427	0.0179157824254	0.0893998404482	25.2981663266	16.1258067649	87.7198052937	-6.9238384068	-4.61902004255e-06	-0.000382768693088	-0.00794878963751	-0.184623690913	-0.0246309143308	3.56626538688	35.3902949121	161.78606282	-311.763961673
0.337	616.338722911	47.2032152882	-6.60451030731	-1.41360670025e-07	9.90924396294e-06	-0.00309460581743	0.342829463635	-0.0303924371384	-0.0668508359231	6.51211107349e-06	4.86146472266e-05	-0.0277257518321	0.038968927615	-0.0448622713988	3.58515095359	4.42183333619e-06	2.50005476645e-05	-0.00792871544221	-1.99577013414e-07	2.89943085407e-05	0.0410812844693	0.0180171720706	0.113379449949	22.6610526745	16.2135239133	87.7144915603	-3.70362842083	-5.00499717708e-06	-0.000389185575982	-0.00488497615153	-0.184646911501	-0.0218102615112	2.07504025241	35.551925591	161.475295017	-309.771645129
0.338	616.385923313	47.197589606	-4.6468539238	-1.31433550606e-07	9.94499487432e-06	0.0031661076402	0.342799194341	-0.0301461513753	0.559422361897	6.56051552385e-06	4.81942534939e-05	0.0268849643668	0.0389239145445	-0.0451638697607	-4.18834767738	4.44595080831e-06	2.3234396593e-05	0.00439641329923	-1.71044361831e-07	2.80709946259e-05	-0.042927912299	0.0181295972359	0.111470880581	-26.4781914096	16.3013220478	87.8817774099	338.275327682	-5.39040763187e-06	-0.000381635333594	0.0199854609277	-0.18466894576	-0.0222582562203	-2.97102967044	35.7133977469	161.4690168	297.215212017
0.339	616.433118597	47.1929781418	-4.57607460022	-1.19975186889e-07	1.29717325588e-05	0.00288736772868	0.342769280505	-0.029681519972	0.369840444764	6.62173864785e-06	7.42519945083e-05	0.025230517662	0.038876624004	-0.0494172111604	-4.31833512202	4.47138991318e-06	2.76438131368e-05	0.00442241978854	-1.63789154523e-07	-1.35605800104e-05	-0.0403352369735	0.0182285108622	0.0863563719656	-23.7508258217	16.3893723392	88.2188053655	335.780583471	-5.762215963e-06	-0.000361981328661	0.0193225489383	-0.184692324923	-0.0245000708042	-1.51259949734	35.8750148721	161.765233569	295.218324989
0.34	616.480308801	47.1874288321	-6.52254486084	-1.07134156981e-07	1.27103272587e-05	-0.00341017832889	0.34273963035	-0.0296187901926	-0.244380885968	6.69493617708e-06	7.21430639507e-05	-0.0294483787773	0.0388269752323	-0.0498803322042	3.3920930344	4.49809869467e-06	2.57737498462e-05	-0.00816254636993	-1.76558452766e-07	-1.19780164742e-05	0.0435003640458	0.0183152897318	0.0872013671989	25.4408162883	16.4776737957	88.384107623	-5.17606855184	-6.12015919138e-06	-0.000353905128098	-0.00317014781254	-0.184716328608	-0.0235072992305	3.49814264476	36.0367760693	161.757160683	-311.364096493
0.341	616.527492953	47.1808752872	-6.58454561234	-9.6069946734e-08	9.41809323463e-06	-0.00317428971919	0.342709939726	-0.0297624586432	-0.0429560155608	6.75273303841e-06	4.34506587118e-05	-0.0279364317004	0.0387788104644	-0.0464492036976	3.47016397881	4.51971543998e-06	1.74597407783e-05	-0.0084654717658	-1.67446526311e-07	3.02018693828e-05	0.0408594076683	0.0184145519766	0.111323122417	22.8026941478	16.5660561382	88.3805773635	-1.88445036858	-6.47491313331e-06	-0.000355602755763	-0.000225107516091	-0.184738459084	-0.0207536519515	2.00915191334	36.1983780213	161.446743508	-309.470254153
0.342	616.574671024	47.1752665828	-4.63286352158	-8.66771088946e-08	9.36758244411e-06	0.00307326813817	0.342680312312	-0.0294923689758	0.583135350375	6.79582883693e-06	4.27409383318e-05	0.0265169909402	0.038732159374	-0.0468529769682	-4.27771052011	4.53601467469e-06	1.51387286447e-05	0.00382344749871	-1.37751910639e-07	2.91873619615e-05	-0.0428884225108	0.0185250125466	0.109598017665	-26.2529036515	16.6545211309	88.5494080938	339.54591094	-6.82445956637e-06	-0.000343490110357	0.0244503983273	-0.184759467276	-0.0212627326013	-3.02731321321	36.3598214783	161.440170471	296.324180245
0.343	616.621843991	47.1706675051	-4.56529188156	-7.58412816101e-08	1.23040721248e-05	0.0027997112233	0.342651064403	-0.0290034494609	0.394703679252	6.85142113022e-06	6.84436482404e-05	0.024888428877	0.0386831381252	-0.0511895207225	-4.39537698848	4.55307702695e-06	1.89859758715e-05	0.00387104695484	-1.29363941837e-07	-1.24114243568e-05	-0.0403091501259	0.0186221631612	0.0847032115677	-23.5367085432	16.7432397078	88.887745744	337.129389353	-7.15592671478e-06	-0.000319444186464	0.0236414494582	-0.184781879896	-0.0235625070414	-1.57223566691	36.5214092889	161.735450607	294.23609224
0.344	616.669011889	47.1651288765	-6.51196575165	-6.37062225167e-08	1.1966046062e-05	-0.00347576334906	0.342622105193	-0.0289149700044	-0.217744766269	6.91868842203e-06	6.60909353807e-05	-0.0295938545963	0.0386316782244	-0.0517302807788	3.31385687584	4.57087146929e-06	1.6602908809e-05	-0.00863718107985	-1.4103804502e-07	-1.09367820094e-05	0.0432584348208	0.0187073715555	0.0857135769621	25.557439332	16.8322109513	89.0547412598	-3.13835769892	-7.46919949422e-06	-0.000307101372414	0.00104417864152	-0.184804978401	-0.0226345024799	3.42824478983	36.6831404641	161.726899887	-311.337532163
0.345	616.716173746	47.1585844853	-6.57681703568	-5.34179408918e-08	8.61051718783e-06	-0.0032352943992	0.342593131786	-0.0290318454176	-0.0160060601775	6.97036521493e-06	3.72626504309e-05	-0.0280627153032	0.038581627381	-0.0483714061182	3.40389244532	4.58308620222e-06	7.8265570516e-06	-0.00891552243498	-1.31005307656e-07	3.10022567372e-05	0.0406196426723	0.0188052032464	0.109949804897	22.9150165378	16.9212649598	89.0532755828	0.207003623247	-7.7750888332e-06	-0.00030467730554	0.00380395510694	-0.184826270316	-0.0199493270343	1.94210610143	36.8447121467	161.416465297	-309.531648844
0.346	616.763329528	47.1529806489	-4.63085603714	-4.48660339692e-08	8.49329665745e-06	0.00300085333843	0.342564248349	-0.0287350276803	0.609641534742	7.00717358857e-06	3.63540968447e-05	0.0262456081308	0.0385330272759	-0.0488288041152	-4.31868843915	4.58952100422e-06	5.04304694791e-06	0.0033485022276	-1.00567469497e-07	2.98734195802e-05	-0.0428773169863	0.0189143667971	0.108377296521	-26.0600332895	17.010403555	89.223914831	341.071492925	-8.07175950589e-06	-0.000288664039857	0.0282225762594	-0.184846505192	-0.0205204267087	-3.08430545009	37.0061249991	161.409239383	295.079820961
0.347	616.81048021	47.1483820928	-4.5662560463	-3.49391827084e-08	1.13604058642e-05	0.00273336507503	0.342535771249	-0.0282191719801	0.422069865512	7.05625073283e-06	6.18001916759e-05	0.0246465815316	0.0384820127076	-0.0532003324638	-4.42436825819	4.59625761376e-06	8.43017213401e-06	0.00342574814461	-9.14907483474e-08	-1.171997728e-05	-0.040309476734	0.0190103896463	0.0836684018567	-23.3577560393	17.0997974161	89.5638075102	338.71386534	-8.3465664109e-06	-0.000260949770155	0.0272059631449	-0.184868204622	-0.022878431443	-1.63170401845	37.1676812369	161.703236232	292.913876802
0.348	616.857625822	47.1428425189	-6.51289176941	-2.37754840308e-08	1.0966991491e-05	-0.00352019382145	0.342507610363	-0.0281025993058	-0.188924517017	7.11680115715e-06	5.93006569604e-05	-0.0296456509627	0.0384285270929	-0.0537708968589	3.28323946803	4.603293884e-06	5.64236832782e-06	-0.00900135575699	-1.02536325115e-07	-1.03711762553e-05	0.0430070787833	0.0190946277299	0.0848077652406	25.6364828071	17.1894456807	89.7327216124	-0.885660767555	-8.59960414312e-06	-0.000245125694289	0.00444218858701	-0.184890651101	-0.0220145269707	3.35951296322	37.3293797932	161.693876385	-311.633570164
0.349	616.904765391	47.1362959442	-6.58025741577	-1.45071669775e-08	7.56964261555e-06	-0.00327450392939	0.342479463735	-0.0281906579904	0.0128071478102	7.16166714588e-06	3.04313204981e-05	-0.0280930219619	0.0383764231315	-0.0504370259277	3.3845023943	4.60437390579e-06	-3.48232473371e-06	-0.00924803036609	-9.20624175564e-08	3.13189913728e-05	0.0403732564729	0.0191915915422	0.109119859397	22.9877055063	17.2791788041	89.7335251708	2.49277754128	-8.84187912061e-06	-0.000239424260685	0.0069606786214	-0.184911356556	-0.0193963838252	1.87677332794	37.4909182858	161.383108798	-309.901604176
0.35	616.951898882	47.1306860039	-4.63962316513	-7.01819455154e-09	7.40830223644e-06	0.00295182317117	0.342451435702	-0.027865408001	0.637692830758	7.19159590853e-06	2.94262048058e-05	0.0260827905773	0.0383257538017	-0.0509016337046	-4.31371794798	4.59932985801e-06	-6.6057708295e-06	0.00300113817453	-6.13717285375e-08	3.0062386665e-05	-0.0428864658884	0.0192999812065	0.107659469169	-25.9084859632	17.368998645	89.9061567024	342.770285651	-9.07179484834e-06	-0.000220407194769	0.0310734532096	-0.184931068544	-0.0200275920452	-3.13918976777	37.6522973035	161.374926708	293.53742519
0.351	616.999027264	47.1260773803	-4.57762479782	1.80077838472e-09	1.02296436361e-05	0.00269085962811	0.342423842378	-0.0273212388011	0.450645569013	7.23367151373e-06	5.47250055848e-05	0.0245148109807	0.0382726716522	-0.0552626652177	-4.40834507835	4.59425286336e-06	-3.54821846816e-06	0.00311396654815	-5.21128255996e-08	-1.15445807893e-05	-0.0403274690203	0.0193953581372	0.0830943922854	-23.2216678038	17.4590756068	90.2477669174	340.450144216	-9.2769835184e-06	-0.00018997014535	0.0298006456281	-0.184952303005	-0.0224413296369	-1.68828541564	37.813818442	161.667350359	291.309877187
0.352	617.046150566	47.1205266439	-6.52384805679	1.18177387779e-08	9.80427715037e-06	-0.00354159259954	0.342396593989	-0.0271755401578	-0.159248282434	7.2871256799e-06	5.21833267697e-05	-0.0295981686109	0.0382171310534	-0.0558185324925	3.29661052892	4.58917551982e-06	-6.60646862489e-06	-0.00923046686163	-6.30495901035e-08	-1.03289482184e-05	0.0427587341621	0.0194790649284	0.084319190088	25.6712634091	17.5494088607	90.4187408951	1.49781119823	-9.45779801826e-06	-0.000171658854378	0.00682193631649	-0.184974342772	-0.0216382037763	3.29453713691	37.9754805725	161.656910538	-312.189519316
0.353	617.093267813	47.1139680797	-6.5932803154	1.99140013912e-08	6.38824807622e-06	-0.00329046554877	0.342369389169	-0.0272341006926	0.0421272129752	7.32490351233e-06	2.33723380902e-05	-0.0280238087482	0.0381629886323	-0.0524663096236	3.4078352089	4.57790123281e-06	-1.59421053854e-05	-0.0094408066594	-5.26556371568e-08	3.11168541118e-05	0.0401328704982	0.0195755557446	0.1086624423	23.015241015	17.639829198	90.4219335842	4.8875670284	-9.62548666291e-06	-0.00016371843493	0.00905890258019	-0.184994703428	-0.0190831091418	1.81565213203	38.1369818069	161.345558166	-310.515226215
0.354	617.140378968	47.1083426985	-4.65748214722	2.6211479473e-08	6.20670808725e-06	0.00292738557082	0.342342332077	-0.0268800816964	0.665910779266	7.34777783655e-06	2.23763103318e-05	0.0260317532315	0.0381103074256	-0.0528961038256	-4.26742361294	4.56029928927e-06	-1.92617816917e-05	0.00280145404673	-2.22320225723e-08	2.97303750571e-05	-0.0429058286076	0.0196835213735	0.107268815549	-25.8024945174	17.7303384922	90.5966549425	344.5551496	-9.77873174875e-06	-0.000142771736738	0.0328344938028	-0.185014130009	-0.0197700518773	-3.18953760294	38.2983226767	161.336181584	291.762062311
0.355	617.187484997	47.1037151478	-4.59761953354	3.38182723765e-08	9.00687771985e-06	0.00267295369439	0.342315738233	-0.0263076060684	0.479040476726	7.38278560602e-06	4.76392286202e-05	0.0244940833454	0.0380552563666	-0.057206014123	-4.35239698191	4.54247614484e-06	-1.63845071792e-05	0.00295309497835	-1.33163000852e-08	-1.18989300828e-05	-0.0403527816721	0.0197785566695	0.0828017765074	-23.1315835658	17.8211068487	90.9400579126	342.250790507	-9.90547617249e-06	-0.00011071711075	0.0312747581725	-0.185035132364	-0.0222346579522	-1.73967454699	38.4598041715	161.626807992	289.490754396
0.356	617.234585927	47.0981448542	-6.54296827316	4.26084394442e-08	8.57345641553e-06	-0.00353979630303	0.34228951786	-0.0261331399653	-0.130108270561	7.42918483343e-06	4.51592261922e-05	-0.0294540882013	0.0379977993589	-0.0577080012997	3.34842262839	4.52450233906e-06	-1.95631043809e-05	-0.00931028938172	-2.46718931581e-08	-1.08122560628e-05	0.042526129712	0.0198619904392	0.0840657628702	25.6595562914	17.9121334507	91.1131462072	3.92579878867	-1.00063618883e-05	-9.10543209381e-05	0.00805082145217	-0.185056993073	-0.0214867609784	3.23546849459	38.6214251182	161.615085386	-312.935965657
0.357	617.281680783	47.0915663959	-6.61394882202	4.9476087274e-08	5.16183924409e-06	-0.00328343803985	0.342263369835	-0.0261629115857	0.0705650297459	7.46001559354e-06	1.65022940375e-05	-0.027859776108	0.0379417954521	-0.0542998123828	3.46795520559	4.50024104525e-06	-2.89594832406e-05	-0.00948246833774	-1.48748577801e-08	3.04063268188e-05	0.0399110360512	0.0199582201949	0.108393748472	22.9964149127	18.0032494048	91.1187619254	7.30563759804	-1.0092907103e-05	-8.2036108428e-05	0.00998560356798	-0.185077230769	-0.0189886319047	1.76078965294	38.7828841441	161.302966341	-311.302124768
0.358	617.328769525	47.0859182014	-4.68244075775	5.454881124e-08	4.98360868798e-06	0.00292697692764	0.342237397793	-0.0257811720984	0.692913945066	7.47607466265e-06	1.5615844168e-05	0.026086876369	0.0378873161116	-0.0546588684778	-4.18606739573	4.46960049261e-06	-3.23216220278e-05	0.0027581907634	1.47780438483e-08	2.8899476438e-05	-0.0429247368128	0.0200659275043	0.107020870327	-25.7421712043	18.0944565782	91.2955848747	346.340261087	-1.01640934791e-05	-6.0336643679e-05	0.0334133259301	-0.185096587549	-0.0197249278136	-3.23338147067	38.9441817408	161.292227074	289.823589534
0.359	617.375853117	47.0812648828	-4.62419605255	6.09338281009e-08	7.78642503364e-06	0.00267865576368	0.342211916322	-0.0251817701795	0.505889892811	7.50435639311e-06	4.09476167644e-05	0.0245766688238	0.0378305449481	-0.0588834586208	-4.26311289024	4.43870564279e-06	-2.94680776159e-05	0.00294889806046	2.28526414132e-08	-1.27502813081e-05	-0.0403747786794	0.0201607411586	0.0826064382949	-23.086692859	18.1859247559	91.6407705787	344.031146914	-1.02081876634e-05	-2.78517249706e-05	0.0315565114867	-0.185117566833	-0.0222336400396	-1.7840429811	39.1056183054	161.580902258	287.526780099
0.36	617.422931584	47.0756687084	-6.56815290451	6.85108457718e-08	7.36761030826e-06	-0.00351628521446	0.342186835313	-0.0249802470926	-0.102843719069	7.54414221049e-06	3.86240180001e-05	-0.0292238663524	0.0377714536531	-0.0592991312828	3.43176756625	4.40766524155e-06	-3.26127248531e-05	-0.009238192535	1.05888753554e-08	-1.17772508075e-05	0.0423208396807	0.0202439766586	0.0838645617292	25.6029397276	18.2776531133	91.8159441434	6.31598237157	-1.02261308653e-05	-8.03467880093e-06	0.00807758085275	-0.185139450492	-0.021533677914	3.18396723247	39.267192639	161.567764897	-313.801502973
0.361	617.47000395	47.0690645666	-6.6401309967	7.41855635987e-08	3.98182534551e-06	-0.00325528471103	0.342161853558	-0.024983263849	0.0968102060724	7.56855697376e-06	1.0205508533e-05	-0.0276131525817	0.0377139018898	-0.0558043953182	3.5577043629	4.37039963657e-06	-4.19184851074e-05	-0.0093733279736	1.93215417527e-08	2.9242583602e-05	0.0397188291383	0.0203399753634	0.108132847769	22.933632352	18.369473053	91.8239353743	9.66647934914	-1.02297184718e-05	8.59465865304e-07	0.00971070847973	-0.185159759744	-0.0190848260153	1.71373656497	39.4286039058	161.254768663	-312.190964401
0.362	617.517070177	47.0633883246	-4.71235322952	7.809066724e-08	3.82838193717e-06	0.00294839789435	0.342137073852	-0.0245761468559	0.71742377989	7.57841783217e-06	9.51620828157e-06	0.0262345520787	0.0376579676711	-0.0560640421869	-4.07699810027	4.32685485486e-06	-4.51710783195e-05	0.00286814154936	4.77605458057e-08	2.76354245041e-05	-0.042933147334	0.0204474105574	0.106737540342	-25.7242472056	18.4613864167	92.00279184	348.046452209	-1.02182309601e-05	2.21155573381e-05	0.0328014744659	-0.18517923345	-0.0198625848408	-3.26925421576	39.5898525748	161.242569333	287.792304873
0.363	617.564131223	47.0587045534	-4.65518951416	8.33324972874e-08	6.65527815766e-06	0.00270539454663	0.34211280955	-0.0239524576806	0.529954570578	7.60067947475e-06	3.50070768737e-05	0.0247471851056	0.0375998473706	-0.0601765588251	-4.14803517619	4.28317462423e-06	-4.21893829366e-05	0.00309524921649	5.45667488231e-08	-1.40230184693e-05	-0.0403837386129	0.0205419462846	0.0823339140145	-23.0830054499	18.5535626487	92.3496722358	345.714339316	-1.01802504021e-05	5.38455586715e-05	0.0306585282008	-0.185200368365	-0.0224072468956	-1.82006989373	39.7512384641	161.529209329	285.487686932
0.364	617.611187115	47.0530783487	-6.59721946716	8.97956299405e-08	6.27098714842e-06	-0.00347397656511	0.342088969919	-0.0237268041369	-0.0786474833731	7.63464222955e-06	3.29184327398e-05	-0.0289244733734	0.0375395185322	-0.0604811178786	3.53891706912	4.23950328558e-06	-4.5153294361e-05	-0.00902307206535	4.09858164351e-08	-1.31388463068e-05	0.0421520829381	0.020624885948	0.0835454128163	25.5060030535	18.6460008982	92.5268267177	8.59462453425	-1.01170063446e-05	7.26425563849e-05	0.00693546722616	-0.185222445334	-0.0217466911794	3.14118132624	39.9127603662	161.514594831	-314.716684014
0.365	617.658236876	47.0464449176	-6.66964292526	9.43958135542e-08	2.92938007902e-06	-0.00320923757369	0.342065253383	-0.0237062687905	0.11971817608	7.65350397426e-06	4.80505668629e-06	-0.0273022787336	0.0374808394523	-0.0568770419064	3.66923487524	4.18981296739e-06	-5.42273420244e-05	-0.00912502326143	4.82761746649e-08	2.77195627663e-05	0.0395647352081	0.0207205158867	0.107714464592	22.8321004976	18.7385328483	92.5370735832	11.8991063684	-1.0040557879e-05	8.02543748689e-05	0.00828816974168	-0.185242987847	-0.0193383345214	1.67553198989	40.0741180036	161.200679881	-313.113215476
0.366	617.705280468	47.0407375689	-4.74505472183	9.72699029643e-08	2.81879874113e-06	0.00298807489791	0.34204176163	-0.02327723698	0.738345444901	7.65809714336e-06	4.38128150253e-06	0.0264547283661	0.0374238926868	-0.057016489262	-3.94812958641	4.13408357403e-06	-5.72314446911e-05	0.00311681792798	7.51562591212e-08	2.60406061463e-05	-0.0429226484481	0.0208275026519	0.106259065737	-25.7428982064	18.831160298	92.7178257284	349.605184004	-9.95046313049e-06	9.99351221263e-05	0.0310733247732	-0.185262731349	-0.0201486681963	-3.29619933967	40.235311839	161.18699097	285.735393703
0.367	617.752318847	47.0360208182	-4.68844652176	1.01523047026e-07	5.68748938133e-06	0.00274930638249	0.342018806528	-0.0226329667056	0.550195103744	7.67533817729e-06	3.01007863687e-05	0.0249842813662	0.037364885378	-0.0609981281702	-4.01514823007	4.07847510408e-06	-5.39854952231e-05	0.00337508100809	8.03732559113e-08	-1.5606612566e-05	-0.0403717889766	0.0209215474466	0.0818305238175	-23.1141856334	18.9240523337	93.0662457782	347.234915659	-9.83559096444e-06	0.000129809209983	0.0286748509404	-0.185284165803	-0.0227202403185	-1.84694490477	40.3966411236	161.471578333	283.439331234
0.368	617.799352038	47.0303625828	-6.62802457809	1.07043634457e-07	5.35368548146e-06	-0.00341691418223	0.341996296485	-0.0223871182519	-0.0584981965367	7.70454063623e-06	2.83041314945e-05	-0.0285775911146	0.0373037989187	-0.0611747905224	3.66182352579	4.02316234247e-06	-5.66400279869e-05	-0.00868414653572	6.51801639709e-08	-1.47795713148e-05	0.042025871479	0.0210039433009	0.0829611846336	25.3755072655	19.0172080632	93.2452131673	10.6998626143	-9.69742863593e-06	0.000146515447036	0.00473762316627	-0.185306570842	-0.0220898368976	3.10775174655	40.5581046575	161.455489433	-315.617130339
0.369	617.846379069	47.0236983835	-6.70037412643	1.10755699813e-07	2.07044523115e-06	-0.00314956631839	0.341973929335	-0.0223471815492	0.138371601934	7.71896294476e-06	5.40485566563e-07	-0.0269497007412	0.0372444882082	-0.0574466304372	3.79449664455	3.96216151225e-06	-6.53616324463e-05	-0.00875906238307	7.07705321197e-08	2.59603076124e-05	0.0394538863754	0.0210989231096	0.106998432802	22.6989890718	19.1104594376	93.2575356087	13.9450200796	-9.54826637824e-06	0.000151809068333	0.00584961942616	-0.185327472062	-0.0197126040961	1.64671385661	40.7194027412	161.140677841	-314.006054759
0.37	617.893399898	47.0179589579	-4.77847719193	1.12799106631e-07	2.01636840372e-06	0.00304141266354	0.341951805453	-0.0219005842428	0.754823010648	7.71944674004e-06	4.27104993409e-07	0.0267229395949	0.0371870383349	-0.0574531161324	-3.80746803491	3.89548015568e-06	-6.80010806977e-05	0.00348016588039	9.58725164497e-08	2.42436610476e-05	-0.042887179505	0.0212051486448	0.105452637592	-25.7905794932	19.2038081997	93.4399887121	350.961186767	-9.387900427e-06	0.000168922834157	0.0283779122227	-0.185347601427	-0.0205461254854	-3.31375663518	40.880535846	161.125531912	283.714197576
0.371	617.940415481	47.0132087502	-4.72193861008	1.16277229468e-07	4.93987727189e-06	0.00280560507281	0.341930235029	-0.0212402623397	0.565820795717	7.73287026973e-06	2.64199543852e-05	0.0252627591888	0.0371276652467	-0.0612930603454	-3.87242039116	3.8292896976e-06	-6.43798354682e-05	0.00376232457856	9.93109936093e-08	-1.73667067283e-05	-0.0403335560468	0.0212983605428	0.0809711584522	-23.1723787855	19.297423064	93.7897398847	348.541158304	-9.20544031851e-06	0.000195997382818	0.0257711850983	-0.185369442078	-0.0231351775554	-1.8643475048	41.0418026668	161.408109586	281.441150218
0.372	617.987425845	47.007518495	-6.65857172012	1.21081035845e-07	4.66773548047e-06	-0.00334988865565	0.341909125443	-0.0209789108219	-0.043117760215	7.7585540462e-06	2.49475985655e-05	-0.0282074708283	0.037066352222	-0.0613329890111	3.79256305969	3.76378823252e-06	-6.6623094693e-05	-0.0082488430282	8.23470260827e-08	-1.65612283248e-05	0.0419445128539	0.0213798434987	0.0819947532825	25.2195684459	19.3913030852	93.9703023304	12.583733052	-9.00258363827e-06	0.000209715977672	0.00166600461127	-0.185392272383	-0.0225254314397	3.0838397363	41.2032020252	161.390607247	-316.445828229
0.373	618.034430016	47.0008240198	-6.73037910461	1.24141002412e-07	1.45219765326e-06	-0.00308118699877	0.341888173782	-0.0209244113171	0.152116769692	7.76980478191e-06	-2.44612714194e-06	-0.0265799805866	0.0370069487897	-0.0574738756784	3.92566360571	3.69302679658e-06	-7.48997771854e-05	-0.00830452195669	8.61188410891e-08	2.41048583375e-05	0.0393876604705	0.0214737788012	0.105875851687	22.5426283624	19.4852804734	93.9844741649	15.7599360347	-8.79180321155e-06	0.000211844875765	0.00259179157397	-0.185413620017	-0.02016983647	1.62735020311	41.3644348174	161.074977096	-314.814472854
0.374	618.081427955	46.9950534573	-4.81074619293	1.25598703818e-07	1.46320515928e-06	0.0031032020108	0.341867478967	-0.0204652179833	0.766269897576	7.76746681189e-06	-2.22981290546e-06	0.0270126090596	0.036949540654	-0.0573423957402	-3.66270372923	3.61703265713e-06	-7.70885017115e-05	0.00392707290451	1.09364750791e-07	2.23869610664e-05	-0.0428234550127	0.0215788256083	0.104217762629	-25.8588064769	19.579356906	94.1683910742	352.07388255	-8.57307917565e-06	0.000225603196028	0.0249248489516	-0.185434213498	-0.0210171252658	-3.3219277946	41.5255015364	161.058460981	281.78224203
0.375	618.128420617	46.9902711608	-4.75384759903	1.28554958808e-07	4.44930482122e-06	0.00286899731308	0.341847349395	-0.0197939258605	0.576314347796	7.77837912695e-06	2.40544430288e-05	0.0255559028089	0.036890350729	-0.0610374541826	-3.72741315555	3.54198206531e-06	-7.30126819246e-05	0.00422456666945	1.10979220936e-07	-1.91580207757e-05	-0.0402665086713	0.0216707664261	0.0796638728886	-23.2489730044	19.6737007146	94.5192261335	349.59623611	-8.3357023932e-06	0.000249150368881	0.0221694967549	-0.185456529207	-0.0236142929447	-1.87240756315	41.6867003291	161.339124295	279.544386715
0.376	618.175408028	46.9845506886	-6.6870970726	1.32902005939e-07	4.24478944119e-06	-0.00327802807313	0.34182769131	-0.0195222448331	-0.0329522930551	7.80186286832e-06	2.29130397103e-05	-0.027838709446	0.0368293623488	-0.0609393062643	3.92370899199	3.46808801241e-06	-7.47754238895e-05	-0.0077500505994	9.22312053084e-08	-1.83380104802e-05	0.0419065292622	0.0217508797842	0.0805628434512	25.0469141296	19.7683108931	94.7011307839	14.213064611	-8.08152100087e-06	0.000259212415768	-0.00204540298012	-0.185479844309	-0.0230159108096	3.06917183322	41.8480300508	161.32031915	-317.154677749
0.377	618.222389218	46.9778281585	-6.75796318054	1.35574975229e-07	1.10114913871e-06	-0.00300925253183	0.341808200971	-0.0194584323708	0.16057721735	7.81126185581e-06	-4.11506472655e-06	-0.0262174994276	0.0367704178419	-0.0569497075777	4.05548838127	3.3894262768e-06	-8.25480473292e-05	-0.00779519628002	9.42107562858e-08	2.22971124349e-05	0.039363716568	0.0218432973036	0.104272195345	22.3717896572	19.8630199057	94.7168945268	17.3144212067	-7.82313030719e-06	0.000257568971585	-0.00124148538669	-0.185501688655	-0.0206727812813	1.61708722333	42.0091922081	161.003995479	-315.492664158
0.378	618.269364146	46.9720290538	-4.84024572372	1.36715821548e-07	1.18054349929e-06	0.00316804125299	0.341788975777	-0.0189919550617	0.772377400892	7.80741675332e-06	-3.57514026108e-06	0.0272973483585	0.0367136017874	-0.0566824012479	-3.52087572168	3.30603501574e-06	-8.42344747863e-05	0.00442234136596	1.15666037444e-07	2.06134498813e-05	-0.0427310416753	0.0219466777351	0.102488667475	-25.9388453967	19.9578293583	94.9020106126	352.917750493	-7.56063033897e-06	0.000267430964865	0.0209654719462	-0.185522787446	-0.0215248007233	-3.32112610724	42.1701873264	160.986241113	279.983933032
0.379	618.31633377	46.9672176153	-4.78263139725	1.39421900381e-07	4.23161416543e-06	0.00293410007929	0.341770322276	-0.0183150486837	0.581435354892	7.81712538267e-06	2.29923989576e-05	0.0258377300788	0.0366551424261	-0.0602363215045	-3.5869647915	3.22408764629e-06	-7.96602641088e-05	0.004726079989	1.15553991568e-07	-2.08375416332e-05	-0.0401709413537	0.0220368478758	0.0778516140388	-23.3352614755	20.0529071929	95.2536586543	350.378332794	-7.28342594024e-06	0.000286977832589	0.0181282635025	-0.185545610441	-0.0241211892524	-1.8716509511	42.3313130112	161.265128542	277.790925056
0.38	618.363298114	46.9614702384	-6.71212291718	1.43585438229e-07	4.09546153107e-06	-0.00320640534802	0.341752145542	-0.0180384177711	-0.0281735297758	7.8397036542e-06	2.21641441033e-05	-0.0274942397873	0.0365950215206	-0.0600054894379	4.04862892468	3.14380312601e-06	-8.0908776445e-05	-0.00722310466147	9.51504747003e-08	-1.99694921021e-05	0.041907040416	0.0221150822359	0.0786171061861	24.86624577	20.1482523385	95.4366325284	15.569415465	-6.99344887397e-06	0.000292976299965	-0.00613132875027	-0.185569433768	-0.023525465578	3.06309830002	42.4925681611	161.24517129	-317.705430508
0.381	618.41025621	46.9547233123	-6.78172969818	1.46144605861e-07	1.02287373287e-06	-0.00293877024838	0.341734140993	-0.0179706806512	0.163647769717	7.84852310463e-06	-4.5252432373e-06	-0.025884534894	0.0365370725833	-0.0558923851869	4.17757957734	3.05927192949e-06	-8.81536166143e-05	-0.00726657567708	9.55018620836e-08	2.06722668686e-05	0.0393764775253	0.0222054646729	0.10214776781	22.195077477	20.2436975118	95.4537140462	18.5936200768	-6.7033505391e-06	0.000287220369759	-0.00538053166255	-0.185591789657	-0.021186311504	1.61520984804	42.6536549049	160.928316164	-316.004821688
0.382	618.457208022	46.9488996114	-4.86567163467	1.47240468913e-07	1.16885237262e-06	0.00323072752789	0.3417164045	-0.0175023045437	0.773104445077	7.84441497368e-06	-3.69101867136e-06	0.0275529840259	0.0364813775644	-0.0554976525823	-3.38811436819	2.97053410537e-06	-8.93220316073e-05	0.00492974569114	1.15365224285e-07	1.90544575334e-05	-0.0426120961958	0.0223066556388	0.100234163961	-26.022285174	20.3392442447	95.6397517705	353.481828585	-6.41328241828e-06	0.000292915871896	0.0167715359364	-0.185613400194	-0.0220347637128	-3.31211426563	42.8145738083	160.909490659	278.353813022
0.383	618.504154503	46.9440632432	-4.80706501007	1.49965957821e-07	4.28212544241e-06	0.00299581861169	0.341699240774	-0.0168251493366	0.581205969211	7.85413343092e-06	2.31279331495e-05	0.0260849196159	0.0364241686451	-0.0589201860145	-3.45695249629	2.88375222105e-06	-8.42417370323e-05	0.00523084345879	1.13754247836e-07	-2.22764104303e-05	-0.0400496397316	0.0223945284857	0.0755115298549	-23.4229830383	20.4350600869	95.9919326623	350.879954949	-6.11269340234e-06	0.00030826215998	0.0139210402314	-0.18563672872	-0.0246222880813	-1.86293447122	42.9756219405	161.186773907	276.212682694
0.384	618.551095682	46.9382934622	-6.73249769211	1.54212113341e-07	4.21018559727e-06	-0.00313969830199	0.341682553751	-0.0165488947963	-0.0286968888249	7.87698416293e-06	2.25735308854e-05	-0.0271937241441	0.0363654246469	-0.0585678104626	4.16170360014	2.79914247457e-06	-8.49777559304e-05	-0.00670288125504	9.19500499123e-08	-2.13319854173e-05	0.0419384897577	0.0224703557006	0.0761428999366	24.6857232016	20.5311439017	96.1756967582	16.6482368857	-5.80353015746e-06	0.000310064329777	-0.0103167006364	-0.185661050576	-0.0240214246034	3.06466142694	43.1367982501	161.165845201	-318.070095122
0.385	618.598030592	46.931526907	-6.80061292648	1.56918804846e-07	1.20319741303e-06	-0.00287427806649	0.341666038051	-0.0164825067855	0.161472910549	7.88635932204e-06	-3.82321266974e-06	-0.0255997629663	0.0363089689125	-0.0543436581672	4.28660099057	2.71080074471e-06	-9.17057037978e-05	-0.00675301447976	9.09571626213e-08	1.93462108353e-05	0.0394179027476	0.0225581751429	0.0994959845754	22.0204460761	20.6273286595	96.1938190045	19.5962556899	-5.49843275661e-06	0.000300130471919	-0.0095510150804	-0.185683900658	-0.0216787382866	1.62071120692	43.2978054964	160.848647435	-316.32543698
0.386	618.644959197	46.9256835736	-4.88605308533	1.582250796e-07	1.40935209469e-06	0.0032865874298	0.341649788075	-0.0160174440433	0.768652573461	7.88307595841e-06	-2.74351458211e-06	0.0277591591416	0.0362548795392	-0.0538350885976	-3.26946185145	2.6187604959e-06	-9.23747938154e-05	0.00541483444455	1.09540128186e-07	1.78197202946e-05	-0.0424708838291	0.0226566508684	0.0974554664782	-26.1014822706	20.7236158197	96.3805013917	353.768518761	-5.19753643272e-06	0.000301662175859	0.0126144229602	-0.185705998202	-0.0225163498203	-3.29593427433	43.4586442916	160.828942856	276.91627872
0.387	618.691882453	46.9208274165	-4.82626152039	1.61218493199e-07	4.57747510342e-06	0.00304965858766	0.341634106765	-0.0153451762851	0.575882942881	7.89384180652e-06	2.42752107866e-05	0.0262782915958	0.0361993915522	-0.0571408852631	-3.34213147944	2.52916572108e-06	-8.68147558216e-05	0.00570524154302	1.06765288094e-07	-2.33694004796e-05	-0.0399073577192	0.0227417047802	0.0726523570502	-23.5047365854	20.8201725399	96.7329389512	351.10660027	-4.89026661659e-06	0.000312877456409	0.00981613814087	-0.185729800379	-0.0250880037527	-1.84737359046	43.6196111713	161.104816714	274.8314372
0.388	618.738800387	46.9150405799	-6.74741172791	1.65787903038e-07	4.56134457401e-06	-0.00308191964649	0.341618897006	-0.0150743409474	-0.034212267492	7.91794849111e-06	2.39381583953e-05	-0.0269523963783	0.0361424797513	-0.0566827165969	4.25846881175	2.4422219595e-06	-8.70727673464e-05	-0.00622126459262	8.39169248571e-08	-2.23273259937e-05	0.041991506691	0.0228146090973	0.073156277269	24.5125770231	20.9169976199	96.9172209763	17.4574498236	-4.57851920506e-06	0.000310617366656	-0.0143363176469	-0.185754582059	-0.0244753557568	3.07266958244	43.7807051382	161.083116968	-318.230929077
0.389	618.785712037	46.9082599294	-6.81388950348	1.68873869524e-07	1.61058839837e-06	-0.00281959270478	0.341603852716	-0.015014240349	0.154413464013	7.92880424776e-06	-2.22664508797e-06	-0.0253772105882	0.0360879562506	-0.0523642847295	4.37839492306	2.35202254687e-06	-9.33260579052e-05	-0.0062853165248	8.19570648294e-08	1.84076059384e-05	0.0394783571732	0.0228993572296	0.0963399873043	21.8548430474	21.0139242885	96.9361162453	20.3330881149	-4.27485917046e-06	0.000296702702539	-0.0134930105866	-0.185777881155	-0.0221228373945	1.63236714236	43.9416295876	160.765781901	-316.439204156
0.39	618.832617368	46.9024026056	-4.90075778961	1.70612492462e-07	1.8666574774e-06	0.00333173086284	0.341589066936	-0.0145573184295	0.75943037495	7.92720841212e-06	-9.65026196464e-07	0.0279004483712	0.036035894373	-0.0517594706481	-3.16876676018	2.25858697693e-06	-9.35450819898e-05	0.00584726835553	9.9655965153e-08	1.69901947088e-05	-0.0423131796324	0.0229946184574	0.0941824683545	-26.169880947	21.110953936	97.1231787419	353.79190512	-3.97934307204e-06	0.000294329494304	0.00874659411479	-0.185800414359	-0.0229435701617	-3.2738326767	44.1023851811	160.745405144	275.68569079
0.391	618.879517336	46.8975323914	-4.83967113495	1.74085072353e-07	5.07850230431e-06	0.00309195879097	0.341574840956	-0.0138946432616	0.565919960849	7.93981944627e-06	2.61870944952e-05	0.0264037930121	0.0359825311988	-0.0549668777099	-3.24604736356	2.1680337789e-06	-8.75613140577e-05	0.00612026750868	9.61303168377e-08	-2.40414913394e-05	-0.039750192464	0.023076364888	0.0693103928478	-23.5742700663	21.2082533314	97.4756121816	351.074974298	-3.68131224446e-06	0.000301732160847	0.00605873897293	-0.185824632954	-0.0254936198493	-1.82626669854	44.2632679225	161.020077499	273.659018189
0.392	618.926411969	46.8917343593	-6.75639295578	1.79177508366e-07	5.10636972271e-06	-0.00303622395418	0.341561076736	-0.0136337950158	-0.0442234694492	7.96591239771e-06	2.5998808388e-05	-0.0267803652265	0.0359278367306	-0.0544220586297	4.33568552413	2.08055125075e-06	-8.74037422552e-05	-0.00580512390362	7.26652265254e-08	-2.28886892852e-05	0.0420557965722	0.0231458699242	0.0696996794504	24.3528432715	21.3058212163	97.6601574735	18.015609473	-3.38255340079e-06	0.000295785526493	-0.0179520076819	-0.185849811697	-0.0248638662879	3.08577382157	44.4242768697	160.99781697	-318.180076212
0.393	618.973300309	46.8849455777	-6.82116985321	1.82830412907e-07	2.19943935848e-06	-0.00277763677428	0.341547467637	-0.013584403982	0.143005537102	7.97890969539e-06	-4.21303079923e-09	-0.0252256776112	0.0358756111021	-0.0500291983823	4.45003497056	1.99022401434e-06	-9.32507305524e-05	-0.0058888526908	7.01773617334e-08	1.79129597012e-05	0.0395475014007	0.0232270838079	0.0927280880336	21.7039738947	21.4034910839	97.6795777796	20.8250027597	-3.09550025046e-06	0.000278320774168	-0.0169774969682	-0.185873491917	-0.0224965731924	1.64881236944	44.5851160565	160.680556643	-316.340577692
0.394	619.020182322	46.8790802525	-4.90948104858	1.85176247757e-07	2.4922303414e-06	0.00336321874012	0.341534105487	-0.0131398956889	0.746011049254	7.97959080064e-06	1.36642353765e-06	0.027966950748	0.0358259222506	-0.0493485046791	-3.0886475642	1.89705171725e-06	-9.30938636297e-05	0.00620258653614	8.74407994551e-08	1.66139157423e-05	-0.0421455893183	0.0233186823358	0.0904689676293	-26.2222147032	21.5012642619	97.8667781484	353.575734839	-2.82007738128e-06	0.000272524964196	0.00538587702428	-0.185896388083	-0.0232957594149	-3.24718481419	44.7457861947	160.659719754	274.666799814
0.395	619.067058963	46.8742019788	-4.84706687927	1.8928929186e-07	5.73385786607e-06	0.00312003630923	0.341521290075	-0.0124909281352	0.551924058003	7.99456220127e-06	2.85763777095e-05	0.0264529575957	0.0357750088301	-0.0524783362457	-3.17101556904	1.80712178411e-06	-8.67660026502e-05	0.00645313542279	8.36220952737e-08	-2.42513241052e-05	-0.0395848903766	0.0233966890862	0.0655445333108	-23.6266539339	21.5993071367	98.2189714719	350.810912192	-2.5454919477e-06	0.000276645902962	0.00285600050824	-0.185920945893	-0.0258198614243	-1.80101920466	44.9065827556	160.933402061	272.697814673
0.396	619.113930263	46.8683988021	-6.75928688049	1.95051959393e-07	5.79147719858e-06	-0.0030047976442	0.341508922605	-0.012244012409	-0.0580926057883	8.02308121755e-06	2.8461654864e-05	-0.0266824032867	0.0357228355762	-0.0518681715957	4.39134486916	1.72060034451e-06	-8.62768765546e-05	-0.00547488323151	6.00048059649e-08	-2.29832545123e-05	0.0421210295622	0.0234623797587	0.0658368115814	24.2112104751	21.6976183983	98.4035518364	18.34981668	-2.27337375258e-06	0.000267590487282	-0.0209668318677	-0.185946440374	-0.0251690992557	3.10254354193	45.0675048524	160.910791513	-317.918910563
0.397	619.160795267	46.8616079707	-6.82237625122	1.9940464977e-07	2.91390355661e-06	-0.00275034963975	0.341496696048	-0.0122091009648	0.127915494377	8.03858511032e-06	2.54613066566e-06	-0.0251486451101	0.0356731901949	-0.0474225909562	4.49981640978	1.63155917446e-06	-9.18054635532e-05	-0.00558229076563	5.7455601258e-08	1.78848450985e-05	0.0396151696594	0.0235396624165	0.088728503989	21.57217434	21.7960318128	98.4232771853	21.1008811891	-2.01597987915e-06	0.000247197259584	-0.0198196235288	-0.185970416683	-0.0227835198288	1.66861531208	45.2282571559	160.593815531	-316.033054322
0.398	619.207653941	46.8557406713	-4.91222286224	2.02475751497e-07	3.22829989757e-06	0.00337914232167	0.341484701198	-0.0117805998299	0.729086775566	8.0418326732e-06	3.94899510548e-06	0.0279543739897	0.035626134929	-0.0466879409421	-3.03051638155	1.5399739725e-06	-9.13649403508e-05	0.00646333717029	7.47505239835e-08	1.67050003525e-05	-0.0419748591513	0.0236272203133	0.086387289763	-26.254602792	21.894548653	98.6104032374	353.151223063	-1.77306165201e-06	0.000238639194684	0.00270349372811	-0.185993587405	-0.0235579226808	-3.21742101596	45.3888404271	160.572726735	273.855462462
0.399	619.254507241	46.8508603002	-4.84851932526	2.07331898216e-07	6.48399354002e-06	0.00313224496324	0.341473236522	-0.0111487515711	0.534609741764	8.05937598112e-06	3.11376207223e-05	0.0264228772439	0.0355779098193	-0.0497622784041	-3.11815854249	1.45189692889e-06	-8.47891468674e-05	0.00668824979666	7.11072659056e-08	-2.39915165083e-05	-0.0394181745702	0.0237011293637	0.0614308109964	-23.6583547413	21.9933349309	98.9621524269	350.347155899	-1.53365503505e-06	0.000240174039237	0.000366195379078	-0.18601839295	-0.0260531684281	-1.77307047858	45.549549603	160.845625245	271.941557527
0.4	619.301355201	46.8450579268	-6.75622749329	2.1385174551e-07	6.55570104765e-06	-0.00298882994797	0.341462202652	-0.0109189897225	-0.0750860446133	8.09045477655e-06	3.10199701368e-05	-0.0266581784149	0.0355284741556	-0.0491090490228	4.42461730505	1.36746891095e-06	-8.4066889019e-05	-0.0052437340999	4.78056162865e-08	-2.26117827299e-05	0.0421776421269	0.0237626683269	0.0616471154702	24.0909636889	22.0923892935	99.1465727618	18.4935137928	-1.29919820282e-06	0.000228739625226	-0.0232350234015	-0.186044109002	-0.0253789345505	3.12153823383	45.7103838494	160.822867458	-317.457131237
0.401	619.348196865	46.8382709587	-6.81770944595	2.18975569936e-07	3.6919478037e-06	-0.00273867653993	0.341451292364	-0.0109015857552	0.109893979272	8.10852405297e-06	5.11858271499e-06	-0.0251445964287	0.035481603059	-0.0446331441878	4.52719236497	1.28074684695e-06	-8.93772389738e-05	-0.00537696580985	4.56562756585e-08	1.83131014738e-05	0.0396721262805	0.0238357037775	0.0844237856717	21.4623767141	22.1915457885	99.1664172135	21.1953896284	-1.08173918031e-06	0.000206178419787	-0.0218873874764	-0.186068284965	-0.022972991374	1.69034811936	45.8710484705	160.506374789	-315.52820757
0.402	619.395032204	46.8324074806	-4.90924692154	2.22827504978e-07	4.01192228033e-06	0.00337862549318	0.341440595607	-0.0104919272836	0.709422963671	8.11432241774e-06	6.47814681241e-06	0.0278637246235	0.0354373530494	-0.0438668749623	-2.99465391404	1.19168026166e-06	-8.87559316068e-05	0.00661958054386	6.3435580308e-08	1.72455078252e-05	-0.0418073135776	0.0239189270175	0.0820226943712	-26.2645593152	22.2908056432	99.3532923095	352.554802388	-8.8082840241e-07	0.000195643136017	0.000816819936692	-0.186091631858	-0.023720796163	-3.18595769734	46.0315442732	160.485230488	273.239605308
0.403	619.441862173	46.8275306819	-4.84435033798	2.28466073988e-07	7.2652157409e-06	0.00312796142797	0.341430409724	-0.00987983897619	0.514753651107	8.13434545007e-06	3.35679178479e-05	0.0263158174474	0.035391965638	-0.0469079479016	-3.08749196448	1.1062836161e-06	-8.20373595227e-05	0.00681756362438	6.04152020824e-08	-2.32862642764e-05	-0.0392562306256	0.0239884667656	0.0570568018214	-23.6672257843	22.3903345045	99.704430269	349.721116737	-6.85307892313e-07	0.000195397884177	-0.00130732361838	-0.186116585101	-0.0261856882836	-1.74382654368	46.1921656576	160.757538459	271.376338094
0.404	619.488686806	46.821734708	-6.7475976944	2.35766142769e-07	7.33492181976e-06	-0.00298854927026	0.341420634969	-0.00966967178283	-0.0944192644674	8.16781662478e-06	3.33744315839e-05	-0.0267027899754	0.0353453947558	-0.0462338163314	4.43575510482	1.02467128561e-06	-8.11873014552e-05	-0.00511744748925	3.78692379252e-08	-2.18056640382e-05	0.0422174311021	0.0240456052635	0.0572201938378	23.9940098172	22.4901309861	99.8885329701	18.4842854291	-4.96403555251e-07	0.000182410789948	-0.0246668648385	-0.186142421402	-0.0254869152569	3.14137259708	46.3529118373	160.734820816	-316.81162405
0.405	619.535505152	46.8149571065	-6.80760574341	2.41668272731e-07	4.4693381059e-06	-0.00274261815745	0.341410964125	-0.0096720155326	0.0897317647468	8.18821345689e-06	7.41923263903e-06	-0.0252076079144	0.0353014030449	-0.0417496054733	4.53266661131	9.4088541622e-07	-8.63844373258e-05	-0.00527682425208	3.65455818528e-08	1.91583518933e-05	0.0397106007609	0.024114167998	0.0799052751345	21.3761527763	22.5900294269	99.9083485115	21.1467973143	-3.25935816849e-07	0.000158524686855	-0.0231053413478	-0.186166694812	-0.0230599040009	1.7126499149	46.5134887441	160.418992751	-314.844506025
0.406	619.582317182	46.8091027834	-4.90104055405	2.46292398661e-07	4.7789137529e-06	0.00336176945145	0.341401486496	-0.00928324225742	0.6878147854	8.19625597348e-06	8.66580053247e-06	0.0277007437013	0.0352600415247	-0.0409734349422	-2.98032554906	8.5484898693e-07	-8.56884212543e-05	0.00666885639502	5.5219462057e-08	1.81894085151e-05	-0.0416484875174	0.0241928545789	0.0774678868216	-26.2509294022	22.6900310186	100.094834882	351.825942859	-1.73240804926e-07	0.000146865336991	-0.000213358379353	-0.186190115087	-0.0237806469546	-3.15413582209	46.6738972258	160.397970697	272.800397009
0.407	619.629123851	46.8042347145	-4.83509778976	2.52688634302e-07	8.0135575287e-06	0.00310751810014	0.341392498496	-0.00869275891148	0.493151906412	8.21838161068e-06	3.5585473862e-05	0.0261386029577	0.035217553496	-0.0440026225108	-3.07804958825	7.72537887279e-07	-7.89337780487e-05	0.0068404300162	5.32206537239e-08	-2.21870251812e-05	-0.0391043798752	0.0242578466269	0.0525162092035	-23.652425834	22.7903010531	100.445234209	348.972712561	-2.69582855787e-08	0.000145699701703	-0.00211791219652	-0.186215112919	-0.0262150152815	-1.71460083162	46.834431142	160.669861812	270.981833458
0.408	619.675925193	46.7984501761	-6.73397922516	2.60728244871e-07	8.06566360943e-06	-0.00300330593868	0.3413839002	-0.00850383208808	-0.11529825977	8.25379986343e-06	3.52510316358e-05	-0.0268074874101	0.0351738878509	-0.0433286677153	4.42595917932	6.94040550611e-07	-7.80608952867e-05	-0.00509466449209	3.18160153289e-08	-2.06222516087e-05	0.0422339270202	0.0243104299713	0.0526504794743	23.9209663755	22.8908381209	100.628901445	18.3617591709	1.11904589501e-07	0.000132026048456	-0.0252293942984	-0.186240966391	-0.0254919292944	3.16077280592	46.995089748	160.647350149	-316.005159616
0.409	619.722720262	46.7916868418	-6.79268980026	2.67352751268e-07	5.18334918478e-06	-0.00276132291062	0.341375384598	-0.0085273714958	0.0682194444817	8.27601699739e-06	9.18323628484e-06	-0.0253281032918	0.0351327950862	-0.0388568616345	4.51765298218	6.13386285543e-07	-8.32476348496e-05	-0.00527881463365	3.16833997267e-08	2.03570204043e-05	0.0397246170058	0.0243743891463	0.0752678706174	21.3138159108	22.9914768615	100.648579782	20.9949149489	2.31759667993e-07	0.000107684108527	-0.023454485559	-0.186265234557	-0.0230444025225	1.73428073805	47.1555795954	160.332344585	-314.005969107
0.41	619.769509028	46.7858463633	-4.88826704025	2.72678158525e-07	5.46746532916e-06	0.00332955519939	0.341367040544	-0.00816073775161	0.665048043709	8.28573699839e-06	1.02567657197e-05	0.0274751621615	0.0350943211559	-0.0380909990832	-2.98592787955	5.30472878141e-07	-8.25791799543e-05	0.00661572442409	5.15958500076e-08	1.94678801576e-05	-0.0415028974992	0.024448432028	0.0728178926713	-26.2137718029	23.0922184413	100.83457979	351.005100965	3.33484607766e-07	9.57657710198e-05	-0.000382189455954	-0.186288626181	-0.0237388465085	-3.12316870992	47.3159015669	160.311598402	272.513603777
0.411	619.816292447	46.7809915007	-4.82145881653	2.79746036816e-07	8.66829125372e-06	0.00307209664973	0.341359163714	-0.00759292254929	0.470582360867	8.3093380129e-06	3.69452633136e-05	0.0259018330263	0.0350547116659	-0.0411279809239	-3.08803580186	4.512383912e-07	-7.58897939268e-05	0.00676304763089	5.09462874389e-08	-2.0767005295e-05	-0.038966873406	0.0245087929046	0.0479038605292	-23.6142924814	23.193227808	101.184153528	348.142374799	4.28636271858e-07	9.45375571645e-05	-0.0020742382546	-0.186313567461	-0.0261437133148	-1.68656490277	47.4763489769	160.583221551	270.732695043
0.412	619.863070554	46.775222718	-6.71610641479	2.88424429637e-07	8.68849438714e-06	-0.00303169038289	0.341351654198	-0.00742610938073	-0.136956023751	8.34601860303e-06	3.64159169401e-05	-0.0269605257732	0.035013910981	-0.0404733888142	4.3972200214	3.75747470199e-07	-7.50920480756e-05	-0.00516755592847	3.09932205903e-08	-1.91391284022e-05	0.0422226271917	0.0245567610167	0.0480323636639	23.8712987508	23.2945035385	101.367307556	18.1656813771	5.16419222922e-07	8.10283449635e-05	-0.0249441861474	-0.18633933816	-0.025397684697	3.17862213834	47.6369211153	160.561055426	-315.064945787
0.413	619.909842404	46.768477801	-6.77372741699	2.95656698165e-07	5.77604266904e-06	-0.0027932130533	0.341344205377	-0.00747153119801	0.0461123890709	8.36932095359e-06	1.01887841709e-05	-0.0254937397654	0.0349756579751	-0.0360326230136	4.48431157961	2.98020126037e-07	-8.03626402482e-05	-0.00537362841666	3.23372991111e-08	2.18272854439e-05	0.0397102005003	0.024616079847	0.0706052969468	21.2745678151	23.3958805823	101.38678001	20.7792268395	5.85469173256e-07	5.7071555704e-05	-0.0229693923715	-0.186363502648	-0.0229312912921	1.75416467164	47.7973251444	160.247002608	-313.040690333
0.414	619.956607971	46.762655081	-4.87171268463	3.01555365538e-07	6.02129207699e-06	0.0032837118692	0.341336905841	-0.00712754222548	0.641865555895	8.37993625393e-06	1.1041816514e-05	0.0271998044518	0.034939994141	-0.035295045221	-3.00915599431	2.17931815505e-07	-7.98139808156e-05	0.00647094728181	5.37486627743e-08	2.09954418826e-05	-0.0413738876229	0.0246854652356	0.0681654802627	-26.1542011833	23.4973600901	101.572235575	350.131901696	6.36864088177e-07	4.57182741378e-05	0.000262829238925	-0.186386768924	-0.0236012593584	-3.0941008043	47.9575619746	160.226657797	272.351068556
0.415	620.003368207	46.7578171017	-4.80424642563	3.09153482816e-07	9.17494247956e-06	0.00302358893593	0.341330050708	-0.0065827232047	0.44777248567	8.40418276007e-06	3.74511957619e-05	0.025618954044	0.0349031680576	-0.0383571215345	-3.11499663276	1.41384962315e-07	-7.32797255648e-05	0.00659756321984	5.46889439148e-08	-1.91148796016e-05	-0.0388467553454	0.0247412036216	0.0433112918148	-23.5541757125	23.599106676	101.920936164	347.269276679	6.82339082429e-07	4.5231714366e-05	-0.00123594878255	-0.186411558886	-0.0259786649887	-1.66071045632	48.1179243701	160.498133353	270.600043058
0.416	620.050123149	46.7520675692	-6.69481897354	3.18316402565e-07	9.15089701797e-06	-0.0030716798591	0.341323540257	-0.0064381784216	-0.158682919573	8.4412516635e-06	3.66866111026e-05	-0.0271481233627	0.0348651202227	-0.0377385482469	4.35214320806	6.84239309364e-08	-7.26423371928e-05	-0.0053227864759	3.64076559839e-08	-1.74476962604e-05	0.0421811220277	0.0247845872419	0.0434559488243	23.8434897314	23.701118913	102.103537917	17.9342287928	7.21291204529e-07	3.26725298344e-05	-0.0238824202805	-0.18643715423	-0.0252120227266	3.19399498054	48.2784116482	160.476422823	-314.02110213
0.417	620.096871855	46.7453443736	-6.75157260895	3.25990345373e-07	6.1969885978e-06	-0.00283613698123	0.341317068433	-0.00650546890029	0.0241019621026	8.46472864911e-06	1.02673601239e-05	-0.0256903785946	0.0348295785532	-0.0333447907118	4.43537186208	-6.93578548592e-09	-7.80770956517e-05	-0.00554673044187	3.94216078857e-08	2.34756000641e-05	0.0396654706214	0.0248393182318	0.0660060309785	21.2566745769	23.8032320688	102.122773664	20.5372668505	7.42559992066e-07	9.8650452395e-06	-0.0217325489094	-0.186461124898	-0.0227293146111	1.77142125042	48.4387315709	160.163422622	-311.979300708
0.418	620.143614299	46.7395424659	-4.85224294662	3.32284939718e-07	6.39220009234e-06	0.00322655997031	0.341310723725	-0.00618394792548	0.618939987384	8.47529581535e-06	1.08669723589e-05	0.0268896030646	0.0347965808101	-0.0326506955258	-3.04718149002	-8.48369691041e-08	-7.77252715846e-05	0.00625037857607	6.24976838824e-08	2.26765519293e-05	-0.0412635668911	0.02490411988	0.0635972653057	-26.0742059224	23.9054472877	102.307664078	349.243561283	7.47399014099e-07	-1.87001172909e-07	0.00162845608458	-0.186484178302	-0.0233774930558	-3.06777813996	48.5988850693	160.143574095	272.282247514
0.419	620.190351432	46.7347241761	-4.78433704376	3.4022488875e-07	9.48769797284e-06	0.00296443579069	0.341304800856	-0.00566179098928	0.425373884616	8.49921150461e-06	3.69644061543e-05	0.0253052645263	0.0347623793194	-0.0357522858992	-3.15599925694	-1.59409420846e-07	-7.14196318993e-05	0.00636090079465	6.5171887713e-08	-1.73281442682e-05	-0.0387458255038	0.0249553300309	0.0388230364416	-23.4742518059	24.0079288601	102.655480781	346.389844328	7.47692532748e-07	7.7403846978e-07	0.000293623200798	-0.186508732195	-0.025730293821	-1.63782339031	48.7591643522	160.414991725	270.553011328
0.42	620.237083292	46.7289965046	-6.6710062027	3.49673495016e-07	9.40951455883e-06	-0.00312080261872	0.341299200445	-0.00553902931529	-0.179850536864	8.53566336754e-06	3.59393196962e-05	-0.0273554374426	0.0347269114757	-0.0351834014726	4.29376811028	-2.30624504915e-07	-7.10105362385e-05	-0.00554270947319	4.86845560671e-08	-1.56465190236e-05	0.042109075993	0.0249942433118	0.0390035255237	23.8352299702	24.110675364	102.837526999	17.7025913596	7.43000685894e-07	-1.01577321774e-05	-0.0221571644952	-0.186534070401	-0.024946116245	3.20617854246	48.9195687559	160.393815675	-312.905110627
0.421	620.283808939	46.7222974398	-6.7271232605	3.5758092505e-07	6.40534550785e-06	-0.00288753548322	0.341293617152	-0.00562755787587	0.00279341568239	8.55828806531e-06	9.31007585975e-06	-0.0259030502303	0.0346938950041	-0.0308495416664	4.37395150206	-3.04465617723e-07	-7.6671689377e-05	-0.0057795968038	5.34629509089e-08	2.52033087071e-05	0.0395905794684	0.0250445200597	0.0615499702624	21.2576595072	24.2135223925	102.856529932	20.3032748103	7.22337154813e-07	-3.11693299833e-05	-0.0198660311165	-0.186557768626	-0.0224503345619	1.78538482368	49.079806632	160.081936408	-310.853424191
0.422	620.330528347	46.7165185015	-4.83075332642	3.64054596887e-07	6.54199816702e-06	0.00316084080156	0.341288139506	-0.00532773450095	0.596853333991	8.56776252921e-06	9.63885192968e-06	0.0265606023701	0.0346633647421	-0.0302109823212	-3.09683281166	-3.81088791671e-07	-7.65746585202e-05	0.00597365851738	7.8270693298e-08	2.44121760712e-05	-0.0411728447402	0.0251048903321	0.0591905744715	-25.9764510891	24.3164710916	103.040868378	348.373616353	6.87097483164e-07	-3.93100133149e-05	0.00358466445334	-0.186580533822	-0.0230800576053	-3.04483091051	49.2398789239	160.062647571	272.275750488
0.423	620.377242468	46.7117218105	-4.7626285553	3.72111168825e-07	9.57114570881e-06	0.00289745428202	0.34128306197	-0.00482733609942	0.403943468817	8.59028576235e-06	3.54076143527e-05	0.0249769224759	0.0346315775987	-0.0333633045772	-3.20781170027	-4.54651678782e-07	-7.05511157005e-05	0.006073427122	8.27234859212e-08	-1.55065908248e-05	-0.0386646890517	0.0251517424627	0.0345136867314	-23.377324391	24.4196854375	103.387823456	345.536540866	6.49277834801e-07	-3.63292834112e-05	0.00237679535419	-0.186604779705	-0.0254117079919	-1.6184698625	49.4000772805	160.334065584	270.560276598
0.424	620.423951337	46.7060177098	-6.64557313919	3.81612601468e-07	9.43171957699e-06	-0.00317630654565	0.341278285638	-0.00472532870504	-0.199928680202	8.62504573747e-06	3.41123358912e-05	-0.0275674793988	0.0345984686884	-0.0328545159296	4.22538899543	-5.25136111052e-07	-7.04177488398e-05	-0.00580669340059	6.80527373715e-08	-1.38349062745e-05	0.0420080581524	0.0251863727223	0.0347468325059	23.84361594	24.5231640206	103.569342652	17.5018501282	6.08564324853e-07	-4.50977364856e-05	-0.019913701503	-0.18662979236	-0.0246136015726	3.21468270128	49.5604010491	160.313471561	-311.748323023
0.425	620.470654018	46.6993442837	-6.7012796402	3.89514091889e-07	6.37126126617e-06	-0.002944610076	0.341273506	-0.00483394778803	-0.0173094859347	8.64573699142e-06	7.27017200402e-06	-0.0261168483756	0.0345677463645	-0.0285901319328	4.30337899807	-5.98518298155e-07	-7.63466253669e-05	-0.00605105965346	7.45917234693e-08	2.69128784701e-05	0.0394875113368	0.0252323990843	0.0573058915046	21.2745020574	24.6267427655	103.588147153	20.1071518213	5.54107776686e-07	-6.38153598472e-05	-0.0175215452202	-0.186653153388	-0.0221084542769	1.79561189015	49.72055916	160.002750298	-309.694203943
0.426	620.517350485	46.6935895784	-4.80813074112	3.95921585568e-07	6.44372609148e-06	0.00308953972662	0.341268811745	-0.00455456089674	0.576083268272	8.65303519723e-06	7.32623961483e-06	0.0262289835972	0.0345394433849	-0.028015827257	-3.15476964647	-6.7496198344e-07	-7.65407452022e-05	0.00566281998272	1.01101104621e-07	2.61058838332e-05	-0.0411015006107	0.0252885575809	0.0550111017315	-25.8640816037	24.7304228272	103.771976204	347.550949648	4.87405692509e-07	-6.95888085069e-05	0.00597464790084	-0.186675569356	-0.0227234821911	-3.02566771838	49.880552562	159.984053601	272.300810248
0.427	620.564041688	46.6888155125	-4.74000120163	4.03844111591e-07	9.4013259541e-06	0.00282565999863	0.341264497188	-0.00407455356196	0.383931400953	8.67308117684e-06	3.27657196014e-05	0.0246499763759	0.0345098220965	-0.0312267496096	-3.26707505871	-7.48647636934e-07	-7.08305617866e-05	0.00575754684854	1.07280907243e-07	-1.37462785888e-05	-0.0386028242333	0.0253312860053	0.0304457469543	-23.2666279506	24.8343678754	104.118120171	344.736985713	4.20523462759e-07	-6.41756509941e-05	0.00485166712472	-0.186699450003	-0.025037813061	-1.60299402149	50.0406723387	160.255499747	270.591481715
0.428	620.610727663	46.683135814	-6.61939525604	4.13143021264e-07	9.19649339286e-06	-0.0032353251211	0.341260463993	-0.00399183580771	-0.218495892594	8.70506690339e-06	3.12057334954e-05	-0.0277699485878	0.0344788161743	-0.0307850947169	4.15038484414	-8.19561936889e-07	-7.09980381237e-05	-0.00609249952268	9.4354242179e-08	-1.21070515396e-05	0.0418812783318	0.0253618814322	0.0307451068502	23.8653477423	24.9385765193	104.299167745	17.3581626415	3.53230966301e-07	-7.04093419211e-05	-0.0173190489788	-0.186724083755	-0.0242296908838	3.21923837613	50.2009178411	160.235505196	-310.580584317
0.429	620.657407476	46.6764886656	-6.67490243912	4.20779561358e-07	6.07658679406e-06	-0.0030044880765	0.34125640858	-0.00411899045503	-0.0358134023845	8.72275071298e-06	4.16188569814e-06	-0.0263177470068	0.0344501254325	-0.026596388791	4.22702700761	-8.93667772789e-07	-7.72136336767e-05	-0.00633869158336	1.02557462165e-07	2.85134915112e-05	0.0393598077698	0.0254039188345	0.0533296977549	21.3038340672	25.04288502	104.317833687	19.9737201631	2.74774400004e-07	-8.65037906738e-05	-0.0148698485266	-0.186747058167	-0.0217191329465	1.80187749839	50.3609985684	159.925949424	-308.530959606
0.43	620.704081099	46.6707586064	-4.78521585464	4.26858952695e-07	6.08219588097e-06	0.00301570625033	0.341252419885	-0.00385839934575	0.556995620951	8.72681069051e-06	3.95806935534e-06	0.0259101143212	0.0344237813891	-0.0260916981287	-3.21764568295	-9.71130863608e-07	-7.77125479604e-05	0.00534086301601	1.30648846774e-07	2.76692777066e-05	-0.0410482353791	0.0254561393589	0.051111351102	-25.7405273731	25.1472945469	104.501220112	346.799131051	1.86709463197e-07	-8.96260829408e-05	0.00862526399253	-0.186769079451	-0.0223234345551	-3.01048071543	50.5209154673	159.907848241	272.328593791
0.431	620.750749482	46.666007359	-4.7172794342	4.34383097065e-07	8.9660928585e-06	0.00275208770472	0.341248792154	-0.00339706397199	0.365675126668	8.74333114588e-06	2.90828413902e-05	0.0243394297485	0.0343960526639	-0.0293657521538	-3.33046236724	-1.04614912723e-06	-7.23239792836e-05	0.00543627433752	1.38416405752e-07	-1.21341597498e-05	-0.0385586395338	0.0254950291692	0.0266682693656	-23.1456360997	25.2519684702	104.84662636	344.013363332	1.011253724e-07	-8.15420986522e-05	0.00754270458466	-0.186792553387	-0.0246244379903	-1.59152615513	50.6809590523	160.179321795	270.618515134
0.432	620.797412662	46.6603520762	-6.59328651428	4.43213452438e-07	8.69461788764e-06	-0.00329503764645	0.341245427698	-0.00333184835029	-0.23524388345	8.77151134791e-06	2.72775626588e-05	-0.0279499872113	0.0343668723123	-0.028994951184	4.0720643067	-1.11870845606e-06	-7.2794678386e-05	-0.00637767254226	1.27075903933e-07	-1.05468438883e-05	0.0417332712569	0.025521885259	0.0270439102684	23.8969179054	25.3569054229	105.027279164	17.2922452986	1.78311813225e-08	-8.50462835029e-05	-0.0145510742861	-0.18681677076	-0.0238103080891	3.2197859576	50.8411286714	160.159916537	-309.429032028
0.433	620.844069704	46.65373104	-6.64878559113	4.50318215635e-07	5.51490850585e-06	-0.00306438111712	0.341242023929	-0.00347568948166	-0.0524383794982	8.78517807976e-06	5.59010525994e-08	-0.026493336001	0.0343399324177	-0.0248848379651	4.1481621312	-1.19475260128e-06	-7.92936120517e-05	-0.00662019478915	1.36765439337e-07	2.99259146963e-05	0.0392122459121	0.0255602389299	0.0496634315883	21.3421247346	25.4619420057	105.045886427	19.9222811013	-7.38753109136e-08	-9.83667009692e-05	-0.0120897606464	-0.186839325081	-0.0212983341233	1.80416197411	51.0011343832	159.851507001	-307.39004004
0.434	620.890720582	46.6480252608	-4.76277351379	4.55802598642e-07	5.45385750887e-06	0.00294227912315	0.34123867009	-0.00323198725926	0.539842823986	8.78501506596e-06	-3.81928665014e-07	0.0256176765658	0.0343152640569	-0.0244518836419	-3.28225348485	-1.27444367834e-06	-8.00885420678e-05	0.00503033475683	1.66241726345e-07	2.9026659319e-05	-0.0410107566666	0.0256088355617	0.0475298319269	-25.6093240575	25.5670794067	105.228915594	346.13605243	-1.72424930193e-07	-9.873253759e-05	0.0113580874047	-0.18686092219	-0.0218958832235	-2.99926017446	51.160977126	159.833978647	272.333331823
0.435	620.937366242	46.6432962713	-4.69520616531	4.62661930921e-07	8.26480704819e-06	0.0026796199555	0.341235660413	-0.00278736628991	0.349399114493	8.79705215776e-06	2.44561122807e-05	0.0240584053256	0.0342891429052	-0.0277904196712	-3.39481857375	-1.35199168019e-06	-7.50074616267e-05	0.00513182612533	1.75383300353e-07	-1.07435113026e-05	-0.0385295845766	0.0256442085912	0.023216227177	-23.0178854423	25.6724807019	105.573674685	343.382129759	-2.65749965746e-07	-8.79175335151e-05	0.0102719207451	-0.186883963888	-0.0241875132485	-1.58399987558	51.3209468422	160.105453596	270.616567343
0.436	620.984006723	46.6376646829	-6.56797075272	4.70758438283e-07	7.92820767528e-06	-0.00335281870132	0.341232897903	-0.0027376549674	-0.249976469204	8.82049866349e-06	2.24368991727e-05	-0.0280968315415	0.0342615021636	-0.0274910636159	3.99353068435	-1.42737640984e-06	-7.57619976752e-05	-0.00664089822236	1.65399777421e-07	-9.22353456155e-06	0.0415695380588	0.0256676540432	0.0236746768517	23.9347847917	25.7781445519	105.754025322	17.3191448301	-3.54046345267e-07	-8.86752255274e-05	-0.0117873047697	-0.186907743288	-0.0233712855432	3.21645528625	51.4810428706	160.086603315	-308.317129701
0.437	621.03064109	46.6310688839	-6.62362718582	4.77068008486e-07	4.69093273084e-06	-0.00312173118756	0.341230081	-0.002896150997	-0.0670155901462	8.82925299411e-06	-4.92823793229e-06	-0.0266334426685	0.0342360269365	-0.0234593905817	4.06981538393	-1.50651731664e-06	-8.25198159227e-05	-0.00687473827254	1.76331246449e-07	3.10864726181e-05	0.0390504763004	0.0257026588787	0.0463349941517	21.3858498083	25.8839078986	105.772668121	19.9664530009	-4.48007642722e-07	-9.92473693825e-05	-0.00935698294041	-0.186929859802	-0.0208617431642	1.80262947187	51.6409758212	159.77929779	-306.293920577
0.438	621.077269317	46.6253863354	-4.74146938324	4.81696490713e-07	4.56603172435e-06	0.00287192917458	0.341227299287	-0.00266727512656	0.524767331081	8.82400713495e-06	-5.56348039526e-06	0.0253629577425	0.0342127485878	-0.0230973068765	-3.34564797356	-1.58956781926e-06	-8.35811893081e-05	0.00475199150165	2.06933847911e-07	3.01187303052e-05	-0.0409859609262	0.0257479718478	0.0442909439827	-25.4739501462	25.9897719518	105.955438269	345.573842674	-5.46094096104e-07	-9.69255373819e-05	0.0140006469416	-0.186951018842	-0.0214563368464	-2.99181683641	51.8007466188	159.762297423	272.293185681
0.439	621.12389235	46.6206783911	-4.67441940308	4.87633213877e-07	7.30741460244e-06	0.0026108365816	0.341224847008	-0.00223728174831	0.335219425382	8.83073876596e-06	1.90267424166e-05	0.0238174878811	0.0341879505493	-0.0264987700517	-3.45727837682	-1.67074493106e-06	-7.87730343049e-05	0.00486431850479	2.17177997823e-07	-9.6304304802e-06	-0.0385123606445	0.0257801725996	0.0201105596778	-22.8868184636	26.095899497	106.299652188	342.85399577	-6.36301979663e-07	-8.34902297359e-05	0.0128699683505	-0.186973618177	-0.0237423335734	-1.5801766176	51.9606446307	160.033726482	270.564933866
0.44	621.170510223	46.6150691488	-6.54406547546	4.94741745123e-07	6.90964789012e-06	-0.00340637000624	0.34122262788	-0.00220097401075	-0.262603950454	8.8486692991e-06	1.68343238689e-05	-0.0282023249765	0.0341615668521	-0.0262686243497	3.91756978093	-1.75001769694e-06	-7.97724974535e-05	-0.00686324480192	2.08268520017e-07	-8.18852513178e-06	0.0413961713414	0.0258005553364	0.0206549139037	23.9755269153	26.2022892248	106.479803321	17.4482691139	-7.1887325857e-07	-8.16523280789e-05	-0.00919416503653	-0.18699695317	-0.0229276523793	3.209539006	52.1206691825	160.015376966	-307.263965994
0.441	621.217122007	46.608497109	-6.60001420975	5.00006216172e-07	3.6192942071e-06	-0.0031743373598	0.341220341385	-0.00237201631739	-0.0794806627091	8.85177038965e-06	-1.06321427609e-05	-0.026730608283	0.0341372762893	-0.0223125012766	3.99467636514	-1.83327704469e-06	-8.67461980491e-05	-0.00708415638938	2.20149200985e-07	3.19498870676e-05	0.0388806530574	0.0258325620421	0.043358497411	21.4316400992	26.3087784187	106.498584587	20.1142643541	-8.0453252992e-07	-8.96662146206e-05	-0.00683360804692	-0.187018629038	-0.0204240826929	1.79760036699	52.2805314283	159.709114704	-305.260558397
0.442	621.263727673	46.6028361751	-4.72185373306	5.03533658453e-07	3.43559035541e-06	0.00280692965643	0.341218077451	-0.00215585201067	0.511809276184	8.84074418042e-06	-1.14202757088e-05	0.0251543423871	0.0341151111457	-0.0220177859698	-3.40524575152	-1.92066337333e-06	-8.802645923e-05	0.00452363402761	2.51576704168e-07	3.0905119299e-05	-0.0409701885947	0.0258749440278	0.0414054741335	-25.3376866543	26.4153683116	106.681201236	345.119032666	-8.91807998594e-07	-8.4884722728e-05	0.0163965918322	-0.187039350673	-0.0210191875913	-2.98781016388	52.4402322756	159.69257985	272.190850735
0.443	621.310328165	46.5981475275	-4.65544176102	5.0830795431e-07	6.11300135893e-06	0.0025478923506	0.34121613034	-0.00173837123339	0.323152278317	8.84151855597e-06	1.29690268067e-05	0.0236242626439	0.0340913632085	-0.0254780884308	-3.51535917044	-2.00639626014e-06	-8.34393143861e-05	0.00465065566015	2.62613481149e-07	-8.83156533748e-06	-0.0385031806783	0.0259043261682	0.0173588066443	-22.7556483241	26.5222214012	107.024977824	342.434143275	-9.6879710549e-07	-6.90934910641e-05	0.0151858714956	-0.187061511732	-0.0233029303216	-1.57967529667	52.600060515	159.963899048	270.447545379
0.444	621.356923518	46.5925587749	-6.52206420898	5.14194471369e-07	5.66003275893e-06	-0.00345382955061	0.341214404473	-0.00171336191272	-0.273133636918	8.85332832862e-06	1.06505184954e-05	-0.0282612792666	0.0340659679211	-0.025312486385	3.84656326193	-2.09043021282e-06	-8.46285909733e-05	-0.00702920883446	2.54460997164e-07	-7.47340263328e-06	0.0412195060867	0.0259220000561	0.0179889691145	24.0159732645	26.6293364085	107.205036721	17.6836512387	-1.0358235297e-06	-6.49593573606e-05	-0.00691760408856	-0.187084409716	-0.0224930373014	3.1994613373	52.760015455	159.945980908	-306.283825606
0.445	621.403512802	46.5860085394	-6.57840681076	5.18185932107e-07	2.32288871705e-06	-0.00322045853314	0.341212600362	-0.00189486041506	-0.0898633680772	8.85021842508e-06	-1.68703255774e-05	-0.026780408879	0.0340425983288	-0.0214266980643	3.92501337951	-2.17862459015e-06	-9.17601636771e-05	-0.0072339365732	2.66969744113e-07	3.24908965316e-05	0.0387090922431	0.0259513621199	0.0407351584323	21.4764053711	26.7365509582	107.224062781	20.3684690148	-1.10367708479e-06	-7.07477528152e-05	-0.00465918682063	-0.187105655508	-0.019998546832	1.78951960139	52.9198087892	159.640687472	-304.30304715
0.446	621.45009599	46.5803671614	-4.70434951782	5.20390970226e-07	2.08718752121e-06	0.00274905614144	0.341210808265	-0.00168933333862	0.50091752084	8.83290224342e-06	-1.77620377437e-05	0.0249969845464	0.0340212881595	-0.0211936405825	-3.45889841585	-2.27110344568e-06	-9.31975473978e-05	0.00435916913195	2.98898043586e-07	3.13657024135e-05	-0.0409594804794	0.0259911655043	0.0388716104456	-25.2035013444	26.8438663063	107.40663348	344.772928953	-1.17098613983e-06	-6.38703572561e-05	0.0184139779388	-0.18712595337	-0.0205971772453	-2.98678042786	53.0794414044	159.624542884	272.013870686
0.447	621.496674021	46.5756956558	-4.63866233826	5.23788527858e-07	4.70792774323e-06	0.0024924243026	0.341209322442	-0.00128231167855	0.31312579941	8.82726020937e-06	6.47796964569e-06	0.0234830302324	0.0339983380373	-0.0247066037873	-3.56702799376	-2.36208528798e-06	-8.87661372055e-05	0.00450365125251	3.10399370779e-07	-8.36304802643e-06	-0.0384980204004	0.0260180794269	0.0149562347663	-22.6272500143	26.9514446637	107.750081271	342.122653142	-1.22597928943e-06	-4.61159419553e-05	0.0170948526627	-0.187147692744	-0.0228815701416	-1.5820053647	53.239201514	159.895676425	270.253212482
0.448	621.543246932	46.57012516	-6.50232982635	5.28246098363e-07	4.20721326681e-06	-0.00349385325546	0.341208047998	-0.00126657750661	-0.281657455489	8.8325410203e-06	4.0836522109e-06	-0.028271665102	0.0339736852836	-0.0245989035797	3.78242840889	-2.45150739116e-06	-9.00780691429e-05	-0.00712751512728	3.02673265375e-07	-7.08916278218e-06	0.0410457908889	0.0260333921763	0.0156692639617	24.0533084051	27.0592847817	107.930154801	18.0244063288	-1.2690903918e-06	-4.01062627893e-05	-0.00507549433075	-0.187170173129	-0.0220792006254	3.18674439716	53.3990884072	159.878110007	-305.386048704
0.449	621.589813791	46.5635944274	-6.55913591385	5.30765126547e-07	8.30843100773e-07	-0.00325888707661	0.341206686437	-0.00145654356697	-0.0982746651862	8.82286135728e-06	-2.34429782394e-05	-0.0267815957986	0.0339509976421	-0.0207763795531	3.86261964447	-2.54519582686e-06	-9.72988022555e-05	-0.00731395109791	3.15481035121e-07	3.27047022754e-05	0.0385419392262	0.0260604541256	0.038454634747	21.5174331653	27.1672246244	107.949530527	20.7270458639	-1.31120142257e-06	-4.41157987517e-05	-0.00294357759407	-0.187191010913	-0.0195963670685	1.77892271674	53.5588143133	159.573702217	-303.429531366
0.45	621.636374574	46.5579702347	-4.68924999237	5.31456127198e-07	5.51158202122e-07	0.0026995172793	0.341205328316	-0.00125969933413	0.491963130655	8.79894614438e-06	-2.43874475763e-05	0.0248926571247	0.0339303106825	-0.0205975397007	-3.50493993983	-2.64325613642e-06	-9.88218168604e-05	0.0042679218881	3.47583767423e-07	3.15007623283e-05	-0.0409498191202	0.026098019629	0.036676371999	-25.0739586614	27.2752654697	108.132160137	344.532173529	-1.35106516221e-06	-3.56116805117e-05	0.0199518140741	-0.187210909595	-0.0202009970919	-2.98818276357	53.7183800968	159.557864795	271.754686654
0.451	621.682930216	46.553313439	-4.62434148788	5.33293537437e-07	3.1236622753e-06	0.00244549086705	0.341204267856	-0.000861220753904	0.304994029691	8.78663053707e-06	-2.43767036178e-07	0.0233947039555	0.0339079342222	-0.0241553808045	-3.61074226766	-2.73990312076e-06	-9.44721518203e-05	0.00443140819218	3.59223860347e-07	-8.2205764801e-06	-0.0384928584967	0.026122801492	0.0128873539337	-22.5040774691	27.3835692417	108.475383775	341.91510275	-1.37706276951e-06	-1.63835340857e-05	0.0185044787779	-0.187232254288	-0.0224883890193	-1.58660109097	53.8780733942	159.828729942	269.975607842
0.452	621.729480752	46.5477587203	-6.48509597778	5.36147156972e-07	2.5835767945e-06	-0.00352566182863	0.341203410799	-0.000852892513194	-0.288337548263	8.7851767986e-06	-2.66370989311e-06	-0.0282345896693	0.0338838078018	-0.0240974600717	3.72658373319	-2.83505532825e-06	-9.58322631619e-05	-0.0071516308755	3.51600277818e-07	-7.02658857766e-06	0.0408808343015	0.0261360841144	0.0136778908056	24.0851512128	27.4921347206	108.655573999	18.4653441012	-1.38975814643e-06	-9.00721976113e-06	-0.00375185012882	-0.187254346334	-0.0216957027326	3.1719736642	54.0378934743	159.811430175	-304.575141609
0.453	621.776025253	46.5412449732	-6.54239845276	5.37027071857e-07	-8.23747024551e-07	-0.00328898580948	0.341202459599	-0.0010495072338	-0.104891892988	8.76877043741e-06	-3.01490124884e-05	-0.0267360155212	0.033861594184	-0.0203297755111	3.8087853881	-2.9345052227e-06	-0.000103067525747	-0.00731889429444	3.64390099631e-07	3.26062322026e-05	0.038384807259	0.0261611714081	0.0364966965934	21.5524603626	27.6008002069	108.675398592	21.1838431954	-1.4001437438e-06	-1.176397499e-05	-0.00176166032901	-0.187274807443	-0.019226515119	1.76640156319	54.1975530998	159.507820915	-302.64337787
0.454	621.822563694	46.5356354145	-4.67671871185	5.36045808684e-07	-1.13877932213e-06	0.00265892121433	0.341201505058	-0.000859575885443	0.484754589619	8.73814737273e-06	-3.10971168757e-05	0.0248398067465	0.0338413310528	-0.0201964868953	-3.54220815655	-3.03833891247e-06	-0.000104599853788	0.00425423821156	3.96358190665e-07	3.1329949866e-05	-0.0409373719323	0.0261968184303	0.0347973479326	-24.9511576842	27.7095669988	108.858185229	344.389430031	-1.40711191339e-06	-2.1723641879e-06	0.0209448819333	-0.187294340213	-0.0198390249156	-2.99142115633	54.3570531125	159.492204446	271.410438329
0.455	621.869097007	46.5309907484	-4.61261367798	5.36173646619e-07	1.39445519174e-06	0.0024075478134	0.341200841309	-0.000467922429266	0.2985523229	8.71909943757e-06	-6.99875345177e-06	0.0233569201014	0.0338193376475	-0.0237903236767	-3.64546540621	-3.14076595565e-06	-0.000100254232578	0.00443700420853	4.07832817521e-07	-8.38069615383e-06	-0.0384839201073	0.0262197809622	0.0111277158267	-22.3881065275	27.8185967322	109.201281579	341.803270474	-1.39920832071e-06	1.79795495543e-05	0.0193589455512	-0.187315325307	-0.0221311632362	-1.59285548492	54.5166805728	159.76271617	269.613010973
0.456	621.915625227	46.5254492096	-6.47046375275	5.37282726963e-07	8.23705496511e-07	-0.00354904720386	0.341200374677	-0.000465341564222	-0.293390593026	8.71090140258e-06	-9.39731651936e-06	-0.0281540462365	0.0337955559424	-0.0237730865017	3.67993975608	-3.24168592614e-06	-0.000101585708388	-0.00709995582692	4.00013550893e-07	-7.25783710247e-06	0.04072963821	0.026231339053	0.0119884657629	24.1096064	27.927888214	109.381682062	18.9976946712	-1.37713735693e-06	2.61623780148e-05	-0.00299328863018	-0.187337065743	-0.0213497087108	3.15576453577	54.6764347295	159.74559712	-303.851111561
0.457	621.962147426	46.518949843	-6.52826929092	5.36391499542e-07	-2.60616033838e-06	-0.00331068446593	0.341199808502	-0.000667008315986	-0.109942910494	8.6878034974e-06	-3.67984938459e-05	-0.0266483084164	0.0337736439145	-0.0200509693165	3.76429461438	-3.3468587206e-06	-0.000108759880535	-0.00724838846805	4.12498728498e-07	3.22281923125e-05	0.03824242062	0.02625474985	0.0348331282115	21.579718497	28.0372800778	109.402045572	21.7293251455	-1.35201091333e-06	2.40905091772e-05	-0.00115044904508	-0.187357188367	-0.0188955407439	1.75257139816	54.8360288779	159.442699783	-301.94356218
0.458	622.008663577	46.5133523101	-4.6667971611	5.33614488274e-07	-2.94786219737e-06	0.00262728074795	0.341199233771	-0.000482452892697	0.479053756921	8.65055138262e-06	-3.77057357107e-05	0.0248338246868	0.0337536415082	-0.0199538433261	-3.57004263368	-3.45635134048e-06	-0.000110225359223	0.00431743109156	4.44057846013e-07	3.08900427181e-05	-0.0409187198088	0.0262887687341	0.0332046400407	-24.8366948385	28.1467736393	109.585077315	344.334160849	-1.32286648204e-06	3.41983533963e-05	0.0213661374832	-0.187376394736	-0.0195171955866	-2.99588108354	54.9954638374	159.427219281	270.982558221
0.459	622.055174612	46.508717167	-4.60348892212	5.31918062045e-07	-4.44990260197e-07	0.0023784631264	0.34119894447	-9.61492875149e-05	0.293553453172	8.62489519327e-06	-1.36066429898e-05	0.0233643607549	0.0337318774894	-0.0235741941128	-3.67065893966	-3.56436770977e-06	-0.00010580737936	0.00451852863437	4.55101234189e-07	-8.80326636589e-06	-0.0384678983592	0.0263101939991	0.0096458900087	-22.2808052255	28.2565302441	109.928132367	341.775944456	-1.27841640386e-06	5.4701802962e-05	0.0196407616482	-0.18739706094	-0.0218152122678	-1.60015227867	55.1550260943	159.69729449	269.167859107
0.46	622.101680564	46.5031862122	-6.45842027664	5.31176602432e-07	-1.03792896627e-06	-0.00356434053856	0.341198847441	-9.79084198889e-05	-0.29707171768	8.61012052133e-06	-1.59427008977e-05	-0.0280364765706	0.0337082963587	-0.0235880673432	3.64291247888	-3.6707893756e-06	-0.000107035952304	-0.00697567452216	4.46830015349e-07	-7.7391713158e-06	0.0405960884594	0.0263203010105	0.0105681328159	24.1252908399	28.3665487229	110.108825291	19.6099040359	-1.21950646305e-06	6.31180786689e-05	-0.00280821023442	-0.187418491507	-0.0210459227784	3.13873125741	55.3147148783	159.680273429	-303.209979713
0.461	622.148180506	46.4966986494	-6.516705513	5.28416478522e-07	-4.48231885368e-06	-0.00332443923626	0.341198646842	-0.000303289277099	-0.113689996768	8.58053734238e-06	-4.32236569881e-05	-0.0265254356103	0.0336865513805	-0.0199018891762	3.72944385515	-3.78134593539e-06	-0.000114077167268	-0.00710675540464	4.58769449085e-07	3.16180387877e-05	0.0381183317475	0.0263422999545	0.0334297550118	21.5979535519	28.4766680386	110.129805933	22.3513787538	-1.15736767473e-06	6.11594979653e-05	-0.00110895117276	-0.187438318237	-0.0186075368989	1.7380405016	55.4742440179	159.37800583	-301.325219601
0.462	622.194674411	46.4911105905	-4.65941238403	5.237540636e-07	-4.84251099095e-06	0.0026040549617	0.341198433778	-0.00012283829949	0.474591951817	8.53689920243e-06	-4.40526229155e-05	0.0248675037554	0.033666684787	-0.0198312977993	-3.58826110134	-3.89608677056e-06	-0.000115404503075	0.00445208379064	4.89694311565e-07	3.02316861729e-05	-0.0408910369771	0.0263749462848	0.0318629056353	-24.7316523049	28.5868895207	110.313158352	344.353459865	-1.09117886758e-06	7.12181163277e-05	0.0212261878976	-0.187457241504	-0.0192389962921	-3.00095928775	55.6336143115	159.362581324	270.476207465
0.463	622.241163207	46.4864824491	-4.5968708992	5.20151958137e-07	-2.36169993504e-06	0.00235756715013	0.341198502019	0.000259319491533	0.289723630296	8.50491576856e-06	-1.99142448342e-05	0.0234092524074	0.0336450348604	-0.0234685553029	-3.68625390591	-4.00921088519e-06	-0.000110843726184	0.00466946999074	5.00092707584e-07	-9.434894135e-06	-0.0384421236387	0.0263950804953	0.00840551546284	-22.18312804	28.6973742224	110.656244956	341.819747612	-1.00981182276e-06	9.15159733258e-05	0.0193695260986	-0.187477632713	-0.021543423263	-1.60789465404	55.7931116734	159.632142504	268.646152139
0.464	622.287646928	46.4809595912	-6.44884443283	5.17486562797e-07	-2.9690907432e-06	-0.00357234876644	0.341198758855	0.00025435199484	-0.299658623757	8.48388128529e-06	-2.21547216979e-05	-0.0278902061349	0.0336215486059	-0.0235039537432	3.61545702533	-4.12058381869e-06	-0.000111902140829	-0.00678629928193	4.91167970181e-07	-8.41458067084e-06	0.040482750567	0.0264039730627	0.00937961920771	24.1313355297	28.8081209944	110.83729906	20.2884611189	-9.14245605745e-07	9.96164607e-05	-0.00316855135022	-0.187498797745	-0.0207866408743	3.12145943148	55.9527353163	159.615143363	-302.64443323
0.465	622.334124649	46.4744813882	-6.50756168365	5.12791594192e-07	-6.42084646734e-06	-0.00333116268184	0.341198909189	4.63156053456e-05	-0.116414155345	8.4481599896e-06	-4.92878696819e-05	-0.0263760898331	0.0335998745365	-0.0198441851345	3.70408019211	-4.2359081563e-06	-0.000118746534394	-0.00690248784761	5.02377763593e-07	3.08341674961e-05	0.0380147457669	0.0264247871214	0.0322484982229	21.6064225007	28.9189691246	110.858961362	23.0361424834	-8.1582140709e-07	9.72319366089e-05	-0.00160049683183	-0.187518373175	-0.0183642193688	1.72338357952	56.1121996035	159.313430989	-300.780315638
0.466	622.38059634	46.4689004086	-4.65439748764	5.06185012773e-07	-6.79231637037e-06	0.00258822287577	0.341199044172	0.000223651270289	0.471085485071	8.39851100956e-06	-5.00100903973e-05	0.0249316484023	0.033580057092	-0.0197907037104	-3.59711734406	-4.3552181447e-06	-0.000119873442392	0.00464867185149	5.32502560102e-07	2.94154255213e-05	-0.0408522297164	0.0264562780731	0.0307334052594	-24.6366084279	29.0299199532	111.04269588	344.432893485	-7.13847045304e-07	0.000106716786964	0.0205701975424	-0.187537058071	-0.0190055723972	-3.00608963624	56.2715053143	159.297990631	269.899600834
0.467	622.427062928	46.4642769254	-4.5925693512	5.00625685611e-07	-4.32633795361e-06	0.00234373395775	0.341199457289	0.000602582882834	0.286777740112	8.36060433466e-06	-2.58032594025e-05	0.0234820135874	0.0335584439578	-0.0234355648382	-3.6926049114	-4.47270956697e-06	-0.000115109402149	0.00487940863515	5.42103752769e-07	-1.02130401873e-05	-0.0384047017009	0.0264753284435	0.00736733557537	-22.0955309401	29.1411342373	111.385872318	341.919981554	-5.97338131271e-07	0.000126301041101	0.018598310732	-0.187557219049	-0.0213163822256	-1.61553002032	56.430937794	159.566968809	268.056755722
0.468	622.473524447	46.4587598783	-6.44152498245	4.95991714717e-07	-4.94160383459e-06	-0.00357426571973	0.341200056207	0.000595253455572	-0.301436594687	8.33374038256e-06	-2.79246448113e-05	-0.027724784405	0.0335349845211	-0.0234833084114	3.59711776493	-4.58823485288e-06	-0.000115941169682	-0.00654294370027	5.32387227283e-07	-9.22001078514e-06	0.0403907605053	0.0264832037379	0.00838325309416	24.1273659777	29.2526108443	111.567341667	21.0187181234	-4.67390927073e-07	0.000133593367295	-0.00401365834555	-0.187578163193	-0.02057190583	3.10448281164	56.5904962409	159.549924915	-302.144544214
0.469	622.519979971	46.4522888118	-6.50060749054	4.89323512108e-07	-8.39480138479e-06	-0.00333212938066	0.341200546501	0.000385334959333	-0.118400397711	8.29233203735e-06	-5.48920456011e-05	-0.0262100171746	0.0335133224059	-0.0198409220041	3.68765504949	-4.70747362377e-06	-0.000122536372087	-0.00664746111088	5.42748015647e-07	2.9941587513e-05	0.0379324360909	0.0265030200496	0.0312493704266	21.6048686872	29.3641893828	111.589735435	23.7688178867	-3.35440253765e-07	0.00013030797932	-0.00255711760378	-0.187597531698	-0.0181651045983	1.7091196517	56.7498955551	159.248703449	-300.298389047
0.47	622.566429472	46.4467127563	-4.65150403976	4.80740274988e-07	-8.77167285401e-06	0.00257838644223	0.341201019299	0.000560259796089	0.468250071164	8.23714144245e-06	-5.54891442034e-05	0.02501581997	0.0334935040866	-0.0197957167176	-3.59724447632	-4.83044825006e-06	-0.000123412880486	0.00489444431273	5.71972445338e-07	2.8507271869e-05	-0.0408010673789	0.02653353272	0.029775970362	-24.5516688166	29.4758711998	111.773898499	344.557308629	-2.00903340615e-07	0.000138765846981	0.0194728529257	-0.187616022214	-0.0188159270216	-3.01076449826	56.9091364998	159.23318589	269.263270795
0.471	622.612873874	46.4420918452	-4.59031820297	4.73197071514e-07	-6.31473409397e-06	0.00233549107786	0.34120176773	0.000936601560056	0.284433456603	8.19379926007e-06	-3.11952205546e-05	0.0235720273276	0.0334718864512	-0.0234395539732	-3.69043003506	-4.95135378174e-06	-0.000118398182889	0.00513495088174	5.80690789837e-07	-1.107058287e-05	-0.0383546420992	0.0265516662713	0.00649113216013	-22.0180075871	29.587816753	112.117207866	342.061425656	-5.29172301861e-08	0.000157206373877	0.0174082008653	-0.187635996474	-0.0211325942205	-1.62256989954	57.0685038541	159.501522853	267.410656035
0.472	622.659313209	46.4365785965	-6.43617963791	4.6657331945e-07	-6.93277003453e-06	-0.00357156295898	0.341202699768	0.000927475859157	-0.302684858209	8.16160948066e-06	-3.31843382573e-05	-0.0275502627332	0.0334484210626	-0.0234912232897	3.58709140212	-5.07003306932e-06	-0.000118960392265	-0.00625936963329	5.70111499133e-07	-1.00879985376e-05	0.040319810764	0.0265586812676	0.00753886039635	24.1134640595	29.7000249226	112.299131414	21.7856698036	1.07327159887e-07	0.00016328240627	-0.00525613607772	-0.187656762645	-0.020399746665	3.08826501062	57.227996805	159.484378911	-301.698538989
0.473	622.705746555	46.4301127337	-6.49554634094	4.57915443007e-07	-1.03829828506e-05	-0.00332886267315	0.341203521592	0.000716171166914	-0.119924526429	8.11502825506e-06	-5.9978112951e-05	-0.0260372866541	0.0334267464346	-0.0198580327103	3.67928975666	-5.19214728713e-06	-0.00012526804336	-0.00635593255624	5.79571142346e-07	2.90072849625e-05	0.0378707562361	0.0265776468638	0.0303923321711	21.5934794899	29.8123356341	112.322291466	24.5344344079	2.68324063915e-07	0.000158711401785	-0.00388587289315	-0.187675966402	-0.0180077667565	1.6956948064	57.3873307925	159.183595985	-299.867313772
0.474	622.752173881	46.42453975	-4.65042114258	4.47343468762e-07	-1.07609656399e-05	0.00257289709452	0.341204324235	0.000889115710379	0.465813613264	8.05481811137e-06	-6.04421744173e-05	0.0251091637216	0.0334069108275	-0.0198131815122	-3.58958736053	-5.31771069115e-06	-0.000125858764674	0.00517448992793	6.07861794985e-07	2.75740203154e-05	-0.0407372855302	0.0266073184376	0.0289508154181	-24.476512996	29.924750237	112.506914478	344.711590961	4.30571920455e-07	0.000165784311295	0.0180316919141	-0.187694303882	-0.0186671949203	-3.01455113397	57.5465065664	159.167951982	268.579307199
0.475	622.798596111	46.4199196422	-4.58979463577	4.37808514902e-07	-8.30894207952e-06	0.00233115002626	0.34120540041	0.00126323427025	0.282423506258	8.00657034614e-06	-3.6053356056e-05	0.0236684730009	0.0333852800638	-0.0234483458788	-3.68074137258	-5.44092062654e-06	-0.000120561106116	0.00542082718816	6.15678508172e-07	-1.19405939404e-05	-0.0382919429814	0.02662466259	0.00573748938954	-21.950139061	30.0374288867	112.850384812	342.229076713	6.04839466186e-07	0.000182750780166	0.0159012458275	-0.187714131866	-0.0209887729554	-1.6286049363	57.7058083433	159.435601741	266.720210433
0.476	622.845013275	46.4144085078	-6.43247461319	4.29190893215e-07	-8.92630129589e-06	-0.003565868459	0.341206658334	0.00125261365349	-0.303664739942	7.96958999038e-06	-3.79073554624e-05	-0.0273764718137	0.0333618076073	-0.0234965671069	3.58429891628	-5.56161424602e-06	-0.000120826132843	-0.00595088064257	6.0423199241e-07	-1.09524375845e-05	0.0402682556932	0.0266309350734	0.00680747722443	24.0901147308	30.1503704724	113.032786682	22.5746628642	7.89868188675e-07	0.000187306664812	-0.00678947653646	-0.187734759494	-0.0202664822298	3.07318638754	57.8652353017	159.418315072	-301.293548316
0.477	622.891424452	46.4079462527	-6.49203538895	4.18542371891e-07	-1.23707413513e-05	-0.00332301165191	0.341207804721	0.00104016039279	-0.121241781395	7.91837162279e-06	-6.45293797154e-05	-0.0258675766922	0.0333401265772	-0.0198654931328	3.67784903187	-5.6854389523e-06	-0.000126823279716	-0.00604341310283	6.1280356173e-07	2.80955762246e-05	0.0378277719249	0.0266491582867	0.0296389495151	21.5728298505	30.2634152324	113.056733282	25.3185377568	9.74108281955e-07	0.000181173521748	-0.0054768095902	-0.187753836812	-0.0178881539607	1.68347015092	58.0245034249	159.117931273	-299.474049419
0.478	622.937829613	46.4023748362	-4.65079832077	4.05983375988e-07	-1.27472504546e-05	0.00256999344549	0.341208930453	0.00121130303842	0.463527072454	7.85367565387e-06	-6.48625581282e-05	0.0252012198666	0.0333202867142	-0.0198142327014	-3.5753281691	-5.8124048628e-06	-0.000127108541285	0.00547288996381	6.40190680155e-07	2.66786606261e-05	-0.0406616031219	0.0266780878299	0.0282201369247	-24.4104550313	30.3765645157	113.241833221	344.881340474	1.15800238779e-06	0.000186614689931	0.0163591459547	-0.187772058374	-0.0185549703901	-3.01710300986	58.1836134528	159.102124565	267.860632777
0.479	622.984229678	46.3977541162	-4.5906419754	3.94460859856e-07	-1.02977818087e-05	0.00232894384613	0.341210327764	0.00158331961052	0.280506071402	7.80105367898e-06	-4.03813916477e-05	0.0237611130943	0.0332986624572	-0.0234342813627	-3.66476915349	-5.93671491939e-06	-0.000121511571883	0.00572104884106	6.47149546833e-07	-1.27609272714e-05	-0.0382175726732	0.0266947325637	0.00506933055546	-21.8911577071	30.4899781714	113.585478289	342.408794552	1.35225493435e-06	0.000201890403176	0.0141922805369	-0.187791775949	-0.0208801792025	-1.63331461488	58.3428490421	159.369054093	265.998423547
0.48	623.030624676	46.3922437727	-6.43004465103	3.83855603104e-07	-1.09127316971e-05	-0.00355884362285	0.341211905058	0.00157126769011	-0.304609912215	7.75980947413e-06	-4.21070180471e-05	-0.027212365893	0.0332752088491	-0.0234729348133	3.5874622523	-6.05820452225e-06	-0.000121467633853	-0.00563317278096	6.34892558106e-07	-1.17530501826e-05	0.0402333268508	0.0267003436401	0.00615282230586	24.0581412079	30.6036550949	113.768368693	23.3720144182	1.55556925355e-06	0.000204738235231	-0.00849661642765	-0.187812299573	-0.0201670685615	3.05953589687	58.5022093667	159.351595145	-300.916319817
0.481	623.07701369	46.3857838996	-6.48970222473	3.71224103293e-07	-1.43502679247e-05	-0.0033162288324	0.341213369529	0.00135767390793	-0.122577652335	7.7044719797e-06	-6.85679708112e-05	-0.0257095396353	0.0332535532844	-0.0198381945714	3.68201823143	-6.18251183055e-06	-0.000127146982735	-0.0057255249836	6.42647961996e-07	2.72638579631e-05	0.0378004894407	0.0267178969516	0.0289538006052	21.5438153907	30.7174358336	113.793108591	26.1077804565	1.75638044429e-06	0.000196884146255	-0.00721156152362	-0.187831283579	-0.0178009432414	1.67271474341	58.6614109565	159.051584318	-299.105334133
0.482	623.123396689	46.3802129172	-4.65226268768	3.56686761682e-07	-1.47244152964e-05	0.00256793408897	0.341214811851	0.00152697165595	0.46117314836	7.63579727929e-06	-6.87814300179e-05	0.0252826212219	0.0332337466422	-0.019775089866	-3.55580882053	-6.30964673166e-06	-0.000127122819485	0.00577385148386	6.69218037904e-07	2.5876293852e-05	-0.0405756176628	0.0267461485778	0.0275494518642	-24.3525128727	30.8313217324	113.978689198	345.053433567	1.95510521647e-06	0.000200565398091	0.0145740651939	-0.187849420885	-0.0184736688366	-3.01816593367	58.8204545445	159.035591808	267.120314658
0.483	623.16977459	46.3755905442	-4.59248352051	3.43186118973e-07	-1.2276870122e-05	0.00232715625999	0.341216523735	0.00189679464472	0.278472829144	7.5792967426e-06	-4.42196433524e-05	0.023840952109	0.0332121716291	-0.0233749364176	-3.64388428265	-6.43382108233e-06	-0.00012122588187	0.00602002374505	6.75417094017e-07	-1.34781816255e-05	-0.0381333332922	0.0267621498971	0.00445318664441	-21.8400175668	30.945472332	114.322509835	342.587840319	2.16241424449e-06	0.000214052657963	0.0124004545519	-0.187869058213	-0.0208009878648	-1.63647212274	58.979623231	159.301781107	265.258284032
0.484	623.216147426	46.3700800471	-6.42851066589	3.30603021178e-07	-1.28893254683e-05	-0.00355206695269	0.341218413718	0.00188317160246	-0.305718913674	7.53427097096e-06	-4.58318999411e-05	-0.0270654652862	0.0331887845171	-0.0233992874966	3.59518212467	-6.55487226999e-06	-0.000120876493451	-0.00532124690693	6.62458427333e-07	-1.24391517427e-05	0.040211393058	0.0267671477375	0.00554249420839	24.0186326947	31.0598865301	114.505886515	24.1655193865	2.37700243565e-06	0.000215123724347	-0.0102583217845	-0.187889506442	-0.0200954699404	3.04750797153	59.1389161882	159.284133321	-300.553857267
0.485	623.262514277	46.3636217064	-6.48817062378	3.15998164916e-07	-1.63203870553e-05	-0.0033100562212	0.341220189429	0.00166825165491	-0.124120981432	7.47528013719e-06	-7.2149767592e-05	-0.0255702700156	0.0331672066203	-0.0197565060602	3.69038074801	-6.67843331046e-06	-0.000126245587476	-0.00541694114218	6.69518402666e-07	2.65591024102e-05	0.0377851152477	0.0267840717845	0.0283055998826	21.5075786538	31.1744051806	114.531414475	26.8904018551	2.5873186817e-06	0.000205508767753	-0.00897159140317	-0.187908424134	-0.0177399142574	1.66360339441	59.298050496	158.984482236	-298.748312294
0.486	623.308875113	46.3580504009	-4.65444040298	2.99491542203e-07	-1.66928583701e-05	0.00256511359154	0.341221941294	0.00183547743666	0.458572544856	7.40307421045e-06	-7.22620858961e-05	0.0253456334074	0.0331474895958	-0.0196775430291	-3.53245468572	-6.80451744648e-06	-0.000125922684562	0.00606274697052	6.95403383604e-07	2.52108594657e-05	-0.0404816011368	0.0268116789084	0.0269086477882	-24.3014828426	31.2890296218	114.717467916	345.216479912	2.79378292315e-06	0.000207419715142	0.0127934861799	-0.187926502542	-0.0184169024214	-3.01757972222	59.4570268839	158.96829356	266.370961517
0.487	623.355230851	46.3534257077	-4.59494638443	2.84021020302e-07	-1.42481854332e-05	0.00232423228234	0.341223960453	0.00220284104626	0.276154674124	7.34312371674e-06	-4.76389015222e-05	0.0239007353404	0.0331260240585	-0.0232535316375	-3.61952253108	-6.92734855307e-06	-0.00011973952863	0.00630356489231	7.00983433305e-07	-1.40507600638e-05	-0.0380416379221	0.0268270633179	0.00386017118892	-21.7954703561	31.4039190827	115.061453808	342.755304039	3.00706129407e-06	0.000219137026707	0.0106411369503	-0.187946083326	-0.0207446645596	-1.6379445541	59.6161278982	159.233735134	264.512185872
0.488	623.401581521	46.3479144841	-6.42750120163	2.69467160291e-07	-1.48595345872e-05	-0.00354693059044	0.341226155545	0.00218734336306	-0.30715004052	7.29472464536e-06	-4.91592412283e-05	-0.0269414147527	0.0331027671495	-0.0232602863248	3.60601315636	-7.04676930196e-06	-0.000119101969148	-0.00502844592828	6.87471819002e-07	-1.29724685428e-05	0.0401982209641	0.0268314678385	0.00494887002367	23.9728680256	31.5190724615	115.24530388	24.9448390454	3.22586836574e-06	0.000218477116629	-0.0119609571054	-0.187966478176	-0.0200450349309	3.03720381146	59.7753527129	159.215894236	-300.1939812
0.489	623.447926207	46.3414571972	-6.48707294464	2.52894436455e-07	-1.82859130864e-05	-0.0033058264079	0.341228234596	0.00197075861229	-0.126019461313	7.23246632563e-06	-7.53573982255e-05	-0.0254548992416	0.0330813337394	-0.019606533782	3.70149192933	-7.1684109978e-06	-0.000124181422531	-0.00513046083806	6.93993235942e-07	2.60153024225e-05	0.0377773209664	0.0268477762837	0.0276680203615	21.46543265	31.6343309158	115.271604591	27.6565838307	3.43869378941e-06	0.000207173730721	-0.0106458147117	-0.187985349855	-0.0176983236277	1.65621879499	59.9344189609	158.916601717	-298.391058087
0.49	623.494264878	46.335885176	-4.65696954727	2.34422105633e-07	-1.8658748556e-05	0.00256015546866	0.341230287747	0.00213554284915	0.455587934935	7.15709133473e-06	-7.53925835819e-05	0.0253845285287	0.0330617759031	-0.0195091388312	-3.50670202789	-7.292293282e-06	-0.000123583145864	0.00632701417251	7.19357309114e-07	2.4712843921e-05	-0.0403822379694	0.0268747466581	0.0262727285439	-24.2560162851	31.7496957748	115.458113454	345.361142009	3.64598732285e-06	0.000207413336142	0.0111250255551	-0.188003387943	-0.0183778519084	-3.01527535648	60.0933273709	158.900218295	265.624214947
0.491	623.540598449	46.3312578541	-4.59767436981	2.16983112261e-07	-1.62192381879e-05	0.00231886526752	0.341232605543	0.00250004936265	0.273425091989	7.09402870438e-06	-5.07326771285e-05	0.0239352843779	0.0330404918104	-0.0230590465447	-3.59311339902	-7.41265473705e-06	-0.000117139764241	0.00655974907271	7.24488281799e-07	-1.44508985509e-05	-0.0379452469744	0.0268895163472	0.00326664957196	-21.7561416588	31.8653259541	115.802245221	342.902392417	3.85843654447e-06	0.00021748510711	0.00901851638082	-0.188022929036	-0.0207043340282	-1.63768888288	60.2523599381	159.164916122	263.771438241
0.492	623.586926951	46.3257456841	-6.42666578293	2.00457450922e-07	-1.6832084491e-05	-0.00354455787377	0.341235096694	0.00248225260134	-0.309018614702	7.04256892334e-06	-5.21868849508e-05	-0.0268437000224	0.0330174391189	-0.0230463365918	3.61853330469	-7.52934597968e-06	-0.000116242721007	-0.00476566260385	7.10598385795e-07	-1.3328893457e-05	0.0401892571621	0.0268933245212	0.004349698587	23.9222396889	31.9812203504	115.9865473	25.7017645836	4.07480037642e-06	0.000215242556781	-0.0135036170401	-0.188043285633	-0.0200088601567	3.02863662574	60.4115158406	159.146888956	-299.825770289
0.493	623.633249469	46.3192893185	-6.48606586456	1.8191308021e-07	-2.02566569335e-05	-0.00330458701108	0.341237469598	0.00226355457426	-0.128377439687	6.97732952284e-06	-7.8291916043e-05	-0.0253663621621	0.0329962259023	-0.0193800965678	3.71394674334	-7.64799918363e-06	-0.000121063686892	-0.00487626916559	7.16759941935e-07	2.56520057367e-05	0.0377725412254	0.026909009476	0.027020210915	21.4187849671	32.0972204228	116.013597524	28.3986840546	4.28363264818e-06	0.000202421986747	-0.0121375230271	-0.188062124694	-0.0176692630927	1.65055750241	60.5705132674	158.847964568	-298.02300635
0.494	623.679565972	46.3137165268	-4.65951776505	1.61468271657e-07	-2.06329601727e-05	0.00255198053264	0.341239814089	0.00242542865954	0.452125610085	6.89904496687e-06	-7.82771959042e-05	0.0253958024396	0.0329769043093	-0.0192630894264	-3.47993246061	-7.76864272041e-06	-0.00012022338667	0.00655686960904	7.41784991634e-07	2.43980936617e-05	-0.0402803653754	0.0269353307096	0.0256222562653	-24.2146942665	32.2133274901	116.200537036	345.480340213	4.48543532648e-06	0.000201183369856	0.00966028924505	-0.188080134135	-0.0183496185776	-3.0112684723	60.7293529488	158.831398232	264.890334874
0.495	623.725877373	46.309086595	-4.60034608841	1.42050821482e-07	-1.82019401775e-05	0.00231005945781	0.3412424201	0.00278659206276	0.270201196428	6.83310214151e-06	-5.36084548163e-05	0.0239416797364	0.0329558797325	-0.0227860641349	-3.56601695635	-7.88553199588e-06	-0.00011355516428	0.00677957517128	7.46651238257e-07	-1.46656004152e-05	-0.0378470227784	0.0269494691412	0.00265460692966	-21.7206044047	32.3297001529	116.544788505	343.022597596	4.69093860845e-06	0.000209823194074	0.00761935919071	-0.188099645507	-0.0206731251225	-1.63574461744	60.8883163311	159.095366342	263.04588607
0.496	623.772183703	46.3035735774	-6.42568922043	1.23539958719e-07	-1.88197853477e-05	-0.0035457497982	0.341245196393	0.00276599445306	-0.311396416044	6.77878571537e-06	-5.50243974453e-05	-0.0267735649945	0.0329331100154	-0.0227533699856	3.631405255	-7.99852745998e-06	-0.000112435763926	-0.00454077446356	7.32568871489e-07	-1.34991331214e-05	0.040179957366	0.026952660642	0.00372839472975	23.8681800049	32.4463373046	116.729514982	26.4303565174	4.89896560787e-06	0.000206230804777	-0.0148041377841	-0.188119972133	-0.0199801273093	3.02174024389	61.0474025989	159.077169328	-299.439914942
0.497	623.818484049	46.2971183094	-6.48484706879	1.03006972157e-07	-2.22461877771e-05	-0.00330705506061	0.341247851724	0.00254466828164	-0.13125592703	6.71074158545e-06	-8.10638624056e-05	-0.0253053649261	0.0329121961064	-0.0190744480758	3.72643856451	-8.11326377649e-06	-0.000117036869081	-0.0046614358458	7.3855630549e-07	2.54740011237e-05	0.0377663111244	0.0269676983481	0.0263470175349	21.3690656054	32.563080705	116.757285833	29.1113454252	5.0981528852e-06	0.000192143749878	-0.0133699720137	-0.188138785191	-0.0176459876662	1.64653904235	61.2063304995	158.778631735	-297.635270119
0.498	623.864778381	46.2915449881	-4.66179609299	8.05689836227e-08	-2.26297892909e-05	0.00253985203299	0.341250475612	0.00270310779149	0.448134946637	6.62969594498e-06	-8.10274185294e-05	0.0253782526785	0.0328931899138	-0.0189379372468	-3.4534169065	-8.2297795596e-06	-0.000115994697143	0.00674577972141	7.63427190317e-07	2.42677685307e-05	-0.0401787763106	0.0269933436077	0.0249435015022	-24.176097671	32.679931661	116.944626169	345.569326892	5.28907162895e-06	0.000189693737622	0.00846994750001	-0.188156770956	-0.0183255431202	-3.00564995036	61.3651007669	158.76190305	264.177899957
0.499	623.91106761	46.2869127498	-4.60268068314	5.91484497346e-08	-2.02112784853e-05	0.00229716957815	0.341253357365	0.00306039665804	0.266442786437	6.56099291556e-06	-5.63786403115e-05	0.0239193037572	0.0328725037548	-0.0224343806373	-3.53946987464	-8.34234847029e-06	-0.000109143124232	0.0069573661003	7.68212827387e-07	-1.46964943917e-05	-0.0377497495341	0.0270068212227	0.00201172864908	-21.6874480352	32.7970484574	117.288966707	343.111747429	5.48251000001e-06	0.000197183004491	0.00650858623954	-0.188176255968	-0.0206444797632	-1.63222333556	61.5239943003	159.025163817	262.343632519
0.5	623.957351766	46.2813992584	-6.4243016243	3.86237231356e-08	-2.08381747127e-05	-0.00355096203303	0.341256405794	0.00303646144857	-0.314313205425	6.50391157175e-06	-5.77840473054e-05	-0.0267301177449	0.0328500953636	-0.0223824018357	3.6434274778	-8.45084183961e-06	-0.000107843614413	-0.00435834646268	7.54120426791e-07	-1.34883067993e-05	0.0401661247188	0.0270093641129	0.00307405163958	23.8120940162	32.9144299838	117.474086064	27.1269680858	5.67736936542e-06	0.000192535726339	-0.0158031425449	-0.188196554408	-0.0199524013009	3.01638026023	61.6830102928	159.00682116	-299.028946668
0.501	624.003629938	46.2749455287	-6.48315811157	1.60694077426e-08	-2.42704560732e-05	-0.00331360068794	0.341259330008	0.0028119675668	-0.134674558183	6.43312736322e-06	-8.37843697556e-05	-0.0252705271556	0.0328295582705	-0.0186917843206	3.73780755245	-8.5608974619e-06	-0.000112267630168	-0.0044896850469	7.60112299025e-07	2.54720512672e-05	0.0377545914143	0.0270237206034	0.0256389294592	21.317661623	33.0319182995	117.502545294	29.7914911807	5.86238184258e-06	0.00017748922798	-0.014289854173	-0.18821534171	-0.0176222024317	1.64401747845	61.8418680515	158.708696261	-297.220849574
0.502	624.049902097	46.2693721689	-4.66356134415	-8.39859869125e-09	-2.46655567944e-05	0.00252339924552	0.341262219209	0.00296643328966	0.443606003886	6.34935859303e-06	-8.37531706193e-05	0.0253329254282	0.0328109438706	-0.0185370155303	-3.42826997174	-8.67256484934e-06	-0.00011106714471	0.00689065596346	7.8500297411e-07	2.43092989027e-05	-0.0400800961434	0.027048654231	0.0242283256295	-24.1388692824	33.1495146991	117.690253864	345.625648022	6.03819882657e-06	0.000174144739985	0.00760087818357	-0.188233302552	-0.0182994806747	-2.99857396435	62.0005683159	158.69183264	263.493606865
0.503	624.096169152	46.264738163	-4.60445070267	-3.18633260034e-08	-2.226389783e-05	0.00227991868343	0.341265362081	0.00331931102903	0.262149475049	6.27790609164e-06	-5.91518321786e-05	0.0238697514532	0.0327906711518	-0.0220084219875	-3.51454294266	-8.78013660631e-06	-0.00010407636923	0.00709089499601	7.89878244623e-07	-1.45587578765e-05	-0.037656017415	0.0270614340047	0.00133122172554	-21.6553385255	33.2673771513	118.034650657	343.16793862	6.21567551535e-06	0.000180808637584	0.00572691701413	-0.1882527585	-0.0206124158121	-1.6272963105	62.1593914397	158.954414877	261.670867473
0.504	624.142431134	46.2592247932	-6.42228889465	-5.44473208911e-08	-2.29040919454e-05	-0.00356030691429	0.341268667489	0.00329150578318	-0.317759966943	6.2180440555e-06	-6.05722400977e-05	-0.0267105672915	0.0327686974876	-0.021938906484	3.65357394956	-8.88349515035e-06	-0.000102640718858	-0.00421959425098	7.75941529977e-07	-1.33146714167e-05	0.0401441903346	0.0270632902168	0.00238120252448	23.7553001233	33.3855045415	118.220129707	27.7901621312	6.39379941445e-06	0.000175439160623	-0.0164658709354	-0.188273024648	-0.0199198804333	3.01236706809	62.3183366255	158.935956624	-298.587373137
0.505	624.188687133	46.2527732488	-6.48079967499	-7.90725530388e-08	-2.634637235e-05	-0.00332425389483	0.341271844901	0.00306331817865	-0.138615242206	6.14447951374e-06	-8.65568434194e-05	-0.025258639352	0.0327486087439	-0.0182385808657	3.74707728704	-8.98828112204e-06	-0.000106931224517	-0.00436141706854	7.82096411639e-07	2.56244347415e-05	0.0377340219818	0.0270769267094	0.0248917826598	21.2658601473	33.5037392283	118.249243898	30.4382186383	6.5614049446e-06	0.000159771899673	-0.0148686509649	-0.188291780738	-0.0175922995793	1.64279463992	62.4771237415	158.63827557	-296.774736464
0.506	624.234937119	46.2472005344	-4.66462898254	-1.05624334299e-07	-2.67571901701e-05	0.00250261825454	0.341274983207	0.00321329334656	0.438565578079	6.0579237401e-06	-8.65547038674e-05	0.0252629184561	0.0327304555783	-0.0180677503485	-3.40541625259	-9.0945547549e-06	-0.0001056160412	0.00699178370223	8.0715768257e-07	2.44981071201e-05	-0.0399866772245	0.0271011095148	0.0234738282889	-24.101768889	33.622082494	118.437287514	345.64901343	6.71922846713e-06	0.000155875145377	0.00707514237371	-0.1883097099	-0.0182660245719	-2.9902446249	62.635753534	158.62130929	262.842177451
0.507	624.281182002	46.2425654782	-4.60548400879	-1.31191271917e-07	-2.43766850653e-05	0.00225839195497	0.341278370481	0.00356125429346	0.257356315851	5.98363391295e-06	-6.20249504282e-05	0.0237965884223	0.0327106634463	-0.0215165137192	-3.49211048888	-9.19662753718e-06	-9.85295233678e-05	0.007181251963	8.12267095212e-07	-1.4279281835e-05	-0.0375681006856	0.0271131521336	0.000611409207238	-21.6230692743	33.7406919917	118.781707712	343.191382676	6.87819495629e-06	0.000162057832958	0.0052902327867	-0.188329128781	-0.0205717372798	-1.62118079094	62.7945058118	158.88324628	261.031801939
0.508	624.327421812	46.2370529906	-6.41949129105	-1.55896752646e-07	-2.50342763937e-05	-0.00357357461161	0.341281915651	0.00352908565128	-0.321693600388	5.920880473e-06	-6.34819294763e-05	-0.0267105465186	0.0326891891604	-0.0214320580617	3.66102180378	-9.29439238969e-06	-9.70001816399e-05	-0.00412256850706	7.98623640325e-07	-1.30076279393e-05	0.040111408477	0.0271142825208	0.00164936512328	23.6989811064	33.8595666023	118.967513671	28.4205361009	7.03737976399e-06	0.000156311782442	-0.0167823338175	-0.188349353446	-0.0198775926812	3.00946998817	62.9533797881	158.864706328	-298.11170578
0.509	624.37365564	46.2306044311	-6.47762727737	-1.82659105143e-07	-2.8490428601e-05	-0.00333872980314	0.341285328556	0.00329672528505	-0.143027132144	5.8444046562e-06	-8.94697041138e-05	-0.0252650027564	0.0326696107276	-0.017724807421	3.75347947764	-9.39349169921e-06	-0.0001011984374	-0.00427394301291	8.05069387463e-07	2.58991222144e-05	0.0377020918304	0.0271271603316	0.0241062566565	21.2148019601	33.9785489843	118.997250241	31.0526031852	7.18572034984e-06	0.000140369389253	-0.0151024525602	-0.188368068013	-0.017551540488	1.64263439819	63.112095893	158.567503512	-296.293926239
0.51	624.419883459	46.2250331827	-4.66487026215	-2.11364754974e-07	-2.89208710599e-05	0.00247784488534	0.341288697793	0.00344174761233	0.433071786538	5.75491195473e-06	-8.95156988374e-05	0.0251730133093	0.0326519778978	-0.0175408522106	-3.38556905693	-9.49399549312e-06	-9.98091504247e-05	0.00705251696331	8.3041892305e-07	2.47999489601e-05	-0.039900438339	0.0271505543605	0.0226818010101	-24.0637132529	34.097640408	119.185597076	345.641067743	7.32403673177e-06	0.000136263374602	0.00689042325743	-0.18838595412	-0.0182206741861	-2.98090179428	63.2706548796	158.550469728	262.226358682
0.511	624.466106175	46.2203979143	-4.60566663742	-2.39107914168e-07	-2.65654473274e-05	0.0022330025798	0.34129231084	0.00378434767526	0.252128339373	5.67761574499e-06	-6.50767206297e-05	0.023704943106	0.0326327224455	-0.0209700524839	-3.47283148965	-9.5902333928e-06	-9.26666489285e-05	0.00723248602912	8.35871816365e-07	-1.38941623303e-05	-0.0374877842419	0.0271618228328	-0.000144856457844	-21.5896016831	34.2169982113	119.530009692	343.184163928	7.46332030615e-06	0.000142303774163	0.0051903758641	-0.188405323551	-0.0205181877948	-1.61412542313	63.4293360131	158.81179725	260.428685248
0.512	624.512323817	46.2148871764	-6.41580915451	-2.66012678653e-07	-2.72440816439e-05	-0.00359027121286	0.341296076709	0.0037473905146	-0.326042660745	5.61178413373e-06	-6.65865018842e-05	-0.026724505615	0.0326118004769	-0.0208738847498	3.66516695787	-9.68210755281e-06	-9.10816710918e-05	-0.00406253035583	8.226221995e-07	-1.26050713985e-05	0.0400659661055	0.0271621916123	0.000882415543792	23.6441456864	34.3366212722	119.716112011	29.0204745531	7.60273012926e-06	0.000136515872061	-0.0167661800678	-0.188425493412	-0.0198215346092	3.00743179442	63.5881385174	158.793211389	-297.600406945
0.513	624.558535482	46.2084424938	-6.47355604172	-2.94993445839e-07	-3.07174527272e-05	-0.00335647095377	0.341299705631	0.00351045287255	-0.14783262345	5.53219554543e-06	-9.25906747212e-05	-0.025283840059	0.0325927820004	-0.0171630680565	3.75646642863	-9.77526033296e-06	-9.52238892145e-05	-0.0042219058895	8.29447927008e-07	2.62565264145e-05	0.0376572295206	0.0271742764259	0.0232872115963	21.1654464187	34.4563525487	119.746440966	31.637435317	7.73130183571e-06	0.00012062754083	-0.0150104823942	-0.188444152269	-0.0174961802061	1.64327701193	63.7467833844	158.496522517	-295.777337223
0.514	624.60474114	46.2028736083	-4.66421461105	-3.25937591133e-07	-3.1170837862e-05	0.00244970068423	0.341303285928	0.00365014059889	0.427208075998	5.43955120328e-06	-9.26980095907e-05	0.0250691703201	0.032575715744	-0.0169694449185	-3.36922015257	-9.86977000383e-06	-9.37954525202e-05	0.007078779278	8.55163090981e-07	2.51738015305e-05	-0.0398226792888	0.0271968490465	0.0218580297188	-24.0238101738	34.5761933003	119.935062242	345.605115294	7.84993225148e-06	0.000116633290715	0.00702198216358	-0.188461980332	-0.0181599449809	-2.97080656164	63.9052713743	158.47945735	261.647003651
0.515	624.650941697	46.1982390294	-4.60494375229	-3.5594489581e-07	-2.8843771491e-05	0.00220443205765	0.341307104509	0.00398702171537	0.246554156998	5.35902073198e-06	-6.83629330057e-05	0.02360098285	0.0325570397083	-0.0203826264424	-3.45714289525	-9.95998299423e-06	-8.66305282888e-05	0.00725106918477	8.61027175352e-07	-1.34456327892e-05	-0.0374161893505	0.0272073126006	-0.000930921625333	-21.5540925144	34.6963005513	120.279439771	343.149943769	7.96967041308e-06	0.000122843032488	0.00539750138296	-0.188481284578	-0.0204485462993	-1.60639607511	64.0638812089	158.740211808	259.86191088
0.516	624.697137182	46.1927309583	-6.41119861603	-3.85139977387e-07	-2.95463916628e-05	-0.00360967240108	0.341311070491	0.00394494187685	-0.330713834148	5.28987150443e-06	-6.9935522092e-05	-0.0267461610227	0.0325367092032	-0.0202783838062	3.66562816757	-1.00458088795e-05	-8.50212421929e-05	-0.00403249699281	8.4822924771e-07	-1.21502224941e-05	0.0400070099408	0.0272068910565	8.7833385777e-05	23.5916025366	34.816673177	120.465811665	29.5938431621	8.08974979756e-06	0.000117315736463	-0.0164520934333	-0.188501383227	-0.0197487528828	3.00598290819	64.2226121227	158.721615888	-297.053751051
0.517	624.743326693	46.1862910816	-6.4685549736	-4.16432963288e-07	-3.30395801392e-05	-0.00337670455189	0.341314894521	0.003703118011	-0.152933897683	5.20692225318e-06	-9.59629804137e-05	-0.0253087556206	0.0325182861545	-0.0165677134461	3.75571255261	-1.01328877121e-05	-8.91364229951e-05	-0.0041978646117	8.5548048116e-07	2.66526893937e-05	0.0375988138348	0.0272181564274	0.022442908589	21.1185478699	34.9371544364	120.496707039	32.1969053149	8.19929448999e-06	0.000101773648392	-0.0146320827079	-0.188519969371	-0.0174235348072	1.64445324312	64.3811856688	158.425476181	-295.225661576
0.518	624.789510201	46.1807254804	-4.66264724731	-4.49711964296e-07	-3.35184218771e-05	0.00241902107623	0.341318664674	0.00383718929277	0.421076461207	5.1108715795e-06	-9.61383669465e-05	0.0249579825549	0.0325018182089	-0.0163681778078	-3.35664127597	-1.02213039924e-05	-8.76961377422e-05	0.00707843511744	8.81594381617e-07	2.55751115213e-05	-0.0397539695795	0.0272398836288	0.0210114941042	-23.9813768395	35.0577455791	120.685578383	345.545783758	8.2992666674e-06	9.81707064445e-05	0.00742619881262	-0.18853772185	-0.0180814219307	-2.96022749017	64.5396026143	158.408414966	261.103230715
0.519	624.83568861	46.176092502	-4.60331010818	-4.82082241709e-07	-3.12221329493e-05	0.00217355677942	0.341322667318	0.00416809716069	0.240739274304	5.02684555255e-06	-7.19136869464e-05	0.0234913774452	0.032483749555	-0.0197691300668	-3.44526324215	-1.03054192099e-05	-8.05342971944e-05	0.00724524597825	8.87892575819e-07	-1.29787231182e-05	-0.0373536996995	0.0272495208008	-0.00173715013463	-21.5159116382	35.1786033173	121.029898086	343.093620688	8.40075991424e-06	0.000104815787226	0.0058639627499	-0.188556942894	-0.0203606667179	-1.59826208407	64.6981411377	158.668631676	259.330190122
0.52	624.88186195	46.1705880121	-6.40566968918	-5.1366870747e-07	-3.19507985724e-05	-0.00363088802564	0.3413268117	0.00412066743991	-0.335598716047	4.95411246962e-06	-7.35524789188e-05	-0.0267689613899	0.0324640346693	-0.0196606413559	3.66224066407	-1.03851481738e-05	-7.89236306352e-05	-0.00402391285976	8.75559076479e-07	-1.16882755621e-05	0.0399345948117	0.0272482901591	-0.000724133283391	23.5419453407	35.2997265252	121.216517721	30.1456504762	8.50306878234e-06	9.98019489821e-05	-0.0158916392372	-0.188576951912	-0.0196573703852	3.00485474942	64.8568004835	158.650059957	-296.473628312
0.521	624.928029321	46.1641538539	-6.46264696121	-5.47376855349e-07	-3.54654971864e-05	-0.00339850920241	0.341330808913	0.00387375819605	-0.158219771693	4.86753445003e-06	-9.96035602553e-05	-0.0253332012832	0.0324462273644	-0.0159539683	3.75110544769	-1.04661260287e-05	-8.30320792214e-05	-0.00419298431278	8.83236227411e-07	2.70425774255e-05	0.0375271111634	0.0272587201731	0.0215841614414	21.0746441089	35.4209587634	121.247958675	32.7362567782	8.59539225818e-06	8.48450026989e-05	-0.0140222533293	-0.188595446595	-0.0173319943423	1.64589733642	65.0153027647	158.354502567	-294.641151696
0.522	624.974190694	46.1585924297	-4.66020154953	-5.83095284739e-07	-3.59713615922e-05	0.00238678039073	0.341334746814	0.00400204364155	0.414790662471	4.76780913593e-06	-9.98470679383e-05	0.0248461859171	0.0324303741987	-0.0157523631451	-3.34789513791	-1.05484412033e-05	-8.15982698393e-05	0.00706060307704	9.09737038871e-07	2.59590454949e-05	-0.0396941750245	0.0272795890088	0.0201535098449	-23.9359473019	35.5423012733	121.437061138	345.468668759	8.67874300148e-06	8.18564838917e-05	0.00804521571486	-0.188613104472	-0.0179837595707	-2.94942779292	65.1736487552	158.337478311	260.592639387
0.523	625.020346971	46.1539619234	-4.60081148148	-6.17934607668e-07	-3.37072842664e-05	0.00214137426102	0.341338911255	0.00432683858537	0.234799225116	4.68001932261e-06	-7.57325587038e-05	0.0233828325519	0.0324129255603	-0.0191449136961	-3.43720596419	-1.0626468237e-05	-7.44557975403e-05	0.00722434152095	9.16447534717e-07	-1.25380538029e-05	-0.0373000235711	0.0272883898702	-0.00255178705803	-21.474646504	35.6639104569	121.781305957	343.020970762	8.76424306852e-06	8.91436501827e-05	0.00652911686706	-0.188632223084	-0.0202534653872	-1.58998384012	65.3321160893	158.597190019	258.830776989
0.524	625.066498183	46.1484618799	-6.39927577972	-6.52019781261e-07	-3.44630629198e-05	-0.0036529315679	0.341343211648	0.0042739478879	-0.340580620104	4.60343583891e-06	-7.74344087064e-05	-0.0267865325569	0.0323938351052	-0.0190359964092	3.65504053804	-1.07001247917e-05	-7.28573119407e-05	-0.0040273703217	9.04546871718e-07	-1.12632721937e-05	0.0398495867893	0.0272863433089	-0.00154133554805	23.495549524	35.7857851885	121.968157287	30.6816892624	8.85123195449e-06	8.48341217637e-05	-0.0151481737049	-0.188652123098	-0.0195465615	3.00379161455	65.4907040212	158.578673762	-295.8632918
0.525	625.112643431	46.1420342939	-6.4558968544	-6.8825129826e-07	-3.79999710791e-05	-0.00342088475079	0.341347359558	0.00402187137252	-0.163572410587	4.51296706902e-06	-0.000103503131061	-0.0253509121515	0.0323766485511	-0.0153371119354	3.74272840953	-1.07750383855e-05	-7.69698756131e-05	-0.00419775702313	9.12606789888e-07	2.73831085335e-05	0.0374431746652	0.0272959343745	0.0207234667807	21.0340551335	35.9077693316	122.000128847	33.2614298761	8.92896741364e-06	7.06367965355e-05	-0.0132464767514	-0.188670506872	-0.0172209863933	1.64735859889	65.6491352223	158.283728438	-294.027356505
0.526	625.158782687	46.1364778692	-4.65695238113	-7.26517984737e-07	-3.85334018733e-05	0.00235402316243	0.341351442653	0.00414431991987	0.408469505375	4.40931127422e-06	-0.00010380845854	0.0247402571921	0.0323614114076	-0.0151371750468	-3.34285463225	-1.08512989592e-05	-7.55512718756e-05	0.00703496449824	9.39440044772e-07	2.62834012343e-05	-0.0396425892636	0.0273159445372	0.0192968585801	-23.8872715345	36.0298641207	122.189449548	345.379973203	8.99849557267e-06	6.84195215343e-05	0.00881192674895	-0.188688050682	-0.0178666341133	-2.93865403882	65.8074104718	158.266770545	260.111570805
0.527	625.204916852	46.1318506268	-4.59753274918	-7.63935646753e-07	-3.63019221585e-05	0.00210893626715	0.341355746304	0.0044629811706	0.228852996137	4.3175083061e-06	-7.97974776973e-05	0.0232817044939	0.0323445803187	-0.0185250026408	-3.43280055576	-1.0923291972e-05	-6.84347536456e-05	0.0071980719616	9.46499214747e-07	-1.21650612848e-05	-0.0372543357746	0.0273239120535	-0.00336182598343	-21.4300975926	36.1522256499	122.533608678	342.938284874	9.07094915624e-06	7.64876456002e-05	0.00732432138281	-0.18870704743	-0.0201268621522	-1.58180203917	65.9658068602	158.526006202	258.359743595
0.528	625.251045955	46.1263558043	-6.39211273193	-8.00629032139e-07	-3.70848486144e-05	-0.00367478917887	0.341360180113	0.00440463716575	-0.345541005954	4.23683298482e-06	-8.15531648683e-05	-0.026793078836	0.0323261081764	-0.0184192819479	3.64424194158	-1.09909355353e-05	-6.68523729818e-05	-0.00403331063403	9.34958958962e-07	-1.09154502851e-05	0.0397535577741	0.0273210558477	-0.00235058550459	23.4525785502	36.2748527952	122.72068191	31.2081810236	9.14569496424e-06	7.30039703972e-05	-0.0142916717889	-0.188726819102	-0.0194164827298	3.00256088399	66.1243236496	158.507572536	-295.227075815
0.529	625.297169101	46.1199355442	-6.44840764999	-8.39493283139e-07	-4.06436533848e-05	-0.00344282036198	0.341364456146	0.00414742981604	-0.168873693561	4.14224247747e-06	-0.000107627849831	-0.0253562910887	0.0323095326639	-0.0147317430578	3.73083583855	-1.10598469081e-05	-7.09703725996e-05	-0.00420268860145	9.4331908151e-07	2.76356953815e-05	0.0373487335589	0.02732981763	0.019874150033	20.9968925249	36.3975897238	122.753175354	33.7787066996	9.21203211271e-06	5.96703265533e-05	-0.012375615899	-0.188745072792	-0.0170908967673	1.64861104102	66.2826840681	158.21326458	-293.38883552
0.53	625.343286261	46.1143848351	-4.65301084518	-8.80417191029e-07	-4.12041623954e-05	0.00232180234082	0.341368661915	0.00426410829584	0.402230653213	4.03443707254e-06	-0.000107982960025	0.0246460707001	0.0322948983226	-0.0145369395211	-3.34122876514	-1.11301151809e-05	-6.95661730117e-05	0.00701108777719	9.70392439073e-07	2.65110197447e-05	-0.0395980848325	0.0273489821775	0.0184549450248	-23.8353025414	36.5204376654	122.942707783	345.2861498	9.27102226678e-06	5.83099815718e-05	0.00965492593613	-0.188762483568	-0.0177306546561	-2.92812681862	66.4408888993	158.196397861	259.655397177
0.531	625.389398334	46.109761534	-4.59359169006	-9.20521580758e-07	-3.90046170628e-05	0.00207728832438	0.341373082336	0.00457673213339	0.223017021548	3.93841404644e-06	-8.40630921732e-05	0.0231936650036	0.032278668146	-0.0179234137345	-3.43171966169	-1.11961346135e-05	-6.24726922256e-05	0.00717587379496	9.77700082485e-07	-1.18957329214e-05	-0.0372154204996	0.0273561327306	-0.00415383896712	-21.3822654425	36.6435524077	123.286776867	342.852019012	9.33379044762e-06	6.72263801107e-05	0.0081778711415	-0.188781339736	-0.0199816825062	-1.57392888155	66.5992146891	158.455181696	257.912271887
0.532	625.435505351	46.1042725863	-6.38430356979	-9.59930746573e-07	-3.98137145671e-05	-0.00369548333302	0.341377627231	0.00451305794354	-0.350365401246	3.8534534418e-06	-8.58581171091e-05	-0.0267837148754	0.0322607943544	-0.0178241693924	3.63020834578	-1.12578215032e-05	-6.09010872035e-05	-0.00403266375078	9.66412659941e-07	-1.06791121659e-05	0.0396486620105	0.0273524865752	-0.00313847178587	23.412999805	36.7669328304	123.474068595	31.7314376533	9.39971282895e-06	6.46183825483e-05	-0.0133938662663	-0.188800964661	-0.0192681664366	3.00096102094	66.7576607064	158.436852786	-294.570090503
0.533	625.481606417	46.0978602797	-6.44031000137	-1.00153417088e-06	-4.33931340406e-05	-0.00346335561385	0.341382009195	0.00425086979044	-0.174010905204	3.75456321686e-06	-0.000111922332776	-0.0253447164582	0.032244806693	-0.0141511534077	3.7158236236	-1.13207804867e-05	-6.50168797504e-05	-0.00419892134286	9.74957227126e-07	2.77682465356e-05	0.0372460553925	0.0273604421225	0.0190495664974	20.9630767615	36.8904234055	123.507081504	34.2943795919	9.45811246585e-06	5.21808912474e-05	-0.0114811163356	-0.188819070222	-0.0169429554044	1.64946104365	66.9159507339	158.143202317	-292.730847389
0.534	625.527701505	46.0923158685	-4.64851284027	-1.0452203632e-06	-4.39792506057e-05	0.00229112248363	0.341386315608	0.0043619568853	0.396185094956	3.64244685239e-06	-0.000112310396161	0.0245685896875	0.0322307488473	-0.0139645381812	-3.34259317062	-1.13850976509e-05	-6.3617448684e-05	0.00699778347567	1.00214717936e-06	2.66116579287e-05	-0.0395592326062	0.027378787414	0.0176410165285	-23.7801766994	37.014025359	123.696825482	345.193576455	9.51004893325e-06	5.16920435688e-05	0.0105034209786	-0.18883633032	-0.017577241625	-2.91803348472	67.0740855582	158.126446308	259.218828976
0.535	625.573791512	46.0876970477	-4.58912849426	-1.08811497978e-06	-4.1809982558e-05	0.00204741361179	0.341390830961	0.00466874931919	0.217399772722	3.54205945351e-06	-8.846440161e-05	0.0231233994152	0.0322150902831	-0.0173525901005	-3.43351066783	-1.14451740853e-05	-5.65354201584e-05	0.00716627357544	1.00957358508e-06	-1.17588464772e-05	-0.0371817762057	0.0273851505546	-0.00491473545892	-21.3313272754	37.137894175	124.040806509	342.768478364	9.56662180133e-06	6.14536925887e-05	0.0090198770611	-0.188855028706	-0.0198195291081	-1.56654148153	67.23234118	158.384797202	257.482958078
0.536	625.619876468	46.0822144856	-6.37599563599	-1.13034164026e-06	-4.26433384071e-05	-0.00371412531014	0.341395465323	0.00459997496762	-0.35494847619	3.45268722732e-06	-9.02800507714e-05	-0.026754697738	0.0321977826704	-0.0172626352827	3.6134203034	-1.15009222899e-05	-5.49609888457e-05	-0.00401741095005	9.98403659364e-07	-1.05810049633e-05	0.0395374592336	0.0273807471391	-0.00389209549109	23.376607211	37.262028738	124.228319524	32.2575517595	9.62719955379e-06	5.97018123352e-05	-0.0125236375682	-0.188874490163	-0.0191033861205	2.99882745661	67.3907168734	158.366589724	-293.89791286
0.537	625.66595548	46.0758106115	-6.43175268173	-1.17478391733e-06	-4.62412157311e-05	-0.00348162933778	0.341399931841	0.0043330599284	-0.178881602129	3.34939031578e-06	-0.00011631377231	-0.0253127453398	0.0321823479393	-0.0136068270314	3.69819619918	-1.15579323253e-05	-5.90590821352e-05	-0.00417877562884	1.00699145712e-06	2.77566004732e-05	0.0371377516393	0.0273879322858	0.0182623888266	20.9323614243	37.3862738255	124.261855527	34.814452678	9.68111284479e-06	4.81247696465e-05	-0.0106304478091	-0.188892431404	-0.016779096044	1.64975269639	67.5489369739	158.073611245	-292.059045613
0.538	625.712028522	46.07027293	-4.64361047745	-1.22132981846e-06	-4.68505865258e-05	0.00226288774842	0.341404317788	0.00443883538333	0.390432512155	3.23287625765e-06	-0.000116714343947	0.0245116020673	0.0321688290554	-0.0134309406543	-3.34642344509	-1.1616285468e-05	-5.76472030986e-05	0.00700253370195	1.03415139986e-06	2.65632850062e-05	-0.0395243825733	0.0274054972179	0.0168674753579	-23.7221883618	37.5106306617	124.451816886	345.10826534	9.72940298289e-06	4.84555065674e-05	0.0112919216509	-0.188909525193	-0.0174084812791	-2.90852316667	67.7070022695	158.056979832	258.796219528
0.539	625.758096488	46.0656589749	-4.58429908752	-1.26710963741e-06	-4.47090513619e-05	0.00202018257925	0.341408907256	0.00474010034247	0.212097405922	3.12805840391e-06	-9.2921363524e-05	0.0230743587777	0.0321537021016	-0.0168229670751	-3.43762939646	-1.16703879511e-05	-5.05577632581e-05	0.00717634597918	1.0415456669e-06	-1.17747509269e-05	-0.0371516892928	0.0274111147434	-0.00563242435255	-21.2776110591	37.635254429	124.795717785	342.693532735	9.78312817436e-06	5.89948763719e-05	0.00978681795817	-0.18892805075	-0.0196426316187	-1.55977751245	67.8651882149	158.314911001	257.066119075
0.54	625.804159409	46.060183153	-6.36734485626	-1.31224613131e-06	-4.55639364483e-05	-0.003729952752	0.341413610581	0.0046665499425	-0.359198206104	3.03422974365e-06	-9.47359570043e-05	-0.0267035457383	0.0321369183374	-0.016744561182	3.59444118262	-1.17201468912e-05	-4.89601168343e-05	-0.00398105313163	1.03033866414e-06	-1.0639254594e-05	0.0394226819586	0.0274059986786	-0.0045997052068	23.3430493506	37.7601440182	124.983460617	32.7921313345	9.8416340777e-06	5.80169302981e-05	-0.0117427101059	-0.188947334316	-0.0189245023073	2.99603613524	68.0234940883	158.296835917	-293.216288388
0.541	625.850216395	46.0537880326	-6.42289590836	-1.35961678436e-06	-4.91773696412e-05	-0.00349691363385	0.341418141482	0.00439525207082	-0.18339753733	2.92650334809e-06	-0.00012071683412	-0.0252582084929	0.0321219920196	-0.0131080745375	3.67853210648	-1.17711363194e-05	-5.30187395801e-05	-0.00413619235989	1.03881171534e-06	2.75853569961e-05	0.0370265412215	0.0274124608264	0.0175240008406	20.9043627442	37.885144513	125.017528876	35.3443865776	9.89424460033e-06	4.72041149698e-05	-0.00988292055066	-0.188965097467	-0.0166017987787	1.64937092201	68.1816447754	158.004538182	-291.379181087
0.542	625.896267417	46.0482573528	-4.638463974	-1.40910891804e-06	-4.98068977186e-05	0.0022378574792	0.341422587149	0.00449608212455	0.385057644686	2.80559134452e-06	-0.000121107173013	0.0244775307068	0.0321089655457	-0.0129448731578	-3.35212934721	-1.18234313437e-05	-5.1571309084e-05	0.00703105335195	1.06578077731e-06	2.63527669383e-05	-0.0394917213371	0.0274292954781	0.0161453025107	-23.6617594041	38.0102571369	125.207718877	345.035616696	9.94196903544e-06	4.82447552457e-05	0.0119642011025	-0.188982011849	-0.0172269652713	-2.8997039072	68.3396410642	157.988039517	258.381851077
0.543	625.94231337	46.0436484891	-4.57926368713	-1.45785727348e-06	-4.76898131729e-05	0.00199631161203	0.341427231294	0.00479220613374	0.20719037368	2.69636570381e-06	-9.73441084101e-05	0.0230485984991	0.0320943217716	-0.0163426750287	-3.44347439449	-1.18714420606e-05	-4.4450124602e-05	0.00721131561203	1.07297978937e-06	-1.19547428201e-05	-0.0371232981798	0.0274342199497	-0.00629635924237	-21.2215641021	38.1356367727	125.55155288	342.632388294	9.9958111555e-06	5.94394848805e-05	0.0104252581671	-0.189000352174	-0.01945368376	-1.55373307026	68.4977578632	158.245558479	256.656073272
0.544	625.988354284	46.0381796006	-6.35851287842	-1.50598359705e-06	-4.85628339612e-05	-0.00374235318859	0.341431984537	0.0047142818255	-0.363038990181	2.59812647911e-06	-9.91343409816e-05	-0.0266290636421	0.0320780116987	-0.0162774708023	3.57388284715	-1.19150690969e-05	-4.28039481525e-05	-0.00391896271289	1.06157097108e-06	-1.08628937517e-05	0.0393069963165	0.0274284461648	-0.005251210524	23.3118615388	38.2612823187	125.739539115	33.3400813341	1.00550814565e-05	5.91011172112e-05	-0.0111019935058	-0.189019446164	-0.01873429784	2.99250491033	68.655994453	158.227621089	-292.530854166
0.545	626.034389271	46.0317933944	-6.41389989853	-1.55635917804e-06	-5.21883280144e-05	-0.0035086349178	0.341436561188	0.00443901858318	-0.187487494666	2.48603981699e-06	-0.000125038983255	-0.0251802209045	0.0320635420611	-0.0126618044117	3.65744993409	-1.19598695486e-05	-4.67969552244e-05	-0.004067051431	1.06976358314e-06	2.72481178673e-05	0.0369150269216	0.0274342425677	0.0168440161721	20.8785918534	38.3870391651	125.774153603	35.8888944387	1.01090855073e-05	4.89069843681e-05	-0.00928627218033	-0.189037020275	-0.0164139241821	1.6482424055	68.8140762672	157.936007245	-290.696832836
0.546	626.080418302	46.0262698277	-4.63323354721	-1.60887051112e-06	-5.28343381483e-05	0.00221661465	0.341441048366	0.00453533864413	0.38012761646	2.3608226176e-06	-0.000125395415523	0.0244673563681	0.032050954847	-0.0125126238286	-3.35908876797	-1.20059115115e-05	-4.52869704532e-05	0.00708702097354	1.09637562089e-06	2.59759576305e-05	-0.0394593473953	0.0274504063805	0.0154836095048	-23.599405188	38.512908536	125.964588165	344.980230778	1.01587899643e-05	5.05019295982e-05	0.0124761626405	-0.18905374505	-0.0170356240619	-2.89164216502	68.9720040928	157.919643933	257.970208526
0.547	626.12644227	46.02166612	-4.57418203354	-1.66065661159e-06	-5.07378627889e-05	0.00197633606887	0.341445729422	0.00482677298521	0.202741065528	2.24730572554e-06	-0.000101638368614	0.02304673745	0.0320367398459	-0.0159173783945	-3.45042036379	-1.20476081439e-05	-3.8106294482e-05	0.00727433096881	1.10321307004e-06	-1.23010593134e-05	-0.0370946864925	0.0274546992089	-0.006897952763	-21.1637193475	38.6390450166	126.308372986	342.589411288	1.02151345445e-05	6.2187230704e-05	0.0108944395711	-0.1890718907	-0.0192556764797	-1.54846267065	69.1300522911	158.176752737	256.24739939
0.548	626.172461206	46.0162042005	-6.34965753555	-1.71183810972e-06	-5.16251334693e-05	-0.00375087742976	0.341450515277	0.0047449366582	-0.366413719719	2.14479621479e-06	-0.000103380652884	-0.0265313059895	0.0320208479556	-0.0158664022441	3.55237266448	-1.20848530039e-05	-3.63834255375e-05	-0.00382859307975	1.09143654382e-06	-1.12519931398e-05	0.0391928188398	0.0274483309511	-0.00583856266483	23.2824995439	38.7654475133	126.496620412	33.9054407775	1.02773856349e-05	6.23149500799e-05	-0.0106390008192	-0.189090786444	-0.0185358113859	2.98819285829	69.288220144	158.15895299	-291.846892774
0.549	626.218474221	46.0098269121	-6.40491962433	-1.76528005895e-06	-5.52587649927e-05	-0.00351638561694	0.341455120835	0.00446618024728	-0.191099102143	2.02851295162e-06	-0.000129185873441	-0.0250791351255	0.0320067785404	-0.012272427973	3.63557587784	-1.21231859131e-05	-4.02823928508e-05	-0.00396934154694	1.09918413965e-06	2.67471848088e-05	0.0368055370574	0.0274535266356	0.0162299314926	20.8544887709	38.891961723	126.531799029	36.4517923594	1.03348222322e-05	5.25582446557e-05	-0.00887441002912	-0.189108163623	-0.0162185476822	1.64633454918	69.446233631	157.868020959	-290.017170191
0.55	626.26448129	46.0043104168	-4.62807130814	-1.82086803214e-06	-5.59171814047e-05	0.00219955279292	0.341459633163	0.0045584759398	0.375690486981	1.89917746371e-06	-0.000129485102377	0.0244806772539	0.0319945733367	-0.0121379795744	-3.36667908065	-1.2162667647e-05	-3.86810748384e-05	0.00717197757172	1.12527635809e-06	2.54372520645e-05	-0.0394254025459	0.0274690862637	0.014889324787	-23.5357021821	39.0185888714	126.722497811	344.945772201	1.03883612783e-05	5.4519847478e-05	0.0127976156737	-0.189124691678	-0.0168375624183	-2.88436402148	69.6040935367	157.851790473	257.556199074
0.551	626.310483301	45.9997117801	-4.56920194626	-1.87574517471e-06	-5.3837103735e-05	0.00196060254647	0.34146433526	0.00484571747791	0.19879258913	1.7815795437e-06	-0.000105710737645	0.0230680522111	0.0319807292251	-0.0155502435791	-3.45784892887	-1.21977141272e-05	-3.14118856796e-05	0.00736640074585	1.13159125162e-06	-1.28074650121e-05	-0.0370640316073	0.0274728154973	-0.00743085754574	-21.1046624833	39.1454832476	127.066254701	342.568007022	1.0448872483e-05	6.65025618978e-05	0.0111678131658	-0.189142636327	-0.0190517349686	-1.54398107901	69.762073675	158.108486149	255.835152864
0.552	626.356480285	45.9942567172	-6.34092378616	-1.93003093898e-06	-5.47344247992e-05	-0.00375524467497	0.341469138355	0.00476047138159	-0.369284782093	1.67503294645e-06	-0.00010738245686	-0.0264114906417	0.0319651971501	-0.0155139063961	3.53052329486	-1.22282117951e-05	-2.95834499918e-05	-0.0037095293703	1.11928833167e-06	-1.1798374882e-05	0.0390822118675	0.0274659220675	-0.00635600215308	23.2543732687	39.2726437672	127.254784342	34.4912754297	1.05155728595e-05	6.68981911594e-05	-0.0103765546425	-0.189161328283	-0.0183321765978	2.98309782066	69.9201733276	158.090819161	-291.169128895
0.553	626.402471358	45.9878882063	-6.3960981369	-1.98658415668e-06	-5.83720105918e-05	-0.00351992691021	0.341473757955	0.00447872919676	-0.194199587684	1.55480850704e-06	-0.000133066421954	-0.0249564395473	0.0319514692531	-0.011941887514	3.61351446928	-1.225968342e-05	-3.33597998991e-05	-0.00384317044417	1.12643551869e-06	2.60927489261e-05	0.0367000357487	0.0274705875227	0.0156869125853	20.831456208	39.3999164333	127.290547932	37.0359055102	1.0577710305e-05	5.73766998061e-05	-0.0086664280642	-0.189178503772	-0.0160188013268	1.64365272142	70.0781190183	157.800562216	-289.344761372
0.554	626.448456491	45.9823786002	-4.62311410904	-2.0452894281e-06	-5.90385322571e-05	0.00218688357961	0.341478281078	0.00456751674653	0.371774687199	1.4216319488e-06	-0.00013328669454	0.0245158943753	0.0319395871678	-0.0118222831056	-3.37430565232	-1.22921826707e-05	-3.1638701443e-05	0.00728536735631	1.15185621339e-06	2.47486404648e-05	-0.0393882526714	0.0274856144858	0.01436701363	-23.4712541186	39.5273024739	127.481533332	344.934894145	1.06361486741e-05	5.95000383898e-05	0.0129131052316	-0.189194831124	-0.0166359040973	-2.87785826216	70.2359115282	157.784457509	257.135346413
0.555	626.494436573	45.9777848148	-4.5644569397	-2.10329391923e-06	-5.69704499906e-05	0.00194928095349	0.34148299038	0.00485108829173	0.195368403103	1.30025189875e-06	-0.000109473405547	0.0231106836124	0.0319260550143	-0.015242024057	-3.4651762506	-1.23201284142e-05	-2.42527856625e-05	0.00748646420466	1.15750034481e-06	-1.34603776179e-05	-0.0370297834938	0.0274888524365	-0.00789111225794	-21.0449976572	39.6549558836	127.825286056	342.570554078	1.07016853977e-05	7.1573408818e-05	0.0112336356249	-0.18921257156	-0.0188449666322	-1.54026680766	70.3938241233	158.040732704	255.41504401
0.556	626.540411633	45.9723363661	-6.33244085312	-2.16071588313e-06	-5.78734778227e-05	-0.00375533661773	0.341487797402	0.00476295544729	-0.371634092182	1.18998820239e-06	-0.000111053987171	-0.0262718468603	0.0319108239227	-0.0152201590177	3.5089063292	-1.23434004304e-05	-2.22912466876e-05	-0.00356338625489	1.14452672784e-06	-1.24868563275e-05	0.0389768260745	0.0274815067947	-0.00680017140856	23.226879356	39.7828755872	128.014121146	35.0996243656	1.07734865512e-05	7.2028898107e-05	-0.0103226570469	-0.18923105728	-0.0181264737867	2.97725249873	70.5518560844	158.02318944	-290.501572907
0.557	626.58638079	45.9659763661	-6.38755893707	-2.22040798981e-06	-6.1510735538e-05	-0.00351917881278	0.341492418255	0.00447875062105	-0.196775560267	1.06616260793e-06	-0.00013659720176	-0.0248145823177	0.0318973789461	-0.0116697942044	3.59182329749	-1.23675051807e-05	-2.59182539317e-05	-0.00369062823329	1.15093409332e-06	2.53015872912e-05	0.036600061163	0.0274857155658	0.0152177137904	20.8088910419	39.910907894	128.050492472	37.6430290341	1.08407681077e-05	6.25342150629e-05	-0.00866670904127	-0.189248029382	-0.0158177295032	1.64023606817	70.7097344776	157.733596939	-288.683428943
0.558	626.632344014	45.9604733454	-4.61848306656	-2.28225385472e-06	-6.21809942757e-05	0.00217866133735	0.341496939909	0.00456455758672	0.368389491457	9.29504377509e-07	-0.000136719259082	0.0245704676729	0.0318857617513	-0.0115645954253	-3.38142573941	-1.23924899202e-05	-2.40512250414e-05	0.00742468601399	1.17554903399e-06	2.39282940439e-05	-0.0393466476576	0.027500283837	0.0139188284933	-23.4066616361	40.0390540346	128.241788592	344.949210137	1.09043411054e-05	6.46117802232e-05	0.0128218393618	-0.189264155072	-0.0164336517962	-2.87208065402	70.8674600796	157.717607188	256.703927517
0.559	626.678302193	45.9558840734	-4.56006145477	-2.34340458576e-06	-6.01204678155e-05	0.00194239158293	0.341501644683	0.00484498887465	0.1924730842	8.04720709401e-07	-0.000112848077135	0.0231718962217	0.0318724838305	-0.0149912461398	-3.47187568957	-1.24127770831e-05	-1.6523100664e-05	0.0076315627408	1.18039296638e-06	-1.42404292574e-05	-0.0369907989449	0.0275031046702	-0.00827716200576	-20.985319362	40.1674677101	128.585562395	342.598395467	1.09749320091e-05	7.65700272089e-05	0.0110946546095	-0.189281691061	-0.0186383255395	-1.53726683254	71.0253056087	157.973450933	254.983562827
0.56	626.724255356	45.9504418848	-6.32431602478	-2.40397724965e-06	-6.10248599523e-05	-0.00375117585642	0.341506444424	0.00475449429462	-0.37346224417	6.9113676149e-07	-0.000114319818686	-0.0261153793251	0.0318574966231	-0.0149831687811	3.488030407	-1.24282406889e-05	-1.44041110112e-05	-0.00339358343517	1.16662429691e-06	-1.32969096852e-05	0.0388778380892	0.0274953810361	-0.00717010626504	23.1994308434	40.2961478549	128.774727342	35.7314994633	1.1051657897e-05	7.68817486372e-05	-0.0104712117529	-0.189299971023	-0.0179215993373	2.97071923688	71.1832703437	157.956019009	-289.847410142
0.561	626.770202622	45.9440900253	-6.37940311432	-2.46681845206e-06	-6.4657544864e-05	-0.00351419396697	0.341511055845	0.00446834718741	-0.198831970338	5.64123919823e-07	-0.000139705864648	-0.0246567125982	0.03184427821	-0.0114536573642	3.5709924267	-1.24443720806e-05	-1.78586724264e-05	-0.00351553939525	1.17217350982e-06	2.43953355187e-05	0.0365066523186	0.0274992073409	0.0148227158988	20.7862134844	40.4249410836	128.811730061	38.2739384174	1.11237053893e-05	6.72132360032e-05	-0.00886581351514	-0.189316740905	-0.0156181636203	1.63615219737	71.3410818918	157.667077229	-288.036150813
0.562	626.816143964	45.9385931867	-4.61427402496	-2.53181084148e-06	-6.53272339869e-05	0.0021748157212	0.341515565866	0.00455169431325	0.365526221925	4.24414170849e-07	-0.000139713633299	0.0246411752964	0.0318328704087	-0.0113619451199	-3.38756793793	-1.24612132087e-05	-1.5823583757e-05	0.00758571673409	1.19587056379e-06	2.29987724066e-05	-0.0392997785428	0.0275133909866	0.0135445755221	-23.3424942379	40.5538486295	129.003361692	344.989322931	1.11918363409e-05	6.90486670472e-05	0.0125366756032	-0.18933266677	-0.0162335672447	-2.86695944611	71.4987410247	157.651188684	256.259061694
0.563	626.862080264	45.9340079965	-4.55610656738	-2.59610941196e-06	-6.3269906961e-05	0.00193983833043	0.341520256465	0.00482950425851	0.190093668643	2.96672913941e-07	-0.000115768880518	0.0232483302665	0.0318197921976	-0.014794477086	-3.4774959944	-1.24731910891e-05	-8.13217709281e-06	0.00779709659425	1.19980780039e-06	-1.51242991981e-05	-0.0369463646666	0.0275158683925	-0.00858976377353	-20.9261843532	40.6830239015	129.347182292	342.651876807	1.12667108935e-05	8.07004381212e-05	0.0107668665449	-0.189350000803	-0.0184344980931	-1.53490225051	71.6565199127	157.906587243	254.538056135
0.564	626.908011554	45.9285716263	-6.31663370132	-2.65983008133e-06	-6.41714317928e-05	-0.00374288799391	0.341525039796	0.00473715764792	-0.374786890112	1.80229725752e-07	-0.00011711749586	-0.0259455609518	0.0318049954277	-0.0147990627836	3.46832459916	-1.24801752519e-05	-5.83614839881e-06	-0.00320503920624	1.18514337632e-06	-1.42045489501e-05	0.0387858651625	0.0275078399534	-0.00746711445641	23.1714829875	40.8124658435	129.536701695	36.3869302571	1.13474022013e-05	8.06821774953e-05	-0.0108033877968	-0.189368078131	-0.0177201571175	2.96358420164	71.8144178322	157.8892518	-289.208943725
0.565	626.953936954	45.9222274544	-6.37170982361	-2.72581351425e-06	-6.77954340323e-05	-0.00350511648511	0.341529633159	0.00444956903516	-0.200390335405	5.05042486263e-08	-0.000142333458391	-0.02448636411	0.0317919513033	-0.0112891859907	3.5514289867	-1.24876434456e-05	-9.10023894346e-06	-0.00332314188307	1.18974035982e-06	2.33985159589e-05	0.0364202646555	0.0275113564326	0.0145000728899	20.7628917052	40.942021374	129.574359383	38.9284448028	1.14230730292e-05	7.06594783411e-05	-0.00924201051159	-0.189384649519	-0.0154226194396	1.63149115432	71.9721629305	157.600944822	-287.405011117
0.566	626.999856436	45.9167363201	-4.61055898666	-2.79394143094e-06	-6.84603993558e-05	0.00217518583811	0.341534123421	0.00453095397927	0.3631602237	-9.17697142906e-08	-0.000142214467443	0.0247243460069	0.031780701888	-0.011209644547	-3.39234609934	-1.24956337584e-05	-6.88038668201e-06	0.00776284640599	1.21243213717e-06	2.19850387434e-05	-0.0392472190864	0.0275252274115	0.013241884844	-23.279267797	41.0716917293	129.766351053	345.054895163	1.14944425581e-05	7.20795794638e-05	0.0120822127571	-0.189400379866	-0.0160380745685	-2.8624014121	72.1297559738	157.585141694	255.79875505
0.567	627.045770881	45.9121547118	-4.55265808105	-2.86137267304e-06	-6.64020848358e-05	0.00194144320185	0.341538792215	0.00480663498365	0.188201785088	-2.21969036812e-07	-0.0001181841776	0.0233362336792	0.0317677737385	-0.0146466545593	-3.48167392529	-1.24985791428e-05	9.89617760006e-07	0.00797716247804	1.21538133961e-06	-1.60866338707e-05	-0.0368961261418	0.0275274324567	-0.0088317943774	-20.8680906459	41.2016300266	130.110243713	342.730424672	1.15721120426e-05	8.32593895417e-05	0.0102774073985	-0.189417516809	-0.018235812541	-1.53307453264	72.2874685844	157.840079452	254.076759577
0.568	627.09168032	45.9067236562	-6.30945301056	-2.9282220606e-06	-6.72966902913e-05	-0.00373065411282	0.341543551991	0.00471291560507	-0.375640542246	-3.40760658297e-07	-0.000119399065371	-0.0257660092223	0.0317531191972	-0.0146624280506	3.45012694273	-1.24963461873e-05	3.47629325047e-06	-0.00300381149709	1.19974589963e-06	-1.51842460906e-05	0.0387009017019	0.0275191692783	-0.00769456239043	23.1425546198	41.3318352192	130.300141449	37.0650472939	1.16551183608e-05	8.27532469522e-05	-0.0112896925775	-0.189435396903	-0.0175243743262	2.95595096238	72.4453000361	157.822824041	-288.587580562
0.569	627.137583875	45.9003866641	-6.36453104019	-2.99732444801e-06	-7.0908084534e-05	-0.00349213437257	0.341548120624	0.00442435213085	-0.201486406382	-4.72678011957e-07	-0.000144435641949	-0.0243071439333	0.0317402026627	-0.0111706410138	3.53344713085	-1.24944007765e-05	4.14528369262e-07	-0.00311971826533	1.20332206229e-06	2.23365714171e-05	0.0363407333136	0.0275224449701	0.0142459459358	20.7384620327	41.4621545283	130.338476716	39.6054874063	1.17326082947e-05	7.22266207882e-05	-0.00976355975047	-0.1894517757	-0.0152332193198	1.62635905028	72.6029790154	157.535134649	-286.791203022
0.57	627.183481519	45.8949007054	-4.60738611221	-3.06856067732e-06	-7.15643740774e-05	0.00217955528567	0.341552584918	0.00450423557083	0.361253286246	-6.16986417566e-07	-0.000144181169269	0.0248160892931	0.0317290665164	-0.0111016515188	-3.39546814069	-1.24927788127e-05	2.82939931274e-06	0.0079494601523	1.22494661003e-06	2.09125240655e-05	-0.0391888280168	0.0275360711751	0.0130064641646	-23.2174255751	41.5925891926	130.530851835	345.144750744	1.18052670595e-05	7.30909088915e-05	0.0114921359571	-0.189467316904	-0.0158491889218	-2.8582982542	72.7605062828	157.519399996	255.321896493
0.571	627.229374131	45.8903221346	-4.54975557327	-3.13909341685e-06	-6.95011049826e-05	0.00194698290411	0.341557226156	0.00477824031645	0.186756204814	-7.4910563867e-07	-0.00012005727294	0.0234317033658	0.0317162449624	-0.0145414564544	-3.48414173053	-1.24859208073e-05	1.08866115323e-05	0.0081649642868	1.22685192556e-06	-1.71018930092e-05	-0.0368400061325	0.0275380704178	-0.00900797876458	-20.8114602833	41.7232920388	130.87484054	342.832659006	1.18836464435e-05	8.36678589717e-05	0.00966176420336	-0.189484263585	-0.0180441740427	-1.5316719875	72.9181529129	157.773860336	253.598782897
0.572	627.275261739	45.8848958539	-6.30280590057	-3.2090364423e-06	-7.03849459306e-05	-0.0037146648002	0.341561957069	0.00468358444698	-0.376067943871	-8.69700039609e-07	-0.000121131528938	-0.0255802153618	0.0317016908901	-0.0145666882041	3.43367823106	-1.24736921308e-05	1.35707414526e-05	-0.00279670444609	1.21019561839e-06	-1.62107213398e-05	0.0386223494714	0.0275296376352	-0.00785758653789	23.1122447367	41.8542620285	131.065138969	37.7641980052	1.19667565377e-05	8.2552329427e-05	-0.0118928232927	-0.189501953694	-0.0173360430425	2.94793398795	73.075918177	157.756667797	-287.983860314
0.573	627.32114347	45.8785655044	-6.35789299011	-3.28121891337e-06	-7.39799962051e-05	-0.00347543574886	0.341566496094	0.00439446675864	-0.202167432988	-1.00325724357e-06	-0.000145982878983	-0.0241224847296	0.0316888619372	-0.0110912174988	3.51726317947	-1.24615486145e-05	1.07162910063e-05	-0.00291219644665	1.21270731906e-06	2.12341226842e-05	0.0362673385766	0.0275327362458	0.0140548077746	20.7125438883	41.9853466844	131.104172695	40.3032549024	1.20437377307e-05	7.14100566477e-05	-0.0103917222659	-0.189518147535	-0.0150516402385	1.62087162002	73.2335313001	157.469578335	-286.195063651
0.574	627.367019295	45.87308417	-4.60477542877	-3.35552084532e-06	-7.46238676847e-05	0.00218769278976	0.341570929958	0.00447326127937	0.35975647415	-1.14904260295e-06	-0.000145587839778	0.0249125631399	0.0316778008506	-0.0110309557126	-3.39673960714	-1.24495257759e-05	1.33293862383e-05	0.00813838691067	1.23322709838e-06	1.98054359592e-05	-0.0391247120266	0.0275461798582	0.012832417074	-23.1573252896	42.1165472471	131.296952825	345.257005572	1.21152513919e-05	7.16172657977e-05	0.0108061405658	-0.189533507591	-0.0156684709282	-2.85453299934	73.3909930367	157.45389491	254.828213394
0.575	627.412890091	45.8685080744	-4.54741621017	-3.42910873191e-06	-7.25519054994e-05	0.00195623158078	0.341575539585	0.00474599236418	0.185705695301	-1.28251956075e-06	-0.000121366075823	0.0235309647693	0.0316650495276	-0.014471690277	-3.48472952154	-1.24320734771e-05	2.15752113856e-05	0.00835326338394	1.23405680828e-06	-1.81460161684e-05	-0.0367781922286	0.0275480337873	-0.00912455898591	-20.7566268301	42.2480162533	131.641059592	342.956527591	1.2191810356e-05	8.15006623566e-05	0.00896065255206	-0.189550272339	-0.0178610254773	-1.53057609894	73.5485739147	157.707861046	253.104058683
0.576	627.458755888	45.8630860159	-6.29670095444	-3.50209535013e-06	-7.34213309337e-05	-0.00369508244941	0.341580237973	0.00465078365744	-0.376123108668	-1.40435073358e-06	-0.000122296269828	-0.0253913527786	0.0316505614352	-0.0145044945365	3.41912100257	-1.24090576648e-05	2.44564132493e-05	-0.00259085965649	1.21635353279e-06	-1.726053481e-05	0.0385491549454	0.0275394901323	-0.00796275088356	23.0802430348	42.3797526726	131.831778898	38.4820839465	1.22724084404e-05	7.96955065073e-05	-0.0125709642507	-0.189567781096	-0.0171564873293	2.93965239509	73.7062732023	157.690714312	-287.397525668
0.577	627.504615812	45.8567617671	-6.35179710388	-3.57730424493e-06	-7.69964586659e-05	-0.00345517301488	0.341584744104	0.00436147750577	-0.202489194693	-1.53897870821e-06	-0.000146959679447	-0.0239354664599	0.0316377874698	-0.0110434362082	3.50299565399	-1.23859259011e-05	2.18071141395e-05	-0.00270773856305	1.21778002609e-06	2.01135214147e-05	0.036198957504	0.0275424686546	0.0139197953465	20.6848494253	42.5116043268	131.871529603	41.0193264782	1.23461901866e-05	6.78679857382e-05	-0.0110840772875	-0.189583798883	-0.0148790871279	1.61514800764	73.8638206632	157.404207472	-285.616155207
0.578	627.550469835	45.8512845051	-4.60272693634	-3.65461464661e-06	-7.76243446961e-05	0.00219940095437	0.341589144612	0.00443953948889	0.358613160904	-1.68566968448e-06	-0.000146422273085	0.0250102791848	0.0316267707669	-0.0109899696396	-3.39606251697	-1.23627151354e-05	2.46144172363e-05	0.00832234475667	1.23717946798e-06	1.86853623635e-05	-0.0390552756064	0.0275557848543	0.0127126041455	-23.0992318274	42.6435724586	132.064733878	345.38922444	1.24138038598e-05	6.73593607897e-05	0.0100668273906	-0.18959898693	-0.015497006198	-2.85098614765	74.0212170462	157.388558493	254.31819725
0.579	627.596318833	45.8467103266	-4.54563045502	-3.73119688835e-06	-7.55401387843e-05	0.0019690108693	0.341593720053	0.00471134212398	0.184992109193	-1.81993171903e-06	-0.000122101796013	0.0236306749591	0.0316140609409	-0.0144296823623	-3.48336292832	-1.23338864286e-05	3.30429963108e-05	0.00853481339218	1.23692321338e-06	-1.91978715673e-05	-0.0367111922552	0.027557546693	-0.00918892669981	-20.7038298632	42.7758093146	132.408978223	343.099465191	1.24857341648e-05	7.6501249086e-05	0.00821694920198	-0.189615579099	-0.0176873330551	-1.52966756653	74.1787323326	157.642014219	252.593255162
0.58	627.642162834	45.841291951	-6.29112052917	-3.80716277652e-06	-7.63916375671e-05	-0.00367200843497	0.341598383677	0.00461590502312	-0.375866310904	-1.94242637725e-06	-0.000122887520436	-0.0252021238054	0.0315996120435	-0.0144681124299	3.40650279318	-1.22993080673e-05	3.61137263032e-05	-0.00239335340721	1.21816753786e-06	-1.83134794609e-05	0.0384799764678	0.0275489433929	-0.00801767360871	23.0463360453	42.9083138717	132.600135912	39.2159125507	1.25609694095e-05	7.39692402863e-05	-0.0132809668014	-0.189632916043	-0.016986554796	2.93122408481	74.3363657882	157.62489704	-286.827613831
0.581	627.688000966	45.8349732787	-6.34622478485	-3.88533027348e-06	-7.99433563447e-05	-0.00343142912008	0.341602854987	0.00432671537885	-0.202512977878	-2.07755159292e-06	-0.000147362910902	-0.0237486571271	0.0315868682242	-0.0110195262265	3.49066961343	-1.22644210152e-05	3.36603780011e-05	-0.00251334319698	1.21850760552e-06	1.8993614776e-05	0.0361342120061	0.0275518511004	0.0138330886097	20.6551883914	43.0409342493	132.640619281	41.7508247793	1.26286690073e-05	6.14299554484e-05	-0.0117976028745	-0.189648767466	-0.0147162902159	1.60930507537	74.493847715	157.338956554	-285.053357542
0.582	627.733833203	45.8294995581	-4.60121679306	-3.96557784488e-06	-8.05517864609e-05	0.00221456888753	0.341607220514	0.00440433991332	0.357762046624	-2.2245750713e-06	-0.000146684045852	0.0251063872272	0.0315758730079	-0.0109709063962	-3.39342995278	-1.22292653897e-05	3.66508728934e-05	0.00849433298156	1.23678945383e-06	1.75700818451e-05	-0.038981277868	0.0275650871578	0.0126390261314	-23.0433133479	43.1736716909	132.834263979	345.538572252	1.26894787619e-05	6.01895537779e-05	0.00931679953372	-0.189663793315	-0.0153354082796	-2.84754120267	74.6511788565	157.323326374	253.792997539
0.583	627.779660416	45.8249267638	-4.54437208176	-4.04507967873e-06	-7.84518812429e-05	0.00198524154846	0.341611760433	0.00467549761197	0.184553350555	-2.35905047409e-06	-0.000122266759721	0.0237281850364	0.0315631837298	-0.0144076498201	-3.48005689499	-1.21883152502e-05	4.52494062078e-05	0.00870273364716	1.23545424993e-06	-2.02404896359e-05	-0.036639865094	0.0275668020526	-0.00920923649227	-20.6532118996	43.3066781542	133.17866254	343.258549631	1.27538657245e-05	6.85843712832e-05	0.00747283547688	-0.189680222816	-0.0175235947322	-1.52883170254	74.808628648	157.576256707	252.067668855
0.584	627.825482635	45.8195115617	-6.28603219986	-4.12394661099e-06	-7.92819832649e-05	-0.00364544559231	0.341616388229	0.00458009375393	-0.375361066777	-2.48163883415e-06	-0.00012290996041	-0.0250145864162	0.0315487550116	-0.014449786537	3.39578346125	-1.21414428672e-05	4.84953597545e-05	-0.00221082655368	1.21565711522e-06	-1.93537797937e-05	0.0384132847784	0.0275581821151	-0.00803063847707	23.01040793	43.439952622	133.370273092	39.9625535905	1.28208230194e-05	6.53302185847e-05	-0.0139811408739	-0.189697397929	-0.0168266303014	2.92276056425	74.9661963535	157.559154253	-286.272576749
0.585	627.87129899	45.8131979783	-6.34113407135	-4.204991e-06	-8.28067947544e-05	-0.00340417738663	0.341620823907	0.00429126193876	-0.202302563703	-2.61669342328e-06	-0.000147199217852	-0.0235639284664	0.0315360242271	-0.0110117823707	3.48022487119	-1.20940840862e-05	4.62222021416e-05	-0.00233548867221	1.21492454167e-06	1.78886326954e-05	0.0360715402	0.0275610599454	0.0137862991331	20.6234672903	43.5733435093	133.411501656	42.4945742488	1.28795351052e-05	5.20939530785e-05	-0.0124913901385	-0.189713093006	-0.0145635238301	1.6034523783	75.1236128133	157.273765466	-284.504998624
0.586	627.917109453	45.8077273094	-4.60020399094	-4.2880905341e-06	-8.33922734537e-05	0.00223321998784	0.341625153878	0.00436868073473	0.357140155742	-2.76348390686e-06	-0.00014638174931	0.0251988655493	0.0315250352717	-0.0109661285152	-3.38891716016	-1.20462837705e-05	4.93784293822e-05	0.00864794315351	1.23210511266e-06	1.64725092798e-05	-0.0389037870312	0.0275742547003	0.012603210605	-22.9896443464	43.7068520601	133.605599932	345.701978773	1.29306551901e-05	5.01462165587e-05	0.00859591709882	-0.189727966689	-0.0151838424325	-2.84408958303	75.2808787661	157.258140116	253.254299045
0.587	627.962914894	45.8031554096	-4.54359579086	-4.37042325539e-06	-8.12731691338e-05	0.00200498865201	0.341629657925	0.00463941401824	0.184326411225	-2.89761051519e-06	-0.000121871467338	0.0238216983948	0.0315123531875	-0.0143980399752	-3.47490575982	-1.19925306556e-05	5.81278004707e-05	0.00885079902348	1.22971034064e-06	-2.12620533116e-05	-0.0365653381516	0.0275759592938	-0.0091940234745	-20.6048238126	43.8406299432	133.950166255	343.430667281	1.2984642156e-05	5.78277153844e-05	0.00676708055271	-0.189744243545	-0.0173698687418	-1.52796303562	75.4382631021	157.510531816	251.529100358
0.588	628.008715343	45.7977429205	-6.28138303757	-4.4520989905e-06	-8.20783010815e-05	-0.0036152525473	0.341634249753	0.00454424157851	-0.374671290861	-3.01973404972e-06	-0.000122375601725	-0.0248299671678	0.0314979331324	-0.0144420700327	3.38684564484	-1.1932702451e-05	6.15286087133e-05	-0.00204918253834	1.20889380044e-06	-2.03710270946e-05	0.0383473905856	0.0275673571737	-0.00801021687945	22.9724370027	43.9746761468	134.142240935	40.7186927795	1.30405031847e-05	5.38943419585e-05	-0.0146338274046	-0.189761266814	-0.0166766689442	2.91436263092	75.5957650836	157.493431159	-285.730413318
0.589	628.054509932	45.7914339935	-6.33647108078	-4.53592441346e-06	-8.55725448354e-05	-0.00337323496054	0.341638649847	0.00425594519186	-0.201921482338	-3.15416271305e-06	-0.000146481724931	-0.0233822792457	0.0314852056556	-0.0110128836898	3.47152704085	-1.1872231102e-05	5.94140891919e-05	-0.00217985650452	1.20711192627e-06	1.68072787538e-05	0.0360092211113	0.0275702374874	0.0137708444208	20.5896855979	44.1088393793	134.184223906	43.2472493351	1.30874567728e-05	4.00128342025e-05	-0.0131291881073	-0.18977681547	-0.0144206435925	1.59768807236	75.7531160899	157.20858146	-283.968984544
0.59	628.100298631	45.7859659414	-4.59963274002	-4.62177638014e-06	-8.61313885196e-05	0.00225554759211	0.341642944483	0.00433332721536	0.356685529463	-3.30016836238e-06	-0.000145529573724	0.025286581661	0.0314742149862	-0.0109684551197	-3.38266990063	-1.18111675815e-05	6.27129519078e-05	0.00877758193633	1.22321550986e-06	1.53998884204e-05	-0.0388240017781	0.0275834212006	0.0125965818991	-22.9382106413	44.243120884	134.378785679	345.876295328	1.3126171983e-05	3.74175861946e-05	0.00793869209144	-0.189791546825	-0.0150420668501	-2.84053458774	75.9103168552	157.192949064	252.704191983
0.591	628.146082312	45.7813945049	-4.54324102402	-4.70683675819e-06	-8.39893675873e-05	0.0020284942724	0.341647413044	0.00460379491733	0.184249874437	-3.433398714e-06	-0.000120931129529	0.0239103067294	0.0314615338458	-0.0143938256869	-3.46807123368	-1.17440168236e-05	7.15885637476e-05	0.00897364174332	1.21978719435e-06	-2.22565194369e-05	-0.0364888139366	0.0275851435727	-0.00915183761512	-20.5586283873	44.377672042	134.723530156	343.61266005	1.31671073691e-05	4.44531859651e-05	0.0061325074496	-0.189807680768	-0.017225818672	-1.52696905599	76.0676357252	157.444791019	250.979716957
0.592	628.191861001	45.775984331	-6.27710676193	-4.79121427679e-06	-8.47656696136e-05	-0.00358109832494	0.341651969437	0.00450899048383	-0.373858741717	-3.55451440228e-06	-0.000121300247025	-0.0246485417227	0.0314471178792	-0.0144381075557	3.37950749614	-1.16706631993e-05	7.5118684906e-05	-0.00191339942653	1.19797859251e-06	-2.13606842461e-05	0.0382804843182	0.0275765852001	-0.00796490765234	22.9324883128	44.5124918455	134.916076975	41.4809776247	1.32092917314e-05	3.99155386475e-05	-0.0152078020848	-0.189824561799	-0.01653624473	2.90611693996	76.2250719615	157.427681474	-285.198806286
0.593	628.237633833	45.769679694	-6.33216714859	-4.87770977606e-06	-8.82253289318e-05	-0.00333822031136	0.341656334605	0.00422134585597	-0.201430513989	-3.68777772297e-06	-0.000145226394352	-0.0232037529312	0.0314343907437	-0.011016163418	3.46438077917	-1.1596535659e-05	7.31363957232e-05	-0.00205117893906	1.19517439012e-06	1.57522794741e-05	0.0359454431221	0.0275794918963	0.013778299991	20.5539269738	44.6474292941	134.958820223	44.005517453	1.32419848904e-05	2.54707793493e-05	-0.0136817165117	-0.189839973491	-0.0142871384168	1.59209568659	76.3823574825	157.143360601	-283.442939281
0.594	628.28340078	45.7642138922	-4.59943628311	-4.96619917506e-06	-8.87534690524e-05	0.00228194007013	0.341660594678	0.00429880042066	0.356339643244	-3.83246273949e-06	-0.000144143638687	0.0253692642624	0.0314233969528	-0.0109714183825	-3.37489070822	-1.15216924078e-05	7.65501066209e-05	0.00887860073442	1.2102272697e-06	1.43534796904e-05	-0.0387430426895	0.0275926864484	0.0126108041758	-22.888918604	44.7824856303	135.153852195	346.0584279	1.32658782745e-05	2.23159889698e-05	0.00737213575289	-0.189854571804	-0.0149094877671	-2.83679438732	76.5394930186	157.127711647	252.145030499
0.595	628.329162708	45.7596425537	-4.54324102402	-5.05386810855e-06	-8.65843979252e-05	0.00205620218418	0.34166502863	0.0045691034386	0.184266392607	-3.96426557255e-06	-0.00011946202744	0.0239939582311	0.0314107168697	-0.0143887477614	-3.45976804956	-1.1440655937e-05	8.55228349633e-05	0.00906685595052	1.20579214131e-06	-2.32237364802e-05	-0.0364113896518	0.0275944463945	-0.00909091187771	-20.5145135032	44.9178119475	135.498782141	343.801463038	1.32914358051e-05	2.87990722856e-05	0.0055940308786	-0.189870571934	-0.0170907714067	-1.52577289182	76.696746372	157.378995121	250.42191714
0.596	628.374919658	45.7542569996	-6.22786808014	-5.14082399772e-06	-8.73273804187e-05	-0.00354216717106	0.341669546617	0.00446687053545	-0.388732198859	-4.08383207886e-06	-0.00011967098519	-0.0244118737308	0.0313962926089	-0.0144597738626	3.31771584715	-1.13532979967e-05	8.91930456226e-05	-0.00172643463198	1.183003993e-06	-2.23525601452e-05	0.0381537423218	0.0275859958846	-0.00781010785342	23.0761215518	45.0534064272	135.690177293	38.9888419509	1.33176747738e-05	2.36788649313e-05	-0.0158344455873	-0.189887322023	-0.0164094076777	2.88850035006	76.8541168179	157.361896637	-284.618884742
0.597	628.420670799	45.748024845	-6.23644113541	-5.22986109431e-06	-9.07468127657e-05	-0.00329669752312	0.341673858319	0.00415653394884	-0.231940974481	-4.2153333502e-06	-0.000143331557486	-0.0229092708613	0.0313834993207	-0.0111268025524	3.34822677336	-1.12649853093e-05	8.74323293332e-05	-0.00179499794685	1.17913055368e-06	1.46056815133e-05	0.0357627409953	0.0275891726586	0.0141636557172	20.8714055894	45.1891158857	135.728739654	38.1358800828	1.33337860566e-05	8.54370076181e-06	-0.0144358827516	-0.189902616165	-0.0141788752581	1.57256448909	77.0113368569	157.078181444	-282.811500669
0.598	628.466416144	45.7426644596	-4.48433017731	-5.32085280804e-06	-9.12366146927e-05	0.00231709366919	0.341678036496	0.00419981915854	0.31851139362	-4.3579941246e-06	-0.00014198999132	0.0255924031931	0.0313723345387	-0.0112027613826	-3.50014443378	-1.11757177474e-05	9.11027944296e-05	0.00913592813981	1.19297867365e-06	1.3090558419e-05	-0.0387929871837	0.027602946112	0.0133832512211	-22.4322145815	45.3249386275	135.916743999	337.872809231	1.33403494675e-05	4.58312112838e-06	0.00651472348473	-0.189917113009	-0.0148148138568	-2.84444168641	77.1684072673	157.06263941	251.727431715
0.599	628.512156598	45.7382454786	-4.35363197327	-5.41098615777e-06	-8.90300847672e-05	0.00209596618192	0.341682346645	0.0044204800372	0.12281036377	-4.4875088556e-06	-0.000117039470671	0.0243086381044	0.0313593389468	-0.0147884225264	-3.67117785387	-1.10799722034e-05	0.000100388293523	0.00943507004695	1.18723640327e-06	-2.45750991766e-05	-0.0365383280075	0.0276057694647	-0.00773654586175	-19.8073795843	45.4610223871	136.250775243	330.189679682	1.33476839244e-05	1.00857924828e-05	0.00449061922419	-0.189933025439	-0.0170100456966	-1.54602199316	77.3255953648	157.313555574	250.10489738
0.6	628.557892262	45.7330812509	-5.97482395172	-5.50036374222e-06	-8.97250841396e-05	-0.0034859649269	0.341686681118	0.00424846496787	-0.466840502573	-4.60445413682e-06	-0.000116851091773	-0.0239318803089	0.031344389754	-0.0151099630371	3.02809683233	-1.09775411519e-05	0.000104473809477	-0.00126403813999	1.16298546158e-06	-2.39267842011e-05	0.0378349579585	0.0275990464101	-0.00570956341398	23.8613444799	45.5973610983	136.426646999	21.5538316965	1.33546163126e-05	3.77898409228e-06	-0.0171042360053	-0.189949707675	-0.0163544253812	2.85726262408	77.4829004965	157.296707834	-283.800378501
0.601	628.603622356	45.7271069929	-5.97369241714	-5.59176877743e-06	-9.30849862859e-05	-0.00323383936555	0.341690735446	0.00386019194184	-0.309705549618	-4.73289630748e-06	-0.000140033249542	-0.0224324352274	0.0313308013627	-0.0120668195861	3.05819006967	-1.0873721992e-05	0.000103164510229	-0.00135456035543	1.15738807014e-06	1.27320013201e-05	0.0354826130839	0.0276047013752	0.0170194935392	21.5967694265	45.7337981007	136.447357872	19.8679142296	1.3350177986e-05	-1.26556374488e-05	-0.0157650070769	-0.189964959613	-0.0141494514496	1.55268523924	77.6400557568	157.013812738	-281.989813328
0.602	628.649346914	45.7220084735	-4.22334671021	-5.6850680156e-06	-9.35134900424e-05	0.00237683185252	0.341694578963	0.00382684115607	0.243003978161	-4.87204631617e-06	-0.000138266767836	0.0259653986386	0.0313185569629	-0.0124219799123	-3.768510722	-1.07685156773e-05	0.000107248119193	0.00952177828481	1.16926811046e-06	1.10280793298e-05	-0.0388904570647	0.0276216907156	0.0169591873745	-21.7173817558	45.8703301218	136.616684381	318.785104543	1.33348610259e-05	-1.79782825813e-05	0.00511971681193	-0.18997943366	-0.0147986415844	-2.8510655089	77.7970619513	156.998576301	251.516938984
0.603	628.695066843	45.7178493442	-4.09491252899	-5.77744656343e-06	-9.12436056219e-05	0.0021629369885	0.341698479497	0.00397422695926	0.0517676281743	-4.99765305565e-06	-0.000112946711134	0.0246747147656	0.0313042109538	-0.0162700383197	-3.92760609285	-1.06564421527e-05	0.000116898930088	0.00977984350387	1.1614215458e-06	-2.67212086554e-05	-0.0366081189056	0.0276284205111	-0.00349959632297	-19.2001856392	46.0071042924	136.931656803	311.159738898	1.33189362051e-05	-1.38713590534e-05	0.00309413024397	-0.189995333484	-0.0170010070415	-1.55366540526	77.9541858824	157.249285828	249.902115345
0.604	628.740782239	45.7129434831	-5.7168097496	-5.86900008535e-06	-9.18634382064e-05	-0.00340260215762	0.341702333495	0.0037337694024	-0.532682741992	-5.11030120405e-06	-0.000112349585652	-0.0234804638023	0.0312876519456	-0.0168479780708	2.7717265907	-1.05373338542e-05	0.000121317666865	-0.000942369949513	1.1349600844e-06	-2.62017141397e-05	0.0376471079369	0.0276261923384	-0.000956749158632	24.2858799679	46.1441145594	137.088877165	3.28098472953	1.33012253551e-05	-2.15503409928e-05	-0.0184520941228	-0.190012012742	-0.0163575093399	2.84066080861	78.1114268941	157.23273751	-282.998750687
0.605	628.786492323	45.7072242706	-5.72161531448	-5.96250049472e-06	-9.51373805503e-05	-0.00314528253017	0.341705841228	0.00328169705801	-0.371461946983	-5.23402037533e-06	-0.000135088756908	-0.021997878709	0.0312722009898	-0.0140539336171	2.81636231671	-1.04165210475e-05	0.000120307946521	-0.00107707073778	1.12700203561e-06	1.02856165501e-05	0.0353275534427	0.0276367887701	0.0221496126622	21.9268436739	46.2812047391	137.091482134	1.92895293236	1.32707878838e-05	-3.93246016944e-05	-0.0170964272805	-0.190027275801	-0.0141686083452	1.53714118071	78.2685185799	156.950634228	-281.207813501
0.606	628.832197121	45.7023724816	-3.98196268082	-6.05780913357e-06	-9.54798971398e-05	0.00246024935126	0.341709076236	0.00318831947459	0.184706780361	-5.36803699061e-06	-0.000132944473668	0.0262864451895	0.0312578556305	-0.0146367849347	-3.98206495187	-1.02940488819e-05	0.000124636384674	0.00973394704251	1.13640184558e-06	8.51400339915e-06	-0.0388707797446	0.0276590694749	0.0224117968476	-21.4024753031	46.4183718908	137.242821411	300.749600559	1.32281338509e-05	-4.59834640356e-05	0.00377870259814	-0.190041775164	-0.0148301177891	-2.86016006849	78.425461737	156.935679857	251.299070895
0.607	628.877897533	45.6984510133	-3.86097383499	-6.15211125425e-06	-9.31243442195e-05	0.00225085648927	0.341712310133	0.00327947383494	-0.00239805970341	-5.48816477145e-06	-0.000107311088014	0.0249803261168	0.0312411917459	-0.0186909842997	-4.12633377814	-1.01644921244e-05	0.000134477130461	0.00994754453136	1.12605630787e-06	-2.92050788197e-05	-0.0365673846931	0.027671387328	0.00222390938402	-18.973299624	46.5557632955	137.53998801	293.583598167	1.31835435522e-05	-4.31971332885e-05	0.00179395889603	-0.190057712141	-0.0170438372331	-1.56727881939	78.5825226607	157.186167628	249.676470935
0.608	628.923593647	45.6937771938	-5.48666524887	-6.24549823501e-06	-9.36496172981e-05	-0.00330140264643	0.341715443315	0.00298689009094	-0.58276942838	-5.59500496054e-06	-0.000106369290163	-0.0230967304147	0.0312221127384	-0.019467030546	2.57424128558	-1.00277272834e-05	0.000139052551393	-0.000796702666143	1.09710024024e-06	-2.87070564456e-05	0.0375634294414	0.0276749589376	0.00491930985277	24.3641005615	46.6933733451	137.680111171	-13.3372759223	1.31358776645e-05	-5.21346422123e-05	-0.0196689767436	-0.190074443624	-0.0164191275654	2.81669815467	78.7397006773	157.169865521	-282.280685365
0.609	628.969284678	45.6882844693	-5.49878406525	-6.34073365834e-06	-9.68212293702e-05	-0.00304182149773	0.341718179785	0.00248604957869	-0.418911596294	-5.71255770141e-06	-0.000128736191561	-0.0216370723815	0.0312039473787	-0.0168636889537	2.63244189898	-9.88911712491e-06	0.000138167765656	-0.00097286880753	1.08660152485e-06	7.70962566479e-06	0.0352699347793	0.0276914558185	0.0280744518518	21.9461834365	46.8310465621	137.666322723	-14.2396205068	1.30742597765e-05	-7.11011337153e-05	-0.0182640062623	-0.190089780257	-0.0142541393951	1.51327818597	78.8967298425	156.888464919	-280.520518482
0.61	629.014970645	45.6836500478	-3.77005910873	-6.43767639113e-06	-9.70642362054e-05	0.00255580782726	0.341720595893	0.00234616747855	0.139147395967	-5.840071288e-06	-0.000126290981624	0.0265274922556	0.0311867067678	-0.0176175328144	-4.14012962043	-9.74874861425e-06	0.000142569255649	0.00977584879291	1.09343886774e-06	5.9650601257e-06	-0.0387590658575	0.0277196759087	0.0283657286262	-21.3636298877	46.9687804633	137.801479701	284.553575873	1.29992510742e-05	-7.89162709042e-05	0.00263373188454	-0.190104375614	-0.0149365739318	-2.87814725924	79.0536109324	156.873714793	251.020267367
0.611	629.060652439	45.6799367259	-3.65658521652	-6.53351465246e-06	-9.46122864587e-05	0.00234809166623	0.341722965499	0.00239304343472	-0.0453954837285	-5.9534303009e-06	-0.000100427044175	0.0252003826423	0.0311669863551	-0.0218232926521	-4.27139005487	-9.60124814528e-06	0.000152431682291	0.00994900449128	1.08060419375e-06	-3.16344081195e-05	-0.0364398706329	0.0277379546965	0.00819184697836	-18.984133408	47.1067225453	138.082684354	277.855730385	1.29211734283e-05	-7.7239021009e-05	0.000720767905825	-0.190120429023	-0.0171702443046	-1.58919348638	79.2106097471	157.123914685	249.379516125
0.612	629.10633014	45.6754653335	-5.2861995697	-6.62833831965e-06	-9.5035047921e-05	-0.00319361459093	0.341725191408	0.00205877554959	-0.623140286654	-6.05325780846e-06	-9.92279709395e-05	-0.0228022361705	0.0311447025628	-0.0227442918436	2.42939167169	-9.44653230132e-06	0.000157000005641	-0.000812357792071	1.04924969552e-06	-3.10745883346e-05	0.0375595102026	0.0277474616391	0.0108220381723	24.2445157959	47.2448676589	138.207542888	-28.1386607885	1.28389576587e-05	-8.71925181018e-05	-0.0206277620915	-0.190137300159	-0.0165720273084	2.78562747885	79.3677255857	157.107762394	-281.684098184
0.613	629.152002957	45.6701695623	-5.30534267426	-6.72490531678e-06	-9.80989463294e-05	-0.00293418222576	0.341726979921	0.00151825033095	-0.457910150755	-6.16352868719e-06	-0.000121313786523	-0.0213693949962	0.0311231904882	-0.0202798573521	2.4994773113	-9.2899919115e-06	0.000156080774002	-0.00102610548547	1.03638648684e-06	5.34817097453e-06	0.0352860084157	0.027769795361	0.0338454056356	21.8022191305	47.3830610133	138.179165792	-28.615532726	1.27418229634e-05	-0.000107076872459	-0.0191409466227	-0.19015280504	-0.0144377357477	1.48295564263	79.5246929365	156.826939301	-279.962086737
0.614	629.197670904	45.665723427	-3.58692789078	-6.82307447046e-06	-9.8239361048e-05	0.00265335278856	0.341728408932	0.00133977056532	0.100950619439	-6.28351726524e-06	-0.000118663369574	0.0266702288939	0.0311024731433	-0.0211548326006	-4.24942780814	-9.13175195234e-06	0.000160399144319	0.00966284611998	1.04091187998e-06	3.7026153102e-06	-0.0385771197444	0.0278037266463	0.0340171650088	-21.4587003842	47.5213005592	138.299925999	270.135948211	1.26304139564e-05	-0.000115741141628	0.00181240828415	-0.190167597581	-0.0151473457146	-2.90217557631	79.6815125463	156.812280185	250.643854856
0.615	629.24333486	45.6621896492	-3.48062801361	-6.9200391742e-06	-9.56900464242e-05	0.00244527645908	0.341729753447	0.00134925973384	-0.0819722826127	-6.3891833279e-06	-9.26687557553e-05	0.0253189987435	0.0310791637289	-0.0254639961155	-4.36889922174	-8.96648737759e-06	0.000170130005164	0.00979887557009	1.02590831294e-06	-3.37097494023e-05	-0.0362476096806	0.0278276043783	0.0137382989578	-19.0990317178	47.6597339866	138.566928936	263.869924694	1.25151269051e-05	-0.000114832960879	3.9532136924e-06	-0.190183874475	-0.0174064417627	-1.61601651984	79.838449732	157.062091397	248.978568494
0.616	629.288994901	45.6578922875	-5.11409521103	-7.01588981072e-06	-9.60112266188e-05	-0.00308763684842	0.341730917747	0.000979340464937	-0.65786625538	-6.48117461615e-06	-9.13138207456e-05	-0.0226091287241	0.0310531904451	-0.0264825713936	2.33174866562	-8.79415146614e-06	0.000174541817751	-0.000975250395918	9.92539446187e-07	-3.30279840951e-05	0.0376111402949	0.0278425805174	0.0162139793002	24.0503924027	47.7983565702	138.678238101	-41.2515952885	1.23949956049e-05	-0.000125429639484	-0.0211973104237	-0.190200997152	-0.0168389117771	2.75107649108	79.9955037602	157.045964879	-281.231604338
0.617	629.33465023	45.6527652652	-5.13994979858	-7.11338041657e-06	-9.89699850738e-05	-0.00282988006147	0.341731609659	0.000404484373234	-0.491845928133	-6.58344179008e-06	-0.000113220527117	-0.0212042840181	0.0310278940301	-0.0241102587421	2.41287663719	-8.62015937061e-06	0.000173442373293	-0.00122363852115	9.77752002766e-07	3.45309725296e-06	0.0353510224013	0.0278702089636	0.0390429130485	21.6074750938	47.9370141606	138.636942786	-41.3390340507	1.22593675864e-05	-0.000145826397503	-0.0195962056149	-0.190216785817	-0.0147384197522	1.44990755862	80.1524095294	156.765573468	-279.551217675
0.618	629.380300852	45.6484796382	-3.43130493164	-7.21237133479e-06	-9.90118513728e-05	0.00274614746345	0.341731908029	0.000192255774209	0.0673887298908	-6.6952866472e-06	-0.000110469187112	0.0267069640267	0.0310033085784	-0.0250606446343	-4.31364842142	-8.44467116638e-06	0.000177534035169	0.00940696227378	9.80455692703e-07	1.95428262045e-06	-0.0383486516664	0.0279092572856	0.0390537308809	-21.5858394291	48.0757051061	138.744948148	257.349758983	1.21090030326e-05	-0.000154902710102	0.00144358041686	-0.190231893879	-0.0154777036678	-2.92847538972	80.3091677524	156.750872527	250.149334192
0.619	629.425947641	45.6450980438	-3.33188390732	-7.31006250693e-06	-9.63704929085e-05	0.00253656946511	0.34173208857	0.000168825045989	-0.114250186598	-6.79274623233e-06	-8.44499831498e-05	0.0253314438986	0.0309760640618	-0.0294283885524	-4.42183941496	-8.26240822895e-06	0.000186991839689	0.00950864676624	9.63819080871e-07	-3.52275062845e-05	-0.0360149261435	0.0279381077652	0.0186472282832	-19.2271657663	48.214577261	138.999361736	251.477415442	1.19544034589e-05	-0.000154296437336	-0.00023103488423	-0.190248514718	-0.0177639733346	-1.64406394388	80.4660432765	157.000175849	248.457309842
0.62	629.471590664	45.6409475389	-4.96912574768	-7.40654593657e-06	-9.65963663649e-05	-0.00298831637798	0.3417320567	-0.000232564754242	-0.688529413892	-6.87649289615e-06	-8.30433444906e-05	-0.0225181665804	0.0309460999198	-0.0304998953932	2.27882573349	-8.07335770087e-06	0.000191109216473	-0.00127389319906	9.29010849993e-07	-3.43889554714e-05	0.0376920277696	0.0279579135659	0.0209643732298	23.8614556596	48.3536262862	139.098688703	-52.8234800696	1.17947350259e-05	-0.000165040428763	-0.0212569479686	-0.190266010566	-0.0172277233487	2.71656391572	80.6230353343	156.983939602	-280.929802477
0.621	629.517229103	45.6359300655	-5.06582117081	-7.50448081598e-06	-9.9273392449e-05	-0.00236573579012	0.341731524325	-0.000832184709111	-0.510710495757	-6.96941932282e-06	-0.000102809508849	-0.017014162136	0.0309167875141	-0.0281249160322	2.47113298849	-7.88296474034e-06	0.000189676704595	-0.0015911305562	9.10443086437e-07	-2.74657164e-06	0.0255927398933	0.0279900690056	0.0433465060808	20.9028100422	48.4926990174	139.046773735	-51.0064573288	1.16225492138e-05	-0.000179331195333	-0.00732458517152	-0.190282145141	-0.0150414257041	1.65603137354	80.7798802429	156.705877759	-275.193883955
0.622	629.562862487	45.6308378382	-5.11863327026	-7.60488861063e-06	-0.000101542196867	-0.00217187304543	0.341730472266	-0.00127193294986	-0.368785985978	-7.08059897679e-06	-0.000119549799103	-0.0164664183717	0.030889943423	-0.0255632661304	2.65216681515	-7.6941910274e-06	0.000187870721284	-0.00202083606671	9.20381485231e-07	2.26233692284e-05	0.0251471418435	0.0280432585601	0.0630326029563	18.4693837088	48.63172032	138.995831403	-50.8782055974	1.14396189801e-05	-0.000186529272086	-0.00707156833463	-0.190296527073	-0.0137224392465	0.98194154154	80.9364492872	156.432210665	-272.14030391
0.623	629.608491189	45.6265661335	-3.42477655411	-7.70615668488e-06	-0.000100993951628	0.00326836352368	0.341729150528	-0.00137154376387	0.169564357959	-7.19680783653e-06	-0.000112867920363	0.0298301758513	0.0308640347083	-0.0262541634097	-4.03396137392	-7.50469949783e-06	0.000191112337865	0.00850406922877	9.38082144517e-07	1.2777949344e-05	-0.0448379816121	0.0281047741077	0.0599984922532	-24.5376051149	48.7707652544	139.09403736	247.290118754	1.12539648095e-05	-0.000184779069099	0.0105719743071	-0.190310780675	-0.0147847656563	-3.10659436102	81.0928778259	156.424866843	257.452659547
0.624	629.654116066	45.6231895168	-3.3284573555	-7.80558969042e-06	-9.78720594471e-05	0.00297542083734	0.341727813968	-0.00130157704871	-0.0296309278347	-7.29533902286e-06	-8.41944522984e-05	0.0275167602775	0.0308357345756	-0.0303461019861	-4.14991577879	-7.30930917294e-06	0.000199668311909	0.00860787886033	9.29588010331e-07	-2.9766217716e-05	-0.0402503525079	0.0281531294047	0.0367121018285	-22.0351757346	48.9099814727	139.338399209	241.43358025	1.10734704967e-05	-0.000176209556652	0.00656705058849	-0.190326768281	-0.0171904448758	-1.70476407791	81.2494311595	156.681800252	256.414159536
0.625	629.699737184	45.6190448899	-4.96079683304	-7.9033668798e-06	-9.76823193214e-05	-0.0025959405859	0.341726350114	-0.0016261308773	-0.619476729305	-7.37785602681e-06	-8.08395555978e-05	-0.0208069668763	0.0308049793349	-0.0311643793273	2.51336109647	-7.10801398903e-06	0.000202922055902	-0.00210039087486	8.98442188338e-07	-3.25254262712e-05	0.0347319353976	0.0281896178326	0.0362647539024	21.1404798823	49.0493646607	139.427976759	-62.2784805596	1.08948796671e-05	-0.000180972102373	-0.0160921420303	-0.190343711792	-0.0166965770503	2.69249972887	81.4061091894	156.674259703	-271.495259285
0.626	629.74535418	45.6149476655	-3.23365211487	-8.00095684766e-06	-9.74976163891e-05	0.00296534645058	0.341724555876	-0.00196234541033	-0.0529523368459	-7.45708654119e-06	-7.76214731647e-05	0.0272431317425	0.0307733601854	-0.0320739196487	-4.33244173945	-6.90343786195e-06	0.000206230198268	0.00871667560708	8.64776005869e-07	-3.48069386667e-05	-0.0392949601885	0.028225761068	0.0360217168987	-21.6265538896	49.1888360399	139.514781694	235.888350904	1.071109782e-05	-0.000186591591906	0.00485316296296	-0.190360338347	-0.0165565331783	-2.41241198487	81.5627793628	156.666087056	255.149965584
0.627	629.790967099	45.6108902853	-4.881108284	-8.09836720722e-06	-9.73231027277e-05	-0.00261631912787	0.341722419267	-0.00231087084478	-0.644098532153	-7.53322851384e-06	-7.4662472152e-05	-0.0213251297172	0.0307408053518	-0.0330357474786	2.40878607961	-6.69555992979e-06	0.000209525666047	-0.0021257400493	8.29181516597e-07	-3.63820398769e-05	0.0361447577681	0.0282617351841	0.0359265152345	21.4361505612	49.3283929794	139.599097425	-67.2568903863	1.05212466492e-05	-0.00019311074962	-0.0178914783901	-0.190376912007	-0.016590786762	2.34390481771	81.7194411566	156.657500519	-272.323039293
0.628	629.836575523	45.605957611	-4.98424053192	-8.19684615006e-06	-9.96347829559e-05	-0.0020070413284	0.341719826991	-0.00287368133115	-0.481522440678	-7.61719725434e-06	-9.32750088431e-05	-0.015899943665	0.030709025884	-0.0305231882556	2.61633236647	-6.48717799336e-06	0.000207238206807	-0.00244917843037	8.0786461456e-07	-6.25176419697e-06	0.0241157935916	0.028307678039	0.0559591946079	18.6292081856	49.4679589707	139.532885165	-65.1676294506	1.03226288494e-05	-0.000204124850078	-0.00413672252621	-0.190392547889	-0.0146809769097	1.47571488691	81.8759639788	156.388143823	-266.390352547
0.629	629.882179413	45.6018221672	-3.28664731979	-8.29611292163e-06	-9.88987601874e-05	0.00347908686533	0.341716848576	-0.00308314892038	0.0625872623641	-7.70666389955e-06	-8.56582815683e-05	0.0311333982147	0.030678130315	-0.0312679497537	-4.10585536266	-6.27851499498e-06	0.00021008778996	0.00814834473613	7.95693269832e-07	-1.80909252597e-05	-0.047794115717	0.0283622672743	0.0532192760721	-24.1090452572	49.6075337571	139.616687646	232.772591919	1.01212918108e-05	-0.000198549227013	0.0152879686566	-0.190407591104	-0.0154054546804	-2.92467042827	82.0323507548	156.38540814	260.918986678
0.63	629.927779178	45.5977072953	-4.94309663773	-8.39469132686e-06	-9.82580502651e-05	-0.0021976670207	0.341713644687	-0.00332462869915	-0.545546820154	-7.78919103627e-06	-7.93959918686e-05	-0.0186088188154	0.0306465013067	-0.0319900667389	2.66162139222	-6.06707559258e-06	0.000212791014836	-0.00274189498496	7.7327826769e-07	-2.67390790234e-05	0.0304978081896	0.0284142025881	0.0506513514636	18.9731960401	49.7471911351	139.698068186	-70.0115119815	9.9239970187e-06	-0.000196040357273	-0.0102702291765	-0.190423192137	-0.015796609823	2.14236014301	82.1887351521	156.383386531	-264.962204933
0.631	629.973374841	45.5936197417	-3.23201084137	-8.49267521135e-06	-9.77097187271e-05	0.00329433009659	0.341710184978	-0.00359478953021	0.00522515806369	-7.86608495697e-06	-7.43918495388e-05	0.028617103475	0.0306141445234	-0.0327234998437	-4.12848760175	-5.85297641982e-06	0.000215407330682	0.00797452667768	7.43718324744e-07	-3.2380806869e-05	-0.0417812638808	0.0284636896387	0.0483227497759	-23.6303994154	49.8869286384	139.776938487	227.752114028	9.72768451521e-06	-0.000196584649695	0.00918164433173	-0.190439112236	-0.0160435880906	-2.63631667814	82.3451176231	156.381555516	261.300175667
0.632	630.018966432	45.5895629704	-4.88153171539	-8.59013964954e-06	-9.72191576529e-05	-0.00231320794808	0.341706442158	-0.00389085158315	-0.59734926396	-7.93837876203e-06	-7.01957605849e-05	-0.0202249255672	0.0305810403022	-0.0334849427324	2.60560182424	-5.63628294144e-06	0.000217979626088	-0.00282993586657	7.09491980514e-07	-3.60718815913e-05	0.034399114436	0.0285109717877	0.0462415482331	19.4679963299	50.0267438444	139.853473421	-74.6822467148	9.52975737648e-06	-0.000199269627776	-0.0145516004934	-0.190455251678	-0.0162352974459	2.25289796747	82.5014983363	156.379870767	-264.669674635
0.633	630.064553529	45.5846295464	-4.98531675339	-8.68837068334e-06	-9.92429099355e-05	-0.00173429661712	0.341702290453	-0.00441255734427	-0.446062258445	-8.01739988915e-06	-8.78464936609e-05	-0.0150765405849	0.030548907234	-0.0307811936614	2.80189631777	-5.41979042182e-06	0.000215005413153	-0.00311849000206	6.8777356217e-07	-7.36495509751e-06	0.0230147385516	0.0285662824738	0.0643798238179	16.8085548396	50.1665605179	139.779873768	-72.5170584917	9.32644233637e-06	-0.000207360452448	-0.00163004885123	-0.190470561977	-0.0143852987683	1.44709938765	82.6577474163	156.118289415	-258.493029296
0.634	630.11013609	45.5804922429	-3.289290905	-8.78711796386e-06	-9.8251651106e-05	0.00371681427607	0.341697788181	-0.00459198807596	0.0872007948346	-8.10110367106e-06	-7.9561070149e-05	0.0316473876085	0.0305178451577	-0.0313429588816	-3.92542675819	-5.20369179618e-06	0.000217191838126	0.00749133994682	6.74090254031e-07	-2.00016611792e-05	-0.0482881507149	0.0286284412136	0.0599376558954	-25.6928906846	50.3063784878	139.856065962	224.901445955	9.12295685312e-06	-0.000199610514039	0.0171299256699	-0.190485315768	-0.01512228466	-2.92107117095	82.8138680495	156.122976988	267.868176341
0.635	630.155714524	45.5763774642	-4.94026660919	-8.88493150658e-06	-9.73754343467e-05	-0.00196438075738	0.341693085795	-0.00481278302948	-0.528790701879	-8.17726765889e-06	-7.27669055167e-05	-0.0180590583438	0.0304862228953	-0.0319015657974	2.80821292674	-4.98545439504e-06	0.000219282964144	-0.00330908790956	6.49525580865e-07	-2.91276851542e-05	0.0300361027648	0.0286863198049	0.0558195266827	17.4566322592	50.446271479	139.929916474	-77.2004218698	8.92541702682e-06	-0.000195469138575	-0.0088471747415	-0.190500632633	-0.0155114456182	2.14274925448	82.9699937563	156.12843645	-256.949252605
0.636	630.20128886	45.5722927842	-3.22909355164	-8.98192307461e-06	-9.66077016967e-05	0.00349984605725	0.341688144052	-0.00507070342587	0.0129499088507	-8.24731221005e-06	-6.73221967922e-05	0.0289484757928	0.0304540259561	-0.0324923127827	-3.98970689748	-4.7651426837e-06	0.000221340458537	0.00742407669492	6.17442851483e-07	-3.50377736082e-05	-0.0418562796727	0.0287402761227	0.0520931089066	-24.9094678114	50.5862371091	140.001343609	220.054691285	8.73027478203e-06	-0.000194815351	0.0101547498903	-0.190516264793	-0.0157528740107	-2.62560603942	83.1261250009	156.134052795	268.181941509
0.637	630.246859127	45.5682419385	-4.87259817123	-9.07818268116e-06	-9.59115114101e-05	-0.00210746548392	0.341682927663	-0.00536207436096	-0.59569177893	-8.31234811607e-06	-6.27496152577e-05	-0.0198033127237	0.0304212140592	-0.0331314808815	2.71137069984	-4.54276934032e-06	0.000223406228238	-0.00329253729314	5.80495968737e-07	-3.88559918853e-05	0.0342198431185	0.0287907045527	0.048763751066	18.2507521302	50.7262730483	140.070534823	-81.6722622514	8.53453641241e-06	-0.000196661388245	-0.0138468243804	-0.190532110974	-0.0159394866735	2.25238071382	83.2822618846	156.139714658	-256.858215034
0.638	630.292424907	45.563319057	-4.97316551208	-9.17500649697e-06	-9.7736120204e-05	-0.00154175210399	0.341677303922	-0.0058854081874	-0.450975873973	-8.38372639684e-06	-8.00069462748e-05	-0.0147113493105	0.0303894826108	-0.0303314160495	2.88875896418	-4.32106947433e-06	0.000219993503743	-0.0035329116956	5.55932451447e-07	-1.02710426947e-05	0.0229500552627	0.0288479657769	0.0657586974682	15.7391406741	50.8663033167	139.990002059	-79.3932659924	8.33410224833e-06	-0.000204206939899	-0.0012442789273	-0.190547125666	-0.0140898976252	1.44679738279	83.4382746694	155.885854837	-250.861427367
0.639	630.337986164	45.5591937879	-3.2773733139	-9.27215650227e-06	-9.65638903948e-05	0.00388621172233	0.341671324753	-0.0060729292403	0.0759337681811	-8.45945111248e-06	-7.14424850167e-05	0.0318402718266	0.030358912788	-0.0308082293789	-3.84238562302	-4.10018813791e-06	0.000221769169088	0.007084242384	5.39377131947e-07	-2.2839596305e-05	-0.0480871624832	0.0289110241397	0.0603580280002	-26.5404796101	51.0063278623	140.059089105	217.567358524	8.13389186756e-06	-0.000196213821646	0.017230515433	-0.1905615822	-0.0148231717378	-2.91334560781	83.5941663704	155.897547173	274.246099293
0.64	630.383543307	45.5550935152	-4.92317199707	-9.36819666211e-06	-9.5516429288e-05	-0.00179128950868	0.341665134938	-0.00630670118062	-0.543477649102	-8.52736982454e-06	-6.4394939104e-05	-0.0177451800012	0.0303278597627	-0.0312978212058	2.86320196929	-3.87755779025e-06	0.00022349152623	-0.00363952810003	5.12027667099e-07	-3.18593333902e-05	0.0300476883129	0.0289689100907	0.0554138739828	16.6521715754	51.1464203989	140.125983998	-83.7775738537	7.93976608667e-06	-0.000192037740127	-0.00887835239337	-0.190576598703	-0.0152098325964	2.14002389042	83.7500700472	155.909806575	-249.727295697
0.641	630.429095914	45.5501204676	-5.02292299271	-9.46448092368e-06	-9.70520938656e-05	-0.00128003964642	0.341658590155	-0.00678286501591	-0.408850021427	-8.59951276049e-06	-7.98909327827e-05	-0.0132468073562	0.0302980357423	-0.02835021978	3.03200088235	-3.6559420973e-06	0.000219739859663	-0.00386380503236	4.92731931921e-07	-6.73213696673e-06	0.0202067045341	0.0290320504524	0.0708668495728	14.2537796047	51.2865050528	140.04332394	-81.5425421596	7.74605479662e-06	-0.000195384839987	0.00218415267177	-0.190590919534	-0.0134318305163	1.4159802699	83.9058565524	155.663203654	-243.478545308
0.642	630.474643964	45.5459783317	-3.26134872437	-9.5609467878e-06	-9.58796343748e-05	0.00362495862796	0.341651729454	-0.00693853588359	0.0975082858931	-8.67588150742e-06	-7.28465610883e-05	0.027335550745	0.0302694911362	-0.0287389923198	-3.80954596202	-3.435476718e-06	0.000221190898946	0.00676588359794	4.81920312318e-07	-1.48911022394e-05	-0.0365246350793	0.0290996493118	0.0643308690797	-27.3257405909	51.4265813543	140.109279073	213.452809483	7.55224543928e-06	-0.00019223387468	0.00411777794272	-0.190604782974	-0.0142950499214	-3.14241908002	84.061528157	155.680005676	277.082589805
0.643	630.520187884	45.5418623674	-4.97057962418	-9.65630186991e-06	-9.48305298415e-05	-0.00152674956137	0.341644686144	-0.00714808404837	-0.516604615608	-8.74592837949e-06	-6.72471830362e-05	-0.0161367946407	0.0302405493843	-0.0291445114926	2.9985076164	-3.21357504077e-06	0.000222612455511	-0.00392277046913	4.64621171434e-07	-1.97071795283e-05	0.0268924805014	0.0291609794822	0.0583294717136	15.3229458585	51.5667225118	140.173035803	-85.939350605	7.3597038037e-06	-0.000192849396483	-0.00534882154943	-0.190619293318	-0.0147256383286	2.28124226572	84.2172169114	155.697503041	-242.087860584
0.644	630.56572769	45.5377490078	-3.25613975525	-9.75052783229e-06	-9.36213949195e-05	0.00394501940529	0.341637412188	-0.00739982890502	0.013114901958	-8.8094123728e-06	-5.97208035857e-05	0.0311895535417	0.0302111980506	-0.0295581559788	-3.82579658882	-2.99022647077e-06	0.000224084684499	0.00686722844675	4.40132522244e-07	-2.92701188505e-05	-0.0460183591458	0.0292164787448	0.0526690535999	-26.6437820858	51.7069266723	140.235285328	210.438401043	7.16914665761e-06	-0.000188264895697	0.0145178231225	-0.190634081083	-0.0148498912466	-2.52974810172	84.372924166	155.717006163	281.094104886
0.645	630.611263403	45.5336772287	-4.88741827011	-9.84358988932e-06	-9.25027191362e-05	-0.00170766783852	0.341629864885	-0.00769477723134	-0.603011555038	-8.86582683581e-06	-5.31081224358e-05	-0.0179641912419	0.0301813868024	-0.0300643403803	2.81342778591	-2.76535465047e-06	0.000225658956087	-0.0037186852722	4.07167274803e-07	-3.6660376032e-05	0.0312378447827	0.029266642322	0.0476581007215	16.621876329	51.8471920266	140.295423126	-90.162804544	6.98171884414e-06	-0.000186590731257	-0.0111694942431	-0.190648989037	-0.0149660173189	2.29749595711	84.5286508092	155.73628023	-242.54597187
0.646	630.656794613	45.5287431176	-4.98080396652	-9.93681778231e-06	-9.39530668398e-05	-0.0011930275687	0.341621902627	-0.00822973894799	-0.466911878437	-8.92675666188e-06	-6.87515297078e-05	-0.0133226233022	0.0301527646835	-0.0271798973391	2.95545829651	-2.54159837938e-06	0.000221853586092	-0.00389205471647	3.83575062524e-07	-1.05240485265e-05	0.0210348102282	0.0293220431957	0.0631436466656	14.3492155592	51.9874429746	140.206472939	-87.7375693917	6.79236102079e-06	-0.00019212491544	0.000101125877837	-0.190663011312	-0.0130785316606	1.47747535957	84.684267225	155.496551445	-236.911598325
0.647	630.70232129	45.5246108528	-3.28372526169	-1.00300246599e-05	-9.2460688387e-05	0.00417778447422	0.341613569046	-0.00843742225163	0.0515452711843	-8.99066136211e-06	-5.90578707635e-05	0.0327099411909	0.0301253774494	-0.0275945708261	-3.7848052706	-2.31903588786e-06	0.000223271396951	0.00672767643312	3.66064316589e-07	-2.44974433439e-05	-0.048981599863	0.0293818803204	0.056530602675	-27.5753035404	52.1276796216	140.266821011	208.433712304	6.60465335292e-06	-0.000183290420295	0.0175678644114	-0.190676439618	-0.0137780808916	-2.87657382153	84.8397760759	155.521150386	286.109480798
0.648	630.74784385	45.520509131	-4.91971826553	-1.01218177352e-05	-9.11254621848e-05	-0.00150733206974	0.341605001637	-0.00869739622442	-0.571493217023	-9.04575314524e-06	-5.11256954951e-05	-0.0168455906541	0.0300975549729	-0.0280503821819	2.87318255907	-2.09505271425e-06	0.000224694950273	-0.00388056978755	3.36633710582e-07	-3.43637686699e-05	0.029248949211	0.0294354367817	0.050582319998	15.6787381864	52.2679756221	140.325180005	-91.7157245278	6.42347459873e-06	-0.000179067088082	-0.00912119998538	-0.190690397985	-0.0141386534652	2.15542867419	84.9953096158	155.54592935	-236.55155319
0.649	630.793361876	45.5155419228	-5.01469898224	-1.02135753774e-05	-9.23898222923e-05	-0.0010213881454	0.341596050968	-0.00920394140417	-0.441597142722	-9.10421883963e-06	-6.58056932829e-05	-0.0125144049215	0.030070977475	-0.0251046136239	3.01835455692	-1.87234148791e-06	0.0002207275024	-0.00405432595896	3.14523326665e-07	-9.85699916306e-06	0.0197645898028	0.02949330772	0.0651595566511	13.4757351199	52.4082555565	140.23468883	-89.2666251957	6.24246839746e-06	-0.000182945314456	0.0013647472374	-0.190703639542	-0.0123444601676	1.43295792094	85.1507387291	155.312297155	-230.712836266
0.65	630.83887535	45.5114074089	-3.25432872772	-1.03052585947e-05	-9.09766122961e-05	0.00384780813789	0.341586751654	-0.00939468556419	0.0601088227704	-9.16620914215e-06	-5.81749117511e-05	0.0277759679851	0.0300456719534	-0.0255064296274	-3.82198656388	-1.65098710379e-06	0.000221981265841	0.00656185284132	3.00480207611e-07	-1.82292389461e-05	-0.0365090693688	0.0295548877474	0.0580004981473	-27.7938521277	52.5485191803	140.292558807	205.006579697	6.06059471052e-06	-0.000180802059435	0.00292176280536	-0.190716403374	-0.0131832025146	-3.110442615	85.306065285	155.340814749	287.748024285
0.651	630.884384705	45.5073023837	-4.95572185516	-1.03955987002e-05	-8.97035985483e-05	-0.00130178064227	0.341577233468	-0.00964168807081	-0.554113835795	-9.22133426477e-06	-5.20753334964e-05	-0.0155768114758	0.0300199468039	-0.0259438694739	2.94710687075	-1.42837285693e-06	0.00022324722789	-0.00402992874453	2.79816722162e-07	-2.30977319506e-05	0.0267720833598	0.0296096586125	0.0515412321255	14.8753200841	52.6888397035	140.348487619	-93.14895612	5.87881310713e-06	-0.000182761147328	-0.00683993859249	-0.19072979011	-0.0135902702499	2.29630714445	85.4614205081	155.369631344	-230.114835024
0.652	630.929889958	45.5032026754	-3.24369478226	-1.04845935442e-05	-8.8286089623e-05	0.00413679849286	0.341567446501	-0.00993224603724	-0.0270020971075	-9.26943668795e-06	-4.41295128598e-05	0.0314684527491	0.0299937720025	-0.0264057332907	-3.87083450425	-1.20444972726e-06	0.000224599031435	0.00673353583583	2.51984108226e-07	-3.25674959223e-05	-0.0457116113031	0.0296582165976	0.0455747380666	-26.8083082018	52.8292155349	140.403175068	202.523853898	5.69752067936e-06	-0.000179823708209	0.0127148168304	-0.190743430614	-0.0136907376445	-2.4972419336	85.6168053556	155.400063755	290.979657531
0.653	630.975391132	45.499146709	-4.86823797226	-1.05722219834e-05	-8.69707887108e-05	-0.00150619666849	0.34155734717	-0.01026641551	-0.641336848494	-9.31007357727e-06	-3.71442657773e-05	-0.017497958584	0.0299670820791	-0.0269741134354	2.73407421485	-9.79109059012e-07	0.00022608230507	-0.00376698856676	2.15799294611e-07	-3.98021313073e-05	0.031242340533	0.0297012014718	0.0403950103131	16.4488526946	52.9696451339	140.456022937	-96.8281142712	5.51761591804e-06	-0.000179985814448	-0.0130390293071	-0.19075716709	-0.0137822138595	2.31428950373	85.7722203311	155.429887242	-231.332682669
0.654	631.020887822	45.4942325295	-4.96012115479	-1.06598240979e-05	-8.82334403049e-05	-0.00101910651981	0.341546794199	-0.0108395258916	-0.50488391472	-9.35486900262e-06	-5.24465849242e-05	-0.0131066797098	0.029941507761	-0.0241745228111	2.86510703365	-7.549500191e-07	0.000222235774754	-0.00392607206566	1.8920647095e-07	-1.33835160142e-05	0.0215948900533	0.0297492841181	0.0557702823044	14.3016912879	53.1100534155	140.360540305	-94.1371511221	5.33377336558e-06	-0.000187699290473	-0.00238792274381	-0.190769995672	-0.0118749499123	1.50023839076	85.9275358716	155.201193762	-226.054278493
0.655	631.066379998	45.4901190987	-3.26674079895	-1.07472262507e-05	-8.65708653317e-05	0.0043442564664	0.341535831826	-0.0110852210845	0.0134935290553	-9.40235767872e-06	-4.25307672677e-05	0.0329383150226	0.0299170836584	-0.0246736823333	-3.86342607794	-5.32030424033e-07	0.00022360341538	0.00666135331808	1.69043477112e-07	-2.69424716629e-05	-0.0487128013508	0.0298017849236	0.0492313285145	-27.3795988675	53.2504407587	140.414146109	201.348759621	5.14935276878e-06	-0.000181141903126	0.0155026974384	-0.190782205514	-0.0125447347328	-2.8398080318	86.082754277	155.235617062	294.900879741
0.656	631.111868076	45.4860371505	-4.89715576172	-1.08330434082e-05	-8.5063449489e-05	-0.00132942478113	0.341524598596	-0.0113812382051	-0.605527770473	-9.4407625597e-06	-3.4278994694e-05	-0.0164347698752	0.0298921354921	-0.0252226503392	2.76549006609	-3.07731190458e-07	0.00022499505177	-0.0038780805375	1.37229276732e-07	-3.6685929097e-05	0.0292258864826	0.0298481282789	0.0434553821724	15.8277061833	53.3908808547	140.466045803	-97.549372375	4.96928975299e-06	-0.000178984128439	-0.0111871480636	-0.190794916276	-0.0128767886416	2.17570021446	86.2380070192	155.269867379	-226.400245607
0.657	631.157351641	45.4810927697	-4.9916062355	-1.09186525752e-05	-8.61548846781e-05	-0.000853445596974	0.341512947652	-0.0119206501545	-0.473296127981	-9.48219020129e-06	-4.8576288482e-05	-0.0121598177008	0.0298683302877	-0.0223877584283	2.90429375565	-8.47170954359e-08	0.000221033138273	-0.00404574645642	1.12805257871e-07	-1.21621086237e-05	0.0198217544641	0.0298989687569	0.0582255737779	13.7126770276	53.5312988063	140.36985743	-94.8273735344	4.78730586726e-06	-0.000184983643031	-0.000811881121631	-0.190806884836	-0.0110603330904	1.45721088792	86.3931650628	155.046219767	-220.894979537
0.658	631.202830661	45.4769467278	-3.30047750473	-1.10039049032e-05	-8.43497711562e-05	0.00446367264072	0.341500918964	-0.0121367253829	0.0411456709262	-9.52546733516e-06	-3.79779792588e-05	0.0333564361471	0.0298457138924	-0.0228450321296	-3.81884115827	1.36933810042e-07	0.000222268672683	0.00651681527505	9.3277916059e-08	-2.68925750012e-05	-0.0492826872192	0.0299536538297	0.0511445718289	-27.8746809256	53.6716950306	140.422591169	200.294851571	4.60611025626e-06	-0.000177407578967	0.0159640092507	-0.190818289353	-0.0117486993854	-2.83394347783	86.5482309528	155.085560148	299.57574147
0.659	631.24830555	45.4728327657	-4.92744684219	-1.10874419863e-05	-8.27243951839e-05	-0.0012129206961	0.341488647499	-0.012406205363	-0.580105631379	-9.55911211908e-06	-2.93115885823e-05	-0.0160236547939	0.0298226123945	-0.0233579636268	2.79297816388	3.59835990655e-07	0.000223535688543	-0.0039827835535	6.12515372091e-08	-3.71601826985e-05	0.0287474718246	0.0300016613937	0.0448705561342	15.3266495362	53.8121431362	140.473619985	-98.2372181714	4.42994270791e-06	-0.000174927517725	-0.0110038867684	-0.190830199148	-0.0120708912628	2.18955972302	86.703336153	155.124840376	-221.015284419
0.66	631.293775897	45.4678592943	-5.01949644089	-1.11706561899e-05	-8.37040120662e-05	-0.000746313068589	0.341475983597	-0.0129215976822	-0.450679006753	-9.59538448475e-06	-4.32331427701e-05	-0.0118194535817	0.0298006828859	-0.0205010536305	2.92084182873	5.81343732889e-07	0.000219479795925	-0.00412900168352	3.61567645583e-08	-1.30293626031e-05	0.0195141683663	0.0300536794255	0.0591655076019	13.2632533992	53.9525683142	140.376736139	-95.5304752588	4.25203751153e-06	-0.000180882875039	-0.000906827858103	-0.190841353524	-0.0102378611471	1.47650050838	86.8583518637	154.906581059	-215.503350616
0.661	631.339241685	45.4637178828	-3.2633266449	-1.12535253686e-05	-8.20343451835e-05	0.00408564683406	0.34146296176	-0.0131220762928	0.0497217853554	-9.63453682565e-06	-3.50715390143e-05	0.0281426610934	0.0297799355573	-0.0209936036537	-3.90594187521	8.01399473322e-07	0.000220631684941	0.00643277971599	1.893413173e-08	-2.14159030534e-05	-0.036287249267	0.0301092356633	0.0519469679219	-27.7003327592	54.0929705871	140.427809618	197.677434206	4.07103556188e-06	-0.00018112102427	0.000430529395359	-0.19085198377	-0.0110226308596	-3.04603993322	87.013279636	154.948963407	300.268046439
0.662	631.384703348	45.4596087884	-4.9548625946	-1.13348008852e-05	-8.05166881477e-05	-0.00105033276245	0.341449712009	-0.013377426348	-0.560421895934	-9.66631999363e-06	-2.84947969644e-05	-0.0149891769936	0.0297586699504	-0.0215376100071	2.81792916848	1.02262460335e-06	0.000221818575108	-0.00405899938189	-4.88250230883e-09	-2.62173650243e-05	0.0266843253252	0.030157978499	0.0455387035113	14.8838039379	54.2334230981	140.477212421	-98.8718293607	3.88765419325e-06	-0.00018564171299	-0.00947190683593	-0.190863184572	-0.0113789728402	2.33335597184	87.1682497595	154.991283697	-215.627466261
0.663	631.430160907	45.4555078107	-3.24709320068	-1.14144923992e-05	-7.88663397225e-05	0.00435102961289	0.341436186112	-0.0136743678268	-0.0334610613063	-9.69063398561e-06	-2.01331869782e-05	0.0317123969661	0.0297368409363	-0.0221204181764	-3.98354550716	1.24508815356e-06	0.000223108525324	0.00663889981388	-3.57515591293e-08	-3.55207486167e-05	-0.04529109251	0.0302006089974	0.0397222931974	-26.5166245657	54.3739245246	140.525640551	195.728089541	3.70210797209e-06	-0.000185450729327	0.00985387416256	-0.19087459018	-0.0114322430927	-2.43989647669	87.3232628212	155.034839595	302.739261627
0.664	631.475614387	45.451453371	-4.86178636551	-1.14925888738e-05	-7.73266094382e-05	-0.00127156904434	0.341422342699	-0.0140124567176	-0.6427167207	-9.70708182058e-06	-1.27624829739e-05	-0.0169709889577	0.0297143693531	-0.0228227482883	2.57888528345	1.46891367878e-06	0.000224542525113	-0.00377090023622	-7.47942484079e-08	-4.25646299404e-05	0.0312033298626	0.0302378596322	0.0347789765597	16.6299912903	54.514473589	140.572488275	-102.032641858	3.51516300742e-06	-0.000188439200003	-0.0158308155154	-0.190886046281	-0.01147995803	2.34446660196	87.4783189388	155.077395698	-217.627055049
0.665	631.521063388	45.4465470121	-4.95093107224	-1.15704320532e-05	-7.83597494182e-05	-0.000794710915741	0.341408043611	-0.0145857205206	-0.503810885362	-9.72724547559e-06	-2.75648270348e-05	-0.0126336991641	0.0296928660441	-0.0201838697968	2.69887169937	1.69153226866e-06	0.000220694654638	-0.00392484071295	-1.04150481682e-07	-1.61478366077e-05	0.0216302568028	0.0302804367859	0.0503753307889	14.5627171682	54.6549957955	140.471924625	-99.0946574509	3.32144414887e-06	-0.0001989985171	-0.00528781867681	-0.190896556923	-0.00954132777463	1.53279390896	87.6332887398	154.862206346	-212.751648366
0.666	631.566507881	45.4424403396	-3.26241397858	-1.16478568639e-05	-7.64898719299e-05	0.00453446589241	0.34139333589	-0.0148297201549	0.0158116167877	-9.74969695753e-06	-1.73381368531e-05	0.0330870795275	0.0296723546379	-0.0208389426387	-4.00901738318	1.91289148438e-06	0.000222023776809	0.00658308505417	-1.26944987692e-07	-2.94411754121e-05	-0.0482169344116	0.0303277353827	0.0442218628145	-26.869653117	54.7954917749	140.520034277	195.313962162	3.12424518246e-06	-0.000195399415724	0.0124860214282	-0.190906412111	-0.0101690469958	-2.78823235119	87.7881741272	154.908568396	305.475748658
0.667	631.611948285	45.4383674266	-4.88341188431	-1.17234921627e-05	-7.47807257721e-05	-0.0011161735767	0.341378360884	-0.0151202931265	-0.59695755993	-9.76276075769e-06	-8.78946346047e-06	-0.0159897327421	0.0296511587454	-0.0215528422286	2.5812182035	2.13559142265e-06	0.000223376099739	-0.00387843919454	-1.6113318408e-07	-3.89352173649e-05	0.0292288505059	0.0303692885473	0.038884466436	16.1948603599	54.9360351359	140.566687769	-102.006978512	2.92845717852e-06	-0.000196176592151	-0.0140403742821	-0.190916728396	-0.0104635228834	2.1992805762	87.9431055956	154.954368449	-213.875643969
0.668	631.657384188	45.4334377195	-4.97600221634	-1.17987176648e-05	-7.5670278504e-05	-0.000662931887199	0.341362976045	-0.0156493854952	-0.461227177409	-9.77853314504e-06	-2.27553112529e-05	-0.0119419628428	0.0296309295155	-0.01890561764	2.7132309736	2.35698280771e-06	0.000219406670364	-0.00406041955437	-1.87680319115e-07	-1.41590527042e-05	0.0203234788155	0.030415753806	0.0540460508218	14.1283084117	55.0765515605	140.466161337	-99.045886606	2.72774468315e-06	-0.00020524839859	-0.00410323859565	-0.190926270947	-0.00862158009687	1.48460499686	88.0979543103	154.743060964	-208.739325523
0.669	631.702815559	45.4293046875	-3.29006195068	-1.18733933754e-05	-7.36811426187e-05	0.00464120365773	0.341347225163	-0.0158523772585	0.0552436504513	-9.79589911158e-06	-1.19766218169e-05	0.033499341715	0.029611705633	-0.0195421474104	-3.98629051448	2.57697915355e-06	0.00022058602133	0.00641912148578	-2.08991717245e-07	-2.84637435565e-05	-0.0489328605201	0.0304665221749	0.0474906869915	-27.2390360724	55.2170417077	140.514133036	194.989285439	2.52476539183e-06	-0.000200710184059	0.0131796676565	-0.190935218909	-0.00927434343691	-2.79013167706	88.2527224382	154.79319471	309.006816626
0.67	631.748242814	45.425205657	-4.9079990387	-1.19461673584e-05	-7.18668233935e-05	-0.00101256520723	0.341331246808	-0.0161043328663	-0.559154866263	-9.80340157204e-06	-3.02829909935e-06	-0.01560269628	0.0295918144046	-0.0202403093835	2.58996656844	2.79816647362e-06	0.000221788618811	-0.00401392652297	-2.42526429185e-07	-3.86056803232e-05	0.0286489869868	0.0305111513296	0.0417676225023	15.792907094	55.3575790912	140.560633916	-101.987524927	2.32394703665e-06	-0.000200926526298	-0.0136123521337	-0.190944639418	-0.00956667460326	2.20546934439	88.4075404807	154.842890385	-209.615466833
[truncated: 34,330 more rows]
