# Supplementary material for: Roll Angle Estimation of a Motorcycle through Inertial Measurements
Source: Sensors (Basel). 2021 Oct 5;21(19):6626. doi: 10.3390/s21196626 (PMC8512544; doi:10.3390/s21196626)
Supplement: Supplementary file 1 [file sensors-21-06626-s001.zip › supplementary_material/WheelSensor_bend.csv]

0	0	0	83.4531522633	18.9641215863
0.001	0.0931481029091	0.0119961227367	102.843053555	5.0281238872
0.002	0.191391531043	0.0138615306706	93.6438027137	-1.29730801947
0.003	0.281008212794	0.0112141249204	85.5895607871	-3.99750348091
0.004	0.363036465778	0.00674743203994	78.466945182	-4.93588228004
0.005	0.438338406333	0.00176057070358	72.1369359277	-5.03784039268
0.006	0.507654877088	-0.00313884962444	66.4960055815	-4.76100026337
0.007	0.571633803617	-0.007684260253	61.4618474772	-4.32982099374
0.008	0.630847681624	-0.0117755313823	56.9659085366	-3.85272126493
0.009	0.685805307267	-0.0153921661641	52.9493427495	-3.38054829866
0.01	0.736960330068	-0.0185503139491	49.3607028515	-2.93574727135
0.011	0.784717945655	-0.0212816348413	46.154528324	-2.52689451288
0.012	0.829440413079	-0.0236230430716	43.2904065236	-2.15592194775
0.013	0.871451762884	-0.0256118511683	40.7322930854	-1.82169424578
0.014	0.911041900735	-0.0272835821826	38.4479826176	-1.52176778274
0.015	0.94847022871	-0.028671088446	36.4086733315	-1.25324474403
0.016	0.983968863229	-0.0298042998953	34.5885957061	-1.01317815453
0.017	1.01774550541	-0.0307102665191	32.9646886554	-0.798755093112
0.018	1.04998600647	-0.0314133296974	31.5163134671	-0.607371263532
0.019	1.08085666285	-0.0319353419136	30.2249993007	-0.436653168794
0.02	1.11050505072	-0.032295907229	29.0717764296	-0.284477462092
0.021	1.13906471606	-0.032512583772	28.0475542566	-0.14887562383
0.022	1.16665622774	-0.032601086343	27.1354691021	-0.0281295183067
0.023	1.19338595327	-0.0325754958641	26.3239819528	0.0793104762447
0.024	1.21934919405	-0.0324484236132	25.6024996073	0.174834025568
0.025	1.24463121526	-0.0322311639959	24.9615428083	0.259685209068
0.026	1.26930830133	-0.0319338326589	24.3926293377	0.334977464751
0.027	1.29344870055	-0.0315654902888	23.8881691106	0.401707275573
0.028	1.31711347025	-0.0311342534355	23.4413702868	0.460766430975
0.029	1.34035723301	-0.0306473936949	23.0461552207	0.512953050284
0.03	1.36322885324	-0.0301114264434	22.697085244	0.558981452717
0.031	1.38577204254	-0.0295321902196	22.389293357	0.599490994915
0.032	1.40802590122	-0.0289149177334	22.1184240049	0.635053977398
0.033	1.43002540282	-0.0282642993862	21.8805791982	0.666182717012
0.034	1.45180182758	-0.0275845400917	21.6722703116	0.693335872079
0.035	1.47338315022	-0.0268794101062	21.4903749663	0.716924098919
0.036	1.49479438693	-0.0261522905016	21.332098461	0.737315110299
0.037	1.5160579058	-0.0254062138469	21.1949392722	0.754838199047
0.038	1.53719370453	-0.0246439006057	21.0766581957	0.769788283369
0.039	1.558219659	-0.0238677917017	20.975250744	0.782429524512
0.04	1.5791517456	-0.0230800776583	20.8889224584	0.792998562301
0.041	1.60000424024	-0.0222827246728	20.8160668249	0.801707408725
0.042	1.62078989642	-0.0214774979504	20.7552455206	0.808746036019
0.043	1.64152010455	-0.0206659825866	20.7051707447	0.814284691573
0.044	1.66220503463	-0.0198496022566	20.6646894114	0.818475968487
0.045	1.68285376384	-0.0190296359435	20.6327690112	0.821456657839
0.046	1.70347439082	-0.0182072329117	20.6084849609	0.823349405659
0.047	1.72407413795	-0.0173834261113	20.5910092871	0.824264195197
0.048	1.74465944284	-0.0165591441771	20.5796005015	0.824299673196
0.049	1.76523604036	-0.0157352221723	20.5735945415	0.823544336458
0.05	1.78589316108	0.0226768706561	20.7406468868	76.0006413203
0.051	1.80680336122	0.127859451683	21.0797533935	134.364520734
0.052	1.82810474767	0.291093474027	21.5230195129	192.103523953
0.053	1.8498933442	0.511609188915	22.0541735505	248.927905824
0.054	1.87224967602	0.788395966223	22.658490081	304.645648792
0.055	1.91869866588	1.11966185529	70.2394896462	357.886129345
0.056	1.99523888976	1.5036254949	82.8409581142	410.041149875
0.057	2.09943867263	1.93892133155	125.558607625	460.550523418
0.058	2.24621323208	2.42402428998	167.990511263	509.655393445
0.059	2.43507361423	2.95753483683	209.730253039	557.365700246
0.06	2.66518853346	3.5380635457	250.499585432	603.691717503
0.061	2.93546776969	4.16423202807	290.058887016	648.64524723
0.062	3.24459756814	4.83467395577	328.200709891	692.23860817
0.063	3.59107069684	5.54803524705	364.745547511	734.483974392
0.064	3.97321298438	6.30297369081	399.539027562	775.392913139
0.065	4.38920749373	7.09815817036	432.449991141	814.976045958
0.066	4.83711704309	7.93226759086	463.369107574	853.242795031
0.067	5.3149054971	8.80398958618	492.207800461	890.201195615
0.068	5.8204580686	9.71201906646	518.897342542	925.857764953
0.069	6.35160075459	10.6550566603	543.388029434	960.217422706
0.07	6.90611895727	11.6318071017	565.64837591	993.283460024
0.071	7.48177529519	12.6409776093	585.664299934	1025.05755527
0.072	8.076326582	13.6812763042	603.438273687	1055.53983445
0.073	8.68753993386	14.7514107085	618.988430033	1084.72897428
0.074	9.31320795841	15.8500863682	632.347619062	1112.62234501
0.075	9.95116297475	16.9760056357	643.562413618	1139.21618998
0.076	10.5992902144	18.1278666494	652.692065692	1164.50583754
0.077	11.2555399561	19.3043625383	659.807417746	1188.48594027
0.078	11.9179385523	20.5041808761	664.989774624	1211.15073522
0.079	12.5845983111	21.7260034023	668.329742925	1232.49431714
0.08	13.2537262054	22.9685060181	669.926045627	1252.51091449
0.081	13.9236313884	24.2303590527	669.884320469	1271.19515479
0.082	14.5927315042	25.5102277808	668.315911088	1288.54230144
0.083	15.2595577899	26.8067731499	665.336660334	1304.5484367
0.084	15.9227589778	28.1186526459	661.065715396	1319.21055526
0.085	16.5811040127	29.4445211812	655.624354535	1332.52651546
0.086	17.2334836126	30.7830318232	649.134845263	1344.49476845
0.087	17.8789107071	32.1328360779	641.719343755	1355.11374098
0.088	18.5165198016	33.4925832852	633.498845177	1364.3806736
0.089	19.1455653214	34.8609184157	624.592194465	1372.28958741
0.09	19.7654190021	36.2364771218	615.115166967	1378.82782479
0.091	20.3755663998	37.6178761279	605.179628348	1383.97018747
0.092	20.9756026057	39.0036956618	594.892783545	1387.6688803
0.093	21.5652272604	40.3924480086	584.356525718	1389.83581318
0.094	22.1442389728	41.7825210362	573.666899162	1390.31024213
0.095	22.7125292709	43.172074406	562.913697114	1388.7964975
0.096	23.2700762354	44.5588407238	552.180231701	1384.73613813
0.097	23.8169380274	45.9397212415	541.543352289	1377.02489718
0.098	24.3532469057	47.2991951607	531.074404317	1341.92294131
0.099	24.879214486	48.6083845635	520.860756391	1276.45586427
0.1	25.3951388355	49.8445691597	510.987942513	1195.91332798
0.101	25.9013945364	50.9940730295	501.523459421	1103.09441176
0.102	26.3984191601	52.0460069798	492.525787865	1000.77348882
0.103	26.8867045875	52.9922131545	484.045067073	891.63886051
0.104	27.3667889107	53.8271527317	476.123579327	778.240293875
0.105	27.8392487651	54.5477463883	468.796129402	662.947019401
0.106	28.3046918461	55.1519364719	462.090032541	545.433147812
0.107	28.7637501325	55.6383215779	456.026540355	427.337064132
0.108	29.217074059	56.0092781098	450.621312533	314.575999616
0.109	29.6866920895	56.270944952	488.614748511	208.757684842
0.11	30.1730294064	56.4311461977	484.059885384	111.64480664
0.111	30.6552303669	56.4987449846	480.342035585	23.5527670719
0.112	31.1341217881	56.4828894941	477.440806811	-55.2637481028
0.113	31.6105051131	56.3928349904	475.325843208	-124.845259318
0.114	32.0851328324	56.2376950729	473.929595309	-185.434575536
0.115	32.5373997735	56.0263922878	430.604286892	-237.170994714
0.116	32.9683056129	55.7672704859	431.207391946	-281.072609095
0.117	33.4000335054	55.4680937126	432.24839307	-317.280937621
0.118	33.8329983047	55.1366097988	433.681205598	-345.686889851
0.119	34.2675675106	54.781402978	435.457206065	-364.726751741
0.12	34.7040604352	54.4110217756	437.528643098	-376.035653122
0.121	35.1427491123	54.0329206479	439.848711256	-380.166602321
0.122	35.5838582506	53.653970243	442.369565227	-377.734207423
0.123	36.0275640748	53.2804026949	445.042083207	-369.400888698
0.124	36.4739929843	52.9177704509	447.815735859	-355.863599475
0.125	36.9232201013	52.5709180811	450.638497991	-337.841140008
0.126	37.3752677229	52.2439664793	453.456745324	-316.06206353
0.127	37.8512027878	51.9401918918	498.4133845	-291.487111516
0.128	38.3505598715	51.6623126412	500.300782908	-264.271389753
0.129	38.8517809471	51.4124556645	502.141368258	-235.442563558
0.13	39.3547692309	51.1919046417	503.835199241	-205.659482051
0.131	39.8593345336	51.0013047741	505.295406306	-175.540253179
0.132	40.3651947139	50.8407072565	506.424954171	-145.6547821
0.133	40.8719647757	50.7096207163	507.115169563	-116.518298198
0.134	41.3791438562	50.6070685655	507.242991418	-88.5860033985
0.135	41.8648562198	50.531768007	464.181735672	-62.015113689
0.136	42.328823973	50.4819131746	463.753770709	-37.6945510171
0.137	42.7918058533	50.4552963732	462.209990019	-15.5390518978
0.138	43.2518686989	50.4496713318	457.915701195	4.28896915354
0.139	43.7020293395	50.4627240971	442.40557996	21.8165614381
0.14	44.134661839	50.4920682294	422.859419095	36.8717031479
0.141	44.546114337	50.5352280193	400.045576796	49.4478767589
0.142	44.9334807517	50.589747529	374.687252639	59.5911426395
0.143	45.294553088	50.6532398301	347.4574199	67.3934594914
0.144	45.6277692681	50.7234293464	318.97494027	72.9855730645
0.145	45.9321576448	50.7981869496	289.801813267	76.5296333078
0.146	46.2072793004	50.8755576571	260.441497901	78.2117817625
0.147	46.4531691653	50.953781012	231.33823188	78.2349281088
0.148	46.6702769142	51.03130443	202.877265943	76.811907744
0.149	46.8594085105	51.106789974	175.385926569	74.1591803171
0.15	47.0216691825	51.179115161	149.13541753	70.4911936745
0.151	47.1584085261	51.2473685084	124.343269657	66.0155011229
0.152	47.2711683346	51.3108406009	101.176347392	60.9286838248
0.153	47.3616336687	51.3690114911	79.7543207128	55.4130965769
0.154	47.4315875847	51.421535252	60.1535112448	49.6344252378
0.155	47.4828698514	51.4682224741	42.4110221267	43.740018934
0.156	47.5173398937	51.5090214535	26.5290625542	37.8579398673
0.157	47.5366504631	51.5440015789	12.0920762029	32.102311004
0.158	47.5646586364	51.573209501	43.9242703337	26.3135330994
0.159	47.6022321773	51.5969479785	31.2228115443	21.1634220574
0.16	47.6277919536	51.6157005004	19.8967410158	16.3416217417
0.161	47.6477260469	51.6315553786	19.9714456201	15.368134575
0.162	47.658106442	51.6430965296	0.789344584569	7.71416738257
0.163	47.6590302775	51.6504321768	1.05832645111	6.95712700486
0.164	47.6527874167	51.6542194971	-13.544048164	0.61751363799
0.165	47.6394245293	51.6545547135	-13.1817265768	0.0529190972447
0.166	47.6209940063	51.6521172047	-23.6793193482	-4.92793657631
0.167	47.5975030473	51.6469854948	-23.3025987316	-5.33548323438
0.168	47.5707120924	51.6397919543	-30.2793111205	-9.05159769952
0.169	47.5406002992	51.6305972848	-29.9442751259	-9.33774147928
0.17	47.5086183472	51.6199463886	-34.0196290016	-11.9640507996
0.171	47.4747279466	51.6078841417	-33.7611722387	-12.1604430377
0.172	47.4404377925	51.5951987928	-34.8191359118	-13.2102547549
0.173	47.4053327467	51.5815660336	-35.3909556437	-14.0552636348
0.174	47.3698627108	51.5671757431	-35.5491162241	-14.7253174633
0.175	47.3344115111	51.5521905291	-35.3532830551	-15.2451105677
0.176	47.2993052479	51.5367488283	-34.8592433371	-15.6382908374
0.177	47.2648166399	51.5209663742	-34.1179727819	-15.9266175553
0.178	47.2311698002	51.5049382465	-33.1757065803	-16.1296377853
0.179	47.1985449553	51.4887411689	-32.0739832614	-16.2645172998
0.18	47.1670830629	51.472435901	-30.8498014789	-16.3460185751
0.181	47.136890251	51.4560696031	-29.5358223803	-16.3865772672
0.182	47.1080420326	51.4396780904	-28.1606143508	-16.3964480273
0.183	47.0805872643	51.4232879184	-26.7489223499	-16.3838960044
0.184	47.0545518272	51.4069182632	-25.3219517525	-16.3554145172
0.185	47.0299420226	51.3905825792	-23.8976575434	-16.3159533367
0.186	47.0067476778	51.3742900299	-22.4910320789	-16.2691452466
0.187	46.9849449686	51.3580466964	-21.1143862829	-16.217521809
0.188	46.9644989651	51.3418565796	-19.7776207179	-16.1627119295
0.189	46.9453659128	51.3257224139	-18.4884838127	-16.1056193635
0.19	46.927495263	51.3096463155	-17.2528158948	-16.0465773903
0.191	46.910831466	51.2936302866	-16.0747779384	-15.9854804203
0.192	46.8953155446	51.2776765997	-14.9570648894	-15.9218934812
0.193	46.8808864605	51.2617880821	-13.9011034295	-15.8551416844
0.194	46.8674822914	51.2459683204	-12.9072346054	-15.78438171
0.195	46.8550412333	51.2302218005	-11.9748817831	-15.7086581215
0.196	46.8435024402	51.214553998	-11.1027044021	-15.6269469149
0.197	46.8328067188	51.1989714301	-10.2887382694	-15.5381888896
0.198	46.8228970882	51.1834816782	-9.53052294999	-15.441314932
0.199	46.8137192183	51.1680933881	-8.82521682978	-15.335265208
0.2	46.8052217597	51.1528162535	-8.16970049217	-15.2190038674
0.201	46.797356575	51.1376609864	-7.56066894904	-15.0915305205
0.202	46.7900788839	51.1226392763	-6.99471320584	-14.9518896453
0.203	46.7833473314	51.1077637422	-6.46839173511	-14.7991785817
0.204	46.7771239894	51.0930478755	-5.97829229012	-14.6325547956
0.205	46.771374301	51.0785059767	-5.52108456567	-14.4512427039
0.206	46.7660669766	51.0641530852	-5.0935642384	-14.2545404248
0.207	46.7611738501	51.0500049018	-4.69268874824	-14.041826386
0.208	46.7566697029	51.0360777055	-4.31560555473	-13.812566068
0.209	46.7525320636	51.0223882632	-3.95967319235	-13.5663185902
0.21	46.7487409891	51.0089537323	-3.62247577682	-13.3027432524
0.211	46.7452788354	50.9957915578	-3.30183152109	-13.0216057561
0.212	46.7421300217	50.9829193629	-2.99579589069	-12.7227840684
0.213	46.7392807938	50.970354834	-2.70265994966	-12.4062736854
0.214	46.7367189916	50.958115601	-2.42094448954	-12.0721922368
0.215	46.734433824	50.9462191133	-2.14939066768	-11.7207831666
0.216	46.7324156548	50.9346825125	-1.88694767654	-11.3524184525
0.217	46.730655802	50.9235225032	-1.632757999	-10.9676001668
0.218	46.7291463525	50.9127552227	-1.3861409761	-10.5669608675
0.219	46.7278799945	50.9023961109	-1.14657510445	-10.1512626223
0.22	46.7268498671	50.8924597823	-0.913679536432	-9.72139471024
0.221	46.7260494297	50.8829599	-0.687195438892	-9.27836992592
0.222	46.7254723482	50.8739090552	-0.466967407614	-8.8233195059
0.223	46.7251124018	50.8653186522	-0.25292544812	-8.35748665407
0.224	46.7249634052	50.8571987995	-0.0450677387416	-7.88221875206
0.225	46.7250191491	50.8495582109	0.156555466354	-7.39895833284
0.226	46.7252733552	50.8424041153	0.351856678724	-6.90923285484
0.227	46.7257196458	50.8357421772	0.54072458297	-6.41464342922
0.228	46.726351526	50.8295764292	0.723035927862	-5.91685263067
0.229	46.7271623769	50.8239092171	0.898665789515	-5.41757149622
0.23	46.7281454579	50.8187411584	1.06749629974	-4.91854593158
0.231	46.729293918	50.8140711141	1.22942376137	-4.42154260725
0.232	46.730600812	50.8098961755	1.384364333	-3.92833460122
0.233	46.7320591233	50.8062116648	1.53225822747	-3.44068689272
0.234	46.7336617888	50.8030111503	1.67307265848	-2.96034196764
0.235	46.7354017269	50.8002864765	1.80680362508	-2.4890056178
0.236	46.737271867	50.7980278071	1.93347660825	-2.02833316475
0.237	46.7392651785	50.7962236824	2.05314641073	-1.57991625741
0.238	46.7413746998	50.7948610891	2.1658962369	-1.145270437
0.239	46.743593566	50.7939255421	2.27183615044	-0.725823499262
0.24	46.7459150347	50.7934011779	2.37110106274	-0.322904922068
0.241	46.7483325094	50.7932708573	2.46384837851	0.0622636340559
0.242	46.7508395613	50.7935162774	2.55025540292	0.428576610982
0.243	46.7534299473	50.7941180915	2.63051661476	0.775051549077
0.244	46.7560976261	50.7950560346	2.70484093577	1.10083475709
0.245	46.758836771	50.7963090548	2.7734490186	1.40520558506
0.246	46.7616417809	50.7978554473	2.83657066524	1.68757937849
0.247	46.7645072874	50.7996729915	2.8944423981	1.94750893861
0.248	46.7674281612	50.8017390883	2.94730527326	2.18468473107
0.249	46.7703995153	50.8040308975	2.99540289119	2.39893367887
0.25	46.7734167066	50.8065254727	3.0389797017	2.59021671861
0.251	46.7764753362	50.8091998937	3.07827953622	2.75862523913
0.252	46.7795712482	50.8120313944	3.11354443431	2.90437627584
0.253	46.7827005273	50.814997486	3.14501372352	3.02780681849
0.254	46.7858594958	50.818076073	3.17292330414	3.12936715782
0.255	46.7890447101	50.8212455633	3.19750523567	3.20961347967
0.256	46.7922529564	50.8244849699	3.2189874202	3.26919979602
0.257	46.7954812469	50.8277740045	3.23759353906	3.30886930972
0.258	46.7987268152	50.8310931619	3.25354311615	3.3294454515
0.259	46.8019871126	50.8344237959	3.26705166325	3.33182255179
0.26	46.8052598039	50.8377481853	3.2783309333	3.31695640087
0.261	46.808542764	50.8410495909	3.2875892818	3.28585478663
0.262	46.8118340746	50.8443123024	3.2950319387	3.23956808448
0.263	46.8151320213	50.8475216764	3.30086142197	3.17918001115
0.264	46.8184350909	50.8506641658	3.30527782813	3.10579867661
0.265	46.8217419694	50.8537273391	3.3084791638	3.02054801583
0.266	46.8250515398	50.8566998929	3.31066155434	2.9245595783
0.267	46.8283628803	50.8595716552	3.31201943755	2.81896492839
0.268	46.8316752628	50.8623335818	3.31274563074	2.70488842577
0.269	46.8349881513	50.8649777464	3.31303135306	2.58344078809
0.27	46.8383012001	50.8674973234	3.31306613609	2.45571309328
0.271	46.8416142519	50.8698865657	3.31303761154	2.32277150452
0.272	46.8449273364	50.8721407777	3.31313124672	2.18565259874
0.273	46.848240667	50.8742562837	3.31352997571	2.04535930604
0.274	46.8515546388	50.8762303921	3.31441373751	1.90285754204
0.275	46.8548698252	50.8780613576	3.31595890224	1.7590733096
0.276	46.8581869735	50.8797483394	3.31833772361	1.61489046365
0.277	46.8615070012	50.8812913592	3.32171764225	1.47114902735
0.278	46.8648309903	50.8826912557	3.32626058161	1.32864389569
0.279	46.8681601817	50.8839496397	3.33212221414	1.18812414259
0.28	46.8714959684	50.8850688481	3.33945117891	1.05029264838
0.281	46.8748398881	50.8860518974	3.3483883664	0.915806084871
0.282	46.8781936154	50.8869024382	3.35906612128	0.785275369883
0.283	46.8815589522	50.887624709	3.37160752714	0.659266233444
0.284	46.8849378188	50.8882234922	3.38612571359	0.538300156593
0.285	46.8883322433	50.88870407	3.40272318572	0.422855444252
0.286	46.8917443505	50.889072182	3.4214912653	0.313368543983
0.287	46.8951763509	50.8893339839	3.44250952452	0.210235394537
0.288	46.8986305284	50.8894960081	3.46584536135	0.113812968135
0.289	46.9021092279	50.889565125	3.49155362695	0.0244208723307
0.29	46.9056148428	50.8895485069	3.51967635751	-0.0576570853591
0.291	46.9091498023	50.8894535928	3.55024253577	-0.132171191275
0.292	46.9127165576	50.8892880551	3.58326806128	-0.198904208839
0.293	46.9163175695	50.8890597681	3.61875573546	-0.257669717073
0.294	46.919955295	50.888776778	3.6566953212	-0.308310486376
0.295	46.9236321746	50.8884472743	3.69706378132	-0.350696958601
0.296	46.9273506192	50.888079563	3.73982552439	-0.384725682437
0.297	46.9311129984	50.8876820412	3.78493283689	-0.410317860544
0.298	46.934921628	50.8872631733	3.83232623339	-0.427417963743
0.299	46.9387787586	50.8868314681	3.88193506002	-0.435992442071
0.3	46.9426865652	50.8863954577	3.93367808312	-0.436028391123
0.301	46.9466471363	50.8859636773	3.98746410757	-0.427532441914
0.302	46.9506624647	50.8855446463	4.04319272935	-0.410529635847
0.303	46.9547344386	50.8851468502	4.10075505078	-0.385062426329
0.304	46.9588648334	50.8847787242	4.16003450006	-0.351189658046
0.305	46.9630553044	50.8844486365	4.22090765834	-0.308985777199
0.306	46.9673073808	50.8841648736	4.28324507922	-0.258539937437
0.307	46.9716224594	50.883935626	4.34691212326	-0.199955314398
0.308	46.9760018004	50.8837689741	4.41176986694	-0.133348427713
0.309	46.9804465233	50.8836728757	4.47767589986	-0.0588484406471
0.31	46.9849576039	50.8836551531	4.54448521882	0.0234032943845
0.311	46.989535872	50.8837234817	4.61205095798	0.113253846765
0.312	46.9941820101	50.8838853781	4.68022532016	0.210539095104
0.313	46.9988965529	50.8841481898	4.74886019528	0.315084241331
0.314	47.0036798869	50.884519084	4.81780798733	0.426704153419
0.315	47.0085322521	50.885005038	4.88692228496	0.545203737915
0.316	47.0134537425	50.885612829	4.95605847985	0.670378305018
0.317	47.0184443089	50.8863490251	5.02507441491	0.802013866603
0.318	47.0235037616	50.8872199757	5.0938308686	0.939887464046
0.319	47.0286317731	50.8882318032	5.16219212115	1.0837674588
0.32	47.0338278823	50.8893903938	5.23002637178	1.23341383785
0.321	47.0390914986	50.89070139	5.29720614105	1.38857852668
0.322	47.0444219059	50.8921701821	5.36360859126	1.54900565743
0.323	47.0498182682	50.8938019009	5.42911587656	1.71443191171
0.324	47.0552796338	50.8956014103	5.49361532182	1.88458686322
0.325	47.0608049412	50.8975733004	5.55699963868	2.05919328332
0.326	47.0663930246	50.8997218808	5.61916708201	2.23796752095
0.327	47.0720426189	50.9020511745	5.68002149463	2.42061991245
0.328	47.0777523659	50.904564912	5.73947247118	2.60685517639
0.329	47.0835208197	50.907266526	5.79743520916	2.79637282342
0.33	47.0893464526	50.9101591463	5.85383062065	2.98886767775
0.331	47.0952276606	50.9132455953	5.90858523548	3.18403028697
0.332	47.1011627687	50.9165283842	5.96163104475	3.38154751807
0.333	47.107150037	50.9200097095	6.01290547103	3.58110304177
0.334	47.1131876653	50.9236914499	6.06235114485	3.78237789869
0.335	47.1192737988	50.9275751645	6.10991579294	3.98505114764
0.336	47.1254065326	50.9316620902	6.15555199236	4.18880037963
0.337	47.1315839171	50.9359531416	6.19921702147	4.39330244064
0.338	47.137803962	50.9404489099	6.24087258428	4.59823399037
0.339	47.1440646406	50.945149663	6.28048461676	4.80327224731
0.34	47.1503638944	50.9500553469	6.31802304089	5.00809556991
0.341	47.1566996367	50.9551655868	6.35346153378	5.21238420904
0.342	47.1630697561	50.9604796894	6.38677722216	5.41582094133
0.343	47.1694721199	50.9659966457	6.41795051843	5.61809173971
0.344	47.1759045776	50.9717151348	6.44696485996	5.81888649613
0.345	47.1823649633	50.9776335279	6.47380641103	6.01789966971
0.346	47.1888510984	50.9837498932	6.49846389145	6.21483089775
0.347	47.1953607945	50.9900620015	6.52092834562	6.40938571841
0.348	47.2018918552	50.9965673324	6.54119291157	6.60127612948
0.349	47.2084420779	51.0032630811	6.55925258994	6.7902212441
0.35	47.2150092563	51.0101461657	6.57510411739	6.97594781965
0.351	47.2215911812	51.017213235	6.58874572068	7.15819084644
0.352	47.2281856426	51.0244606775	6.60017699748	7.33669407666
0.353	47.2347904304	51.0318846297	6.6093987152	7.51121050119
0.354	47.2414033361	51.0394809864	6.61641273648	7.68150276691
0.355	47.2480221534	51.0472454096	6.62122178823	7.84734366834
0.356	47.254644679	51.0551733397	6.62382946908	8.00851651281
0.357	47.2612687138	51.0632600057	6.62424007803	8.16481541842
0.358	47.2678920631	51.0715004362	6.62245854735	8.31604567915
0.359	47.2745125376	51.0798894711	6.61849036813	8.46202399582
0.36	47.2811279535	51.0884217724	6.61234156787	8.60257869214
0.361	47.2877361336	51.0970918367	6.6040186137	8.73754992336
0.362	47.2943349071	51.1058940066	6.59352841973	8.86678982526
0.363	47.3009221105	51.1148224828	6.58087833971	8.9901625663
0.364	47.3074955878	51.1238713363	6.56607611477	9.10754445195
0.365	47.3140531908	51.1330345205	6.54912990332	9.21882394701
0.366	47.3205927799	51.1423058833	6.53004830331	9.32390165329
0.367	47.3271122242	51.1516791793	6.5088403523	9.42269025743
0.368	47.3336094022	51.1611480816	6.48551557213	9.51511442661
0.369	47.340082202	51.1707061942	6.46008401364	9.60111074895
0.37	47.3465285221	51.1803470633	6.4325562492	9.6806275323
0.371	47.352946272	51.1900641894	6.40294347703	9.75362461805
0.372	47.3593333725	51.1998510383	6.37125756592	9.82007323205
0.373	47.3656877568	51.2097010528	6.33751109242	9.87995569408
0.374	47.3720073711	51.2196076633	6.30171738565	9.9332651794
0.375	47.3782901751	51.2295642986	6.2638906464	9.98000545055
0.376	47.3845341434	51.2395643966	6.22404592484	10.0201905593
0.377	47.390737266	51.2496014141	6.18219927698	10.0538444892
0.378	47.3968975495	51.2596688368	6.13836774975	10.0810009018
0.379	47.4030130181	51.2697601886	6.09256947786	10.1017027125
0.38	47.4090817147	51.2798690409	6.0448237434	10.1160017624
0.381	47.4151017021	51.289989021	5.99515102059	10.123958461
0.382	47.4210710641	51.3001138209	5.9435730204	10.1256413832
0.383	47.426987907	51.310237205	5.89011278749	10.1211269349
0.384	47.4328503608	51.320353018	5.83479470015	10.1104988828
0.385	47.4386565804	51.3304551914	5.77764452249	10.0938480273
0.386	47.4444047474	51.3405377513	5.71868944168	10.0712717846
0.387	47.4500930711	51.3505948241	5.65795813501	10.0428737998
0.388	47.4557197906	51.3606206428	5.59548074007	10.0087635368
0.389	47.4612831754	51.3706095525	5.53128889948	9.96905589104
0.39	47.4667815278	51.3805560158	5.46541583538	9.92387080193
0.391	47.4722131838	51.3904546177	5.39789621532	9.87333285064
0.392	47.4775765151	51.4003000695	5.32876633853	9.81757088751
0.393	47.4828699302	51.4100872138	5.25806396455	9.75671768188
0.394	47.4880918764	51.4198110274	5.18582841009	9.69090948999
0.395	47.4932408409	51.429466625	5.11210051179	9.62028574944
0.396	47.4983153524	51.4390492623	5.03692255914	9.54498869926
0.397	47.5033139829	51.4485543381	4.96033833176	9.46516299248
0.398	47.5082353485	51.4579773973	4.88239299506	9.38095546514
0.399	47.5130781116	51.4673141324	4.80313313752	9.29251466691
0.4	47.5178409815	51.4765603851	4.72260665148	9.1999906674
0.401	47.5225227162	51.4857121477	4.64086271077	9.10353462398
0.402	47.5271221234	51.4947655643	4.55795173347	9.003298603
0.403	47.5316380619	51.5037169312	4.47392526269	8.8994351998
0.404	47.5360694425	51.5125626975	4.38883597404	8.79209729284
0.405	47.5404152293	51.521299465	4.30273754895	8.68143776059
0.406	47.5446744404	51.5299239885	4.21568455547	8.567609258
0.407	47.5488461489	51.5384331751	4.12773249298	8.45076390356
0.408	47.5529294839	51.5468240836	4.03893761337	8.33105310798
0.409	47.5569236311	51.5550939238	3.94935680181	8.20862729847
0.41	47.5608278334	51.5632400554	3.85904761404	8.08363573253
0.411	47.5646413912	51.5712599863	3.76806804538	7.95622624457
0.412	47.5683636635	51.5791513721	3.67647652328	7.82654517889
0.413	47.5719940676	51.5869120132	3.58433177322	7.69473700225
0.414	47.5755320799	51.5945398538	3.49169271439	7.56094428897
0.415	47.5789772354	51.6020329797	3.3986184001	7.42530754209
0.416	47.5823291286	51.609389616	3.30516786128	7.28796491027
0.417	47.5855874125	51.6166081245	3.2114000544	7.14905224741
0.418	47.5887517994	51.623687002	3.11737371236	7.00870275497
0.419	47.5918220599	51.630624877	3.02314732224	6.86704707146
0.42	47.594798023	51.637420507	2.92877892405	6.72421297431
0.421	47.5976795756	51.6440727762	2.83432611823	6.58032537997
0.422	47.6004666616	51.650580692	2.73984588683	6.43550623953
0.423	47.6031592818	51.6569433823	2.64539457858	6.28987435997
0.424	47.5839646665	51.6632305793	-41.0346251503	6.2845197767
0.425	47.5439674234	51.6693802723	-38.9598611668	6.01486615837
0.426	47.5061535488	51.6752632799	-36.6678880677	5.75114899874
0.427	47.4702345719	51.680933104	-35.1700657085	5.58849927783
0.428	47.4368239098	51.6863483312	-31.6512583941	5.24195508659
0.429	47.4058171767	51.6915206788	-30.3622078672	5.10274019837
0.43	47.3774368405	51.6964472285	-26.3984645754	4.75035914779
0.431	47.3515754166	51.7011387298	-25.3243832737	4.63264346123
0.432	47.3282957734	51.705592869	-21.2349030823	4.27563495934
0.433	47.3074931451	51.7098192084	-20.370353438	4.17704381049
0.434	47.2891087567	51.7138163947	-16.3984233439	3.81732884049
0.435	47.2730448716	51.7175927084	-15.7293469533	3.73529845476
0.436	47.2591555648	51.7211481951	-12.0492665991	3.3756749928
0.437	47.2473530674	51.7244898499	-11.5557282567	3.30763454735
0.438	47.2367469304	51.7276935188	-9.65654580295	3.09970320761
0.439	47.2279674788	51.7306906991	-7.90235731751	2.89465732872
0.44	47.2208695706	51.733484645	-6.29345907271	2.69323456287
0.441	47.2153067314	51.7360790945	-4.83221936971	2.49566449225
0.442	47.211131319	51.7384780706	-3.51860549301	2.30228772759
0.443	47.2081967261	51.740685888	-2.35058031231	2.11334703863
0.444	47.2063592395	51.7427070974	-1.32439274341	1.92907172441
0.445	47.2054796062	51.7445464636	-0.434873856604	1.74966070056
0.446	47.2054243159	51.7462089379	0.324293166399	1.57528786361
0.447	47.2060666238	51.7476996308	0.960322618484	1.40609791875
0.448	47.2072873345	51.749023782	1.4810988009	1.24220435321
0.449	47.2089753696	51.7501867275	1.8949714154	1.08368662
0.45	47.2110281421	51.7511938651	2.21057354659	0.930588617921
0.451	47.21335176	51.7520506181	2.43666222692	0.782917380333
0.452	47.2158610812	51.7527623982	2.58198026568	0.640642881393
0.453	47.2184796406	51.7533345688	2.65513849258	0.503698274493
0.454	47.2211394684	51.7537724084	2.66451707482	0.371980935335
0.455	47.2237808192	51.7540810759	2.6181845963	0.245354101062
0.456	47.2263518281	51.7542655775	2.52383311093	0.123648926616
0.457	47.2288081087	51.7543307355	2.38872808218	0.00666718184948
0.458	47.2311123084	51.7542811612	2.21967126429	-0.105815917253
0.459	47.2332336317	51.754121229	2.02297538519	-0.214048475027
0.46	47.2351473439	51.7538550555	1.80444906652	-0.318298533559
0.461	47.2368342637	51.753486481	1.56939058006	-0.418850451708
0.462	47.2382802537	51.7530190551	1.32258942723	-0.516001418233
0.463	47.2394757155	51.7524560255	1.06833411753	-0.610057801008
0.464	47.2404150954	51.7518003307	0.810425683856	-0.701331630349
0.465	47.241096406	51.7510545963	0.552195519209	-0.790137186646
0.466	47.2415207671	51.7502211339	0.296526581049	-0.87678770721
0.467	47.2416919693	51.7493019439	0.0458777695894	-0.961592376232
0.468	47.2416160631	51.7482987209	-0.19768999517	-1.04485344887
0.469	47.2413009751	51.7472128624	-0.432486057281	-1.12686370313
0.47	47.2407561514	51.7460454786	-0.657161444426	-1.20790395141
0.471	47.2399922307	51.744797406	-0.870679929852	-1.2882411927
0.472	47.2390207462	51.7434692221	-1.07228897512	-1.36812669039
0.473	47.2378538562	51.7420612614	-1.26149116457	-1.44779458642
0.474	47.2365041025	51.7405736338	-1.43801617622	-1.52746063471
0.475	47.2349841976	51.7390062428	-1.60179366171	-1.60732133687
0.476	47.2333068371	51.7373588056	-1.75292722881	-1.68755322695
0.477	47.2314845386	51.7356308727	-1.89166979492	-1.76831251383
0.478	47.2295295037	51.733821849	-2.01840014756	-1.84973496199
0.479	47.227453503	51.7319310135	-2.13360120356	-1.93193584681
0.48	47.2252677826	51.7299575405	-2.23783960938	-2.015010342
0.481	47.2229829892	51.7279005184	-2.33174712956	-2.09903384745
0.482	47.2206091139	51.7257589701	-2.41600354016	-2.18406274915
0.483	47.2181554516	51.7235318712	-2.49132111669	-2.27013500035
0.484	47.2156305756	51.7212181681	-2.5584308058	-2.35727110505
0.485	47.2130423252	51.7188167951	-2.61806993186	-2.44547505677
0.486	47.2103978046	51.7163266899	-2.67097128928	-2.5347353667
0.487	47.2077033921	51.7137468091	-2.71785378456	-2.62502621114
0.488	47.204964758	51.7110761417	-2.75941446424	-2.71630851924
0.489	47.2021868898	51.7083137219	-2.79632179439	-2.80853113532
0.49	47.1993741239	51.7054586403	-2.82921014726	-2.90163202584
0.491	47.1965301811	51.7025100546	-2.85867545009	-2.9955394417
0.492	47.1936582074	51.6994671984	-2.88527186215	-3.09017302096
0.493	47.1907608168	51.6963293894	-2.90950940549	-3.18544495106
0.494	47.1878401359	51.6930960364	-2.93185243011	-3.28126096725
0.495	47.1848978502	51.6897666452	-2.95271892846	-3.37752145529
0.496	47.1819352505	51.6863408233	-2.972480461	-3.47412233055
0.497	47.178953279	51.6828182842	-2.99146261811	-3.57095596194
0.498	47.1759525745	51.6791988502	-3.00994621217	-3.66791206598
0.499	47.1729335171	51.675482455	-3.02816873789	-3.76487837732
0.5	47.1698962696	51.6716691451	-3.04632622004	-3.86174140871
0.501	47.1668408188	51.6677590808	-3.06457547843	-3.95838710666
0.502	47.1637670128	51.6637525366	-3.08303639293	-4.05470134318
0.503	47.1606745973	51.6596499007	-3.10179464519	-4.15057043731
0.504	47.1575632478	51.6554516747	-3.12090440094	-4.24588160217
0.505	47.1544326001	51.6511584722	-3.14039096236	-4.34052336216
0.506	47.1512822777	51.6467710176	-3.1602538377	-4.43438579142
0.507	47.1481119161	51.6422901443	-3.18046933413	-4.52736082673
0.508	47.1449211847	51.6377167927	-3.2009935081	-4.61934250593
0.509	47.1417098056	51.6330520079	-3.22176468372	-4.71022708714
0.51	47.1384775701	51.6282969377	-3.24270629883	-4.79991327226
0.511	47.1352243524	51.6234528299	-3.26372924447	-4.8883022517
0.512	47.1319501206	51.6185210299	-3.28473421931	-4.97529780865
0.513	47.1286549465	51.6135029778	-3.30561411381	-5.06080636382
0.514	47.1253390114	51.6084002061	-3.32625594735	-5.14473707974
0.515	47.1220026121	51.6032143367	-3.34654282033	-5.22700177133
0.516	47.1186461628	51.5979470783	-3.36635570228	-5.30751496553
0.517	47.1152701974	51.5926002239	-3.38557502627	-5.38619397581
0.518	47.1118753689	51.5871756475	-3.40408197045	-5.46295876801
0.519	47.108462448	51.5816753021	-3.42175999284	-5.53773204982
0.52	47.1050323201	51.5761012164	-3.43849569559	-5.61043922603
0.521	47.1015859823	51.5704554926	-3.4541798979	-5.68100841343
0.522	47.0981245382	51.5647403032	-3.46870841086	-5.74937039614
0.523	47.1166892119	51.5588405134	40.5980558246	-6.05020929873
0.524	47.1561871851	51.5528207722	38.3978905976	-5.98927298188
0.525	47.1937980171	51.5468647751	36.8237733543	-5.92272131145
0.526	47.2288858565	51.5409662829	33.3519055396	-5.87426315248
0.527	47.2615536599	51.5351146135	31.9837011248	-5.82907560468
0.528	47.291464198	51.5293154557	27.8373751342	-5.76924005151
0.529	47.3187264063	51.5235589288	26.6870414615	-5.74381373823
0.53	47.3431875864	51.5178508605	22.2353188545	-5.6723228693
0.531	47.3649559322	51.5121828015	21.3013727367	-5.66379500926
0.532	47.3840249719	51.5065602445	16.8367065787	-5.5813190937
0.533	47.4004972823	51.5009762273	16.1079142541	-5.58671528101
0.534	47.4144772435	51.4954353963	11.8520081192	-5.49494673312
0.535	47.4260583515	51.4899322608	11.3102079481	-5.51132428646
0.536	47.435424231	51.4844701907	7.42155086994	-5.41281582415
0.537	47.4426570501	51.4790451044	7.04408730567	-5.43735682964
0.538	47.4487371926	51.473626541	5.11619783938	-5.39976993203
0.539	47.4529684566	51.4682450178	3.34633006155	-5.36327651143
0.54	47.4555078157	51.462899447	1.73238824308	-5.32786510885
0.541	47.4565123655	51.4575888495	0.276711314917	-5.29332980514
0.542	47.4561402049	51.4523123404	-1.02103254199	-5.25968839228
0.543	47.4545481564	51.4470689903	-2.16306440532	-5.22701188922
0.544	47.4518899739	51.441857782	-3.15330074728	-5.19540469348
0.545	47.44831478	51.4366775926	-3.9970869571	-5.16497418284
0.546	47.4439657527	51.4315271964	-4.70096768439	-5.13581812382
0.547	47.438979037	51.4264052796	-5.27246363461	-5.10801538825
0.548	47.433482873	51.4213104617	-5.71986444294	-5.08162045479
0.549	47.4275969232	51.4162413217	-6.05203521252	-5.05665953457
0.55	47.4214317863	51.4111964277	-6.27823859453	-5.033128649
0.551	47.4150886812	51.4061743671	-6.40797166526	-5.0109924823
0.552	47.4086592859	51.4011737787	-6.45081885159	-4.990184322
0.553	47.4022257166	51.396193383	-6.4163197279	-4.97060702741
0.554	47.3958606303	51.3912320124	-6.31385283172	-4.9521343112
0.555	47.3896274369	51.3862886387	-6.15253417194	-4.93461298943
0.556	47.3835806043	51.3813623995	-5.94113084674	-4.91786548495
0.557	47.3777660446	51.3764526204	-5.68798866868	-4.90169273317
0.558	47.3722215634	51.3715588353	-5.40097370744	-4.88587750494
0.559	47.3669773633	51.3666808027	-5.08742649853	-4.87018769979
0.56	47.3620565857	51.3618185189	-4.75412859023	-4.85437993705
0.561	47.3574758813	51.3569722274	-4.40728020668	-4.83820302784
0.562	47.3532459972	51.3521424252	-4.05248814821	-4.82140137255
0.563	47.3493723715	51.3473298653	-3.694763273	-4.80371846259
0.564	47.3458557269	51.3425355561	-3.33852598071	-4.78489987552
0.565	47.3426926543	51.337760758	-2.9876191169	-4.76469630003
0.566	47.3398761811	51.3330069767	-2.64532724023	-4.7428662926
0.567	47.337396317	51.3282759543	-2.31440111995	-4.7191786468
0.568	47.3352405731	51.3235696577	-1.99708655477	-4.6934145689
0.569	47.3333944514	51.3188902656	-1.69515685737	-4.66536954045
0.57	47.3318418992	51.3142401534	-1.40994749963	-4.63485488296
0.571	47.330565729	51.3096218765	-1.14239306748	-4.60169886053
0.572	47.329548	51.3050381532	-0.893064886332	-4.5657478869
0.573	47.3287703629	51.3004918457	-0.662209227681	-4.52686704695
0.574	47.3282143657	51.2959859419	-0.449785277247	-4.48494054377
0.575	47.3278617218	51.2915235357	-0.255502417684	-4.43987189233
0.576	47.3276945424	51.2871078078	-0.0788563638926	-4.39158388972
0.577	47.3276955324	51.2827420067	0.0808362662792	-4.34001836181
0.578	47.3278481531	51.2784294297	0.224405169487	-4.2851357013
0.579	47.3281367536	51.2741734046	0.352795705199	-4.22691436112
0.58	47.3285466716	51.2699772724	0.467040359974	-4.16535013914
0.581	47.3290643082	51.2658443697	0.568232789636	-4.10045522451
0.582	47.3296771766	51.2617780134	0.657504096627	-4.03225748241
0.583	47.3303739296	51.2577814849	0.736001804471	-3.96079933643
0.584	47.3311443661	51.2538580169	0.804871141911	-3.88613672554
0.585	47.331979421	51.2500107795	0.865238815546	-3.80833810568
0.586	47.33287114	51.2462428688	0.918199077249	-3.72748327255
0.587	47.3338126406	51.242557296	0.964802145958	-3.64366231859
0.588	47.334798064	51.2389569776	1.00604467094	-3.55697450042
0.589	47.3358225174	51.2354447268	1.04286216199	-3.46752713621
0.59	47.3368820102	51.2320232459	1.07612334192	-3.37543463707
0.591	47.337973385	51.2286951199	1.1066262126	-3.28081731498
0.592	47.3390942458	51.225462811	1.1350954324	-3.18380057812
0.593	47.3402428842	51.2223286538	1.16218133271	-3.08451385796
0.594	47.3414182048	51.219294852	1.18845997751	-2.98308978975
0.595	47.342619652	51.2163634754	1.21443431079	-2.8796633184
0.596	47.3438471372	51.2135364583	1.24053621292	-2.77437096834
0.597	47.34510097	51.2108155978	1.26712930202	-2.66735000908
0.598	47.3463817908	51.2082025538	1.29451233149	-2.55873797834
0.599	47.3476905085	51.2056988489	1.32292306423	-2.44867177308
0.6	47.3490282414	51.2033058694	1.35254262388	-2.33728735149
0.601	47.3503962626	51.2010248662	1.38349989057	-2.22471910715
0.602	47.3517959507	51.1988569569	1.41587632895	-2.11109940708
0.603	47.3532287442	51.1968031281	1.44971060753	-1.99655817449
0.604	47.3546961013	51.1948642377	1.48500350118	-1.8812225908
0.605	47.3561994642	51.1930410181	1.52172242105	-1.76521676779
0.606	47.3577402285	51.191334079	1.55980619788	-1.64866140485
0.607	47.3593197162	51.1897439114	1.5991691798	-1.53167365491
0.608	47.3609391537	51.1882708912	1.63970564306	-1.41436691582
0.609	47.3625996533	51.1869152824	1.68129360676	-1.2968506813
0.61	47.3643021993	51.1856772419	1.72379851341	-1.17923034728
0.611	47.3660476369	51.1845568231	1.76707658172	-1.06160727143
0.612	47.3678366641	51.1835539801	1.81097789109	-0.944078579545
0.613	47.3696698277	51.1826685723	1.85534916818	-0.82673715055
0.614	47.3715475204	51.1819003678	1.90003621578	-0.709671750665
0.615	47.3734699816	51.1812490486	1.94488616288	-0.592966780066
0.616	47.3754372993	51.1807142139	1.9897492528	-0.476702585816
0.617	47.3774494142	51.1802953849	2.03448049724	-0.360955297947
0.618	47.3795061249	51.1799920088	2.07894101739	-0.245796978474
0.619	47.381607095	51.1798034625	2.12299916148	-0.131295636296
0.62	47.3837518602	51.179729057	2.16653127968	-0.017515450716
0.621	47.3859398371	51.179768041	2.20942251384	0.095483392477
0.622	47.3881703319	51.1799196048	2.25156706572	0.207644343376
0.623	47.3904425498	51.1801828843	2.2928685993	0.318914547563
0.624	47.3927556043	51.1805569639	2.33324036002	0.429244607687
0.625	47.395108527	51.1810408805	2.37260505557	0.538588628173
0.626	47.3975002769	51.1816336268	2.41089478135	0.6469040066
0.627	47.3999297497	51.1823341544	2.44805079699	0.75415122509
0.628	47.4023957866	51.183141377	2.48402309418	0.860293909907
0.629	47.4048971832	51.1840541732	2.51877003908	0.965298548341
0.63	47.4074326972	51.1850713898	2.55225795507	1.0691345036
0.631	47.4100010565	51.1861918439	2.58446057141	1.17177377641
0.632	47.412600966	51.1874143262	2.61535838246	1.27319085598
0.633	47.4152311143	51.188737603	2.64493827522	1.37336273491
0.634	47.4178901798	51.1901604187	2.67319282889	1.472268641
0.635	47.4205768361	51.1916814981	2.70011977851	1.56989005208
0.636	47.4232897568	51.1932995483	2.72572144866	1.66621036828
0.637	47.4260276195	51.195013261	2.75000411272	1.76121500134
0.638	47.4287891104	51.196821314	2.77297763526	1.85489106178
0.639	47.4315729266	51.1987223733	2.79465478659	1.94722744823
0.64	47.4343777794	51.2007150942	2.81505081058	2.03821447492
0.641	47.4372023963	51.2027981235	2.83418297768	2.12784397602
0.642	47.4400455229	51.2049701	2.85207013786	2.2161090523
0.643	47.4429059241	51.2072296565	2.86873230338	2.3030039221
0.644	47.4457823854	51.2095754204	2.88419035077	2.38852399588
0.645	47.4486737134	51.2120060152	2.89846557379	2.47266551852
0.646	47.4515787359	51.2145200608	2.91157950461	2.55542565882
0.647	47.4544963025	51.2171161747	2.92355358601	2.63680222631
0.648	47.4574252838	51.2197929727	2.93440894783	2.71679368615
0.649	47.4603645713	51.2225490691	2.94416616857	2.79539899528
0.65	47.463313077	51.2253830773	2.952845186	2.87261749804
0.651	47.4662697321	51.2282936105	2.96046507359	2.9484488368
0.652	47.4692334867	51.2312792813	2.96704398096	3.02289283276
0.653	47.4722033081	51.2343387024	2.97259896994	3.09594938159
0.654	47.4751781806	51.2374704863	2.97714601457	3.1676184088
0.655	47.4781571036	51.2406732454	2.98069991171	3.23789973557
0.656	47.4811390907	51.2439455918	2.98327426612	3.30679294467
0.657	47.4841231685	51.2472861369	2.98488143086	3.37429741025
0.658	47.4871083755	51.2506934917	2.985532552	3.44041207433
0.659	47.4900937606	51.2541662655	2.98523758352	3.50513552129
0.66	47.493078382	51.2577030661	2.98400528729	3.56846576929
0.661	47.4960613063	51.2613024992	2.98184330761	3.63040030003
0.662	47.4990416071	51.2649631673	2.9787581414	3.69093595445
0.663	47.5020183638	51.2686836697	2.97475524247	3.75006884336
0.664	47.5049906609	51.2724626013	2.96983912587	3.80779436231
0.665	47.5079575872	51.276298552	2.96401327848	3.86410707235
0.666	47.510918234	51.2801901059	2.95728045702	3.91900075972
0.667	47.5138716955	51.2841358404	2.94964243472	3.97246821225
0.668	47.5168170669	51.2881343253	2.94110041857	4.02450144291
0.669	47.5197534446	51.2921841217	2.93165490031	4.07509145141
0.67	47.5226799249	51.2962837816	2.92130574584	4.12422828376
0.671	47.5255956039	51.3004318462	2.91005237401	4.17190103233
0.672	47.528499577	51.3046268457	2.89789369702	4.21809782088
0.673	47.531390938	51.3088672975	2.88482832909	4.26280577481
0.674	47.5342687794	51.3131517059	2.87085449696	4.30601106584
0.675	47.5371321918	51.3174785609	2.85597020388	4.34769888222
0.676	47.5399802635	51.3218463371	2.84017328918	4.38785347342
0.677	47.5428120809	51.3262534929	2.82346148789	4.42645817995
0.678	47.5456267279	51.3306984697	2.80583240092	4.46349537373
0.679	47.5484232859	51.3351796907	2.78728373349	4.49894668162
0.68	47.5512008344	51.3396955605	2.76781317592	4.53279280663
0.681	47.5539584502	51.3442444637	2.74741849303	4.56501367688
0.682	47.5566952083	51.3488247648	2.72609764338	4.59558854997
0.683	47.5594101815	51.3534348071	2.7038487345	4.62449592352
0.684	47.5621024409	51.3580729119	2.68067014217	4.65171374381
0.685	47.5647710562	51.3627373785	2.65656046569	4.67721934617
0.686	47.5674150958	51.3674264829	2.63151867688	4.7009896338
0.687	47.5700336272	51.3721384783	2.60554401577	4.72300104797
0.688	47.5726257173	51.3768715936	2.57863616943	4.74322965741
0.689	47.5751904329	51.3816240342	2.55079512298	4.76165135205
0.69	47.5777268412	51.3863939807	2.52202142775	4.77824176848
0.691	47.5802340099	51.3911795899	2.49231593311	4.7929764986
0.692	47.5827110079	51.3959789936	2.46168009937	4.80583104491
0.693	47.5851569058	51.4007902997	2.43011581898	4.81678105891
0.694	47.5875707765	51.4056115914	2.39762547612	4.825802356
0.695	47.5899516953	51.410440928	2.36421203613	4.83287094533
0.696	47.5922987408	51.4152763452	2.32987898588	4.83796326816
0.697	47.5946109955	51.4201158549	2.29463040829	4.84105621278
0.698	47.5968875461	51.4249574466	2.25847092271	4.84212712944
0.699	47.5991274845	51.4297990872	2.22140574455	4.84115406871
0.7	47.6013299077	51.4346387221	2.18344068527	4.83811581135
0.701	47.6034939191	51.439474276	2.14458219707	4.83299197257
0.702	47.6056186289	51.4443036535	2.10483729839	4.82576306164
0.703	47.6077031544	51.4491247404	2.06421366334	4.81641061604
0.704	47.609746621	51.4539354043	2.02271957695	4.8049172312
0.705	47.6117481628	51.4587334963	1.98036392033	4.79126678407
0.706	47.6137069229	51.4635168519	1.93715630472	4.77544434369
0.707	47.6156220545	51.4682832922	1.8931068778	4.75743637979
0.708	47.6174927211	51.4730306258	1.84822647274	4.73723073304
0.709	47.6193180977	51.4777566496	1.80252657831	4.71481691301
0.71	47.6210973706	51.482459151	1.75601932406	4.6901858449
0.711	47.622829739	51.487135909	1.7087174207	4.66333019733
0.712	47.6245144149	51.4917846963	1.66063432395	4.63424436748
0.713	47.6261506241	51.4964032808	1.61178404093	4.60292458534
0.714	47.6277376067	51.5009894275	1.56218126416	4.56936876476
0.715	47.629274618	51.5055409003	1.51184128225	4.53357692063
0.716	47.6307609287	51.5100554642	1.46078005433	4.49555085599
0.717	47.6321958258	51.5145308869	1.4090141356	4.45529444516
0.718	47.6335786132	51.5189649409	1.35656070709	4.41281357408
0.719	47.6349086123	51.5233554058	1.3034375906	4.36811617017
0.72	47.6361851627	51.52770007	1.24966318905	4.32121226192
0.721	47.6374076226	51.5319967331	1.19525650144	4.27211396396
0.722	47.6385753694	51.5362432079	1.14023713768	4.22083559632
0.723	47.6396878006	51.5404373224	1.08462525904	4.16739350557
0.724	47.6407443341	51.5445769223	1.02844163775	4.11180625856
0.725	47.6417444087	51.5486598727	0.971707582474	4.05409450829
0.726	47.642687485	51.5526840605	0.914444968104	3.99428109825
0.727	47.6435730455	51.5566473966	0.85667617619	3.93239095807
0.728	47.6444005957	51.5605478176	0.79842415452	3.86845117807
0.729	47.645169664	51.5643832886	0.73971234262	3.80249083042
0.73	47.6458798025	51.5681518046	0.680564671755	3.73454119265
0.731	47.6465305876	51.571851393	0.621005535126	3.66463546455
0.732	47.6471216202	51.5754801151	0.561059817672	3.59280882776
0.733	47.6476525266	51.5790360688	0.500752866268	3.51909849048
0.734	47.6481229582	51.5825173898	0.440110385418	3.44354355335
0.735	47.6485325927	51.585922254	0.379158571362	3.36618486047
0.736	47.648881134	51.5892488791	0.317923977971	3.28706520796
0.737	47.6491683127	51.5924955262	0.256433486938	3.20622906089
0.738	47.6493938867	51.595660502	0.19471436739	3.12372243404
0.739	47.649557641	51.5987421598	0.132794216275	3.03959316015
0.74	47.6496593885	51.6017389016	0.0707008987665	2.95389047265
0.741	47.6496989703	51.6046491794	0.00846256315708	2.86666509509
0.742	47.6496762554	51.6074714965	-0.0538923144341	2.77796918154
0.743	47.6495911416	51.6102044092	-0.116335198283	2.68785610795
0.744	47.6494435554	51.6128465275	-0.178837165236	2.59638053179
0.745	47.6492334522	51.6153965169	-0.241369247437	2.5035982728
0.746	47.6489608165	51.6178530991	-0.30390226841	2.40956610441
0.747	47.6486256618	51.6202150531	-0.366407006979	2.31434181333
0.748	47.6482280313	51.6224812161	-0.428854048252	2.21798416972
0.749	47.6477679973	51.6246504844	-0.491214007139	2.12055259943
0.75	47.6472456616	51.6267218144	-0.553457409143	2.02210724354
0.751	47.6466611555	51.6286942225	-0.615554824471	1.92270889878
0.752	47.6460146397	51.6305667863	-0.67747682333	1.82241886854
0.753	47.6453063042	51.6323386452	-0.739194020629	1.72129881382
0.754	47.6445363686	51.634009	-0.80067718029	1.61941087246
0.755	47.6437050815	51.6355771141	-0.861897155643	1.51681727171
0.756	47.6428127205	51.637042313	-0.922824889421	1.41358041763
0.757	47.6418595922	51.6384039846	-0.983431622386	1.30976289511
0.758	47.640846032	51.6396615797	-1.04368874431	1.2054271996
0.759	47.6397724037	51.6408146111	-1.10356788337	1.10063564777
0.76	47.6386390993	51.6418626542	-1.16304095089	0.995450466871
0.761	47.6374465387	51.6428053462	-1.22208015621	0.889933556318
0.762	47.6361951696	51.6436423862	-1.28065806627	0.784146487713
0.763	47.6348854668	51.6443735347	-1.33874756098	0.678150355816
0.764	47.6335179321	51.6449986128	-1.39632198215	0.572005838156
0.765	47.6320930936	51.6455175021	-1.45335502923	0.465772926807
0.766	47.6306115056	51.6459301441	-1.5098208636	0.359510928392
0.767	47.6290737481	51.6462365388	-1.56569413841	0.253278583288
0.768	47.6274804261	51.646436745	-1.6209499687	0.147133797407
0.769	47.6258321691	51.6465308787	-1.67556399107	0.041133493185
0.77	47.6022806621	51.646597435	-45.4274500757	0.0919792056084
0.771	47.5797115901	51.6464729381	0.289306089282	-0.340972959995
0.772	47.5582913836	51.6461838942	-43.1297190934	-0.237114876509
0.773	47.5381000215	51.6457342355	2.74699501693	-0.662202596664
0.774	47.5191902927	51.6451272335	-40.5664527118	-0.551801323891
0.775	47.5015912303	51.6443659309	5.36832797527	-0.970803946257
0.776	47.4853084732	51.643453104	-37.9338421971	-0.854849815369
0.777	47.4480234255	51.6425336545	-36.6362532675	-0.984049320221
0.778	47.4131157662	51.6414077171	-33.179065451	-1.26782542467
0.779	47.3804868444	51.6400860486	-32.0787780732	-1.37551155686
0.78	47.3503458382	51.6385671198	-28.2032342702	-1.66234606504
0.781	47.3225913259	51.6368612565	-27.3057905138	-1.74938061833
0.782	47.2972839213	51.6349681398	-23.3090185374	-2.0368526876
0.783	47.2743254105	51.6328969919	-22.6080031991	-2.10544326901
0.784	47.2536620351	51.6306485755	-18.7187474519	-2.39138939977
0.785	47.2352026519	51.6282308604	-18.2000189722	-2.44404092431
0.786	47.2188107053	51.6256458953	-14.5838742405	-2.72588926554
0.787	47.2044047415	51.6229003954	-14.2280534059	-2.76511061192
0.788	47.1910855356	51.6200580812	-12.4103584439	-2.91951772571
0.789	47.1795155871	51.6170636297	-10.7295384556	-3.06938534975
0.79	47.169557901	51.6139213736	-9.18583372235	-3.21512684226
0.791	47.1610741439	51.6106357143	-7.78168055415	-3.35619190335
0.792	47.1539246186	51.6072114157	-6.51737010479	-3.49240529537
0.793	47.1479703245	51.6036534212	-5.39121803641	-3.62358361483
0.794	47.1430747716	51.5999668292	-4.39988781512	-3.74960041046
0.795	47.1391055033	51.5961568546	-3.53864870965	-3.87034881115
0.796	47.1359353623	51.5922288071	-2.80163340271	-3.98574623466
0.797	47.1334435089	51.5881880681	-2.18207350373	-4.09573176503
0.798	47.1315162137	51.5840400679	-1.67251679301	-4.200268507
0.799	47.1300474431	51.5797902613	-1.26502431929	-4.29934471846
0.8	47.1289392574	51.5754441013	-0.951347112656	-4.39297541976
0.801	47.1281020425	51.571007012	-0.723082795739	-4.48120307922
0.802	47.1274545949	51.5664843614	-0.571812286973	-4.56409817934
0.803	47.1489351521	51.5617441297	43.5329266489	-4.91636523604
0.804	47.16944948	51.5569573092	-2.50427089632	-4.65727579594
0.805	47.1887143765	51.5521653583	41.0340638757	-4.92662611604
0.806	47.2285267061	51.5472694732	38.5905952901	-4.86514392495
0.807	47.2663367006	51.5424457839	37.0293936282	-4.78223484755
0.808	47.3014150679	51.5376832106	33.1273410618	-4.74291172624
0.809	47.3338731345	51.532968595	31.7887921333	-4.6863194108
0.81	47.3634197761	51.5283124549	27.3044908643	-4.62596079707
0.811	47.3901701487	51.5237030078	26.1962543428	-4.59293338656
0.812	47.4140120793	51.5191497838	21.4876070321	-4.51351463795
0.813	47.4350582831	51.5146423515	20.6048004031	-4.5013500452
0.814	47.4533349214	51.5101885754	15.9484762251	-4.40620213747
0.815	47.4689477013	51.5057794129	15.2770836949	-4.41212290525
0.816	47.4820250244	51.5014205326	10.8775623441	-4.30563759804
0.817	47.4926624259	51.4971042807	10.3972407281	-4.32686626911
0.818	47.5010593212	51.4928337713	6.3965498805	-4.21415239573
0.819	47.5072990925	51.4886027015	6.08299270272	-4.24798732996
0.82	47.5124073415	51.4843738328	4.13350534439	-4.20975002646
0.821	47.5156469279	51.4801816484	2.34566733241	-4.17461872101
0.822	47.5171775648	51.4760228553	0.715606510639	-4.14296761155
0.823	47.5171575524	51.4718939969	-0.755631268024	-4.11474919319
0.824	47.515745027	51.4677915248	-2.06941959262	-4.09019505978
0.825	47.513095886	51.4637116516	-3.22886240482	-4.06955131888
0.826	47.5093621637	51.4596503355	-4.23858222365	-4.05308094621
0.827	47.504690637	51.455603283	-5.10447105765	-4.04102405906
0.828	47.4992216663	51.4515659773	-5.83347037435	-4.03358721733
0.829	47.49308825	51.447533717	-6.43336224556	-4.03093338013
0.83	47.4864152809	51.4435016617	-6.91257601976	-4.03317725658
0.831	47.4793189878	51.439464882	-7.28001022339	-4.04038220644
0.832	47.4719065481	51.4354184114	-7.54486903548	-4.05255898833
0.833	47.4642758566	51.431357299	-7.71651417017	-4.0696657896
0.834	47.4565154337	51.4272766613	-7.80433157086	-4.0916095376
0.835	47.4487044614	51.4231717326	-7.81761303544	-4.11824783683
0.836	47.4409129288	51.4190379128	-7.76545205712	-4.14939180017
0.837	47.4332018758	51.414870812	-7.65665408969	-4.18480983377
0.838	47.4256237186	51.4106662915	-7.49966031313	-4.22423121333
0.839	47.4182226462	51.4064205004	-7.30248448253	-4.26735109091
0.84	47.4110350728	51.4021299075	-7.07266235352	-4.31383472681
0.841	47.4040901352	51.3977913288	-6.81721282005	-4.36332270503
0.842	47.3974102239	51.3934019494	-6.54260975122	-4.41543591022
0.843	47.391011537	51.3889593414	-6.25476408005	-4.46978020668
0.844	47.3849046473	51.3844614754	-5.95901542902	-4.52595177293
0.845	47.3790950738	51.3799067289	-5.66013142467	-4.58354136348
0.846	47.3735838507	51.3752938887	-5.36231487989	-4.64213889837
0.847	47.3683680846	51.3706221504	-5.06921738386	-4.70133772492
0.848	47.3634414968	51.3658911125	-4.78395825624	-4.76073816419
0.849	47.3587949434	51.3611007678	-4.50914850831	-4.81995120645
0.85	47.3544169099	51.3562514916	-4.24691838026	-4.87860125303
0.851	47.3502939767	51.3513440265	-3.99894809723	-4.93632903695
0.852	47.3464112523	51.3463794651	-3.76650074124	-4.99279364944
0.853	47.3427527734	51.3413592311	-3.55045691133	-5.04767435789
0.854	47.33930187	51.3362850578	-3.35135000944	-5.10067224503
0.855	47.3360414938	51.3311589663	-3.16940233111	-5.15151080489
0.856	47.3329545125	51.3259832423	-3.00456038117	-5.19993722439
0.857	47.3300239673	51.3207604126	-2.8565299809	-5.24572223425
0.858	47.3272332971	51.3154932212	-2.72481042147	-5.28866046667
0.859	47.3245665286	51.3101846059	-2.60872668028	-5.32857018709
0.86	47.3220084349	51.3048376744	-2.50746068358	-5.36529284716
0.861	47.3195446644	51.2994556818	-2.42008021474	-5.39869228005
0.862	47.3171618412	51.2940420086	-2.34556624293	-5.42865419388
0.863	47.3148476394	51.2886001391	-2.2828374207	-5.45508489013
0.864	47.3125908341	51.2831336414	-2.23077327013	-5.47791051865
0.865	47.3103813303	51.2776461484	-2.18823418021	-5.4970754087
0.866	47.3082101732	51.2721413399	-2.1540800631	-5.51254150271
0.867	47.3060695402	51.2666229259	-2.12718600035	-5.52428653836
0.868	47.3039527191	51.2610946311	-2.10645613074	-5.53230306506
0.869	47.3018540733	51.2555601811	-2.09083554149	-5.53659707308
0.87	47.2997689956	51.2500232892	-2.0793197751	-5.53718677163
0.871	47.2976938543	51.244487645	-2.07096296549	-5.5341014564
0.872	47.295625931	51.2389569042	-2.06488370895	-5.52738022804
0.873	47.2935633542	51.2334346787	-2.06026980281	-5.51707088947
0.874	47.2915050287	51.2279245287	-2.05638119578	-5.50322905183
0.875	47.2894505624	51.2224299557	-2.05255150795	-5.48591697216
0.876	47.2874001922	51.2169543958	-2.04818886518	-5.46520283818
0.877	47.2853547102	51.2115012145	-2.04277512431	-5.44115969539
0.878	47.2833153905	51.2060737022	-2.03586438298	-5.41386502981
0.879	47.2812839178	51.2006750698	-2.02708089352	-5.38339975476
0.88	47.2792623194	51.195308446	-2.01611593366	-5.34984788299
0.881	47.2772528993	51.1899768741	-2.0027244091	-5.31329575181
0.882	47.2752581765	51.1846833104	-1.98672103882	-5.27383181453
0.883	47.273280828	51.1794306215	-1.96797609329	-5.23154595494
0.884	47.2713236345	51.1742215839	-1.94641077518	-5.18652930856
0.885	47.2693894327	51.1690588822	-1.92199286819	-5.13887405396
0.886	47.2674810703	51.1639451088	-1.89473187923	-5.08867278695
0.887	47.2656013672	51.158882763	-1.86467453837	-5.03601878881
0.888	47.2637530799	51.1538742509	-1.83189997077	-4.98100546002
0.889	47.2619388721	51.148921885	-1.79651558399	-4.92372643948
0.89	47.2601612882	51.1440278841	-1.75865226984	-4.86427530646
0.891	47.2584227317	51.1391943737	-1.71846073866	-4.80274558067
0.892	47.2567254477	51.1344233855	-1.67610734701	-4.73923063278
0.893	47.2550715087	51.1297168584	-1.63177058101	-4.67382368445
0.894	47.2534628047	51.1250766377	-1.58563756943	-4.60661765933
0.895	47.2519010353	51.1205044763	-1.53790125251	-4.53770509362
0.896	47.2503877061	51.1160020346	-1.48875716329	-4.46717831492
0.897	47.2489241268	51.1115708809	-1.43840140104	-4.39512914419
0.898	47.2475114121	51.1072124918	-1.3870280087	-4.32164910436
0.899	47.2461504845	51.1029282527	-1.33482721448	-4.24682918191
0.9	47.244842079	51.0987194581	-1.28198370337	-4.17075991631
0.901	47.2435867495	51.0945873126	-1.22867527604	-4.09353119135
0.902	47.2423848761	51.0905329308	-1.17507153749	-4.01523247361
0.903	47.2412366738	51.0865573383	-1.12133306265	-3.9359523952
0.904	47.2401422019	51.0826614727	-1.06761071086	-3.85577887297
0.905	47.2391013742	51.0788461837	-1.01404488087	-3.77479910851
0.906	47.238113969	51.0751122346	-0.960765510798	-3.69309929013
0.907	47.2371796404	51.0714603026	-0.907891631126	-3.6107647121
0.908	47.2362979289	51.0678909804	-0.855531394482	-3.52787953615
0.909	47.2354682721	51.0644047773	-0.803782194853	-3.44452670217
0.91	47.2346900156	51.06100212	-0.752730816603	-3.36078795791
0.911	47.2339624232	51.0576833543	-0.702453941107	-3.27674350142
0.912	47.2332846872	51.0544487465	-0.653018146753	-3.19247215986
0.913	47.2326559377	51.0512984849	-0.604480743408	-3.10805094242
0.914	47.2320752524	51.0482326819	-0.556889891624	-3.02355521917
0.915	47.2315416647	51.045251375	-0.510285496712	-2.93905845284
0.916	47.2310541722	51.0423545298	-0.464699625969	-2.8546320498
0.917	47.2306117439	51.0395420411	-0.420157015324	-2.77034530044
0.918	47.2302133276	51.0368137358	-0.376675665379	-2.68626534939
0.919	47.229857856	51.0341693747	-0.334267556667	-2.60245683789
0.92	47.2295442526	51.0316086553	-0.292939126492	-2.5189820528
0.921	47.2292714371	51.0291312139	-0.25269189477	-2.43590068817
0.922	47.2290383297	51.0267366287	-0.213522940874	-2.35326981544
0.923	47.2288438555	51.0244244219	-0.175425559282	-2.27114376426
0.924	47.2286869479	51.022194063	-0.138389587402	-2.18957400322
0.925	47.228566552	51.0200449714	-0.102402091026	-2.10860916972
0.926	47.2284816272	51.0179765193	-0.0674476325512	-2.02829501033
0.927	47.228431149	51.0159880348	-0.0335087478161	-1.94867417216
0.928	47.2284141115	51.0140788045	-0.000566363334656	-1.86978641152
0.929	47.2284295282	51.0122480771	0.031399846077	-1.79166841507
0.93	47.2284764338	51.010495066	0.0624112188816	-1.71435368061
0.931	47.2285538843	51.0088189527	0.0924897789955	-1.63787284493
0.932	47.2286609581	51.0072188896	0.121657907963	-1.56225341558
0.933	47.2287967562	51.005694003	0.149938255548	-1.48751983047
0.934	47.228960402	51.0042433963	0.177353322506	-1.41369360685
0.935	47.2291510415	51.0028661528	0.203925579786	-1.3407933116
0.936	47.2293678428	51.0015613389	0.229677051306	-1.26883459091
0.937	47.229609996	51.0003280064	0.254629343748	-1.1978302896
0.938	47.2298767123	50.999165196	0.278803408146	-1.12779054046
0.939	47.2301672239	50.9980719394	0.302219629288	-1.05872264504
0.94	47.2304807825	50.9970472623	0.324897646904	-0.990631610155
0.941	47.2308166594	50.9960901867	0.346856147051	-0.923519730568
0.942	47.2311741441	50.9951997332	0.368113189936	-0.857387155294
0.943	47.2315525436	50.9943749239	0.388685882092	-0.792231589556
0.944	47.2319511818	50.9936147837	0.408590435982	-0.72804877162
0.945	47.2323693981	50.9929183431	0.427842140198	-0.664832502604
0.946	47.2328065469	50.9922846395	0.446455448866	-0.602574586868
0.947	47.2332619966	50.9917127197	0.464443951845	-0.54126521945
0.948	47.2337351287	50.9912016405	0.48182028532	-0.480893045664
0.949	47.2342253369	50.9907504714	0.498596191406	-0.421445280313
0.95	47.2347320264	50.9903582948	0.514782726765	-0.362907856703
0.951	47.2352546127	50.9900242081	0.530389934778	-0.305265635252
0.952	47.2357925213	50.9897473241	0.545427232981	-0.248502403498
0.953	47.2363451865	50.9895267722	0.559903085232	-0.192601293325
0.954	47.2369120507	50.9893616992	0.573825359344	-0.137544631958
0.955	47.237492564	50.9892512698	0.587201178074	-0.0833142697811
0.956	47.238086183	50.9891946668	0.60003682971	-0.0298917591572
0.957	47.2386923705	50.9891910918	0.612338155508	0.0227416753769
0.958	47.2393105947	50.989239765	0.624110162258	0.0746048688889
0.959	47.2399403285	50.9893399258	0.635357320309	0.125716626644
0.96	47.2405810489	50.9894908319	0.646083563566	0.176095485687
0.961	47.2412322367	50.9896917595	0.656292110682	0.225759863853
0.962	47.2418933757	50.9899420033	0.66598585248	0.274727582932
0.963	47.2425639521	50.990240875	0.675166875124	0.323015987873
0.964	47.2432434541	50.9905877039	0.68383705616	0.370641708374
0.965	47.2439313714	50.9909818351	0.691997587681	0.417620718479
0.966	47.2446271948	50.9914226295	0.699649304152	0.463968068361
0.967	47.2453304158	50.9919094624	0.7067925632	0.509697794914
0.968	47.2460405257	50.9924417228	0.713427305222	0.55482301116
0.969	47.2467570159	50.9930188122	0.719553083181	0.599355608225
0.97	47.247479377	50.9936401432	0.725169032812	0.64330637455
0.971	47.2482070985	50.9943051387	0.730273991823	0.686684697866
0.972	47.2489396687	50.9950132305	0.734866410494	0.729498803616
0.973	47.2496765741	50.9957638576	0.738944381475	0.771755427122
0.974	47.2504172991	50.9965564653	0.742505729198	0.813459903002
0.975	47.251161326	50.9973905033	0.74554798007	0.854616075754
0.976	47.2519081342	50.9982654245	0.748068422079	0.895226359367
0.977	47.2526572004	50.9991806835	0.750063955784	0.935291618109
0.978	47.2534079981	51.0001357349	0.751531422138	0.974811166525
0.979	47.2541599974	51.0011300318	0.752467274666	1.01378270984
0.98	47.254912665	51.0021630245	0.752867907286	1.05220255256
0.981	47.2556654637	51.0032341584	0.752729415894	1.09006521106
0.982	47.2564178523	51.0043428729	0.752047896385	1.12736386061
0.983	47.2571692859	51.0054885998	0.750819176435	1.16408994794
0.984	47.2579192149	51.0066707616	0.749038934708	1.20023354888
0.985	47.2586670858	51.0078887699	0.746702879667	1.23578310013
0.986	47.2594123406	51.0091420243	0.743806600571	1.27072569728
0.987	47.2601544167	51.0104299106	0.740345567465	1.3050468564
0.988	47.2608927471	51.0117517995	0.736315339804	1.33873087168
0.989	47.2616267605	51.0131070451	0.731711357832	1.37176048756
0.99	47.2623558807	51.014494984	0.726529121399	1.40411728621
0.991	47.2630795274	51.0159149334	0.720764219761	1.43578150868
0.992	47.2637971157	51.0173661903	0.714412242174	1.46673223376
0.993	47.2645080562	51.0188480301	0.707468867302	1.49694743752
0.994	47.2652117556	51.0203597058	0.699929893017	1.52640393376
0.995	47.2659076161	51.0219004466	0.691791176796	1.5550776422
0.996	47.2665950362	51.0234694572	0.683048933744	1.58294352889
0.997	47.2672734103	51.0250659168	0.673699319363	1.60997569561
0.998	47.2679421294	51.0266889784	0.663738846779	1.63614746928
0.999	47.2686005809	51.0283377679	0.653164148331	1.66143149137
1	47.2692481491	51.0300113835	0.641972094774	1.68579974771
1.001	47.2698842151	51.0317088953	0.630159884691	1.70922386646
1.002	47.2705081575	51.0334293447	0.617725044489	1.73167490959
1.003	47.2711193527	51.0351717439	0.604665279388	1.75312355161
1.004	47.2717171747	51.0369350759	0.590978682041	1.77354034781
1.005	47.2723009959	51.0387182939	0.576663643122	1.79289570451
1.006	47.2728701872	51.0405203217	0.561718940735	1.81115978956
1.007	47.2734241186	51.0423400531	0.546143829823	1.82830297947
1.008	47.2739621594	51.0441763524	0.529937714338	1.84429562092
1.009	47.2744836786	51.0460280544	0.513100743294	1.85910841823
1.01	47.2749880456	51.0478939648	0.49563318491	1.87271231413
1.011	47.2754746301	51.0497728602	0.477535903454	1.88507863879
1.012	47.2759428031	51.0516634892	0.458810150623	1.89617922902
1.013	47.2763919371	51.0535645721	0.439457774162	1.90598657727
1.014	47.2768214065	51.0554748023	0.419480919838	1.91447371244
1.015	47.2772305881	51.0573928464	0.398882389069	1.9216145277
1.016	47.277618862	51.0593173455	0.377665311098	1.92738378048
1.017	47.2779856114	51.061246916	0.355833560228	1.93175706267
1.018	47.2783302239	51.06318015	0.333391308784	1.93471106887
1.019	47.2786520912	51.0651156174	0.310343414545	1.93622356653
1.02	47.2789506105	51.0670518659	0.286695182323	1.93627354503
1.021	47.2792251843	51.0689874233	0.262452423573	1.9348411262
1.022	47.2794752214	51.0709207977	0.237621605396	1.93190780282
1.023	47.279700137	51.0728504799	0.212209701538	1.92745649815
1.024	47.2798993539	51.0747749439	0.186224162579	1.92147159576
1.025	47.2800723026	51.0766926492	0.159673154354	1.91393887997
1.026	47.2802184218	51.0786020415	0.132565200329	1.90484580398
1.027	47.2803371592	51.0805015551	0.104909569025	1.89418137074
1.028	47.280427972	51.082389614	0.0767159759998	1.88193631172
1.029	47.2804903273	51.0842646337	0.0479946732521	1.86810305715
1.03	47.2805237029	51.0861250231	0.0187565088272	1.85267570615
1.031	47.2805275876	51.087969186	-0.0109870731831	1.83565023541
1.032	47.280501482	51.0897955234	-0.0412242114544	1.81702437997
1.033	47.2804448987	51.0916024345	-0.0719423592091	1.79679781199
1.034	47.2803573632	51.0933883194	-0.103128641844	1.77497190237
1.035	47.2802384142	51.0951515803	-0.134769409895	1.75155007839
1.036	47.2800876041	51.0968906241	-0.166850715876	1.72653749585
1.037	47.2799044998	51.0986038636	-0.19935798645	1.69994133711
1.038	47.2796886827	51.1002897195	-0.232276171446	1.67177051306
1.039	47.2794397497	51.1019466227	-0.265589803457	1.64203599095
1.04	47.2791573134	51.103573016	-0.299282878637	1.61075055599
1.041	47.2788410025	51.1051673557	-0.333338946104	1.57792887092
1.042	47.2784904625	51.1067281139	-0.367741048336	1.54358744621
1.043	47.278105356	51.10825378	-0.402471929789	1.50774464011
1.044	47.2776853631	51.1097428626	-0.437513887882	1.47042056918
1.045	47.2772301818	51.1111938915	-0.472848713398	1.43163725734
1.046	47.2767395285	51.1126054193	-0.508457899094	1.39141830802
1.047	47.2762131382	51.113976023	-0.544322609901	1.34978911281
1.048	47.2756507651	51.1153043059	-0.580423593521	1.30677673221
1.049	47.2750521827	51.1165888992	-0.616741269827	1.26240986586
1.05	47.2744171842	51.1178284635	-0.65325576067	1.2167186439
1.051	47.2737455828	51.1190216902	-0.689946979284	1.16973486543
1.052	47.2730372121	51.1201673036	-0.726794540882	1.12149178982
1.053	47.272291926	51.1212640614	-0.763777703047	1.07202392817
1.054	47.2715095993	51.1223107571	-0.800875663757	1.02136728168
1.055	47.2706901278	51.1233062202	-0.838067322969	0.969559013844
1.056	47.2698334285	51.1242493185	-0.875331431627	0.916637599468
1.057	47.2689394394	51.1251389586	-0.912646651268	0.862642556429
1.058	47.2680081204	51.1259740872	-0.949991434813	0.807614564896
1.059	47.2670394526	51.1267536921	-0.987344145775	0.751595199108
1.06	47.2660334389	51.1274768032	-1.02468311787	0.694627046585
1.061	47.2649901041	51.1281424935	-1.06198656559	0.636753559113
1.062	47.2639094944	51.1287498797	-1.09923279285	0.578018844128
1.063	47.262791678	51.1292981231	-1.13639998436	0.51846781373
1.064	47.2616367448	51.12978643	-1.17346638441	0.458146005869
1.065	47.2604448065	51.1302140527	-1.21041035652	0.397099375725
1.066	47.2592159961	51.1305802897	-1.24721029401	0.33537453413
1.067	47.2579504687	51.1308844861	-1.28384464979	0.273018330336
1.068	47.2566484003	51.1311260343	-1.3202920258	0.210078001022
1.069	47.2553099887	51.1313043738	-1.3565312326	0.146601051092
1.07	47.2539354525	51.1314189918	-1.39254122972	0.0826349854469
1.071	47.2525250313	51.1314694231	-1.42830121517	0.0182276368141
1.072	47.2510789854	51.1314552503	-1.46379050612	-0.0465732812881
1.073	47.2495975958	51.1313761036	-1.4989887774	-0.111720174551
1.074	47.2480811634	51.1312316608	-1.53387597203	-0.177165418863
1.075	47.2465300093	51.1310216472	-1.56843233109	-0.242861717939
1.076	47.244944474	51.1307458354	-1.60263833404	-0.308761954308
1.077	47.2433249174	51.1304040448	-1.6364748776	-0.374819338322
1.078	47.2416717183	51.1299961413	-1.66992330551	-0.440987586975
1.079	47.239985274	51.1295220372	-1.70296519995	-0.507220715284
1.08	47.2382660001	51.1289816901	-1.73558264971	-0.573473364115
1.081	47.2365143297	51.1283751031	-1.76775816083	-0.639700740576
1.082	47.2347307133	51.1277023234	-1.79947456717	-0.705858558416
1.083	47.2329156184	51.1269634425	-1.83071532845	-0.771903306246
1.084	47.2310695285	51.1261585947	-1.86146432161	-0.837792247534
1.085	47.2291929435	51.125287957	-1.89170587063	-0.903483301401
1.086	47.2272863781	51.1243517477	-1.92142483592	-0.968935251236
1.087	47.2253503623	51.1233502262	-1.95060676336	-1.03410774469
1.088	47.2233854403	51.1222836916	-1.97923737764	-1.09896144271
1.089	47.2213921699	51.1211524821	-2.00730326772	-1.16345766187
1.09	47.2193711226	51.1199569738	-2.03479146957	-1.22755894065
1.091	47.2173228821	51.1186975799	-2.06168955564	-1.29122871161
1.092	47.2152480444	51.1173747499	-2.08798572421	-1.35443148017
1.093	47.2131472172	51.1159889678	-2.11366870999	-1.41713273525
1.094	47.2110210189	51.1145407519	-2.13872790337	-1.47929909825
1.095	47.2088700784	51.1130306532	-2.16315317154	-1.54089826345
1.096	47.2066950343	51.1114592546	-2.18693506718	-1.60189902782
1.097	47.2044965344	51.1098271694	-2.21006470919	-1.66227141023
1.098	47.2022752351	51.1081350405	-2.23253387213	-1.7219863534
1.099	47.2000318008	51.1063835392	-2.25433477759	-1.78101617098
1.1	47.1977669032	51.104573364	-2.27546036243	-1.8393342495
1.101	47.195481221	51.1027052394	-2.29590421915	-1.89691504836
1.102	47.1931754387	51.1007799147	-2.31566035748	-1.95373436809
1.103	47.1908502468	51.098798163	-2.3347234726	-2.00976896286
1.104	47.1885063406	51.0967607801	-2.35308882594	-2.06499686837
1.105	47.1861444201	51.094668583	-2.37075224519	-2.1193972826
1.106	47.1837651889	51.0925224091	-2.38771015406	-2.17295053601
1.107	47.1813693541	51.0903231149	-2.40395948291	-2.22563803196
1.108	47.1789576255	51.0880715747	-2.41949772835	-2.27744230628
1.109	47.1765307152	51.08576868	-2.43432295322	-2.32834711671
1.11	47.1740893369	51.0834153378	-2.44843369722	-2.37833723426
1.111	47.1716342055	51.08101247	-2.46182903647	-2.42739847302
1.112	47.1691660367	51.0785610119	-2.47450855374	-2.47551777959
1.113	47.1666855463	51.0760619114	-2.48647230864	-2.52268317342
1.114	47.1641934497	51.073516128	-2.49772083759	-2.56888356805
1.115	47.1616904617	51.0709246318	-2.5082551837	-2.6141089499
1.116	47.1591772957	51.0682884021	-2.51807671785	-2.65835034847
1.117	47.1566546637	51.0656084272	-2.52718737721	-2.70159959793
1.118	47.1541232753	51.0628857026	-2.53558939695	-2.74384960532
1.119	47.1515838379	51.0601212308	-2.54328545928	-2.78509405255
1.12	47.1490370559	51.05731602	-2.55027863383	-2.8253275454
1.121	47.1464836304	51.0544710835	-2.55657231808	-2.86454549432
1.122	47.1439242591	51.0515874386	-2.56217032671	-2.90274420381
1.123	47.1413596356	51.0486661062	-2.56707677245	-2.93992066383
1.124	47.1387904492	51.0457081096	-2.57129600644	-2.97607260942
1.125	47.1362173848	51.042714474	-2.57483273745	-3.01119863987
1.126	47.1336411224	51.0396862257	-2.57769197226	-3.04529780149
1.127	47.131062337	51.0366243918	-2.57987898588	-3.07837000489
1.128	47.1284816979	51.033529999	-2.58139920235	-3.1104156673
1.129	47.1258998691	51.0304040732	-2.5822583437	-3.14143586159
1.13	47.1233175088	51.0272476392	-2.5824623704	-3.17143213749
1.131	47.1207352689	51.0240617198	-2.58201739192	-3.20040664077
1.132	47.1181537954	51.0208473355	-2.58092969656	-3.22836193442
1.133	47.1155737276	51.017605504	-2.57920578122	-3.2553011477
1.134	47.1129956986	51.0143372396	-2.57685220242	-3.28122773767
1.135	47.1104203346	51.0110435529	-2.57387575507	-3.30614560843
1.136	47.1078482551	51.0077254506	-2.57028335333	-3.33005902171
1.137	47.1052800725	51.0043839348	-2.56608182192	-3.35297259688
1.138	47.1027163924	51.001020003	-2.561278373	-3.37489116192
1.139	47.1001578132	50.9976346474	-2.55588015914	-3.39581993222
1.14	47.0976049259	50.9942288553	-2.54989430308	-3.41576436162
1.141	47.0950583147	50.990803608	-2.54332819581	-3.43473011255
1.142	47.092518556	50.9873598815	-2.53618910909	-3.45272299647
1.143	47.0899862193	50.9838986455	-2.52848443389	-3.46974903345
1.144	47.0874618663	50.9804208638	-2.520221591	-3.48581436276
1.145	47.0849460515	50.976927494	-2.51140800118	-3.50092530251
1.146	47.0824393219	50.9734194872	-2.50205108523	-3.51508817077
1.147	47.0799422172	50.9698977884	-2.49215832353	-3.52830946445
1.148	47.0774552695	50.9663633359	-2.48173719645	-3.54059571028
1.149	47.0749790034	50.9628170613	-2.47079509497	-3.55195340514
1.15	47.0725139361	50.95925989	-2.45933952928	-3.56238916516
1.151	47.0700605773	50.9556927407	-2.44737792015	-3.57190948725
1.152	47.0676194296	50.9521165254	-2.43491765857	-3.58052101731
1.153	47.0651909877	50.9485321499	-2.4219661355	-3.58823016286
1.154	47.0627757392	50.944940513	-2.40853080153	-3.5950434804
1.155	47.0603741643	50.9413425076	-2.39461898804	-3.60096731782
1.156	47.0579867358	50.9377390199	-2.38023808599	-3.60600808263
1.157	47.0556139191	50.9341309299	-2.36539530754	-3.61017206311
1.158	47.0532561724	50.9305191111	-2.35009804368	-3.61346539855
1.159	47.0509139466	50.9269044313	-2.33435356617	-3.61589425802
1.16	47.0485876852	50.9232877519	-2.31816917658	-3.61746460199
1.161	47.0462778247	50.9196699285	-2.30155202746	-3.61818233132
1.162	47.0439847939	50.9160518107	-2.28450948	-3.61805325747
1.163	47.0417090148	50.9124342425	-2.26704868674	-3.61708307266
1.164	47.039450902	50.9088180623	-2.24917691946	-3.61527740955
1.165	47.0372108629	50.9052041027	-2.23090142012	-3.61264169216
1.166	47.0349892975	50.9015931913	-2.21222934127	-3.6091812551
1.167	47.0327865988	50.89798615	-2.19316801429	-3.60490140319
1.168	47.0306031525	50.8943837956	-2.17372465134	-3.59980732203
1.169	47.028439337	50.8907869399	-2.15390646458	-3.59390407801
1.17	47.0262955233	50.8871963896	-2.13372084498	-3.58719661832
1.171	47.0241720754	50.8836129464	-2.11317500472	-3.57968983054
1.172	47.0220693497	50.8800374072	-2.09227636456	-3.57138857245
1.173	47.0199876954	50.8764705642	-2.07103228569	-3.56229752302
1.174	47.0179274541	50.8729132047	-2.04945024848	-3.55242139101
1.175	47.0158889602	50.8693661116	-2.02753770351	-3.54176482558
1.176	47.0138725402	50.865830063	-2.00530222058	-3.53033235669
1.177	47.0118785135	50.8623058325	-1.98275133967	-3.5181286037
1.178	47.0099071914	50.8587941892	-1.95989280939	-3.50515806675
1.179	47.0079588779	50.8552958976	-1.93673431873	-3.491425246
1.18	47.0060338689	50.8518117176	-1.91328370571	-3.47693476081
1.181	47.0041324526	50.8483424047	-1.88954889774	-3.46169102192
1.182	47.0022549092	50.8448887098	-1.86553788185	-3.4456987083
1.183	47.0004015109	50.8414513793	-1.84125867486	-3.4289624095
1.184	46.9985725218	50.8380311547	-1.81671956182	-3.41148680449
1.185	46.9967681976	50.8346287731	-1.79192879796	-3.39327657223
1.186	46.9949887859	50.8312449665	-1.76689472795	-3.3743366003
1.187	46.9932345256	50.8278804623	-1.74162587523	-3.35467177629
1.188	46.9915056473	50.8245359828	-1.71613076329	-3.33428710699
1.189	46.9898023728	50.8212122454	-1.69041824341	-3.3131878078
1.19	46.9881249152	50.8179099619	-1.66449701786	-3.29137909412
1.191	46.9864734786	50.8146298392	-1.63837611675	-3.26886641979
1.192	46.9848482583	50.8113725782	-1.61206454039	-3.24565547705
1.193	46.9832494403	50.8081388746	-1.58557146788	-3.22175189853
1.194	46.9816772015	50.8049294178	-1.55890619755	-3.1971617043
1.195	46.9801317093	50.8017448914	-1.53207814693	-3.17189106345
1.196	46.9786131218	50.7985859727	-1.50509685278	-3.14594638348
1.197	46.9771215874	50.7954533324	-1.47797194123	-3.11933425069
1.198	46.9756572449	50.7923476345	-1.45071315765	-3.09206140041
1.199	46.9742202231	50.7892695363	-1.42333036661	-3.06413504481
1.2	46.9728106412	50.7862196876	-1.39583355188	-3.03556242585
1.201	46.971428608	50.7831987308	-1.36823278666	-3.00635117292
1.202	46.9700742225	50.7802073007	-1.34053823352	-2.97650915384
1.203	46.9687475734	50.7772460238	-1.31276014447	-2.94604453444
1.204	46.9674487388	50.7743155187	-1.28490898013	-2.91496571898
1.205	46.9661777868	50.7714163952	-1.2569950819	-2.88328140974
1.206	46.9649347747	50.7685492541	-1.22902905941	-2.85100072622
1.207	46.9637197494	50.7657146873	-1.20102155209	-2.81813290715
1.208	46.9625327471	50.7629132771	-1.17298313975	-2.78468766809
1.209	46.9613737932	50.7601455958	-1.14492464066	-2.75067490339
1.21	46.9602429024	50.7574122058	-1.11685690284	-2.71610492468
1.211	46.9591400786	50.7547136592	-1.08879071474	-2.68098837137
1.212	46.9580653148	50.752050497	-1.06073701382	-2.64533612132
1.213	46.9570185929	50.7494232492	-1.03270673752	-2.60915941
1.214	46.9559998842	50.7468324346	-1.0047107935	-2.57246983051
1.215	46.9550091487	50.7442785601	-0.976760238409	-2.53527921438
1.216	46.9540463355	50.7417621205	-0.948866009712	-2.49759986997
1.217	46.953111383	50.7392835985	-0.921039164066	-2.45944425464
1.218	46.9522042181	50.7368434638	-0.893290609121	-2.42082521319
1.219	46.9513247571	50.7344421732	-0.865631341934	-2.38175591826
1.22	46.9504729053	50.7320801703	-0.838072359562	-2.3422499001
1.221	46.9496485568	50.7297578849	-0.810624569654	-2.30232086778
1.222	46.9488515951	50.727475733	-0.783298879862	-2.26198291779
1.223	46.9480818927	50.7252341164	-0.756105989218	-2.22125047445
1.224	46.9473393113	50.7230334221	-0.72905677557	-2.18013811111
1.225	46.946623702	50.7208740227	-0.70216190815	-2.13866078854
1.226	46.9459349051	50.7187562754	-0.675431966782	-2.09683376551
1.227	46.9452727504	50.7166805223	-0.64887753129	-2.05467247963
1.228	46.9446370571	50.7146470897	-0.62250906229	-2.01219272614
1.229	46.9440276341	50.7126562881	-0.596336841583	-1.96941041946
1.23	46.9434442802	50.710708412	-0.570371091366	-1.92634177208
1.231	46.9428867836	50.7088037395	-0.544622004032	-1.88300332427
1.232	46.9423549229	50.706942532	-0.519099384546	-1.83941164613
1.233	46.9418484666	50.7051250344	-0.493813246489	-1.79558369517
1.234	46.9413671734	50.7033514743	-0.468773186207	-1.75153645873
1.235	46.9409107924	50.7016220625	-0.443988800049	-1.70728722215
1.236	46.9404790633	50.6999369922	-0.419469445944	-1.66285338998
1.237	46.9400717164	50.6982964392	-0.395224362612	-1.6182525754
1.238	46.9396884729	50.6967005617	-0.371262580156	-1.57350245118
1.239	46.9393290451	50.6951495	-0.34759297967	-1.52862092853
1.24	46.9389931365	50.6936433765	-0.32422426343	-1.48362594843
1.241	46.9386804419	50.6921822958	-0.301164954901	-1.4385356307
1.242	46.9383906478	50.6907663439	-0.278423309326	-1.39336818457
1.243	46.9381234324	50.6893955888	-0.256007492542	-1.34814187884
1.244	46.937878466	50.6880700804	-0.233925372362	-1.30287498236
1.245	46.937655411	50.68678985	-0.212184637785	-1.25758588314
1.246	46.9374539223	50.6855549105	-0.190792769194	-1.21229308844
1.247	46.9372736474	50.6843652564	-0.169757127762	-1.16701507568
1.248	46.9371142265	50.6832208638	-0.149084657431	-1.12177029252
1.249	46.9369752931	50.68212169	-0.128782242537	-1.07657721639
1.25	46.9368564737	50.6810676742	-0.108856409788	-1.03145432472
1.251	46.9367573887	50.680058737	-0.0893136560917	-0.986420124769
1.252	46.9366776518	50.6790947805	-0.0701600909233	-0.94149300456
1.253	46.936616871	50.6781756883	-0.0514015853405	-0.896691292524
1.254	46.9365746483	50.677301326	-0.0330438613892	-0.852033346891
1.255	46.9365505802	50.6764715406	-0.015092343092	-0.807537436485
1.256	46.9365442579	50.6756861611	0.00244769454002	-0.763221651316
1.257	46.9365552674	50.6749449982	0.0195713341236	-0.719104111195
1.258	46.93658319	50.6742478447	0.0362738072872	-0.675202786922
1.259	46.9366276021	50.6735944756	0.0525505542755	-0.631535410881
1.26	46.9366880761	50.672984648	0.0683973431587	-0.588119804859
1.261	46.9367641798	50.6724181014	0.0838100612164	-0.544973522425
1.262	46.9368554773	50.6718945577	0.0987849831581	-0.502113938332
1.263	46.9369615291	50.6714137215	0.113318443298	-0.459558308125
1.264	46.9370818919	50.6709752805	0.127407163382	-0.417323768139
1.265	46.9372161194	50.670578905	0.141047954559	-0.375427216291
1.266	46.9373637624	50.6702242488	0.154237926006	-0.333885341883
1.267	46.9375243686	50.6699109487	0.166974455118	-0.292714715004
1.268	46.9376974833	50.6696386256	0.1792550385	-0.251931637526
1.269	46.9378826496	50.6694068836	0.191077500582	-0.211552232504
1.27	46.9380794083	50.6692153113	0.202439814806	-0.171592354774
1.271	46.9382872983	50.6690634813	0.213340193033	-0.132067710161
1.272	46.9385058569	50.6689509506	0.223777025938	-0.0929937064648
1.273	46.93873462	50.668877261	0.233749061823	-0.0543854534626
1.274	46.938973122	50.6688419393	0.243255019188	-0.0162580013275
1.275	46.9392208966	50.6688444973	0.252294003963	0.0213740170002
1.276	46.9394774762	50.6688844324	0.260865300894	0.0584962069988
1.277	46.9397423931	50.6689612278	0.268968373537	0.0950944125652
1.278	46.9400151787	50.6690743523	0.276602864265	0.131154716015
1.279	46.9402953644	50.6692232614	0.283768594265	0.166663527489
1.28	46.9405824816	50.669407397	0.290465712547	0.201607584953
1.281	46.9408760617	50.6696261877	0.296694397926	0.235973775387
1.282	46.9411756364	50.6698790493	0.302455067635	0.269749373198
1.283	46.9414807381	50.670165385	0.307748347521	0.302921980619
1.284	46.9417908998	50.6704845857	0.312575101852	0.3354793787
1.285	46.9421056555	50.6708360303	0.316936224699	0.367409735918
1.286	46.94242454	50.6712190859	0.320832848549	0.398701518774
1.287	46.9427470897	50.6716331084	0.324266374111	0.429343491793
1.288	46.943072842	50.6720774425	0.327238291502	0.459324717522
1.289	46.9434013363	50.6725514222	0.329750239849	0.488634586334
1.29	46.9437321134	50.673054371	0.331804037094	0.517262876034
1.291	46.9440647163	50.6735856021	0.333401709795	0.545199483633
1.292	46.9443986899	50.6741444193	0.334545433521	0.572434872389
1.293	46.9447335813	50.6747301166	0.335237443447	0.598959684372
1.294	46.9450689402	50.675341979	0.33548027277	0.624764949083
1.295	46.9454043186	50.6759792824	0.335276544094	0.649841994047
1.296	46.9457392714	50.6766412947	0.334629058838	0.674182474613
1.297	46.9460733563	50.6773272751	0.333540648222	0.697778433561
1.298	46.9464061339	50.6780364755	0.332014471292	0.720622181892
1.299	46.9467371679	50.6787681398	0.330053716898	0.74270644784
1.3	46.9470660257	50.6795215051	0.327661752701	0.764024227858
1.301	46.9473922776	50.6802958017	0.324842095375	0.784568935633
1.302	46.9477154979	50.6810902533	0.321598351002	0.80433422327
1.303	46.9480352642	50.6819040775	0.31793436408	0.823314219713
1.304	46.9483511584	50.6827364863	0.313854038715	0.841503322124
1.305	46.9486627661	50.6835866861	0.309361368418	0.858896285295
1.306	46.9489696771	50.6844538784	0.30446061492	0.87548828125
1.307	46.9492714855	50.6853372599	0.299156069756	0.891274780035
1.308	46.9495677896	50.6862360231	0.293452203274	0.906251609325
1.309	46.9498581925	50.6871493564	0.28735357523	0.920414924622
1.31	46.9501423018	50.6880764446	0.280864924192	0.933761388063
1.311	46.9504197298	50.6890164692	0.273991048336	0.946287900209
1.312	46.9506900938	50.689968609	0.266736954451	0.957991719246
1.313	46.9509530161	50.6909320401	0.259107738733	0.968870520592
1.314	46.9512081243	50.6919059366	0.251108497381	0.978922307491
1.315	46.9514550509	50.6928894705	0.242744714022	0.988145560026
1.316	46.9516934341	50.6938818128	0.23402172327	0.996538996696
1.317	46.9519229176	50.6948821332	0.224945187569	1.00410184264
1.318	46.9521431506	50.6958896009	0.215520769358	1.01083356142
1.319	46.9523537881	50.6969033847	0.205754250288	1.01673409343
1.32	46.952554491	50.6979226536	0.195651590824	1.02180370688
1.321	46.9527449262	50.6989465771	0.185218811035	1.02604308724
1.322	46.9529247667	50.6999743253	0.174462080002	1.02945327759
1.323	46.9530936916	50.7010050698	0.163387715816	1.03203579783
1.324	46.9532513864	50.7020379839	0.152001976967	1.03379237652
1.325	46.9533975432	50.7030722427	0.140311449766	1.03472521901
1.326	46.9535318602	50.7041070238	0.128322720528	1.03483703732
1.327	46.9536540429	50.7051415077	0.116042494774	1.03413075209
1.328	46.9537638029	50.706174878	0.103477537632	1.03260964155
1.329	46.9538608591	50.7072063216	0.0906348526478	1.03027763963
1.33	46.9539449372	50.7082350298	0.0775214135647	1.02713876963
1.331	46.9540157701	50.7092601981	0.0641443729401	1.02319771051
1.332	46.9540730978	50.7102810265	0.0505109131336	1.01845926046
1.333	46.9541166674	50.7112967206	0.036628395319	1.01292875409
1.334	46.9541462338	50.7123064909	0.0225042402744	1.00661194324
1.335	46.9541615589	50.7133095544	0.0081459581852	0.999514937401
1.336	46.9541624124	50.714305134	-0.00643882155418	0.991644173861
1.337	46.9541485719	50.7152924593	-0.0212424099445	0.983006536961
1.338	46.9541198221	50.7162707672	-0.036257058382	0.973609268665
1.339	46.9540759562	50.7172393019	-0.0514748096466	0.963460057974
1.34	46.954016775	50.7181973153	-0.0668877065182	0.952566802502
1.341	46.9539420873	50.7191440677	-0.0824877619743	0.940937936306
1.342	46.95385171	50.7200788278	-0.0982667803764	0.928582251072
1.343	46.9537454683	50.7210008733	-0.11421662569	0.915508776903
1.344	46.9536231955	50.7219094913	-0.130328983068	0.901727110147
1.345	46.9534847332	50.7228039784	-0.14659550786	0.887247145176
1.346	46.9533299316	50.7236836415	-0.163007736206	0.872078925371
1.347	46.9531586491	50.7245477975	-0.179557263851	0.856233179569
1.348	46.9529707528	50.7253957745	-0.196235477924	0.839720785618
1.349	46.9527661182	50.7262269113	-0.213033765554	0.822552919388
1.35	46.9525446295	50.7270405585	-0.229943484068	0.804741322994
1.351	46.9523061799	50.7278360781	-0.246955901384	0.786297917366
1.352	46.9520506708	50.7286128445	-0.264062225819	0.767234921455
1.353	46.9517780128	50.7293702445	-0.28125372529	0.747565001249
1.354	46.9514881253	50.7301076775	-0.298521399498	0.727301001549
1.355	46.9511809363	50.7308245562	-0.315856486559	0.706456154585
1.356	46.9508563831	50.7315203062	-0.333249986172	0.685043931007
1.357	46.9505144117	50.7321943673	-0.350692898035	0.663078308105
1.358	46.9501549771	50.7328461931	-0.368176311255	0.640573233366
1.359	46.9497780434	50.7334752513	-0.385691136122	0.617543160915
1.36	46.9493835836	50.7340810242	-0.403228372335	0.594002664089
1.361	46.9489715799	50.7346630089	-0.420779019594	0.569966763258
1.362	46.9485420235	50.7352207176	-0.438333898783	0.545450508595
1.363	46.9480949145	50.7357536776	-0.455884069204	0.520469427109
1.364	46.9476302623	50.7362614318	-0.473420381546	0.495039045811
1.365	46.9471480852	50.736743539	-0.490933805704	0.469175308943
1.366	46.9466484106	50.7371995738	-0.508415311575	0.442894220352
1.367	46.9461312751	50.7376291269	-0.525855839252	0.416212052107
1.368	46.945596724	50.7380318057	-0.543246388435	0.3891454041
1.369	46.9450448119	50.7384072337	-0.560577899218	0.361710727215
1.37	46.9444756022	50.7387550516	-0.577841460705	0.333925008774
1.371	46.9438891674	50.7390749167	-0.595028162003	0.305805146694
1.372	46.9432855888	50.7393665034	-0.612129062414	0.277368307114
1.373	46.9426649566	50.7396295034	-0.629135251045	0.24863165617
1.374	46.94202737	50.7398636256	-0.646038025618	0.219612687826
1.375	46.9413729367	50.7400685964	-0.662828564644	0.190328836441
1.376	46.9407017733	50.7402441597	-0.679498195648	0.160797804594
1.377	46.9400140051	50.7403900772	-0.696038305759	0.131037116051
1.378	46.9393097658	50.7405061281	-0.712440311909	0.101064652205
1.379	46.9385891978	50.7405921095	-0.728695720434	0.0708982646465
1.38	46.9378524519	50.7406478365	-0.744796067476	0.0405556857586
1.381	46.9370996873	50.7406731418	-0.760733127594	0.0100550055504
1.382	46.9363310715	50.7406678764	-0.776498585939	-0.0205859839916
1.383	46.93554678	50.7406319087	-0.792084336281	-0.0513492226601
1.384	46.9347469966	50.7405651257	-0.807482331991	-0.0822168290615
1.385	46.9339319132	50.7404674319	-0.82268461585	-0.113170742989
1.386	46.9331017292	50.74033875	-0.837683349848	-0.144193083048
1.387	46.9322566522	50.7401790205	-0.852470785379	-0.175265997648
1.388	46.9313968971	50.7399882016	-0.867039442062	-0.206371665001
1.389	46.9305226865	50.7397662697	-0.881381690502	-0.237492203712
1.39	46.9296342506	50.7395132187	-0.89549022913	-0.268609970808
1.391	46.9287318265	50.73922906	-0.909357905388	-0.299707353115
1.392	46.9278156588	50.738913823	-0.922977566719	-0.330766677856
1.393	46.9268859989	50.7385675543	-0.936342298985	-0.361770808697
1.394	46.9259431051	50.7381903178	-0.949445307255	-0.392702162266
1.395	46.9249872424	50.7377821949	-0.962279945612	-0.423543691635
1.396	46.9240186826	50.7373432839	-0.974839746952	-0.454278349876
1.397	46.9230377035	50.7368737001	-0.98711836338	-0.48488932848
1.398	46.9220445896	50.7363735755	-0.999109596014	-0.515359759331
1.399	46.9210396311	50.735843059	-1.01080748439	-0.545673310757
1.4	46.9200231242	50.7352823156	-1.02220618725	-0.575813472271
1.401	46.9189953711	50.7346915268	-1.03330001235	-0.605764210224
1.402	46.9179566794	50.7340708899	-1.04408350587	-0.635509550571
1.403	46.916907362	50.7334206183	-1.05455139279	-0.665033638477
1.404	46.9158477371	50.7327409409	-1.06469845772	-0.694321215153
1.405	46.9147781279	50.7320321019	-1.07451981306	-0.72335678339
1.406	46.9136988626	50.7312943608	-1.08401075006	-0.752125442028
1.407	46.9126102739	50.7305279919	-1.09316667914	-0.780612468719
1.408	46.911512699	50.729733284	-1.10198318958	-0.808803260326
1.409	46.9104064793	50.7289105406	-1.11045613885	-0.836683630943
1.41	46.9092919605	50.728060079	-1.11858159304	-0.864239573479
1.411	46.9081694918	50.7271822304	-1.12635573745	-0.891457617283
1.412	46.9070394264	50.7262773396	-1.13377505541	-0.918324172497
1.413	46.9059021208	50.7253457644	-1.14083611965	-0.944826245308
1.414	46.9047579349	50.7243878757	-1.14753577113	-0.970951080322
1.415	46.9036072314	50.7234040571	-1.15387114882	-0.996686220169
1.416	46.9024503761	50.7223947042	-1.15983939171	-1.02201956511
1.417	46.9012877374	50.7213602249	-1.16543802619	-1.0469391346
1.418	46.9001196861	50.7203010385	-1.17066466808	-1.07143372297
1.419	46.8989465952	50.7192175756	-1.17551723123	-1.09549200535
1.42	46.8977688397	50.718110278	-1.17999383807	-1.11910325289
1.421	46.8965867964	50.7169795979	-1.18409270048	-1.14225697517
1.422	46.8954008439	50.7158259978	-1.18781238794	-1.16494309902
1.423	46.8942113619	50.7146499503	-1.19115161896	-1.18715196848
1.424	46.8930187314	50.7134519374	-1.19410938025	-1.20887392759
1.425	46.8918233344	50.7122324503	-1.19668465853	-1.23010021448
1.426	46.8906255536	50.7109919892	-1.19887697697	-1.25082200766
1.427	46.8894257722	50.7097310627	-1.20068579912	-1.27103096247
1.428	46.8882243739	50.7084501876	-1.20211088657	-1.29071933031
1.429	46.8870217423	50.7071498882	-1.20315229893	-1.30987930298
1.43	46.8858182611	50.7058306967	-1.20381009579	-1.32850384712
1.431	46.8846143137	50.7044931518	-1.20408475399	-1.346585989
1.432	46.8834102829	50.7031377991	-1.20397686958	-1.36411935091
1.433	46.8822065509	50.7017651905	-1.20348715782	-1.38109779358
1.434	46.881003499	50.7003758838	-1.20261666179	-1.39751565456
1.435	46.8798015074	50.6989704422	-1.20136654377	-1.41336756945
1.436	46.878600955	50.6975494342	-1.19973826408	-1.42864853144
1.437	46.8774022192	50.696113433	-1.19773331285	-1.44335383177
1.438	46.8762056758	50.6946630164	-1.19535347819	-1.45747947693
1.439	46.8750116987	50.6931987659	-1.19260072708	-1.47102147341
1.44	46.8738206598	50.6917212671	-1.18947720528	-1.48397624493
1.441	46.8726329286	50.6902311087	-1.18598523736	-1.49634057283
1.442	46.8714488723	50.6887288825	-1.18212735653	-1.50811195374
1.443	46.8702688555	50.6872151826	-1.17790624499	-1.51928776503
1.444	46.86909324	50.6856906058	-1.17332476377	-1.52986598015
1.445	46.8679223847	50.6841557503	-1.16838589311	-1.53984493017
1.446	46.8667566453	50.6826112162	-1.16309291124	-1.54922318459
1.447	46.8655963742	50.6810576048	-1.15744921565	-1.55799967051
1.448	46.8644419205	50.679495518	-1.1514582634	-1.56617391109
1.449	46.8632936295	50.6779255584	-1.14512377977	-1.57374536991
1.45	46.8621518428	50.6763483286	-1.13844966888	-1.58071416616
1.451	46.861016898	50.6747644312	-1.13143983483	-1.58708059788
1.452	46.8598891288	50.6731744682	-1.12409850955	-1.59284538031
1.453	46.8587688646	50.6715790409	-1.11642995477	-1.59800928831
1.454	46.8576564304	50.6699787493	-1.10843861103	-1.60257381201
1.455	46.8565521465	50.6683741922	-1.1001290977	-1.60654044151
1.456	46.8554563289	50.6667659664	-1.09150603414	-1.60991114378
1.457	46.8543692887	50.6651546668	-1.08257442713	-1.61268800497
1.458	46.853291332	50.663540886	-1.07333904505	-1.6148737669
1.459	46.8522227599	50.6619252136	-1.0638051033	-1.61647093296
1.46	46.8511638685	50.6603082368	-1.05397778749	-1.61748272181
1.461	46.8501149483	50.6586905392	-1.04386243224	-1.6179125309
1.462	46.8490762849	50.6570727011	-1.03346443176	-1.61776381731
1.463	46.848048158	50.6554552989	-1.02278932929	-1.61704057455
1.464	46.847030842	50.6538389052	-1.01184281707	-1.61574679613
1.465	46.8460246053	50.6522240883	-1.00063052773	-1.61388707161
1.466	46.8450297109	50.6506114119	-0.989158451557	-1.61146581173
1.467	46.8440464154	50.6490014349	-0.977432399988	-1.60848808289
1.468	46.84307497	50.6473947114	-0.965458393097	-1.60495883226
1.469	46.8421156196	50.6457917903	-0.953242510557	-1.60088342428
1.47	46.8411686029	50.6441932149	-0.94079092145	-1.59626740217
1.471	46.8402341525	50.642599523	-0.928109914064	-1.59111654758
1.472	46.8393124947	50.6410112464	-0.915205806494	-1.58543670177
1.473	46.8384038493	50.639428911	-0.90208491683	-1.57923412323
1.474	46.83750843	50.6378530363	-0.88875362277	-1.57251513004
1.475	46.836626444	50.6362841357	-0.875218480825	-1.56528609991
1.476	46.8357580918	50.6347227157	-0.861486077309	-1.55755394697
1.477	46.8349035672	50.6331692761	-0.847562938929	-1.54932534695
1.478	46.8340630579	50.6316243098	-0.833455741405	-1.54060739279
1.479	46.8332367445	50.6300883025	-0.819171130657	-1.53140723705
1.48	46.832424801	50.6285617327	-0.804715812206	-1.52173227072
1.481	46.8316273948	50.6270450717	-0.790096580982	-1.51158988476
1.482	46.8308446865	50.6255387829	-0.775320112705	-1.50098758936
1.483	46.8300768298	50.6240433224	-0.760393321514	-1.48993337154
1.484	46.8293239717	50.6225591383	-0.745322912931	-1.47843486071
1.485	46.8285862523	50.6210866709	-0.730115801096	-1.46650004387
1.486	46.8278638051	50.6196263523	-0.714778780937	-1.45413702726
1.487	46.8271567563	50.6181786068	-0.699318796396	-1.44135397673
1.488	46.8264652256	50.6167438503	-0.683742582798	-1.4281591177
1.489	46.8257893258	50.6153224903	-0.668057024479	-1.41456079483
1.49	46.8251291627	50.6139149262	-0.652269124985	-1.40056753159
1.491	46.8244848354	50.6125215486	-0.636385560036	-1.38618767262
1.492	46.823856436	50.6111427398	-0.620413273573	-1.3714299202
1.493	46.8232440499	50.6097788734	-0.604359030724	-1.35630279779
1.494	46.8226477555	50.6084303145	-0.588229745626	-1.34081506729
1.495	46.8220676245	50.6070974193	-0.572032123804	-1.32497543097
1.496	46.821503722	50.6057805352	-0.555773019791	-1.30879276991
1.497	46.8209561059	50.604480001	-0.539459049702	-1.2922757268
1.498	46.8204248279	50.6031961465	-0.523097097874	-1.27543330193
1.499	46.8199099325	50.6019292926	-0.506693810225	-1.25827437639
1.5	46.8194114577	50.6006797516	-0.490255743265	-1.24080771208
1.501	46.8189294351	50.5994478266	-0.473789542913	-1.22304242849
1.502	46.8184638894	50.5982338117	-0.457301855087	-1.20498734713
1.503	46.8180148389	50.5970379923	-0.440799146891	-1.18665140867
1.504	46.8175822954	50.5958606448	-0.424287885427	-1.16804367304
1.505	46.8171662642	50.5947020365	-0.407774507999	-1.14917290211
1.506	46.8167667442	50.593562426	-0.391265451908	-1.13004821539
1.507	46.8163837281	50.5924420627	-0.374766916037	-1.11067843437
1.508	46.816017202	50.5913411872	-0.358285278082	-1.09107255936
1.509	46.8156671461	50.5902600313	-0.341826617718	-1.07123935223
1.51	46.8153335341	50.5891988177	-0.325397193432	-1.05118781328
1.511	46.8150163341	50.5881577604	-0.309002935886	-1.03092670441
1.512	46.8147155076	50.5871370647	-0.29264998436	-1.01046490669
1.513	46.8144310106	50.5861369267	-0.276344150305	-0.989811062813
1.514	46.8141627928	50.5851575341	-0.260091364384	-0.968973994255
1.515	46.8139107985	50.5841990659	-0.243897378445	-0.947962522507
1.516	46.8136749658	50.5832616921	-0.227767884731	-0.926785051823
1.517	46.8134552276	50.5823455745	-0.211708545685	-0.905450344086
1.518	46.8132515109	50.5814508658	-0.19572481513	-0.883966863155
1.519	46.8130637374	50.5805777108	-0.1798222363	-0.862343251705
1.52	46.8128918233	50.5797262453	-0.164006114006	-0.840587794781
1.521	46.8127356793	50.5788965969	-0.148281812668	-0.818708956242
1.522	46.8125952112	50.5780888849	-0.132654428482	-0.796715021133
1.523	46.8124703194	50.5773032203	-0.117129206657	-0.774614334106
1.524	46.8123608992	50.5765397056	-0.101711094379	-0.752414941788
1.525	46.8122668413	50.5757984356	-0.0864048600197	-0.730125010014
1.526	46.812188031	50.5750794967	-0.071215569973	-0.707752764225
1.527	46.8121243493	50.5743829673	-0.056147813797	-0.685306072235
1.528	46.8120756724	50.5737089179	-0.0412061810493	-0.662792682648
1.529	46.8120418716	50.5730574112	-0.026395380497	-0.640220820904
1.53	46.812022814	50.5724285018	-0.0117197036743	-0.617597877979
1.531	46.8120183625	50.571822237	0.00281649827957	-0.594931721687
1.532	46.8120283752	50.5712386561	0.0172088742256	-0.572230041027
1.533	46.8120527064	50.570677791	0.0314534902573	-0.549500286579
1.534	46.8120912063	50.570139666	0.045546233654	-0.526749849319
1.535	46.8121437209	50.569624298	0.0594831109047	-0.503986239433
1.536	46.8122100927	50.5691316965	0.0732603669167	-0.481216728687
1.537	46.81229016	50.5686618639	0.0868743062019	-0.458448529243
1.538	46.8123837578	50.5682147953	0.100321292877	-0.435688734055
1.539	46.8124907173	50.5677904787	0.113597810268	-0.412944495678
1.54	46.8126108665	50.5673888951	0.126700401306	-0.390222847462
1.541	46.8127440297	50.5670100184	0.139625966549	-0.367530524731
1.542	46.8128900282	50.5666538159	0.152371168137	-0.344874560833
1.543	46.8130486803	50.5663202478	0.164932906628	-0.322261571884
1.544	46.8132198009	50.5660092679	0.177308320999	-0.299698352814
1.545	46.8134032024	50.565720823	0.189494550228	-0.277191400528
1.546	46.813598694	50.5654548536	0.201488673687	-0.254747271538
1.547	46.8138060824	50.5652112938	0.213288187981	-0.232372462749
1.548	46.8140251718	50.5649900709	0.224890589714	-0.210073292255
1.549	46.8142557638	50.5647911062	0.236293256283	-0.187856018543
1.55	46.8144976574	50.5646143147	0.247493982315	-0.165726900101
1.551	46.8147506497	50.5644596052	0.258490502834	-0.143692195415
1.552	46.8150145353	50.5643268803	0.269280672073	-0.121757805347
1.553	46.8152891069	50.5642160365	0.279862582684	-0.0999298095703
1.554	46.8155741552	50.5641269645	0.290234148502	-0.0782141685486
1.555	46.8158694692	50.564059549	0.300393760204	-0.0566167831421
1.556	46.8161748358	50.5640136689	0.310339510441	-0.0351433753967
1.557	46.8164900405	50.5639891975	0.320069789886	-0.0137996673584
1.558	46.8168148671	50.5639860019	0.329583287239	0.007408618927
1.559	46.8171490979	50.5640039442	0.338878393173	0.0284759402275
1.56	46.817492514	50.5640428805	0.347953855991	0.0493966937065
1.561	46.8178448953	50.5641026616	0.35680860281	0.0701654553413
1.562	46.8182060203	50.5641831328	0.365441322327	0.090776860714
1.563	46.8185756665	50.564284134	0.373851060867	0.111225426197
1.564	46.8189536104	50.5644054997	0.382036924362	0.131505966187
1.565	46.819339628	50.5645470594	0.389998078346	0.151613354683
1.566	46.8197334939	50.5647086371	0.397733747959	0.171542167664
1.567	46.8201349824	50.564890052	0.405243396759	0.191287577152
1.568	46.8205438673	50.565091118	0.412526369095	0.21084433794
1.569	46.8209599216	50.565311644	0.419582188129	0.230207622051
1.57	46.821382918	50.565551434	0.42641055584	0.249372363091
1.571	46.8218126289	50.5658102871	0.433011114597	0.268333673477
1.572	46.8222488263	50.5660879973	0.439383804798	0.287086844444
1.573	46.8226912825	50.5663843543	0.445528447628	0.305626988411
1.574	46.8231397692	50.5666991426	0.451444983482	0.323949635029
1.575	46.8235940584	50.5670321424	0.457133352757	0.342049837112
1.576	46.824053922	50.5673831289	0.462593972683	0.359923183918
1.577	46.8245191324	50.5677518731	0.467826902866	0.377565145493
1.578	46.8249894621	50.5681381412	0.472832381725	0.394971132278
1.579	46.8254646838	50.5685416951	0.477610886097	0.412136733532
1.58	46.8259445706	50.5689622924	0.482162892818	0.429057776928
1.581	46.8264288966	50.5693996862	0.486488938332	0.445729732513
1.582	46.8269174359	50.5698536253	0.490589618683	0.462148427963
1.583	46.8274099635	50.5703238544	0.494465529919	0.478309750557
1.584	46.827906255	50.570810114	0.498117566109	0.494209468365
1.585	46.8284060871	50.5713121406	0.501546561718	0.509843587875
1.586	46.828909237	50.5718296663	0.504753291607	0.525207996368
1.587	46.8294154831	50.5723624198	0.50773870945	0.540298819542
1.588	46.8299246045	50.5729101253	0.510504126549	0.555112302303
1.589	46.8304363818	50.5734725037	0.513050436974	0.569644451141
1.59	46.8309505965	50.5740492718	0.515378892422	0.583891570568
1.591	46.8314670312	50.5746401426	0.517490684986	0.5978500247
1.592	46.8319854702	50.5752448258	0.519387125969	0.611516296864
1.593	46.8325056986	50.5758630272	0.521069765091	0.624886631966
1.594	46.8330275035	50.5764944495	0.52253985405	0.637957811356
1.595	46.8335506729	50.5771387916	0.523799002171	0.650726377964
1.596	46.8340749968	50.5777957493	0.52484869957	0.663188993931
1.597	46.8346002664	50.5784650151	0.525690674782	0.67534250021
1.598	46.835126275	50.5791462782	0.526326537132	0.687183737755
1.599	46.8356528173	50.5798392249	0.52675807476	0.698709726334
1.6	46.8361796899	50.5805435385	0.52698713541	0.709917426109
1.601	46.8367066913	50.5812588993	0.527015566826	0.720804035664
1.602	46.8372336218	50.5819849847	0.52684533596	0.731366753578
1.603	46.8377602836	50.5827214695	0.526478290558	0.741602897644
1.604	46.8382864811	50.583468026	0.525916695595	0.751509904861
1.605	46.8388120207	50.5842243236	0.52516245842	0.761085271835
1.606	46.8393367109	50.5849900296	0.524217844009	0.770326733589
1.607	46.8398603624	50.585764809	0.52308511734	0.779232025146
1.608	46.8403827881	50.5865483244	0.521766424179	0.787798881531
1.609	46.8409038034	50.5873402365	0.520264148712	0.796025276184
1.61	46.8414232258	50.5881402039	0.518580675125	0.803909361362
1.611	46.8419408753	50.5889478833	0.516718327999	0.811449408531
1.612	46.8424565744	50.5897629298	0.514679789543	0.818643629551
1.613	46.842970148	50.5905849969	0.512467503548	0.825490474701
1.614	46.8434814238	50.5914137364	0.510084033012	0.83198851347
1.615	46.8439902319	50.592248799	0.507532000542	0.838136613369
1.616	46.844496405	50.593089834	0.504814207554	0.843933403492
1.617	46.8449997788	50.5939364897	0.501933336258	0.849377989769
1.618	46.8455001915	50.5947884134	0.498892068863	0.854469418526
1.619	46.8459974843	50.5956452516	0.495693445206	0.859207034111
1.62	46.8464915011	50.5965066503	0.4923402071	0.863590240479
1.621	46.8469820888	50.5973722547	0.488835334778	0.867618560791
1.622	46.8474690975	50.5982417098	0.485181868076	0.871291637421
1.623	46.8479523798	50.5991146604	0.481382846832	0.874609589577
1.624	46.8484317919	50.5999907513	0.477441251278	0.877572119236
1.625	46.8489071926	50.6008696272	0.473360300064	0.880179643631
1.626	46.8493784444	50.6017509332	0.469143152237	0.882432460785
1.627	46.8498454125	50.602634315	0.464792966843	0.88433098793
1.628	46.8503079656	50.6035194185	0.460313200951	0.885875999928
1.629	46.8507659757	50.6044058907	0.455706954002	0.887068271637
1.63	46.851219318	50.6052933793	0.450977683067	0.887908935547
1.631	46.8516678712	50.6061815333	0.446128845215	0.888399064541
1.632	46.8521115176	50.6070700028	0.441163778305	0.888540029526
1.633	46.8525501425	50.6079584396	0.436086058617	0.888333499432
1.634	46.8529836351	50.6088464968	0.430899202824	0.887780964375
1.635	46.853411888	50.6097338296	0.425606667995	0.886884510517
1.636	46.8538347974	50.610620095	0.420212090015	0.885646224022
1.637	46.8542522631	50.6115049522	0.414719283581	0.884068310261
1.638	46.8546641887	50.612388063	0.40913182497	0.882153272629
1.639	46.8550704813	50.6132690914	0.403453409672	0.879903554916
1.64	46.855471052	50.6141477044	0.397687852383	0.877322256565
1.641	46.8558658154	50.6150235716	0.3918389678	0.874412178993
1.642	46.8562546901	50.615896366	0.385910511017	0.871176540852
1.643	46.8566375985	50.6167657637	0.379906356335	0.867618739605
1.644	46.857014467	50.6176314442	0.373830497265	0.863742291927
1.645	46.8573852256	50.6184930908	0.367686748505	0.859550952911
1.646	46.8577498086	50.6193503907	0.36147916317	0.855048716068
1.647	46.858108154	50.6202030349	0.355211675167	0.850239634514
1.648	46.858460204	50.6210507187	0.348888278008	0.845127999783
1.649	46.8588059047	50.6218931419	0.342513144016	0.839718282223
1.65	46.8591452064	50.6227300086	0.3360902071	0.834015071392
1.651	46.8594780633	50.6235610278	0.329623579979	0.828023374081
1.652	46.8598044338	50.6243859135	0.323117434978	0.821748077869
1.653	46.8601242804	50.6252043848	0.316575825214	0.815194368362
1.654	46.8604375698	50.6260161658	0.310002982616	0.808367669582
1.655	46.8607442729	50.6268209863	0.303403139114	0.801273465157
1.656	46.8610443646	50.6276185818	0.296780347824	0.793917417526
1.657	46.8613378242	50.6284086933	0.290138781071	0.786305487156
1.658	46.861624635	50.6291910678	0.283482789993	0.77844363451
1.659	46.8619047847	50.6299654587	0.276816606522	0.770337998867
1.66	46.8621782651	50.6307316253	0.270144283772	0.761995136738
1.661	46.8624450724	50.6314893335	0.263470232487	0.753421366215
1.662	46.8627052068	50.6322383559	0.256798624992	0.744623422623
1.663	46.862958673	50.6329784717	0.250133812428	0.735607981682
1.664	46.8632054799	50.6337094667	0.243479847908	0.726382136345
1.665	46.8634456403	50.6344311342	0.236841082573	0.716952800751
1.666	46.8636791718	50.6351432743	0.230221867561	0.70732742548
1.667	46.8639060959	50.6358456945	0.223626255989	0.697512984276
1.668	46.8641264384	50.6365382096	0.217058598995	0.687517285347
1.669	46.8643402292	50.6372206421	0.2105230093	0.677347719669
1.67	46.8645475026	50.637892822	0.204023838043	0.667011976242
1.671	46.8647482971	50.6385545869	0.19756513834	0.656517922878
1.672	46.8649426553	50.6392057826	0.191151201725	0.645873367786
1.673	46.8651306239	50.6398462625	0.184786081314	0.635086357594
1.674	46.8653122539	50.6404758882	0.178473949432	0.624165058136
1.675	46.8654876004	50.6410945294	0.1722189188	0.613117456436
1.676	46.8656567224	50.6417020642	0.166025102139	0.601951956749
1.677	46.8658196833	50.6422983786	0.159896552563	0.590676784515
1.678	46.8659765502	50.6428833672	0.153837263584	0.5793004632
1.679	46.8661273944	50.6434569331	0.147851169109	0.567831337452
1.68	46.8662722912	50.6440189878	0.141942322254	0.556277930737
1.681	46.8664113197	50.6445694511	0.136114597321	0.544648706913
1.682	46.8665445629	50.6451082517	0.13037186861	0.532952368259
1.683	46.8666721078	50.6456353266	0.124717891216	0.521197497845
1.684	46.8667940451	50.6461506217	0.119156599045	0.509392738342
1.685	46.8669104692	50.6466540915	0.11369150877	0.49754679203
1.686	46.8670214782	50.647145699	0.108326435089	0.485668182373
1.687	46.8671271739	50.647625416	0.103065013885	0.473765790462
1.688	46.8672276618	50.648093223	0.0979107022285	0.461848258972
1.689	46.8673230508	50.6485491093	0.0928671360016	0.44992429018
1.69	46.8674134532	50.6489930727	0.0879377126694	0.438002407551
1.691	46.8674989849	50.6494251196	0.0831257104874	0.426091372967
1.692	46.8675797651	50.6498452652	0.0784346461296	0.414199829102
1.693	46.8676559162	50.6502535332	0.0738676190376	0.40233618021
1.694	46.8677275639	50.6506499558	0.0694277882576	0.390509128571
1.695	46.867794837	50.6510345739	0.0651183128357	0.378727078438
1.696	46.8678578673	50.6514074367	0.0609422922134	0.366998493671
1.697	46.8679167897	50.6517686019	0.0569024682045	0.355331778526
1.698	46.8679717419	50.6521181354	0.0530018210411	0.343735158443
1.699	46.8680228644	50.6524561113	0.0492431521416	0.332216799259
1.7	46.8680703006	50.6527826122	0.0456292033195	0.320784926414
1.701	46.8681141964	50.6530977285	0.0421624779701	0.309447646141
1.702	46.8681547005	50.6534015588	0.0388455986977	0.298212707043
1.703	46.8681919638	50.6536942091	0.0356808900833	0.287088096142
1.704	46.8682261396	50.653975794	0.0326707959175	0.276081562042
1.705	46.8682573838	50.6542464351	0.0298175811768	0.265200614929
1.706	46.8682858542	50.6545062618	0.0271231532097	0.254452884197
1.707	46.8683117108	50.6547554111	0.0245899558067	0.243845641613
1.708	46.8683351157	50.6549940271	0.0222197175026	0.233386218548
1.709	46.8683562327	50.655222261	0.0200142860413	0.223081588745
1.71	46.8683752276	50.6554402712	0.0179755687714	0.212938845158
1.711	46.8683922679	50.655648223	0.0161049962044	0.20296472311
1.712	46.8684075226	50.6558462883	0.0144043564796	0.193165838718
1.713	46.8684211622	50.6560346456	0.0128749608994	0.183548748493
1.714	46.8684333588	50.65621348	0.0115181207657	0.174119830132
1.715	46.8684442855	50.6563829825	0.0103352069855	0.164885163307
1.716	46.8684541168	50.6565433505	0.00932723283768	0.155850768089
1.717	46.868463028	50.656694787	0.0084952712059	0.147022366524
1.718	46.8684711958	50.6568375011	0.00784021615982	0.138405799866
1.719	46.8684787973	50.6569717072	0.00736284255981	0.130006372929
1.72	46.8684860107	50.657097625	0.00706392526627	0.121829330921
1.721	46.8684930147	50.6572154796	0.00694388151169	0.113879859447
1.722	46.8684999883	50.6573255009	0.00700336694717	0.10616260767
1.723	46.8685071113	50.6574279234	0.00724267959595	0.0986824631691
1.724	46.8685145637	50.6575229866	0.00766199827194	0.0914437770844
1.725	46.8685225254	50.6576109339	0.00826150178909	0.0844507813454
1.726	46.8685311767	50.657692013	0.00904113054276	0.0777073502541
1.727	46.8685406976	50.6577664752	0.010000705719	0.0712171196938
1.728	46.8685512681	50.6578345755	0.0111401081085	0.0649834871292
1.729	46.8685630675	50.657896572	0.0124588012695	0.0590094923973
1.73	46.8685762752	50.6579527259	0.0139563679695	0.0532981753349
1.731	46.8685910694	50.658003301	0.015632212162	0.0478520989418
1.732	46.8686076284	50.658048564	0.0174856185913	0.0426738858223
1.733	46.868626129	50.6580887839	0.0195156335831	0.0377659201622
1.734	46.8686467476	50.658124232	0.0217216014862	0.0331302285194
1.735	46.8686696595	50.6581551816	0.0241022706032	0.0287688374519
1.736	46.868695039	50.6581819078	0.026656627655	0.0246835947037
1.737	46.868723059	50.6582046876	0.0293834209442	0.0208759903908
1.738	46.8687538914	50.6582237993	0.0322813391685	0.0173475146294
1.739	46.8687877067	50.6582395229	0.0353490114212	0.0140995979309
1.74	46.8688246737	50.6582521393	0.0385850071907	0.0111330747604
1.741	46.86886496	50.6582619302	0.0419877171516	0.00844889879227
1.742	46.8689087317	50.6582691787	0.0455555915833	0.00604790449142
1.743	46.8689561529	50.658274168	0.0492867827415	0.00393068790436
1.744	46.8690073861	50.658277182	0.0531795620918	0.00209736824036
1.745	46.8690625919	50.6582785049	0.0572321414948	0.000548303127289
1.746	46.8691219293	50.6582784207	0.0614424943924	-0.000716686248779
1.747	46.8691855548	50.6582772136	0.0658085942268	-0.00169765949249
1.748	46.8692536233	50.6582751672	0.0703284144402	-0.00239509344101
1.749	46.8693262874	50.6582725649	0.0749997496605	-0.00280952453613
1.75	46.8694036975	50.6582696893	0.0798204541206	-0.00294178724289
1.751	46.8694860018	50.658266822	0.0847880244255	-0.0027928352356
1.752	46.869573346	50.6582642436	0.0899003744125	-0.0023638010025
1.753	46.8696658736	50.6582622337	0.0951548814774	-0.00165617465973
1.754	46.8697637256	50.6582610699	0.10054910183	-0.000671327114105
1.755	46.8698670404	50.6582610287	0.106080472469	0.000588834285736
1.756	46.8699759539	50.6582623844	0.111746370792	0.00212246179581
1.757	46.8700905991	50.6582654094	0.117544054985	0.00392752885818
1.758	46.8702111066	50.6582703739	0.123470723629	0.00600165128708
1.759	46.8703376038	50.6582775459	0.12952375412	0.00834232568741
1.76	46.8704702157	50.6582871906	0.135700047016	0.0109469294548
1.761	46.8706090641	50.6582995704	0.141996622086	0.0138127207756
1.762	46.8707542677	50.6583149451	0.148410618305	0.0169366598129
1.763	46.8709059424	50.6583335713	0.154938817024	0.0203155875206
1.764	46.8710642009	50.6583557022	0.161578178406	0.0239462256432
1.765	46.8712291527	50.6583815879	0.168325424194	0.0278250575066
1.766	46.8714009042	50.6584114746	0.175177454948	0.0319484472275
1.767	46.8715795583	50.6584456053	0.182130813599	0.0363127589226
1.768	46.8717652148	50.6584842186	0.189182162285	0.040913939476
1.769	46.8719579699	50.6585275496	0.196328103542	0.0457480549812
1.77	46.8721579166	50.6585758291	0.203565239906	0.0508108735085
1.771	46.8723651442	50.6586292836	0.210889995098	0.0560981035233
1.772	46.8725797387	50.6586881354	0.218298852444	0.0616053938866
1.773	46.8728017822	50.6587526021	0.225788235664	0.0673280954361
1.774	46.8730313536	50.658822897	0.233354389668	0.0732616186142
1.775	46.8732685277	50.6588992284	0.240993797779	0.0794013142586
1.776	46.8735133759	50.6589818002	0.248702645302	0.0857421755791
1.777	46.8737659659	50.6590708109	0.256477355957	0.0922793149948
1.778	46.8740263616	50.6591664545	0.264313995838	0.0990078449249
1.779	46.874294623	50.6592689197	0.272208809853	0.105922460556
1.78	46.8745708064	50.65937839	0.280157983303	0.113018095493
1.781	46.8748549643	50.6594950438	0.288157820702	0.120289504528
1.782	46.8751471454	50.6596190542	0.296204268932	0.127731323242
1.783	46.8754473943	50.6597505889	0.304293572903	0.135338187218
1.784	46.875755752	50.6598898104	0.312421739101	0.143104672432
1.785	46.8760722554	50.6600368754	0.320585072041	0.151025295258
1.786	46.8763969378	50.6601919353	0.328779637814	0.159094512463
1.787	46.8767298283	50.6603551359	0.337001502514	0.16730672121
1.788	46.8770709525	50.6605266175	0.34524679184	0.175656437874
1.789	46.8774203317	50.6607065147	0.353511631489	0.184137940407
1.79	46.8777779836	50.6608949564	0.361792206764	0.192745566368
1.791	46.878143922	50.6610920661	0.370084643364	0.201473712921
1.792	46.8785181569	50.6612979613	0.378385066986	0.210316598415
1.793	46.8789006944	50.6615127539	0.386689841747	0.219268620014
1.794	46.8792915368	50.6617365503	0.394995033741	0.228324115276
1.795	46.8796906828	50.661969451	0.403296887875	0.237477242947
1.796	46.8800981271	50.6622115508	0.41159170866	0.246722400188
1.797	46.880513861	50.662462939	0.419875979424	0.256053984165
1.798	46.8809378719	50.6627236991	0.428145766258	0.265466213226
1.799	46.8813701436	50.662993909	0.436397612095	0.274953484535
1.8	46.8818106564	50.6632736409	0.444628000259	0.28451025486
1.801	46.8822593871	50.6635629614	0.452833294868	0.29413074255
1.802	46.8827163088	50.6638619316	0.461010038853	0.303809642792
1.803	46.8831813913	50.6641706071	0.469154953957	0.31354123354
1.804	46.883654601	50.6644890377	0.477264583111	0.323320150375
1.805	46.8841359011	50.6648172683	0.485335588455	0.333140969276
1.806	46.8846252513	50.665155338	0.493364870548	0.34299826622
1.807	46.8851226083	50.6655032805	0.50134909153	0.352886795998
1.808	46.8856279255	50.6658611246	0.509285211563	0.362801253796
1.809	46.8861411533	50.6662288934	0.517170250416	0.372736394405
1.81	46.886662239	50.6666066051	0.525001168251	0.382687151432
1.811	46.8871911271	50.666994273	0.532775044441	0.392648458481
1.812	46.8877277592	50.6673919049	0.540489137173	0.402615368366
1.813	46.8882720741	50.6677995039	0.548140525818	0.412582814693
1.814	46.8888240077	50.6682170684	0.555726766586	0.422546088696
1.815	46.8893834937	50.6686445917	0.563245117664	0.432500600815
1.816	46.8899504628	50.6690820628	0.570693075657	0.442441344261
1.817	46.8905248434	50.6695294654	0.578068315983	0.4523640275
1.818	46.8911065618	50.6699867795	0.585368275642	0.462264180183
1.819	46.8916955414	50.6704539802	0.592590928078	0.472137212753
1.82	46.8922917038	50.6709310384	0.599733948708	0.481979072094
1.821	46.8928949684	50.6714179207	0.606795191765	0.491785466671
1.822	46.8935052524	50.6719145896	0.613772809505	0.501552343369
1.823	46.8941224713	50.6724210037	0.620664834976	0.51127576828
1.824	46.8947465384	50.6729371175	0.627469420433	0.520951747894
1.825	46.8953773655	50.6734628817	0.634184718132	0.530576705933
1.826	46.8960148624	50.6739982435	0.640809178352	0.540146827698
1.827	46.8966589376	50.6745431463	0.647341191769	0.54965877533
1.828	46.8973094979	50.6750975302	0.653779387474	0.559108972549
1.829	46.8979664487	50.6756613319	0.660122215748	0.568494200706
1.83	46.8986296941	50.6762344846	0.666368484497	0.57781124115
1.831	46.8992991368	50.6768169187	0.67251688242	0.587056994438
1.832	46.8999746784	50.6774085615	0.678566336632	0.596228539944
1.833	46.9006562195	50.6780093373	0.684515893459	0.605323016644
1.834	46.9013436597	50.6786191677	0.690364480019	0.614337742329
1.835	46.9020368977	50.6792379716	0.696111381054	0.623270094395
1.836	46.9027358312	50.6798656654	0.701755583286	0.632117509842
1.837	46.9034403572	50.6805021631	0.707296550274	0.640877842903
1.838	46.9041503723	50.6811473763	0.712733626366	0.649548470974
1.839	46.9048657723	50.6818012144	0.718066334724	0.658127605915
1.84	46.9055864525	50.6824635847	0.723294138908	0.666613042355
1.841	46.906312308	50.6831343927	0.728416740894	0.675002992153
1.842	46.9070432333	50.6838135421	0.733433842659	0.683295547962
1.843	46.9077791229	50.6845009344	0.738345265388	0.691489040852
1.844	46.908519871	50.6851964699	0.743150830269	0.699581980705
1.845	46.9092653717	50.6859000474	0.747850596905	0.707572937012
1.846	46.9100155192	50.6866115641	0.752444386482	0.715460419655
1.847	46.9107702077	50.6873309159	0.75693243742	0.723243296146
1.848	46.9115293314	50.6880579977	0.761314868927	0.730920255184
1.849	46.9122927848	50.6887927031	0.765592038631	0.738490581512
1.85	46.9130604629	50.689534925	0.769764006138	0.745953083038
1.851	46.9138322606	50.690284555	0.773831307888	0.753306925297
1.852	46.9146080734	50.6910414842	0.777794361115	0.760551512241
1.853	46.9153877975	50.6918056031	0.781653702259	0.767686188221
1.854	46.9161713292	50.6925768014	0.785409808159	0.774710297585
1.855	46.9169585658	50.6933549683	0.789063334465	0.7816234231
1.856	46.917749405	50.6941399926	0.792614936829	0.788425207138
1.857	46.9185437452	50.694931763	0.796065449715	0.795115470886
1.858	46.9193414857	50.6957301676	0.799415528774	0.801693737507
1.859	46.9201425265	50.6965350946	0.802666187286	0.808160185814
1.86	46.9209467687	50.6973464319	0.805818140507	0.814514398575
1.861	46.921754114	50.6981640675	0.808872401714	0.820756793022
1.862	46.9225644652	50.6989878895	0.811829984188	0.826887249947
1.863	46.9233777261	50.6998177861	0.814691901207	0.832905888557
1.864	46.9241938017	50.7006536456	0.817459225655	0.838813066483
1.865	46.9250125979	50.7014953566	0.820133090019	0.844608962536
1.866	46.9258340217	50.7023428082	0.822714626789	0.850294053555
1.867	46.9266579816	50.7031958895	0.825205087662	0.855868637562
1.868	46.927484387	50.7040544905	0.827605783939	0.861333191395
1.869	46.9283131488	50.7049185012	0.829917788506	0.866688191891
1.87	46.929144179	50.7057878125	0.832142531872	0.871934354305
1.871	46.929977391	50.7066623157	0.834281384945	0.877072095871
1.872	46.9308126995	50.7075419028	0.836335599422	0.882102131844
1.873	46.9316500206	50.7084264665	0.838306725025	0.887025177479
1.874	46.932489272	50.7093159001	0.840195953846	0.891841948032
1.875	46.9333303725	50.7102100976	0.84200501442	0.89655315876
1.876	46.9341732426	50.7111089541	0.843735158443	0.901159644127
1.877	46.9350178041	50.712012365	0.845387995243	0.905662178993
1.878	46.9358639806	50.712920227	0.846965014935	0.910061657429
1.879	46.936711697	50.7138324373	0.848467767239	0.914358973503
1.88	46.9375608798	50.7147488943	0.849897742271	0.918555080891
1.881	46.9384114569	50.7156694972	0.851256549358	0.922650635242
1.882	46.9392633581	50.716594146	0.852545797825	0.926646888256
1.883	46.9401165146	50.7175227418	0.853767096996	0.930544674397
1.884	46.9409708591	50.7184551866	0.854921996593	0.934344887733
1.885	46.9418263262	50.7193913834	0.856012105942	0.938048660755
1.886	46.9426828518	50.7203312362	0.857039093971	0.941656947136
1.887	46.9435403737	50.72127465	0.858004629612	0.945170640945
1.888	46.9443988312	50.7222215308	0.858910381794	0.948590934277
1.889	46.9452581654	50.7231717857	0.859757900238	0.951918721199
1.89	46.9461183189	50.7241253226	0.860549032688	0.955155134201
1.891	46.946979236	50.7250820508	0.86128526926	0.958301126957
1.892	46.9478408628	50.7260418803	0.86196833849	0.961357831955
1.893	46.948703147	50.7270047223	0.862599909306	0.964326202869
1.894	46.9495660379	50.7279704892	0.863181769848	0.967207431793
1.895	46.9504294865	50.7289390941	0.863715529442	0.970002472401
1.896	46.9512934457	50.7299104516	0.864202857018	0.97271245718
1.897	46.9521578699	50.730884477	0.86464548111	0.975338339806
1.898	46.9530227151	50.7318610868	0.865044951439	0.977881252766
1.899	46.9538879392	50.7328401986	0.865403175354	0.980342268944
1.9	46.9547535016	50.733821731	0.865721702576	0.982722461224
1.901	46.9556193636	50.7348056036	0.866002261639	0.985022842884
1.902	46.956485488	50.7357917373	0.866246521473	0.987244546413
1.903	46.9573518394	50.7367800539	0.866456210613	0.9893887043
1.904	46.958218384	50.7377704764	0.866632938385	0.991456210613
1.905	46.9590850896	50.7387629287	0.866778433323	0.993448257446
1.906	46.959951926	50.7397573358	0.866894245148	0.995366036892
1.907	46.9608188642	50.7407536241	0.866982221603	0.99721044302
1.908	46.9616858773	50.7417517206	0.867043912411	0.998982667923
1.909	46.9625529398	50.7427515539	0.867081046104	1.00068372488
1.91	46.963420028	50.7437530532	0.867095291615	1.00231492519
1.911	46.9642871199	50.7447561492	0.867088258266	1.00387716293
1.912	46.9651541947	50.7457607737	0.867061495781	1.0053716898
1.913	46.9660212339	50.7467668593	0.867016792297	1.00679951906
1.914	46.9668882202	50.74777434	0.866955816746	1.00816196203
1.915	46.9677551381	50.748783151	0.866880059242	1.00946003199
1.916	46.9686219738	50.7497932285	0.866791129112	1.01069486141
1.917	46.9694887148	50.7508045099	0.8666908741	1.01186782122
1.918	46.9703553506	50.7518169338	0.866580724716	1.01297992468
1.919	46.9712218721	50.75283044	0.866462349892	1.01403254271
1.92	46.972088272	50.7538449697	0.866337299347	1.01502680779
1.921	46.9729545443	50.7548604651	0.866207242012	1.01596391201
1.922	46.9738206848	50.7558768697	0.866073787212	1.01684522629
1.923	46.9746866909	50.7568941284	0.865938425064	1.01767206192
1.924	46.9755525615	50.7579121873	0.865802824497	1.0184456706
1.925	46.9764182973	50.7589309938	0.865668594837	1.01916742325
1.926	46.9772839002	50.7599504969	0.865537166595	1.01983869076
1.927	46.9781493739	50.7609706467	0.865410268307	1.02046084404
1.928	46.9790147237	50.7619913948	0.865289330482	1.02103531361
1.929	46.9798799564	50.7630126942	0.865176081657	1.02156358957
1.93	46.9807450804	50.7640344996	0.865071892738	1.02204716206
1.931	46.9816101055	50.7650567669	0.864978373051	1.02248746157
1.932	46.9824750433	50.7660794537	0.864897072315	1.02288615704
1.933	46.9833399066	50.7671025192	0.864829540253	1.02324473858
1.934	46.98420471	50.768125924	0.864777266979	1.02356481552
1.935	46.9850694695	50.7691496304	0.86474186182	1.02384805679
1.936	46.9859342028	50.7701736026	0.864724636078	1.02409625053
1.937	46.9867989288	50.7711978062	0.864727318287	1.02431094646
1.938	46.987663668	50.7722222088	0.864751219749	1.02449423075
1.939	46.9885284427	50.7732467797	0.864798069	1.02464753389
1.94	46.9893932763	50.7742714899	0.864869117737	1.02477282286
1.941	46.9902581938	50.7752963124	0.864965975285	1.0248721242
1.942	46.9911232218	50.7763212221	0.865090072155	1.02494716644
1.943	46.9919883884	50.7773461958	0.865242898464	1.02500015497
1.944	46.9928537227	50.7783712123	0.865425825119	1.02503287792
1.945	46.9937192558	50.7793962524	0.865640342236	1.02504742146
1.946	46.99458502	50.7804212991	0.865887999535	1.02504593134
1.947	46.995451049	50.7814463374	0.866170048714	1.02503055334
1.948	46.9963173781	50.7824713544	0.866488099098	1.02500337362
1.949	46.9971840438	50.7834963394	0.866843342781	1.02496665716
1.95	46.9980510842	50.784521284	0.867237269878	1.02492266893
1.951	46.9989185385	50.7855461822	0.867671370506	1.02487361431
1.952	46.9997864476	50.78657103	0.868146836758	1.02482187748
1.953	47.0006548536	50.7875958258	0.868665158749	1.02476984262
1.954	47.0015238	50.7886205707	0.869227588177	1.02471989393
1.955	47.0023933315	50.7896452679	0.869835495949	1.02467441559
1.956	47.0032634944	50.7906699231	0.870490133762	1.02463597059
1.957	47.0041343359	50.7916945446	0.871192991734	1.02460688353
1.958	47.005005905	50.7927191429	0.871945142746	1.0245898962
1.959	47.0058782516	50.7937437316	0.872747957706	1.02458745241
1.96	47.006751427	50.7947683265	0.873602747917	1.02460223436
1.961	47.0076254837	50.795792946	0.874510586262	1.02463674545
1.962	47.0085004754	50.7968176113	0.875472784042	1.02469372749
1.963	47.0093764571	50.797842346	0.876490533352	1.02477574348
1.964	47.0102534848	50.7988671768	0.877564907074	1.02488565445
1.965	47.0111316159	50.7998921326	0.878697216511	1.02502602339
1.966	47.0120109088	50.8009172454	0.879888474941	1.02519965172
1.967	47.0128914229	50.8019425499	0.881139814854	1.02540916204
1.968	47.013773219	50.8029680832	0.882452249527	1.0256575346
1.969	47.0146563586	50.8039938857	0.883826971054	1.02594733238
1.97	47.0155409045	50.80502	0.885264873505	1.02628141642
1.971	47.0164269205	50.8060464721	0.886766970158	1.02666264772
1.972	47.0173144711	50.8070733502	0.888334333897	1.02709358931
1.973	47.0182036222	50.8081006856	0.889967739582	1.02757716179
1.974	47.0190944402	50.8091285323	0.891668260098	1.0281162262
1.975	47.0199869927	50.8101569472	0.893436670303	1.02871352434
1.976	47.0208813479	50.8111859898	0.89527374506	1.02937167883
1.977	47.021777575	50.8122157225	0.897180557251	1.03009349108
1.978	47.0226757441	50.8132462101	0.899157583714	1.03088182211
1.979	47.0235759259	50.8142775207	0.901205837727	1.03173935413
1.98	47.0244781917	50.8153097248	0.903325855732	1.03266876936
1.981	47.0253826139	50.8163428955	0.905518293381	1.03367269039
1.982	47.026289265	50.8173771088	0.907783865929	1.03475391865
1.983	47.0271982185	50.8184124432	0.910123229027	1.03591489792
1.984	47.0281095485	50.8194489799	0.912536740303	1.03715842962
1.985	47.0290233294	50.8204868026	0.915025055408	1.03848689795
1.986	47.0299396362	50.8215259975	0.917588591576	1.03990280628
1.987	47.0308585445	50.8225666533	0.920227885246	1.04140883684
1.988	47.0317801301	50.8236088614	0.922943174839	1.0430072546
1.989	47.0327044692	50.8246527153	0.925734937191	1.04470050335
1.99	47.0336316384	50.825698311	0.928603470325	1.04649090767
1.991	47.0345617145	50.8267457468	0.931548893452	1.04838067293
1.992	47.0354947748	50.8277951232	0.934571564198	1.05037218332
1.993	47.0364308964	50.8288465431	0.937671601772	1.05246752501
1.994	47.0373701567	50.8299001112	0.94084918499	1.05466872454
1.995	47.0383126335	50.8309559346	0.94410431385	1.05697786808
1.996	47.0392584042	50.832014122	0.947436928749	1.05939698219
1.997	47.0402075463	50.8330747845	0.950847327709	1.06192785501
1.998	47.0411601375	50.8341380346	0.954335153103	1.06457233429
1.999	47.0421162553	50.8352039869	0.957900345325	1.06733220816
[truncated: 45,259 more rows]
