# Supplementary material for: Roll Angle Estimation of a Motorcycle through Inertial Measurements
Source: Sensors (Basel). 2021 Oct 5;21(19):6626. doi: 10.3390/s21196626 (PMC8512544; doi:10.3390/s21196626)
Supplement: Supplementary file 1 [file sensors-21-06626-s001.zip › supplementary_material/WheelSensor_circular.csv]

0	0	0	277.055677829	848.147919038
0.001	0.297034188936	0.848720460606	317.012700042	849.293002174
0.002	0.771877093696	1.88199897998	632.673109479	1217.26403658
0.003	1.51055208522	3.22942755885	844.676873574	1477.59312115
0.004	2.42425313141	4.79778286213	982.725218792	1659.11748542
0.005	3.44928420981	6.51877379841	1067.33693801	1782.86438713
0.006	4.53937779429	8.34228806885	1112.85023096	1864.16415374
0.007	5.66051079051	10.2314782195	1129.41576147	1914.21614748
0.008	6.78738274199	12.1591977316	1124.32814149	1941.22287682
0.009	7.90100800994	14.1054141871	1102.92239441	1951.21003428
0.01	8.98705998423	16.0553288729	1069.18155415	1948.61933722
0.011	10.0347260716	17.9980073196	1026.15062065	1936.7375562
0.012	11.0359110754	19.9253799204	976.219386891	1918.00764534
0.013	11.9846784902	21.8315112867	921.31544271	1894.25508737
0.014	12.876853619	23.712065469	863.034814887	1866.85327718
0.015	13.7097353527	25.5639146459	802.728652497	1836.84507656
0.016	14.4818789305	27.3848536228	741.558503201	1805.03287725
0.017	15.1929226969	29.173393106	680.52902956	1772.04608921
0.018	15.8434396177	30.9286124242	620.504811978	1738.39254707
0.019	16.4348003675	32.6500580133	562.21668771	1704.49863129
0.02	16.9690399461	34.3376782022	506.262469373	1670.74174643
0.021	17.4487244182	35.9917881103	453.106474901	1637.47806976
0.022	17.8768185104	37.6130612032	403.081709486	1605.068116
0.023	18.2565581093	39.2025465864	356.397488263	1573.90265046
0.024	18.591333705	40.7617138487	313.153703167	1544.43187424
0.025	18.8845910749	42.2925306598	273.361036706	1517.20174778
0.026	19.1397539354	43.7975830891	236.964684215	1492.90311095
0.027	19.3601703262	45.2802558868	203.868097317	1472.44248447
0.028	19.5490948224	46.7355847328	173.980895271	1438.21520735
0.029	19.7097135023	48.1311170593	147.256464371	1352.84944575
0.03	19.8451374711	49.4327609354	123.591473218	1250.43830645
0.031	19.9583856874	50.6255046037	102.904959517	1135.04903015
0.032	20.0523963398	51.698398322	85.1163452945	1010.73840653
0.033	20.1323002211	52.6444109825	74.6914171684	881.286914283
0.034	20.3432020411	53.454389036	347.112222988	738.669192791
0.035	20.7405210975	54.126276594	447.525889616	605.105923194
0.036	21.2188799534	54.6674529694	509.191822371	477.246827642
0.037	21.7456184142	55.0847507317	544.285099192	357.348696855
0.038	22.2981612789	55.3870407354	560.800630132	247.231310608
0.039	22.8606488121	55.5847755688	564.174436239	148.238356139
0.04	23.4218153356	55.6895133416	558.158610726	61.2371896207
0.041	23.9735893311	55.7134542724	545.389380432	-13.3553281752
0.042	24.5101632453	55.6690120394	527.758447956	-75.5291378079
0.043	25.0273709107	55.5684343635	506.656882739	-125.626214007
0.044	25.5222671679	55.423481158	483.135631782	-164.280196847
0.045	26.0467116798	55.2448742517	565.753391979	-192.933615735
0.046	26.5989911067	55.0427874793	538.805461709	-211.239929077
0.047	27.1244093187	54.8265786141	512.030962398	-221.177801301
0.048	27.6233367183	54.6040137659	485.823836782	-223.951895208
0.049	28.0964903625	54.3816464686	460.48345156	-220.782699405
0.05	28.5448501068	54.1648212674	436.236037128	-212.867702957
0.051	28.969592879	53.9577132714	413.249507302	-201.348289075
0.052	29.3720397308	53.7633979933	391.644196177	-187.282267085
0.053	29.7536123848	53.5839458843	371.501111875	-171.621950863
0.054	30.1157972776	53.4205360345	352.868673706	-155.197748867
0.055	30.4601158444	53.2735835077	335.76845988	-138.707304766
0.056	30.7881001787	53.1428747198	320.200208842	-122.710271005
0.057	31.1012733613	53.0277051989	306.146156318	-107.628770707
0.058	31.4011338007	52.9270140755	293.574722503	-93.7534761839
0.059	31.6891429411	52.8395098418	282.443558129	-81.2549910992
0.06	31.9667157125	52.7637824078	272.701984676	-70.1998770628
0.061	32.235213154	52.6983973432	264.292898356	-60.5702521075
0.062	32.4959367199	52.6419694776	257.154233579	-52.2854791172
0.063	32.7501238828	52.5932146606	251.220092214	-45.2241548374
0.064	32.998944749	52.5509803271	246.421640065	-39.2445121873
0.065	33.2434994969	52.5142572984	242.687855734	-34.2015451435
0.066	33.4848163333	52.4821804667	239.945817152	-29.9521181788
0.067	33.7238505382	52.4540067692	238.122592663	-26.3952768538
0.068	33.9614840022	52.4290977955	237.144335192	-23.4226705227
0.069	34.198524962	52.4069080064	236.937584528	-20.9569077492
0.07	34.4357086168	52.3869602505	237.429725123	-18.9386039954
0.071	34.67369824	52.3688293656	238.549521258	-17.3231658805
0.072	34.9130870388	52.3521289994	240.228076226	-16.0775665231
0.073	35.1543999681	52.3365014897	242.397782413	-15.1774528697
0.074	35.3980960839	52.3216103409	244.994449238	-14.6048446745
0.075	35.6445717047	52.3071348339	247.956792236	-14.3461694364
0.076	35.8941635133	52.2927664258	251.226825013	-14.3906466682
0.077	36.1471525151	52.2782064128	254.751178663	-14.7293794341
0.078	36.4037664435	52.2631656223	258.476678057	-15.3522014748
0.079	36.66418345	52.2473646983	262.357334966	-16.2496464681
0.08	36.9285369963	52.2305348355	266.349757668	-17.4100792482
0.081	37.196919026	52.2124200005	270.414301708	-18.8195906766
0.082	37.469383747	52.1927793955	274.515140222	-20.4616193678
0.083	37.7459511973	52.171390173	278.619760455	-22.316825673
0.084	38.0266108384	52.148050158	282.699521789	-24.3632043414
0.085	38.3113251548	52.1225803716	286.729110865	-26.5763683207
0.086	38.6000329697	52.0948272133	290.686519113	-28.9299484659
0.087	38.8926526779	52.0646642181	294.55289727	-31.3960417695
0.088	39.1890853246	52.0319933662	298.312396022	-33.9456621706
0.089	39.4892175193	51.996745952	301.951993506	-36.5491662044
0.09	39.7917728708	51.9595072631	303.158709437	-37.9282114878
0.091	40.0977744566	51.9196350659	308.844462128	-41.8161830343
0.092	40.4071657689	51.8772323172	309.938162427	-42.9893143959
0.093	40.7197138092	51.8322587848	315.157918148	-46.9577502962
0.094	41.0353672196	51.7848403902	316.148902738	-47.8790388554
0.095	41.3538769181	51.7350277967	320.870494194	-51.7461481839
0.096	41.6751973527	51.6829587567	321.770375097	-52.3919318095
0.097	41.9990745566	51.628776205	325.984032696	-55.9731716514
0.098	42.3231651207	51.5719348009	322.197095413	-57.7096366063
0.099	42.6410534856	51.513518206	313.579634426	-59.1235532016
0.1	42.949308994	51.4538168289	302.931382451	-60.2792010009
0.101	43.2461920874	51.3931002313	290.834804283	-61.1539940946
0.102	43.5304934506	51.3316540344	277.767922124	-61.7383997813
0.103	43.8014387619	51.2697725986	264.122700462	-62.0244717412
0.104	44.0586085785	51.207757171	250.216932716	-62.0063834302
0.105	44.3018693843	51.1459135693	236.304678893	-61.6808200218
0.106	44.5313144439	51.0845495342	222.585440282	-61.0472501144
0.107	44.7472132796	51.0239718617	209.212231223	-60.1080950424
0.108	44.9499687379	50.9644834099	196.298685381	-58.8688085005
0.109	45.1400807377	50.9063800671	183.925314149	-57.3378771022
0.11	45.3181159033	50.8499477531	172.145017125	-55.5267508924
0.111	45.4846823766	50.7954595214	160.987929381	-53.4497124404
0.112	45.6404091798	50.743172819	150.465677001	-51.123692438
0.113	45.7901942691	50.692574088	149.104501588	-50.0737694688
0.114	45.9302476296	50.6446562925	131.002219556	-45.7618216164
0.115	46.0607121572	50.5994259276	129.92683555	-44.6989081725
0.116	46.1826117038	50.5572604686	113.872257706	-39.6320098303
0.117	46.296048889	50.518147504	113.002112661	-38.5939194337
0.118	46.4019862142	50.4823814569	98.8725376911	-32.9381746389
0.119	46.5004919506	50.4499330862	98.138935186	-31.9585667513
0.12	46.5924286739	50.4210035131	85.7345113214	-25.9005795978
0.121	46.6778373169	50.3955492305	85.082774628	-25.007985618
0.122	46.7574654589	50.3736729532	74.1735094804	-18.7445689142
0.123	46.8313339377	50.3553197944	73.5634480957	-17.9617486559
0.124	46.9000764173	50.3404941828	63.9215110727	-11.689474497
0.125	46.9637004646	50.3291328942	63.3265835233	-11.033102788
0.126	47.0227365398	50.3211471189	54.7455668785	-4.93844777346
0.127	47.0771849135	50.3164683363	54.1511805598	-4.41911748797
0.128	47.1274885687	50.3149238642	46.4561297614	1.33017322794
0.129	47.1736453551	50.3164427843	45.8574430253	1.70766705275
0.13	47.2160281913	50.3207813811	38.9082295354	6.96952648833
0.131	47.2546361879	50.3278689786	38.3077636659	7.20566850901
0.132	47.2897890762	50.3374061393	31.9980128445	11.868652977
0.133	47.3214897392	50.3493247209	31.403313078	11.968510285
0.134	47.3500197291	50.363286273	25.6566668395	15.9545938894
0.135	47.3753871529	50.3792270692	25.078180667	15.9269984066
0.136	47.3978477519	50.3967866822	19.8430172987	19.1922275983
0.137	47.4174154106	50.4159072443	19.2923001423	19.0488966405
0.138	47.4343297642	50.4362227201	14.5364070646	21.5820549056
0.139	47.4486103128	50.4576821007	14.0246901326	21.3367064148
0.14	47.4604872405	50.47992859	9.72916524485	23.1562720314
0.141	47.4699849857	50.5029186165	9.2663252838	22.8237810619
0.142	47.4773213363	50.5263204136	5.40637594834	23.9798131473
0.143	47.4825322775	50.5500948801	5.01550628245	23.5691199228
0.144	47.4858404623	50.5739375251	1.60086332262	24.1161699183
0.145	47.4872762108	50.5978213074	1.27063367143	23.6513947956
0.146	47.4870595439	50.6214809773	-1.70396736637	23.6679449677
0.147	47.4852222523	50.6448964438	-1.97061588988	23.1629880518
0.148	47.4825254184	50.6678456014	-3.42305194214	22.735327173
0.149	47.4784382257	50.6903142845	-4.75133339316	22.2020390444
0.15	47.4730817293	50.7122027625	-5.96165934578	21.5749169104
0.151	47.4665734703	50.7334233188	-7.05485875905	20.8661956005
0.152	47.4590297418	50.7539002668	-8.03259817511	20.0877004489
0.153	47.4505648429	50.7735696013	-8.89719966426	19.2509685569
0.154	47.4412905895	50.7923786053	-9.6513072364	18.3670395166
0.155	47.4313157797	50.8102853124	-10.2983121872	17.4463746659
0.156	47.4207456244	50.8272578827	-10.841998402	16.498765856
0.157	47.4096813361	50.843273903	-11.2865783609	15.5332746431
0.158	47.398219725	50.8583196342	-11.6366437376	14.5581878014
0.159	47.3864528464	50.8723892237	-11.8971135803	13.5809911564
0.16	47.3744676993	50.8854838991	-12.0731804781	12.6083598062
0.161	47.3623459813	50.8976111607	-12.1702555791	11.6461634114
0.162	47.3501638969	50.908783985	-12.1939133182	10.6994850002
0.163	47.3379920219	50.9190200531	-12.1498366483	9.77265136316
0.164	47.3258952218	50.9283410155	-12.0437634215	8.86927340925
0.165	47.3139326228	50.9367717994	-11.8814347461	7.99229430035
0.166	47.3021576325	50.9443399683	-11.6685457565	7.14404362068
0.167	47.2906180099	50.951075138	-11.4106994644	6.32629560679
0.168	47.2793559781	50.9570084506	-11.1133640781	5.54032966867
0.169	47.268408379	50.9621721112	-10.7818342149	4.78699148074
0.17	47.2578068638	50.9665989835	-10.4211962149	4.06675321236
0.171	47.2475781167	50.9703222459	-10.0362979174	3.37977154925
0.172	47.2377441063	50.9733751029	-9.63172292709	2.72594246641
0.173	47.2283223601	50.9757905501	-9.21176950634	2.10495181009
0.174	47.2193262583	50.9776011865	-8.78043400496	1.516321145
0.175	47.2107653419	50.9788390713	-8.34139889479	0.959448475391
0.176	47.2026456299	50.9795356174	-7.89802511781	0.433643583208
0.177	47.194969943	50.9797215182	-7.45334869251	-0.0618419721723
0.178	47.187738228	50.9794267022	-7.01008122414	-0.527789987624
0.179	47.1809478803	50.9786803094	-6.57061418891	-0.964995570481
0.18	47.17459406	50.9775106858	-6.13702648878	-1.37425160408
0.181	47.1686699992	50.9759453915	-5.71109508723	-1.75633706897
0.182	47.1631672975	50.9740112186	-5.29430830479	-2.11200877279
0.183	47.1580762026	50.9717342162	-4.88788137212	-2.44199600816
0.184	47.153385875	50.9691397194	-4.49277392402	-2.74699747562
0.185	47.1490846329	50.9662523807	-4.10971029848	-3.02767997235
0.186	47.1451601547	50.9630962016	-3.73924610019	-3.28467831761
0.187	47.1415997376	50.9596945636	-3.38158801943	-3.51859758794
0.188	47.1383904805	50.9560702584	-3.03692621365	-3.73001283407
0.189	47.1355193953	50.9522455157	-2.70524421334	-3.9194726795
0.19	47.1329735762	50.9482420288	-2.38639406115	-4.08750112355
0.191	47.1307403207	50.9440809782	-2.08011676371	-4.23459989578
0.192	47.1288075968	50.9397830615	-1.78533117101	-4.36123365164
0.193	47.1271635503	50.9353685009	-1.50276172534	-4.46788742393
0.194	47.1257963986	50.9308570567	-1.23154164478	-4.55500110984
0.195	47.1246950468	50.9262680517	-0.97116208449	-4.62300886959
0.196	47.1238489221	50.9216203809	-0.721087317914	-4.67233276367
0.197	47.1232479924	50.9169325223	-0.48077205196	-4.70338443667
0.198	47.1228827696	50.9122225466	-0.249673496932	-4.71656697989
0.199	47.1227443019	50.9075081247	-0.027261890471	-4.71227671951
0.2	47.1228241563	50.9028065337	0.186970632523	-4.69090523571
0.201	47.1231143929	50.8981346604	0.393502660096	-4.65284144133
0.202	47.1236075331	50.8935090028	0.59277766943	-4.59847377986
0.203	47.1242965218	50.8889456696	0.785199638456	-4.52819259465
0.204	47.1251746866	50.884460377	0.971129994839	-4.44239261001
0.205	47.1262356945	50.8800684429	1.15088583156	-4.34147561342
0.206	47.1274735071	50.8757847785	1.32473927364	-4.22585313767
0.207	47.1288823356	50.8716238773	1.49291789532	-4.09594924003
0.208	47.1304565976	50.867599801	1.65560599789	-3.95220334828
0.209	47.1321908739	50.8637261628	1.81294671819	-3.79507306218
0.21	47.1340798697	50.8600161079	1.96504475549	-3.62503682077
0.211	47.1361183769	50.8564822912	2.11196968332	-3.44259649515
0.212	47.1383012415	50.8531368531	2.25375958905	-3.24827982485
0.213	47.1406233339	50.8499913919	2.3904250823	-3.04264254868
0.214	47.1430795232	50.8470569354	2.52195346728	-2.82627034187
0.215	47.1456646564	50.8443439102	2.6483130008	-2.59978024662
0.216	47.1483735415	50.841862109	2.76945716515	-2.36382196099
0.217	47.1512009345	50.8396206588	2.88532880321	-2.11907850206
0.218	47.154141531	50.8376279863	2.99586420879	-1.86626656353
0.219	47.1571899615	50.8358917849	3.10099688172	-1.60613628477
0.22	47.1603407905	50.8344189814	3.20066110045	-1.33947066218
0.221	47.1635885187	50.8332157039	3.29479519278	-1.06708433479
0.222	47.1669275885	50.8322872508	3.38334441558	-0.789821945131
0.223	47.1703522494	50.8316380579	3.46597752348	-0.508563823998
0.224	47.1738567753	50.8312716772	3.54307424277	-0.224197536707
0.225	47.1774355625	50.8311907548	3.61450003833	0.0623527914286
0.226	47.1810829384	50.8313970057	3.68025194108	0.350148901343
0.227	47.1847932353	50.8318911991	3.74034176022	0.638237863779
0.228	47.1885608051	50.8326731462	3.79479788244	0.925656333566
0.229	47.1923800369	50.8337416919	3.84366568178	1.21143513918
0.23	47.1962453736	50.8350947115	3.88700772822	1.49460409582
0.231	47.2001513293	50.8367291121	3.92490357161	1.77419713885
0.232	47.2040924962	50.8386408395	3.9574303329	2.04925753921
0.233	47.2080635819	50.8408248896	3.98474093527	2.31884278357
0.234	47.2120594228	50.8432753264	4.00694099814	2.5820306465
0.235	47.2160749794	50.8459853037	4.02417223155	2.83792393655
0.236	47.2201053602	50.8489470935	4.03658925742	3.085655801
0.237	47.2241458341	50.8521521188	4.04435867071	3.32439479977
0.238	47.2281918423	50.8555909911	4.04765766114	3.55334974825
0.239	47.2322390075	50.8592535531	4.04667264968	3.77177429944
0.24	47.2362831428	50.8631289259	4.04159796983	3.97897120565
0.241	47.240320259	50.8672055596	4.03263445944	4.17429624498
0.242	47.2443465701	50.8714712886	4.01998782158	4.35716177523
0.243	47.2483584981	50.8759133894	4.00386814773	4.52703978866
0.244	47.2523526761	50.8805186416	3.98448779434	4.68346454948
0.245	47.2563259502	50.8852733913	3.962060377	4.82603485882
0.246	47.2602753802	50.8901636165	3.93679966778	4.95441557467
0.247	47.2641982393	50.8951749937	3.90891860425	5.0683389008
0.248	47.2680920128	50.9002929657	3.87862821668	5.16760495305
0.249	47.2719543953	50.9055028091	3.8461368829	5.25208193809
0.25	47.2757832885	50.910789703	3.81164946407	5.32170580328
0.251	47.2795767966	50.9161387956	3.77536670864	5.37647936493
0.252	47.2833332223	50.9215352708	3.73748468608	5.41647101939
0.253	47.2870510618	50.9269644127	3.69819428027	5.44181296229
0.254	47.2907289993	50.9324116688	3.657680884	5.45269905776
0.255	47.2943659018	50.9378627094	3.61612409353	5.44938224554
0.256	47.2979608126	50.9433034864	3.57369753718	5.43217165023
0.257	47.3015129458	50.9487202869	3.53056878597	5.40142938495
0.258	47.3050216798	50.9540997851	3.48689928651	5.35756707937
0.259	47.3084865517	50.9594290897	3.44284440577	5.30104214698
0.26	47.3119072583	50.9646957877	3.39856885374	5.23235384375
0.261	47.3152836355	50.9698879844	3.35418558866	5.15203958005
0.262	47.3186156521	50.9749943394	3.30984760076	5.06067023426
0.263	47.3219034196	50.9800040976	3.2656872943	4.95884636045
0.264	47.3251471792	50.9849071178	3.22183184326	4.84719388932
0.265	47.3283472968	50.9896938947	3.17840346694	4.72635997087
0.266	47.3315042583	50.9943555791	3.13551962376	4.59700882435
0.267	47.3346186648	50.9988839924	3.09329328686	4.45981770754
0.268	47.337691228	51.0032716378	3.05183311552	4.31547306478
0.269	47.3407227665	51.0075117076	3.01124379039	4.16466666758
0.27	47.3437142014	51.011598087	2.97162607312	4.00809213519
0.271	47.346666553	51.0155253538	2.93307713419	3.84644144773
0.272	47.3495809369	51.0192887755	2.89569056034	3.68040181696
0.273	47.3524585604	51.0228843027	2.8595565483	3.51065266132
0.274	47.3553007197	51.0263085605	2.82476199418	3.33786293119
0.275	47.3581087959	51.0295588362	2.79139047861	3.16268853098
0.276	47.3608842523	51.0326330656	2.75952228904	2.98577014357
0.277	47.3636286307	51.0355298162	2.72923442721	2.80773112178
0.278	47.3663435481	51.0382482696	2.70060050488	2.62917575985
0.279	47.3690306937	51.0407882014	2.67369063199	2.45068769902
0.28	47.3716918247	51.0431499595	2.64857129753	2.27282862365
0.281	47.3743287629	51.0453344424	2.62530521303	2.09613716602
0.282	47.3769433911	51.047343075	2.60395107418	1.92112794518
0.283	47.3795376483	51.0491777844	2.58456338942	1.74829088151
0.284	47.3821135261	51.0508409752	2.5671922043	1.57809068263
0.285	47.3846730636	51.0523355038	2.55188287795	1.41096642613
0.286	47.387218343	51.0536646527	2.53867579252	1.24733142555
0.287	47.3897514839	51.0548321049	2.52760609984	1.08757308871
0.288	47.3922746387	51.055841918	2.51870343834	0.932052992284
0.289	47.3947899863	51.056698498	2.51199168712	0.781107060611
0.29	47.3972997264	51.0574065745	2.50748867542	0.635045856237
0.291	47.3998060738	51.0579711749	2.50520597398	0.49415487051
0.292	47.4023112511	51.0583975998	2.50514864922	0.35869500041
0.293	47.4048174829	51.0586913988	2.50731506944	0.228903025389
0.294	47.4073269888	51.0588583464	2.51169670373	0.10499215126
0.295	47.4098419762	51.0589044188	2.51827803999	-0.012847431004
0.296	47.4123646619	51.058835771	2.5270934701	-0.124448172748
0.297	47.4148972067	51.0586587153	2.53799597919	-0.229663237929
0.298	47.4174417089	51.0583796996	2.55100841075	-0.32836804539
0.299	47.4200002562	51.0580052866	2.56608625501	-0.420457996428
0.3	47.4225748884	51.0575421335	2.58317807317	-0.505848154426
0.301	47.4251675901	51.0569969731	2.6022253409	-0.584472715855
0.302	47.427780284	51.0563765946	2.62316253036	-0.656284190714
0.303	47.430414824	51.0556878261	2.64591737837	-0.721252836287
0.304	47.4330729882	51.0549375167	2.67041104287	-0.779365979135
0.305	47.4357564729	51.05413252	2.69655840844	-0.830627374351
0.306	47.4384668863	51.0532796781	2.72426834702	-0.875056557357
0.307	47.4412057425	51.0523858056	2.75344413519	-0.912688307464
0.308	47.4439744565	51.0514576755	2.78398376703	-0.94357201457
0.309	47.4467743386	51.0505020039	2.81578045338	-0.967771068215
0.31	47.4496065903	51.0495254372	2.84872296453	-0.985362410545
0.311	47.4524722999	51.048534538	2.88269619644	-0.996435940266
0.312	47.4553724388	51.047535773	2.91758164018	-1.001094006
0.313	47.4583078586	51.0465355006	2.95325791836	-0.999450914562
0.314	47.4612792882	51.0455399589	2.98960129917	-0.991632454097
0.315	47.464287332	51.044555255	3.02648627013	-0.97777543962
0.316	47.4673324682	51.0435873536	3.06378609687	-0.958027236164
0.317	47.4704150479	51.0426420673	3.10137337446	-0.932545341551
0.318	47.4735352949	51.0417250462	3.13912064582	-0.901496909559
0.319	47.4766933057	51.0408417686	3.17690090835	-0.865058392286
0.32	47.4798890502	51.0399975319	3.21458816528	-0.823415033519
0.321	47.4831223733	51.0391974441	3.25205805153	-0.776760496199
0.322	47.4863929965	51.0384464156	3.2891882956	-0.725296422839
0.323	47.4897005203	51.0377491514	3.32585927099	-0.669232003391
0.324	47.4930444272	51.0371101437	3.36195448041	-0.608783520758
0.325	47.4964240849	51.0365336649	3.39736102521	-0.544173963368
0.326	47.4998387505	51.0360237617	3.43197007477	-0.475632511079
0.327	47.5032875742	51.0355842484	3.46567724645	-0.403394058347
0.328	47.5067696043	51.035218702	3.49838305265	-0.327698796988
0.329	47.5102837924	51.0349304568	3.52999316901	-0.248791642487
0.33	47.5138289984	51.0347226	3.56041888148	-0.166921801865
0.331	47.5174039965	51.0345979681	3.58957721293	-0.0823421105742
0.332	47.5210074808	51.0345591427	3.61739134043	0.00469139963388
0.333	47.5246380718	51.0346084485	3.64379069209	0.0939201265574
0.334	47.5282943227	51.0347479503	3.66871117055	0.185083515942
0.335	47.531974726	51.0349794519	3.69209529459	0.277919583023
0.336	47.5356777198	51.0353044945	3.71389228851	0.372165687382
0.337	47.539401695	51.0357243569	3.73405814171	0.467559047043
0.338	47.5431450546	51.0362400549	3.75266119838	0.563836954534
0.339	47.546906112	51.0368523432	3.76945353299	0.660739734769
0.34	47.5506831004	51.0375617169	3.78452330083	0.758007593453
0.341	47.5544742887	51.0383684128	3.79785328358	0.855384089053
0.342	47.5582779321	51.0392724129	3.80943336338	0.952616170049
0.343	47.5620922787	51.0402734483	3.81925991178	1.04945473373
0.344	47.5659155764	51.0413710034	3.82733556628	1.14565546811
0.345	47.5697460788	51.0425643209	3.83366909623	1.24097940326
0.346	47.5735820509	51.0438524074	3.83827521652	1.33519370854
0.347	47.5774217757	51.0452340404	3.84117433429	1.42807225883
0.348	47.581263559	51.0467077748	3.84239230305	1.51939643919
0.349	47.5851057353	51.0482719508	3.84196019173	1.60895554721
0.35	47.5889466724	51.0499247024	3.83991397917	1.69654765725
0.351	47.5927847765	51.0516639662	3.83629425615	1.78198003769
0.352	47.5966184966	51.0534874911	3.83114599437	1.86506970227
0.353	47.6004463287	51.0553928479	3.82451815903	1.94564397633
0.354	47.6042668174	51.0573774404	3.81645926088	2.02354101837
0.355	47.6080785618	51.059438516	3.80702963471	2.09861007333
0.356	47.6118802209	51.0615731771	3.7962884903	2.17071203887
0.357	47.6156705141	51.0637783929	3.78429781646	2.23971968889
0.358	47.619448224	51.0660510118	3.77112195641	2.30551809072
0.359	47.6232121987	51.0683877732	3.75682745874	2.36800467968
0.36	47.6269613537	51.0707853203	3.74148263037	2.42708960176
0.361	47.6306946737	51.073240213	3.7251572907	2.48269569874
0.362	47.6344112136	51.0757489402	3.7079224661	2.53475874662
0.363	47.6381100999	51.0783079333	3.68985009938	2.58322738111
0.364	47.6417905313	51.0809135785	3.67101272941	2.62806300819
0.365	47.6454517793	51.0835622299	3.6514832899	2.66923992336
0.366	47.6490931883	51.0862502224	3.63133481145	2.70674499869
0.367	47.6527141758	51.0889738836	3.61064010113	2.74057753384
0.368	47.6563142317	51.0917295469	3.58947167546	2.7707490325
0.369	47.6598929182	51.094513563	3.56790133566	2.7972830385
0.37	47.6634500256	51.0973223159	3.54631347954	2.8202226907
0.371	47.6669853262	51.1001522292	3.524287723	2.83960394561
0.372	47.6704985801	51.1029997746	3.50222011656	2.85548697412
0.373	47.6739896106	51.1058614887	3.47984087467	2.86794120073
0.374	47.677458225	51.1087339806	3.45738790929	2.87704248726
0.375	47.6809043813	51.1116139405	3.43492460251	2.88287746906
0.376	47.6843281003	51.1144981501	3.41251343489	2.88554157317
0.377	47.6877294645	51.1173834901	3.39021503925	2.88513846695
0.378	47.6911086161	51.1202669491	3.36808809638	2.88177958131
0.379	47.6944657548	51.1231456306	3.34618920833	2.87558344007
0.38	47.6978011357	51.1260167599	3.32457274199	2.86667503417
0.381	47.7011150675	51.12887769	3.30329080671	2.85518528521
0.382	47.7044079095	51.1317259078	3.28239310533	2.84125028551
0.383	47.7076800695	51.1345590383	3.26192688942	2.82501076162
0.384	47.7109320013	51.1373748495	3.24193684012	2.80661144853
0.385	47.7141642023	51.1401712554	3.22246507555	2.78620043397
0.386	47.7173772104	51.1429463199	3.20355104655	2.7639285028
0.387	47.7205716016	51.1456982584	3.18523152173	2.73994860053
0.388	47.7237479877	51.1484254403	3.16754052043	2.7144151926
0.389	47.7269070126	51.1511263898	3.1505093202	2.68748369813
0.39	47.7300493505	51.1537997866	3.13416647166	2.65930990875
0.391	47.7331757026	51.1564444663	3.11853766441	2.63004943728
0.392	47.7362867943	51.1590594196	3.10364587605	2.59985719621
0.393	47.7393833729	51.1616437916	3.08951127529	2.56888689101
0.394	47.7424662042	51.1641968803	3.07615125179	2.53729046881
0.395	47.74553607	51.1667181344	3.0635804534	2.50521783531
0.396	47.7485937657	51.1692071515	3.05181081593	2.47281619906
0.397	47.7516400968	51.1716636744	3.04085152596	2.44022975862
0.398	47.7546758772	51.174087589	3.03070917726	2.40759935975
0.399	47.7577019256	51.1764789197	3.02138762921	2.37506207824
0.4	47.7607190636	51.1788378262	3.01288825274	2.34275092185
0.401	47.7637281126	51.1811645989	3.00520984828	2.31079444289
0.402	47.7667298919	51.1834596544	2.99834869802	2.27931655943
0.403	47.7697252156	51.1857235308	2.99229870737	2.24843625724
0.404	47.7727148907	51.1879568827	2.98705144227	2.21826738119
0.405	47.7756997144	51.1901604755	2.98259611428	2.18891839683
0.406	47.7786805865	51.1923351803	2.97914806008	2.16049110889
0.407	47.7816582707	51.1944819687	2.97622019053	2.13308568299
0.408	47.7846333999	51.1966019074	2.9740383178	2.10679170489
0.409	47.7876067072	51.1986961506	2.97257629037	2.08169472218
0.41	47.7905789055	51.2007659351	2.97182019055	2.05787424743
0.411	47.7935506893	51.2028125741	2.97174748778	2.03540368378
0.412	47.7965227301	51.2048374511	2.97233401239	2.01435036957
0.413	47.799495674	51.206842014	2.97355391085	1.99477545917
0.414	47.8024701409	51.2088277688	2.97537979484	1.97673402727
0.415	47.8054467222	51.2107962733	2.9777828455	1.96027500927
0.416	47.8084259801	51.2127491314	2.98073294759	1.94544120133
0.417	47.811408446	51.2146879867	2.98419874907	1.93226933479
0.418	47.8143946192	51.2166145164	2.9881477952	1.92079019547
0.419	47.8173849665	51.2185304259	2.9925467521	1.91102862358
0.42	47.8203799205	51.220437442	2.99736130238	1.90300361812
0.421	47.8233798794	51.222337308	3.00255650282	1.89672842622
0.422	47.8263852061	51.2242317776	3.00809673965	1.89221073687
0.423	47.8293962274	51.2261226093	3.01394592226	1.88945263624
0.424	47.8324132342	51.2280115611	3.020067662	1.88845090568
0.425	47.8354364807	51.229900385	3.02642527223	1.88919706643
0.426	47.8384661843	51.2317908224	3.03298194706	1.89167758822
0.427	47.8415025257	51.2336845982	3.03970092535	1.89587397873
0.428	47.8445456489	51.2355834166	3.04654556513	1.90176294744
0.429	47.8475956615	51.2374889565	3.05347944796	1.90931677818
0.43	47.8506526345	51.2394028664	3.06046654284	1.91850313544
0.431	47.8537166034	51.2413267608	3.0674713552	1.92928564548
0.432	47.8567875685	51.2432622156	3.07445880771	1.94162379205
0.433	47.8598654953	51.2452107641	3.0813947022	1.95547324419
0.434	47.8629503154	51.2471738937	3.08824557066	1.97078607976
0.435	47.8660419276	51.2491530422	3.09497880936	1.98751090467
0.436	47.8691401984	51.2511495942	3.10156288743	2.00559312105
0.437	47.8722449635	51.2531648784	3.1079672575	2.02497512102
0.438	47.8753560285	51.2552001642	3.11416262388	2.04559649527
0.439	47.8784731702	51.2572566596	3.12012092769	2.06739427149
0.44	47.8815961384	51.2593355083	3.12581534684	2.0903031081
0.441	47.8847246564	51.2614377876	3.13122060895	2.11425554752
0.442	47.8878585728	51.2635645057	3.1366122216	2.13918074965
0.443	47.8909975529	51.2657166018	3.14134801924	2.16501140594
0.444	47.8941410903	51.2678949439	3.14572679996	2.19167265296
0.445	47.8972888179	51.2701003256	3.1497284472	2.21909077466
0.446	47.9004403501	51.2723334665	3.15333579481	2.247190997
0.447	47.9035952846	51.2745950109	3.15653331578	2.27589778602
0.448	47.9067532049	51.2768855273	3.15930710733	2.30513505638
0.449	47.9099136808	51.279205508	3.161644876	2.33482639492
0.45	47.9130762713	51.2815553688	3.16353602707	2.36489522457
0.451	47.9162405251	51.283935449	3.16497161984	2.39526514709
0.452	47.9194059831	51.2863460116	3.16594438255	2.42586003244
0.453	47.9225721797	51.2887872438	3.16644869745	2.45660430193
0.454	47.9257386443	51.2912592575	3.16648057103	2.48742304742
0.455	47.9289049034	51.2937620902	3.16603761911	2.51824240386
0.456	47.9320704818	51.2962957062	3.16511909664	2.54898959398
0.457	47.9352349042	51.2988599976	3.16372579336	2.57959319651
0.458	47.9383976971	51.3014547858	3.16186004877	2.6099832058
0.459	47.94155839	51.3040798231	3.15952567756	2.64009144902
0.46	47.9447165168	51.3067347946	3.15672793984	2.66985154152
0.461	47.9478716175	51.30941932	3.15347346663	2.69919915497
0.462	47.9510232394	51.3121329557	3.14977031946	2.72807212174
0.463	47.9541709367	51.3148751971	3.14562435448	2.75641067326
0.464	47.9573140078	51.3176454732	3.14051777124	2.78414164484
0.465	47.9604518625	51.3204431595	3.1351916045	2.81123100221
0.466	47.9635842025	51.323267584	3.12948827446	2.83761788905
0.467	47.9667106591	51.3261180197	3.12342502177	2.86325353384
0.468	47.9698308806	51.3289936926	3.11701804399	2.88809219003
0.469	47.9729445316	51.3318937842	3.11028380692	2.91209110618
0.47	47.9760512931	51.3348174351	3.10323914886	2.9352106154
0.471	47.9791508632	51.3377637475	3.09590120614	2.95741418004
0.472	47.9822429575	51.3407317888	3.08828736842	2.97866846621
0.473	47.9853273088	51.3437205948	3.08041526377	2.99894346297
0.474	47.9884036678	51.3467291727	3.07230271399	3.01821237803
0.475	47.9914719971	51.3497565038	3.06435586512	3.03644986451
0.476	47.9945320696	51.3528015491	3.05578905344	3.05364064872
0.477	47.9975834818	51.3558632518	3.0470354706	3.06976488233
0.478	48.0006260558	51.3589405388	3.03811234236	3.08480904996
0.479	48.0036596313	51.3620323248	3.02903868258	3.09876292944
0.48	48.0066840674	51.365137516	3.01983350515	3.11161956191
0.481	48.009699242	51.3682550134	3.01051567495	3.12337516248
0.482	48.0127050518	51.3713837156	3.00110401213	3.13402915001
0.483	48.0157014124	51.3745225221	2.99161720276	3.14358401299
0.484	48.0186882579	51.3776703368	2.98207375407	3.15204524994
0.485	48.0216655408	51.38082607	2.9724919796	3.15942130983
0.486	48.0246332317	51.3839886425	2.96288989484	3.16572348773
0.487	48.0275913194	51.3871569871	2.953285411	3.17096588016
0.488	48.0305398101	51.3903300527	2.94369597733	3.17516519129
0.489	48.0334787275	51.3935068056	2.93413880467	3.17834067345
0.49	48.0364081123	51.396686233	2.92463074625	3.18051402271
0.491	48.0393280218	51.3998673446	2.91518823802	3.18170925975
0.492	48.0422385295	51.4030491755	2.90582729876	3.18195258081
0.493	48.045139725	51.4062307879	2.89656350017	3.18127220869
0.494	48.0480317127	51.4094112732	2.88741190732	3.17969830334
0.495	48.0509146121	51.4125897538	2.87838706374	3.17726282775
0.496	48.0537885572	51.4157653849	2.86950303614	3.17399938405
0.497	48.0566536953	51.4189373561	2.86077323556	3.16994298995
0.498	48.0595101872	51.4221048926	2.8522105515	3.1651301533
0.499	48.0623582061	51.425267257	2.84382721782	3.15959848464
0.5	48.0651979371	51.4284237496	2.83563479781	3.15338669717
0.501	48.0680295767	51.4315737102	2.82764425874	3.14653448761
0.502	48.0708533317	51.4347165185	2.81986583769	3.13908222318
0.503	48.0736694192	51.4378515951	2.81230911613	3.13107095659
0.504	48.0764780652	51.4409784017	2.80498293042	3.12254224718
0.505	48.0792795044	51.4440964418	2.79789540172	3.11353796721
0.506	48.0820739791	51.4472052609	2.79105392098	3.10410024226
0.507	48.0848617386	51.4503044467	2.78446513414	3.09427127242
0.508	48.0876432803	51.4533936277	2.77861832082	3.08409081399
0.509	48.0904188483	51.4564724766	2.77251754701	3.07360692322
0.51	48.0931884491	51.4595407088	2.76668408513	3.06285743415
0.511	48.0959523512	51.4625980793	2.76112020016	3.05188365281
0.512	48.0987109266	51.465644388	2.75603052974	3.04073365033
0.513	48.1014645376	51.4686794736	2.75119146705	3.02943755686
0.514	48.1042134416	51.4717032121	2.74661649764	3.01803943515
0.515	48.1069579028	51.4747155206	2.74230581522	3.00657752156
0.516	48.1096981852	51.4777163539	2.73825913668	2.99508915842
0.517	48.1124345498	51.4807057038	2.7344699502	2.98361064494
0.518	48.1151672531	51.4836835977	2.73093661666	2.97217717767
0.519	48.1178965534	51.4866500977	2.72766397893	2.96082268655
0.52	48.1206227103	51.489605299	2.72464989126	2.94957995415
0.521	48.1233459811	51.4925493292	2.72189171612	2.9384804368
0.522	48.1260666202	51.4954823465	2.71938635409	2.92755419016
0.523	48.1287848785	51.4984045385	2.71713024378	2.91682986915
0.524	48.1315010033	51.5013161208	2.71511934698	2.9063346386
0.525	48.1342152375	51.5042173352	2.71334919333	2.89609417319
0.526	48.1369278195	51.5071084486	2.71181485057	2.88613255322
0.527	48.1396389825	51.509989751	2.71051095426	2.87647235394
0.528	48.1423489539	51.5128615544	2.70943181217	2.86713442206
0.529	48.1450579554	51.5157241907	2.70857125521	2.85813815892
0.53	48.1477662024	51.5185780104	2.70792278647	2.84950119257
0.531	48.1504739036	51.5214233808	2.70747956634	2.84123957157
0.532	48.1531812606	51.5242606844	2.70723442733	2.83336767554
0.533	48.1558884678	51.5270903174	2.70717993379	2.82589830458
0.534	48.1585957119	51.5299126878	2.70730829239	2.81884253025
0.535	48.1613031719	51.532728214	2.70761162043	2.81220987439
0.536	48.1640110185	51.5355373231	2.70808166265	2.80600826442
0.537	48.1667194144	51.5383404492	2.70871005952	2.80024398863
0.538	48.1694285135	51.5411380321	2.70948828757	2.7949218154
0.539	48.1721384615	51.5439305156	2.71040770411	2.79004502296
0.54	48.1748493952	51.5467183457	2.71145957708	2.78561531007
0.541	48.1775614425	51.5495019699	2.71263508499	2.78163300455
0.542	48.180275016	51.5522818335	2.71451185644	2.77809411287
0.543	48.1829902051	51.5550583822	2.71586628258	2.77500346303
0.544	48.1857067966	51.5578320603	2.71731688082	2.77235265076
0.545	48.1884248817	51.5606033049	2.71885313094	2.77013663948
0.546	48.191144542	51.5633725478	2.72046746314	2.76834905148
0.547	48.1938658518	51.5661402136	2.72215212882	2.76698248088
0.548	48.1965888776	51.568906719	2.72389954329	2.76602829993
0.549	48.1993136785	51.5716724716	2.72570218146	2.76547688246
0.55	48.2020403059	51.5744378688	2.72755262256	2.76531758904
0.551	48.204768804	51.577203297	2.72944360971	2.76553887129
0.552	48.2074992098	51.5799691307	2.73136803508	2.76612836123
0.553	48.2102315533	51.5827357312	2.73331901431	2.76707275212
0.554	48.2129658578	51.5855034467	2.7352899164	2.76835814118
0.555	48.2157021399	51.5882726107	2.73727433383	2.76996991038
0.556	48.2184404102	51.5910435421	2.73926614225	2.77189284563
0.557	48.221180673	51.5938165441	2.74125951529	2.7741111815
0.558	48.2239229273	51.5965919041	2.74324899912	2.77660875022
0.559	48.2266671665	51.5993698929	2.74522939324	2.77936892211
0.56	48.2294133791	51.6021507647	2.74719594419	2.78237475455
0.561	48.2321615492	51.6049347567	2.74914415181	2.78560912609
0.562	48.2349116563	51.6077220885	2.75107005239	2.78905457258
0.563	48.2376636763	51.6105129627	2.75296993554	2.79269367456
0.564	48.2404175815	51.6133075639	2.75484061241	2.79650881886
0.565	48.2431733414	51.6161060596	2.75667919219	2.80048248172
0.566	48.2459309227	51.6189085994	2.75848330557	2.80459716916
0.567	48.2486902898	51.6217153157	2.76025092602	2.80883550644
0.568	48.2514514055	51.6245263236	2.76198045909	2.81318031251
0.569	48.2542142311	51.6273417211	2.76367074251	2.81761465967
0.57	48.256978727	51.6301615894	2.76532100141	2.8221219331
0.571	48.2597448459	51.6329859933	2.76691673696	2.82668590546
0.572	48.2625125403	51.6358149816	2.76847209036	2.83129060268
0.573	48.2652817704	51.6386485872	2.76998816431	2.83592060208
0.574	48.2680524974	51.641486828	2.77146585286	2.84056097269
0.575	48.2708246836	51.6443297072	2.77290643752	2.84519736469
0.576	48.2735986432	51.6471772121	2.77501280606	2.84981249273
0.577	48.2763743165	51.6500293194	2.77633373439	2.85440202057
0.578	48.2791512944	51.6528859944	2.77762211859	2.85894791782
0.579	48.2819295447	51.6557471875	2.77887845039	2.86343835294
0.58	48.2847090373	51.6586128378	2.78010670841	2.86786222458
0.581	48.2874897461	51.6614828735	2.78131099045	2.87220917642
0.582	48.2902716494	51.6643572129	2.78249551356	2.87646961212
0.583	48.2930547295	51.6672357651	2.78366465867	2.88063472509
0.584	48.2958389732	51.6701184307	2.78482285142	2.88469649851
0.585	48.298624372	51.6730051028	2.78597465158	2.88864775002
0.586	48.3014109216	51.6758956677	2.78712464869	2.89248210192
0.587	48.3041986227	51.6787900058	2.78827758133	2.89619405568
0.588	48.3069874806	51.6816879923	2.78943817317	2.89977888763
0.589	48.3097775054	51.6845894981	2.79061123729	2.90323276818
0.59	48.3125687117	51.6874943908	2.79180154204	2.90655267239
0.591	48.3153611195	51.6904025354	2.79301393032	2.90973645449
0.592	48.318154753	51.693313795	2.79425320029	2.91278274357
0.593	48.3209496417	51.6962280319	2.79552417994	2.9156909883
0.594	48.3237458196	51.6991451081	2.79683163762	2.9184615016
0.595	48.3265433256	51.7020648866	2.79818029702	2.92109532654
0.596	48.3293422032	51.7049872314	2.79957485199	2.92359429598
0.597	48.3321425006	51.707912009	2.8010199368	2.92596097291
0.598	48.3349442706	51.7108390888	2.8025200516	2.92819871008
0.599	48.3377475704	51.7137683439	2.80407959223	2.93031147122
0.6	48.3405524617	51.7166996517	2.80570298433	2.93230396509
0.601	48.3433590104	51.7196328944	2.80739438534	2.93418155611
0.602	48.3461672866	51.7225679603	2.80915789306	2.93595016003
0.603	48.3489773642	51.7255047435	2.81099745631	2.93761634827
0.604	48.3517893214	51.7284431453	2.81291681528	2.93918716908
0.605	48.3546032396	51.731383074	2.81491960585	2.94067020714
0.606	48.357419204	51.7343244459	2.81700924039	2.9420735836
0.607	48.3602373031	51.7372671856	2.81918896735	2.94340580702
0.608	48.3630576285	51.7402112264	2.82146181166	2.94467578828
0.609	48.3658802747	51.7431565107	2.82383063436	2.94589281082
0.61	48.3687057508	51.7461029883	2.8271214366	2.94706243277
0.611	48.3715341264	51.749050622	2.82962980866	2.94820490479
0.612	48.3743650613	51.7519993864	2.83223992586	2.94932384789
0.613	48.3771986568	51.7549492631	2.83495120704	2.95042963326
0.614	48.3800350158	51.7579002443	2.83776672184	2.95153272152
0.615	48.3828742437	51.7608523325	2.84068900347	2.952643767
0.616	48.3857164483	51.7638055412	2.84372018278	2.95377346873
0.617	48.3885617394	51.7667598942	2.84686204791	2.95493249595
0.618	48.3914102284	51.7697154262	2.85011595488	2.95613159239
0.619	48.3942620278	51.7726721827	2.85348282754	2.95738147199
0.62	48.3971172508	51.7756302198	2.85696327686	2.95869266987
0.621	48.3999760112	51.778589604	2.86055746675	2.96007570624
0.622	48.4028384226	51.7815504123	2.86426521838	2.96154090762
0.623	48.4057045981	51.7845127319	2.86808593571	2.96309834719
0.624	48.4085746421	51.7874766601	2.87200202048	2.96475803852
0.625	48.4114486575	51.7904423039	2.87602874637	2.96652948856
0.626	48.4143267546	51.7934097797	2.88016536832	2.96842205524
0.627	48.4172090423	51.7963792131	2.88441003859	2.97044473886
0.628	48.4200956276	51.7993507386	2.88876053691	2.9726062268
0.629	48.422986615	51.8023244991	2.89321438968	2.9749147892
0.63	48.4258821066	51.8053006456	2.89776876569	2.97737827897
0.631	48.4287822013	51.8082793369	2.90242055058	2.9800042212
0.632	48.4316869947	51.8112607388	2.90716634691	2.98279955983
0.633	48.4345965791	51.814245024	2.91200248897	2.98577080667
0.634	48.4375110429	51.8172323714	2.91692505777	2.98892401159
0.635	48.4404304704	51.8202229657	2.92192992568	2.99226468801
0.636	48.4433549417	51.823216997	2.92701271176	2.99579778314
0.637	48.4462845325	51.8262146598	2.93216887116	2.9995277673
0.638	48.4492193138	51.8292161529	2.93739365041	3.00345851481
0.639	48.4521593517	51.8322216789	2.94268211722	3.00759331882
0.64	48.4551047073	51.835231443	2.9480292201	3.01193496585
0.641	48.4580554368	51.8382456533	2.95342971385	3.01648558676
0.642	48.4610115908	51.8412645194	2.95887826383	3.02124671638
0.643	48.4639732146	51.8442882525	2.96436938643	3.02621938288
0.644	48.4669408273	51.8473170618	2.97085592151	3.03139926493
0.645	48.4699144279	51.8503511605	2.97634537518	3.03679814935
0.646	48.4728935302	51.8533907635	2.98185904324	3.04240778089
0.647	48.4758781538	51.8564360807	2.98738828301	3.04822669923
0.648	48.4788683124	51.8594873206	2.99292893708	3.05425299704
0.649	48.4818640152	51.8625446892	2.99847653508	3.06048415601
0.65	48.4848652667	51.8656083898	3.00402644277	3.066917032
0.651	48.4878720668	51.8686786223	3.00957386196	3.07354797423
0.652	48.4908843186	51.8717555795	3.01492972672	3.08036647737
0.653	48.4939019376	51.8748394509	3.02030816674	3.08737622201
0.654	48.4969249322	51.877930423	3.02568095922	3.09456796944
0.655	48.4999532946	51.8810286751	3.03104396164	3.10193620622
0.656	48.5029851164	51.8841343899	3.03259949386	3.10949350893
0.657	48.5060122897	51.88724777	3.02174711227	3.11726659536
0.658	48.5090289672	51.8903689806	3.01160795987	3.12515452504
0.659	48.5120358871	51.8934981339	3.00223170221	3.13315217197
0.66	48.5150338531	51.8966353367	2.99370038509	3.14125345647
0.661	48.5180237392	51.8997806893	2.98607178032	3.14945180714
0.662	48.5210064665	51.9029342854	2.97938276827	3.15774020553
0.663	48.5239829836	51.9060962111	2.97365157306	3.16611124575
0.664	48.5269542493	51.9092665452	2.96887981892	3.1745569855
0.665	48.5299212165	51.9124453583	2.96505451202	3.18306913972
0.666	48.5328848188	51.9156327124	2.9621501267	3.19163906574
0.667	48.5358459591	51.9188286609	2.96013042331	3.20025782287
0.668	48.5388054995	51.9220332478	2.95895031095	3.20891615748
0.669	48.5417642534	51.9252465083	2.95855756104	3.21760469675
0.67	48.5447229793	51.9284684675	2.95889434218	3.22631379962
0.671	48.5476823759	51.9316991413	2.95989869535	3.23503381014
0.672	48.5506430782	51.9349385357	2.96150591969	3.24375486374
0.673	48.553605656	51.9381866467	2.96364974976	3.25246718526
0.674	48.5565706126	51.9414434607	2.96626336873	3.26116093993
0.675	48.5595383845	51.9447089544	2.96928045154	3.26982626319
0.676	48.5625093427	51.9479830942	2.97263592482	3.27845340967
0.677	48.565483794	51.9512658372	2.97626674175	3.28703260422
0.678	48.5684619836	51.9545571307	2.98011237383	3.29555431008
0.679	48.5714440975	51.9578569123	2.98411537707	3.30400902033
0.68	48.5744302661	51.9611651105	2.98822176456	3.31238734722
0.681	48.5774205676	51.9644816442	2.9923812896	3.32068005204
0.682	48.580415032	51.9678064233	2.99654763937	3.32887804508
0.683	48.5834136452	51.9711393486	3.00067859888	3.33697250485
0.684	48.5864163525	51.9744803122	3.00473605096	3.34495463967
0.685	48.5894230636	51.9778291975	3.00868609548	3.35281592607
0.686	48.592433656	51.9811858794	3.01249884069	3.36054798961
0.687	48.5954479797	51.9845502248	3.01614844799	3.36814272404
0.688	48.5984658604	51.9879220922	3.01961287856	3.37559217215
0.689	48.6014871037	51.9913013326	3.02287386358	3.38288864493
0.69	48.6045114989	51.9946877893	3.02591651678	3.39002466202
0.691	48.6075388218	51.9980812981	3.02872930467	3.39699295163
0.692	48.6105688383	52.0014816878	3.03130370378	3.40378651023
0.693	48.6136013072	52.0048887804	3.03363399208	3.41039860249
0.694	48.6166359827	52.008302391	3.0357170403	3.41682270169
0.695	48.6196726172	52.0117223287	3.03755199909	3.42305263877
0.696	48.6227109633	52.0151483962	3.03914009035	3.42908242345
0.697	48.6257507755	52.0185803907	3.040484339	3.43490642309
0.698	48.6287918124	52.0220181035	3.04158942401	3.44051930308
0.699	48.6318338378	52.0254613212	3.04246129096	3.44591593742
0.7	48.634876622	52.028909825	3.04310718179	3.45109167695
0.701	48.6379199432	52.0323633918	3.04353515804	3.45604205132
0.702	48.6409635878	52.0358217944	3.0437541306	3.46076306701
0.703	48.6440073517	52.0392848014	3.04377359152	3.46525090933
0.704	48.6470510402	52.0427521779	3.04360343516	3.46950224042
0.705	48.6500944689	52.0462236861	3.04325394332	3.47351405025
0.706	48.6531374636	52.049699085	3.04273544252	3.4772836864
0.707	48.6561798605	52.0531781312	3.04205839336	3.4808088243
0.708	48.6592215063	52.0566605795	3.04123321176	3.48408764601
0.709	48.662262258	52.0601461825	3.04027016461	3.48711851239
0.71	48.6653019828	52.063634692	3.03917934	3.48990038037
0.711	48.6683405577	52.0671258584	3.0379704833	3.49243247509
0.712	48.6713778695	52.0706194319	3.03665317595	3.49471440911
0.713	48.6744138143	52.0741151622	3.03523644805	3.49674621224
0.714	48.6774482971	52.0776127995	3.03372912109	3.49852836132
0.715	48.6804812315	52.0811120945	3.03213956952	3.5000616014
0.716	48.6835125391	52.0846127988	3.03047567606	3.50134712458
0.717	48.6865421495	52.0881146656	3.0287450254	3.50238648057
0.718	48.6895699993	52.0916174497	3.02695466578	3.50318163633
0.719	48.6925960323	52.095120908	3.02511131763	3.50373488665
0.72	48.6956201986	52.0986247999	3.02322126925	3.50404891372
0.721	48.6986424545	52.1021288877	3.02129042149	3.50412666798
0.722	48.7016627618	52.1056329368	3.01932430267	3.50397157669
0.723	48.704681088	52.1091367162	3.01732805371	3.50358727574
0.724	48.7076974053	52.1126399988	3.01530657709	3.50297775865
0.725	48.7107116908	52.1161425614	3.01326438785	3.50214743614
0.726	48.7137239259	52.1196441855	3.01120568812	3.50110077858
0.727	48.716734096	52.1231446572	3.00913451612	3.49984273314
0.728	48.7197421905	52.1266437679	3.00705456734	3.49837848544
0.729	48.7227482025	52.1301413138	3.00496946275	3.49671337008
0.73	48.7257521285	52.133637097	3.00288246572	3.49485304952
0.731	48.7287539681	52.1371309253	3.00079672039	3.4928034544
0.732	48.7317537241	52.1406226123	2.99871531129	3.49057051539
0.733	48.7347517513	52.1441119865	2.99733901024	3.48817801476
0.734	48.737748215	52.1475988807	2.99558843672	3.48561036587
0.735	48.7407429214	52.1510831271	2.99382442236	3.48288246989
0.736	48.7437358559	52.1545645687	2.99204449356	3.48000055552
0.737	48.7467270032	52.1580430545	2.99025003612	3.47697111964
0.738	48.7497163496	52.1615184403	2.9884429276	3.47380056977
0.739	48.7527038838	52.1649905884	2.98662543297	3.47049561143
0.74	48.7556895967	52.1684593677	2.98480023444	3.46706289053
0.741	48.7586734819	52.1719246538	2.98297032714	3.46350923181
0.742	48.7616555366	52.1753863291	2.98113904893	3.45984143019
0.743	48.7646357612	52.178844283	2.97931003571	3.45606642962
0.744	48.7676141598	52.1822984118	2.97748707235	3.45219105482
0.745	48.7705907404	52.1857486185	2.97567416728	3.44822233915
0.746	48.7735655152	52.1891948132	2.97387549281	3.44416710734
0.747	48.7765385007	52.1926369129	2.97209538519	3.44003233314
0.748	48.7795097174	52.1960748415	2.97033810616	3.43582487106
0.749	48.7824791905	52.1995085298	2.96860811114	3.43155163527
0.75	48.7854469494	52.2029379154	2.96690967679	3.42721942067
0.751	48.7884130279	52.2063629426	2.96524727345	3.42283499241
0.752	48.7913774641	52.2097835626	2.96362507343	3.4184050262
0.753	48.7943403003	52.2131997331	2.96204733849	3.41393610835
0.754	48.7973015831	52.2166114186	2.96051815152	3.40943485498
0.755	48.8002613629	52.2200185899	2.95904141665	3.40490761399
0.756	48.8032196941	52.2234212241	2.95762097836	3.40036076307
0.757	48.8061766348	52.2268193047	2.95626047254	3.39580050111
0.758	48.8091322467	52.2302128214	2.95496332645	3.39123287797
0.759	48.8120865948	52.2336017698	2.95373284817	3.38666391373
0.76	48.8150397473	52.2369861515	2.95257210732	3.38209941983
0.761	48.8179917753	52.2403659737	2.95148396492	3.37754505873
0.762	48.8209427529	52.2437412495	2.9504711926	3.37300640345
0.763	48.8238927566	52.2471119971	2.94953623414	3.36848881841
0.764	48.8268418654	52.2504782403	2.94868132472	3.36399754882
0.765	48.8297901604	52.2538400079	2.94790866971	3.35953766108
0.766	48.8327377248	52.2571973338	2.94722014666	3.35511410236
0.767	48.8356846436	52.2605502566	2.94661745429	3.35073155165
0.768	48.8386310034	52.2638988197	2.94610220194	3.34639462829
0.769	48.8415768924	52.2672430708	2.94567573071	3.34210768342
0.77	48.8445223999	52.2705830622	2.94533929229	3.33787503839
0.771	48.8474676166	52.2739188501	2.94509401917	3.33370065689
0.772	48.850412634	52.2772504947	2.94494080544	3.32958850265
0.773	48.8533575446	52.28057806	2.94488045573	3.32554221153
0.774	48.8563024418	52.2839016138	2.94491374493	3.32156541944
0.775	48.8592474193	52.2872212272	2.94504123926	3.31766140461
0.776	48.8621925716	52.2905369747	2.94526341558	3.31383344531
0.777	48.8651379936	52.2938489337	2.9455807209	3.31008455157
0.778	48.8680837807	52.2971571848	2.94599345326	3.30641761422
0.779	48.8710300284	52.3004618112	2.94650191069	3.30283528566
0.78	48.8739768325	52.3037628989	2.94710630178	3.2993401587
0.781	48.8769242891	52.3070605363	2.94780674577	3.29593464732
0.782	48.8798724942	52.3103548142	2.94860342145	3.2926209569
0.783	48.8828215441	52.3136458253	2.94949635863	3.2894012332
0.784	48.8857715351	52.3169336646	2.95048561692	3.28627741337
0.785	48.8887225635	52.320218429	2.95157122612	3.28325134516
0.786	48.8916747257	52.323500217	2.95275321603	3.28032469749
0.787	48.8946281181	52.3267791289	2.95403152704	3.2774989903
0.788	48.897582837	52.3300552663	2.95540624857	3.27477583289
0.789	48.9005389787	52.3333287324	2.9568772912	3.27215638757
0.79	48.9034966221	52.3365996311	2.95840936899	3.26964104176
0.791	48.9064558539	52.3398680677	2.96005421877	3.26723212004
0.792	48.9094167795	52.3431341488	2.96179690957	3.26493006945
0.793	48.9123794968	52.3463979818	2.96363779902	3.26273599267
0.794	48.9153441041	52.3496596752	2.96557685733	3.26065066457
0.795	48.9183106997	52.352919338	2.9676142633	3.25867494941
0.796	48.9212793818	52.3561770802	2.96975001693	3.25680956244
0.797	48.9242502489	52.3594330126	2.97198414803	3.25505524874
0.798	48.9272233993	52.3626872465	2.97431665659	3.25341251493
0.799	48.9301989315	52.3659398937	2.97674760222	3.25188192725
0.8	48.9331769438	52.3691910668	2.97927695513	3.25046411157
0.801	48.9361575346	52.3724408785	2.9819047749	3.2491594255
0.802	48.9391408025	52.3756894425	2.98463094234	3.24796843529
0.803	48.9421268457	52.3789368725	2.98745557666	3.24689149857
0.804	48.9451157628	52.3821832827	2.99037858844	3.24592897296
0.805	48.9481076521	52.3854287879	2.99339997768	3.24508133531
0.806	48.951102612	52.388673503	2.9965197742	3.24434885383
0.807	48.9541007409	52.3919175434	2.99973791838	3.24373200536
0.808	48.957102137	52.395161025	3.00305441022	3.24323111773
0.809	48.9601068989	52.3984040638	3.00646930933	3.24284657836
0.81	48.9631151248	52.4016467765	3.0099825263	3.24257877469
0.811	48.9661269131	52.4048892799	3.01359403133	3.24242806435
0.812	48.969142362	52.4081316914	3.01730391383	3.24239492416
0.813	48.97216157	52.4113741288	3.02111205459	3.24247974157
0.814	48.9751846353	52.4146167102	3.0250185132	3.24268305302
0.815	48.9782116562	52.4178595544	3.02902320027	3.24300536513
0.816	48.9812427308	52.4211027807	3.0331261456	3.24344712496
0.817	48.9842779576	52.4243465087	3.03732728958	3.24400895834
0.818	48.9873174345	52.427590859	3.041626513	3.24469149113
0.819	48.9903612596	52.4308359524	3.04602384567	3.24549525976
0.82	48.9934095311	52.4340819106	3.05051916838	3.24642112851
0.821	48.9964623469	52.437328856	3.05511242151	3.24746972322
0.822	48.9995198049	52.4405769118	3.05980345607	3.24864181876
0.823	49.0025820027	52.4438262018	3.06459212303	3.24993824959
0.824	49.005649038	52.4470768509	3.0694783926	3.25135987997
0.825	49.0087210081	52.4503289847	3.07446196675	3.25290769339
0.826	49.0117980105	52.4535827298	3.07954269648	3.2545825839
0.827	49.014880142	52.4568382139	3.08472034335	3.2563855648
0.828	49.0179674995	52.4600955656	3.08999469876	3.25831767917
0.829	49.0210601796	52.4633549145	3.09536543489	3.26038011909
0.83	49.0241582784	52.4666163915	3.10083225369	3.26257392764
0.831	49.0272618919	52.4698801287	3.10639476776	3.26490035653
0.832	49.0303711156	52.4731462592	3.11205264926	3.26736062765
0.833	49.0334860447	52.4764149175	3.11780545115	3.26995593309
0.834	49.0366067737	52.4796862393	3.123652637	3.27268773317
0.835	49.039733397	52.4829603618	3.12959378958	3.27555721998
0.836	49.042866008	52.4862374233	3.13562831283	3.27856585383
0.837	49.0460047	52.4895175638	3.1417556107	3.28171500564
0.838	49.0491495654	52.4928009243	3.14797511697	3.2850060761
0.839	49.0523006959	52.4960876477	3.15428602695	3.28844061494
0.84	49.0554581828	52.499377878	3.16068768501	3.29201999307
0.841	49.0586221163	52.5026717608	3.16717931628	3.2957457006
0.842	49.061792586	52.5059694434	3.1737600565	3.29961931705
0.843	49.0649696805	52.5092710742	3.18042904139	3.30364227295
0.844	49.0681534877	52.5125768033	3.18718531728	3.3078160882
0.845	49.0713440943	52.5158867825	3.1940279305	3.31214228272
0.846	49.0745415862	52.5192011649	3.20095580816	3.31662237644
0.847	49.0777460481	52.522520105	3.20796787739	3.32125785947
0.848	49.0809575635	52.525843759	3.21506300569	3.32605016232
0.849	49.084176215	52.5291722845	3.22224000096	3.3310008049
0.85	49.0874020838	52.5325058405	3.22949761152	3.33611118793
0.851	49.0906352499	52.5358445875	3.23683452606	3.34138277173
0.852	49.0938757918	52.5391886873	3.24424937367	3.34681689739
0.853	49.0971237869	52.5425383032	3.25174075365	3.35241490602
0.854	49.1003793109	52.5458935997	3.25930723548	3.35817807913
0.855	49.1036424382	52.5492547426	3.26694726944	3.364107728
0.856	49.1069132414	52.552621899	3.27465930581	3.37020504475
0.857	49.1101917919	52.5559952371	3.28244167566	3.37647110224
0.858	49.1134781592	52.5593749262	3.29029273987	3.38290709257
0.859	49.1167724109	52.5627611367	3.29821079969	3.38951393962
0.86	49.1200746134	52.56615404	3.3061940372	3.39629265666
0.861	49.1233848307	52.5695538084	3.31424060464	3.40324407816
0.862	49.1267031253	52.572960615	3.32234868407	3.41036906838
0.863	49.1300295578	52.5763746336	3.33051630855	3.41766825318
0.864	49.1333641868	52.5797960389	3.33874154091	3.42514234781
0.865	49.1367070687	52.583225006	3.3470223248	3.43279179931
0.866	49.1400580553	52.5866617034	3.35495084524	3.440602988
0.867	49.1434170319	52.5901063025	3.36300233006	3.448595047
0.868	49.146784098	52.5935589797	3.37112993002	3.45675948262
0.869	49.1501593299	52.5970199079	3.37933379412	3.46509683132
0.87	49.1535428034	52.6004892601	3.3876132369	3.47360762954
0.871	49.1569345935	52.60396721	3.39596694708	3.4822922051
0.872	49.1603347735	52.6074539315	3.40439304709	3.49115076661
0.873	49.1637434147	52.6109495986	3.41288930178	3.50018343329
0.874	49.1671605857	52.6144543854	3.4214527607	3.50939017534
0.875	49.1705863523	52.6179684659	3.43008035421	3.51877081394
0.876	49.1740207767	52.6214920139	3.43876844645	3.52832499146
0.877	49.1774639175	52.6250252025	3.44751316309	3.53805232048
0.878	49.1809158293	52.6285682047	3.45631039143	3.54795214534
0.879	49.1843765623	52.6321211927	3.46515572071	3.55802372098
0.88	49.1878461625	52.6356843376	3.47404456139	3.56826615334
0.881	49.1913246709	52.6392578099	3.48297226429	3.57867830992
0.882	49.194812124	52.6428417786	3.49193394184	3.58925914764
0.883	49.1983085534	52.6464364117	3.50092476606	3.6000071466
0.884	49.2018139857	52.6500418757	3.50993984938	3.61092084646
0.885	49.2053284428	52.6536583354	3.51897418499	3.62199851871
0.886	49.2088519413	52.6572859539	3.52802294493	3.63323840499
0.887	49.2123844934	52.6609248923	3.53708121181	3.64463841915
0.888	49.2159261062	52.6645753098	3.54614427686	3.65619644523
0.889	49.219476782	52.6682373631	3.55520740151	3.66791015863
0.89	49.2230365187	52.6719112067	3.56426599622	3.67977708578
0.891	49.2266053095	52.6755969926	3.57331553102	3.69179463387
0.892	49.2301831431	52.6792948699	3.58235171437	3.70395997167
0.893	49.2337700041	52.683004985	3.59137031436	3.71627020836
0.894	49.2373658729	52.6867274812	3.60036724806	3.7287222445
0.895	49.2409707258	52.6904624988	3.60933855176	3.74131283164
0.896	49.2445845353	52.6942101745	3.61828047037	3.75403863192
0.897	49.2482072702	52.6979706418	3.6271893084	3.76689609885
0.898	49.2518388957	52.7017440307	3.63606160879	3.77988162637
0.899	49.2554793735	52.7055304672	3.64489394426	3.79299136996
0.9	49.259128662	52.7093300736	3.65368306637	3.80622142553
0.901	49.2627867165	52.7131429682	3.66242593527	3.81956773996
0.902	49.2664534892	52.7169692652	3.67111948133	3.83302617073
0.903	49.2701289294	52.7208090744	3.67976087332	3.84659233689
0.904	49.2738129835	52.7246625016	3.68834733963	3.86026188731
0.905	49.2775055954	52.7285296477	3.69687622786	3.87403032184
0.906	49.281206706	52.7324106093	3.70534494519	3.8878929317
0.907	49.284916254	52.7363054782	3.71375104785	3.90184497833
0.908	49.2886341756	52.7402143416	3.72209212184	3.91588166356
0.909	49.2923604045	52.7441372814	3.73036584258	3.9299980104
0.91	49.2960948724	52.7480743749	3.73856985569	3.94418901205
0.911	49.2998375084	52.7520256942	3.746702075	3.95844954252
0.912	49.3035882396	52.7559913062	3.75476035476	3.97277441621
0.913	49.307346991	52.7599712725	3.76274248958	3.98715829849
0.914	49.3111136856	52.7639656496	3.77064651251	4.00159585476
0.915	49.314888244	52.7679744885	3.77847033739	4.01608175039
0.916	49.3186705852	52.7719978345	3.78621199727	4.03061041236
0.917	49.322460626	52.7760357279	3.7938695848	4.04517629743
0.918	49.3262582813	52.780088203	3.80144104362	4.05977389216
0.919	49.3300634641	52.7841552887	3.80892455578	4.07439741492
0.92	49.3338760855	52.788237008	3.81631821394	4.08904126287
0.921	49.3376960547	52.7923333785	3.82362014055	4.10369971395
0.922	49.341523279	52.7964444118	3.83082842827	4.11836689711
0.923	49.3453576639	52.8005701138	3.83794137836	4.13303714991
0.924	49.3491991131	52.8047104846	3.84495702386	4.14770448208
0.925	49.3530475284	52.8088655185	3.85187369585	4.16236311197
0.926	49.3569029939	52.8130352082	3.85905733705	4.17701628804
0.927	49.3607654937	52.8172195396	3.86594212055	4.19164666533
0.928	49.3646348188	52.8214184893	3.87270820141	4.20625269413
0.929	49.3685108486	52.8256320298	3.87935131788	4.22082826495
0.93	49.3723934589	52.8298601276	3.8858692646	4.23536720872
0.931	49.3762825235	52.8341027429	3.89225998521	4.24986341596
0.932	49.3801779145	52.83835983	3.89852187037	4.26431080699
0.933	49.3840795021	52.842631337	3.90465348959	4.27870321274
0.934	49.3879871557	52.8469172059	3.91065371037	4.29303455353
0.935	49.3919007434	52.8512173726	3.91652160883	4.30729883909
0.936	49.3958201324	52.8555317671	3.92225641012	4.32149007916
0.937	49.3997451894	52.8598603133	3.9278575182	4.33560222387
0.938	49.4036757805	52.8642029291	3.93332457542	4.34962940216
0.939	49.4076117714	52.8685595266	3.93865725398	4.36356568336
0.94	49.4115530277	52.8729300121	3.94385537505	4.37740525603
0.941	49.4154994148	52.8773142859	3.94891893864	4.39114236832
0.942	49.4194507982	52.8817122428	3.95384785533	4.40477126837
0.943	49.4234070433	52.8861237716	3.95864224434	4.41828632355
0.944	49.4273680155	52.8905487557	3.96330222487	4.43168193102
0.945	49.4313335806	52.894987073	3.96782794595	4.44495257735
0.946	49.4353036044	52.8994385957	3.97221961617	4.45809286833
0.947	49.4392779529	52.9039031908	3.97647741437	4.47109740973
0.948	49.4432564925	52.90838072	3.98060157895	4.48396092653
0.949	49.4472390894	52.9128710396	3.98459228873	4.49667823315
0.95	49.4512256104	52.9173740008	3.98844978213	4.50924420357
0.951	49.4552159225	52.9218894498	3.99217429757	4.52165386081
0.952	49.4592098926	52.9264172279	3.99576601386	4.53390228748
0.953	49.4632073882	52.9309571714	3.99922516942	4.54598465562
0.954	49.4672082768	52.9355091118	4.00255191326	4.55789628625
0.955	49.471212426	52.9400728763	4.0057464838	4.56963250041
0.956	49.4752197037	52.9446482869	4.00880905986	4.58118885756
0.957	49.4792299782	52.9492351618	4.01173979044	4.59256091714
0.958	49.4832431175	52.9538333145	4.01453888416	4.60374444723
0.959	49.4872589902	52.9584425544	4.01720649004	4.6147352159
0.96	49.4912774649	52.9630626866	4.0197429359	4.62552919984
0.961	49.4952984106	52.9676935124	4.02214831114	4.63612243533
0.962	49.4993216962	52.9723348292	4.02442285419	4.64651113749
0.963	49.5033471911	52.9769864306	4.02656689286	4.65669161081
0.964	49.5073747648	52.9816481065	4.02858066559	4.66666021943
0.965	49.5114042874	52.9863196434	4.03046444058	4.67641353607
0.966	49.5154356289	52.9910008243	4.03221866488	4.68594825268
0.967	49.5194686601	52.995691429	4.03384363651	4.6952611804
0.968	49.5235032519	53.0003912342	4.03533986211	4.70434919
0.969	49.5275392757	53.0051000135	4.03670778871	4.71320939064
0.97	49.5315766036	53.0098175377	4.03794801235	4.72183904052
0.971	49.5356151082	53.0145435749	4.03906109929	4.73023530841
0.972	49.5396546625	53.0192778904	4.04004764557	4.73839578032
0.973	49.5436951406	53.0240202473	4.04090857506	4.74631804228
0.974	49.5477364172	53.0287704063	4.04164451361	4.75399982929
0.975	49.5517783676	53.0335281257	4.04225635529	4.7614389658
0.976	49.5558208684	53.0382931619	4.04274508357	4.76863351464
0.977	49.5598637968	53.0430652695	4.04311171174	4.77558162808
0.978	49.5639070313	53.0478442011	4.04335731268	4.78228157759
0.979	49.5679504515	53.0526297078	4.04348313808	4.78873187304
0.98	49.5719939383	53.0574215393	4.04349032044	4.79493099451
0.981	49.5760373735	53.0622194436	4.04338026047	4.80087769032
0.982	49.5800806409	53.0670231679	4.04315438867	4.80657088757
0.983	49.5841236252	53.0718324582	4.04281416535	4.81200963259
0.984	49.5881662129	53.0766470595	4.04236117005	4.8171929419
0.985	49.592208292	53.0814667161	4.0417970717	4.82212024927
0.986	49.5962497523	53.0862911717	4.04112362862	4.82679092884
0.987	49.6002904854	53.0911201695	4.04034259915	4.83120465279
0.988	49.6043303847	53.0959534523	4.03945589066	4.83536112309
0.989	49.6083693454	53.100790763	4.03846552968	4.83926025033
0.99	49.6124072649	53.1056318442	4.03737345338	4.84290206432
0.991	49.6164440426	53.1104764386	4.03618189692	4.84628677368
0.992	49.62047958	53.1153242894	4.03489294648	4.84941467643
0.993	49.624513781	53.1201751399	4.03350895643	4.85228633881
0.994	49.6285465515	53.1250287342	4.03203219175	4.85490229726
0.995	49.6325778002	53.1298848171	4.03046509624	4.85726335645
0.996	49.6366074378	53.134743134	4.02881014347	4.85937049985
0.997	49.6406353778	53.1396034316	4.02706980705	4.86122471094
0.998	49.6446615361	53.1444654576	4.02524670959	4.86282721162
0.999	49.6486858312	53.1493289609	4.02334353328	4.86417937279
1	49.6527081844	53.154193692	4.02136290073	4.86528271437
1.001	49.6567285197	53.1590594028	4.01930767298	4.86613887548
1.002	49.6607467638	53.163925847	4.01718056202	4.86674958467
1.003	49.6647628464	53.1687927802	4.01498451829	4.86711680889
1.004	49.6687766999	53.1736599599	4.01272240281	4.86724260449
1.005	49.6727882596	53.1785271458	4.01039716601	4.86712911725
1.006	49.6767974642	53.1833940998	4.00801187754	4.86677876115
1.007	49.6808042549	53.1882605861	4.00556948781	4.86619389057
1.008	49.6848085762	53.1931263716	4.00307312608	4.86537718773
1.009	49.6888103757	53.1979912259	4.00052592158	4.86433136463
1.01	49.6928096041	53.2028549213	3.99793100357	4.8630592525
1.011	49.6968062154	53.2077172328	3.99529156089	4.86156386137
1.012	49.7008001666	53.2125779389	3.99261081219	4.85984826088
1.013	49.704791418	53.2174368209	3.98989194632	4.85791572928
1.014	49.7087799331	53.2222936635	3.98713830113	4.85576954484
1.015	49.7127656788	53.2271482549	3.9843531251	4.85341319442
1.016	49.7167486252	53.2320003867	3.98153969646	4.8508503437
1.017	49.7207287458	53.2368498541	3.97870141268	4.84808453918
1.018	49.7247060173	53.2416964562	3.97584155202	4.84511965513
1.019	49.7286804198	53.2465399959	3.97296351194	4.84195962548
1.02	49.7326519369	53.2513802799	3.97007060051	4.83860847354
1.021	49.7366205553	53.2562171193	3.96716627479	4.83507025242
1.022	49.7405862654	53.261050329	3.96425378323	4.83134922385
1.023	49.7445490606	53.2658797285	3.9613366425	4.82744964957
1.024	49.748508938	53.2707051413	3.95841813087	4.82337597013
1.025	49.7524658979	53.2755263956	3.95550167561	4.81913265586
1.026	49.7564199441	53.2803433241	3.95259067416	4.81472435594
1.027	49.7603710837	53.2851557641	3.94968849421	4.81015560031
1.028	49.7643193272	53.2899635575	3.9467985332	4.80543121696
1.029	49.7682646885	53.2947665512	3.9439240396	4.80055603385
1.03	49.7722071848	53.2995645966	3.94106847048	4.79553490877
1.031	49.7761468366	53.3043575505	3.93823513389	4.79037281871
1.032	49.7800836679	53.3091452743	3.93542736769	4.78507474065
1.033	49.7840177057	53.3139276346	3.93264839053	4.7796458602
1.034	49.7879489807	53.3187045032	3.92990157008	4.77409121394
1.035	49.7918775266	53.3234757569	3.92719015479	4.7684161365
1.036	49.7958033803	53.3282412778	3.92451733351	4.76262575388
1.037	49.7997265822	53.3330009534	3.92188635468	4.75672546029
1.038	49.8036471756	53.3377546765	3.91930037737	4.75072056055
1.039	49.8075652071	53.342502345	3.91676259041	4.74461647868
1.04	49.8114807264	53.3472438625	3.91427612305	4.7384186089
1.041	49.8153937865	53.3519791381	3.91184404492	4.73213246465
1.042	49.8193044433	53.3567080861	3.90946939588	4.72576349974
1.043	49.8232127556	53.3614306265	3.90715524554	4.7193172574
1.044	49.8271187855	53.3661466847	3.90490451455	4.71279928088
1.045	49.8310225979	53.370856192	3.90272021294	4.7062151134
1.046	49.8349242606	53.3755590847	3.90060526133	4.6995703876
1.047	49.8388238445	53.3802553053	3.89856240153	4.69287070632
1.048	49.842721423	53.3849448014	3.89659458399	4.68612164259
1.049	49.8466170725	53.3896275266	3.8947045207	4.67932876945
1.05	49.8505108723	53.3943034399	3.89289498329	4.67249777913
1.051	49.8544029041	53.398972506	3.89116856456	4.66563427448
1.052	49.8582932524	53.403634695	3.88952803612	4.65874382854
1.053	49.8621820043	53.408289983	3.88797587156	4.65183210373
1.054	49.8660692496	53.4129383514	3.8865146637	4.6449046433
1.055	49.8699550804	53.4175797872	3.88514688611	4.63796707988
1.056	49.8738395913	53.4222142832	3.8838749826	4.6310249567
1.057	49.8777228795	53.4268418376	3.88270127773	4.6240837276
1.058	49.8816050442	53.431462454	3.88162815571	4.61714911461
1.059	49.8854861872	53.4360761418	3.8806578517	4.61022642255
1.06	49.8893664162	53.4406829158	3.87980014086	4.60332149267
1.061	49.8932458396	53.4452827962	3.87904673815	4.59643936157
1.062	49.8971245641	53.4498758087	3.87840223312	4.58958566189
1.063	49.9010026996	53.4544619844	3.87786868215	4.58276563883
1.064	49.9048803579	53.4590413595	3.87744799256	4.57598462701
1.065	49.908757653	53.4636139759	3.87714207172	4.56924799085
1.066	49.9126347004	53.4681798803	3.87695285678	4.56256091595
1.067	49.9165116179	53.4727391251	3.87688201666	4.55592861772
1.068	49.9203885246	53.4772917675	3.87693145871	4.54935619235
1.069	49.9242655418	53.48183787	3.87710279226	4.54284873605
1.07	49.928142792	53.4863775	3.87739762664	4.5364112258
1.071	49.9320203996	53.49091073	3.87781760097	4.53004878759
1.072	49.9358984905	53.4954376375	3.87836417556	4.52376618981
1.073	49.939777192	53.4999583048	3.87903887033	4.51756837964
1.074	49.943656633	53.5044728191	3.8798430264	4.51146012545
1.075	49.9475369435	53.5089812722	3.88077795506	4.5054461658
1.076	49.951418255	53.5134837609	3.8818449676	4.49953112006
1.077	49.9553007001	53.5179803862	3.88304522634	4.49371960759
1.078	49.9591844126	53.5224712542	3.88437986374	4.48801618814
1.079	49.9630695276	53.5269564749	3.8858499825	4.48242533207
1.08	49.9669561808	53.5314361633	3.8874565661	4.4769513607
1.081	49.9708445094	53.5359104383	3.88920047879	4.47159865499
1.082	49.9747346509	53.5403794233	3.89108264446	4.46637138724
1.083	49.9786267442	53.5448432459	3.89310383797	4.46127378941
1.084	49.9825209285	53.5493020378	3.89526480436	4.45630991459
1.085	49.986417344	53.5537559346	3.8975661397	4.4514837563
1.086	49.9903161313	53.5582050761	3.90000846982	4.44679921865
1.087	49.9942174317	53.5626496058	3.90259227157	4.44226023555
1.088	49.9981213869	53.5670896712	3.90531805158	4.43787053227
1.089	50.0020281389	53.5715254234	3.90818607807	4.43363377452
1.09	50.0059378303	53.575957017	3.91119667888	4.42955353856
1.091	50.0098506038	53.5803846105	3.91435018182	4.42563337088
1.092	50.0137666021	53.5848083655	3.91764658689	4.42187675834
1.093	50.0176859685	53.5892284474	3.92108610272	4.4182869792
1.094	50.0216088459	53.5936450246	3.9246686697	4.41486728191
1.095	50.0255353774	53.5980582687	3.92839425802	4.41162088513
1.096	50.0294657058	53.6024683546	3.93226271868	4.4085508883
1.097	50.0333999742	53.6068754601	3.93627390265	4.40566024184
1.098	50.0373383249	53.6112797662	3.94042754173	4.40295189619
1.099	50.0412809003	53.6156814565	3.94472324848	4.40042871237
1.1	50.0452278423	53.6200807175	3.94916069508	4.39809331298
1.101	50.0491792923	53.6244777384	3.95373937488	4.39594843984
1.102	50.0531353914	53.628872711	3.95845878124	4.39399662614
1.103	50.0570962799	53.6332658295	3.96331825852	4.39224034548
1.104	50.0610620977	53.6376572907	3.96831721067	4.39068201184
1.105	50.0650329837	53.6420472936	3.97345486283	4.3893238306
1.106	50.0690090764	53.6464360396	3.97873044014	4.38816809654
1.107	50.0729905131	53.6508237321	3.98414307833	4.38721686602
1.108	50.0769774306	53.6552105766	3.98969185352	4.38647213578
1.109	50.0809699645	53.6595967806	3.99537584186	4.3859359026
1.11	50.0849682493	53.6639825536	4.00119391084	4.3856099844
1.111	50.0889724188	53.6683681066	4.00714501739	4.38549613953
1.112	50.0929826053	53.6727536527	4.01322799921	4.38559606671
1.113	50.0969989401	53.6771394064	4.01944160461	4.38591122627
1.114	50.1010215532	53.6815255836	4.0257846117	4.38644322753
1.115	50.1050505734	53.6859124019	4.03225567937	4.38719335198
1.116	50.109086128	53.6903000801	4.03885340691	4.38816300035
1.117	50.1131283428	53.6946888383	4.045576334	4.38935336471
1.118	50.1171773425	53.6990788977	4.05242303014	4.39076554775
1.119	50.12123325	53.7034704808	4.059391886	4.39240056276
1.12	50.1252961866	53.7078638108	4.06648138165	4.39425942302
1.121	50.1293662723	53.712259112	4.07368984818	4.39634293318
1.122	50.133443625	53.7166566094	4.08101552725	4.39865189791
1.123	50.1375283611	53.7210565288	4.08845680952	4.40118691325
1.124	50.1416205954	53.7254590966	4.09601178765	4.40394872427
1.125	50.1457204407	53.7298645398	4.10367873311	4.40693765879
1.126	50.1498280079	53.7342730858	4.11145567894	4.41015428305
1.127	50.1539434061	53.7386849624	4.11934074759	4.41359883547
1.128	50.1580667425	53.7431003976	4.12733200192	4.41727158427
1.129	50.1621981222	53.7475196197	4.13542741537	4.42117267847
1.13	50.1663376484	53.7519428572	4.14362493157	4.42530220747
1.131	50.1704854221	53.7563703383	4.15192246437	4.42966011167
1.132	50.1746415423	53.7608022915	4.1603179574	4.43424630165
1.133	50.1788061059	53.765238945	4.16880914569	4.43906059861
1.134	50.1829792074	53.7696805266	4.17739397287	4.44410267472
1.135	50.1871609394	53.7741272641	4.18607005477	4.44937220216
1.136	50.1913513921	53.7785793845	4.19483521581	4.45486870408
1.137	50.1955506532	53.7830371147	4.2036870718	4.46059164405
1.138	50.1997588084	53.7875006808	4.21262332797	4.46654042602
1.139	50.203975941	53.7919703082	4.22164162993	4.47271430492
1.14	50.2082021315	53.7964462216	4.2307395339	4.47911253572
1.141	50.2124374586	53.8009286449	4.23991459608	4.48573413491
1.142	50.2166819981	53.8054178011	4.24916437268	4.49257823825
1.143	50.2209358235	53.8099139121	4.25848636031	4.49964380264
1.144	50.2251990057	53.8144171989	4.26787799597	4.506929636
1.145	50.2294716131	53.818927881	4.27733677626	4.51443454623
1.146	50.2337537115	53.8234461769	4.28686004877	4.52215725183
1.147	50.2380453641	53.8279723037	4.29644522071	4.5300963819
1.148	50.2423466316	53.8325064771	4.30608966947	4.53825044632
1.149	50.2466575717	53.8370489112	4.31579068303	4.54661783576
1.15	50.2509782399	53.8415998187	4.325545609	4.55519706011
1.151	50.2553086886	53.8461594104	4.33535170555	4.56398633122
1.152	50.2596489675	53.8507278955	4.34520620108	4.57298386097
1.153	50.2639991238	53.8553054813	4.35510635376	4.5821877718
1.154	50.2683592017	53.8598923732	4.36504942179	4.59159615636
1.155	50.2727292426	53.8644887748	4.37503245473	4.60120692849
1.156	50.2771092853	53.8690948873	4.38505277038	4.61101800203
1.157	50.2814993653	53.8737109099	4.39510735869	4.62102717161
1.158	50.2858995158	53.8783370396	4.40519347787	4.63123220205
1.159	50.2903097666	53.882973471	4.41530820727	4.64163070917
1.16	50.294730145	53.8876203965	4.42544853687	4.65222024918
1.161	50.2991606751	53.8922780058	4.43561166525	4.66299831867
1.162	50.3036013782	53.8969464862	4.44579455256	4.67396238446
1.163	50.3080522727	53.9016260222	4.45599427819	4.68510973454
1.164	50.3125133737	53.9063167959	4.4662078619	4.69643765688
1.165	50.3169846939	53.9110189864	4.47643235326	4.70794329047
1.166	50.3214662424	53.91573277	4.48666471243	4.71962383389
1.167	50.3259580257	53.92045832	4.49690192938	4.73147621751
1.168	50.3304600472	53.9251958069	4.50714099407	4.74349743128
1.169	50.3349723072	53.9299453978	4.51737892628	4.75568440557
1.17	50.339494803	53.9347072569	4.52761265635	4.76803389192
1.171	50.3440275289	53.9394815452	4.53783917427	4.78054270148
1.172	50.3485704762	53.9442684203	4.54805541039	4.7932073772
1.173	50.3531236331	53.9490680363	4.55825835466	4.8060246408
1.174	50.3576869847	53.9538805441	4.56844496727	4.81899094582
1.175	50.3622605133	53.958706091	4.57861217856	4.83210277557
1.176	50.3668441979	53.9635448206	4.58875694871	4.84535649419
1.177	50.3714380145	53.9683968731	4.59887626767	4.85874840617
1.178	50.3760419362	53.9732623847	4.60896709561	4.87227475643
1.179	50.380655933	53.9781414879	4.61902648211	4.88593178988
1.18	50.3852799719	53.9830343116	4.6290512979	4.89971554279
1.181	50.3899140168	53.9879409804	4.63903859258	4.91362208128
1.182	50.3945580288	53.9928616152	4.6489854157	4.92764741182
1.183	50.3992119659	53.9977963326	4.65888872743	4.9417874217
1.184	50.4038757831	54.0027452453	4.66874560714	4.9560379982
1.185	50.4085494324	54.0077084618	4.6785530448	4.97039490938
1.186	50.4132328631	54.0126860863	4.68830817938	4.98485395312
1.187	50.4179260212	54.0176782186	4.69800803065	4.99941071868
1.188	50.4226288501	54.0226849545	4.7076497674	5.01406094432
1.189	50.4273412902	54.027706385	4.71723049879	5.02880010009
1.19	50.4320632791	54.0327425969	4.72674736381	5.04362374544
1.191	50.4367947516	54.0377936725	4.73619753122	5.05852732062
1.192	50.4415356395	54.0428596893	4.74557822943	5.07350626588
1.193	50.4462858746	54.0479407205	4.75489199162	5.08855611086
1.194	50.4510453856	54.0530368345	4.7641299367	5.10367190838
1.195	50.4558140955	54.058148095	4.77328982949	5.11884906888
1.196	50.4605919249	54.0632745609	4.78236892819	5.13408282399
1.197	50.4653787916	54.0684162865	4.79136455059	5.14936828613
1.198	50.4701746109	54.073573321	4.80027407408	5.16470062733
1.199	50.4749792954	54.0787457088	4.80909490585	5.18007495999
1.2	50.4797927551	54.0839334894	4.81782454252	5.19548633695
1.201	50.4846148976	54.0891366975	4.82646042109	5.2109297514
1.202	50.4894456279	54.0943553625	4.83500009775	5.22640022635
1.203	50.4942848485	54.0995895089	4.84344112873	5.24189269543
1.204	50.4991324597	54.1048391564	4.85178115964	5.25740215182
1.205	50.5039883592	54.1101043192	4.86001783609	5.27292343974
1.206	50.5088524426	54.1153850066	4.86814892292	5.28845149279
1.207	50.5137246031	54.120681223	4.87617203593	5.30398118496
1.208	50.5186047316	54.1259929672	4.88408508897	5.31950727105
1.209	50.5234927171	54.1313202332	4.89188584685	5.33502471447
1.21	50.5283884462	54.1366630097	4.89957222342	5.3505282104
1.211	50.5332918034	54.1420212801	4.90714213252	5.36601263285
1.212	50.5382026712	54.1473950229	4.91459354758	5.3814727962
1.213	50.5431209302	54.152784211	4.92192444205	5.39690342546
1.214	50.5480464589	54.1581888124	4.92913287878	5.412299335
1.215	50.5529791338	54.1636087897	4.93621703982	5.42765533924
1.216	50.5579188298	54.1690441005	4.94317495823	5.44296619296
1.217	50.5628654198	54.174494697	4.95000493526	5.45822671056
1.218	50.5678187749	54.1799605262	4.95670515299	5.47343170643
1.219	50.5727787644	54.18544153	4.96327391267	5.48857593536
1.22	50.5777452561	54.1909376451	4.96970954537	5.50365424156
1.221	50.5827181161	54.196448803	4.97601041198	5.51866149902
1.222	50.5876972089	54.20197493	4.98217505217	5.53359255195
1.223	50.5926823973	54.2075159474	4.98820182681	5.54844224453
1.224	50.5976735429	54.2130717713	4.9940893352	5.56320548058
1.225	50.6026705056	54.2186423126	4.99983611703	5.57787719369
1.226	50.6076731441	54.2242274774	5.00544086099	5.59245237708
1.227	50.6126813157	54.2298271666	5.01090222597	5.60692590475
1.228	50.6176948763	54.235441276	5.01621896029	5.62129291892
1.229	50.6227136807	54.2410696967	5.02138990164	5.6355484128
1.23	50.6277375826	54.2467123146	5.02641382813	5.64968749881
1.231	50.6327664343	54.252369011	5.03128969669	5.66370525956
1.232	50.6378000874	54.2580396622	5.03601646423	5.67759698629
1.233	50.6428383922	54.2637241396	5.04059311748	5.69135782123
1.234	50.6478811982	54.26942231	5.04501876235	5.70498299599
1.235	50.6529283538	54.2751340355	5.04929253459	5.71846795082
1.236	50.6579797069	54.2808591735	5.05341362953	5.73180803657
1.237	50.6630351044	54.2865975768	5.05738130212	5.74499863386
1.238	50.6680943924	54.2923490938	5.06119483709	5.75803527236
1.239	50.6731574167	54.2981135682	5.06485366821	5.77091357112
1.24	50.6782240221	54.3038908395	5.06835713983	5.78362900019
1.241	50.6832940531	54.3096807427	5.0717048347	5.79617741704
1.242	50.6883673537	54.3154831087	5.0748963058	5.80855453014
1.243	50.6934437674	54.321297764	5.07793113589	5.82075607777
1.244	50.6985231375	54.3271245311	5.08080902696	5.8327780664
1.245	50.7036053069	54.3329632283	5.08352974057	5.84461641312
1.246	50.7086901184	54.3388136702	5.08609312773	5.85626718402
1.247	50.7137774144	54.344675667	5.08849900961	5.86772653461
1.248	50.7188670376	54.3505490256	5.09074735641	5.87899065018
1.249	50.7239588304	54.3564335489	5.09283822775	5.89005583525
1.25	50.7290526353	54.3623290361	5.09477162361	5.90091851354
1.251	50.734148295	54.3682352828	5.09654772282	5.91157504916
1.252	50.7392456523	54.3741520814	5.09816676378	5.92202213407
1.253	50.7443445502	54.3800792207	5.09962895513	5.93225628138
1.254	50.749444832	54.386016486	5.10093474388	5.94227436185
1.255	50.7545463416	54.3919636597	5.10208439827	5.95207309723
1.256	50.759648923	54.397920521	5.10307848454	5.96164950728
1.257	50.7647524211	54.4038868461	5.10391759872	5.97100058198
1.258	50.769856681	54.4098624081	5.10460215807	5.98012334108
1.259	50.7749615486	54.4158469773	5.10513299704	5.98901519179
1.26	50.7800668704	54.4218403217	5.10551074147	5.9976734519
1.261	50.7851724939	54.4278422061	5.10573622584	6.00609537959
1.262	50.7902782672	54.4338523932	5.10581034422	6.01427876949
1.263	50.7953840394	54.4398706431	5.10573396087	6.022220999
1.264	50.8004896604	54.4458967136	5.10550805926	6.02992001176
1.265	50.8055949813	54.4519303604	5.10513365269	6.03737360239
1.266	50.810699854	54.4579713371	5.10461190343	6.04457977414
1.267	50.815804132	54.4640193952	5.10394394398	6.05153653026
1.268	50.8209076694	54.4700742846	5.10313096642	6.058242172
1.269	50.8260103221	54.4761357532	5.10217431188	6.06469491124
1.27	50.8311119469	54.4822035473	5.10107523203	6.07089322805
1.271	50.8362124021	54.4882774118	5.09983515739	6.07683569193
1.272	50.8413115474	54.49435709	5.09845545888	6.08252090216
1.273	50.846409244	54.5004423243	5.0969376862	6.08794763684
1.274	50.8515053545	54.5065328556	5.09528332949	6.0931147933
1.275	50.8565997432	54.5126284237	5.09349399805	6.09802141786
1.276	50.8616922759	54.5187287676	5.09157139063	6.10266652703
1.277	50.8667828201	54.5248336256	5.08951708674	6.10704940557
1.278	50.8718712451	54.530942735	5.08733290434	6.11116942763
1.279	50.8769574219	54.5370558328	5.08502054214	6.11502611637
1.28	50.8820412231	54.5431726554	5.08258193731	6.11861899495
1.281	50.8871225235	54.5492929388	5.08001884818	6.12194779515
1.282	50.8922011996	54.5554164189	5.0773332417	6.12501236796
1.283	50.8972771297	54.5615428314	5.07452702522	6.12781265378
1.284	50.9023501944	54.5676719121	5.0716022253	6.13034874201
1.285	50.9074202759	54.5738033969	5.0685608387	6.13262075186
1.286	50.9124872588	54.5799370218	5.06540495157	6.13462913036
1.287	50.9175510296	54.5860725235	5.06213665009	6.13637414575
1.288	50.9226114769	54.5922096388	5.0587580502	6.13785642385
1.289	50.9276684916	54.5983481053	5.0552713275	6.13907656074
1.29	50.9327219667	54.6044876612	5.05167868733	6.14003536105
1.291	50.9377717972	54.6106280458	5.0479824245	6.14073368907
1.292	50.9428178808	54.6167689989	5.04418468475	6.14117258787
1.293	50.947860117	54.6229102618	5.04028779268	6.14135310054
1.294	50.952898408	54.6290515765	5.03629407287	6.14127644897
1.295	50.957932658	54.6351926868	5.03220590949	6.14094397426
1.296	50.9629627738	54.6413333374	5.02802559733	6.14035722613
1.297	50.9679886644	54.6474732748	5.02375560999	6.1395175159
1.298	50.9730102413	54.6536122469	5.01939830184	6.13842663169
1.299	50.9780274186	54.6597500033	5.01495617628	6.13708627224
1.3	50.9830401125	54.6658862956	5.0104316473	6.13549828529
1.301	50.9880482419	54.6720208771	5.00582718849	6.13366472721
1.302	50.9930517282	54.6781535032	5.00114536285	6.13158744574
1.303	50.9980504952	54.6842839313	4.99638864398	6.12926870584
1.304	51.0030444694	54.690411921	4.99155959487	6.12671077251
1.305	51.0080335796	54.6965372344	4.98666080832	6.12391591072
1.306	51.0130177574	54.7026596356	4.98169478774	6.12088650465
1.307	51.0179969369	54.7087788915	4.97666421533	6.11762523651
1.308	51.0229710548	54.7148947714	4.97157162428	6.1141346097
1.309	51.0279400504	54.7210070473	4.9664196074	6.11041712761
1.31	51.0329038657	54.7271154938	4.96121090651	6.10647583008
1.311	51.0378624452	54.7332198884	4.9559481144	6.10231339931
1.312	51.0428157362	54.7393200115	4.95063388348	6.09793281555
1.313	51.0477636886	54.7454156464	4.94527086616	6.09333705902
1.314	51.0527062549	54.7515065795	4.93986174464	6.08852910995
1.315	51.0576433904	54.7575926002	4.93440917134	6.08351230621
1.316	51.062575053	54.7636735012	4.92891588807	6.07828974724
1.317	51.0675012032	54.7697490784	4.92338454723	6.07286459208
1.318	51.0724218044	54.775819131	4.91781792045	6.06724047661
1.319	51.0773368227	54.7818834615	4.91221857071	6.06142050028
1.32	51.0822462266	54.7879418759	4.90658926964	6.05540835857
1.321	51.0871499876	54.7939941838	4.90093272924	6.04920750856
1.322	51.0920480798	54.8000401983	4.89525166154	6.04282146692
1.323	51.09694048	54.806079736	4.88954874873	6.03625398874
1.324	51.1018271677	54.8121126174	4.88382664323	6.0295086503
1.325	51.1067081251	54.8181386663	4.87808808684	6.0225893259
1.326	51.1115833408	54.824157711	4.87234327197	6.01549994946
1.327	51.1164528046	54.8301695829	4.8665843606	6.00824403763
1.328	51.1213165052	54.8361741178	4.86081665754	6.00082564354
1.329	51.1261744348	54.8421711549	4.855042696	5.99324864149
1.33	51.1310265888	54.8481605378	4.84926515818	5.98551702499
1.331	51.1358729647	54.8541421138	4.84348663688	5.97763484716
1.332	51.1407135629	54.8601157342	4.83770984411	5.96960604191
1.333	51.1455483865	54.8660812546	4.83193725348	5.96143472195
1.334	51.1503774409	54.8720385345	4.82617157698	5.953125
1.335	51.1552007343	54.8779874374	4.82041528821	5.94468098879
1.336	51.1600182775	54.8839278313	4.81467106938	5.93610680103
1.337	51.1648300837	54.8898595881	4.80894139409	5.92740672827
1.338	51.1696361689	54.895782584	4.80322882533	5.91858494282
1.339	51.1744365512	54.9016966993	4.7975358665	5.9096455574
1.34	51.1792312517	54.9076018186	4.79186502099	5.90059304237
1.341	51.1840202935	54.9134978309	4.78621867299	5.89143151045
1.342	51.1888037025	54.9193846292	4.7805993557	5.88216525316
1.343	51.1935815069	54.9252621112	4.77500942349	5.87279856205
1.344	51.1983537373	54.9311301784	4.76945126057	5.86333596706
1.345	51.2031204266	54.9369887372	4.7639272809	5.85378158092
1.346	51.2078816101	54.9428376979	4.75843971968	5.84413975477
1.347	51.2126373253	54.9486769752	4.75299084187	5.83441495895
1.348	51.2173876123	54.9545064885	4.74758294225	5.824611485
1.349	51.2221325129	54.9603261611	4.742218256	5.81473368406
1.35	51.2268720715	54.9661359209	4.73689892888	5.80478584766
1.351	51.2316063345	54.9719357001	4.73162707686	5.79477250576
1.352	51.2363353505	54.9777254352	4.72640484571	5.78469783068
1.353	51.24105917	54.9835050673	4.72123420238	5.77456623316
1.354	51.2457778458	54.9892745415	4.71611732244	5.76438212395
1.355	51.2504914325	54.9950338074	4.71105602384	5.75414973497
1.356	51.2551999867	55.000782819	4.70605236292	5.74387347698
1.357	51.259903567	55.0065215346	4.70110821724	5.73355770111
1.358	51.2646022338	55.0122499167	4.69622537494	5.72320657969
1.359	51.2692960493	55.0179679323	4.69140565395	5.71282452345
1.36	51.2739850776	55.0236755524	4.68665096164	5.70241576433
1.361	51.2786693846	55.0293727526	4.68196287751	5.69198447466
1.362	51.2833490376	55.0350595123	4.67734315991	5.68153506517
1.363	51.2880241059	55.0407358157	4.67279344797	5.67107158899
1.364	51.2926946603	55.0464016506	4.66831532121	5.66059827805
1.365	51.2973607731	55.0520570095	4.66391032934	5.65011936426
1.366	51.3020225183	55.0577018886	4.6595800519	5.63963884115
1.367	51.3066799713	55.0633362885	4.65532585979	5.62916094065
1.368	51.3113332089	55.0689602138	4.65114930272	5.61868965626
1.369	51.3159823094	55.0745736732	4.64705166221	5.6082290411
1.37	51.3206273524	55.0801766792	4.64303433895	5.59778308868
1.371	51.3252684189	55.0857692487	4.63909864426	5.58735579252
1.372	51.3299055911	55.0913514023	4.63524580002	5.57695114613
1.373	51.3345389525	55.0969231643	4.63147705793	5.56657296419
1.374	51.3391685879	55.1024845633	4.62779358029	5.55622506142
1.375	51.3437945829	55.1080356316	4.62419649959	5.54591143131
1.376	51.3484170246	55.1135764051	4.62068688869	5.53563559055
1.377	51.353036001	55.1191069236	4.6172657907	5.52540147305
1.378	51.357651601	55.1246272307	4.61393427849	5.51521283388
1.379	51.3622639148	55.1301373737	4.61069321632	5.50507301092
1.38	51.3668730332	55.1356374031	4.60754355788	5.49498587847
1.381	51.3714790481	55.1411273735	4.60448622704	5.48495483398
1.382	51.3760820522	55.1466073426	4.60152199864	5.47498345375
1.383	51.380682139	55.152077372	4.59865164757	5.46507513523
1.384	51.3852794029	55.1575375262	4.59587600827	5.45523333549
1.385	51.3898739388	55.1629878735	4.59319573641	5.4454613328
1.386	51.3944658424	55.1684284855	4.59061148763	5.4357625246
1.387	51.3990552101	55.1738594368	4.58812388778	5.42614018917
1.388	51.4036421388	55.1792808056	4.5857334733	5.41659736633
1.389	51.4082267259	55.184692673	4.58344084024	5.40713739395
1.39	51.4128090696	55.1900951233	4.58124640584	5.39776319265
1.391	51.4173892681	55.1954882439	4.57915061712	5.38847792149
1.392	51.4219674204	55.2008721251	4.57715395093	5.37928450108
1.393	51.4265436257	55.2062468603	4.57525664568	5.37018591166
1.394	51.4311179836	55.2116125458	4.5734591186	5.36118501425
1.395	51.4356905939	55.2169692806	4.57176157832	5.35228466988
1.396	51.4402615569	55.2223171668	4.57016423345	5.34348767996
1.397	51.4448309726	55.227656309	4.56866717339	5.33479660749
1.398	51.4493989415	55.2329868144	4.56727066636	5.3262141943
1.399	51.4539655642	55.2383087931	4.56597468257	5.31774312258
1.4	51.4585309412	55.2436223575	4.56477931142	5.30938583612
1.401	51.4630951731	55.2489276229	4.5636844933	5.30114483833
1.402	51.4676583604	55.2542247066	4.56269016862	5.29302257299
1.403	51.4722206036	55.2595137286	4.56179624796	5.2850214839
1.404	51.476782003	55.2647948112	4.56100252271	5.27714377642
1.405	51.4813426587	55.270068079	4.56030887365	5.26939177513
1.406	51.4859014529	55.2753336647	4.55727943778	5.26177948713
1.407	51.4904572034	55.2805917004	4.55422157049	5.25429201126
1.408	51.4950100154	55.2858423115	4.55140250921	5.24693000317
1.409	51.4995601338	55.2910856244	4.54883420467	5.23969578743
1.41	51.5041078138	55.2963217681	4.54652577639	5.23259174824
1.411	51.5086533182	55.301550874	4.5444830358	5.22561997175
1.412	51.513196914	55.3067730753	4.54270848632	5.21878266335
1.413	51.5177388693	55.3119885076	4.54120206833	5.21208184958
1.414	51.5222794511	55.3171973083	4.53996151686	5.2055196166
1.415	51.526818923	55.322399617	4.53898227215	5.19909775257
1.416	51.5313575433	55.3275955749	4.53825828433	5.19281804562
1.417	51.5358955635	55.3327853252	4.53778201342	5.18668240309
1.418	51.5404332269	55.3379690125	4.53754472733	5.1806923151
1.419	51.5449708148	55.3431467833	4.53763121367	5.17484915257
1.42	51.5495085477	55.3483187856	4.53783452511	5.16915547848
1.421	51.5540465882	55.3534851695	4.5382463336	5.1636121273
1.422	51.558585139	55.3586460859	4.53885543346	5.15822058916
1.423	51.5631243922	55.3638016872	4.53965079784	5.15298205614
1.424	51.5676645284	55.3689521273	4.54062151909	5.14789801836
1.425	51.5722057176	55.3740975611	4.54175686836	5.14296960831
1.426	51.5767481191	55.3792381449	4.54304605722	5.13819801807
1.427	51.5812918816	55.3843740361	4.54447895288	5.13358438015
1.428	51.5858371439	55.3895053933	4.54604560137	5.12912976742
1.429	51.5903840349	55.3946323758	4.54773646593	5.12483519316
1.43	51.5949326745	55.3997551441	4.54954266548	5.12070149183
1.431	51.5994831737	55.4048738596	4.55145585537	5.11672949791
1.432	51.6040356356	55.4099886844	4.55346798897	5.11292004585
1.433	51.6085901555	55.4150997814	4.55557179451	5.10927391052
1.434	51.6131468216	55.4202073141	4.55776041746	5.10579150915
1.435	51.6177057158	55.4253114466	4.56002795696	5.10247349739
1.436	51.6222669145	55.4304123435	4.56236934662	5.09932029247
1.437	51.6268304883	55.4355101699	4.56477826834	5.09633231163
1.438	51.6313965025	55.4406050909	4.56725001335	5.09350979328
1.439	51.6359650177	55.4456972723	4.56978046894	5.09085291624
1.44	51.6405360909	55.4507868796	4.5723657608	5.08836179972
1.441	51.645109775	55.4558740788	4.57500243187	5.08603656292
1.442	51.6496861199	55.4609590356	4.5776873827	5.08387702703
1.443	51.6542651726	55.4660419157	4.58041805029	5.08188307285
1.444	51.6588469775	55.4711228845	4.58319181204	5.08005440235
1.445	51.6634315769	55.4762021071	4.5860068202	5.07839083672
1.446	51.6680190107	55.4812797484	4.58886092901	5.0768918395
1.447	51.6726093175	55.4863559728	4.59175258875	5.07555687428
1.448	51.6772025339	55.4914309439	4.59468024969	5.07438534498
1.449	51.6817986953	55.496504825	4.59764248133	5.07337671518
1.45	51.6863978356	55.5015777784	4.60063815117	5.07253009081
1.451	51.6909999877	55.5066499658	4.60366600752	5.07184463739
1.452	51.6956051832	55.5117215478	4.60672491789	5.07131940126
1.453	51.7002134526	55.5167926842	4.609813869	5.07095342875
1.454	51.704824851	55.5218635337	4.61298292875	5.07074540854
1.455	51.7094394046	55.5269342537	4.61612427235	5.07069474459
1.456	51.7140571131	55.532005001	4.61929267645	5.07079982758
1.457	51.718678003	55.5370759306	4.62248712778	5.07105928659
1.458	51.7233021042	55.5421471963	4.62571513653	5.07147210836
1.459	51.7279294432	55.5472189506	4.62896305323	5.07203638554
1.46	51.7325600415	55.5522913442	4.63223350048	5.07275080681
1.461	51.7371939208	55.5573645264	4.63552510738	5.07361376286
1.462	51.7418311018	55.5624386451	4.63883674145	5.07462358475
1.463	51.7464716037	55.5675138462	4.64216709137	5.07577860355
1.464	51.7511154447	55.572590274	4.64551478624	5.07707703114
1.465	51.7557626413	55.577668071	4.64887845516	5.07851701975
1.466	51.7604132088	55.5827473779	4.6522564888	5.08009672165
1.467	51.7650671607	55.5878283333	4.65564733744	5.08181411028
1.468	51.7697245092	55.5929110741	4.65904957056	5.08366733789
1.469	51.7743852646	55.5979957349	4.66246116161	5.08565425873
1.47	51.7790494354	55.6030824484	4.66588050127	5.08777272701
1.471	51.7837170286	55.6081713451	4.669305861	5.09002071619
1.472	51.7883880491	55.6132625535	4.67273527384	5.09239596128
1.473	51.7930625002	55.6183561996	4.67616677284	5.09489631653
1.474	51.7977403828	55.6234524075	4.67959839106	5.09751939774
1.475	51.802421696	55.6285512987	4.68302810192	5.10026293993
1.476	51.807106437	55.6336529924	4.68645387888	5.10312449932
1.477	51.8117946008	55.6387576056	4.68987363577	5.10610181093
1.478	51.8164861802	55.6438652526	4.69328516722	5.10919225216
1.479	51.8211811659	55.6489760455	4.69668632746	5.11239343882
1.48	51.8258795467	55.6540900937	4.70007503033	5.11570286751
1.481	51.8305813087	55.659207504	4.70344895124	5.11911785603
1.482	51.8352864361	55.6643283809	4.70680594444	5.12263584137
1.483	51.839994911	55.6694528259	4.71014374495	5.12625420094
1.484	51.844706713	55.6745809382	4.71346020699	5.12997031212
1.485	51.8494218196	55.679712814	4.71675306559	5.1337813139
1.486	51.8541402063	55.684848547	4.72002023458	5.13768458366
1.487	51.8588618461	55.6899882279	4.72325927019	5.14167720079
1.488	51.8635867097	55.6951319447	4.72646790743	5.14575642347
1.489	51.8683147723	55.7002797826	4.72965735197	5.14991939068
1.49	51.8730459993	55.7054318239	4.7327965498	5.15416324139
1.491	51.8777803471	55.7105881481	4.73589897156	5.15848505497
1.492	51.8825177776	55.7157488316	4.73896211386	5.1628818512
1.493	51.8872582507	55.7209139478	4.74198400974	5.16735059023
1.494	51.892001724	55.7260835673	4.74496257305	5.17188835144
1.495	51.8967481531	55.7312577575	4.74789553881	5.17649203539
1.496	51.9014974913	55.7364365828	4.75078094006	5.18115860224
1.497	51.9062496902	55.7416201045	4.75361675024	5.18588489294
1.498	51.911004699	55.7468083809	4.75640082359	5.19066786766
1.499	51.915762465	55.752001467	4.75913119316	5.19550442696
1.5	51.9205229336	55.7571994149	4.76180577278	5.20039123297
1.501	51.9252860478	55.7624022732	4.76442277431	5.20532518625
1.502	51.9300517493	55.7676100874	4.7669801116	5.21030318737
1.503	51.9348199773	55.7728229	4.76947593689	5.21532189846
1.504	51.9395906695	55.77804075	4.77190834284	5.22037798166
1.505	51.9443637613	55.7832636732	4.7742754221	5.22546839714
1.506	51.9491391868	55.7884917022	4.77657544613	5.23058962822
1.507	51.9539168779	55.7937248662	4.7788066268	5.23573857546
1.508	51.9586967647	55.7989631915	4.78096705675	5.24091184139
1.509	51.9634787758	55.8042067005	4.78305506706	5.24610608816
1.51	51.9682628379	55.8094554125	4.78506910801	5.25131803751
1.511	51.9730488761	55.8147093437	4.78700727224	5.25654423237
1.512	51.9778368137	55.8199685066	4.78886801004	5.2617815733
1.513	51.9826265726	55.8252329107	4.79064977169	5.26702660322
1.514	51.987418073	55.8305025619	4.79235094786	5.27227580547
1.515	51.9922112334	55.8357774628	4.79396981001	5.277526021
1.516	51.9970059709	55.8410576128	4.79550516605	5.28277385235
1.517	52.0018022011	55.8463430077	4.79695528746	5.28801596165
1.518	52.0065998382	55.8516336402	4.79831880331	5.29324895144
1.519	52.0113987947	55.8569294995	4.7995942235	5.29846948385
1.52	52.016198982	55.8622305714	4.80078023672	5.30367428064
1.521	52.0210003098	55.8675368385	4.80187553167	5.30885994434
1.522	52.0258026869	55.87284828	4.80287855864	5.3140231967
1.523	52.0306060203	55.878164872	4.80378824472	5.31916069984
1.524	52.0354102066	55.883486587	4.80458432436	5.32426923513
1.525	52.0402151507	55.8888133943	4.80530387163	5.32934528589
1.526	52.0450207659	55.8941452598	4.80592644215	5.33438575268
1.527	52.0498269545	55.8994821464	4.80645078421	5.33938735723
1.528	52.0546336178	55.9048240135	4.80687582493	5.3443467617
1.529	52.0594406559	55.9101708173	4.80720025301	5.34926086664
1.53	52.0642479676	55.915522511	4.80742323399	5.3541264534
1.531	52.0690554511	55.9208790443	4.80754351616	5.35894024372
1.532	52.0738630028	55.926240364	4.80756002665	5.36369913816
1.533	52.0786705189	55.9316064136	4.80747193098	5.36839991808
1.534	52.0834778938	55.9369771333	4.80727803707	5.37303954363
1.535	52.0882850215	55.9423524605	4.80697727203	5.37761485577
1.536	52.0930917945	55.9477323294	4.8065687418	5.38212281466
1.537	52.0978981048	55.9531166709	4.80605173111	5.38656032085
1.538	52.1027038434	55.9585054133	4.80542552471	5.39092433453
1.539	52.1075089007	55.9638984815	4.80468916893	5.39521193504
1.54	52.1123131663	55.9692957975	4.8038418889	5.39942002296
1.541	52.1171165287	55.9746972804	4.80288302898	5.40354585648
1.542	52.1219188762	55.9801028465	4.80181187391	5.40758627653
1.543	52.126720096	55.9855124089	4.80062764883	5.41153854132
1.544	52.1315200747	55.9909258781	4.7993298173	5.41539973021
1.545	52.1363186985	55.9963431614	4.79791772366	5.41916698217
1.546	52.1411158527	56.0017641638	4.79639071226	5.42283773422
1.547	52.1459114223	56.0071887872	4.79474842548	5.42640894651
1.548	52.1507052917	56.0126169306	4.79299026728	5.42987799644
1.549	52.1554973447	56.0180484907	4.7911157012	5.4332421422
1.55	52.1602874647	56.0234833612	4.78912436962	5.43649882078
1.551	52.1650755348	56.0289214333	4.78701579571	5.43964534998
1.552	52.1698614375	56.0343625956	4.78478974104	5.44267910719
1.553	52.1746450553	56.0398067339	4.78244578838	5.44559764862
1.554	52.1794262701	56.0452537319	4.77998369932	5.44839829206
1.555	52.1842049635	56.0507034704	4.77740317583	5.45107865334
1.556	52.1889810172	56.0561558279	4.77470397949	5.45363640785
1.557	52.1937543122	56.0616106806	4.7718860507	5.45606893301
1.558	52.1985247298	56.0670679021	4.76894915104	5.45837408304
1.559	52.2032921281	56.072527364	4.76584738493	5.46054959297
1.56	52.2080563893	56.0779889352	4.76267498732	5.46259278059
1.561	52.2128174185	56.0834524824	4.75938349962	5.46450161934
1.562	52.2175750968	56.0889178702	4.75597310066	5.46627402306
1.563	52.2223293053	56.0943849612	4.75244379044	5.46790784597
1.564	52.2270799251	56.0998536156	4.74879568815	5.46940100193
1.565	52.2318268373	56.1053236919	4.74502873421	5.47075152397
1.566	52.2365699232	56.1107950462	4.74114310741	5.47195714712
1.567	52.2413090642	56.1162675329	4.73713892698	5.47301626205
1.568	52.2460441419	56.1217410045	4.73301649094	5.47392678261
1.569	52.2507750382	56.1272153113	4.72877597809	5.47468692064
1.57	52.255501635	56.1326903023	4.72441774607	5.47529488802
1.571	52.2135650004	56.1383855651	-88.5976871252	5.91523075104
1.572	52.1738734924	56.1439535637	9.21467125416	5.22076648474
1.573	52.1366950909	56.14939848	-83.5714743137	5.66906601191
1.574	52.1021745439	56.1547256882	14.5303803682	4.98535043001
1.575	52.0704262217	56.1599404545	-78.0270248652	5.44418227673
1.576	52.0414881665	56.1650482107	20.1509146094	4.77132999897
1.577	52.0623658094	56.1698290457	21.6043710709	4.79033994675
1.578	52.0832560384	56.1746619245	20.1760867834	4.87541776896
1.579	52.0573882465	56.1797502217	-71.9116704464	5.30117660761
1.58	52.0342728341	56.1847192605	25.680845499	4.636901021
1.581	52.013430398	56.189594073	-67.3657177091	5.11272388697
1.582	51.994829528	56.1943793017	30.163977623	4.45773345232
1.583	51.9784294596	56.1990796635	-62.9641144872	4.94299006462
1.584	51.9641516874	56.2037001828	34.40857023	4.29804843664
1.585	51.9519142901	56.2082456677	-58.8833647966	4.79292148352
1.586	51.9416080587	56.2127211049	38.2709018588	4.1579528451
1.587	51.9331252828	56.2171312355	-55.2364536524	4.6623082757
1.588	51.9263396662	56.2214809494	41.6652205586	4.03711950779
1.589	51.9211303022	56.2257749021	-52.0839485526	4.55078583956
1.59	51.9173646361	56.2300178778	44.5526163578	3.93516558409
1.591	51.9149184221	56.2342144336	-49.4450445175	4.45794600248
1.592	51.9136610407	56.2383692275	46.9302818179	3.85164183378
1.593	51.9134722617	56.2424866868	-47.3078397512	4.38327670097
1.594	51.9142292447	56.2465713026	48.821805656	3.78595477343
1.595	51.9158208875	56.2506273209	-45.6385200024	4.32608193159
1.596	51.9181359436	56.2546590091	50.2686319947	3.7372943759
1.597	51.9210756626	56.2586703679	-44.3891940117	4.2854231596
1.598	51.9245425075	56.2626653749	51.3228837848	3.70459079742
1.599	51.9284518028	56.2666477163	-43.5042932034	4.26009190083
1.6	51.9327206247	56.2706210125	52.0419368744	3.68650048971
1.601	51.9372788003	56.274588568	-42.9255856872	4.24861049652
1.602	51.8955176822	56.2787710374	-40.5966503024	4.11632829905
1.603	51.8556742673	56.2828480474	-39.0901797414	4.03769165277
1.604	51.8184381162	56.2868039315	-35.382122457	3.87407654524
1.605	51.783702106	56.2906509446	-34.0898979902	3.81994974613
1.606	51.7517432053	56.2943930958	-29.8279034495	3.6643525362
1.607	51.7224510661	56.2980411701	-28.7563749552	3.63179600239
1.608	51.6959236466	56.3015984646	-24.2984640598	3.48279291391
1.609	51.6720538117	56.3050741407	-23.4412057996	3.46855926514
1.61	51.6508040778	56.3084711373	-19.0582620502	3.3254339695
1.611	51.632074894	56.3117969997	-18.4001054764	3.32629066706
1.612	51.6157321272	56.3150546824	-14.2854281068	3.18907487392
1.613	51.6016867163	56.3182501762	-13.805393815	3.20191264153
1.614	51.5897411893	56.3213867751	-10.0856602192	3.0712851882
1.615	51.5798186236	56.3244690146	-9.75947111845	3.09319376945
1.616	51.5709711426	56.3275367745	-7.93549090624	3.04232603312
1.617	51.5638723087	56.3305554866	-6.2621769309	2.99509811401
1.618	51.5583735645	56.3335288309	-4.73531144857	2.95159041882
1.619	51.5543290736	56.3364602579	-3.35367035866	2.91126346588
1.62	51.5515951753	56.3393528734	-2.11412626505	2.87396770716
1.621	51.5500320798	56.3422096382	-1.01206487417	2.83956187963
1.622	51.5495052187	56.3450333997	-0.0416573286057	2.80796098709
1.623	51.5498863229	56.347826925	0.803865849972	2.77908974886
1.624	51.5510542437	56.3505929086	1.53197568655	2.75287735462
1.625	51.5528955466	56.3533339716	2.15063005686	2.72924852371
1.626	51.5553049041	56.3560526554	2.66808497906	2.70811915398
1.627	51.5581853123	56.3587514118	3.09273135662	2.68939346075
1.628	51.5614481551	56.3614325895	3.43295431137	2.67296200991
1.629	51.5650131402	56.3640984208	3.69701594114	2.65870064497
1.63	51.5688081266	56.3667510062	3.89295685291	2.64647006989
1.631	51.5727688639	56.3693922995	4.02851766348	2.63611656427
1.632	51.576838661	56.3720240937	4.111076653	2.62747186422
1.633	51.5809680008	56.3746480072	4.14760291576	2.62035512924
1.634	51.5851141135	56.3772654719	4.14462250471	2.61457407475
1.635	51.5892405229	56.3798777222	4.10819613934	2.60992658138
1.636	51.5933165749	56.382485787	4.04390788078	2.60620307922
1.637	51.5973169595	56.3850904828	3.95686113834	2.6031883955
1.638	51.6012212315	56.3876924092	3.85168290138	2.60066437721
1.639	51.6050133397	56.3902919474	3.7325335741	2.59841191769
1.64	51.6086811676	56.3928892601	3.60312211514	2.59621345997
1.641	51.6122160906	56.3954842943	3.46672391891	2.59385502338
1.642	51.6156125544	56.3980767862	3.32620376348	2.59112876654
1.643	51.6188676755	56.400666268	3.18403846025	2.58783477545
1.644	51.6219808665	56.4032520769	3.04234343767	2.58378303051
1.645	51.6249534875	56.405833366	2.90289860964	2.57879519463
1.646	51.6277885245	56.4084091167	2.76717525721	2.57270610332
1.647	51.6304902939	56.4109781522	2.63636344671	2.56536501646
1.648	51.6330641748	56.4135391532	2.51139831543	2.55663686991
1.649	51.6355163669	56.4160906731	2.39298582077	2.54640287161
1.65	51.6378536739	56.4186311553	2.28162825108	2.53456163406
1.651	51.6400833122	56.4211589506	2.17764830589	2.5210288167
1.652	51.6422127422	56.4236723342	2.08121168613	2.50573837757
1.653	51.6442495224	56.4261695242	1.99234861135	2.48864156008
1.654	51.6462011837	56.4286486986	1.91097408533	2.46970719099
1.655	51.6480751241	56.4311080129	1.83690673113	2.44892156124
1.656	51.6498785203	56.4335456173	1.76988554001	2.42628711462
1.657	51.6516182562	56.4359596722	1.7095862627	2.4018226862
1.658	51.6533008669	56.4383483647	1.65563511848	2.3755621314
1.659	51.6549324953	56.4407099224	1.60762172937	2.34755331278
1.66	51.6565188618	56.4430426279	1.56511110067	2.3178576231
1.661	51.6580652439	56.4453448309	1.52765309811	2.28654837608
1.662	51.6595764662	56.4476149602	1.49479162693	2.25371026993
1.663	51.6610568983	56.4498515341	1.46607244015	2.21943742037
1.664	51.6625104592	56.4520531694	1.44104939699	2.18383312225
1.665	51.663940629	56.4542185899	1.41929012537	2.1470079422
1.666	51.6653504642	56.4563466333	1.40038043261	2.10907882452
1.667	51.6667426184	56.4584362567	1.38392788172	2.07016789913
1.668	51.6681193648	56.4604865414	1.36956495047	2.03040140867
1.669	51.6694826225	56.4624966964	1.35695040226	1.98990857601
1.67	51.6708339834	56.464466061	1.34577137232	1.94882059097
1.671	51.6721747411	56.4663941061	1.33574390411	1.90726965666
1.672	51.6735059195	56.468280435	1.32661300898	1.86538809538
1.673	51.6748283024	56.4701247828	1.31815266609	1.82330745459
1.674	51.6761424615	56.4719270153	1.31016558409	1.7811576128
1.675	51.6774487853	56.4736871273	1.30248188972	1.73906642199
1.676	51.6787475052	56.47540524	1.29495793581	1.69715881348
1.677	51.680038722	56.4770815975	1.28747558594	1.65555614233
1.678	51.6813224296	56.4787165636	1.27993959188	1.61437594891
1.679	51.6825985379	56.4803106173	1.27227705717	1.57373136282
1.68	51.6838668938	56.4818643484	1.26443487406	1.53373080492
1.681	51.6851273005	56.4833784526	1.25637835264	1.49447757006
1.682	51.6863795342	56.4848537263	1.24808901548	1.45606976748
1.683	51.6876233603	56.4862910611	1.2395632863	1.41859978437
1.684	51.688858547	56.4876914383	1.2308100462	1.38215476274
1.685	51.6900848767	56.4890559236	1.22184926271	1.34681564569
1.686	51.6913021565	56.4903856603	1.21271032095	1.31265771389
1.687	51.6925102268	56.4916818645	1.20343029499	1.27975070477
1.688	51.6937089681	56.4929458187	1.194052279	1.24815779924
1.689	51.6948983063	56.4941788662	1.1846242547	1.21793705225
1.69	51.6960782172	56.4953824049	1.1751974225	1.18914031982
1.691	51.6972487286	56.496557882	1.16582530737	1.16181397438
1.692	51.6984099224	56.4977067883	1.15656238794	1.13599848747
1.693	51.6995619353	56.4988306522	1.14746332169	1.11172920465
1.694	51.7007049577	56.4999310346	1.13858157396	1.08903563023
1.695	51.7018392332	56.5010095237	1.12996935844	1.06794250011
1.696	51.702965056	56.5020677293	1.12167626619	1.0484687686
1.697	51.7040827686	56.5031072782	1.11374896765	1.0306289196
1.698	51.7051927586	56.5041298088	1.1062309742	1.01443225145
1.699	51.706295455	56.5051369666	1.09916174412	0.999883294106
1.7	51.7073913242	56.5061303993	1.09257656336	0.986982047558
1.701	51.7084808656	56.5071117524	1.08650630713	0.975724160671
1.702	51.7095646075	56.5080826648	1.08097749949	0.96610057354
1.703	51.7106431022	56.5090447642	1.07601171732	0.958098292351
1.704	51.711716921	56.5099996635	1.07162600756	0.951700091362
1.705	51.7127866504	56.510948956	1.06783270836	0.946884989738
1.706	51.7138528865	56.5118942125	1.06463950872	0.943627953529
1.707	51.7149162309	56.5128369766	1.06204932928	0.941900372505
1.708	51.7159772861	56.5137787618	1.06006103754	0.941670000553
1.709	51.7170366511	56.5147210475	1.05866903067	0.942901313305
1.71	51.7180949175	56.5156652758	1.0578635931	0.945555210114
1.711	51.719152665	56.5166128482	1.05763149261	0.949589550495
1.712	51.7202104586	56.5175651225	1.05795562267	0.954959154129
1.713	51.7212688442	56.5185234101	1.05881559849	0.961615860462
1.714	51.722328346	56.5194889724	1.06018799543	0.969508707523
1.715	51.7233894632	56.5204630189	1.06204646826	0.978584170341
1.716	51.7244526675	56.5214467039	1.06436216831	0.988785922527
1.717	51.7255184006	56.5224411247	1.06710392237	1.00005555153
1.718	51.7265870718	56.5234473186	1.07023864985	1.012332201
1.719	51.7276590568	56.5244662612	1.07373130322	1.02555304766
1.72	51.7287346986	56.5254988644	1.07755225897	1.03965342045
1.721	51.7298143021	56.5265459743	1.08165454865	1.05456626415
1.722	51.73089813	56.5276083692	1.08600133657	1.07022356987
1.723	51.7319864072	56.5286867588	1.09055310488	1.08655554056
1.724	51.7330793187	56.5297817821	1.09526979923	1.10349100828
1.725	51.7341770091	56.5308940065	1.1001110673	1.12095779181
1.726	51.735279583	56.5320239268	1.10503649712	1.13888281584
1.727	51.736387104	56.5331719642	1.11000549793	1.1571919322
1.728	51.7374995957	56.5343384655	1.11497795582	1.17581057549
1.729	51.7386170416	56.5355237027	1.11991393566	1.19466394186
1.73	51.7397393858	56.5367278731	1.12477433681	1.21367669106
1.731	51.7408665332	56.5379510983	1.12952041626	1.23277366161
1.732	51.7419983507	56.539193425	1.13411444426	1.25187969208
1.733	51.7431346678	56.5404548249	1.13851976395	1.27092015743
1.734	51.7442752779	56.5417351955	1.14270043373	1.28982079029
1.735	51.7454199391	56.54303436	1.14662200212	1.30850827694
1.736	51.7465683756	56.5443520692	1.15025115013	1.32691001892
1.737	51.7477202791	56.5456880016	1.15355581045	1.34495472908
1.738	51.7488753097	56.5470417651	1.1565053463	1.36257231236
1.739	51.7500330978	56.5484128984	1.15907078981	1.37969434261
1.74	51.7511932455	56.5498008726	1.16122448444	1.39625394344
1.741	51.7523553279	56.5512050925	1.16294032335	1.41218602657
1.742	51.753518895	56.5526248995	1.16419392824	1.42742788792
1.743	51.7546834732	56.5540595728	1.16496253014	1.44191867113
1.744	51.755848567	56.5555083323	1.16522502899	1.45560020208
1.745	51.7570136605	56.5569703407	1.1649621129	1.46841663122
1.746	51.7581782196	56.5584447065	1.16415590048	1.48031497002
1.747	51.7593416928	56.5599304864	1.16279053688	1.49124473333
1.748	51.760503514	56.5614266882	1.1608518362	1.50115889311
1.749	51.7616631035	56.5629322742	1.15832716227	1.51001316309
1.75	51.7628198699	56.564446164	1.15520572662	1.51776635647
1.751	51.763973212	56.5659672377	1.15147846937	1.52438092232
1.752	51.7651225203	56.5674943394	1.14713799953	1.52982240915
1.753	51.7662671787	56.5690262805	1.14217871428	1.53405988216
1.754	51.7674065662	56.5705618435	1.13659644127	1.53706604242
1.755	51.7685400589	56.572099785	1.13038879633	1.53881704807
1.756	51.7696670308	56.57363884	1.12355512381	1.53929275274
1.757	51.7707868565	56.5751777247	1.11609625816	1.53847670555
1.758	51.7718989119	56.5767151411	1.10801458359	1.5363560915
1.759	51.7730025762	56.57824978	1.09931391478	1.53292161226
1.76	51.7740972331	56.5797803248	1.08999973536	1.52816790342
1.761	51.7751822725	56.5813054554	1.08007901907	1.52209317684
1.762	51.776257092	56.5828238516	1.06955987215	1.51469928026
1.763	51.777321098	56.5843341971	1.05845212936	1.5059915781
1.764	51.7783737073	56.5858351825	1.04676657915	1.49597918987
1.765	51.7794143484	56.5873255093	1.03451550007	1.48467439413
1.766	51.7804424624	56.588803893	1.02171248198	1.47209298611
1.767	51.7814575047	56.5902690667	1.00837206841	1.45825433731
1.768	51.7824589458	56.5917197842	0.994510114193	1.44318068027
1.769	51.7834462726	56.5931548233	0.980143427849	1.42689758539
1.77	51.7844189891	56.5945729889	0.965289711952	1.40943354368
1.771	51.785376618	56.5959731157	0.94996792078	1.3908200264
1.772	51.7863187008	56.5973540712	0.934197664261	1.37109094858
1.773	51.7872447994	56.5987147584	0.917999505997	1.35028338432
1.774	51.7881544965	56.6000541183	0.901394665241	1.32843631506
1.775	51.7890473964	56.6013711321	0.884405255318	1.30559134483
1.776	51.7899231259	56.6026648239	0.867053747177	1.28179222345
1.777	51.7907813345	56.6039342625	0.849363386631	1.25708478689
1.778	51.7916216952	56.6051785631	0.831357896328	1.23151648045
1.779	51.7924439049	56.6063968896	0.813061416149	1.20513659716
1.78	51.7932476848	56.6075884559	0.794498443604	1.17799586058
1.781	51.7940327809	56.608752527	0.775693833828	1.15014642477
1.782	51.7947989642	56.609888421	0.756672739983	1.12164145708
1.783	51.7955460307	56.6109955094	0.737460196018	1.09253531694
1.784	51.7962738017	56.6120732187	0.718081712723	1.06288307905
1.785	51.7969821238	56.6131210303	0.698562502861	1.03274029493
1.786	51.7976708692	56.6141384821	0.678928136826	1.00216323137
1.787	51.7983399351	56.6151251679	0.659203648567	0.971208274364
1.788	51.7989892441	56.616080738	0.639414250851	0.939931988716
1.789	51.7996187437	56.6170048995	0.619584739208	0.90839099884
1.79	51.8002284059	56.6178974158	0.599739730358	0.876641631126
1.791	51.8008182275	56.6187581066	0.579903423786	0.844739854336
1.792	51.801388229	56.6195868471	0.560099542141	0.812741041183
1.793	51.8019384546	56.6203835676	0.540351569653	0.780700027943
1.794	51.8024689715	56.6211482531	0.520682215691	0.748670876026
1.795	51.8029798695	56.6218809418	0.501113653183	0.716706395149
1.796	51.8034712601	56.6225817243	0.481667637825	0.684858620167
1.797	51.8039432764	56.6232507427	0.462364852428	0.653178215027
1.798	51.8043960717	56.6238881891	0.443225681782	0.621714472771
1.799	51.8048298192	56.624494304	0.424269318581	0.590515255928
1.8	51.8052447111	56.6250693751	0.405514419079	0.559626996517
1.801	51.8056409577	56.6256137357	0.386978745461	0.529094159603
1.802	51.8060187866	56.6261277626	0.368678987026	0.498959600925
1.803	51.8063784416	56.6266118746	0.350630998611	0.469264268875
1.804	51.8067201821	56.6270665303	0.332849800587	0.440047204494
1.805	51.8070442816	56.6274922266	0.315349161625	0.411345362663
1.806	51.8073510272	56.627889496	0.298142135143	0.383193552494
1.807	51.8076407185	56.6282589051	0.281240284443	0.355624496937
1.808	51.807913666	56.6286010517	0.264654636383	0.328668653965
1.809	51.8081701907	56.6289165631	0.248394787312	0.302354335785
1.81	51.8084106228	56.6292060939	0.232469439507	0.276707172394
1.811	51.8086353005	56.629470323	0.216885983944	0.251750946045
1.812	51.808844569	56.6297099518	0.20165091753	0.227506756783
1.813	51.8090387793	56.6299257019	0.186769604683	0.20399326086
1.814	51.8092182871	56.6301183121	0.172246098518	0.18122702837
1.815	51.8093834521	56.6302885364	0.158083677292	0.15922164917
1.816	51.809534636	56.6304371418	0.144284248352	0.137988984585
1.817	51.8096722026	56.6305649052	0.130848824978	0.117537856102
1.818	51.8097965156	56.6306726117	0.117777228355	0.097875058651
1.819	51.8099079384	56.6307610517	0.105068325996	0.0790050029755
1.82	51.8100068325	56.630831019	0.0927197933197	0.0609294772148
1.821	51.8100935567	56.6308833078	0.0807285904884	0.0436480641365
1.822	51.8101684662	56.6309187109	0.0690904855728	0.0271582007408
1.823	51.8102319116	56.6309380174	0.0578001737595	0.0114548206329
1.824	51.8102842375	56.6309420103	0.0468516349792	-0.00346922874451
1.825	51.8103257824	56.6309314641	0.0362380743027	-0.0176231265068
1.826	51.8103568771	56.6309071433	0.0259513258934	-0.031018435955
1.827	51.8103778443	56.6308697998	0.0159830451012	-0.0436686873436
1.828	51.8103889976	56.6308201708	0.00632363557816	-0.0555892586708
1.829	51.8103906409	56.6307589776	-0.00303715467453	-0.066797375679
1.83	51.8103830672	56.6306869226	-0.0121101737022	-0.0773124694824
1.831	51.8103665587	56.6306046888	-0.0209068655968	-0.0871553421021
1.832	51.8103413855	56.6305129368	-0.0294394493103	-0.0963487029076
1.833	51.8103078055	56.6304123041	-0.0377207994461	-0.10491669178
1.834	51.8102660631	56.6303034032	-0.0457639694214	-0.112885117531
1.835	51.8102163897	56.6301868201	-0.0535828471184	-0.120281040668
1.836	51.8101590025	56.6300631131	-0.0611914992332	-0.127132952213
1.837	51.8100941046	56.6299328114	-0.0686044692993	-0.133470416069
1.838	51.810021884	56.629796414	-0.0758367180824	-0.139324426651
1.839	51.809942514	56.6296543885	-0.0829033255577	-0.144726574421
1.84	51.8098561525	56.6295071704	-0.0898196101189	-0.149709761143
1.841	51.8097629421	56.6293551618	-0.0966012477875	-0.154307425022
1.842	51.8096630096	56.6291987313	-0.103263735771	-0.158553719521
1.843	51.8095564662	56.6290382126	-0.10982298851	-0.162483692169
1.844	51.8094434073	56.6288739044	-0.116294801235	-0.166132569313
1.845	51.8093239125	56.6287060702	-0.122694790363	-0.169536054134
1.846	51.8091980457	56.6285349371	-0.12903881073	-0.172730147839
1.847	51.8090658552	56.6283606965	-0.135342359543	-0.17575109005
1.848	51.8089273735	56.6281835034	-0.14162093401	-0.178635001183
1.849	51.8087826182	56.6280034769	-0.147889792919	-0.181418061256
1.85	51.8086315914	56.6278206998	-0.154163837433	-0.184136331081
1.851	51.8084742806	56.6276352188	-0.160457730293	-0.186825573444
1.852	51.8083106634	56.6274470456	-0.166776716709	-0.189520895481
1.853	51.8081407005	56.6272561563	-0.173149049282	-0.192257702351
1.854	51.8079643341	56.6270624925	-0.179583847523	-0.19507008791
1.855	51.807781495	56.6268659616	-0.186094284058	-0.197991847992
1.856	51.8075921013	56.6266664377	-0.192692995071	-0.201055943966
1.857	51.8073960588	56.6264637625	-0.199392080307	-0.204294502735
1.858	51.8071932613	56.6262577459	-0.206203103065	-0.207738697529
1.859	51.8069835911	56.6260481671	-0.213137209415	-0.211418807507
1.86	51.8067669202	56.6258347758	-0.220204591751	-0.21536386013
1.861	51.8065431103	56.625617293	-0.227415204048	-0.219601750374
1.862	51.8063120137	56.6253954126	-0.234778046608	-0.224159061909
1.863	51.8060734739	56.6251688024	-0.242301642895	-0.229061245918
1.864	51.8058273261	56.6249371057	-0.249993860722	-0.234332203865
1.865	51.8055733984	56.6246999424	-0.257861673832	-0.239994466305
1.866	51.8053115118	56.6244569107	-0.265911519527	-0.246068954468
1.867	51.8050414816	56.6242075886	-0.27414894104	-0.252575278282
1.868	51.8047631177	56.6239515354	-0.28257894516	-0.259531140327
1.869	51.8044762254	56.6236882934	-0.291205644608	-0.266952872276
1.87	51.8041806064	56.6234173895	-0.300032436848	-0.274854898453
1.871	51.8038760592	56.623138337	-0.309061944485	-0.283250153065
1.872	51.8035623802	56.6228506371	-0.318296253681	-0.292149782181
1.873	51.8032393639	56.6225537806	-0.327736258507	-0.30156314373
1.874	51.8029068046	56.6222472502	-0.337382435799	-0.311497747898
1.875	51.8025644961	56.6219305216	-0.347234606743	-0.321959555149
1.876	51.802212233	56.6216030655	-0.357291460037	-0.332952618599
1.877	51.8018498117	56.6212643496	-0.367551267147	-0.344479322433
1.878	51.8014770303	56.6209138399	-0.378011465073	-0.35654014349
1.879	51.8010936901	56.6205510029	-0.388668954372	-0.36913394928
1.88	51.8006995959	56.620175307	-0.399519503117	-0.382257819176
1.881	51.8002945567	56.6197862245	-0.410558879375	-0.395907104015
1.882	51.7998783865	56.6193832332	-0.421781480312	-0.410075545311
1.883	51.799450905	56.6189658178	-0.433181583881	-0.424755215645
1.884	51.7990119379	56.6185334719	-0.444752752781	-0.439936757088
1.885	51.7985613176	56.6180856991	-0.456487774849	-0.455608844757
1.886	51.7980988842	56.6176220152	-0.468379080296	-0.471758961678
1.887	51.7976244854	56.6171419492	-0.48041844368	-0.488373100758
1.888	51.7971379777	56.6166450447	-0.492597103119	-0.505435824394
1.889	51.7966392262	56.6161308617	-0.504905879498	-0.522930204868
1.89	51.7961281056	56.6155989775	-0.517335295677	-0.540838301182
1.891	51.7956045004	56.615048988	-0.529875159264	-0.55914080143
1.892	51.7950683052	56.614480509	-0.542515099049	-0.577817082405
1.893	51.7945194256	56.6138931776	-0.555244326591	-0.59684574604
1.894	51.7939577776	56.6132866527	-0.568051695824	-0.616204202175
1.895	51.7933832889	56.6126606161	-0.580925762653	-0.635868906975
1.896	51.7927958985	56.6120147738	-0.593855023384	-0.655815720558
1.897	51.7921955572	56.6113488563	-0.606827557087	-0.676019251347
1.898	51.7915822278	56.6106626197	-0.619831264019	-0.696453928947
1.899	51.7909558852	56.6099558462	-0.632854044437	-0.717093169689
1.9	51.7903165164	56.6092283445	-0.645883560181	-0.737910091877
1.901	51.7896641208	56.6084799508	-0.658907473087	-0.758877396584
1.902	51.7889987104	56.6077105286	-0.671913444996	-0.779967010021
1.903	51.7883203092	56.6069199696	-0.684888899326	-0.801151037216
1.904	51.787628954	56.6061081935	-0.697821617126	-0.822401225567
1.905	51.7869246935	56.6052751482	-0.710699319839	-0.843689262867
1.906	51.786207589	56.6044208103	-0.723509788513	-0.864986598492
1.907	51.7854777137	56.6035451846	-0.736240923405	-0.88626486063
1.908	51.7847351528	56.6026483042	-0.748880922794	-0.907495975494
1.909	51.7839800033	56.6017302304	-0.761418104172	-0.928651571274
1.91	51.7832123737	56.6007910526	-0.773841023445	-0.949704110622
1.911	51.782432384	56.5998308875	-0.786138474941	-0.970626115799
1.912	51.7816401649	56.5988498793	-0.798299670219	-0.991390407085
1.913	51.7808358581	56.5978481988	-0.810314059258	-1.01197063923
1.914	51.7800196154	56.5968260431	-0.822171390057	-1.0323408246
1.915	51.7791915988	56.5957836348	-0.83386182785	-1.05247569084
1.916	51.7783519799	56.5947212217	-0.845376014709	-1.07235050201
1.917	51.7775009394	56.5936390759	-0.856704950333	-1.09194129705
1.918	51.7766386669	56.5925374926	-0.867840111256	-1.11122518778
1.919	51.7757653601	56.5914167902	-0.878773450851	-1.13017970324
1.92	51.7748812247	56.5902773085	-0.88949739933	-1.14878368378
1.921	51.7739864737	56.5891194083	-0.900004684925	-1.16701686382
1.922	51.7730813269	56.58794347	-0.910289049149	-1.18485969305
1.923	51.7721660103	56.5867498932	-0.920344173908	-1.20229399204
1.924	51.7712407558	56.585539095	-0.9301648736	-1.21930241585
1.925	51.7703058005	56.5843115093	-0.93974584341	-1.23586899042
1.926	51.769361386	56.5830675855	-0.949083089828	-1.251978755
1.927	51.7684077581	56.5818077872	-0.958172619343	-1.26761782169
1.928	51.7674451662	56.5805325914	-0.967011332512	-1.28277367353
1.929	51.7664738623	56.5792424871	-0.975596427917	-1.29743504524
1.93	51.7654941011	56.5779379738	-0.983925938606	-1.31159162521
1.931	51.7645061388	56.5766195607	-0.991998553276	-1.32523471117
1.932	51.763510233	56.5752877651	-0.999813139439	-1.33835655451
1.933	51.7625066417	56.5739431114	-1.00736945868	-1.35095089674
1.934	51.7614956231	56.5725861296	-1.01466780901	-1.36301267147
1.935	51.7604774347	56.5712173543	-1.02170908451	-1.3745380044
1.936	51.7594523329	56.5698373231	-1.02849447727	-1.38552445173
1.937	51.7584205727	56.5684465756	-1.03502607346	-1.39597058296
1.938	51.7573824065	56.5670456521	-1.04130631685	-1.40587645769
1.939	51.7563380843	56.5656350923	-1.04733818769	-1.41524326801
1.94	51.7552878526	56.564215434	-1.05312520266	-1.42407333851
1.941	51.7542319543	56.5627872121	-1.05867141485	-1.43237036467
1.942	51.753170628	56.5613509574	-1.06398123503	-1.44013911486
1.943	51.7521041075	56.5599071951	-1.06905972958	-1.44738548994
1.944	51.7510326216	56.5584564441	-1.0739120841	-1.45411658287
1.945	51.7499563934	56.5569992156	-1.07854437828	-1.46034044027
1.946	51.7488756399	56.5555360123	-1.08296263218	-1.46606624126
1.947	51.7477905718	56.554067327	-1.08717364073	-1.47130429745
1.948	51.7467013929	56.552593642	-1.09118419886	-1.47606575489
1.949	51.7456082999	56.5511154278	-1.09500175714	-1.48036265373
1.95	51.744511482	56.5496331425	-1.09863400459	-1.48420804739
1.951	51.7434111208	56.5481472305	-1.10208857059	-1.48761594296
1.952	51.7423073895	56.5466581221	-1.10537397861	-1.49060076475
1.953	51.7412004533	56.5451662327	-1.10849839449	-1.4931781292
1.954	51.7400904689	56.5436719615	-1.1114705801	-1.49536418915
1.955	51.7389775839	56.5421756916	-1.11429929733	-1.49717563391
1.956	51.7378619375	56.5406777888	-1.11699360609	-1.49862992764
1.957	51.7367436594	56.5391786014	-1.11956262589	-1.49974495173
1.958	51.7356228703	56.5376784593	-1.12201559544	-1.50053924322
1.959	51.7344996816	56.5361776739	-1.12436181307	-1.5010316968
1.96	51.7333741953	56.5346765373	-1.12661069632	-1.50124144554
1.961	51.7322465042	56.5331753225	-1.12877160311	-1.50118821859
1.962	51.7311166914	56.5316742824	-1.13085401058	-1.5008919239
1.963	51.7299848307	56.5301736502	-1.13286727667	-1.50037252903
1.964	51.7288509867	56.5286736388	-1.1348208189	-1.49965029955
1.965	51.7277152144	56.5271744408	-1.136723876	-1.49874567986
1.966	51.7265775596	56.5256762285	-1.13858574629	-1.49767911434
1.967	51.725438059	56.5241791536	-1.14041537046	-1.49647068977
1.968	51.7242967405	56.5226833476	-1.14222174883	-1.49514114857
1.969	51.7231536228	56.5211889219	-1.14401364326	-1.49371033907
1.97	51.7220087161	56.5196959675	-1.14579981565	-1.49219852686
1.971	51.7208620219	56.5182045556	-1.14758855104	-1.49062538147
1.972	51.7197135337	56.5167147376	-1.14938795567	-1.48901051283
1.973	51.7185632367	56.5152265459	-1.15120601654	-1.48737305403
1.974	51.7174111084	56.5137399934	-1.15305048227	-1.48573189974
1.975	51.7162571189	56.5122550748	-1.15492868423	-1.48410534859
1.976	51.7151012307	56.5107717664	-1.15684777498	-1.48251134157
1.977	51.7139433995	56.5092900271	-1.15881454945	-1.48096734285
1.978	51.7127835745	56.5078097983	-1.16083544493	-1.47949028015
1.979	51.7116216985	56.506331005	-1.16291666031	-1.47809624672
1.98	51.7104577081	56.5048535564	-1.16506403685	-1.47680103779
1.981	51.7092915347	56.5033773461	-1.16728293896	-1.47561943531
1.982	51.708123104	56.5019022535	-1.16957849264	-1.4745657444
1.983	51.7069523399	56.5004281439	-1.17194980383	-1.47365343571
1.984	51.7057791611	56.4989548695	-1.17440778017	-1.47289544344
1.985	51.7046034792	56.4974822701	-1.17695599794	-1.47230356932
1.986	51.7034252023	56.4960101738	-1.17959797382	-1.47188901901
1.987	51.7022442349	56.4945383982	-1.18233686686	-1.47166216373
1.988	51.7010604788	56.4930667508	-1.18517529964	-1.47163259983
1.989	51.6998738333	56.4915950302	-1.18811577559	-1.47180879116
1.99	51.6986841954	56.4901230264	-1.19116008282	-1.47219860554
1.991	51.6974914605	56.4886505227	-1.19430977106	-1.47280877829
1.992	51.6962955226	56.4871772956	-1.19756597281	-1.47364556789
1.993	51.6950962749	56.4857031159	-1.20092946291	-1.47471386194
1.994	51.69389361	56.4842277501	-1.20440042019	-1.47601777315
1.995	51.6926874203	56.4827509609	-1.20797902346	-1.47756069899
1.996	51.6914775984	56.481272508	-1.21166461706	-1.47934514284
1.997	51.6902640378	56.4797921492	-1.21545660496	-1.48137241602
1.998	51.6890466326	56.4783096414	-1.21935379505	-1.48364323378
1.999	51.6878252784	56.4768247411	-1.22335463762	-1.48615735769
[truncated: 29,344 more rows]
