# Supplementary material for: Roll Angle Estimation of a Motorcycle through Inertial Measurements
Source: Sensors (Basel). 2021 Oct 5;21(19):6626. doi: 10.3390/s21196626 (PMC8512544; doi:10.3390/s21196626)
Supplement: Supplementary file 1 [file sensors-21-06626-s001.zip › supplementary_material/WheelSensor_circular_inside.csv]

0	0	0	277.055677829	848.147919038
0.001	0.29703418894	0.848720460608	317.01270005	849.293002179
0.002	0.771877093722	1.88199897999	632.673109514	1217.26403659
0.003	1.51055208529	3.22942755888	844.67687363	1477.59312117
0.004	2.42425313154	4.79778286219	982.725218871	1659.11748545
0.005	3.44928421003	6.5187737985	1067.33693811	1782.86438717
0.006	4.53937779463	8.34228806897	1112.85023108	1864.16415377
0.007	5.66051079098	10.2314782196	1129.41576161	1914.21614751
0.008	6.78738274261	12.1591977318	1124.32814165	1941.22287684
0.009	7.90100801074	14.1054141874	1102.92239461	1951.21003429
0.01	8.98705998523	16.0553288731	1069.18155438	1948.61933721
0.011	10.0347260729	17.9980073198	1026.15062091	1936.73755615
0.012	11.0359110769	19.9253799205	976.219387195	1918.00764524
0.013	11.9846784921	21.8315112867	921.315443065	1894.25508722
0.014	12.8768536212	23.7120654688	863.034815301	1866.85327695
0.015	13.7097353554	25.5639146454	802.728652978	1836.84507623
0.016	14.4818789337	27.3848536219	741.558503759	1805.03287678
0.017	15.1929227007	29.1733931045	680.529030202	1772.04608857
0.018	15.8434396222	30.9286124219	620.504812716	1738.39254622
0.019	16.4348003728	32.6500580101	562.216688554	1704.49863015
0.02	16.9690399523	34.3376781977	506.262470335	1670.74174491
0.021	17.4487244254	35.991788104	453.106475994	1637.47806771
0.022	17.8768185188	37.6130611944	403.081710725	1605.06811324
0.023	18.256558119	39.2025465744	356.397489667	1573.90264667
0.024	18.5913337162	40.7617138322	313.153704756	1544.43186899
0.025	18.8845910878	42.2925306369	273.361038507	1517.20174036
0.026	19.1397539502	43.7975830572	236.964686259	1492.90310017
0.027	19.3601703432	45.2802558414	203.868099645	1472.44246819
0.028	19.5490948419	46.7355846743	173.98089791	1438.21519768
0.029	19.7097135246	48.1311169915	147.25646737	1352.84943674
0.03	19.8451374966	49.4327608588	123.591476623	1250.43829789
0.031	19.9583857166	50.6255045187	102.904963379	1135.04902182
0.032	20.0523963731	51.6983982286	85.1163496654	1010.73839814
0.033	20.1323002576	52.6444108805	74.691419269	881.286905624
0.034	20.3432020799	53.4543889251	347.112225342	738.669183502
0.035	20.7405211391	54.1262764733	447.525893128	605.105912915
0.036	21.2188799992	54.6674528378	509.19182714	477.246816063
0.037	21.7456184655	55.0847505877	544.285105284	357.348683693
0.038	22.2981613369	55.3870405773	560.8006376	247.231295608
0.039	22.8606488783	55.5847753947	564.174445136	148.238339092
0.04	23.4218154114	55.6895131494	558.15862111	61.2371703545
0.041	23.9735894181	55.7134540597	545.38939237	-13.3553497884
0.042	24.5101633451	55.6690118038	527.758461525	-75.5291618565
0.043	25.0273710249	55.5684341026	506.656898023	-125.626240546
0.044	25.5222672983	55.4234808694	483.13564887	-164.280225899
0.045	26.0467118282	55.2448739328	565.753410907	-192.933647312
0.046	26.5989912749	55.0427871276	538.805482608	-211.239963165
0.047	27.1244095089	54.826578227	512.030985356	-221.177837896
0.048	27.6233369325	54.6040133409	485.823861887	-223.951934326
0.049	28.0964906029	54.3816460032	460.483478901	-220.782741082
0.05	28.5448503758	54.1648207591	436.236066792	-212.867747271
0.051	28.9695931789	53.9577127174	413.249539375	-201.348336144
0.052	29.3720400639	53.7633973907	391.644230745	-187.282317073
0.053	29.7536127538	53.5839452302	371.501149029	-171.622003977
0.054	30.1157976851	53.4205353256	352.868713535	-155.197805357
0.055	30.4601162931	53.2735827404	335.768502478	-138.707364904
0.056	30.7881006715	53.1428738904	320.200254305	-122.710335068
0.057	31.101273901	53.0277043034	306.146204748	-107.628838966
0.058	31.4011343904	52.9270131095	293.574774005	-93.7535488661
0.059	31.6891435838	52.8395088009	282.443612807	-81.2550683673
0.06	31.9667164115	52.7637812872	272.702042639	-70.1999589913
0.061	32.2352139127	52.6983961384	264.292959711	-60.5703386664
0.062	32.4959375418	52.641968184	257.15429843	-52.2855701651
0.063	32.7501247713	52.5932132738	251.220160665	-45.2242501322
0.064	32.9989457078	52.5509788431	246.421712214	-39.2446113918
0.065	33.2435005297	52.5142557134	242.687931672	-34.2016478665
0.066	33.484817444	52.4821787775	239.945896959	-29.9522239696
0.067	33.7238517307	52.4540049729	238.122676418	-26.3953853417
0.068	33.9614852804	52.4290958895	237.144422956	-23.4227813464
0.069	34.1985263301	52.4069059885	236.937676357	-20.9570206366
0.07	34.4357100788	52.3869581188	237.429821057	-18.9387187995
0.071	34.6736998	52.3688271181	238.549621326	-17.3232826069
0.072	34.9130887008	52.3521266341	240.228180448	-16.0776853655
0.073	35.1544017365	52.3364990043	242.397890781	-15.1775742434
0.074	35.3980979627	52.3216077326	244.994561734	-14.6049692705
0.075	35.644573698	52.3071320988	247.956908822	-14.3462982569
0.076	35.8941656252	52.2927635591	251.226945626	-14.3907810841
0.077	36.1471547496	52.2782034079	254.751303225	-14.7295212876
0.078	36.4037688045	52.2631624708	258.476806449	-15.3523529116
0.079	36.6641859412	52.2473613893	262.357467047	-16.249810202
0.08	36.9285396214	52.2305313549	266.34989326	-17.4102584925
0.081	37.1969217883	52.2124163311	270.414440596	-18.8197891396
0.082	37.4693866497	52.1927755159	274.51528214	-20.461841248
0.083	37.7459542433	52.1713860575	278.619905089	-22.3170756102
0.084	38.0266140302	52.148045776	282.699668763	-24.3634873666
0.085	38.3113284945	52.1225756874	286.72925974	-26.5766897816
0.086	38.600036459	52.0948221856	290.686669369	-28.9303139448
0.087	38.8926563179	52.0646588001	294.553048304	-31.3964569774
0.088	39.1890891156	52.0319875052	298.312547129	-33.9461328443
0.089	39.4892214611	51.9967395898	301.952143857	-36.5496979896
0.09	39.7917769616	51.959500348	303.158857111	-37.928785596
0.091	40.0977786941	51.9196275288	308.844607957	-41.8168526869
0.092	40.4071701504	51.8772240883	309.938304659	-42.9900283702
0.093	40.7197183298	51.8322497856	315.158054242	-46.9585770667
0.094	41.035371874	51.7848305422	316.149034005	-47.8799098227
0.095	41.3538816975	51.7350170142	320.870613063	-51.74714607
0.096	41.6752022477	51.6829469553	321.770487417	-52.3929717466
0.097	41.999079553	51.6287632957	325.984123083	-55.9743474275
0.098	42.3231701387	51.571920673	322.197048223	-57.7108980902
0.099	42.6410584314	51.5135027713	313.579537366	-59.124905169
0.1	42.9493138204	51.4538000007	302.931240499	-60.2806360498
0.101	43.2461967518	51.393081929	290.834622251	-61.1555074714
0.102	43.5304979149	51.3316341826	277.767704021	-61.7399852164
0.103	43.8014429917	51.2697511293	264.122449689	-62.0261214823
0.104	44.0586125427	51.2077340244	250.216652216	-62.0080882795
0.105	44.3018730545	51.1458886956	236.304371288	-61.6825693399
0.106	44.5313177941	51.084522895	222.585107956	-61.0490318909
0.107	44.7472162862	51.023943431	209.211876387	-60.1098959744
0.108	44.9499713795	50.964453176	196.298310116	-58.8706140965
0.109	45.1400829948	50.906348033	183.924920438	-57.3396718204
0.11	45.3181177584	50.849913938	172.144606868	-55.5285182819
0.111	45.4846838141	50.7954239612	160.987504406	-53.4514353238
0.112	45.6404101858	50.743135567	150.465239042	-51.1253531016
0.113	45.7901948354	50.6925351898	149.104060097	-50.0754012801
0.114	45.9302477462	50.6446158404	131.001761518	-45.7632974088
0.115	46.060711814	50.5993840163	129.926374191	-44.7003507763
0.116	46.182610894	50.557217225	113.8717857	-39.6332318895
0.117	46.2960476054	50.5181030572	113.001637211	-38.5951037668
0.118	46.4019844521	50.4823359676	98.8720561676	-32.9390753321
0.119	46.5004897051	50.4498867169	98.1384498421	-31.9594261162
0.12	46.5924259415	50.4209564552	85.7340229526	-25.9010972902
0.121	46.6778340939	50.3955016767	85.0822818	-25.0084597245
0.122	46.7574617423	50.3736251208	74.1730149984	-18.744652085
0.123	46.8313297239	50.355271901	73.5629482325	-17.9617875218
0.124	46.9000717026	50.3404464646	63.9210091978	-11.6890852749
0.125	46.9636952447	50.3290855869	63.3260750491	-11.0326701291
0.126	47.0227308095	50.3211004695	54.7450543698	-4.93756467476
0.127	47.0771786666	50.3164225905	54.1506599225	-4.41819333658
0.128	47.1274817973	50.3148792705	46.4556015562	1.33155344427
0.129	47.1736380506	50.3163995896	45.8569048531	1.70908458531
0.13	47.2160203425	50.3207398259	38.9076790027	6.97138804942
0.131	47.2546277825	50.3278293012	38.3072010279	7.20756249875
0.132	47.2897800991	50.3373685631	31.9974321108	11.8709614016
0.133	47.321480174	50.3492894665	31.4027178213	11.970845364
0.134	47.3500095565	50.3632535379	25.6560471691	15.9572973587
0.135	47.375376352	50.3791970476	25.0775437839	15.9297221266
0.136	47.3978362986	50.3967595383	19.842349492	19.1952593513
0.137	47.4174032795	50.4158831389	19.2916122004	19.051941853
0.138	47.4343169266	50.4362017781	14.5356819406	21.5853364207
0.139	47.4485967384	50.4576644435	14.0239417404	21.3399944492
0.14	47.4604728963	50.4799142991	9.72837400436	23.1597168073
0.141	47.469969837	50.5029077703	9.26550746337	22.8272254542
0.142	47.4773053461	50.5263130486	5.4055107832	23.9833311699
0.143	47.4825154069	50.5500910299	5.01461065561	23.5726315007
0.144	47.4858226708	50.5739371808	1.59991715103	24.1196703389
0.145	47.4872574561	50.5978244575	1.26965351403	23.6548830643
0.146	47.4870397829	50.6214875701	-1.70499992371	23.6713419519
0.147	47.4852014399	50.6449064248	-1.97168599069	23.16636746
0.148	47.4825035139	50.6678589175	-3.42416614667	22.7386179529
0.149	47.4784151836	50.6903308412	-4.75249439105	22.2052295692
0.15	47.4730575027	50.71222245	-5.96286737919	21.5779879168
0.151	47.4665480118	50.7334460102	-7.05611445382	20.8691325001
0.152	47.4590030037	50.7539258211	-8.03390163928	20.0904892571
0.153	47.4505367775	50.7735978643	-8.8985507898	19.2535971887
0.154	47.4412611493	50.7924094116	-9.65270561352	18.3694974259
0.155	47.4312849179	50.8103184868	-10.2997571491	17.4486529678
0.156	47.4207132949	50.8272932419	-10.8434890248	16.5008573011
0.157	47.4096474936	50.8433112574	-11.2881135046	15.5351735912
0.158	47.3981843258	50.8583587892	-11.6382220238	14.5598901547
0.159	47.3864158481	50.8724299815	-11.8987334333	13.5824942999
0.16	47.3744290613	50.8855260599	-12.074840121	12.6096624993
0.161	47.3623056647	50.897654524	-12.1719530746	11.6472656801
0.162	47.3501218649	50.9088283508	-12.1956465691	10.7003880106
0.163	47.3379482399	50.9190652235	-12.1516034268	9.77335729823
0.164	47.3258496575	50.9283867948	-12.0455613919	8.86978530139
0.165	47.3138852461	50.9368179954	-11.883261472	7.99261591211
0.166	47.302108416	50.944386393	-11.6703987271	7.14417928457
0.167	47.2905669286	50.9511216077	-11.4125761203	6.32625009492
0.168	47.2793030096	50.9570547867	-11.1152618118	5.54010803625
0.169	47.2683535035	50.9622181402	-10.7837503962	4.78659895062
0.17	47.2577500642	50.9666445372	-10.42312821	4.06619505957
0.171	47.2475193785	50.9703671613	-10.0382430926	3.37905299291
0.172	47.2376834176	50.973419222	-9.6336786747	2.72506856918
0.173	47.2282597117	50.97583372	-9.21373322979	2.10392738134
0.174	47.2192616435	50.9776432591	-8.78240315616	1.51515072584
0.175	47.2106987565	50.9788799025	-8.34337095171	0.958136215806
0.176	47.2025770722	50.9795750673	-7.89999760315	0.432193227112
0.177	47.1948994138	50.9797594503	-7.45531916246	-0.0634271167219
0.178	47.1876657306	50.9794629832	-7.0120472908	-0.52950707078
0.179	47.1808734202	50.9787148086	-6.57257349789	-0.966842226684
0.18	47.1745176451	50.9775432745	-6.13897672668	-1.37622594088
0.181	47.1685916397	50.9759759427	-5.71303397045	-1.75843767822
0.182	47.1630870059	50.9740396065	-5.29623356834	-2.11423473805
0.183	47.1579939938	50.9717603157	-4.88979077339	-2.4443468824
0.184	47.1533017658	50.9691634056	-4.49466523156	-2.74947324395
0.185	47.1489986425	50.9662735284	-4.111581292	-3.03028108925
0.186	47.1450723296	50.9631146849	-3.74104446173	-3.28740591556
0.187	47.1415101004	50.9597102559	-3.383414004	-3.5214522779
0.188	47.1382990307	50.9560830314	-3.03872532025	-3.73299670219
0.189	47.1354261609	50.9522552391	-2.70701431483	-3.92258776724
0.19	47.1328785874	50.9482485703	-2.38813279197	-4.09074983001
0.191	47.1306436101	50.9440842029	-2.08182173222	-4.23798498511
0.192	47.1287091992	50.9397828313	-1.78700003773	-4.36475818604
0.193	47.1270635032	50.9353646748	-1.50439198315	-4.47155478597
0.194	47.1256947418	50.93084949	-1.2331308201	-4.55881495029
0.195	47.1245918226	50.9262565959	-0.972707696259	-4.62697312236
0.196	47.1237441753	50.9216048836	-0.722586855292	-4.67645160109
0.197	47.1231417704	50.9169128267	-0.482223000377	-4.70766225457
0.198	47.1227751222	50.9121984914	-0.251073326916	-4.72100835294
0.199	47.1226352815	50.907479544	-0.0286080725491	-4.71688640863
0.2	47.1227138178	50.9027732567	0.185680631548	-4.69568814337
0.201	47.1230027938	50.8980965113	0.392271347344	-4.65780255944
0.202	47.1234947332	50.893465801	0.591607537121	-4.60361818969
0.203	47.1241825836	50.8888972292	0.784093145281	-4.53352537751
0.204	47.1250596749	50.8844065071	0.970089551061	-4.44791886955
0.205	47.1261196766	50.8800089474	1.14991380647	-4.34720036387
0.206	47.1273565525	50.8757194566	1.3238379769	-4.23178127408
0.207	47.1287645163	50.8715525232	1.49208956584	-4.10208553076
0.208	47.1303379874	50.8675222043	1.6548528038	-3.95855231583
0.209	47.1320715492	50.8636421087	1.81227074936	-3.80163894594
0.21	47.1339599086	50.8599253775	1.96444802731	-3.63182350248
0.211	47.1359978597	50.856384662	2.11145410314	-3.44960746914
0.212	47.1381802502	50.8530320992	2.25332698599	-3.2555180788
0.213	47.1405019523	50.8498792849	2.39007718489	-3.05011054873
0.214	47.1429578369	50.8469372447	2.52169192955	-2.83396987617
0.215	47.1455427525	50.8442164035	2.64813937247	-2.60771242529
0.216	47.1482515086	50.8417265538	2.76937291399	-2.37198710442
0.217	47.1510788628	50.8394768222	2.88533532247	-2.12747608125
0.218	47.1540195118	50.8374756366	2.9959628135	-1.87489508837
0.219	47.1570680877	50.8357306924	3.10118881613	-1.61499328166
0.22	47.1602191558	50.8342489195	3.20094756037	-1.34855256975
0.221	47.1634672183	50.83303645	3.29517732561	-1.07638643682
0.222	47.1668067186	50.8320985876	3.38382333517	-0.799338333309
0.223	47.1702319074	50.8314397748	3.46655428037	-0.518287271261
0.224	47.1737370596	50.8310635714	3.54374996573	-0.234119489789
0.225	47.1773165724	50.8309726328	3.61527580023	0.0522422268987
0.226	47.1809647748	50.8311686844	3.68112883717	0.339861094952
0.227	47.1846759996	50.8316525078	3.74132091552	0.627785623074
0.228	47.1884446003	50.8324239276	3.7958804667	0.915053941309
0.229	47.192264967	50.8334818037	3.84485293925	1.2006983608
0.23	47.196131544	50.834824028	3.88830093294	1.48375021666
0.231	47.2000388465	50.8364475256	3.92630410939	1.76324492693
0.232	47.2039814684	50.8383482617	3.95893965662	2.03822723031
0.233	47.2079541185	50.8405212533	3.98636065423	2.30775604397
0.234	47.2119516353	50.8429605866	4.00867281854	2.57091057301
0.235	47.2159689807	50.8456594394	4.02601794153	2.8267949298
0.236	47.220001265	50.8486101086	4.03855082393	3.07454354316
0.237	47.2240437595	50.8518040435	4.04643817991	3.31332615763
0.238	47.2280919073	50.8552318829	4.0498573184	3.54235271364
0.239	47.2321413334	50.8588834982	4.04899483174	3.76087784022
0.24	47.2361878534	50.8627480397	4.04404519498	3.96820517629
0.241	47.2402274807	50.8668139879	4.03520937264	4.16369125992
0.242	47.244256432	50.8710692081	4.0226932168	4.34674905241
0.243	47.2482711321	50.8755010081	4.0067069754	4.51685103774
0.244	47.2522682171	50.8800961996	3.98746310174	4.67353183776
0.245	47.2562445363	50.8848411607	3.96517533809	4.81639038771
0.246	47.2601971528	50.8897219017	3.9400576055	4.94509159029
0.247	47.264123343	50.8947241312	3.91232289374	5.05936749279
0.248	47.2680205957	50.8998333239	3.8821823746	5.15901792794
0.249	47.2718866091	50.9050347882	3.84984444827	5.24391061068
0.25	47.2757192884	50.9103137339	3.81551406533	5.31398086995
0.251	47.2795167414	50.9156553397	3.77939199656	5.36923073232
0.252	47.2832772745	50.9210448189	3.74167433381	5.4097276479
0.253	47.2869993877	50.9264674841	3.70255195349	5.43560273945
0.254	47.2906817688	50.9319088098	3.66221021116	5.44704861939
0.255	47.2943232882	50.9373544925	3.62082868069	5.44431686401
0.256	47.297922993	50.9427905085	3.57858089358	5.42771515995
0.257	47.3014801006	50.9482031681	3.5356343165	5.39760400355
0.258	47.3049939929	50.9535791668	3.492150262	5.3543933332
0.259	47.30846421	50.9589056329	3.448283948	5.29853880405
0.26	47.3118904519	50.9641701712	3.40419986844	5.23053783178
0.261	47.3152725573	50.9693609031	3.36001078784	5.15092591941
0.262	47.3186104974	50.974466502	3.31586946547	5.06027200073
0.263	47.3219043861	50.9794762254	3.27190797776	4.95917465538
0.264	47.3251544667	50.9843799416	3.22825323045	4.84825782478
0.265	47.3283611069	50.9891681539	3.18502707034	4.72816668451
0.266	47.3315247937	50.9938320189	3.14234660566	4.59956344217
0.267	47.3346461292	50.9983633624	3.10032439232	4.46312344819
0.268	47.3377258257	51.0027546897	3.05906869471	4.31953118742
0.269	47.3407647019	51.0069991936	3.0186836943	4.1694765836
0.27	47.3437636786	51.0110907576	2.97926969826	4.01365144551
0.271	47.3467237752	51.0150239563	2.94092336297	3.85274600983
0.272	47.3496461057	51.0187940522	2.90373773873	3.68744578958
0.273	47.3525318758	51.0223969895	2.86780249327	3.51842865348
0.274	47.3553823791	51.0258293848	2.83320392668	3.34636202455
0.275	47.3581989935	51.029088516	2.80002501607	3.17190042883
0.276	47.3609831788	51.0321723078	2.76834548265	2.99568319321
0.277	47.3637364724	51.0350793157	2.73824167997	2.81833248585
0.278	47.3664604865	51.0378087077	2.70978660882	2.64045146108
0.279	47.3691569047	51.0403602448	2.68304973096	2.46262276918
0.28	47.371827478	51.0427342597	2.65809690207	2.2854071632
0.281	47.3744740215	51.0449316345	2.6349901855	2.10934242606
0.282	47.3770984105	51.046953777	2.61378764361	1.9349424541
0.283	47.3797025759	51.0488025965	2.59454315156	1.76269651949
0.284	47.3822885005	51.0504804791	2.57730611414	1.59306876361
0.285	47.3848582142	51.0519902624	2.56212128699	1.42649778724
0.286	47.3874137891	51.0533352095	2.54902844876	1.26339647919
0.287	47.3899573344	51.0545189837	2.5380621478	1.10415189713
0.288	47.3924909912	51.0555456223	2.52925147116	0.949125356972
0.289	47.3950169268	51.0564195113	2.52261975408	0.798652552068
0.29	47.3975373288	51.0571453595	2.51818431914	0.653043873608
0.291	47.4000543991	51.0577281738	2.51595623791	0.512584671378
0.292	47.4025703473	51.058173234	2.51594014466	0.377535767853
0.293	47.4050873844	51.0584860688	2.51813396066	0.248133890331
0.294	47.4076077157	51.0586724319	2.52252880484	0.124592199922
0.295	47.4101335345	51.0587382784	2.52910879999	0.00710090994835
0.296	47.412667043	51.0586897427	2.53790803999	-0.104172416031
0.297	47.4152103866	51.058533116	2.54877928644	-0.209080934525
0.298	47.4177656488	51.0582748255	2.56174513698	-0.307499997318
0.299	47.4203349019	51.0579214131	2.5767609179	-0.399324946105
0.3	47.4229201699	51.0574795152	2.59377509356	-0.484470821917
0.301	47.425523422	51.0569558439	2.61272905767	-0.562871702015
0.302	47.4281465651	51.056357168	2.63355726749	-0.634480081499
0.303	47.4307914375	51.0556902949	2.65618749708	-0.699266150594
0.304	47.4334598017	51.0549620533	2.68054095656	-0.757217176259
0.305	47.4361533385	51.0541792762	2.7065326795	-0.808336861432
0.306	47.4388736407	51.0533487855	2.73407171667	-0.852644711733
0.307	47.4416222074	51.0524773754	2.76306156069	-0.890175446868
0.308	47.4444004384	51.0515717985	2.79340047389	-0.920978404582
0.309	47.4472096296	51.0506387508	2.82498195767	-0.945116996765
0.31	47.4500509682	51.0496848582	2.8576951772	-0.962668120861
0.311	47.4529255285	51.0487166633	2.89142542332	-0.973721660674
0.312	47.4558342685	51.0477406125	2.9260546118	-0.978379942477
0.313	47.4587780268	51.0467630439	2.96146186441	-0.976757265627
0.314	47.4617575197	51.0457901756	2.99752394855	-0.968979440629
0.315	47.4647733396	51.0448280942	3.03411588818	-0.955183267593
0.316	47.4678259533	51.0438827445	3.07111153752	-0.935516096652
0.317	47.4709157011	51.0429599188	3.10838410258	-0.910135440528
0.318	47.4740427965	51.0420652468	3.14580672979	-0.879208445549
0.319	47.4772073264	51.0412041868	3.1832530722	-0.84291151911
0.32	47.4804092519	51.0403820161	3.22059781849	-0.801429927349
0.321	47.4836484094	51.0396038225	3.25771727413	-0.754957288504
0.322	47.486924513	51.0388744963	3.29448986053	-0.703695215285
0.323	47.4902371563	51.0381987222	3.33079666644	-0.64785284549
0.324	47.4935858156	51.0375809726	3.36652188748	-0.587646409869
0.325	47.4969698532	51.0370255	3.40155335516	-0.523298792541
0.326	47.5003885213	51.0365363311	3.4357829392	-0.455039061606
0.327	47.5038409663	51.0361172606	3.46910698712	-0.383102037013
0.328	47.5073262331	51.0357718457	3.50142668933	-0.307727716863
0.329	47.5108432707	51.0355034014	3.53264846653	-0.229160904884
0.33	47.5143909371	51.0353149957	3.56268422306	-0.147650532424
0.331	47.517968005	51.0352094458	3.5914517343	-0.0634492561221
0.332	47.5215731683	51.0351893147	3.61887477338	0.0231871530414
0.333	47.5252050474	51.0352569085	3.64488345385	0.11200042069
0.334	47.5288621963	51.0354142738	3.66941427439	0.202730253339
0.335	47.5325431086	51.0356631965	3.69241036475	0.295115113258
0.336	47.5362462245	51.0360052004	3.71382153779	0.38889272511
0.337	47.5399699375	51.0364415472	3.73360433429	0.483800724149
0.338	47.5437126534	51.036973236	3.75182754546	0.579576902092
0.339	47.5474726892	51.0376010055	3.76824391633	0.675962127745
0.34	47.5512482821	51.0383253351	3.78294201195	0.772697150707
0.341	47.5550377057	51.0391464468	3.79590505362	0.869526125491
0.342	47.5588392199	51.0400643082	3.80712337792	0.966196626425
0.343	47.5626510784	51.0410786366	3.81659371406	1.06246028841
0.344	47.5664715348	51.0421889035	3.82431908697	1.15807347
0.345	47.5702988487	51.0433943393	3.83030862361	1.25279800594
0.346	47.5741312917	51.0446939392	3.83457735181	1.34640181065
0.347	47.5779671533	51.0460864699	3.83714594692	1.43865963817
0.348	47.5818047466	51.0475704766	3.83804056048	1.52935372293
0.349	47.5856424131	51.0491442906	3.83729247004	1.61827428639
0.35	47.5894785283	51.0508060379	3.83493787795	1.70522034168
0.351	47.593311506	51.0525536481	3.83101759106	1.79000003636
0.352	47.5971398032	51.0543848638	3.82557670772	1.87243147194
0.353	47.6009619237	51.0562972511	3.81866437197	1.95234292746
0.354	47.6047764205	51.0582882093	3.81032920629	2.02957355976
0.355	47.6085819009	51.0603549829	3.80063167214	2.1039737165
0.356	47.6123770323	51.0624946724	3.78963106126	2.1754052788
0.357	47.6161605425	51.0647042462	3.77738942951	2.24374215305
0.358	47.6199312229	51.0669805525	3.76397121698	2.30887041986
0.359	47.62368793	51.069320332	3.74944297969	2.37068858743
0.36	47.627429588	51.0717202302	3.73387307674	2.42910784483
0.361	47.6311551902	51.0741768102	3.7173313573	2.48405216634
0.362	47.6348638003	51.0766865654	3.69988885522	2.53545829654
0.363	47.6385545535	51.0792459325	3.68161752075	2.58327591419
0.364	47.6422266572	51.0818513042	3.66258990765	2.62746745348
0.365	47.6458793917	51.084499042	3.64287891984	2.66800819337
0.366	47.6495121099	51.0871854891	3.62255757302	2.70488595963
0.367	47.653124238	51.0899069826	3.60169871151	2.73810102046
0.368	47.6567152748	51.092659866	3.58037476987	2.76766578853
0.369	47.660284791	51.0954405012	3.55865756422	2.79360459745
0.37	47.6638325847	51.0982452843	3.53692995012	2.81596152484
0.371	47.667358437	51.1010706517	3.51477463543	2.83477324247
0.372	47.6708621173	51.1039130887	3.49258586019	2.85010074079
0.373	47.6743434573	51.1067691461	3.47009418905	2.86201408505
0.374	47.677802273	51.1096354481	3.44753731042	2.87058986723
0.375	47.681238531	51.1125087006	3.4249785915	2.87591528893
0.376	47.6846522605	51.1153857015	3.40248046815	2.87808637321
0.377	47.6880435526	51.1182633483	3.3801035732	2.87720727921
0.378	47.6914125576	51.1211386469	3.35790655017	2.87338994443
0.379	47.6947594839	51.1240087185	3.33594594896	2.86675329506
0.38	47.6980845949	51.1268708065	3.31427614391	2.85742266476
0.381	47.7013882076	51.1297222825	3.29294919223	2.84552931786
0.382	47.7046706896	51.132560652	3.27201478928	2.83120958507
0.383	47.7079324571	51.135383559	3.25152014196	2.81460444629
0.384	47.7111739721	51.1381887906	3.23150990158	2.79585874081
0.385	47.7143957401	51.1409742803	3.21202616394	2.77512073517
0.386	47.7175983074	51.1437381113	3.19310832769	2.75254124403
0.387	47.7207822581	51.1464785186	3.17479310185	2.72827327251
0.388	47.7239482119	51.1491938908	3.15711449832	2.70247124135
0.389	47.727096821	51.1518827717	3.14010376483	2.67529053986
0.39	47.7302287676	51.1545438604	3.12378932536	2.64688682556
0.391	47.7333447607	51.1571760116	3.10819686204	2.61741556227
0.392	47.7364455337	51.1597782352	3.09334927797	2.58703152835
0.393	47.7395318417	51.162349695	3.07926663756	2.55588816106
0.394	47.7426044582	51.1648897077	3.06596628577	2.52413725853
0.395	47.7456641727	51.1673977405	3.05346275866	2.49192835391
0.396	47.748711788	51.1698734089	3.04176790267	2.45940835774
0.397	47.7517481174	51.1723164737	3.03089081496	2.42672120035
0.398	47.7547739818	51.1747268379	3.02083792537	2.39400734007
0.399	47.7577902072	51.1771045434	3.01161300391	2.36140349507
0.4	47.7607976224	51.1794497662	3.00321726501	2.32904221117
0.401	47.7637970557	51.1817628132	2.99564935267	2.29705166817
0.402	47.7667893331	51.1840441167	2.98890542984	2.26555539668
0.403	47.7697752754	51.1862942303	2.98297923803	2.23467184603
0.404	47.7727556961	51.1885138235	2.97786208987	2.20451447368
0.405	47.7757313987	51.1907036763	2.97354307771	2.17519120872
0.406	47.7787032888	51.1928646736	2.97023719549	2.14680345356
0.407	47.7816721361	51.1949978008	2.96745738387	2.11945077777
0.408	47.7846385794	51.1971041373	2.96542912722	2.09322233498
0.409	47.787603357	51.1991848501	2.96412608027	2.06820318103
0.41	47.790567187	51.2012411878	2.96353402734	2.04447229207
0.411	47.7935307691	51.2032744752	2.96363022923	2.02210253477
0.412	47.7964947794	51.2052861069	2.96439026296	2.00116078556
0.413	47.7994598685	51.2072775411	2.96578800678	1.98170766234
0.414	47.8024266604	51.2092502938	2.96779580414	1.96379770339
0.415	47.8053957506	51.2112059323	2.97038458288	1.94747932255
0.416	47.8083677049	51.2131460694	2.97352391481	1.93279479444
0.417	47.8113430579	51.215072357	2.97718220949	1.91978038847
0.418	47.8143223124	51.2169864803	2.98132671416	1.90846632421
0.419	47.8173059376	51.218890152	2.98592376709	1.89887692034
0.42	47.8202943689	51.2207851058	2.99093881249	1.89103069901
0.421	47.8232880066	51.2226730913	2.99633657932	1.88494041562
0.422	47.8262872155	51.2245558681	3.00208120048	1.88061319292
0.423	47.8292923243	51.2264352001	3.00813628733	1.87805065513
0.424	47.832303625	51.2283128499	3.01446512341	1.87724909186
0.425	47.8353213729	51.2301905742	3.02103073895	1.87819951773
0.426	47.8383457863	51.232070118	3.02779607475	1.88088792562
0.427	47.8413770464	51.2339532096	3.03472407162	1.88529533148
0.428	47.8444152973	51.2358415563	3.04177780449	1.89139802754
0.429	47.8474606465	51.2377368391	3.0489205718	1.8991677314
0.43	47.8505131649	51.2396407089	3.05611610413	1.90857172012
0.431	47.8535728872	51.2415547813	3.06332857907	1.91957312822
0.432	47.8566398129	51.2434806334	3.07052277029	1.93213099241
0.433	47.8597139063	51.2454197991	3.07766413689	1.9462005645
0.434	47.8627950979	51.2473737662	3.08471900225	1.96173346043
0.435	47.8658832847	51.2493439718	3.09165453911	1.97867785394
0.436	47.8689783314	51.2513318001	3.09843893349	1.99697875977
0.437	47.8720800717	51.2533385786	3.10504154861	2.01657810807
0.438	47.8751883088	51.2553655752	3.11143279076	2.03741514683
0.439	47.8783028174	51.257413996	3.11758437753	2.05942648649
0.44	47.8814233443	51.2594849825	3.12346944213	2.08254639804
0.441	47.8845496102	51.2615796092	3.12906236947	2.1067070663
0.442	47.8876814607	51.2636988814	3.1346385777	2.1318372637
0.443	47.8908185579	51.2658437347	3.13955579698	2.15786938369
0.444	47.8939603921	51.2680150335	3.14411263168	2.1847281903
0.445	47.8971065928	51.2702135674	3.14828883111	2.21233963966
0.446	47.9002567708	51.2724400516	3.15206713974	2.24062865973
0.447	47.9034105204	51.2746951256	3.15543189645	2.26951944828
0.448	47.9065674209	51.2769793531	3.15836910903	2.29893557727
0.449	47.9097270386	51.2792932212	3.16086639464	2.32880043983
0.45	47.9128889283	51.28163714	3.16291308403	2.35903717577
0.451	47.916052635	51.2840114431	3.16450017691	2.38956914842
0.452	47.9192176952	51.2864163877	3.1656203419	2.42032001913
0.453	47.9223836394	51.2888521547	3.16626791656	2.45121398568
0.454	47.9255499928	51.2913188498	3.16643884778	2.48217603564
0.455	47.9287162776	51.2938165038	3.16613078117	2.51313209534
0.456	47.9318820144	51.2963450745	3.16534291208	2.54400922358
0.457	47.9350467239	51.2989044471	3.16407603025	2.574735865
0.458	47.9382099281	51.301494436	3.16233247519	2.60524202883
0.459	47.9413711524	51.3041147867	3.16011606157	2.63545931876
0.46	47.9445299265	51.306765177	3.15743206441	2.6653213799
0.461	47.9476857861	51.3094452196	3.15428721905	2.69476379454
0.462	47.9508382745	51.3121544637	3.15068948269	2.72372439504
0.463	47.9539869416	51.3148923976	3.1466448307	2.75214341283
0.464	47.95713108	51.3176584432	3.14163193107	2.77994766831
0.465	47.9602700956	51.3204519686	3.13639929891	2.80710320175
0.466	47.9634036881	51.3232722948	3.13078558445	2.83354923129
0.467	47.9665314849	51.326118688	3.12480807304	2.85923711956
0.468	47.9696531305	51.3289903672	3.11848303676	2.88412116468
0.469	47.9727682855	51.3318865071	3.11182698607	2.90815876424
0.47	47.9758766274	51.3348062417	3.10485687852	2.93131038547
0.471	47.9789778508	51.3377486668	3.09758988023	2.95353969932
0.472	47.9820716675	51.3407128434	3.09004348516	2.97481356561
0.473	47.9851578069	51.3436978012	3.08223539591	2.99510212243
0.474	47.9882360164	51.3467025417	3.07418352365	3.01437884569
0.475	47.9913062552	51.3497260405	3.06629416347	3.03261861205
0.476	47.9943682931	51.352767253	3.05778162181	3.04980643094
0.477	47.9974217236	51.3558251176	3.04907928407	3.06592272222
0.478	48.0004663654	51.3588985561	3.04020439088	3.08095425367
0.479	48.0035020557	51.3619864787	3.03117613494	3.09489110112
0.48	48.0065286506	51.3650877876	3.02201358974	3.10772666335
0.481	48.0095460252	51.3682013797	3.01273575425	3.11945743859
0.482	48.0125540739	51.37132615	3.00336152315	3.13008321822
0.483	48.0155527095	51.374460995	2.99390971661	3.13960681856
0.484	48.0185418638	51.3776048155	2.98439890146	3.14803412557
0.485	48.021521487	51.3807565195	2.97484749556	3.15537394583
0.486	48.0244915476	51.3839150255	2.96527372301	3.16163797677
0.487	48.0274520322	51.3870792648	2.9556954354	3.16684064269
0.488	48.0304029451	51.3902481847	2.94613032043	3.17099906504
0.489	48.0333443081	51.3934207507	2.93659564853	3.17413289845
0.49	48.0362761601	51.3965959492	2.92710834742	3.17626421154
0.491	48.0391985567	51.3997727901	2.91768497229	3.1774174124
0.492	48.04211157	51.4029503083	2.90834164619	3.17761911452
0.493	48.0450152879	51.4061275668	2.89909401536	3.17689789832
0.494	48.0479098135	51.409303658	2.88995726407	3.17528434098
0.495	48.0507952652	51.4124777055	2.88094602525	3.17281074822
0.496	48.0536717754	51.4156488665	2.87207444012	3.16951113939
0.497	48.0565394906	51.4188163325	2.86335602403	3.16542088985
0.498	48.0593985705	51.4219793314	2.85480374098	3.16057687998
0.499	48.0622491873	51.4251371284	2.84642985463	3.15501709282
0.5	48.0650915253	51.4282890272	2.838246122	3.14878055453
0.501	48.0679257801	51.4314343711	2.83026349545	3.14190730453
0.502	48.070752158	51.4345725438	2.82249231637	3.13443805277
0.503	48.0735708753	51.4377029699	2.81494221091	3.1264141649
0.504	48.0763821574	51.4408251158	2.80762207508	3.11787752807
0.505	48.0791862385	51.4439384897	2.80054011941	3.10887026787
0.506	48.0819833605	51.4470426422	2.79370377958	3.09943477809
0.507	48.0847737723	51.4501371664	2.78711976111	3.08961357176
0.508	48.0875579709	51.4532216965	2.78127741814	3.07944661379
0.509	48.0903362	51.4562959109	2.77518072724	3.06898219883
0.51	48.0931084659	51.4593595312	2.76935112476	3.05825841427
0.511	48.0958750369	51.4624123188	2.76379083097	3.04731668532
0.512	48.0986362838	51.4654540798	2.7587030828	3.03620535135
0.513	48.101392569	51.4684846598	2.75386734307	3.02495464683
0.514	48.1041441505	51.4715039415	2.7492955178	3.01360879838
0.515	48.1068912922	51.474511849	2.74498787522	3.00220622122
0.516	48.1096342581	51.4775083443	2.7409440577	2.99078433216
0.517	48.1123733089	51.4804934262	2.73715753853	2.97937951982
0.518	48.1151087011	51.4834671295	2.7336267978	2.96802707016
0.519	48.1178406928	51.4864295235	2.73035657406	2.95676097274
0.52	48.1205695434	51.4893807111	2.72734473646	2.9456140697
0.521	48.1232955101	51.492320827	2.72458860278	2.9346178025
0.522	48.126018847	51.495250037	2.72208508849	2.92380222678
0.523	48.1287398048	51.4981685361	2.7198305428	2.91319604218
0.524	48.1314586305	51.5010765473	2.7178209424	2.90282632411
0.525	48.1341755669	51.5039743199	2.71605172753	2.89271871746
0.526	48.1368908517	51.5068621278	2.71451798081	2.8828972429
0.527	48.1396047178	51.5097402686	2.71321424842	2.8733843416
0.528	48.1423173924	51.5126090612	2.7121347934	2.86420086026
0.529	48.1450290964	51.5154688446	2.71127337217	2.85536596179
0.53	48.1477400448	51.5183199762	2.71062345803	2.84689719975
0.531	48.1504504456	51.5211628301	2.71017810702	2.83881045878
0.532	48.1531604997	51.5239977953	2.709930107	2.83111995459
0.533	48.1558704008	51.5268252744	2.70987191796	2.82383824885
0.534	48.1585803346	51.5296456817	2.70999576151	2.81697626412
0.535	48.1612904792	51.5324594414	2.71029350162	2.81054329872
0.536	48.1640010045	51.5352669866	2.71075694263	2.80454696715
0.537	48.1667120717	51.5380687568	2.71137759089	2.79899340868
0.538	48.169423834	51.540865197	2.71214683354	2.79388707876
0.539	48.1721364353	51.543656756	2.71305592358	2.78923092782
0.54	48.1748500113	51.5464438847	2.71409603953	2.78502643108
0.541	48.1775646885	51.5492270347	2.7152582556	2.78127357364
0.542	48.1802808777	51.5520066555	2.71712015569	2.77796800435
0.543	48.1829986667	51.5547831966	2.71845793724	2.77511428297
0.544	48.1857178407	51.5575571056	2.71989004314	2.77270361781
0.545	48.1884384887	51.5603288227	2.72140590847	2.77073056996
0.546	48.1911606905	51.5630987822	2.72299776971	2.76918846369
0.547	48.1938845184	51.5658674111	2.72465787828	2.76806944609
0.548	48.1966100365	51.5686351281	2.72637844086	2.76736451685
0.549	48.1993373017	51.5714023422	2.72815190256	2.76706364751
0.55	48.202066363	51.5741694519	2.72997069359	2.76715579629
0.551	48.2047972621	51.5769368443	2.73182748258	2.76762896776
0.552	48.2075300334	51.5797048939	2.73371505737	2.76847030222
0.553	48.2102647041	51.5824739622	2.73562644422	2.76966616511
0.554	48.2130012948	51.5852443963	2.7375549078	2.77120214701
0.555	48.2157398192	51.588016529	2.7394939214	2.77306315303
0.556	48.2184802848	51.5907906773	2.74143728614	2.77523352206
0.557	48.221222693	51.5935671426	2.74337914586	2.77769705653
0.558	48.2239670395	51.5963462097	2.74531383812	2.78043706715
0.559	48.2267133145	51.5991281464	2.74723617733	2.78343644738
0.56	48.2294615033	51.6019132036	2.74914126098	2.78667783737
0.561	48.2322115862	51.6047016143	2.75102461874	2.79014354944
0.562	48.2349635396	51.6074935939	2.75288209319	2.7938157022
0.563	48.2377173356	51.6102893399	2.75471001863	2.79767635465
0.564	48.2404729432	51.6130890318	2.75650504231	2.80170741677
0.565	48.2432303279	51.615892831	2.75826431811	2.80589088798
0.566	48.2459894527	51.6187008808	2.75998534262	2.81020879745
0.567	48.2487502784	51.6215133069	2.76166605949	2.81464327872
0.568	48.2515127639	51.6243302169	2.7633048892	2.81917668879
0.569	48.2542768666	51.627151701	2.76490056515	2.82379160821
0.57	48.2570425431	51.6299778323	2.76645234227	2.82847100496
0.571	48.259809742	51.6328086669	2.76794557273	2.83319813013
0.572	48.2625784121	51.6356442443	2.76939459145	2.83795659244
0.573	48.2653485096	51.6384845878	2.7708003521	2.84273050725
0.574	48.2681199917	51.6413297053	2.77216382325	2.84750454128
0.575	48.2708928167	51.6441795896	2.7734862268	2.85226386786
0.576	48.2736672951	51.6470342169	2.77547051013	2.85699084401
0.577	48.2764433631	51.6498935527	2.77666541934	2.86168068647
0.578	48.2792206077	51.6527575505	2.77782393992	2.86631496251
0.579	48.281998993	51.6556261487	2.7789465338	2.87088151276
0.58	48.2847784849	51.6584992739	2.7800372541	2.87536886334
0.581	48.2875590536	51.6613768415	2.78110027313	2.87976628542
0.582	48.2903406737	51.6642587566	2.78213983774	2.88406386971
0.583	48.2931233238	51.6671449148	2.78316037357	2.88825248182
0.584	48.2959069872	51.6700352029	2.78416639566	2.89232380688
0.585	48.2986916517	51.6729295	2.78516256809	2.89627039433
0.586	48.3014773097	51.675827678	2.78615354002	2.90008561313
0.587	48.3042639586	51.6787296027	2.78714416921	2.90376369655
0.588	48.3070516003	51.6816351344	2.78813926876	2.9072997272
0.589	48.3098402418	51.6845441291	2.78914374113	2.91068966687
0.59	48.3126298949	51.6874564391	2.79016251862	2.9139303267
0.591	48.3154205765	51.6903719139	2.79120053351	2.91701936722
0.592	48.3182123081	51.6932904013	2.79226274788	2.91995531321
0.593	48.3210051166	51.6962117477	2.79335410893	2.92273753881
0.594	48.3237990334	51.6991357996	2.79447953403	2.92536619306
0.595	48.3265940951	51.7020624038	2.79564394057	2.92784230411
0.596	48.3293903432	51.7049914088	2.79685214162	2.93016764522
0.597	48.3321878237	51.707922665	2.79810895026	2.93234480917
0.598	48.3349865877	51.710856026	2.79941904545	2.93437708914
0.599	48.3377866908	51.7137913488	2.80078704655	2.93626858294
0.6	48.3405881931	51.7167284951	2.80221749842	2.93802398443
0.601	48.3433911592	51.7196673315	2.8037148416	2.93964873254
0.602	48.3461956583	51.7226077303	2.80528332293	2.94114889205
0.603	48.3490017635	51.7255495703	2.80692708492	2.94253115356
0.604	48.3518095521	51.7284927373	2.80865013599	2.94380272925
0.605	48.3546191053	51.7314371243	2.81045629084	2.94497142732
0.606	48.3574305081	51.7343826328	2.81234923005	2.94604553282
0.607	48.3602438489	51.7373291725	2.81433241069	2.94703380764
0.608	48.3630592197	51.7402766621	2.81640909612	2.94794538617
0.609	48.3658767154	51.7432250297	2.81858235598	2.94878989458
0.61	48.3686968459	51.7461742113	2.82167851925	2.94957315922
0.611	48.3715196818	51.7491241557	2.82399338484	2.95031574368
0.612	48.3743448842	51.7520748244	2.82641136646	2.9510216713
0.613	48.3771725559	51.7550261861	2.8289321661	2.95170167089
0.614	48.3800028016	51.7579782203	2.83155907691	2.9523666203
0.615	48.3828357286	51.7609309173	2.8342949301	2.95302754641
0.616	48.3856714471	51.7638842789	2.83714215457	2.95369559526
0.617	48.3885100696	51.7668383177	2.84010274708	2.95438191295
0.618	48.3913517101	51.7697930575	2.84317833185	2.95509773493
0.619	48.3941964844	51.7727485335	2.84637020528	2.95585423708
0.62	48.3970445091	51.7757047919	2.84967914224	2.95666252077
0.621	48.3998959015	51.7786618899	2.85310563445	2.95753358305
0.622	48.4027507792	51.7816198959	2.85664975643	2.95847830176
0.623	48.4056092597	51.7845788887	2.86031119525	2.95950737596
0.624	48.4084714515	51.7875389581	2.86407250166	2.96063135564
0.625	48.4113374625	51.7905002039	2.86794951558	2.96186034381
0.626	48.4142074081	51.7934627363	2.87194161117	2.96320432425
0.627	48.4170814025	51.7964266749	2.8760471791	2.96467289329
0.628	48.4199595583	51.799392149	2.88026434183	2.96627539396
0.629	48.4228419858	51.8023592971	2.88459081948	2.96802073717
0.63	48.4257287933	51.8053282662	2.88902410865	2.96991746128
0.631	48.428620086	51.8082992118	2.89356131852	2.97197367251
0.632	48.4315159663	51.8112722971	2.89819931984	2.97419704497
0.633	48.4344165334	51.8142476931	2.90293470025	2.97659477592
0.634	48.4373218826	51.8172255772	2.90776379406	2.97917358577
0.635	48.4402321059	51.8202061338	2.91268275678	2.98193964362
0.636	48.443147291	51.823189553	2.91768741608	2.98489865661
0.637	48.4460675214	51.8261760302	2.92277343571	2.98805576563
0.638	48.4489928763	51.8291657659	2.92793634534	2.99141554534
0.639	48.4519234302	51.8321589647	2.93317140639	2.99498203397
0.64	48.4548592528	51.835155835	2.93847377598	2.99875861406
0.641	48.4578004089	51.8381565884	2.94383846223	3.00274825096
0.642	48.4607469583	51.8411614391	2.94926030934	3.00695312023
0.643	48.4636989555	51.8441706032	2.95473404229	3.01137498021
0.644	48.4666569292	51.8471842957	2.96121329069	3.01601013541
0.645	48.4696208881	51.8502027364	2.96670454741	3.02087122202
0.646	48.4725903553	51.8532261473	2.97222979367	3.02595049143
0.647	48.4755653605	51.8562547462	2.97778066993	3.0312473774
0.648	48.4785459274	51.8592887502	2.98335310817	3.03676050901
0.649	48.4815320753	51.8623283745	2.98894278705	3.04248806834
0.65	48.4845238194	51.8653738323	2.99454523623	3.04842761159
0.651	48.4875211699	51.8684253342	3.00015577674	3.05457615852
0.652	48.4905240406	51.8714830842	3.00558575988	3.06092381477
0.653	48.4935323579	51.8745472836	3.01104879379	3.06747493148
0.654	48.4965461409	51.8776181315	3.01651707292	3.07422089577
0.655	48.4995653927	51.8806958203	3.02198652923	3.08115676045
0.656	48.5025883741	51.8837805458	3.02397638559	3.08829425275
0.657	48.5056069883	51.8868725252	3.01325184107	3.09566450119
0.658	48.5086152394	51.8899719399	3.0032504648	3.10316482186
0.659	48.5116138751	51.8930789177	2.99402092397	3.11079072952
0.66	48.5146037085	51.8961935813	2.98564575613	3.11853654683
0.661	48.5175856229	51.8993160478	2.97818303108	3.12639635801
0.662	48.5205605494	51.9024464278	2.97166997194	3.13436365128
0.663	48.5235294469	51.9055848253	2.96612511575	3.14243148267
0.664	48.5264932846	51.9087313373	2.96155031025	3.15059246123
0.665	48.5294530262	51.9118860529	2.95793278515	3.15883868933
0.666	48.5324096162	51.9150490533	2.95524717867	3.16716203094
0.667	48.5353639684	51.9182204113	2.9534574002	3.17555394769
0.668	48.5383169564	51.921400191	2.95251847804	3.1840056181
0.669	48.5412694047	51.9245884479	2.95237821341	3.19250801206
0.67	48.5442220832	51.9277852278	2.95297880471	3.20105189085
0.671	48.5471757018	51.9309905678	2.95425833762	3.20962795615
0.672	48.550130907	51.934204495	2.95615205169	3.21822661161
0.673	48.5530882799	51.9374270276	2.95859359205	3.22683846951
0.674	48.5560483347	51.9406581738	2.96151611209	3.23545384407
0.675	48.5590115193	51.9438979323	2.96485312283	3.24406322837
0.676	48.5619782156	51.9471462925	2.96853944659	3.25265708566
0.677	48.5649487413	51.9504032339	2.97251187265	3.26122587919
0.678	48.567923352	51.9536687269	2.97670966387	3.26976013184
0.679	48.5709022445	51.9569427323	2.98107522726	3.27825057507
0.68	48.5738855593	51.9602252016	2.9855543375	3.28668797016
0.681	48.5768733847	51.9635160772	2.99009655416	3.29506319761
0.682	48.5798657607	51.9668152924	2.9946552664	3.30336722732
0.683	48.5828626823	51.9701227716	2.99918805063	3.31159120798
0.684	48.5858641046	51.9734384305	3.00365650654	3.31972652674
0.685	48.5888699461	51.976762176	3.00802645087	3.32776460052
0.686	48.5918800932	51.9800939069	3.01226776838	3.33569705486
0.687	48.5948944042	51.9834335132	3.01635426283	3.34351572394
0.688	48.5979127132	51.9867808774	3.02026364207	3.35121259093
0.689	48.6009348336	51.9901358737	3.02397729456	3.35877990723
0.69	48.6039605623	51.9934983686	3.02748008072	3.36621001363
0.691	48.6069896824	51.9968682214	3.03076013923	3.37349560857
0.692	48.6100219668	52.000245284	3.03380858898	3.38062942028
0.693	48.6130571808	52.003629401	3.03661946952	3.38760459423
0.694	48.6160950852	52.0070204105	3.03918924928	3.39441439509
0.695	48.6191354382	52.0104181439	3.04151678085	3.40105238557
0.696	48.6221779981	52.0138224262	3.04360297322	3.40751233697
0.697	48.6252225249	52.0172330766	3.0454505235	3.41378831863
0.698	48.628268782	52.0206499081	3.04706373811	3.41987472773
0.699	48.631316538	52.0240727286	3.0484483093	3.42576617002
0.7	48.6343655677	52.0275013404	3.04961104691	3.43145754933
0.701	48.6374156531	52.0309355412	3.05055972934	3.43694406748
0.702	48.6404665844	52.034375124	3.05130289495	3.44222134352
0.703	48.6435181607	52.0378198773	3.05184973776	3.44728523493
0.704	48.6465701905	52.0412695858	3.05220977962	3.45213192701
0.705	48.6496224919	52.0447240308	3.05239294469	3.4567579627
0.706	48.652674893	52.0481829899	3.05240926147	3.46116021276
0.707	48.655727232	52.051646238	3.05226884782	3.46533593535
0.708	48.6587793573	52.0551135473	3.05198171735	3.46928277612
0.709	48.6618311271	52.0585846881	3.05155783892	3.47299867868
0.71	48.6648824095	52.0620594284	3.05100689828	3.47648197412
0.711	48.6679330821	52.065537535	3.05033837259	3.47973135114
0.712	48.670983032	52.0690187737	3.04956141114	3.48274594545
0.713	48.6740321551	52.0725029093	3.04868479073	3.48552522063
0.714	48.677080356	52.0759897064	3.04771693051	3.48806902766
0.715	48.6801275474	52.0794789297	3.0466658324	3.49037751555
0.716	48.6831736498	52.0829703441	3.0455391109	3.49245136976
0.717	48.6862185914	52.0864637156	3.04434396327	3.49429148436
0.718	48.6892623069	52.0899588109	3.04308710992	3.49589917064
0.719	48.692304738	52.0934553986	3.04177492857	3.49727615714
0.72	48.6953458321	52.0969532489	3.04041334987	3.49842447042
0.721	48.6983855427	52.1004521343	3.03900794685	3.49934643507
0.722	48.7014238287	52.10395183	3.03756393492	3.5000448525
0.723	48.7044606537	52.1074521137	3.03608612716	3.50052267313
0.724	48.7074959863	52.1109527667	3.03457906842	3.50078329444
0.725	48.7105297993	52.1144535736	3.03304694593	3.50083035231
0.726	48.7135620697	52.1179543227	3.03149372339	3.50066781044
0.727	48.7165927781	52.1214548065	3.02992303669	3.50029990077
0.728	48.7196219087	52.1249548221	3.0283383131	3.49973112345
0.729	48.7226494493	52.1284541707	3.02674281597	3.49896621704
0.73	48.7256753905	52.1319526589	3.02513955534	3.49801015854
0.731	48.728699726	52.1354500981	3.02353145182	3.49686813354
0.732	48.7317224523	52.138946305	3.02192111313	3.49554553628
0.733	48.7347439159	52.1424411104	3.02100616693	3.49406540394
0.734	48.7377642756	52.1459343489	3.01971310377	3.49241161346
0.735	48.7407833317	52.1494258539	3.01839922369	3.49059829116
0.736	48.7438010623	52.1529154686	3.01706191897	3.48863118887
0.737	48.7468174444	52.1564030423	3.01570229232	3.48651605844
0.738	48.7498324565	52.1598884297	3.01432192326	3.48425874114
0.739	48.7528460789	52.1633714917	3.01292283833	3.48186528683
0.74	48.7558582941	52.1668520952	3.01150751114	3.47934177518
0.741	48.7588690871	52.1703301133	3.01007862389	3.47669440508
0.742	48.7618784461	52.1738054252	3.00863936543	3.47392943501
0.743	48.7648863624	52.1772779165	3.00719308853	3.47105309367
0.744	48.7678928306	52.180747479	3.00574339926	3.46807178855
0.745	48.7708978494	52.1842140108	3.00429411232	3.46499189734
0.746	48.7739014211	52.1876774166	3.00284920633	3.46181976795
0.747	48.776903552	52.1911376074	3.00141274929	3.45856177807
0.748	48.7799042529	52.1945945004	2.99998897314	3.45522427559
0.749	48.7829035384	52.1980480194	2.9985820055	3.45181369781
0.75	48.7859014274	52.2014980944	2.9971961081	3.44833630323
0.751	48.7888979433	52.2049446618	2.99583551288	3.44479838014
0.752	48.7918931132	52.208387664	2.99450433254	3.44120612741
0.753	48.7948869687	52.2118270499	2.99320662022	3.43756571412
0.754	48.7978795452	52.2152627744	2.99194636941	3.43388321996
0.755	48.800870882	52.2186947984	2.99072739482	3.43016469479
0.756	48.8038610225	52.2221230887	2.98955342174	3.42641597986
0.757	48.8068500131	52.2255476182	2.98842793703	3.42264294624
0.758	48.8098379044	52.2289683653	2.98735445738	3.41885125637
0.759	48.8128247496	52.2323853142	2.98633602262	3.41504651308
0.76	48.8158106055	52.2357984546	2.98537576199	3.4112342298
0.761	48.8187955316	52.2392077816	2.98447647691	3.40741971135
0.762	48.8217795903	52.2426132955	2.98364084959	3.40360820293
0.763	48.8247628464	52.246015002	2.98287129402	3.39980474114
0.764	48.8277453671	52.2494129115	2.98217010498	3.39601433277
0.765	48.8307272218	52.2528070395	2.98153933883	3.39224168658
0.766	48.8337084819	52.2561974062	2.98098096251	3.38849154115
0.767	48.8366892208	52.2595840361	2.98049667478	3.38476833701
0.768	48.8396695131	52.2629669585	2.98008802533	3.38107645512
0.769	48.8426494354	52.2663462068	2.97975647449	3.37742006779
0.77	48.8456290653	52.2697218184	2.97950327396	3.37380319834
0.771	48.8486084817	52.2730938349	2.97932952642	3.37022969127
0.772	48.8515877645	52.2764623014	2.97923621535	3.36670333147
0.773	48.8545669948	52.2798272669	2.97922426462	3.36322763562
0.774	48.8575462541	52.2831887837	2.97929441929	3.35980603099
0.775	48.860525625	52.2865469076	2.97944736481	3.35644170642
0.776	48.8635051905	52.2899016974	2.97968363762	3.35313782096
0.777	48.8664850342	52.2932532149	2.98000374436	3.34989726543
0.778	48.8694652401	52.296601525	2.98040810227	3.34672284126
0.779	48.8724458928	52.299946695	2.98089718819	3.34361720085
0.78	48.875427077	52.303288795	2.98147115111	3.34058275819
0.781	48.8784088777	52.3066278974	2.98213037848	3.33762201667
0.782	48.8813913804	52.3099640769	2.98287501931	3.33473703265
0.783	48.8843746706	52.3132974104	2.98370534182	3.33192995191
0.784	48.887358834	52.3166279768	2.98462146521	3.32920274138
0.785	48.8903439566	52.3199558567	2.9856236577	3.32655718923
0.786	48.8933301244	52.3232811328	2.98671194911	3.32399499416
0.787	48.8963174236	52.3266038892	2.98788654804	3.32151779532
0.788	48.8993059407	52.3299242116	2.98914760351	3.31912702322
0.789	48.9022957621	52.3332421872	2.99049523473	3.31682404876
0.79	48.9052869569	52.3365579038	2.99189424515	3.31460919976
0.791	48.9082796023	52.3398714509	2.99339658022	3.31248492002
0.792	48.9112737944	52.3431829192	2.9949875176	3.31045174599
0.793	48.9142696219	52.3464924005	2.99666747451	3.30851075053
0.794	48.917267174	52.3497999873	2.99843677878	3.30666285753
0.795	48.9202665402	52.3531057732	3.00029563904	3.30490902066
0.796	48.9232678102	52.3564098527	3.00224423409	3.30324998498
0.797	48.9262710737	52.359712321	3.00428280234	3.30168661475
0.798	48.9292764209	52.3630132741	3.00641161203	3.30021959543
0.799	48.9322839421	52.3663128087	3.00863078237	3.29884952307
0.8	48.9352937278	52.369611022	3.01094055176	3.29757711291
0.801	48.9383058686	52.372908012	3.01334109902	3.29640293121
0.802	48.9413204555	52.3762038773	3.01583263278	3.29532754421
0.803	48.9443375795	52.3794987168	3.01841527224	3.29435148835
0.804	48.9473573317	52.3827926302	3.02108928561	3.29347532988
0.805	48.9503798038	52.3860857177	3.02385482192	3.29269954562
0.806	48.9534050873	52.3893780798	3.02671208978	3.29202464223
0.807	48.9564332739	52.3926698177	3.02966123819	3.29145112634
0.808	48.9594644558	52.3959610329	3.03270250559	3.29097947478
0.809	48.9624987251	52.3992518278	3.03583604097	3.29061025381
0.81	48.9655361741	52.4025423049	3.03906199336	3.29034397006
0.811	48.9685768955	52.4058325675	3.04238069057	3.29018110037
0.812	48.9716209819	52.4091227192	3.04579219222	3.29012227058
0.813	48.9746685264	52.4124128644	3.04929673672	3.29016804695
0.814	48.977719622	52.4157031079	3.05289447308	3.29031899571
0.815	48.980774362	52.4189935553	3.05658558011	3.29057577252
0.816	48.9838328399	52.4222843127	3.06037026644	3.29093903303
0.817	48.9868951494	52.425575487	3.06424862146	3.29140952229
0.818	48.9899613841	52.4288671857	3.068220824	3.29198789597
0.819	48.9930316381	52.4321595171	3.07228702307	3.29267495871
0.82	48.9961060052	52.4354525904	3.07644730806	3.29347154498
0.821	48.9991845799	52.4387465154	3.08070188761	3.29437845945
0.822	49.0022674561	52.4420414029	3.08505064249	3.2953966558
0.823	49.0053547284	52.4453373648	3.08949384093	3.29652699828
0.824	49.008446491	52.4486345135	3.09403139353	3.29777055979
0.825	49.0115428384	52.451932963	3.09866338968	3.29912826419
0.826	49.014643865	52.4552328277	3.10338976979	3.30060124397
0.827	49.0177496652	52.4585342237	3.10821056366	3.30219063163
0.828	49.0208603333	52.4618372678	3.11312562227	3.30389755964
0.829	49.0239759635	52.4651420781	3.11813488603	3.30572319031
0.83	49.0270966501	52.4684487741	3.12323823571	3.30766880512
0.831	49.030222487	52.4717574764	3.12843549252	3.30973565578
0.832	49.0333535679	52.4750683068	3.13372644782	3.311925143
0.833	49.0364899866	52.4783813886	3.13911086321	3.31423845887
0.834	49.0396318363	52.4816968464	3.14458844066	3.31667715311
0.835	49.0427792099	52.4850148062	3.15015885234	3.31924250722
0.836	49.0459322002	52.4883353955	3.15582177043	3.32193610072
0.837	49.0490908995	52.4916587433	3.16157668829	3.32475930452
0.838	49.0522553994	52.4949849798	3.16742324829	3.32771369815
0.839	49.0554257915	52.498314237	3.17336082458	3.33080071211
0.84	49.0586021664	52.5016466483	3.17938894033	3.33402192593
0.841	49.0617846143	52.5049823487	3.18550699949	3.33737885952
0.842	49.064973225	52.5083214747	3.1917142868	3.34087312222
0.843	49.0681680872	52.5116641644	3.19801014662	3.34450626373
0.844	49.0713692892	52.5150105575	3.20439377427	3.34827983379
0.845	49.0745769183	52.5183607951	3.2108643651	3.35219538212
0.846	49.077791061	52.52171502	3.21742108464	3.35625448823
0.847	49.081011803	52.5250733766	3.22406297922	3.36045870185
0.848	49.0842392291	52.5284360108	3.23078909516	3.36480954289
0.849	49.0874734228	52.5318030699	3.23759835958	3.36930859089
0.85	49.0907144669	52.5351747028	3.24448975921	3.37395721674
0.851	49.0939624429	52.5385510599	3.25146216154	3.37875702977
0.852	49.0972174311	52.5419322931	3.25851434469	3.38370934129
0.853	49.1004795108	52.5453185556	3.26564505696	3.3888156116
0.854	49.1037487599	52.548710002	3.27285307646	3.39407721162
0.855	49.1070252549	52.5521067883	3.28013697267	3.39949539304
0.856	49.1103090711	52.5555090718	3.28749534488	3.40507152677
0.857	49.1136002822	52.5589170109	3.29492679238	3.41080674529
0.858	49.1168989605	52.5623307654	3.30242982507	3.4167022109
0.859	49.1202051768	52.565750496	3.3100028336	3.42275902629
0.86	49.1235190003	52.5691763646	3.31764423847	3.42897823453
0.861	49.1268404986	52.5726085341	3.32535237074	3.4353607893
0.862	49.1301697376	52.5760471683	3.33312553167	3.44190755486
0.863	49.1335067814	52.5794924318	3.34096199274	3.44861936569
0.864	49.1368516923	52.5829444899	3.3488599062	3.45549693704
0.865	49.140204531	52.5864035089	3.3568174839	3.46254089475
0.866	49.1435651629	52.5898696483	3.36444613338	3.46973791718
0.867	49.1469334768	52.5933430708	3.37218162417	3.47710701823
0.868	49.1503095665	52.5968239442	3.37999787927	3.48463985324
0.869	49.153693513	52.6003124326	3.38789498806	3.49233701825
0.87	49.1570853967	52.6038087008	3.39587253332	3.50019925833
0.871	49.1604852977	52.6073129139	3.40392938256	3.5082269907
0.872	49.1638932944	52.6108252377	3.41206398606	3.5164206326
0.873	49.1673094635	52.6143458383	3.42027413845	3.52478045225
0.874	49.1707338792	52.6178748818	3.42855724692	3.53330656886
0.875	49.174166613	52.6214125346	3.43691036105	3.54199901223
0.876	49.1776077332	52.6249589629	3.44533011317	3.55085760355
0.877	49.1810573047	52.6285143328	3.453812778	3.5598821342
0.878	49.1845153883	52.63207881	3.46235451102	3.56907224655
0.879	49.1879820411	52.6356525598	3.47095102072	3.57842734456
0.88	49.1914573156	52.6392357468	3.47959795594	3.58794677258
0.881	49.19494126	52.6428285351	3.48829084635	3.59762972593
0.882	49.1984339179	52.6464310876	3.49702504277	3.60747525096
0.883	49.2019353284	52.6500435663	3.50579589605	3.61748224497
0.884	49.2054455257	52.6536661322	3.51459863782	3.62764945626
0.885	49.2089645393	52.6572989447	3.5234285295	3.63797551394
0.886	49.212492394	52.6609421619	3.53228089213	3.64845889807
0.887	49.21602911	52.6645959403	3.54115101695	3.65909785032
0.888	49.2195747026	52.6682604345	3.5500343442	3.66989058256
0.889	49.223129183	52.6719357974	3.55892637372	3.68083515763
0.89	49.2266925575	52.6756221797	3.56782260537	3.69192939997
0.891	49.2302648282	52.6793197299	3.57671886683	3.70317107439
0.892	49.2338459931	52.6830285943	3.58561092615	3.71455776691
0.893	49.237436046	52.6867489167	3.59449470043	3.72608694434
0.894	49.2410349765	52.6904808381	3.60336634517	3.73775592446
0.895	49.2446427707	52.694224497	3.61222210526	3.74956187606
0.896	49.248259411	52.6979800289	3.62105840445	3.7615018785
0.897	49.251884876	52.7017475663	3.62987163663	3.77357283235
0.898	49.2555191411	52.7055272385	3.63865852356	3.78577151895
0.899	49.2591621784	52.7093191715	3.6474159658	3.79809460044
0.9	49.2628139568	52.7131234882	3.65614080429	3.81053864956
0.901	49.2664744422	52.7169403076	3.66483008862	3.82310017943
0.902	49.2701435978	52.7207697453	3.67348104715	3.83577531576
0.903	49.2738213838	52.7246119132	3.68209096789	3.84856042266
0.904	49.2775077579	52.7284669192	3.69065728784	3.86145156622
0.905	49.2812026753	52.7323348673	3.69917741418	3.87444466352
0.906	49.2849060885	52.7362158575	3.70764908195	3.88753569126
0.907	49.288617948	52.7401099856	3.71606984735	3.9007204473
0.908	49.2923382017	52.7440173431	3.72443756461	3.91399461031
0.909	49.2960667955	52.7479380173	3.73275002837	3.92735382915
0.91	49.2998036731	52.7518720911	3.74100515246	3.94079363346
0.911	49.3035487761	52.7558196427	3.74920082092	3.9543094635
0.912	49.3073020441	52.7597807458	3.7573351264	3.96789678931
0.913	49.3110634146	52.7637554696	3.76540601254	3.98155084252
0.914	49.3148328235	52.7677438785	3.77341169119	3.99526691437
0.915	49.3186102044	52.771746032	3.78135019541	4.00904014707
0.916	49.3223954894	52.775761985	3.78921964765	4.02286571264
0.917	49.3261886083	52.7797917872	3.79701822996	4.03673869371
0.918	49.3299894895	52.7838354836	3.80474415421	4.05065408349
0.919	49.3337980594	52.7878931141	3.81239566207	4.06460684538
0.92	49.3376142427	52.7919647135	3.81997090578	4.07859200239
0.921	49.3414379622	52.7960503117	3.82746815681	4.09260439873
0.922	49.3452691392	52.8001499333	3.83488571644	4.10663881898
0.923	49.3491076929	52.8042635979	3.84222179651	4.12069025636
0.924	49.3529535412	52.8083913197	3.8494746387	4.13475343585
0.925	49.3568065998	52.812533108	3.85664263368	4.14882311225
0.926	49.3606669673	52.8166889712	3.86409240961	4.16290318966
0.927	49.3645346421	52.8208589113	3.87125712633	4.17697697878
0.928	49.3684094294	52.8250429216	3.87831744552	4.19104361534
0.929	49.3722912227	52.8292409922	3.88526925445	4.20509758592
0.93	49.3761799125	52.8334531077	3.89211028814	4.21913331747
0.931	49.3800753869	52.837679247	3.89883857965	4.23314538598
0.932	49.3839775325	52.8419193838	3.90545263886	4.24712827802
0.933	49.3878862344	52.8461734862	3.91195097566	4.26107650995
0.934	49.3918013761	52.8504415168	3.91833248734	4.27498462796
0.935	49.3957228405	52.8547234327	3.92459625006	4.28884714842
0.936	49.3996505093	52.8590191857	3.93074151874	4.30265876651
0.937	49.403584264	52.8633287221	3.93676772714	4.31641402841
0.938	49.407523985	52.8676519829	3.94267442822	4.3301075995
0.939	49.4114695529	52.8719889038	3.94846129417	4.34373417497
0.94	49.4154208476	52.8763394151	3.95412811637	4.3572884798
0.941	49.4193777491	52.880703442	3.95967486501	4.37076532841
0.942	49.4233401372	52.8850809044	3.96510145068	4.38415950537
0.943	49.4273078919	52.8894717171	3.97040784359	4.39746591449
0.944	49.4312808929	52.8938757899	3.97559413314	4.41067945957
0.945	49.4352590202	52.8982930272	3.98066043854	4.42379519343
0.946	49.4392421538	52.9027233289	3.98560681939	4.43680813909
0.947	49.4432301739	52.9071665896	3.99043336511	4.44971340895
0.948	49.4472229607	52.9116226994	3.99514019489	4.46250614524
0.949	49.4512203945	52.9160915434	3.99972745776	4.4751817286
0.95	49.4552223559	52.9205730019	4.00419518352	4.48773536086
0.951	49.4592287252	52.9250669508	4.00854352117	4.50016248226
0.952	49.4632393832	52.9295732614	4.01277247071	4.51245859265
0.953	49.4672542105	52.9340918003	4.01688212156	4.52461925149
0.954	49.4712730879	52.93862243	4.02087250352	4.53664007783
0.955	49.4752958959	52.9431650084	4.02474361658	4.54851678014
0.956	49.4793225155	52.9477193894	4.02849549055	4.5602452755
0.957	49.4833528273	52.9522854227	4.03212806582	4.57182133198
0.958	49.487386712	52.9568629539	4.0356413722	4.58324101567
0.959	49.4914240504	52.9614518246	4.03903537989	4.59450036287
0.96	49.4954647231	52.9660518726	4.04231002927	4.60559558868
0.961	49.4995086108	52.9706629319	4.04546535015	4.61652293801
0.962	49.5035555941	52.9752848327	4.04850131273	4.62727874517
0.963	49.5076055538	52.9799174019	4.05141791701	4.6378595531
0.964	49.5116583703	52.9845604626	4.05421519279	4.64826187491
0.965	49.5157139245	52.9892138347	4.05689316988	4.65848234296
0.966	49.5197720971	52.9938773348	4.05945193768	4.66851779819
0.967	49.5238327688	52.9985507762	4.06189152598	4.67836505175
0.968	49.5278958207	53.0032339693	4.06421217322	4.688021034
0.969	49.5319611338	53.0079267212	4.06641402841	4.69748294353
0.97	49.5360285895	53.0126288367	4.06849732995	4.70674788952
0.971	49.5400980693	53.0173401172	4.07046231627	4.71581315994
0.972	49.5441694551	53.0220603619	4.07230937481	4.72467619181
0.973	49.5482426292	53.0267893672	4.07403883338	4.73333448172
0.974	49.5523174743	53.0315269273	4.07565119863	4.74178564548
0.975	49.5563938733	53.0362728338	4.07714694738	4.75002747774
0.976	49.5604717102	53.0410268764	4.0785267055	4.75805771351
0.977	49.5645508691	53.0457888425	4.07979103923	4.76587444544
0.978	49.568631235	53.0505585176	4.08094075322	4.77347570658
0.979	49.5727126936	53.0553356853	4.08197656274	4.78085967898
0.98	49.5767951316	53.0601201275	4.08289939165	4.78802469373
0.981	49.5808784364	53.0649116245	4.08371010423	4.79496923089
0.982	49.5849624963	53.069709955	4.08440977335	4.80169177055
0.983	49.5890472009	53.0745148964	4.0849994719	4.80819103122
0.984	49.5931324408	53.0793262248	4.08548030257	4.81446579099
0.985	49.5972181078	53.0841437152	4.08585357666	4.82051497698
0.986	49.6013040948	53.0889671415	4.08612054586	4.82633763552
0.987	49.6053902964	53.0937962768	4.08628258109	4.83193290234
0.988	49.6094766083	53.0986308933	4.08634120226	4.83730009198
0.989	49.6135629278	53.1034707626	4.08629786968	4.84243857861
0.99	49.6176491539	53.1083156559	4.08615422249	4.84734794497
0.991	49.621735187	53.1131653438	4.08591195941	4.85202780366
0.992	49.6258209293	53.1180195966	4.08557271957	4.85647794604
0.993	49.6299062849	53.1228781848	4.08513841033	4.86069828272
0.994	49.6339911595	53.1277408783	4.08461084962	4.86468887329
0.995	49.638075461	53.1326074477	4.08399197459	4.86844983697
0.996	49.6421590989	53.1374776634	4.08328384161	4.87198144197
0.997	49.646241985	53.1423512962	4.08248847723	4.87528419495
0.998	49.6503240333	53.1472281176	4.08160796762	4.87835851312
0.999	49.6544051595	53.1521078994	4.08064454794	4.88120511174
1	49.658485282	53.1569904143	4.07960042357	4.88382473588
1.001	49.6625643212	53.1618754359	4.0784779489	4.88621836901
1.002	49.6666421999	53.1667627385	4.0772793591	4.8883869946
1.003	49.6707188432	53.1716520979	4.07600718737	4.89033171535
1.004	49.6747941787	53.1765432907	4.07466372848	4.89205393195
1.005	49.6788681363	53.1814360952	4.07325157523	4.89355495572
1.006	49.6829406487	53.1863302908	4.07177320123	4.89483630657
1.007	49.687011651	53.1912256588	4.07023125887	4.89589965343
1.008	49.6910810807	53.196121982	4.06862828135	4.89674675465
1.009	49.6951488784	53.2010190452	4.0669670403	4.89737951756
1.01	49.699214987	53.2059166349	4.0652500689	4.89779984951
1.011	49.7032793522	53.2108145398	4.06348025799	4.89800998569
1.012	49.7073419224	53.2157125508	4.06166025996	4.89801207185
1.013	49.711402649	53.2206104611	4.05979290605	4.89780849218
1.014	49.715461486	53.2255080662	4.05788099766	4.89740163088
1.015	49.7195183902	53.2304051641	4.05592742562	4.89679414034
1.016	49.7235733214	53.2353015555	4.05393499136	4.89598864317
1.017	49.7276262422	53.2401970438	4.0519066453	4.89498791099
1.018	49.7316771182	53.2450914352	4.04984527826	4.89379489422
1.019	49.7357259177	53.2499845389	4.04775384068	4.89241245389
1.02	49.7397726123	53.254876167	4.04563528299	4.89084377885
1.021	49.7438171762	53.2597661349	4.04349255562	4.88909205794
1.022	49.7478595868	53.2646542612	4.04132860899	4.88716053963
1.023	49.7518998244	53.2695403678	4.03914648294	4.88505259156
1.024	49.7559378722	53.27442428	4.03694915771	4.88277173042
1.025	49.7599737166	53.2793058266	4.03473964334	4.88032150269
1.026	49.7640073469	53.2841848401	4.03252092004	4.87770551443
1.027	49.7680387553	53.2890611566	4.03029599786	4.87492752075
1.028	49.7720679373	53.293934616	4.02806791663	4.87199133635
1.029	49.7760948911	53.2988050621	4.02583962679	4.86890089512
1.03	49.780119618	53.3036723427	4.02361422777	4.86566010118
1.031	49.7841421225	53.3085363093	4.02139467001	4.86227306724
1.032	49.7881624118	53.3133968178	4.01918390393	4.85874390602
1.033	49.7921804962	53.3182537281	4.01698499918	4.85507673025
1.034	49.7961963892	53.3231069044	4.01480087638	4.85127583146
1.035	49.8002101069	53.3279562151	4.01263451576	4.84734559059
1.036	49.8042216686	53.332801533	4.01048886776	4.84329032898
1.037	49.8082310964	53.3376427354	4.008366853	4.83911445737
1.038	49.8122384155	53.3424797039	4.0062713623	4.83482250571
1.039	49.8162436539	53.3473123247	4.00420537591	4.83041897416
1.04	49.8202468425	53.3521404884	4.00217169523	4.82590854168
1.041	49.8242480149	53.3569640906	4.0001731813	4.82129573822
1.042	49.8282472078	53.3617830311	3.99821269512	4.81658527255
1.043	49.8322444607	53.3665972147	3.99629297853	4.81178185344
1.044	49.8362398156	53.3714065507	3.99441686273	4.80689024925
1.045	49.8402333176	53.3762109535	3.99258708954	4.80191525817
1.046	49.8442250143	53.381010342	3.99080631137	4.79686164856
1.047	49.8482149561	53.3858046399	3.98907732964	4.7917342782
1.048	49.8522031961	53.3905937761	3.98740267754	4.78653800488
1.049	49.8561897901	53.395377684	3.98578509688	4.78127777576
1.05	49.8601747961	53.4001563021	3.98422706127	4.77595838904
1.051	49.8641582752	53.4049295737	3.9827311337	4.7705847919
1.052	49.8681402907	53.4096974471	3.98129990697	4.76516199112
1.053	49.8721209086	53.4144598755	3.97993576527	4.75969481468
1.054	49.8761001971	53.419216817	3.97864121199	4.75418826938
1.055	49.880078227	53.4239682348	3.97741857171	4.74864727259
1.056	49.8840550714	53.4287140969	3.97627022862	4.7430767715
1.057	49.8880308058	53.4334543761	3.97519850731	4.73748171329
1.058	49.8920055079	53.4381890505	3.97420567274	4.73186701536
1.059	49.8959792576	53.4429181028	3.97329390049	4.72623762488
1.06	49.8999521411	53.447641521	3.97247290611	4.72059869766
1.061	49.9039242447	53.4523592977	3.97173443437	4.71495476365
1.062	49.9078956535	53.4570714305	3.97108307481	4.70931085944
1.063	49.9118664554	53.4617779219	3.97052079439	4.70367187262
1.064	49.9158367406	53.4664787792	3.97004956007	4.69804263115
1.065	49.9198066011	53.4711740145	3.96967127919	4.69242790341
1.066	49.9237761307	53.4758636447	3.96938788891	4.68683251739
1.067	49.9277454252	53.4805476916	3.96920120716	4.68126121163
1.068	49.9317145823	53.4852261815	3.96911302209	4.67571869493
1.069	49.9356837014	53.4898991457	3.96912506223	4.67020961642
1.07	49.9396528834	53.4945666199	3.96923905611	4.66473868489
1.071	49.9436222313	53.4992286445	3.96945664287	4.65931048989
1.072	49.9475918493	53.5038852645	3.96977943182	4.65392959118
1.073	49.9515618435	53.5085365296	3.97020897269	4.6486004889
1.074	49.9555323214	53.5131824937	3.970746696	4.64332768321
1.075	49.9595033918	53.5178232153	3.97139418125	4.63811564445
1.076	49.9634751652	53.5224587575	3.97215268016	4.63296872377
1.077	49.9674477534	53.5270891875	3.97302359343	4.6278912425
1.078	49.9714212693	53.5317145769	3.97400817275	4.62288749218
1.079	49.9753958272	53.5363350015	3.97510761023	4.61796170473
1.08	49.9793715425	53.5409505413	3.97632309794	4.61311802268
1.081	49.9833485319	53.5455612807	3.97765570879	4.60836061835
1.082	49.987326913	53.5501673077	3.97910648584	4.60369348526
1.083	49.9913068045	53.5547687148	3.98067644238	4.59912067652
1.084	49.995288326	53.5593655982	3.98236641288	4.59464603662
1.085	49.9992715978	53.563958058	3.984177351	4.59027352929
1.086	50.0032567415	53.5685461982	3.9861099422	4.58600690961
1.087	50.007243879	53.5731301266	3.98816496134	4.58184993267
1.088	50.011233133	53.5777099547	3.99034309387	4.57780623436
1.089	50.015224627	53.5822857976	3.99264487624	4.57387948036
1.09	50.0192184849	53.5868577739	3.9950709343	4.57007318735
1.091	50.0232148312	53.5914260059	3.99762165546	4.5663908124
1.092	50.0272137908	53.5959906192	4.00029748678	4.56283575296
1.093	50.0312154889	53.6005517427	4.00309875607	4.55941134691
1.094	50.0352200512	53.6051095088	4.00602576137	4.55612081289
1.095	50.0392276034	53.6096640529	4.00907871127	4.55296733975
1.096	50.0432382717	53.6142155136	4.01225778461	4.54995405674
1.097	50.0472521821	53.6187640326	4.01556304097	4.54708400369
1.098	50.0512694609	53.6233097547	4.01899456978	4.54436013103
1.099	50.0552902343	53.6278528274	4.02255222201	4.54178526998
1.1	50.0593146285	53.6323934011	4.02623602748	4.53936225176
1.101	50.0633427694	53.6369316292	4.03004571795	4.53709384799
1.102	50.0673747828	53.6414676675	4.03398114443	4.53498262167
1.103	50.0714107944	53.6460016744	4.03804197907	4.53303125501
1.104	50.0754509293	53.6505338111	4.04222792387	4.53124210238
1.105	50.0794953126	53.655064241	4.04653859138	4.5296177268
1.106	50.0835440686	53.65959313	4.05097344518	4.52816033363
1.107	50.0875973213	53.6641206463	4.05553200841	4.52687227726
1.108	50.0916551942	53.6686469603	4.06021371484	4.52575567365
1.109	50.09571781	53.6731722445	4.06501790881	4.52481266856
1.11	50.0997852909	53.6776966734	4.06994390488	4.52404519916
1.111	50.1038577584	53.6822204237	4.07499095798	4.52345529199
1.112	50.107935333	53.6867436738	4.08015829325	4.523044765
1.113	50.1120181347	53.6912666038	4.08544501662	4.52281540632
1.114	50.1161062823	53.695789396	4.09085020423	4.5227688849
1.115	50.1201998938	53.7003122339	4.0963729322	4.52290686965
1.116	50.1242990864	53.7048353027	4.10201218724	4.5232308507
1.117	50.1284039759	53.7093587893	4.10776686668	4.52374231815
1.118	50.1325146773	53.7138828818	4.11363586783	4.52444255352
1.119	50.1366313043	53.7184077696	4.11961808801	4.52533298731
1.12	50.1407539694	53.7229336434	4.1257122159	4.52641475201
1.121	50.1448827841	53.7274606953	4.13191705942	4.5276889801
1.122	50.1490178583	53.7319891182	4.13823130727	4.52915671468
1.123	50.1531593007	53.736519106	4.14465358853	4.53081899881
1.124	50.1573072188	53.7410508539	4.15118250251	4.53267666698
1.125	50.1614617184	53.7455845575	4.15781664848	4.53473055363
1.126	50.165622904	53.7501204134	4.16455453634	4.53698131442
1.127	50.1697908785	53.7546586189	4.17139458656	4.53942969441
1.128	50.1739657435	53.7591993719	4.17833530903	4.54207620025
1.129	50.1781475987	53.7637428707	4.18537503481	4.54492139816
1.13	50.1823365423	53.7682893142	4.19251218438	4.54796561599
1.131	50.1865326709	53.7728389016	4.19974505901	4.55120924115
1.132	50.1907360794	53.7773918325	4.20707184076	4.55465251207
1.133	50.1949468608	53.7819483065	4.21449095011	4.55829557776
1.134	50.1991651065	53.7865085236	4.22200042009	4.56213858724
1.135	50.203390906	53.7910726837	4.22959855199	4.56618151069
1.136	50.207624347	53.7956409866	4.23728340864	4.57042428851
1.137	50.2118655153	53.8002136321	4.24505311251	4.5748668313
1.138	50.2161144947	53.80479082	4.25290569663	4.57950884104
1.139	50.2203713671	53.8093727495	4.26083919406	4.5843501091
1.14	50.2246362125	53.8139596196	4.26885166764	4.58939018846
1.141	50.2289091089	53.818551629	4.27694097161	4.59462866187
1.142	50.2331901319	53.8231489759	4.28510516882	4.60006502271
1.143	50.2374793556	53.8277518577	4.29334208369	4.60569864511
1.144	50.2417768514	53.8323604715	4.30164960027	4.61152887344
1.145	50.246082689	53.8369750134	4.31002557278	4.61755493283
1.146	50.2503969358	53.8415956789	4.31846785545	4.62377598882
1.147	50.2547196568	53.8462226624	4.32697421312	4.63019114733
1.148	50.2590509151	53.8508561577	4.33554235101	4.63679942489
1.149	50.2633907713	53.8554963573	4.34417006373	4.64359977841
1.15	50.2677392839	53.8601434528	4.35285505652	4.65059104562
1.151	50.2720965089	53.8647976343	4.36159497499	4.65777206421
1.152	50.2764625001	53.8694590912	4.37038749456	4.66514155269
1.153	50.280837309	53.874128011	4.37923026085	4.67269816995
1.154	50.2852209846	53.8788045803	4.38812083006	4.68044039607
1.155	50.2896135734	53.8834889839	4.39705678821	4.68836683035
1.156	50.2940151197	53.8881814053	4.4060357511	4.69647592306
1.157	50.2984256652	53.8928820263	4.41505518556	4.70476597548
1.158	50.3028452491	53.8975910269	4.42411264777	4.71323528886
1.159	50.3072739082	53.9023085856	4.43320560455	4.72188207507
1.16	50.3117116768	53.9070348789	4.44233155251	4.73070448637
1.161	50.3161585865	53.9117700814	4.45148792863	4.7397005856
1.162	50.3206146665	53.916514366	4.46067211032	4.74886846542
1.163	50.3250799434	53.9212679032	4.46988162398	4.75820595026
1.164	50.3295544411	53.9260308616	4.47911381721	4.76771092415
1.165	50.3340381811	53.9308034077	4.48836606741	4.77738118172
1.166	50.338531182	53.9355857055	4.49763575196	4.78721448779
1.167	50.34303346	53.940377917	4.50692018867	4.79720848799
1.168	50.3475450285	53.9451802016	4.51621681452	4.80736079812
1.169	50.3520658983	53.9499927165	4.52552288771	4.81766885519
1.17	50.3565960777	53.954815616	4.53483575583	4.82813024521
1.171	50.3611355719	53.9596490523	4.54415267706	4.83874222636
1.172	50.3656843838	53.9644931745	4.55347105861	4.84950217605
1.173	50.3702425134	53.9693481293	4.56278812885	4.86040741205
1.174	50.374809958	53.9742140606	4.57210117579	4.87145504355
1.175	50.3793867124	53.9790911092	4.581407547	4.88264226913
1.176	50.3839727684	53.9839794134	4.59070450068	4.89396610856
1.177	50.3885681153	53.9888791082	4.59998929501	4.9054235518
1.178	50.3931727396	53.9937903259	4.60925927758	4.91701161861
1.179	50.3977866251	53.9987131952	4.61851167679	4.92872712016
1.18	50.4024097528	54.0036478423	4.62774381042	4.94056689739
1.181	50.4070421012	54.0085943896	4.63695299625	4.95252776146
1.182	50.411683646	54.0135529566	4.64613649249	4.9646063447
1.183	50.4163343601	54.0185236595	4.65529164672	4.97679927945
1.184	50.4209942138	54.0235066107	4.66441577673	4.98910319805
1.185	50.4256631748	54.0285019196	4.67350617051	5.00151464343
1.186	50.430341208	54.033509692	4.68256020546	5.01403003931
1.187	50.4350282757	54.0385300299	4.69157516956	5.02664583921
1.188	50.4397243375	54.043563032	4.70054849982	5.03935837746
1.189	50.4444293505	54.0486087933	4.70947754383	5.05216401815
1.19	50.4491432692	54.0536674048	4.71835970879	5.06505897641
1.191	50.4538660453	54.058738954	4.72719246149	5.07803952694
1.192	50.458597628	54.0638235247	4.73597308993	5.09110170603
1.193	50.4633379668	54.0689211965	4.74470445514	5.1042419672
1.194	50.468087008	54.0740320455	4.75337791443	5.11745607853
1.195	50.4728446927	54.0791561436	4.76199144125	5.13074010611
1.196	50.4776109596	54.0842935588	4.7705424428	5.14409014583
1.197	50.4823857451	54.0894443549	4.77902844548	5.15750208497
1.198	50.4871689829	54.0946085919	4.78744706511	5.17097181082
1.199	50.4919606043	54.0997863254	4.79579585791	5.18449518085
1.2	50.4967605385	54.104977607	4.80407246947	5.19806799293
1.201	50.501568712	54.110182484	4.81227448583	5.21168610454
1.202	50.5063850491	54.1154009997	4.82039967179	5.22534519434
1.203	50.5112094718	54.1206331928	4.82844573259	5.2390410006
1.204	50.5160418999	54.1258790979	4.83641043305	5.2527692914
1.205	50.5208822509	54.1311387454	4.844291538	5.26652562618
1.206	50.5257304401	54.1364121611	4.85208690166	5.28030565381
1.207	50.5305863807	54.1416993664	4.85979437828	5.29410505295
1.208	50.5354499839	54.1470003786	4.86741185188	5.30791938305
1.209	50.5403211584	54.1523152104	4.87493729591	5.32174420357
1.21	50.5451998114	54.15764387	4.88236865401	5.33557504416
1.211	50.5500858477	54.1629863613	4.88970392942	5.34940746427
1.212	50.5549791703	54.1683426835	4.89694112539	5.36323702335
1.213	50.55987968	54.1737128317	4.90407839417	5.37705925107
1.214	50.5647872761	54.1790967961	4.91111382842	5.39086952806
1.215	50.5697018558	54.1844945626	4.91804552078	5.40466344357
1.216	50.5746233144	54.1899061126	4.92487171292	5.41843646765
1.217	50.5795515456	54.1953314229	4.9315905869	5.43218412995
1.218	50.5844864411	54.2007704659	4.93820041418	5.44590187073
1.219	50.5894278911	54.2062232094	4.94469952583	5.45958516002
1.22	50.594375784	54.2116896167	4.95108622313	5.47322949767
1.221	50.5993300066	54.2171696467	4.95735889673	5.48683044314
1.222	50.604290444	54.2226632536	4.96351593733	5.50038343668
1.223	50.6092569799	54.2281703873	4.969555825	5.51388400793
1.224	50.6142294964	54.2336909932	4.97547706962	5.52732771635
1.225	50.619207874	54.2392250121	4.98127818108	5.54071003199
1.226	50.624191992	54.2447723804	4.98695778847	5.5540265739
1.227	50.6291817281	54.2503330301	4.99251440167	5.56727290154
1.228	50.6341769587	54.2559068889	4.9979467988	5.58044466376
1.229	50.6391775589	54.26149388	5.00325363874	5.59353742003
1.23	50.6441834026	54.2670939221	5.00843369961	5.60654684901
1.231	50.6491943623	54.2727069299	5.01348572969	5.61946859956
1.232	50.6542103095	54.2783328134	5.01840865612	5.63229840994
1.233	50.6592311145	54.2839714786	5.02320128679	5.64503204823
1.234	50.6642566464	54.2896228273	5.02786263824	5.65766522288
1.235	50.6692867736	54.2952867568	5.03239163756	5.67019376159
1.236	50.6743213631	54.3009631605	5.0367873311	5.68261352181
1.237	50.6793602812	54.3066519274	5.04104885459	5.69492042065
1.238	50.6844033933	54.3123529428	5.04517528415	5.70711037517
1.239	50.6894505638	54.3180660877	5.04916587472	5.71917930245
1.24	50.6945016567	54.323791239	5.05301976204	5.73112332821
1.241	50.6995565347	54.3295282699	5.05673637986	5.74293842912
1.242	50.7046150604	54.3352770495	5.06031495333	5.75462076068
1.243	50.7096770954	54.3410374431	5.0637549758	5.7661665082
1.244	50.7147425008	54.3468093123	5.06705582142	5.77757182717
1.245	50.7198111372	54.3525925148	5.07021704316	5.78883311152
1.246	50.7248828649	54.3583869047	5.07323819399	5.79994660616
1.247	50.7299575434	54.3641923324	5.07611891627	5.8109087944
1.248	50.7350350324	54.3700086448	5.07885888219	5.82171607018
1.249	50.7401151907	54.3758356853	5.08145779371	5.8323649168
1.25	50.7451978773	54.3816732938	5.08391547203	5.84285202622
1.251	50.7502829509	54.3875213068	5.08623170853	5.85317400098
1.252	50.75537027	54.3933795576	5.0884064436	5.86332756281
1.253	50.7604596931	54.3992478761	5.09043964744	5.87330949306
1.254	50.7655510786	54.4051260892	5.09233134985	5.8831166327
1.255	50.770644285	54.4110140205	5.09408158064	5.89274594188
1.256	50.7757391711	54.4169114907	5.09569048882	5.90219438076
1.257	50.7808355954	54.4228183175	5.09715825319	5.91145914793
1.258	50.7859334172	54.4287343157	5.09848511219	5.92053729296
1.259	50.7910324954	54.4346592974	5.09967145324	5.92942604423
1.26	50.7961326899	54.4405930718	5.10071748495	5.93812280893
1.261	50.8012338605	54.4465354457	5.10162371397	5.94662490487
1.262	50.8063358677	54.4524862231	5.10239061713	5.95492982864
1.263	50.8114385723	54.4584452056	5.10301864147	5.96303513646
1.264	50.8165418359	54.4644121924	5.10350844264	5.97093856335
1.265	50.8216455204	54.4703869806	5.10386061668	5.97863772511
1.266	50.8267494887	54.4763693647	5.10407581925	5.9861305356
1.267	50.831853604	54.4823591374	5.10415482521	5.99341481924
1.268	50.8369577306	54.4883560891	5.10409840941	6.00048860908
1.269	50.8420617336	54.4943600085	5.10390743613	6.00735008717
1.27	50.8471654787	54.5003706822	5.10358273983	6.01399731636
1.271	50.8522688327	54.5063878951	5.10312524438	6.02042856812
1.272	50.8573716633	54.5124114306	5.10253599286	6.02664226294
1.273	50.8624738393	54.5184410701	5.10181596875	6.03263685107
1.274	50.8675752304	54.524476594	5.10096627474	6.03841090202
1.275	50.8726757076	54.530517781	5.09998804331	6.04396307468
1.276	50.8777751428	54.5365644086	5.09888234735	6.04929205775
1.277	50.8828734092	54.542616253	5.09765049815	6.05439674854
1.278	50.8879703813	54.5486730894	5.09629371762	6.05927601457
1.279	50.8930659348	54.5547346919	5.09481325746	6.06392896175
1.28	50.8981599467	54.5608008337	5.09321048856	6.06835478544
1.281	50.9032522954	54.5668712874	5.09148678184	6.07255259156
1.282	50.9083428606	54.5729458246	5.089643538	6.07652172446
1.283	50.9134315234	54.5790242164	5.08768221736	6.08026173711
1.284	50.9185181667	54.5851062333	5.08560425043	6.08377203345
1.285	50.9236026744	54.5911916454	5.08341124654	6.08705231547
1.286	50.9286849324	54.5972802227	5.0811047256	6.09010216594
1.287	50.9337648279	54.6033717346	5.07868620753	6.09292161465
1.288	50.9388422497	54.6094659506	5.07615736127	6.09551045299
1.289	50.9439170883	54.6155626402	5.07351988554	6.09786871076
1.29	50.948989236	54.6216615728	5.07077538967	6.09999650717
1.291	50.9540585864	54.6277625181	5.0679255724	6.10189411044
1.292	50.9591250353	54.6338652461	5.06497219205	6.10356172919
1.293	50.96418848	54.6399695268	5.06191706657	6.10499981046
1.294	50.9692488195	54.6460751312	5.0587618947	6.10620877147
1.295	50.9743059547	54.6521818303	5.05550861359	6.10718935728
1.296	50.9793597886	54.658289396	5.05215901136	6.10794216394
1.297	50.9844102255	54.6643976011	5.04871490598	6.10846790671
1.298	50.9894571721	54.6705062188	5.04517829418	6.10876753926
1.299	50.9945005368	54.6766150235	5.04155099392	6.10884195566
1.3	50.9995402298	54.6827237906	5.03783500195	6.10869216919
1.301	51.0045761635	54.6888322964	5.03403231502	6.10831934214
1.302	51.009608252	54.6949403184	5.03014481068	6.1077246666
1.303	51.0146364118	54.7010476355	5.02617460489	6.10690951347
1.304	51.0196605609	54.7071540279	5.02212366462	6.10587513447
1.305	51.0246806198	54.713259277	5.01799407601	6.1046231389
1.306	51.0296965108	54.719363166	5.01378786564	6.10315489769
1.307	51.0347081582	54.7254654795	5.00950708985	6.10147207975
1.308	51.0397154888	54.7315660038	5.00515392423	6.09957647324
1.309	51.0447184309	54.7376645269	5.00073042512	6.09746974707
1.31	51.0497169155	54.7437608386	4.9962387383	6.09515380859
1.311	51.0547108754	54.7498547308	4.99168100953	6.09263050556
1.312	51.0597002456	54.755945997	4.98705938458	6.08990192413
1.313	51.0646849633	54.7620344329	4.98237606883	6.08696991205
1.314	51.069664968	54.7681198363	4.97763317823	6.0838368535
1.315	51.0746402011	54.7742020072	4.97283300757	6.08050489426
1.316	51.0796106064	54.7802807477	4.96797767282	6.07697612047
1.317	51.08457613	54.7863558622	4.96306943893	6.07325291634
1.318	51.08953672	54.7924271576	4.95811054111	6.06933778524
1.319	51.0944923268	54.798494443	4.9531031847	6.06523299217
1.32	51.0994429033	54.8045575301	4.94804960489	6.06094115973
1.321	51.1043884041	54.810616233	4.94295203686	6.05646473169
1.322	51.1093287865	54.8166703686	4.93781280518	6.05180639029
1.323	51.11426401	54.8227197562	4.93263411522	6.04696887732
1.324	51.1191940362	54.8287642181	4.92741823196	6.04195475578
1.325	51.124118829	54.8348035789	4.92216739058	6.03676682711
1.326	51.1290383584	54.8408376664	4.91689142585	6.03140819073
1.327	51.1339525951	54.8468663112	4.91158205271	6.02588135004
1.328	51.1388615082	54.8528893466	4.90624412894	6.02018934488
1.329	51.1437650703	54.8589066088	4.90087994933	6.01433509588
1.33	51.1486632561	54.8649179372	4.89549160004	6.00832170248
1.331	51.1535560426	54.8709231741	4.89008143544	6.0021520257
1.332	51.1584434092	54.8769221648	4.88465163112	5.99582922459
1.333	51.1633253372	54.8829147576	4.87920448184	5.98935639858
1.334	51.1682018106	54.8889008041	4.87374216318	5.98273670673
1.335	51.1730728151	54.8948801592	4.86826691031	5.97597330809
1.336	51.1779383391	54.9008526805	4.86278101802	5.96906930208
1.337	51.1827983729	54.9068182292	4.85728660226	5.96202814579
1.338	51.1876529092	54.9127766698	4.85178592801	5.95485305786
1.339	51.1925019427	54.9187278699	4.84628114104	5.94754713774
1.34	51.1973454706	54.9246717005	4.84077450633	5.94011390209
1.341	51.2021834918	54.9306080359	4.83526805043	5.93255680799
1.342	51.2070160079	54.9365367538	4.82976403832	5.92487895489
1.343	51.2118430222	54.9424577352	4.82426449656	5.91708397865
1.344	51.2166645402	54.9483708648	4.81877160072	5.90917521715
1.345	51.2214805697	54.9542760305	4.81328740716	5.90115606785
1.346	51.2262911204	54.9601731236	4.80781397223	5.89303004742
1.347	51.2310962041	54.966062039	4.80235335231	5.88480073214
1.348	51.2358958345	54.9719426751	4.79690751433	5.87647151947
1.349	51.2406900275	54.9778149338	4.79147851467	5.86804592609
1.35	51.2454788009	54.9836787205	4.78606823087	5.85952752829
1.351	51.2502621744	54.9895339442	4.78067868948	5.85091978312
1.352	51.2550401696	54.9953805173	4.77531167865	5.84222626686
1.353	51.25981281	55.0012183557	4.76996916533	5.83345061541
1.354	51.2645801211	55.0070473791	4.76465293765	5.82459622622
1.355	51.26934213	55.0128675107	4.75936484337	5.81566685438
1.356	51.2740988658	55.018678677	4.75410670042	5.80666595697
1.357	51.2788503592	55.0244808085	4.74888014793	5.79759699106
1.358	51.2835966428	55.0302738389	4.74368700385	5.78846377134
1.359	51.2883377507	55.0360577057	4.7385288775	5.77926975489
1.36	51.2930737189	55.0418323498	4.73340752721	5.77001839876
1.361	51.297804585	55.0475977157	4.72832450271	5.76071339846
1.362	51.3025303879	55.0533537515	4.72328141332	5.75135821104
1.363	51.3072511686	55.0591004088	4.71827983856	5.74195641279
1.364	51.3119669691	55.0648376428	4.71332120895	5.73251152039
1.365	51.3166778333	55.0705654121	4.70840719342	5.7230270505
1.366	51.3213838065	55.0762836789	4.70353907347	5.7135065794
1.367	51.3260849352	55.0819924089	4.69871839881	5.70395344496
1.368	51.3307812677	55.0876915713	4.69394648075	5.69437122345
1.369	51.3354728533	55.0933811386	4.6892247498	5.68476331234
1.37	51.3401597429	55.0990610868	4.68455454707	5.6751332283
1.371	51.3448419888	55.1047313955	4.67993709445	5.66548418999
1.372	51.3495196442	55.1103920476	4.67537367344	5.65581983328
1.373	51.3541927638	55.1160430292	4.67086553574	5.64614343643
1.374	51.3588614035	55.12168433	4.66641390324	5.6364582777
1.375	51.3635256204	55.127315943	4.66201990843	5.62676769495
1.376	51.3681854727	55.1329378644	4.6576847434	5.61707496643
1.377	51.3728410198	55.1385500936	4.65340939164	5.60738343
1.378	51.377492322	55.1441526335	4.64919504523	5.59769630432
1.379	51.3821394409	55.1497454901	4.64504265785	5.58801668882
1.38	51.3867824388	55.1553286724	4.64095327258	5.57834792137
1.381	51.3914213794	55.1609021928	4.6369278729	5.5686929822
1.382	51.3960563271	55.1664660668	4.63296738267	5.55905503035
1.383	51.4006873471	55.172020313	4.62907266617	5.54943716526
1.384	51.4053145057	55.1775649527	4.62524461746	5.53984242678
1.385	51.4099378702	55.1831000109	4.62148413062	5.53027379513
1.386	51.4145575082	55.1886255149	4.6177919209	5.52073425055
1.387	51.4191734886	55.1941414954	4.61416882277	5.51122677326
1.388	51.4237858808	55.199647986	4.61061555147	5.5017542243
1.389	51.4283947549	55.2051450228	4.60713273287	5.49231940508
1.39	51.4330001818	55.2106326451	4.60372111201	5.48292523623
1.391	51.4376022331	55.216110895	4.60038131475	5.47357439995
1.392	51.4422009807	55.2215798171	4.59711399674	5.46426981688
1.393	51.4467964975	55.2270394591	4.59391954541	5.45501405001
1.394	51.4513888566	55.232489871	4.59079861641	5.44580978155
1.395	51.4559781317	55.2379311058	4.58775168657	5.43665969372
1.396	51.4605643971	55.2433632188	4.58477911353	5.42756634951
1.397	51.4651477274	55.2487862682	4.58188140392	5.41853237152
1.398	51.4697281976	55.2542003144	4.57905891538	5.40956008434
1.399	51.474305883	55.2596054205	4.57631197572	5.40065211058
1.4	51.4788808595	55.265001652	4.57364088297	5.39181089401
1.401	51.4834532028	55.2703890769	4.57104584575	5.38303875923
1.402	51.4880229893	55.2757677653	4.56852713227	5.37433809042
1.403	51.4925902954	55.2811377899	4.56608498096	5.36571115255
1.404	51.4971551976	55.2864992257	4.56371945143	5.357160151
1.405	51.5017169619	55.2918521534	4.55980923772	5.34869533777
1.406	51.506274365	55.297196657	4.5549968183	5.34031176567
1.407	51.510827063	55.3025328149	4.55039927363	5.33200401068
1.408	51.515375276	55.3078607041	4.5460267365	5.32377439737
1.409	51.5199192343	55.313180404	4.54188984632	5.31562542915
1.41	51.5244591771	55.3184919963	4.53799572587	5.30755925179
1.411	51.5289953491	55.3237955651	4.53434821963	5.29957830906
1.412	51.5335279974	55.3290911965	4.5309484005	5.29168456793
1.413	51.5380573692	55.3343789791	4.52779507637	5.28388047218
1.414	51.5425837091	55.3396590033	4.52488473058	5.27616786957
1.415	51.5471072576	55.3449313616	4.52221217752	5.26854872704
1.416	51.551628249	55.3501961486	4.51977068186	5.26102519035
1.417	51.5561469592	55.3554534604	4.51764971018	5.25359851122
1.418	51.5606636028	55.3607033956	4.51563733816	5.24627178907
1.419	51.5651783363	55.3659460545	4.5138297081	5.2390460968
1.42	51.5696913594	55.3711815392	4.51221644878	5.23192310333
1.421	51.5742028612	55.376409953	4.51078724861	5.2249045372
1.422	51.5787130207	55.3816314013	4.50953161716	5.21799206734
1.423	51.583222006	55.386845991	4.50843912363	5.21118730307
1.424	51.5877299752	55.3920538306	4.50749921799	5.2044917345
1.425	51.5922370757	55.3972550298	4.50670176744	5.19790685177
1.426	51.596743445	55.4024497003	4.50603681803	5.19143420458
1.427	51.6012492109	55.407637955	4.5054949522	5.18507510424
1.428	51.6057544918	55.4128199081	4.50506681204	5.17883098125
1.429	51.6102593973	55.4179956751	4.50474411249	5.17270302773
1.43	51.6147640286	55.4231653729	4.50451850891	5.16669255495
1.431	51.6192684791	55.4283291195	4.50438249111	5.16080081463
1.432	51.6237728348	55.4334870343	4.50432896614	5.15502870083
1.433	51.6282771751	55.4386392374	4.50435161591	5.14937746525
1.434	51.6327815732	55.4437858502	4.50444442034	5.14384794235
1.435	51.6372860965	55.4489269947	4.50460219383	5.13844108582
1.436	51.641790808	55.4540627942	4.50482082367	5.13315784931
1.437	51.6462957659	55.4591933726	4.50509494543	5.1279989481
1.438	51.6508010237	55.4643188546	4.50542074442	5.12296503782
1.439	51.6553066315	55.4694393655	4.50579470396	5.11805677414
1.44	51.6598126356	55.4745550312	4.50621366501	5.11327469349
1.441	51.66431908	55.4796659783	4.50667512417	5.10861933231
1.442	51.668826006	55.4847723334	4.50717675686	5.10409098864
1.443	51.6733334526	55.489874224	4.50771653652	5.09969002008
1.444	51.6778414573	55.4949717774	4.50829279423	5.09541678429
1.445	51.6823500558	55.5000651214	4.50890409946	5.09127128124
1.446	51.6868592824	55.5051543839	4.50954908133	5.08725368977
1.447	51.6913691704	55.5102396928	4.51022690535	5.08336406946
1.448	51.6958797522	55.5153211759	4.51093649864	5.07960224152
1.449	51.700391059	55.5203989611	4.51167714596	5.07596814632
1.45	51.7049031216	55.525473176	4.51244807243	5.07246154547
1.451	51.7094159701	55.5305439479	4.51324892044	5.06908220053
1.452	51.7139296603	55.5356114037	4.51413136721	5.06582945585
1.453	51.7184442186	55.5406756703	4.51498526335	5.06270366907
1.454	51.7229596449	55.545736874	4.51586747169	5.0597037673
1.455	51.7274759674	55.5507951405	4.5167773366	5.05682933331
1.456	51.7319932133	55.555850595	4.51771444082	5.05407971144
1.457	51.7365114097	55.5609033621	4.51867842674	5.05145430565
1.458	51.7410305876	55.5659535654	4.51967746019	5.04895251989
1.459	51.7455507754	55.5710013284	4.52069807053	5.04657328129
1.46	51.7500719962	55.5760467729	4.52174347639	5.04431581497
1.461	51.7545942743	55.5810900205	4.52281272411	5.04217940569
1.462	51.7591176333	55.5861311917	4.52390527725	5.04016292095
1.463	51.763642096	55.5911704059	4.52502018213	5.03826540709
1.464	51.7681676844	55.5962077815	4.52615642548	5.03648585081
1.465	51.7726944192	55.601243436	4.52731317282	5.03482306004
1.466	51.7772223204	55.6062774855	4.52848923206	5.03327596188
1.467	51.7817514068	55.6113100451	4.52968364954	5.03184318542
1.468	51.7862816963	55.6163412285	4.53089517355	5.0305237174
1.469	51.7908132051	55.6213711485	4.53212243319	5.0293161869
1.47	51.7953459485	55.6263999162	4.53336429596	5.02821916342
1.471	51.7998799403	55.6314276414	4.53461921215	5.02723139524
1.472	51.8044151928	55.6364544329	4.53588587046	5.02635145187
1.473	51.808951717	55.6414803976	4.53716272116	5.02557790279
1.474	51.8134895225	55.6465056411	4.53844821453	5.02490913868
1.475	51.818028617	55.6515302676	4.53974074125	5.02434372902
1.476	51.8225690069	55.6565543795	4.54103881121	5.0238801837
1.477	51.8271106966	55.661578078	4.54234069586	5.02351677418
1.478	51.8316536892	55.6666014623	4.54364460707	5.02325195074
1.479	51.836197986	55.6716246304	4.54494893551	5.02308404446
1.48	51.8407435864	55.6766476781	4.54625189304	5.02301132679
1.481	51.8452904882	55.6816706998	4.54755175114	5.02303206921
1.482	51.8498386874	55.6866937881	4.54884660244	5.02314454317
1.483	51.8543881781	55.6917170337	4.55013471842	5.02334678173
1.484	51.8589389526	55.6967405257	4.55141425133	5.02363717556
1.485	51.8634910014	55.7017643512	4.55268341303	5.0240136981
1.486	51.8680443135	55.7067885953	4.5539405942	5.02447450161
1.487	51.8725988756	55.7118133414	4.55518370867	5.02501767874
1.488	51.8771546794	55.7168386709	4.5564237833	5.02564114332
1.489	51.8817117069	55.721864663	4.5576312542	5.02634310722
1.49	51.8862699321	55.7268913953	4.55881923437	5.02712136507
1.491	51.8908293347	55.731918943	4.55998581648	5.02797400951
1.492	51.8953898923	55.7369473794	4.56112933159	5.02889877558
1.493	51.8999515809	55.7419767756	4.56224781275	5.0298936367
1.494	51.9045143746	55.7470072006	4.56333971024	5.03095638752
1.495	51.909078246	55.7520387213	4.5644030571	5.03208494186
1.496	51.9136431657	55.7570714022	4.56543624401	5.03327697515
1.497	51.9182091025	55.7621053059	4.56643742323	5.03453034163
1.498	51.9227760237	55.7671404925	4.56740492582	5.0358427763
1.499	51.9273438947	55.7721770199	4.56833708286	5.03721195459
1.5	51.9319126793	55.7772149436	4.56923216581	5.03863561153
1.501	51.9364823396	55.7822543171	4.57008844614	5.04011130333
1.502	51.9410528361	55.7872951911	4.57090437412	5.041636765
1.503	51.9456241274	55.7923376143	4.57167828083	5.04320961237
1.504	51.9501961708	55.7973816328	4.57240843773	5.04482740164
1.505	51.9547689217	55.8024272904	4.57309341431	5.04648768902
1.506	51.9593423342	55.8074746284	4.57373154163	5.04818814993
1.507	51.9639163606	55.8125236855	4.57432126999	5.04992616177
1.508	51.9684909518	55.8175744983	4.57486116886	5.05169939995
1.509	51.9730660572	55.8226271007	4.57534956932	5.05350530148
1.51	51.9776416246	55.8276815239	4.57578510046	5.05534118414
1.511	51.9822176002	55.8327377969	4.57616627216	5.05720472336
1.512	51.9867939292	55.8377959459	4.57649153471	5.05909335613
1.513	51.9913705548	55.8428559949	4.5767596364	5.06100451946
1.514	51.9959474191	55.847917965	4.57696896791	5.06293565035
1.515	52.0005244627	55.8529818749	4.57711833715	5.06488412619
1.516	52.0051016251	55.8580477407	4.57720637321	5.06684744358
1.517	52.0096788441	55.8631155759	4.57723158598	5.06882292032
1.518	52.0142560564	55.8681853914	4.57719284296	5.07080805302
1.519	52.0188331972	55.8732571955	4.57708877325	5.07280027866
1.52	52.0234102006	55.8783309941	4.57691806555	5.07479685545
1.521	52.0279869994	55.8834067902	4.57667958736	5.07679527998
1.522	52.0325635252	55.8884845843	4.57637196779	5.07879298925
1.523	52.0371396988	55.8935643745	4.57597517967	5.08078736067
1.524	52.0417154496	55.898646156	4.57552647591	5.08277571201
1.525	52.0462907155	55.9037299217	4.57500517368	5.08475553989
1.526	52.0508654232	55.9088156615	4.57441031933	5.0867241025
1.527	52.0554394987	55.9139033631	4.57374060154	5.08867907524
1.528	52.0600128666	55.9189930115	4.57299518585	5.0906175971
1.529	52.0645854506	55.9240845889	4.57217276096	5.0925373435
1.53	52.0691571732	55.9291780754	4.57127231359	5.09443557262
1.531	52.0737279558	55.9342734481	4.57029283047	5.09630972147
1.532	52.0314805242	55.9395920487	-89.0651559234	5.54089146852
1.533	51.9914996394	55.9447841466	9.10338634253	4.84330421686
1.534	51.9540519053	55.9498541668	-83.9988547564	5.29673629999
1.535	51.9192838628	55.9548076148	14.4627698064	4.61015945673
1.536	51.8873114993	55.9596499299	-78.40749681	5.07447081804
1.537	51.8581735889	55.9643867564	20.1316759586	4.39918202162
1.538	51.8790409261	55.9687970066	21.6029984355	4.42131835222
1.539	51.8999222309	55.9732621	20.1596109867	4.50886845589
1.54	51.8738881965	55.977986931	-72.2276797295	4.94079363346
1.541	51.8506344621	55.9825948719	25.7202108502	4.27508813143
1.542	51.8296728822	55.9871112776	-67.6433705688	4.75772327185
1.543	51.8109715391	55.9915409158	30.2406843305	4.10155302286
1.544	51.7944892082	55.9958886591	-63.2053461671	4.59393340349
1.545	51.7801464213	56.0001597017	34.5197722316	3.94815194607
1.546	51.7678603706	56.00435903	-59.0918736458	4.450504601
1.547	51.7575205413	56.0084918074	38.4122151136	3.81505024433
1.548	51.7490180623	56.0125629514	-55.4171732068	4.32723760605
1.549	51.7422251296	56.0165775193	41.8313078284	3.7018981576
1.55	51.7370195434	56.0205403296	-52.2424802184	4.22372227907
1.551	51.7332671651	56.024456317	44.7377235889	3.60825252533
1.552	51.7308424613	56.0283301838	-49.5871311426	4.13948112726
1.553	51.729613263	56.0321667189	47.128734529	3.53358912468
1.554	51.7294581506	56.0359704754	-47.4389593601	4.07392370701
1.555	51.730252844	56.039746055	49.0283461809	3.47723555565
1.556	51.7318852246	56.043497811	-45.7635850906	4.02627635002
1.557	51.7342427685	56.0472301024	50.4786728024	3.43830651045
1.558	51.7372259271	56.05094702	-44.512355566	3.99552851915
1.559	51.7407361095	56.0546526159	51.532720387	3.41566324234
1.56	51.7446880475	56.0583506506	-43.62884444	3.98040628433
1.561	51.7489979281	56.0620448045	52.2486057281	3.40790140629
1.562	51.7535952632	56.0657384425	-43.0539355874	3.97937458754
1.563	51.7584108429	56.0694348125	52.6850950122	3.41336536407
1.564	51.7633885886	56.073136826	-42.7296035886	3.99066179991
1.565	51.7684730832	56.0768472484	52.8985926509	3.43018275499
1.566	51.7736215984	56.0805684924	-42.601562202	4.0123052597
1.567	51.778791175	56.0843028037	52.940715313	3.45631742477
1.568	51.7839510588	56.0880520659	-42.6209478378	4.04220700264
1.569	51.7890691803	56.0918179841	52.8571908474	3.48962932825
1.57	51.7941251526	56.095601898	-42.7452461123	4.07819843292
1.571	51.7524105457	56.0996238165	-40.6839677095	3.96563857794
1.572	51.7124938799	56.1035453002	-39.149363935	3.87732881308
1.573	51.6749728106	56.1073628896	-35.8927745819	3.75785005093
1.574	51.6397498063	56.1110882652	-34.5532340407	3.69290107489
1.575	51.6071684847	56.1147219424	-30.6094092131	3.57445341349
1.576	51.5771236212	56.1182744245	-29.4803178906	3.5305107832
1.577	51.5497699893	56.1217453641	-25.2269458175	3.41136842966
1.578	51.5250028958	56.1251438804	-24.3072412014	3.38566416502
1.579	51.5028313406	56.1284692396	-20.0358693004	3.26505416632
1.58	51.4831560295	56.1317291183	-19.3147528768	3.2547031641
1.581	51.4658791337	56.1349229051	-15.2390387654	3.13287049532
1.582	51.4509101661	56.1380568501	-14.6988965273	3.13501948118
1.583	51.4380784638	56.141130904	-10.9645080566	3.01308816671
1.584	51.4273044697	56.144149954	-10.5834800005	3.02501183748
1.585	51.4176567919	56.1471482683	-8.7118756175	2.9716168046
1.586	51.4098079788	56.1500943962	-6.98575079441	2.92063897848
1.587	51.4036140117	56.1529908578	-5.40218341351	2.87228411436
1.588	51.3989320898	56.1558400646	-3.96166038513	2.8261294961
1.589	51.3956200698	56.1586441959	-2.66237950325	2.78213322163
1.59	51.3935384153	56.1614053945	-1.50092953444	2.74026381969
1.591	51.3925517143	56.1641257994	-0.472472429276	2.70054614544
1.592	51.3925299474	56.1668075795	0.428938508034	2.66301387548
1.593	51.3933494746	56.1694529389	1.21011584997	2.62770479918
1.594	51.3948937869	56.1720641161	1.87850868702	2.59464967251
1.595	51.3970540414	56.174643375	2.4420004487	2.56386804581
1.596	51.3997294074	56.1771929912	2.90873134136	2.53536432981
1.597	51.4028272448	56.1797152359	3.28694355488	2.50912505388
1.598	51.4062631413	56.1822123571	3.584849298	2.48511737585
1.599	51.4099608256	56.1846865601	3.81051933765	2.46328866482
1.6	51.4138519811	56.1871399873	3.97179156542	2.44356572628
1.601	51.4178759753	56.189574698	4.07619678974	2.4258556962
1.602	51.4219795238	56.1919926494	4.130900383	2.41004699469
1.603	51.4261163035	56.1943956782	4.14265888929	2.39601045847
1.604	51.4302465272	56.1967854841	4.11778855324	2.38360136747
1.605	51.4343364943	56.1991636154	4.06214565039	2.37266117334
1.606	51.4383581253	56.201531456	3.98111617565	2.36302006245
1.607	51.4422884902	56.2038902156	3.87961363792	2.35449910164
1.608	51.4461093388	56.2062409217	3.76208341122	2.34691315889
1.609	51.4498066374	56.2085844147	3.63251388073	2.34007275105
1.61	51.4533701201	56.2109213447	3.49445140362	2.33378720284
1.611	51.4567928552	56.2132521717	3.35101878643	2.32786661386
1.612	51.4600708333	56.2155771672	3.20493751764	2.3221244216
1.613	51.4632025777	56.2178964193	3.05855119228	2.31637978554
1.614	51.4661887789	56.2202098386	2.91385126114	2.31045889854
1.615	51.4690319558	56.2225171669	2.77250266075	2.30419772863
1.616	51.4717361425	56.2248179872	2.63587063551	2.29744285345
1.617	51.4743066016	56.2271117354	2.50504750013	2.29005336761
1.618	51.4767495645	56.2293977128	2.38087832928	2.28190147877
1.619	51.4790719973	56.2316751007	2.26398712397	2.2728741765
1.62	51.4812813912	56.2339429744	2.15480077267	2.26287311316
1.621	51.4833855783	56.2362003188	2.05357331038	2.25181573629
1.622	51.4853925689	56.2384460442	1.96040791273	2.23963499069
1.623	51.487310412	56.2406790014	1.87527817488	2.22627955675
1.624	51.4891470749	56.2428979981	1.79804766178	2.21171373129
1.625	51.4909103428	56.2451018135	1.72848820686	2.19591712952
1.626	51.4926077353	56.2472892141	1.66629683971	2.17888396978
1.627	51.4942464393	56.2494589674	1.61111110449	2.16062277555
1.628	51.4958332562	56.2516098564	1.56252259016	2.14115506411
1.629	51.4973745625	56.2537406915	1.52009010315	2.12051510811
1.63	51.4988762827	56.2558503234	1.48335027695	2.09874856472
1.631	51.5003438716	56.2579376535	1.45182746649	2.07591164112
1.632	51.5017823066	56.2600016443	1.42504251003	2.05207002163
1.633	51.5031960878	56.2620413282	1.40251982212	2.02729767561
1.634	51.5045892447	56.264055815	1.38379406929	2.0016759038
1.635	51.5059653492	56.266044299	1.36841499805	1.975292027
1.636	51.5073275327	56.2680060644	1.35595184565	1.94823867083
1.637	51.5086785071	56.2699404899	1.3459969759	1.92061233521
1.638	51.5100205897	56.2718470523	1.33816814423	1.89251244068
1.639	51.5113557291	56.2737253289	1.33211064339	1.86404055357
1.64	51.5126855337	56.2755749987	1.32749855518	1.83529919386
1.641	51.5140113005	56.2773958439	1.32403492928	1.80639117956
1.642	51.5153340444	56.2791877489	1.32145291567	1.77741867304
1.643	51.5166545281	56.2809506994	1.31951439381	1.74848240614
1.644	51.5179732905	56.2826847813	1.3180103302	1.71968126297
1.645	51.5192906752	56.2843901776	1.3167591095	1.69111144543
1.646	51.5206068577	56.2860671662	1.31560575962	1.66286581755
1.647	51.5219218708	56.2877161161	1.31442046165	1.6350337863
1.648	51.5232356294	56.2893374834	1.3130967021	1.60770070553
1.649	51.5245479528	56.2909318074	1.31155002117	1.58094751835
1.65	51.5258585858	56.2924997064	1.30971592665	1.5548504591
1.651	51.5271672178	56.2940418721	1.30754822493	1.52948087454
1.652	51.5284735006	56.2955590652	1.3050172925	1.50490522385
1.653	51.5297770633	56.2970521101	1.30210798979	1.48118448257
1.654	51.5310775264	56.2985218896	1.29881817102	1.45837467909
1.655	51.5323745138	56.2999693402	1.2951567173	1.43652647734
1.656	51.5336676632	56.3013954461	1.29114204645	1.41568529606
1.657	51.5349566345	56.3028012343	1.28680044413	1.39589112997
1.658	51.536241117	56.3041877694	1.28216469288	1.3771790266
1.659	51.5375208356	56.3055561483	1.27727240324	1.35957878828
1.66	51.5387955543	56.3069074955	1.27216517925	1.34311544895
1.661	51.5400650803	56.3082429577	1.26688671112	1.32780897617
1.662	51.541329265	56.3095636995	1.26148271561	1.31367462873
1.663	51.5425880059	56.3108708985	1.25599902868	1.30072337389
1.664	51.5438412461	56.312165741	1.25048136711	1.28896152973
1.665	51.5450889738	56.3134494174	1.24497407675	1.27839130163
1.666	51.5463312208	56.3147231184	1.23951989412	1.26901072264
1.667	51.5475680604	56.3159880309	1.23415923119	1.26081413031
1.668	51.548799605	56.317245334	1.22892987728	1.2537920475
1.669	51.5500260029	56.3184961957	1.22386604548	1.2479314208
1.67	51.5512474354	56.3197417693	1.21899884939	1.24321579933
1.671	51.5524641127	56.3209831901	1.21435564756	1.23962569237
1.672	51.5536762703	56.322221572	1.2099596858	1.23713827133
1.673	51.5548841656	56.3234580053	1.20583069324	1.23572814465
1.674	51.556088073	56.3246935529	1.20198404789	1.23536705971
1.675	51.5572882808	56.3259292484	1.19843161106	1.23602390289
1.676	51.558485087	56.3271660931	1.19518077374	1.23766565323
1.677	51.5596787953	56.3284050543	1.19223564863	1.24025660753
1.678	51.5608697112	56.329647062	1.18959629536	1.24375885725
1.679	51.5620581391	56.3308930078	1.18725949526	1.24813264608
1.68	51.5632443781	56.3321437423	1.18521851301	1.2533364296
1.681	51.5644287193	56.3334000738	1.18346375227	1.25932645798
1.682	51.5656114422	56.3346627659	1.18198215961	1.26605784893
1.683	51.5667928127	56.3359325367	1.18075865507	1.2734836936
1.684	51.5679730796	56.3372100566	1.17977529764	1.28155601025
1.685	51.5691524732	56.3384959473	1.17901188135	1.29022544622
1.686	51.5703312024	56.3397907807	1.17844647169	1.29944139719
1.687	51.5715094532	56.3410950776	1.17805510759	1.30915224552
1.688	51.5726873871	56.3424093065	1.17781251669	1.31930553913
1.689	51.5738651394	56.3437338831	1.17769211531	1.32984775305
1.69	51.5750428186	56.3450691695	1.17766618729	1.34072494507
1.691	51.5762205048	56.3464154732	1.17770630121	1.35188251734
1.692	51.5773982496	56.3477730471	1.17778325081	1.36326521635
1.693	51.578576075	56.3491420886	1.17786765099	1.37481766939
1.694	51.5797539736	56.3505227395	1.177929461	1.38648420572
1.695	51.5809319079	56.3519150862	1.17793911695	1.39820915461
1.696	51.5821098108	56.3533191591	1.1778665781	1.40993660688
1.697	51.5832875854	56.354734933	1.17768263817	1.42161118984
1.698	51.5844651058	56.3561623274	1.17735809088	1.43317753077
1.699	51.5856422171	56.3576012065	1.17686444521	1.44458079338
1.7	51.5868187363	56.3590513802	1.176173985	1.45576655865
1.701	51.587994453	56.3605126042	1.17525941133	1.4666813612
1.702	51.58916913	56.361984581	1.17409467697	1.4772721529
1.703	51.5903425046	56.3634669606	1.17265450954	1.48748701811
1.704	51.5915142892	56.3649593416	1.17091464996	1.49727505445
1.705	51.5926841726	56.3664612724	1.16885215044	1.50658655167
1.706	51.5938518212	56.3679722523	1.16644495726	1.51537311077
1.707	51.59501688	56.3694917326	1.16367262602	1.52358746529
1.708	51.5961789741	56.3710191185	1.1605156064	1.53118437529
1.709	51.5973377098	56.3725537706	1.1569558382	1.53811979294
1.71	51.5984926761	56.3740950063	1.15297657251	1.54435163736
1.711	51.5996434457	56.3756421019	1.14856255054	1.54983955622
1.712	51.6007895768	56.3771942943	1.143699646	1.55454528332
1.713	51.6019306142	56.3787507833	1.13837528229	1.55843257904
1.714	51.603066091	56.3803107332	1.13257825375	1.56146734953
1.715	51.6041955296	56.3818732757	1.12629890442	1.56361752748
1.716	51.6053184434	56.3834375113	1.11952865124	1.564853549
1.717	51.606434338	56.3850025123	1.11226058006	1.56514835358
1.718	51.6075427128	56.3865673249	1.10448896885	1.56447696686
1.719	51.608643062	56.388130972	1.09620952606	1.56281721592
1.72	51.6097348796	56.3896924554	1.08742564917	1.56014955044
1.721	51.6108176562	56.3912507584	1.0781275034	1.55645644665
1.722	51.6118908781	56.3928048484	1.06831616163	1.55172353983
1.723	51.6129540324	56.3943536797	1.05799239874	1.54593902826
1.724	51.6140066079	56.395896196	1.0471585989	1.53909367323
1.725	51.6150480963	56.3974313333	1.03581804037	1.53118085861
1.726	51.6160779929	56.3989580221	1.02397525311	1.52219671011
1.727	51.6170957986	56.4004751905	1.01163607836	1.51214009523
1.728	51.6181010203	56.4019817669	0.998807370663	1.50101268291
1.729	51.6190931725	56.4034766824	0.985496997833	1.48881822824
1.73	51.6200717779	56.4049588734	0.971713840961	1.47556364536
1.731	51.6210363687	56.4064272843	0.957467794418	1.46125817299
1.732	51.6219864876	56.4078808703	0.942769825459	1.44591367245
1.733	51.6229216883	56.4093185993	0.927631676197	1.42954432964
1.734	51.623841537	56.4107394549	0.9120657444	1.41216689348
1.735	51.6247456128	56.4121424385	0.89608579874	1.39380025864
1.736	51.6256335085	56.4135265715	0.879705667496	1.37446570396
1.737	51.6265048316	56.4148908978	0.862940371037	1.3541867733
1.738	51.6273592046	56.4162344855	0.84580552578	1.33298879862
1.739	51.628196266	56.4175564297	0.828317344189	1.31089943647
1.74	51.6290156709	56.4188558534	0.810492515564	1.28794807196
1.741	51.6298170914	56.4201319104	0.792348325253	1.2641658783
1.742	51.6306002168	56.4213837862	0.773902475834	1.23958569765
1.743	51.6313647547	56.4226107001	0.755173385143	1.21424210072
1.744	51.6321104311	56.4238119066	0.736179292202	1.18817096949
1.745	51.6328369904	56.4249866969	0.716939389706	1.16140961647
1.746	51.6335441964	56.4261343999	0.697472631931	1.13399636745
1.747	51.634231832	56.4272543836	0.677798449993	1.10597091913
1.748	51.6348996994	56.4283460559	0.657936453819	1.07737374306
1.749	51.6355476208	56.4294088659	0.637906372547	1.04824626446
1.75	51.636175438	56.4304423043	0.61772787571	1.01863050461
1.751	51.6367830123	56.4314459042	0.597420811653	0.988569259644
1.752	51.6373702252	56.4324192417	0.57700496912	0.958105623722
1.753	51.6379369777	56.433361936	0.556500077248	0.927283108234
1.754	51.6384831906	56.4342736503	0.535925686359	0.896145343781
1.755	51.6390088041	56.435154091	0.515301287174	0.86473608017
1.756	51.6395137778	56.4360030086	0.494646012783	0.833099126816
1.757	51.6399980903	56.4368201972	0.473978936672	0.801278054714
1.758	51.6404617391	56.4376054944	0.453318655491	0.769316196442
1.759	51.6409047401	56.4383587806	0.432683467865	0.737256288528
1.76	51.6413271276	56.4390799792	0.412091374397	0.705140888691
1.761	51.6417289532	56.4397690555	0.391559958458	0.673011720181
1.762	51.6421102863	56.4404260163	0.371106147766	0.640909790993
1.763	51.6424712127	56.4410509089	0.350746512413	0.608875334263
1.764	51.6428118346	56.4416438204	0.330497264862	0.576947629452
1.765	51.6431322701	56.4422048767	0.310373723507	0.545165002346
1.766	51.6434326524	56.4427342415	0.290390729904	0.513564586639
1.767	51.6437131291	56.443232115	0.270562589169	0.482182323933
1.768	51.6439738618	56.4436987326	0.250902891159	0.451052963734
1.769	51.6442150255	56.4441343641	0.231424510479	0.420209884644
1.77	51.6444368075	56.4445393115	0.212139546871	0.389684915543
1.771	51.6446394071	56.4449139082	0.193059623241	0.359508574009
1.772	51.6448230346	56.4452585174	0.174195289612	0.329709768295
1.773	51.6449879105	56.4455735302	0.155556559563	0.300315737724
1.774	51.6451342651	56.4458593642	0.137152612209	0.271352291107
1.775	51.6452623374	56.446116462	0.118991911411	0.242843210697
1.776	51.6453723742	56.446345289	0.10108178854	0.214810788631
1.777	51.6454646298	56.4465463323	0.0834292173386	0.187275648117
1.778	51.6455393644	56.4467200982	0.0660399794579	0.160256206989
1.779	51.6455968441	56.4468671111	0.0489194393158	0.133769512177
1.78	51.6456373397	56.4469879111	0.0320716500282	0.107830524445
1.781	51.6456611256	56.4470830527	0.0155001878738	0.0824524760246
1.782	51.6456684796	56.4471531023	-0.000792384147644	0.0576466917992
1.783	51.6456596814	56.447198637	-0.0168039798737	0.0334227085114
1.784	51.6456350126	56.4472202424	-0.0325337052345	0.00978809595108
1.785	51.6455947551	56.4472185108	-0.047981262207	-0.0132513046265
1.786	51.6455391909	56.4471940394	-0.0631471276283	-0.0356915593147
1.787	51.6454686011	56.4471474284	-0.078032553196	-0.0575304031372
1.788	51.645383265	56.4470792795	-0.0926395654678	-0.078767478466
1.789	51.6452834598	56.4469901936	-0.106970906258	-0.0994042754173
1.79	51.6451694593	56.4468807696	-0.121030092239	-0.119443774223
1.791	51.6450415337	56.4467516023	-0.134821116924	-0.13889080286
1.792	51.6448999487	56.446603281	-0.148348867893	-0.157751739025
1.793	51.644744965	56.4464363878	-0.16161864996	-0.176034748554
1.794	51.6445768374	56.4462514958	-0.174636602402	-0.193749368191
1.795	51.6443958144	56.4460491677	-0.187409341335	-0.210906803608
1.796	51.6442021378	56.4458299546	-0.199943840504	-0.227519512177
1.797	51.6439960419	56.4455943941	-0.21224796772	-0.243601560593
1.798	51.6437777531	56.4453430093	-0.224329710007	-0.259168148041
1.799	51.6435474895	56.4450763072	-0.236197650433	-0.274235963821
1.8	51.6433054602	56.4447947778	-0.247860848904	-0.288822770119
1.801	51.6430518655	56.4444988927	-0.259328722954	-0.302947461605
1.802	51.6427868957	56.444189104	-0.27061098814	-0.316629946232
1.803	51.6425107314	56.4438658434	-0.281717598438	-0.329891324043
1.804	51.6422235431	56.443529521	-0.292658865452	-0.342753529549
1.805	51.641925491	56.4431805247	-0.303445458412	-0.355239093304
1.806	51.6416167243	56.4428192194	-0.314088046551	-0.367371499538
1.807	51.6412973815	56.4424459461	-0.324597418308	-0.379175066948
1.808	51.6409675904	56.4420610213	-0.334984838963	-0.390674591064
1.809	51.6406274675	56.4416647365	-0.345261156559	-0.401895046234
1.81	51.6402771181	56.4412573579	-0.35543769598	-0.412862300873
1.811	51.6399166365	56.4408391255	-0.36552554369	-0.423602461815
1.812	51.6395461058	56.4404102534	-0.375535845757	-0.434141755104
1.813	51.639165598	56.4399709292	-0.385479748249	-0.444506585598
1.814	51.638775174	56.4395213141	-0.395368158817	-0.454723715782
1.815	51.638374884	56.4390615425	-0.405211985111	-0.46481949091
1.816	51.637964767	56.4385917225	-0.415021955967	-0.474820613861
1.817	51.6375448518	56.4381119355	-0.424808561802	-0.484753489494
1.818	51.6371151565	56.4376222367	-0.43458199501	-0.49464404583
1.819	51.6366756894	56.4371226556	-0.444352328777	-0.504518270493
1.82	51.6362264486	56.4366131957	-0.454129338264	-0.514401555061
1.821	51.6357674227	56.4360938355	-0.463922441006	-0.524318754673
1.822	51.6352985911	56.4355645289	-0.473740637302	-0.534294426441
1.823	51.6348199245	56.4350252055	-0.483592748642	-0.544352412224
1.824	51.6343313846	56.4344757715	-0.493487119675	-0.554515719414
1.825	51.6338329253	56.4339161102	-0.503431499004	-0.564806818962
1.826	51.6333244928	56.4333460832	-0.51343357563	-0.575247228146
1.827	51.6328060259	56.4327655307	-0.523500204086	-0.585857689381
1.828	51.6322774567	56.4321742729	-0.533638060093	-0.596658051014
1.829	51.6317387111	56.4315721103	-0.543853163719	-0.607667028904
1.83	51.631189709	56.4309588257	-0.554151058197	-0.618902385235
1.831	51.6306303651	56.4303341841	-0.564536869526	-0.630380749702
1.832	51.6300605891	56.4296979348	-0.575015068054	-0.642117857933
1.833	51.6294802869	56.429049812	-0.585589528084	-0.654127836227
1.834	51.6288893601	56.4283895361	-0.596263945103	-0.666423916817
1.835	51.6282877077	56.4277168151	-0.607040941715	-0.679018139839
1.836	51.6276752257	56.4270313455	-0.617922961712	-0.691921114922
1.837	51.6270518083	56.4263328138	-0.628911852837	-0.705142199993
1.838	51.626417348	56.4256208979	-0.640008687973	-0.718689501286
1.839	51.6257717366	56.4248952683	-0.651214182377	-0.732569754124
1.84	51.6251148653	56.4241555893	-0.662528455257	-0.746788322926
1.841	51.6244466256	56.4234015205	-0.673950850964	-0.761349260807
1.842	51.62376691	56.4226327182	-0.68548053503	-0.776255309582
1.843	51.6230756118	56.4218488367	-0.697115838528	-0.791507720947
1.844	51.6223726265	56.4210495295	-0.708854734898	-0.807106733322
1.845	51.6216578519	56.4202344508	-0.720694482327	-0.823050737381
1.846	51.6209311887	56.4194032568	-0.732631981373	-0.839337229729
1.847	51.6201925409	56.4185556071	-0.744663596153	-0.855962276459
1.848	51.6194418165	56.4176911658	-0.756785333157	-0.872920453548
1.849	51.6186789277	56.4168096029	-0.768992245197	-0.890205323696
1.85	51.6179037919	56.4159105956	-0.781279444695	-0.907809257507
1.851	51.6171163315	56.4149938294	-0.793641388416	-0.925723195076
1.852	51.6163164787	56.4140589994	-0.806064248085	-0.943936705589
1.853	51.61550417	56.4131058115	-0.8185531497	-0.962439060211
1.854	51.6146793442	56.4121339832	-0.831098496914	-0.981217622757
1.855	51.6138419483	56.4111432449	-0.843693196774	-1.00025904179
1.856	51.6129919369	56.4101333409	-0.856329739094	-1.01954895258
1.857	51.6121292718	56.4091040305	-0.869000315666	-1.03907203674
1.858	51.6112539231	56.4080550885	-0.881697177887	-1.05881202221
1.859	51.6103658687	56.4069863065	-0.894411683083	-1.07875198126
1.86	51.6094650951	56.4058974936	-0.907135546207	-1.09887391329
1.861	51.6085515974	56.4047884769	-0.919859826565	-1.11915934086
1.862	51.6076253797	56.4036591028	-0.932575702667	-1.13958889246
1.863	51.6066864548	56.402509237	-0.945274114609	-1.16014283895
1.864	51.6057348449	56.4013387653	-0.957945823669	-1.18080067635
1.865	51.6047705812	56.4001475942	-0.97058147192	-1.2015414834
1.866	51.6037937046	56.3989356514	-0.983171880245	-1.22234404087
1.867	51.602804265	56.397702886	-0.995707273483	-1.24318671227
1.868	51.6018023221	56.396449269	-1.00817853212	-1.26404744387
1.869	51.6007879448	56.3951747932	-1.02057605982	-1.28490406275
1.87	51.5997612115	56.3938794741	-1.03289055824	-1.30573421717
1.871	51.5987222099	56.3925633492	-1.04511266947	-1.32651555538
1.872	51.5976710369	56.3912264787	-1.05723321438	-1.34722548723
1.873	51.5966077988	56.3898689452	-1.06924313307	-1.36784160137
1.874	51.5955326106	56.3884908536	-1.08113330603	-1.38834154606
1.875	51.5944455964	56.3870923313	-1.09289503098	-1.40870314837
1.876	51.593346889	56.3856735275	-1.10451984406	-1.42890441418
1.877	51.5922366295	56.3842346135	-1.1159992218	-1.4489235878
1.878	51.5911149674	56.382775782	-1.12732505798	-1.46873933077
1.879	51.5899820602	56.381297247	-1.13848948479	-1.48833078146
1.88	51.5888380729	56.379799243	-1.14948505163	-1.50767719746
1.881	51.5876831782	56.3782820251	-1.16030430794	-1.52675867081
1.882	51.5865175558	56.376745868	-1.17094051838	-1.54555571079
1.883	51.5853413921	56.3751910655	-1.18138682842	-1.56404930353
1.884	51.5841548801	56.3736179301	-1.19163715839	-1.58222138882
1.885	51.5829582187	56.3720267924	-1.20168560743	-1.60005414486
1.886	51.5817516126	56.3704179998	-1.21152663231	-1.61753094196
1.887	51.5805352717	56.3687919165	-1.22115516663	-1.63463568687
1.888	51.5793094109	56.3671489221	-1.23056656122	-1.6513530612
1.889	51.5780742494	56.3654894113	-1.23975652456	-1.66766864061
1.89	51.5768300104	56.3638137925	-1.24872136116	-1.68356883526
1.891	51.575576921	56.3621224875	-1.25745761395	-1.69904112816
1.892	51.5743152111	56.3604159301	-1.26596224308	-1.7140737772
1.893	51.5730451135	56.3586945653	-1.27423298359	-1.72865581512
1.894	51.5717668631	56.3569588486	-1.28226774931	-1.74277758598
1.895	51.5704806968	56.3552092447	-1.29006493092	-1.75643026829
1.896	51.5691868525	56.3534462266	-1.29762357473	-1.76960587502
1.897	51.5678855694	56.3516702748	-1.3049428463	-1.78229773045
1.898	51.5665770865	56.3498818759	-1.31202280521	-1.79449999332
1.899	51.5652616434	56.348081522	-1.31886357069	-1.80620795488
1.9	51.5639394786	56.3462697091	-1.32546597719	-1.81741780043
1.901	51.5626108301	56.3444469368	-1.33183115721	-1.82812684774
1.902	51.5612759341	56.3426137067	-1.33796077967	-1.83833342791
1.903	51.5599350253	56.3407705216	-1.34385687113	-1.84803682566
1.904	51.5585883359	56.3389178845	-1.3495220542	-1.85723739862
1.905	51.5572360953	56.3370562975	-1.35495907068	-1.86593651772
1.906	51.5558785301	56.335186261	-1.36017137766	-1.87413656712
1.907	51.5545158632	56.3333082723	-1.3651625514	-1.88184076548
1.908	51.5531483136	56.3314228252	-1.36993670464	-1.88905352354
1.909	51.551776096	56.3295304084	-1.37449836731	-1.89577996731
1.91	51.5503994207	56.3276315054	-1.3788523078	-1.90202623606
1.911	51.5490184927	56.3257265925	-1.3830036521	-1.90779942274
1.912	51.5476335119	56.3238161392	-1.38695788383	-1.91310733557
1.913	51.5462446727	56.3219006062	-1.39072066545	-1.91795867682
1.914	51.5448521633	56.3199804453	-1.39429825544	-1.92236298323
1.915	51.5434561658	56.3180560985	-1.39769661427	-1.92633062601
1.916	51.5420568562	56.3161279969	-1.40092265606	-1.92987257242
1.917	51.5406544034	56.3141965604	-1.40398299694	-1.93300056458
1.918	51.5392489697	56.3122621966	-1.40688461065	-1.93572694063
1.919	51.53784071	56.3103253008	-1.40963470936	-1.93806481361
1.92	51.5364297723	56.3083862545	-1.41224062443	-1.94002765417
1.921	51.5350162971	56.3064454258	-1.41470992565	-1.94162976742
1.922	51.5336004171	56.304503168	-1.41705006361	-1.94288575649
1.923	51.5321822577	56.3025598199	-1.41926884651	-1.94381058216
1.924	51.5307619362	56.3006157046	-1.42137408257	-1.94441992044
1.925	51.5293395623	56.2986711299	-1.42337363958	-1.94472962618
1.926	51.5279152378	56.2967263871	-1.42527544498	-1.94475585222
1.927	51.5264890564	56.2947817516	-1.42708736658	-1.94451516867
1.928	51.525061104	56.2928374819	-1.4288173914	-1.94402420521
1.929	51.5236314587	56.2908938199	-1.43047332764	-1.94330000877
1.93	51.5222001904	56.2889509901	-1.43206316233	-1.94235950708
1.931	51.5207673616	56.2870092004	-1.43359464407	-1.94121986628
1.932	51.5193330265	56.2850686413	-1.43507552147	-1.93989831209
1.933	51.517897232	56.2831294862	-1.43651342392	-1.93841201067
1.934	51.5164600174	56.2811918911	-1.43791592121	-1.93677812815
1.935	51.5150214143	56.2792559952	-1.43929028511	-1.93501377106
1.936	51.5135814472	56.2773219205	-1.44064384699	-1.93313574791
1.937	51.5121401334	56.2753897721	-1.44198364019	-1.93116098642
1.938	51.5106974833	56.2734596387	-1.44331663847	-1.92910593748
1.939	51.5092535003	56.2715315923	-1.44464945793	-1.92698693275
1.94	51.5078081813	56.2696056888	-1.44598859549	-1.92481988668
1.941	51.5063615168	56.2676819686	-1.44734036922	-1.9226205945
1.942	51.5049134913	56.2657604562	-1.44871068001	-1.92040419579
1.943	51.5034640832	56.2638411613	-1.4501054287	-1.91818571091
1.944	51.5020132654	56.2619240787	-1.45153021812	-1.91597950459
1.945	51.5005610053	56.2600091891	-1.45299011469	-1.91379958391
1.946	51.4991072651	56.2580964596	-1.45449018478	-1.91165941954
1.947	51.4976520024	56.256185844	-1.45603519678	-1.90957188606
1.948	51.4961951701	56.2542772833	-1.45762944221	-1.90754938126
1.949	51.4947367168	56.2523707068	-1.45927715302	-1.90560370684
1.95	51.4932765873	56.250466032	-1.46098202467	-1.90374600887
1.951	51.4918147225	56.2485631655	-1.46274757385	-1.90198689699
1.952	51.4903510602	56.246662004	-1.46457707882	-1.90033608675
1.953	51.488885535	56.2447624344	-1.46647328138	-1.89880305529
1.954	51.487418079	56.2428643348	-1.46843874454	-1.89739620686
1.955	51.4859486217	56.2409675751	-1.47047579288	-1.89612329006
1.956	51.4844770906	56.2390720177	-1.47258639336	-1.89499163628
1.957	51.4830034114	56.2371775181	-1.47477203608	-1.8940076232
1.958	51.4815275084	56.2352839258	-1.47703403234	-1.89317691326
1.959	51.4800493047	56.2333910852	-1.47937339544	-1.89250445366
1.96	51.4785687226	56.2314988356	-1.48179084063	-1.89199465513
1.961	51.4770856837	56.2296070129	-1.48428678513	-1.89165091515
1.962	51.4756001098	56.2277154493	-1.48686116934	-1.89147615433
1.963	51.4741119222	56.2258239751	-1.48951393366	-1.89147239923
1.964	51.4726210431	56.2239324184	-1.49224442244	-1.89164102077
1.965	51.4711273949	56.2220406066	-1.49505198002	-1.8919827342
1.966	51.4696309011	56.2201483665	-1.49793559313	-1.89249753952
1.967	51.4681314864	56.2182555253	-1.50089395046	-1.89318478107
1.968	51.4666290767	56.2163619114	-1.5039255023	-1.89404302835
1.969	51.4651235997	56.2144673548	-1.5070284605	-1.89507037401
1.97	51.4636149851	56.2125716875	-1.51020073891	-1.89626413584
1.971	51.4621031646	56.2106747449	-1.51344031096	-1.89762115479
1.972	51.4605880721	56.2087763656	-1.51674461365	-1.89913749695
1.973	51.4590696443	56.2068763924	-1.52011096478	-1.90080887079
1.974	51.4575478205	56.2049746728	-1.52353668213	-1.90263032913
1.975	51.4560225428	56.2030710594	-1.52701872587	-1.90459650755
1.976	51.4544937564	56.2011654105	-1.53055405617	-1.90670138597
1.977	51.4529614098	56.1992575906	-1.53413927555	-1.90893852711
1.978	51.4514254546	56.1973474707	-1.53777098656	-1.91130131483
1.979	51.4498858462	56.1954349288	-1.54144585133	-1.91378235817
1.98	51.4483425432	56.1935198506	-1.54516005516	-1.91637420654
1.981	51.4467955082	56.191602129	-1.54891008139	-1.91906893253
1.982	51.4452447072	56.1896816655	-1.5526919961	-1.92185825109
1.983	51.4436901102	56.1877583695	-1.5565020442	-1.92473375797
1.984	51.4421316947	56.1858321594	-1.56032896042	-1.92768633366
1.985	51.4405694406	56.1839029625	-1.56417930126	-1.93070757389
1.986	51.4390033276	56.1819707146	-1.56804674864	-1.93378818035
1.987	51.4374333406	56.1800353611	-1.57192730904	-1.93691879511
1.988	51.4358594683	56.1780968566	-1.57581716776	-1.94009023905
1.989	51.4342817036	56.1761551649	-1.57971227169	-1.94329315424
1.99	51.432700043	56.1742102594	-1.58360886574	-1.94651794434
1.991	51.4311144871	56.1722621228	-1.5875031352	-1.9497551918
1.992	51.4295250399	56.1703107474	-1.59139126539	-1.95299559832
1.993	51.4279317094	56.1683561348	-1.59526962042	-1.95622974634
1.994	51.4263345073	56.1663982957	-1.599134624	-1.95944845676
1.995	51.4247334486	56.1644372503	-1.60298281908	-1.96264243126
1.996	51.4231285518	56.1624730276	-1.60681068897	-1.96580290794
1.997	51.4215198389	56.1605056657	-1.61061519384	-1.96892094612
1.998	51.4199073348	56.1585352113	-1.61439311504	-1.97198796272
1.999	51.4182910675	56.1565617194	-1.61814147234	-1.97499579191
[truncated: 29,344 more rows]
