# Supplementary material for: Roll Angle Estimation of a Motorcycle through Inertial Measurements
Source: Sensors (Basel). 2021 Oct 5;21(19):6626. doi: 10.3390/s21196626 (PMC8512544; doi:10.3390/s21196626)
Supplement: Supplementary file 1 [file sensors-21-06626-s001.zip › supplementary_material/WheelSensor_circular_outside.csv]

0	0	0	277.055677829	848.147919038
0.001	0.297034188932	0.848720460605	317.012700034	849.293002172
0.002	0.771877093672	1.88199897998	632.673109446	1217.26403657
0.003	1.51055208515	3.22942755883	844.676873518	1477.59312113
0.004	2.42425313127	4.79778286208	982.725218714	1659.11748539
0.005	3.44928420958	6.51877379833	1067.33693791	1782.8643871
0.006	4.53937779396	8.34228806873	1112.85023084	1864.1641537
0.007	5.66051079004	10.2314782193	1129.41576133	1914.21614744
0.008	6.78738274137	12.1591977314	1124.32814132	1941.22287679
0.009	7.90100800915	14.105414187	1102.92239422	1951.21003427
0.01	8.98705998322	16.0553288727	1069.18155393	1948.61933724
0.011	10.0347260704	17.9980073195	1026.15062039	1936.73755625
0.012	11.0359110739	19.9253799203	976.219386586	1918.00764543
0.013	11.9846784883	21.8315112868	921.315442354	1894.25508753
0.014	12.8768536167	23.7120654693	863.034814472	1866.85327742
0.015	13.70973535	25.5639146464	802.728652015	1836.8450769
0.016	14.4818789273	27.3848536237	741.558502642	1805.03287771
0.017	15.1929226931	29.1733931075	680.529028915	1772.04608984
0.018	15.8434396132	30.9286124264	620.504811238	1738.39254792
0.019	16.4348003622	32.6500580166	562.216686863	1704.49863243
0.02	16.9690399399	34.3376782068	506.262468407	1670.74174796
0.021	17.448724411	35.9917881166	453.106473804	1637.47807181
0.022	17.876818502	37.6130612119	403.081708242	1605.06811878
0.023	18.2565580995	39.2025465984	356.397486854	1573.90265425
0.024	18.5913336938	40.7617138653	313.153701571	1544.4318795
0.025	18.884591062	42.2925306827	273.361034898	1517.20175523
0.026	19.1397539205	43.7975831212	236.964682163	1492.90312177
0.027	19.3601703091	45.2802559325	203.86809498	1472.44250081
0.028	19.5490948029	46.7355847914	173.980892622	1438.21521705
0.029	19.7097134799	48.1311171273	147.256461361	1352.84945479
0.03	19.8451374455	49.4327610122	123.591469801	1250.43831502
0.031	19.9583856582	50.625504689	102.904955643	1135.04903851
0.032	20.0523963065	51.6983984157	85.1163409087	1010.73841494
0.033	20.1323001844	52.6444110846	74.6914150608	881.286922953
0.034	20.3432020023	53.4543891472	347.112220623	738.669202091
0.035	20.7405210556	54.126276715	447.52588609	605.105933485
0.036	21.2188799075	54.6674531013	509.191817584	477.246839239
0.037	21.7456183628	55.084750876	544.285093077	357.348710041
0.038	22.2981612207	55.3870408938	560.800622636	247.231325635
0.039	22.8606487456	55.5847757432	564.174427309	148.238373221
0.04	23.4218152594	55.6895135343	558.158600303	61.2372089308
0.041	23.9735892438	55.7134544855	545.389368448	-13.3553065071
0.042	24.5101631452	55.6690122754	527.758434336	-75.5291136913
0.043	25.0273707961	55.5684346249	506.656867395	-125.626187391
0.044	25.5222670371	55.4234814473	483.135614627	-164.280167702
0.045	26.0467115309	55.2448745715	565.753372975	-192.93358405
0.046	26.5989909377	55.042787832	538.805440725	-211.239894868
0.047	27.1244091278	54.8265790023	512.030939342	-221.177764566
0.048	27.6233365032	54.604014192	485.823811565	-223.951855932
0.049	28.0964901211	54.3816469353	460.483424094	-220.782657549
0.05	28.5448498368	54.1648217773	436.236007324	-212.867658444
0.051	28.969592578	53.9577138272	413.249475073	-201.348241786
0.052	29.3720393962	53.7633985979	391.644161433	-187.282216853
0.053	29.7536120142	53.5839465407	371.501074526	-171.621897478
0.054	30.1157968683	53.4205367459	352.868633659	-155.197692079
0.055	30.4601153936	53.2735842777	335.768417038	-138.707244303
0.056	30.7880996837	53.1428755523	320.200163106	-122.710206579
0.057	31.1012728191	53.027706098	306.146107585	-107.628702054
0.058	31.4011332082	52.9270150454	293.574670666	-93.7534030732
0.059	31.6891422951	52.8395108872	282.443503078	-81.2549133692
0.06	31.9667150097	52.7637835332	272.7019263	-70.1997946333
0.061	32.2352123912	52.6983985534	264.292836545	-60.5701650102
0.062	32.4959358936	52.6419707771	257.15416822	-52.2853874899
0.063	32.7501229893	52.5932160539	251.220023204	-45.224058928
0.064	32.9989437845	52.5509818183	246.4215673	-39.244412329
0.065	33.2434984577	52.5142588912	242.687779119	-34.2014417313
0.066	33.4848152156	52.4821821645	239.945736598	-29.952011656
0.067	33.7238493379	52.4540085749	238.12250809	-26.3951675966
0.068	33.9614827152	52.4290997117	237.144246526	-23.4225588851
0.069	34.1985235844	52.4069100352	236.937491713	-20.9567939974
0.07	34.4357071443	52.3869623941	237.42962811	-18.9384882785
0.071	34.6736966683	52.3688316259	238.549420012	-17.3230481893
0.072	34.9130853637	52.3521313784	240.227970722	-16.0774466638
0.073	35.1543981854	52.3365039899	242.397672649	-15.1773304101
0.074	35.3980941893	52.3216129652	244.994335227	-14.6047189236
0.075	35.6445696939	52.3071375861	247.956674008	-14.346039379
0.076	35.8941613822	52.2927693109	251.226702617	-14.3905109279
0.077	36.1471502596	52.2782094374	254.751052176	-14.7292361557
0.078	36.4037640595	52.2631687951	258.476547586	-15.3520485051
0.079	36.6641809336	52.2473680303	262.357200646	-16.2494810782
0.08	36.9285343438	52.2305383406	266.349619666	-17.409898214
0.081	37.1969162338	52.2124236964	270.414160237	-18.8193902746
0.082	37.4693808116	52.1927833036	274.514995535	-20.4613953866
0.083	37.7459481158	52.1713943191	278.619612858	-22.3165734634
0.084	38.0266076081	52.148054573	282.69937165	-24.3629188519
0.085	38.3113217732	52.1225850914	286.728958617	-26.5760441963
0.086	38.6000294352	52.0948322793	290.686365264	-28.9295801185
0.087	38.892648989	52.0646696775	294.552742423	-31.3956234735
0.088	39.1890814807	52.0319992717	298.312240873	-33.9451881833
0.089	39.4892135205	51.9967523621	301.951838873	-36.5486308783
0.09	39.7917687187	51.9595142298	303.158557439	-37.9276338145
0.091	40.0977701532	51.9196426582	308.844311528	-41.8155093789
0.092	40.4071613166	51.8772406053	309.938015398	-42.9885964394
0.093	40.7197092127	51.8322678475	315.157776793	-46.956919089
0.094	41.0353624842	51.7848503062	316.148766203	-47.8781635147
0.095	41.3538720521	51.7350386517	320.870369578	-51.7451454736
0.096	41.6751923654	51.6829706354	321.770257043	-52.3908871822
0.097	41.999069462	51.6287891964	325.983936114	-55.9719907753
0.098	42.3231599997	51.571949016	322.197139278	-57.7083699889
0.099	42.6410484338	51.513533733	313.579728972	-59.1221960895
0.1	42.9493040596	51.4538337545	302.9315226	-60.2777608447
0.101	43.2461873135	51.3931186363	290.834985152	-61.1524757184
0.102	43.5304888759	51.3316739936	277.768139668	-61.7368095368
0.103	43.8014344214	51.2697941801	264.122951254	-62.0228174441
0.104	44.0586045039	51.2077804342	250.217213796	-62.0046743862
0.105	44.3018656046	51.1459385636	236.304987637	-61.6790669486
0.106	44.5313109856	51.0845762975	222.585774316	-61.0454651266
0.107	44.7472101669	51.0240004192	209.212588346	-60.1062915437
0.108	44.9499659928	50.9645137729	196.299063526	-58.8670010939
0.109	45.1400783803	50.9064122316	183.925711341	-57.3360814452
0.11	45.3181139517	50.8499816991	172.145431476	-55.5249835551
0.111	45.484680847	50.795495212	160.988359086	-53.4479907081
0.112	45.6404080867	50.7432101995	150.466120334	-51.1220341437
0.113	45.7901936212	50.692613112	149.104948627	-50.0721409582
0.114	45.9302474376	50.644696866	131.00268429	-45.7603509799
0.115	46.0607124317	50.5994679547	129.927303804	-44.6974716969
0.116	46.1826124525	50.5573038208	113.872737773	-39.6307961307
0.117	46.2960501195	50.5181920505	113.002596404	-38.5927444436
0.118	46.4019879321	50.4824270353	98.8730286639	-32.9372858889
0.119	46.5004941615	50.4499795322	98.1394302491	-31.957720302
0.12	46.5924313819	50.4210506332	85.7350105476	-25.9000777192
0.121	46.6778405265	50.3955968302	85.0832786188	-25.0075282678
0.122	46.7574691739	50.3737208133	74.1740162335	-18.7445056103
0.123	46.8313381623	50.3553676952	73.5639605653	-17.9617305323
0.124	46.9000811559	50.3405418861	63.922026623	-11.6898876987
0.125	46.9637057223	50.3291801622	63.3271060456	-11.0335601978
0.126	47.0227423225	50.3211937026	54.7460944559	-4.93935884908
0.127	47.0771912281	50.3165139881	54.1517166737	-4.42007026449
0.128	47.1274954236	50.3149683336	46.4566744044	1.32876130193
0.129	47.1736527599	50.3164858229	45.8579980768	1.70621731877
0.13	47.2160361578	50.3208227465	38.9087978452	6.96762990952
0.131	47.254644729	50.3279084311	38.3083445523	7.20373916626
0.132	47.2897982076	50.337443454	31.9986126572	11.8663068153
0.133	47.3214994779	50.3493596761	31.4039279278	11.9661373124
0.134	47.3500300953	50.3633186701	25.65730685	15.951850675
0.135	47.375398168	50.3792567129	25.0788384378	15.9242349826
0.136	47.3978594405	50.3968134079	19.8437066488	19.1891549304
0.137	47.4174277989	50.4159308907	19.2930102125	19.0458107404
0.138	47.4343428815	50.4362431622	14.5371548757	21.5787322223
0.139	47.4486241898	50.4576992171	14.0254618376	21.3333776258
0.14	47.4605019109	50.4799422993	9.72998024151	23.1527867839
0.141	47.4700004848	50.5029288411	9.26716753468	22.8202967793
0.142	47.4773377015	50.5263271177	5.40726584569	23.9762563445
0.143	47.4825495481	50.5500980309	5.01642737538	23.5655701719
0.144	47.4858586793	50.5739371327	1.60183515027	24.1126332395
0.145	47.487295417	50.5978173848	1.2716402486	23.6478710026
0.146	47.487079783	50.6214735778	-1.70290834457	23.664515052
0.147	47.4852435696	50.6448856236	-1.96951849014	23.1595765315
0.148	47.4825478553	50.6678314151	-3.42191009969	22.7320064493
0.149	47.478461828	50.6902968286	-4.7501443997	22.198820632
0.15	47.4731065443	50.7121821491	-5.96042297781	21.5718202516
0.151	47.4665995457	50.7333996769	-7.05357440561	20.8632353619
0.152	47.4590571256	50.7538737399	-8.0312657617	20.0848906785
0.153	47.450593583	50.7735403459	-8.8958193101	19.2483213954
0.154	47.4413207337	50.7923467894	-9.64987938851	18.3645655401
0.155	47.4313473752	50.8102511135	-10.296837531	17.4440827481
0.156	47.4207787175	50.8272214865	-10.8404778689	16.4966632426
0.157	47.409715972	50.8432355016	-11.2850131392	15.5313669294
0.158	47.3982559478	50.8582794246	-11.6350352168	14.5564790294
0.159	47.3864906986	50.8723474061	-11.8954633698	13.5794838704
0.16	47.3745072217	50.8854406756	-12.0714903735	12.6070551462
0.161	47.3623872127	50.8975667338	-12.1685275361	11.6450612471
0.162	47.3502068742	50.9087385564	-12.192149464	10.6985840313
0.163	47.3380367799	50.9189738231	-12.1480392292	9.7719492875
0.164	47.3259417929	50.9282941812	-12.0419348106	8.86876703426
0.165	47.3139810368	50.9367245546	-11.8795773871	7.99197972938
0.166	47.302207917	50.9442925027	-11.6666621938	7.14391636103
0.167	47.2906701897	50.9510276362	-11.4087922834	6.32635074481
0.168	47.2794100756	50.9569610926	-11.1114359125	5.5405619964
0.169	47.2684644138	50.9621250714	-10.7798877135	4.78739560768
0.17	47.257864853	50.9665524311	-10.4192340299	4.0673237294
0.171	47.2476380746	50.9702763445	-10.0343227126	3.38050309941
0.172	47.2378060446	50.9733300109	-9.62973734736	2.72682985291
0.173	47.2283862878	50.9757464209	-9.2097761631	2.10599008575
0.174	47.219392182	50.9775581688	-8.77843549475	1.517505683
0.175	47.2108332653	50.9787973092	-8.3393977657	0.960775025189
0.176	47.2027155545	50.9794952508	-7.89602387324	0.435108300298
0.177	47.1950418677	50.9796826837	-7.45134979486	-0.0602424740791
0.178	47.1878121492	50.9793895332	-7.0080871135	-0.526058606803
0.179	47.1810237921	50.9786449365	-6.56862725317	-0.963134720922
0.18	47.1746719539	50.9774772376	-6.13504908234	-1.37226321548
0.181	47.1687498646	50.9759139947	-5.70912953466	-1.7542225346
0.182	47.1632491214	50.9739819989	-5.29235690832	-2.10976904631
0.183	47.1581599697	50.9717072986	-4.88594642654	-2.4396315366
0.184	47.1534715676	50.9691152287	-4.4908576943	-2.74450821429
0.185	47.1491722313	50.9662304419	-4.10781505704	-3.02506545931
0.186	47.1452496367	50.9630769404	-3.73737411201	-3.28193759918
0.187	47.1416910788	50.9596781069	-3.37974159047	-3.51572933793
0.188	47.1384836542	50.9560567346	-3.03510764986	-3.72701530159
0.189	47.1356143725	50.9522350551	-2.70345584303	-3.91634371132
0.19	47.1330703254	50.9482347641	-2.38463823497	-4.08423821628
0.191	47.1308388084	50.9440770449	-2.07839587331	-4.2312001735
0.192	47.1289077866	50.9397825979	-1.78364755586	-4.3576939255
0.193	47.1272654039	50.9353716488	-1.50111791492	-4.46420416236
0.194	47.1258998749	50.9308639615	-1.22994012013	-4.55117051303
0.195	47.1248001022	50.9262788628	-0.96960536018	-4.61902683228
0.196	47.1239555105	50.9216352519	-0.719577934593	-4.66819493473
0.197	47.1233560653	50.9169516114	-0.479312572628	-4.69908625633
0.198	47.1229922757	50.9122460164	-0.24826650694	-4.71210364997
0.199	47.1228551875	50.9075361429	-0.0259099677205	-4.70764329284
0.2	47.1229363649	50.902839273	0.188264895231	-4.68609661609
0.201	47.1232278657	50.8981722985	0.394736681134	-4.64785241336
0.202	47.1237222085	50.8935517227	0.593948893249	-4.59329906106
0.203	47.1244123357	50.8889936598	0.786305528134	-4.52282687277
0.204	47.1252915725	50.884513831	0.972168046981	-4.43683059514
0.205	47.1263535833	50.8801275597	1.1518535912	-4.33571207523
0.206	47.1275923273	50.8758497622	1.32563434541	-4.21988293529
0.207	47.1290020135	50.871694937	1.49373794347	-4.08976742625
0.208	47.1305770568	50.8676771507	1.65634876117	-3.9458052367
0.209	47.1323120362	50.863810021	1.81361000612	-3.7884542197
0.21	47.1342016544	50.8601066972	1.96562646702	-3.61819317937
0.211	47.1362407016	50.8565798384	2.11246779934	-3.43552444875
0.212	47.1384240215	50.8532415881	2.25417217985	-3.24097625166
0.213	47.1407464828	50.8501035475	2.39075030759	-3.03510493785
0.214	47.1432029527	50.8471767466	2.52218959108	-2.81849680841
0.215	47.1457882767	50.8444716134	2.64845836535	-2.59176968783
0.216	47.148497261	50.8419979415	2.76951019093	-2.35557404906
0.217	47.1513246601	50.8397648576	2.88528801128	-2.11059386283
0.218	47.1542651682	50.8377807873	2.99572816864	-1.85754675418
0.219	47.1573134144	50.8360534219	3.10076425225	-1.5971839726
0.22	47.1604639618	50.8345896851	3.20033059269	-1.33028960973
0.221	47.1637113099	50.8333957005	3.29436555505	-1.05767953396
0.222	47.1670498999	50.8324767609	3.38281445578	-0.780199669302
0.223	47.1704739802	50.8318372953	3.46534608305	-0.498731672764
0.224	47.1739778233	50.8314808472	3.54234012216	-0.214164510369
0.225	47.1775558244	50.831410053	3.61366207153	0.0725762248039
0.226	47.1812023099	50.8316266166	3.67930894345	0.360550813377
0.227	47.1849116106	50.8321312944	3.73929253966	0.648804791272
0.228	47.1886780775	50.8329238834	3.79364117235	0.936373256147
0.229	47.1924960982	50.8340032127	3.84240019321	1.22228547186
0.23	47.1963601143	50.8353671403	3.88563209772	1.50556971133
0.231	47.2002646385	50.8370125544	3.92341635376	1.78525834531
0.232	47.2042042617	50.8389353801	3.95583001524	2.06039310992
0.233	47.2081736897	50.8411305917	3.98302587122	2.3300300017
0.234	47.2121677573	50.8435922293	4.00510946661	2.59324536473
0.235	47.2161814233	50.8463134223	4.02222235501	2.84914059192
0.236	47.220209794	50.8492864164	4.03451906145	3.09684754163
0.237	47.2242481365	50.8525026069	4.0421660617	3.33553353697
0.238	47.2282918897	50.8559525768	4.04534038901	3.56440629065
0.239	47.2323366741	50.8596261392	4.04422835261	3.78271842003
0.24	47.2363783004	50.8635123843	4.03902414441	3.9897718057
0.241	47.2404127767	50.8675997309	4.02992846072	4.18492145091
0.242	47.2444363143	50.8718759812	4.01714687049	4.36757910997
0.243	47.2484453324	50.8763283789	4.00088935345	4.53721630573
0.244	47.2524364612	50.8809436706	3.98136813939	4.69336701185
0.245	47.2564065436	50.885708169	3.95879673213	4.83562987298
0.246	47.2603526364	50.8906078189	3.93338881433	4.96366979182
0.247	47.2642720094	50.8956282634	3.90535721183	5.07721914351
0.248	47.2681621445	50.9007549121	3.87491290271	5.17607843131
0.249	47.272020733	50.9059730096	3.84226419032	5.26011641324
0.25	47.2758456731	50.9112677026	3.807615906	5.3292697072
0.251	47.2796350654	50.9166241085	3.77116876096	5.3835420385
0.252	47.2833872092	50.9220273809	3.73311883211	5.42300282419
0.253	47.2871005971	50.9274627751	3.69365702569	5.44778545946
0.254	47.29077391	50.9329157104	3.65296877176	5.45808512717
0.255	47.2944060113	50.9383718311	3.61123373359	5.45415623486
0.256	47.297995941	50.9438170639	3.56862565875	5.43630950153
0.257	47.3015429099	50.9492376731	3.52531219274	5.40490875393
0.258	47.3050462935	50.9546203111	3.48145495355	5.36036740988
0.259	47.3085056257	50.9599520672	3.43720950931	5.30314477533
0.26	47.3119206009	50.9652205107	3.39274074137	5.23374207318
0.261	47.3152910522	50.9704137311	3.3481618613	5.15269874036
0.262	47.3186169461	50.9755203743	3.30362612009	5.06058766693
0.263	47.3218983923	50.9805296739	3.25926622003	4.95801153779
0.264	47.3251356303	50.9854314788	3.21520967782	4.84559835494
0.265	47.3283290246	50.9902162767	3.17157905549	4.72399736196
0.266	47.3314790603	50.9948752128	3.12849220634	4.59387485683
0.267	47.3345863376	50.9994001053	3.08606249839	4.45591015369
0.268	47.3376515684	51.0037834562	3.04439907521	4.31079167128
0.269	47.3406755715	51.0080184586	3.00360704958	4.15921316296
0.27	47.3436592689	51.0120990003	2.96378771961	4.00187011063
0.271	47.3466036821	51.0160196635	2.92503872514	3.83945630491
0.272	47.3495099286	51.019775722	2.88745423406	3.67266067863
0.273	47.3523792182	51.0233631345	2.85112503171	3.50216430426
0.274	47.35521285	51.0267785355	2.81613854319	3.3286376521
0.275	47.3580122087	51.0300192233	2.78257896006	3.15273808688
0.276	47.3607787618	51.0330831462	2.75052721798	2.97510761768
0.277	47.3635140559	51.0359688854	2.72006091475	2.79637083411
0.278	47.3662197135	51.0386756374	2.69125430286	2.61713315547
0.279	47.3688974297	51.0412031936	2.66417813301	2.43797928095
0.28	47.3715489686	51.0435519192	2.63889955729	2.25947178155
0.281	47.3741761593	51.0457227301	2.61548188329	2.08215012401
0.282	47.3767808925	51.04771707	2.59398449957	1.90652964264
0.283	47.379365116	51.0495368853	2.5744625181	1.73310091347
0.284	47.3819308306	51.0511846003	2.55696662515	1.56232916564
0.285	47.3844800853	51.0526630919	2.54154277593	1.39465396851
0.286	47.3870149726	51.0539756634	2.52823195606	1.23048897088
0.287	47.3895376236	51.0551260188	2.51706989855	1.07022193819
0.288	47.3920502019	51.0561182371	2.50808678567	0.914214678109
0.289	47.3945548988	51.0569567461	2.501307033	0.762803316116
0.29	47.3970539268	51.057646297	2.49674895406	0.616298533976
0.291	47.3995495136	51.0581919393	2.49442461133	0.474985927343
0.292	47.4020438957	51.0585989955	2.49433948845	0.339126445353
0.293	47.4045393116	51.0588730371	2.49649234116	0.208956889808
0.294	47.4070379953	51.0590198608	2.50087503344	0.0846904218197
0.295	47.4095421689	51.0590454646	2.50747233629	-0.033482760191
0.296	47.4120540646	51.0589560257	2.51631893218	-0.145395182073
0.297	47.4145758581	51.058757878	2.52726802975	-0.25090007484
0.298	47.4171096634	51.0584574915	2.54034265876	-0.349872939289
0.299	47.419657584	51.0580614504	2.55549842119	-0.442209243774
0.3	47.4222216752	51.0575764337	2.57268399745	-0.527824178338
0.301	47.4248039376	51.0570091957	2.59184087813	-0.606651991606
0.302	47.4274063098	51.056366547	2.61290354282	-0.678645297885
0.303	47.4300306614	51.0556553371	2.63579963893	-0.743774443865
0.304	47.4326787863	51.0548824365	2.66045022756	-0.802026852965
0.305	47.4353523965	51.0540547199	2.68677002937	-0.853406317532
0.306	47.4380531153	51.0531790505	2.71466770768	-0.897932477295
0.307	47.4407824723	51.0522622642	2.74404627085	-0.93564016372
0.308	47.4435418972	51.0513111547	2.77480342984	-0.966578803957
0.309	47.4463327149	51.0503324594	2.80683200061	-0.990811862051
0.31	47.4491561411	51.0493328453	2.84002041072	-1.00841629505
0.311	47.4520132779	51.0483188961	2.87425308675	-1.01948205382
0.312	47.4549051099	51.0472970994	2.90941108018	-1.02411150187
0.313	47.4578325017	51.0462738341	2.94537246972	-1.02241898328
0.314	47.4607961944	51.0452553595	2.98201297969	-1.01453030109
0.315	47.4637968042	51.0442478032	3.0192065388	-1.00058228523
0.316	47.4668348204	51.0432571509	3.05682579428	-0.98072232306
0.317	47.4699106046	51.0422892358	3.09474271536	-0.955107919872
0.318	47.4730243906	51.0413497287	3.13282918185	-0.923906289041
0.319	47.4761762839	51.0404441286	3.1709575057	-0.887293860316
0.32	47.4793662632	51.0395777537	3.20900101215	-0.845455944538
0.321	47.482594181	51.0387557326	3.24683463573	-0.798586241901
0.322	47.485859766	51.0379829963	3.28433537483	-0.746886447072
0.323	47.4891626251	51.0372642701	3.32138288021	-0.690565802157
0.324	47.4925022465	51.0366040669	3.35785991699	-0.62984071672
0.325	47.4958780029	51.0360066794	3.39365285635	-0.564934246242
0.326	47.4992891554	51.0354761744	3.42865214497	-0.496075689793
0.327	47.5027348578	51.0350163865	3.4627526775	-0.423500135541
0.328	47.5062141613	51.0346309125	3.49585423619	-0.347447887063
0.329	47.5097260193	51.0343231065	3.52786179632	-0.268164113164
0.33	47.5132692932	51.0340960754	3.55868592858	-0.185898184776
0.331	47.5168427576	51.0339526746	3.58824300021	-0.100903257728
0.332	47.5204451069	51.0338955052	3.61645550281	-0.013435639441
0.333	47.5240749608	51.0339269102	3.64325222373	0.076245740056
0.334	47.5277308711	51.0340489731	3.66856843233	0.167879968882
0.335	47.5314113283	51.0342635154	3.69234603643	0.261204659939
0.336	47.5351147682	51.0345720961	3.71453369409	0.355956725776
0.337	47.5388395785	51.0349760109	3.73508685082	0.451872885227
0.338	47.5425841586	51.0354762923	3.75407338142	0.548689894378
0.339	47.5463468176	51.036073711	3.77124467492	0.646147578955
0.34	47.5501257842	51.0367687776	3.7866885215	0.743985436857
0.341	47.5539193221	51.0375617435	3.80038724095	0.841946452856
0.342	47.5577256809	51.0384526051	3.81233030558	0.939776815474
0.343	47.5615431029	51.0394411069	3.82251366973	1.03722672164
0.344	47.5653698295	51.0405267458	3.83093962073	1.13405106962
0.345	47.5692041076	51.0417087764	3.8376166001	1.23001006246
0.346	47.5730441954	51.0429862164	3.84255900979	1.32487000525
0.347	47.5768883684	51.0443578534	3.84578695893	1.41840387881
0.348	47.5807349249	51.0458222514	3.84732604772	1.51039214432
0.349	47.5845821915	51.047377759	3.84720712155	1.6006231457
0.35	47.5884285281	51.0490225176	3.84546595067	1.68889392912
0.351	47.5922723325	51.0507544699	3.84214294702	1.7750107348
0.352	47.5961120454	51.05257137	3.83728289604	1.85878956318
0.353	47.5999461542	51.0544707932	3.83093464375	1.94005666673
0.354	47.6037731948	51.056450146	3.823146604	2.01864907146
0.355	47.6075917576	51.058506678	3.8139789477	2.09441496432
0.356	47.6114004925	51.0606374926	3.8034908399	2.16721409559
0.357	47.61519811	51.0628395587	3.79174418002	2.23691815138
0.358	47.6189833837	51.0651097233	3.77880327404	2.30341103673
0.359	47.6227551527	51.0674447234	3.76473460346	2.36658909917
0.36	47.6265123232	51.0698411986	3.74960646033	2.4263613373
0.361	47.6302538708	51.072295704	3.73348864913	2.48264950514
0.362	47.6339788412	51.0748047229	3.71645217389	2.53538829088
0.363	47.6376863518	51.0773646797	3.69856896996	2.58452518284
0.364	47.641375592	51.0799719526	3.67991158366	2.63002064824
0.365	47.6450458243	51.0826228868	3.66055295616	2.67184785008
0.366	47.6486963839	51.0853138071	3.64056612551	2.70999269187
0.367	47.6523266789	51.0880410302	3.62002394348	2.74445347488
0.368	47.6559361903	51.0908008773	3.59899891168	2.77524082363
0.369	47.6595244712	51.0935896864	3.57756287605	2.80237731338
0.37	47.6630913035	51.0964038277	3.55610176176	2.82590529323
0.371	47.6666364505	51.0992397103	3.53419209272	2.84585984051
0.372	47.6701596624	51.1020937904	3.51223172247	2.86230044067
0.373	47.6736607535	51.1049625885	3.48995054513	2.87529569864
0.374	47.6771395221	51.1078426968	3.46758668125	2.8849208951
0.375	47.6805959172	51.1107307882	3.44520352781	2.89126197994
0.376	47.6840299508	51.1136236261	3.42286361009	2.89441382885
0.377	47.6874416964	51.1165180729	3.40062759072	2.89447961748
0.378	47.6908312873	51.1194110978	3.37855418026	2.89157031476
0.379	47.6941989144	51.122299785	3.35670000315	2.88580405712
0.38	47.6975448241	51.1251813398	3.3351194784	2.87730546296
0.381	47.7008693162	51.1280530951	3.31386472285	2.86620518565
0.382	47.7041727413	51.1309125172	3.29298551381	2.85263903439
0.383	47.7074554987	51.1337572105	3.27252910286	2.83674761653
0.384	47.7107180333	51.1365849221	3.2525402382	2.81867548823
0.385	47.713960834	51.1393935452	3.23306107521	2.79857066274
0.386	47.7171844301	51.1421811225	3.21413110942	2.77658392489
0.387	47.7203893892	51.1449458485	3.19578716159	2.75286819041
0.388	47.7235763145	51.1476860717	3.17806331813	2.72757805884
0.389	47.7267458416	51.1504002952	3.16099094599	2.700868994
0.39	47.7298986364	51.1530871782	3.14459860325	2.67289698124
0.391	47.7330353917	51.1557455356	3.12891212106	2.6438177973
0.392	47.7361568251	51.1583743378	3.11395454407	2.61378659308
0.393	47.7392636754	51.1609727097	3.09974610806	2.58295735717
0.394	47.7423567006	51.1635399296	3.08630435169	2.55148234963
0.395	47.7454366748	51.1660754267	3.07364402711	2.51951177418
0.396	47.7485043854	51.1685787792	3.06177716702	2.48719322681
0.397	47.7515606306	51.1710497114	3.05071312934	2.4546713233
0.398	47.7546062164	51.1734880907	3.04045858234	2.42208729684
0.399	47.7576419545	51.1758939237	3.03101763874	2.38957868516
0.4	47.7606686592	51.1782673525	3.02239176631	2.35727892816
0.401	47.7636871451	51.1806086505	3.01457998157	2.32531708479
0.402	47.7666982245	51.1829182179	3.00757871568	2.29381756485
0.403	47.7697027049	51.1851965766	3.0013821274	2.26289989054
0.404	47.7727013869	51.1874443658	2.99598194659	2.23267841339
0.405	47.7756950617	51.189662336	2.99136760831	2.20326213539
0.406	47.7786846229	51.1918513438	2.98775483668	2.17475342751
0.407	47.7816708286	51.194012347	2.98465651274	2.14725296199
0.408	47.7846543063	51.196146399	2.98229882121	2.12085093558
0.409	47.7876357837	51.1982546412	2.98065590858	2.09563347697
0.41	47.7906159687	51.2003382982	2.97971408069	2.07168063521
0.411	47.7935955512	51.2023986718	2.9794510901	2.04906639457
0.412	47.7965751983	51.2044371343	2.97984308004	2.02785867453
0.413	47.7995555521	51.2064551232	2.98086446524	2.0081192553
0.414	47.8025372284	51.2084541347	2.98248817027	1.98990373313
0.415	47.8055208154	51.2104357174	2.98468568921	1.97326159477
0.416	47.8085068718	51.2124014664	2.98742720485	1.958236292
0.417	47.8114959263	51.2143530171	2.99068166316	1.94486509264
0.418	47.8144884756	51.2162920393	2.99441696703	1.93317937851
0.419	47.8174849841	51.2182202313	2.99860005081	1.92320454121
0.42	47.8204858826	51.2201393136	3.00319692492	1.91496013105
0.421	47.8234915675	51.2220510237	3.00817297399	1.90845999122
0.422	47.8265024005	51.2239571098	3.01349291205	1.90371233225
0.423	47.8295187074	51.2258593259	3.01912097633	1.90071980655
0.424	47.8325407784	51.2277594257	3.0250210315	1.89947976172
0.425	47.8355688673	51.2296591577	3.03115674853	1.89998422563
0.426	47.8386031915	51.2315602599	3.03749164939	1.90222018957
0.427	47.841643932	51.2334644548	3.04398919642	1.90616972744
0.428	47.8446912331	51.2353734448	3.0506131202	1.91181011498
0.429	47.8477452033	51.2372889068	3.05732725561	1.91911400855
0.43	47.8508059149	51.2392124887	3.06409588456	1.92804974318
0.431	47.8538734047	51.2411458042	3.07088367641	1.93858131766
0.432	47.8569476745	51.2430904293	3.07765597105	1.95066873729
0.433	47.8600286919	51.2450478977	3.08437874913	1.96426819265
0.434	47.8631163906	51.247019698	3.09101876616	1.97933220863
0.435	47.8662106718	51.249007269	3.09754367173	1.99580983818
0.436	47.8693114048	51.2510119974	3.10392215848	2.01364696026
0.437	47.8724184278	51.2530352141	3.11012391746	2.03278636932
0.438	47.8755315497	51.2550781913	3.1161198467	2.0531681478
0.439	47.8786505506	51.2571421403	3.12188203633	2.07472968102
0.44	47.8817751836	51.2592282081	3.12738391757	2.09740608931
0.441	47.8849051757	51.2613374763	3.13260027766	2.12113025784
0.442	47.8880403793	51.2634709573	3.13780687749	2.14583176374
0.443	47.8911804635	51.265629595	3.14236164093	2.17144364119
0.444	47.8943249261	51.2678142626	3.14656352997	2.19789139926
0.445	47.8974734041	51.2700257591	3.15039248765	2.22510164976
0.446	47.9006255161	51.2722648099	3.15383149683	2.25299993157
0.447	47.9037808644	51.2745320653	3.15686511993	2.28151100874
0.448	47.9069390368	51.2768281004	3.15947949886	2.31055910885
0.449	47.9100996077	51.279153414	3.16166245937	2.34006807208
0.45	47.9132621407	51.2815084288	3.16340340674	2.36996155977
0.451	47.9164261891	51.2838934913	3.16469350457	2.400163427
0.452	47.9195912986	51.2863088719	3.1655254811	2.43059770763
0.453	47.9227570083	51.2887547653	3.1658937335	2.4611890614
0.454	47.9259228523	51.2912312912	3.16579428315	2.4918627739
0.455	47.9290883618	51.2937384951	3.16522476077	2.52254506946
0.456	47.9322530664	51.2962763493	3.1641843766	2.55316331983
0.457	47.9354164955	51.298844754	3.1626739651	2.58364616334
0.458	47.9385781804	51.301443539	3.16069579124	2.61392377317
0.459	47.9417376551	51.3040724649	3.15825362504	2.64392793179
0.46	47.9448944583	51.306731225	3.15535269678	2.67359232903
0.461	47.9480481344	51.3094194475	3.15199963748	2.70285266638
0.462	47.9511982354	51.3121366972	3.14820234478	2.7316467315
0.463	47.95434432	51.3148824779	3.14396673441	2.75991475582
0.464	47.9574856925	51.3176562271	3.1387783587	2.78758348525
0.465	47.9606217671	51.3204573282	3.13337083161	2.81461881101
0.466	47.9637522477	51.3232851175	3.12759034336	2.84095974267
0.467	47.9668767699	51.3261388761	3.12145404518	2.8665574044
0.468	47.9699949859	51.3290178377	3.11497797072	2.89136585593
0.469	47.9731065642	51.3319211918	3.10817854106	2.91534219682
0.47	47.9762111897	51.3348480861	3.10107250512	2.93844650686
0.471	47.9793085644	51.3377976304	3.09367688	2.96064205468
0.472	47.9823984073	51.3407688991	3.08600893617	2.98189531267
0.473	47.9854804549	51.3437609347	3.07808621228	3.00217591226
0.474	47.9885544612	51.3467727511	3.06992641091	3.02145685256
0.475	47.9916203922	51.3498033357	3.06193549931	3.03971241415
0.476	47.9946780238	51.3528516554	3.05332784355	3.05692704022
0.477	47.997726956	51.3559166592	3.04453644156	3.0730805248
0.478	48.0007670134	51.358997279	3.03557837009	3.08815900981
0.479	48.0037980389	51.3620924344	3.02647255361	3.10215188563
0.48	48.0068198941	51.3652010363	3.01723788679	3.11505182087
0.481	48.0098324596	51.3683219895	3.00789310038	3.12685464323
0.482	48.0128356346	51.3714541965	2.99845689535	3.1375593394
0.483	48.0158293369	51.3745965602	2.98894783854	3.14716796577
0.484	48.018813503	51.377747987	2.97938428819	3.15568563342
0.485	48.0217880874	51.3809073899	2.96978443861	3.16312031448
0.486	48.0247530627	51.3840736916	2.9601662606	3.16948288679
0.487	48.0277084196	51.3872458265	2.95054744184	3.17478699982
0.488	48.030654166	51.3904227444	2.94094538689	3.17904888093
0.489	48.0335903273	51.3936034126	2.93137717247	3.1822873503
0.49	48.0365169456	51.3967868181	2.92185951769	3.18452367187
0.491	48.0394340798	51.3999719706	2.91240876913	3.18578135967
0.492	48.0423418046	51.4031579044	2.90304081142	3.18608617783
0.493	48.0452402105	51.4063436804	2.89377112687	3.18546593189
0.494	48.0481294034	51.4095283885	2.88461467624	3.18395030499
0.495	48.0510095037	51.4127111491	2.87558591366	3.18157084286
0.496	48.0538806461	51.4158911149	2.86669878662	3.1783606708
0.497	48.0567429788	51.4190674724	2.85796661675	3.17435446382
0.498	48.0595966632	51.4222394438	2.84940223396	3.1695882231
0.499	48.0624418732	51.4254062875	2.84101772308	3.16409923136
0.5	48.0652787944	51.4285673	2.83282464743	3.15792579949
0.501	48.0681076236	51.4317218165	2.82483384013	3.15110719204
0.502	48.0709285683	51.4348692119	2.81705547869	3.14368347824
0.503	48.0737418456	51.4380089013	2.80949908495	3.13569530845
0.504	48.0765476818	51.4411403409	2.80217342079	3.12718389928
0.505	48.0793463118	51.4442630283	2.79508654773	3.11819085479
0.506	48.082137978	51.4473765027	2.78824579716	3.10875797272
0.507	48.0849229298	51.4504803452	2.78165781498	3.09892715514
0.508	48.0877016646	51.4535741778	2.77581173182	3.08873787522
0.509	48.0904744263	51.4566576657	2.76971168816	3.0782379657
0.51	48.0932412216	51.4597305172	2.76387888193	3.06746503711
0.511	48.0960023188	51.4627924798	2.7583155483	3.05646014214
0.512	48.0987580904	51.4658433455	2.75322774053	3.04527120292
0.513	48.1015088987	51.4688829451	2.74838884175	3.0339281708
0.514	48.1042550001	51.4719111467	2.74381390214	3.02247494459
0.515	48.1069966586	51.474927859	2.73950311542	3.01094965637
0.516	48.1097341382	51.4779330286	2.73545615375	2.99938946962
0.517	48.1124676996	51.4809266386	2.73166660964	2.98783065379
0.518	48.1151975993	51.4839087081	2.72813273966	2.97630828619
0.519	48.1179240954	51.4868792904	2.72485947609	2.96485632658
0.52	48.1206474475	51.4898384723	2.72184465826	2.95350748301
0.521	48.1233679127	51.4927863727	2.71908570826	2.94229318202
0.522	48.1260857453	51.495723141	2.71657958627	2.93124353886
0.523	48.1288011965	51.4986489564	2.7143227458	2.92038722336
0.524	48.1315145135	51.5015640258	2.71231123805	2.90975147486
0.525	48.1342259394	51.5044685825	2.71054057777	2.89936199784
0.526	48.1369357126	51.5073628851	2.70900593698	2.88924305141
0.527	48.1396440667	51.5102472152	2.70770208538	2.87941725552
0.528	48.1423512293	51.5131218767	2.70662327111	2.86990568042
0.529	48.1450574227	51.5159871934	2.70576348901	2.86072778702
0.53	48.1477628626	51.518843508	2.70511630177	2.85190144181
0.531	48.1504677582	51.5216911802	2.70467495918	2.84344288707
0.532	48.1531723119	51.524530585	2.70443238318	2.83536672592
0.533	48.1558767187	51.5273621114	2.70438119769	2.82768595219
0.534	48.1585811662	51.5301861603	2.70451377332	2.82041195035
0.535	48.1612858342	51.5330031436	2.70482227206	2.81355448067
0.536	48.1639908947	51.5358134817	2.70529855788	2.80712173879
0.537	48.1666965112	51.5386176027	2.70593442023	2.80112038553
0.538	48.1694028391	51.5414159407	2.70672141016	2.79555547237
0.539	48.1721100253	51.5442089337	2.70765097439	2.79043060541
0.54	48.174818208	51.546997023	2.70871452987	2.7857478559
0.541	48.177527517	51.5497806509	2.70990337431	2.7815079242
0.542	48.1802383663	51.5525602584	2.71179522574	2.77770718932
0.543	48.1829508472	51.5553362875	2.71316663921	2.77435089648
0.544	48.1856647487	51.5581091785	2.71463622153	2.77143105865
0.545	48.1883801636	51.5608793655	2.71619361639	2.76894302666
0.546	48.1910971761	51.5636472775	2.71783129871	2.76688092947
0.547	48.1938158626	51.5664133368	2.7195417434	2.76523773372
0.548	48.1965362922	51.5691779584	2.72131742537	2.76400536299
0.549	48.1992585263	51.5719415483	2.72315090895	2.76317459345
0.55	48.2019826193	51.5747045033	2.72503495216	2.76273532212
0.551	48.2047086179	51.5774672092	2.72696240246	2.76267647743
0.552	48.2074365623	51.5802300405	2.7289262563	2.76298612356
0.553	48.2101664853	51.5829933594	2.73091977835	2.76365160942
0.554	48.2128984134	51.5857575149	2.73293638229	2.76465944946
0.555	48.2156323665	51.5885228424	2.73496982455	2.76599557698
0.556	48.2183683584	51.5912896629	2.73701408505	2.76764526963
0.557	48.2211063972	51.5940582822	2.73906341195	2.76959338784
0.558	48.2238464851	51.596828991	2.74111245573	2.77182421088
0.559	48.2265886194	51.5996020639	2.74315613508	2.7743216902
0.56	48.2293327924	51.6023777595	2.74518971145	2.77706946433
0.561	48.2320789917	51.6051563197	2.7472089082	2.78005087376
0.562	48.234827201	51.6079379697	2.74920968711	2.78324909508
0.563	48.2375774001	51.6107229178	2.75118853152	2.78664720058
0.564	48.2403295655	51.6135113555	2.75314222276	2.79022815824
0.565	48.2430836706	51.6163034571	2.75506801903	2.79397495091
0.566	48.2458396864	51.6190993799	2.75696355104	2.79787065089
0.567	48.2485975816	51.6218992644	2.75882683694	2.80189839005
0.568	48.2513573232	51.6247032344	2.76065635681	2.80604155362
0.569	48.2541188768	51.627511397	2.76245096326	2.8102837503
0.57	48.2568822073	51.6303238433	2.76420991123	2.81460884213
0.571	48.2596472716	51.6331406483	2.765918836	2.81900113821
0.572	48.2624140269	51.6359618715	2.76759165525	2.82344514132
0.573	48.2651824375	51.638787557	2.7692296207	2.82792593539
0.574	48.2679524692	51.6416177345	2.77083359659	2.8324290663
0.575	48.2707240884	51.6444524194	2.77240486443	2.83694064617
0.576	48.273497614	51.6472916116	2.7746463716	2.84144383669
0.577	48.2762729906	51.6501353009	2.7761067003	2.84593474865
0.578	48.2790498133	51.6529834662	2.7775388211	2.85039576888
0.579	48.2818280543	51.6558360718	2.77894310653	2.85481545329
0.58	48.2846076876	51.6586930711	2.78032356501	2.85918314755
0.581	48.2873886915	51.6615544071	2.78168417513	2.86348880827
0.582	48.2901710482	51.6644200131	2.78302913904	2.86772322655
0.583	48.2929547441	51.6672898137	2.78436270356	2.871877864
0.584	48.29573977	51.6701637251	2.78568921983	2.87594509125
0.585	48.2985261212	51.6730416567	2.7870131731	2.87991797924
0.586	48.3013137974	51.6759235109	2.78833906353	2.88379043341
0.587	48.3041028026	51.6788091847	2.78967143595	2.88755713403
0.588	48.3068931458	51.6816985701	2.79101498425	2.89121365547
0.589	48.3096848405	51.6845915551	2.79237431288	2.89475634694
0.59	48.3124779047	51.6874880244	2.7937540859	2.89818231761
0.591	48.3152723612	51.6903878603	2.79515901208	2.90148957074
0.592	48.3180682376	51.6932909436	2.79659371078	2.90467686951
0.593	48.3208655659	51.6961971539	2.79806284606	2.90774378181
0.594	48.3236643828	51.6991063711	2.79957099259	2.91069062054
0.595	48.3264647297	51.7020184757	2.80112275481	2.91351848841
0.596	48.3292666524	51.7049333495	2.80272258818	2.91622923315
0.597	48.3320702011	51.7078508769	2.80437491834	2.91882541776
0.598	48.3348754306	51.7107709447	2.80608405173	2.92131029069
0.599	48.3376823998	51.7136934438	2.80785422027	2.92368778586
0.6	48.3404911716	51.7166182689	2.80968955159	2.92596253753
0.601	48.3433018134	51.71954532	2.8115940094	2.92813967168
0.602	48.3461143962	51.7224745024	2.8135714978	2.93022502959
0.603	48.3489289948	51.7254057274	2.81562563777	2.93222492933
0.604	48.3517456876	51.728338913	2.81776000559	2.93414624035
0.605	48.3545645565	51.7312739843	2.81997790933	2.93599635363
0.606	48.3573856868	51.734210874	2.82228256762	2.93778301775
0.607	48.3602091665	51.7371495227	2.82467694581	2.93951448798
0.608	48.3630350869	51.7400898796	2.82716377079	2.94119933248
0.609	48.3658635416	51.7430319026	2.82974565029	2.94284649193
0.61	48.3686950386	51.7459755564	2.83324833214	2.94446112216
0.611	48.3715296463	51.7489208185	2.8359670788	2.94606307149
0.612	48.3743670227	51.7518676778	2.83878575265	2.94765552878
0.613	48.3772072674	51.7548161298	2.84170354903	2.94924844801
0.614	48.3800504808	51.7577661799	2.84472319484	2.95085178316
0.615	48.3828967658	51.7607178436	2.84784694016	2.952475667
0.616	48.3857462276	51.7636711466	2.85107663274	2.95413023233
0.617	48.3885989728	51.7666261245	2.85441376269	2.95582570136
0.618	48.3914551094	51.7695828235	2.85785932839	2.95757220685
0.619	48.3943147461	51.7725412995	2.86141403019	2.95937983692
0.62	48.3971779921	51.7755016187	2.86507807672	2.96125854552
0.621	48.4000449569	51.7784638571	2.86885140836	2.96321822703
0.622	48.4029157493	51.7814281004	2.87273348868	2.9652685225
0.623	48.4057904778	51.7843944442	2.8767234385	2.96741890907
0.624	48.4086692413	51.787362993	2.88080349565	2.96967868507
0.625	48.4115521372	51.7903338606	2.88498836756	2.97205665708
0.626	48.4144392699	51.7933071697	2.88927710056	2.97456146777
0.627	48.4173307423	51.7962830512	2.89366754889	2.97720144689
0.628	48.4202266547	51.7992616442	2.89815725386	2.97998450696
0.629	48.423127105	51.8022430955	2.90274339914	2.98291817307
0.63	48.4260321881	51.8052275594	2.9074228853	2.98600961268
0.631	48.4289419957	51.8082151969	2.91219228506	2.9892654568
0.632	48.4318566158	51.8112061757	2.91704793274	2.99269200861
0.633	48.4347761327	51.8142006691	2.92198589444	2.99629494548
0.634	48.4377006267	51.8171988564	2.92700198293	3.0000795424
0.635	48.4406301736	51.8202009214	2.93209180236	3.00405049324
0.636	48.4435648448	51.8232070527	2.93725070357	3.00821202993
0.637	48.4465047071	51.8262174426	2.9424738884	3.01256775856
0.638	48.4494498223	51.8292322869	2.94775637984	3.01712082326
0.639	48.4524002469	51.8322517841	2.95309299231	3.02187366784
0.64	48.4553560326	51.8352761351	2.95847840607	3.02682825923
0.641	48.4583172254	51.8383055422	2.96390718222	3.03198602796
0.642	48.4612838659	51.8413402091	2.96937382221	3.03734767437
0.643	48.4642559891	51.8443803396	2.97487258911	3.04291337729
0.644	48.4672341032	51.8474261354	2.9813555032	3.04867808521
0.645	48.4702181965	51.8504778009	2.9868311286	3.0546528697
0.646	48.4732077721	51.8535355416	2.99231995642	3.06082856655
0.647	48.4762028386	51.8565995574	2.99781320989	3.06720307469
0.648	48.4792033985	51.8596700458	3.00330656767	3.07377371192
0.649	48.4822094495	51.8627472012	3.0087954253	3.08053711057
0.65	48.4852209848	51.8658312145	3.0142749697	3.08748951554
0.651	48.4882379924	51.8689222725	3.01974032819	3.0946264863
0.652	48.4912603636	51.8720205542	3.02500201762	3.10193684697
0.653	48.4942880019	51.8751262344	3.03027462959	3.10942351818
0.654	48.497320904	51.8782394845	3.03552961349	3.11707662046
0.655	48.5003590502	51.8813604678	3.04076267779	3.12488996983
0.656	48.5034003624	51.8844893512	3.04186183214	3.13287700713
0.657	48.506436721	51.8876263198	3.03085529804	3.1410600096
0.658	48.5094624242	51.8907715196	3.02055101097	3.14933970571
0.659	48.5124781995	51.8939250447	3.01099960506	3.1577103436
0.66	48.5154848407	51.8970869825	3.00228279829	3.16616529226
0.661	48.5184832111	51.9002574138	2.99445796013	3.17469735444
0.662	48.5214742209	51.903436412	2.98756170273	3.18329904974
0.663	48.5244588078	51.9066240427	2.98161199689	3.19196240604
0.664	48.5274379189	51.9098203634	2.97661022842	3.20067894459
0.665	48.5304124956	51.9130254229	2.97254323959	3.2094399482
0.666	48.5333834599	51.916239261	2.96938532591	3.21823631227
0.667	48.5363517027	51.9194619085	2.96710017323	3.22705860436
0.668	48.5393180741	51.9226933864	2.96564264596	3.23589725792
0.669	48.5422833756	51.9259337063	2.96496041119	3.2447424233
0.67	48.5452483537	51.9291828696	2.96499569714	3.2535841763
0.671	48.5482136948	51.9324408679	2.96568657458	3.26241248846
0.672	48.5511800223	51.9357076828	2.96696840227	3.27121725678
0.673	48.554147894	51.9389832856	2.96877498925	3.27998828888
0.674	48.5571178013	51.9422676376	2.97103966773	3.28871563077
0.675	48.5600901693	51.9455606899	2.97369626164	3.29738914967
0.676	48.5630653574	51.948862384	2.97667990625	3.30599886179
0.677	48.5660436612	51.9521726508	2.97992767394	3.31453490257
0.678	48.5690253147	51.9554914121	2.98337933421	3.32298755646
0.679	48.5720104932	51.9588185795	2.98697763681	3.33134719729
0.68	48.5749993164	51.9621540553	2.99066886306	3.33960437775
0.681	48.5779918524	51.9654977323	2.99440304935	3.34774973989
0.682	48.580988121	51.9688494943	2.9981341362	3.35577431321
0.683	48.5839880982	51.972209216	3.00182022154	3.36366906762
0.684	48.5869917201	51.9755767633	3.00542353094	3.37142539024
0.685	48.589998887	51.9789519934	3.00891041756	3.37903481722
0.686	48.5930094679	51.9823347553	3.0122513622	3.3864890337
0.687	48.596023304	51.9857248898	3.01542085409	3.39378002286
0.688	48.5990402131	51.9891222298	3.01839721203	3.4009000361
0.689	48.6020599929	51.9925266006	3.02116248012	3.40784150362
0.69	48.6050824253	51.9959378199	3.02370215952	3.41459709406
0.691	48.6081072789	51.9993556984	3.02600505948	3.42115992308
0.692	48.6111343129	52.0027800399	3.02806302905	3.42752310634
0.693	48.6141632798	52.0062106416	3.02987074852	3.43368020654
0.694	48.6171939279	52.0096472943	3.03142540157	3.4396250546
0.695	48.6202260038	52.0130897827	3.03272654116	3.44535177946
0.696	48.623259255	52.0165378859	3.03377576172	3.45085474849
0.697	48.6262934311	52.0199913777	3.03457647562	3.45612874627
0.698	48.6293282862	52.0234500264	3.03513371944	3.46116873622
0.699	48.63236358	52.0269135959	3.03545390069	3.46597018838
0.7	48.6353990793	52.0303818454	3.03554455936	3.47052878141
0.701	48.6384345586	52.0338545301	3.0354141742	3.47484055161
0.702	48.6414698018	52.0373314013	3.03507204354	3.47890198231
0.703	48.6445046018	52.0408122072	3.03452806175	3.48270982504
0.704	48.6475387621	52.0442966928	3.03379249573	3.48626127839
0.705	48.6505720964	52.0477846004	3.03287602961	3.48955386877
0.706	48.6536044291	52.05127567	3.03178934753	3.49258545041
0.707	48.6566355954	52.05476964	3.03054337204	3.49535441399
0.708	48.6596654415	52.0582662469	3.02914884686	3.49785941839
0.709	48.6626938242	52.0617652264	3.02761644125	3.50009959936
0.71	48.6657206107	52.0652663135	3.02595661581	3.50207442045
0.711	48.6687456788	52.0687692426	3.02417957783	3.50378385186
0.712	48.6717689162	52.0722737486	3.02229517698	3.50522813201
0.713	48.6747902203	52.0757795667	3.02031295002	3.50640797615
0.714	48.6778094978	52.0792864329	3.01824203134	3.50732454658
0.715	48.6808266644	52.0827940849	3.01609115303	3.5079793334
0.716	48.6838416443	52.0863022617	3.01386867464	3.50837418437
0.717	48.6868543699	52.0898107044	3.01158246398	3.50851139426
0.718	48.6898647811	52.093319157	3.00924000144	3.50839367509
0.719	48.6928728253	52.0968273658	3.00684833527	3.50802400708
0.72	48.6958784565	52.1003350808	3.00441417098	3.50740584731
0.721	48.6988816355	52.1038420551	3.00194373727	3.50654289126
0.722	48.7018823288	52.1073480462	2.99944287539	3.50543928146
0.723	48.7048805089	52.1108528156	2.99691721797	3.50409945846
0.724	48.7078761534	52.1143561294	2.99437186122	3.50252816081
0.725	48.7108692452	52.1178577587	2.99181173742	3.50073045492
0.726	48.7138597718	52.1213574798	2.98924143612	3.4987116456
0.727	48.7168477251	52.1248550743	2.98666527867	3.4964774549
0.728	48.7198331014	52.12835033	2.98408731818	3.49403378367
0.729	48.7228159008	52.1318430402	2.98151142895	3.4913867414
0.73	48.7257961271	52.1353330049	2.97894121706	3.48854264617
0.731	48.7287737879	52.1388200303	2.9763802141	3.48550820351
0.732	48.7317488938	52.1423039295	2.9738316983	3.48229017854
0.733	48.7347218095	52.1457845311	2.97199966013	3.47891294956
0.734	48.7376927089	52.1492616684	2.96979913116	3.47536173463
0.735	48.7406614055	52.1527351753	2.96759413183	3.47165203094
0.736	48.7436278939	52.1562048968	2.96538251638	3.46779087186
0.737	48.7465921681	52.1596706849	2.96316596866	3.46378535032
0.738	48.7495542244	52.163132399	2.960946545	3.4596426487
0.739	48.7525140611	52.1665899053	2.95872683823	3.45537006855
0.74	48.7554716794	52.1700430778	2.95650972426	3.45097491145
0.741	48.7584270834	52.1734917976	2.95429843664	3.44646468759
0.742	48.7613802809	52.1769359534	2.95209652185	3.44184684753
0.743	48.7643312831	52.1803754413	2.94990779459	3.43712884188
0.744	48.7672801052	52.1838101648	2.94773632288	3.4323181808
0.745	48.7702267664	52.1872400351	2.94558623433	3.42742243409
0.746	48.7731712906	52.1906649708	2.94346195459	3.42244902253
0.747	48.7761137055	52.1940848981	2.94136790931	3.41740551591
0.748	48.7790540437	52.1974997505	2.93930855393	3.4122992456
0.749	48.7819923422	52.2009094689	2.93728840351	3.40713766217
0.75	48.7849286424	52.2043140018	2.9353120625	3.40192806721
0.751	48.7878629904	52.2077133047	2.93338397145	3.39667776227
0.752	48.7907954367	52.2111073405	2.9315084517	3.39139378071
0.753	48.7937260358	52.2144960791	2.92968985438	3.38608333468
0.754	48.7966548469	52.2178794974	2.92793238163	3.38075333834
0.755	48.7995819332	52.2212575794	2.92624002695	3.37541055679
0.756	48.8025073615	52.2246303156	2.92461663485	3.37006184459
0.757	48.8054312028	52.2279977034	2.92306596041	3.36471369863
0.758	48.8083535315	52.2313597465	2.92159149051	3.35937264562
0.759	48.8112744255	52.2347164553	2.9201965332	3.35404491425
0.76	48.8141939659	52.2380678461	2.91888415813	3.3487367332
0.761	48.8171122367	52.2414139415	2.91765731573	3.34345403314
0.762	48.8200293247	52.2447547699	2.916518718	3.33820271492
0.763	48.8229453195	52.2480903654	2.91547086835	3.33298832178
0.764	48.8258603129	52.2514207678	2.91451594234	3.32781645656
0.765	48.8287743989	52.2547460222	2.91365611553	3.32269233465
0.766	48.8316876736	52.258066179	2.91289317608	3.31762117147
0.767	48.8346002347	52.2613812935	2.91222894192	3.3126078248
0.768	48.8375121815	52.2646914259	2.91166478395	3.30765706301
0.769	48.840423615	52.2679966412	2.9112021327	3.30277347565
0.77	48.8433346371	52.2712970087	2.91084203124	3.29796141386
0.771	48.8462453509	52.2745926019	2.91058561206	3.29322507977
0.772	48.8491558606	52.2778834988	2.91043367982	3.28856852651
0.773	48.8520662709	52.2811697808	2.91038697958	3.28399547935
0.774	48.8549766874	52.2844515333	2.91044607759	3.27950954437
0.775	48.8578872162	52.2877288452	2.91061142087	3.27511423826
0.776	48.8607979637	52.2910018087	2.91088348627	3.27081274986
0.777	48.8637090367	52.2942705192	2.91126251221	3.26660814881
0.778	48.8666205423	52.2975350749	2.91174870729	3.26250338554
0.779	48.8695325877	52.3007955772	2.91234213114	3.25850108266
0.78	48.8724452803	52.3040521297	2.91304296255	3.25460386276
0.781	48.8753587273	52.3073048386	2.91385111213	3.25081411004
0.782	48.8782730361	52.3105538127	2.91476655006	3.24713394046
0.783	48.881188314	52.3137991624	2.91578921676	3.24356544018
0.784	48.8841046681	52.3170410004	2.91691893339	3.24011060596
0.785	48.8870222054	52.3202794413	2.91815564036	3.23677110672
0.786	48.8899410328	52.3235146011	2.91949909925	3.233548522
0.787	48.892861257	52.3267465976	2.92094919086	3.2304444313
0.788	48.8957829844	52.3299755499	2.92250558734	3.22746017575
0.789	48.8987063213	52.3332015784	2.9241682291	3.22459685802
0.79	48.9016313561	52.3364248042	2.92590153217	3.22185474634
0.791	48.9045581854	52.3396453496	2.92775702477	3.21923601627
0.792	48.9074869238	52.3428633382	2.9297196269	3.21674114466
0.793	48.9104176783	52.3460788942	2.93178939819	3.21437084675
0.794	48.9133505561	52.3492921426	2.93396621943	3.21212589741
0.795	48.9162856642	52.352503209	2.93624997139	3.21000701189
0.796	48.9192231094	52.3557122199	2.93864047527	3.20801466703
0.797	48.9221629984	52.3589193019	2.94113749266	3.20614948869
0.798	48.9251054376	52.3621245826	2.94374090433	3.20441189408
0.799	48.9280505333	52.3653281897	2.94645047188	3.20280218124
0.8	48.9309983915	52.3685302512	2.94926598668	3.2013207972
0.801	48.9339491181	52.3717308956	2.95218721032	3.19996801019
0.802	48.9369028187	52.3749302517	2.95521393418	3.19874417782
0.803	48.9398595986	52.3781284485	2.95834594965	3.19764941931
0.804	48.9428195631	52.3813256152	2.9615830183	3.19668403268
0.805	48.9457828171	52.3845218813	2.96492487192	3.19584813714
0.806	48.9487494652	52.3877173764	2.96837133169	3.19514206052
0.807	48.9517196119	52.3909122304	2.97192209959	3.19456592202
0.808	48.9546933615	52.3941065733	2.97557702661	3.19411990047
0.809	48.9576708179	52.3973005354	2.97933581471	3.19380426407
0.81	48.960652085	52.4004942471	2.98319831491	3.19361910224
0.811	48.9636372662	52.4036878391	2.98716419935	3.19356480241
0.812	48.966626465	52.4068814422	2.99123331904	3.19364154339
0.813	48.9696197844	52.4100751878	2.99540540576	3.1938495934
0.814	48.9726173272	52.4132692072	2.99968025088	3.19418922067
0.815	48.9756191961	52.4164636323	3.00405755639	3.19466087222
0.816	48.9786254934	52.4196585952	3.00853714347	3.19526487589
0.817	48.9816363214	52.4228542284	3.0131187439	3.1960015893
0.818	48.9846517818	52.426050665	3.01780208945	3.19687154889
0.819	48.9876719763	52.4292480384	3.02258691192	3.1978752315
0.82	48.9906970062	52.4324464826	3.02747294307	3.19901320338
0.821	48.9937269726	52.4356461322	3.03245985508	3.20028600097
0.822	48.9967619763	52.4388471224	3.03754737973	3.20169433951
0.823	48.9998021176	52.442049589	3.042735219	3.20323893428
0.824	49.0028474966	52.4452536687	3.04802292585	3.20492050052
0.825	49.0058982132	52.4484594989	3.05341020226	3.20673984289
0.826	49.0089543666	52.4516672177	3.058896631	3.20869779587
0.827	49.0120160558	52.4548769643	3.06448179483	3.21079531312
0.828	49.0150833794	52.4580888786	3.07016527653	3.21303331852
0.829	49.0181564353	52.4613031017	3.07594659925	3.21541288495
0.83	49.0212353212	52.4645197756	3.08182522655	3.21793496609
0.831	49.0243201342	52.4677390435	3.08780059218	3.22060075402
0.832	49.0274109706	52.4709610496	3.09387221932	3.22341138124
0.833	49.0305079264	52.4741859393	3.10003939271	3.22636803985
0.834	49.0336110969	52.4774138593	3.1063015461	3.22947195172
0.835	49.0367205767	52.4806449575	3.11265796423	3.23272445798
0.836	49.0398364596	52.4838793831	3.11910790205	3.23612684011
0.837	49.0429588388	52.4871172868	3.1256506145	3.23968037963
0.838	49.0460878068	52.4903588202	3.13228523731	3.24338653684
0.839	49.0492234549	52.4936041369	3.13901096582	3.24724671245
0.84	49.0523658738	52.4968533914	3.14582684636	3.25126227736
0.841	49.0555151532	52.5001067399	3.15273198485	3.25543475151
0.842	49.0586713819	52.5033643401	3.15972536802	3.25976553559
0.843	49.0618346475	52.5066263509	3.16680583358	3.26425611973
0.844	49.0650050366	52.509892933	3.17397239804	3.26890799403
0.845	49.0681826347	52.5131642483	3.18122383952	3.27372261882
0.846	49.0713675261	52.5164404604	3.18855899572	3.2787014842
0.847	49.0745597939	52.5197217341	3.19597658515	3.2838460207
0.848	49.0777595199	52.523008236	3.2034752667	3.28915771842
0.849	49.0809667844	52.5263001338	3.21105372906	3.29463794827
0.85	49.0841816665	52.5295975969	3.21871057153	3.30028820038
0.851	49.0874042439	52.532900796	3.22644424438	3.30610984564
0.852	49.0906345927	52.536209903	3.23425322771	3.31210419536
0.853	49.0938727873	52.5395250914	3.24213600159	3.31827253103
0.854	49.0971189007	52.5428465357	3.25009086728	3.32461616397
0.855	49.1003730042	52.546174412	3.25811618567	3.33113631606
0.856	49.1036351674	52.5495088972	3.2662101984	3.33783408999
0.857	49.1069054581	52.5528501696	3.27437105775	3.34471064806
0.858	49.1101839421	52.5561984084	3.28259703517	3.35176697373
0.859	49.1134706837	52.5595537939	3.2908860743	3.3590041101
0.86	49.1167657449	52.5629165074	3.29923635721	3.36642286181
0.861	49.120069186	52.5662867309	3.30764585733	3.37402409315
0.862	49.1233810652	52.5696646472	3.31611245871	3.38180845976
0.863	49.1267014385	52.5730504398	3.32463407516	3.3897767067
0.864	49.1300303598	52.5764442928	3.33320859075	3.39792925119
0.865	49.133367881	52.5798463907	3.34183377028	3.4062666297
0.866	49.1367138393	52.5832569114	3.35008278489	3.41477477551
0.867	49.1400681155	52.5866760353	3.35846975446	3.42347303033
0.868	49.1434308141	52.5901039482	3.36692741513	3.43235269189
0.869	49.1468020057	52.5935408317	3.37545585632	3.44141423702
0.87	49.1501817607	52.5969868678	3.38405409455	3.45065799356
0.871	49.1535701481	52.6004422389	3.39272072911	3.46008422971
0.872	49.1569672353	52.6039071275	3.40145361423	3.46969294548
0.873	49.1603730872	52.607381716	3.41025018692	3.47948411107
0.874	49.163787766	52.6108661868	3.41910743713	3.48945745826
0.875	49.1672113307	52.6143607219	3.42802196741	3.49961265922
0.876	49.1706438367	52.6178655028	3.43698999286	3.5099491477
0.877	49.1740853354	52.6213807105	3.44600743055	3.52046626806
0.878	49.1775358741	52.6249065252	3.45506986976	3.53116312623
0.879	49.1809954954	52.6284431262	3.46417275071	3.54203882813
0.88	49.1844642374	52.6319906917	3.47331130505	3.55309215188
0.881	49.1879421334	52.6355493986	3.48248058558	3.56432169676
0.882	49.1914292114	52.6391194225	3.49167558551	3.57572603226
0.883	49.1949254948	52.6427009373	3.50089120865	3.58730351925
0.884	49.1984310016	52.6462941152	3.5101223588	3.59905228019
0.885	49.2019457447	52.6498991264	3.51936385036	3.61097022891
0.886	49.205469732	52.6535161392	3.52861070633	3.62305524945
0.887	49.2090029662	52.6571453193	3.53785768151	3.63530498743
0.888	49.212545445	52.6607868302	3.54709991813	3.64771687984
0.889	49.2160971613	52.6644408328	3.55633255839	3.66028821468
0.89	49.2196581029	52.668107485	3.56555065513	3.67301616073
0.891	49.223228253	52.6717869419	3.57474961877	3.68589761853
0.892	49.2268075903	52.6754793554	3.58392491937	3.69892939925
0.893	49.2303960888	52.6791848742	3.59307208657	3.71210813522
0.894	49.2339937183	52.6829036433	3.60218685865	3.72543019056
0.895	49.2376004443	52.6866358044	3.61126509309	3.73889195919
0.896	49.2412162282	52.6903814952	3.62030279636	3.752489537
0.897	49.2448410277	52.6941408494	3.62929609418	3.76621887088
0.898	49.2484747964	52.6979139967	3.63824135065	3.7800758183
0.899	49.2521174846	52.7017010627	3.6471349299	3.79405605793
0.9	49.2557690387	52.7055021682	3.65597340465	3.80815505981
0.901	49.2594294022	52.7093174299	3.66475346684	3.8223682642
0.902	49.2630985149	52.7131469594	3.67347201705	3.83669087291
0.903	49.2667763139	52.7169908639	3.68212586641	3.85111805797
0.904	49.2704627328	52.7208492453	3.69071209431	3.86564472318
0.905	49.2741577029	52.7247222006	3.69922798872	3.88026574254
0.906	49.2778611522	52.7286098214	3.70767062902	3.89497593045
0.907	49.2815730062	52.7325121943	3.71603739262	3.90976983309
0.908	49.2852931878	52.7364294002	3.7243257761	3.92464196682
0.909	49.2890216173	52.7403615145	3.73253327608	3.93958669901
0.91	49.2927582126	52.7443086071	3.74065732956	3.95459839702
0.911	49.2965028892	52.7482707419	3.74869570136	3.96967121959
0.912	49.30025556	52.7522479772	3.7566460371	3.98479932547
0.913	49.3040161361	52.7562403652	3.7645059824	3.99997669458
0.914	49.3077845258	52.7602479522	3.77227348089	4.01519730687
0.915	49.3115606357	52.7642707784	3.77994629741	4.03045502305
0.916	49.31534437	52.7683088777	3.78752225637	4.04574361444
0.917	49.3191356307	52.7723622779	3.79499927163	4.06105685234
0.918	49.322934318	52.7764310006	3.80237525702	4.07638841867
0.919	49.3267403298	52.7805150607	3.80964824557	4.09173190594
0.92	49.330553562	52.7846144671	3.81681621075	4.10708090663
0.921	49.3343739086	52.7887292221	3.82387709618	4.12242895365
0.922	49.3382012617	52.7928593213	3.83082899451	4.13776949048
0.923	49.3420355112	52.7970047541	3.83766996861	4.15309602022
0.924	49.3458765453	52.8011655031	3.84439814091	4.16840198636
0.925	49.3497242501	52.8053415444	3.85101151466	4.18368074298
0.926	49.3535786936	52.8095328522	3.85787543654	4.19893479347
0.927	49.357439844	52.8137393926	3.86442536116	4.21414610744
0.928	49.361307477	52.8179611219	3.87084066868	4.22931241989
0.929	49.3651814559	52.8221979915	3.87711709738	4.2444268465
0.93	49.3690616406	52.8264499462	3.88325229287	4.25948253274
0.931	49.3729478889	52.8307169238	3.8892442584	4.27447262406
0.932	49.3768400567	52.8349988553	3.89509138465	4.28939032555
0.933	49.3807379985	52.8392956649	3.90079215169	4.30422881246
0.934	49.3846415673	52.8436072699	3.90634548664	4.31898128986
0.935	49.3885506152	52.8479335811	3.91175034642	4.33364111185
0.936	49.3924649934	52.8522745025	3.91700607538	4.34820148349
0.937	49.3963845525	52.8566299311	3.92211210728	4.36265584826
0.938	49.4003091426	52.8609997579	3.92706811428	4.37699761987
0.939	49.4042386136	52.8653838668	3.93187370896	4.39122021198
0.94	49.4081728149	52.8697821355	3.93652889132	4.40531718731
0.941	49.4121115961	52.8741944352	3.94103366137	4.41928222775
0.942	49.416054807	52.8786206308	3.94538795948	4.43310892582
0.943	49.420002297	52.8830605808	3.9495921731	4.44679111242
0.944	49.4239539163	52.8875141377	3.95364630222	4.46032258868
0.945	49.4279095148	52.8919811476	3.95755070448	4.47369730473
0.946	49.431868943	52.896461451	3.96130570769	4.48690932989
0.947	49.4358320516	52.900954882	3.96491160989	4.49995273352
0.948	49.4397986918	52.9054612693	3.96836876869	4.51282182336
0.949	49.443768715	52.9099804356	3.97167757154	4.52551081777
0.95	49.447741973	52.9145121982	3.97483837605	4.53801435232
0.951	49.451718318	52.9190563688	3.97785162926	4.55032682419
0.952	49.4556976027	52.9236127537	3.980717659	4.56244301796
0.953	49.4596796799	52.9281811541	3.98343685269	4.57435762882
0.954	49.4636644032	52.9327613658	3.98600977659	4.58606573939
0.955	49.4676516264	52.9373531798	3.98843660951	4.59756228328
0.956	49.4716412037	52.9419563822	3.99071794748	4.60884252191
0.957	49.4756329898	52.9465707543	3.99285414815	4.61990171671
0.958	49.4796268396	52.9511960729	3.99484565854	4.63073536754
0.959	49.483622609	52.9558321101	3.99669295549	4.64133906364
0.96	49.4876201537	52.9604786339	3.99839648604	4.6517085135
0.961	49.4916193303	52.965135408	3.99995678663	4.66183966398
0.962	49.4956199959	52.9698021921	4.0013743639	4.67172855139
0.963	49.499622008	52.974478742	4.00264975429	4.68137130141
0.964	49.5036252247	52.9791648098	4.00378364325	4.69076424837
0.965	49.5076295048	52.9838601439	4.00477662683	4.699903965
0.966	49.5116347078	52.9885644894	4.00562936068	4.70878699422
0.967	49.5156406938	52.993277588	4.00634261966	4.7174102366
0.968	49.5196473237	52.9979991784	4.00691726804	4.72577056289
0.969	49.5236544594	53.0027289963	4.00735408068	4.73386517167
0.97	49.5276619635	53.0074667745	4.00765401125	4.74169129133
0.971	49.5316696995	53.0122122434	4.00781807303	4.74924638867
0.972	49.5356775322	53.0169651306	4.00784730911	4.75652810931
0.973	49.5396853273	53.0217251618	4.00774285197	4.76353421807
0.974	49.5436929517	53.0264920602	4.00750598311	4.77026262879
0.975	49.5477002737	53.0312655473	4.00713792443	4.77671152353
0.976	49.5517071627	53.0360453427	4.00664010644	4.78287914395
0.977	49.5557134897	53.0408311642	4.00601392984	4.78876397014
0.978	49.5597191272	53.0456227285	4.00526097417	4.79436463118
0.979	49.5637239491	53.0504197508	4.00438290834	4.79967993498
0.98	49.5677278313	53.0552219453	4.0033814013	4.80470886827
0.981	49.5717306511	53.060029025	4.00225830078	4.80945053697
0.982	49.575732288	53.0648407024	4.00101548433	4.81390434504
0.983	49.5797326232	53.0696566894	3.99965491891	4.81806969643
0.984	49.58373154	53.0744766975	3.99817869067	4.82194632292
0.985	49.5877289238	53.0793004376	3.99658891559	4.82553401589
0.986	49.5917246622	53.0841276211	3.99488782883	4.82883289456
0.987	49.595718645	53.088957959	3.99307781458	4.83184301853
0.988	49.5997107646	53.093791163	3.99116122723	4.83456492424
0.989	49.6037009155	53.098626945	3.98914057016	4.83699896932
0.99	49.607688995	53.1034650175	3.98701840639	4.83914601803
0.991	49.6116749029	53.1083050939	3.98479735851	4.84100690484
0.992	49.6156585416	53.1131468888	3.98248016834	4.84258267283
0.993	49.6196398165	53.1179901174	3.9800696075	4.84387457371
0.994	49.6236186356	53.1228344967	3.9775685668	4.84488400817
0.995	49.6275949099	53.127679745	3.97497993708	4.84561255574
0.996	49.6315685532	53.1325255822	3.97230672836	4.84606185555
0.997	49.6355394826	53.1373717301	3.9695520103	4.84623396397
0.998	49.639507618	53.1422179125	3.96671891212	4.84613081813
0.999	49.6434728828	53.1470638553	3.96381062269	4.84575474262
1	49.6474352033	53.1519092867	3.96083036065	4.84510806203
1.001	49.6513945092	53.1567539374	3.95778143406	4.84419336915
1.002	49.6553507335	53.1615975408	3.95466715097	4.8430133462
1.003	49.6593038126	53.1664398329	3.95149096847	4.84157091379
1.004	49.6632536862	53.1712805529	3.9482562542	4.83986902237
1.005	49.6672002976	53.1761194428	3.94496658444	4.83791086078
1.006	49.6711435936	53.1809562481	3.94162541628	4.83569976687
1.007	49.6750835245	53.1857907176	3.93823629618	4.83323922753
1.008	49.6790200441	53.1906226036	3.93480286002	4.83053278923
1.009	49.6829531099	53.1954516621	3.9313287735	4.82758420706
1.01	49.6868826831	53.200277653	3.92781761289	4.82439747453
1.011	49.6908087284	53.20510034	3.92427307367	4.82097646594
1.012	49.6947312144	53.2099194909	3.92069894075	4.81732544303
1.013	49.6986501134	53.214734878	3.91709887981	4.81344866753
1.014	49.7025654011	53.2195462776	3.91347661614	4.80935052037
1.015	49.7064770574	53.2243534706	3.90983599424	4.80503562093
1.016	49.7103850658	53.2291562427	3.90618076921	4.80050846934
1.017	49.7142894135	53.2339543839	3.90251469612	4.795773983
1.018	49.7181900917	53.2387476894	3.89884155989	4.79083696008
1.019	49.7220870951	53.2435359591	3.89516526461	4.78570243716
1.02	49.7259804225	53.2483189981	3.89148953557	4.78037545085
1.021	49.7298700764	53.2530966164	3.88781818748	4.77486124635
1.022	49.733756063	53.2578686296	3.88415506482	4.76916512847
1.023	49.7376383925	53.2626348584	3.8805039227	4.76329243183
1.024	49.7415170787	53.267395129	3.87686854601	4.75724866986
1.025	49.7453921394	53.272149273	3.87325277925	4.7510393858
1.026	49.7492635959	53.2768971278	3.8696603179	4.74467024207
1.027	49.7531314736	53.2816385364	3.86609494686	4.73814690113
1.028	49.7569958013	53.2863733475	3.86256045103	4.73147520423
1.029	49.7608566118	53.2911014156	3.85906049609	4.72466096282
1.03	49.7647139414	53.2958226011	3.85559877753	4.71771019697
1.031	49.7685678303	53.3005367707	3.85217899084	4.71062880754
1.032	49.7724183222	53.3052437965	3.8488048017	4.70342287421
1.033	49.7762654645	53.3099435572	3.84547975659	4.69609853625
1.034	49.7801093081	53.3146359374	3.8422075212	4.68866178393
1.035	49.7839499077	53.3193208277	3.83899158239	4.68111893535
1.036	49.7877873212	53.3239981253	3.83583548665	4.67347624898
1.037	49.7916216103	53.3286677334	3.83274272084	4.66573983431
1.038	49.7954528401	53.3333295614	3.82971671224	4.65791612864
1.039	49.7992810789	53.3379835251	3.8267608881	4.65001139045
1.04	49.8031063986	53.3426295468	3.82387858629	4.64203193784
1.041	49.8069288744	53.3472675549	3.82107308507	4.6339841783
1.042	49.8107485849	53.3518974842	3.81834772229	4.62587445974
1.043	49.8145656116	53.356519276	3.8157056272	4.61770921946
1.044	49.8183800394	53.361132878	3.81315004826	4.60949477553
1.045	49.8221919565	53.3657382442	3.81068411469	4.60123756528
1.046	49.8260014539	53.370335335	3.80831074715	4.5929440558
1.047	49.8298086259	53.3749241174	3.80603313446	4.58462050557
1.048	49.8336135695	53.3795045643	3.80385410786	4.57627338171
1.049	49.8374163848	53.3840766555	3.80177658796	4.5679090023
1.05	49.8412171748	53.3886403769	3.799803406	4.55953380466
1.051	49.8450160453	53.3931957208	3.79793742299	4.55115401745
1.052	49.8488131046	53.3977426859	3.79618126154	4.54277601838
1.053	49.852608464	53.4022812769	3.79453754425	4.53440609574
1.054	49.8564022373	53.4068115052	3.79300901294	4.52605044842
1.055	49.8601945408	53.4113333881	3.79159802198	4.51771536469
1.056	49.8639854934	53.4158469493	3.79030719399	4.50940692425
1.057	49.8677752164	53.4203522184	3.78913879395	4.50113135576
1.058	49.8715638335	53.4248492315	3.78809523582	4.49289476871
1.059	49.8753514704	53.4293380305	3.78717875481	4.48470315337
1.06	49.8791382594	53.4338186634	3.78639909625	4.47656273842
1.061	49.8829243329	53.4382911844	3.78574791551	4.4684791863
1.062	49.8867098217	53.4427556532	3.78522980213	4.46045854688
1.063	49.89049486	53.4472121358	3.78484666348	4.45250663161
1.064	49.8942795836	53.4516607038	3.78460046649	4.44462922215
1.065	49.8980641303	53.4561014344	3.78449302912	4.43683198094
1.066	49.9018486399	53.4605344107	3.78452607989	4.42912057042
1.067	49.9056332536	53.4649597212	3.78470137715	4.42150059342
1.068	49.9094181146	53.4693774603	3.78502050042	4.41397750378
1.069	49.9132033674	53.4737877274	3.78548508883	4.40655678511
1.07	49.9169891582	53.4781906277	3.78609657288	4.39924374223
1.071	49.9207756347	53.4825862714	3.78685641289	4.39204370975
1.072	49.9245629459	53.4869747742	3.78776597977	4.38496181369
1.073	49.9283512422	53.4913562567	3.78882652521	4.37800323963
1.074	49.9321406751	53.4957308448	3.79003930092	4.37117299438
1.075	49.9359313975	53.5000986693	3.79140543938	4.36447605491
1.076	49.9397235632	53.504459866	3.79292601347	4.35791727901
1.077	49.9435173272	53.5088145754	3.79460194707	4.35150146484
1.078	49.9473128453	53.5131629428	3.79643425345	4.34523329139
1.079	49.9511102743	53.5175051181	3.79842370749	4.339117378
1.08	49.9549097717	53.5218412559	3.80057108402	4.33315825462
1.081	49.9587114958	53.5261715152	3.80287706852	4.32736030221
1.082	49.9625156055	53.5304960594	3.80534231663	4.3217279613
1.083	49.9663222603	53.534815056	3.80796724558	4.31626534462
1.084	49.9701316201	53.5391286771	3.81075245142	4.31097668409
1.085	49.9739438454	53.5434370984	3.81369814277	4.30586600304
1.086	49.9777590969	53.5477405001	3.81680470705	4.30093726516
1.087	49.9815775354	53.5520390659	3.82007241249	4.29619431496
1.088	49.9853993222	53.5563329835	3.82350125909	4.29164096713
1.089	49.9892246186	53.5606224444	3.82709145546	4.28728085756
1.09	49.9930535858	53.5649076437	3.83084285259	4.28311753273
1.091	49.9968863849	53.5691887797	3.83475545049	4.27915450931
1.092	50.0007231772	53.5734660545	3.83882898092	4.27539509535
1.093	50.0045641233	53.5777396733	3.84306332469	4.27184259892
1.094	50.008409384	53.5820098448	3.84745800495	4.26850020885
1.095	50.0122591193	53.5862767804	3.85201272368	4.265370965
1.096	50.0161134892	53.5905406948	3.85672697425	4.2624578774
1.097	50.0199726528	53.5948018056	3.8616001904	4.25976374745
1.098	50.0238367688	53.5990603332	3.86663174629	4.2572914362
1.099	50.0277059951	53.6033165007	3.87182095647	4.25504353642
1.1	50.0315804891	53.6075705339	3.87716704607	4.25302273035
1.101	50.0354604072	53.6118226609	3.88266912103	4.25123140216
1.102	50.0393459049	53.6160731126	3.88832628727	4.24967190623
1.103	50.0432371368	53.6203221218	3.89413759112	4.24834656715
1.104	50.0471342566	53.6245699239	3.9001019299	4.24725753069
1.105	50.0510374167	53.6288167561	3.90621823072	4.2464068532
1.106	50.0549467684	53.6330628578	3.91248524189	4.24579659104
1.107	50.0588624619	53.6373084704	3.9189017117	4.24542850256
1.108	50.0627846459	53.6415538369	3.92546635866	4.24530446529
1.109	50.066713468	53.6457992021	3.93217772245	4.24542602897
1.11	50.070649074	53.6500448126	3.93903434277	4.24579483271
1.111	50.0745916086	53.6542909162	3.94603475928	4.24641239643
1.112	50.0785412147	53.6585377624	3.95317739248	4.24728003144
1.113	50.0824980336	53.662785602	3.96046054363	4.24839904904
1.114	50.0864622052	53.6670346868	3.967882514	4.24977064133
1.115	50.0904338673	53.67128527	3.97544160485	4.25139579177
1.116	50.094413156	53.6755376057	3.98313593864	4.25327557325
1.117	50.0984002059	53.6797919489	3.99096372724	4.25541085005
1.118	50.1023951492	53.6840485556	3.99892291427	4.25780245662
1.119	50.1063981165	53.6883076823	4.00701159239	4.26045098901
1.12	50.1104092361	53.6925695863	4.01522779465	4.26335710287
1.121	50.1144286347	53.6968345255	4.02356928587	4.26652124524
1.122	50.1184564364	53.7011027581	4.0320340693	4.26994386315
1.123	50.1224927633	53.7053745427	4.04061985016	4.27362525463
1.124	50.1265377355	53.7096501381	4.04932451248	4.27756562829
1.125	50.1305914707	53.7139298034	4.05814570189	4.28176507354
1.126	50.1346540841	53.7182137978	4.06708112359	4.28622364998
1.127	50.1387256888	53.7225023803	4.07612839341	4.2909412086
1.128	50.1428063956	53.7267958097	4.08528509736	4.29591766
1.129	50.1468963125	53.7310943449	4.09454879165	4.30115264654
1.13	50.1509955454	53.7353982441	4.10391697288	4.30664584041
1.131	50.1551041975	53.7397077655	4.11338710785	4.31239682436
1.132	50.1592223693	53.7440231664	4.12295660377	4.31840503216
1.133	50.1633501591	53.7483447038	4.13262292743	4.32466977835
1.134	50.1674876623	53.7526726339	4.14238336682	4.33119034767
1.135	50.1716349716	53.757007212	4.15223520994	4.33796590567
1.136	50.1757921771	53.7613486927	4.16217574477	4.34499552846
1.137	50.1799593661	53.7656973296	4.1722022891	4.35227817297
1.138	50.1841366232	53.7700533751	4.18231192231	4.35981279612
1.139	50.1883240301	53.7744170806	4.19250187278	4.3675981164
1.14	50.1925216657	53.7787886961	4.20276930928	4.37563291192
1.141	50.196729606	53.7831684704	4.213111341	4.38391569257
1.142	50.2009479242	53.7875566508	4.2235250473	4.39244508743
1.143	50.2051766905	53.791953483	4.23400738835	4.40121939778
1.144	50.2094159719	53.7963592113	4.24455550313	4.4102371037
1.145	50.2136658328	53.800774078	4.2551663518	4.41949632764
1.146	50.2179263344	53.8051983238	4.26583686471	4.42899528146
1.147	50.2221975349	53.8096321874	4.27656406164	4.43873205781
1.148	50.2264794893	53.8140759058	4.28734475374	4.44870454073
1.149	50.2307722497	53.8185297134	4.29817590117	4.45891070366
1.15	50.2350758648	53.8229938429	4.30905431509	4.46934822202
1.151	50.2393903804	53.8274685244	4.31997689605	4.48001495004
1.152	50.243715839	53.8319539861	4.3309404254	4.49090835452
1.153	50.2480522801	53.8364504533	4.34194174409	4.50202605128
1.154	50.2523997398	53.8409581491	4.35297754407	4.51336544752
1.155	50.2567582509	53.8454772938	4.36404469609	4.52492392063
1.156	50.2611278431	53.8500081051	4.3751398325	4.53669863939
1.157	50.2655085429	53.8545507978	4.38625973463	4.54868683219
1.158	50.2699003734	53.859105584	4.39740112424	4.56088557839
1.159	50.2743033543	53.8636726728	4.40856066346	4.57329189777
1.16	50.2787175021	53.86825227	4.41973501444	4.58590263128
1.161	50.28314283	53.8728445787	4.43092080951	4.59871464968
1.162	50.2875793479	53.8774497984	4.44211483002	4.6117246449
1.163	50.2920270621	53.8820681254	4.4533135891	4.62492933869
1.164	50.2964859758	53.8866997527	4.46451380849	4.63832524419
1.165	50.3009560887	53.8913448697	4.47571200132	4.65190884471
1.166	50.3054373971	53.8960036624	4.48690482974	4.66567653418
1.167	50.309929894	53.9006763131	4.49808895588	4.6796246469
1.168	50.314433569	53.9053630001	4.50926095247	4.6937494278
1.169	50.3189484081	53.9100638983	4.52041733265	4.70804694295
1.17	50.3234743942	53.9147791784	4.53155487776	4.72251328826
1.171	50.3280115067	53.9195090074	4.54267004132	4.73714452982
1.172	50.3325597214	53.9242535479	4.55375945568	4.7519364953
1.173	50.337119011	53.9290129587	4.56481975317	4.76688501239
1.174	50.3416893447	53.9337873941	4.57584756613	4.78198587894
1.175	50.3462706882	53.9385770044	4.58683946729	4.79723474383
1.176	50.350863004	53.9433819354	4.59779208899	4.81262716651
1.177	50.3554662511	53.9482023283	4.60870206356	4.82815870643
1.178	50.3600803852	53.9530383201	4.61956605315	4.84382480383
1.179	50.3647053586	53.9578900429	4.6303807199	4.85962080956
1.18	50.3693411203	53.9627576243	4.64114272594	4.87554204464
1.181	50.3739876161	53.9676411872	4.65184879303	4.89158371091
1.182	50.3786447882	53.9725408496	4.6624955833	4.90774095058
1.183	50.383312576	53.9774567245	4.67307981849	4.92400896549
1.184	50.387990915	53.9823889203	4.68359833956	4.94038265944
1.185	50.3926797381	53.9873375402	4.69404777884	4.95685705543
1.186	50.3973789745	53.9923026822	4.70442506671	4.97342702746
1.187	50.4020885505	53.9972844394	4.7147269547	4.99008738995
1.188	50.4068083891	54.0022828996	4.72495025396	5.00683295727
1.189	50.4115384103	54.0072981453	4.73509198427	5.02365842462
1.19	50.4162785307	54.0123302537	4.74514892697	5.04055839777
1.191	50.4210286642	54.0173792967	4.75511807203	5.05752754211
1.192	50.4257887214	54.0224453407	4.76499637961	5.07456040382
1.193	50.4305586128	54.0275284467	4.7747862637	5.09165158868
1.194	50.4353382452	54.0326286702	4.78447851539	5.10879540443
1.195	50.4401275198	54.037746061	4.79407072067	5.12598627806
1.196	50.4449263351	54.0428806635	4.80355998874	5.14321863651
1.197	50.4497345869	54.0480325162	4.81294342875	5.16048666835
1.198	50.4545521677	54.0532016519	4.82221829891	5.17778477073
1.199	50.4593789678	54.0583880978	4.83138176799	5.19510704279
1.2	50.4642148743	54.0635918753	4.84043118358	5.21244779229
1.201	50.4690597718	54.0688129998	4.84936389327	5.22980114818
1.202	50.4739135424	54.0740514809	4.85817730427	5.24716117978
1.203	50.4787760655	54.0793073225	4.86686879396	5.26452204585
1.204	50.4836472179	54.0845805224	4.87543594837	5.28187775612
1.205	50.488526874	54.0898710725	4.8838762641	5.29922246933
1.206	50.4934149058	54.0951789588	4.89218735695	5.31655010581
1.207	50.4983111829	54.1005041613	4.90036690235	5.3338547647
1.208	50.5032155727	54.1058466539	4.90841260552	5.35113042593
1.209	50.5081279401	54.1112064046	4.91632223129	5.36837100983
1.21	50.5130481481	54.1165833754	4.92409363389	5.38557064533
1.211	50.5179760572	54.1219775224	4.93172457814	5.40272322297
1.212	50.522911526	54.1273887954	4.93921306729	5.41982269287
1.213	50.5278544111	54.1328171383	4.94655713439	5.43686312437
1.214	50.532804567	54.1382624891	4.95375475287	5.4538384676
1.215	50.5377618464	54.1437247797	4.9608039856	5.47074264288
1.216	50.5427261	54.1492039359	4.96770307422	5.48756977916
1.217	50.5476971766	54.1546998777	4.97445014119	5.50431379676
1.218	50.5526749234	54.160212519	4.98104351759	5.52096876502
1.219	50.5576591859	54.1657417677	4.98748150468	5.53752878308
1.22	50.562649808	54.1712875261	4.99376255274	5.55398786068
1.221	50.5676466317	54.1768496901	4.99988496304	5.57034015656
1.222	50.5726494979	54.18242815	5.00584733486	5.58657976985
1.223	50.5776582457	54.1880227904	5.0116482079	5.60270094872
1.224	50.5826727129	54.1936334898	5.01728621125	5.61869782209
1.225	50.587692736	54.199260121	5.02276006341	5.63456466794
1.226	50.5927181503	54.2049025513	5.02806848288	5.65029579401
1.227	50.5977487897	54.210560642	5.03321030736	5.66588553786
1.228	50.602784487	54.2162342489	5.03818437457	5.68132832646
1.229	50.607825074	54.2219232223	5.04298961163	5.69661855698
1.23	50.6128703814	54.227627407	5.04762518406	5.71175071597
1.231	50.617920239	54.2333466421	5.05208998919	5.72671940923
1.232	50.6229744756	54.2390807614	5.05638322234	5.74151924253
1.233	50.6280329194	54.2448295935	5.06050416827	5.75614491105
1.234	50.6330953975	54.2505929615	5.06445202231	5.7705911994
1.235	50.6381617366	54.2563706836	5.06822621822	5.78485286236
1.236	50.6432317627	54.2621625724	5.07182607055	5.79892486334
1.237	50.6483053014	54.267968436	5.07525119185	5.81280219555
1.238	50.6533821775	54.273788077	5.0785010159	5.826479882
1.239	50.6584622156	54.2796212935	5.08157530427	5.83995309472
1.24	50.6635452402	54.2854678786	5.08447369933	5.85321712494
1.241	50.668631075	54.2913276208	5.08719596267	5.86626714468
1.242	50.673719544	54.2972003037	5.08974203467	5.8790987134
1.243	50.6788104709	54.3030857067	5.09211176634	5.89170730114
1.244	50.6839036794	54.3089836046	5.09430521727	5.90408849716
1.245	50.6889989932	54.3148937678	5.09632241726	5.91623795033
1.246	50.6940962362	54.3208159626	5.09816357493	5.92815157771
1.247	50.6991952325	54.326749951	5.09982889891	5.93982517719
1.248	50.7042958063	54.3326954911	5.1013186872	5.95125496387
1.249	50.7093977823	54.338652337	5.10263332725	5.96243682504
1.25	50.7145009855	54.344620239	5.10377323627	5.9733671248
1.251	50.7196052417	54.3505989436	5.10473904014	5.98404219747
1.252	50.7247103768	54.356588194	5.10553124547	5.99445852637
1.253	50.7298162178	54.3625877296	5.10615062714	6.00461262465
1.254	50.7349225921	54.3685972866	5.10659793019	6.01450133324
1.255	50.740029328	54.3746165979	5.1068739295	6.02412134409
1.256	50.7451362548	54.3806453935	5.10697960854	6.03346967697
1.257	50.7502432025	54.3866834	5.10691589117	6.04254341125
1.258	50.7553500024	54.3927303415	5.10668388009	6.05133968592
1.259	50.7604564867	54.3987859394	5.10628467798	6.05985593796
1.26	50.7655624888	54.4048499121	5.10571950674	6.06808954477
1.261	50.7706678434	54.4109219759	5.10498961806	6.07603806257
1.262	50.7757723864	54.4170018446	5.10409641266	6.08369931579
1.263	50.7808759552	54.4230892298	5.10304123163	6.09107112885
1.264	50.7859783886	54.4291838411	5.1018255949	6.09815144539
1.265	50.791079527	54.4352853861	5.10045102239	6.10493853688
1.266	50.7961792121	54.4413935706	5.09891921282	6.11143049598
1.267	50.8012772876	54.4475080988	5.09723177552	6.11762583256
1.268	50.8063735987	54.4536286732	5.09539049864	6.12352308631
1.269	50.8114679926	54.4597549953	5.09339720011	6.12912094593
1.27	50.8165603181	54.4658867649	5.09125372767	6.13441824913
1.271	50.821650426	54.472023681	5.08896207809	6.13941389322
1.272	50.8267381691	54.4781654415	5.08652412891	6.14410713315
1.273	50.8318234022	54.4843117436	5.0839419961	6.14849710464
1.274	50.8369059821	54.4904622838	5.08121776581	6.15258324146
1.275	50.8419857678	54.496616758	5.07835370302	6.15636509657
1.276	50.8470626206	54.5027748617	5.0753518641	6.15984237194
1.277	50.8521364039	54.5089362904	5.07221466303	6.16301488876
1.278	50.8572069834	54.5151007391	5.06894433498	6.16588264704
1.279	50.8622742271	54.5212679034	5.06554323435	6.16844576597
1.28	50.8673380057	54.5274374785	5.06201392412	6.17070445418
1.281	50.872398192	54.5336091603	5.05835869908	6.17265915871
1.282	50.8774546615	54.5397826451	5.05458015203	6.17431044579
1.283	50.882507292	54.5459576298	5.05068084598	6.17565894127
1.284	50.8875559641	54.5521338121	5.04666337371	6.17670556903
1.285	50.892600561	54.5583108905	5.04253029823	6.17745122313
1.286	50.8976409684	54.5644885647	5.03828439116	6.17789712548
1.287	50.9026770747	54.5706665354	5.03392833471	6.17804437876
1.288	50.9077087713	54.5768445049	5.02946484089	6.17789444327
1.289	50.9127359521	54.5830221766	5.02489677072	6.17744886875
1.29	50.9177585139	54.5891992557	5.0202268064	6.17670932412
1.291	50.9227763563	54.5953754491	5.01545792818	6.17567747831
1.292	50.9277893817	54.6015504655	5.01059296727	6.17435538769
1.293	50.9327974957	54.6077240157	5.0056348443	6.1727450192
1.294	50.9378006063	54.6138958126	5.0005863905	6.17084857821
1.295	50.9427986249	54.6200655711	4.99545076489	6.16866841912
1.296	50.9477914657	54.6262330087	4.99023076892	6.1662068665
1.297	50.9527790458	54.6323978454	4.98492950201	6.16346660256
1.298	50.9577612856	54.6385598039	4.97955003381	6.16045019031
1.299	50.9627381083	54.6447186092	4.97409528494	6.15716046095
1.3	50.9677094402	54.6508739896	4.96856844425	6.15360039473
1.301	50.9726752107	54.6570256762	4.96297258139	6.14977282286
1.302	50.9776353524	54.6631734032	4.95731076598	6.1456810832
1.303	50.9825898009	54.6693169079	4.95158618689	6.14132833481
1.304	50.9875384949	54.675455931	4.94580191374	6.13671773672
1.305	50.9924813765	54.6815902164	4.93996116519	6.13185310364
1.306	50.9974183906	54.6877195118	4.93406707048	6.12673765421
1.307	51.0023494856	54.6938435682	4.92812281847	6.12137520313
1.308	51.0072746128	54.6999621406	4.922131598	6.1157694459
1.309	51.0121937268	54.7060749873	4.91609653831	6.10992413759
1.31	51.0171067856	54.7121818711	4.91002100706	6.10384327173
1.311	51.0220137502	54.7182825582	4.9039080739	6.09753096104
1.312	51.0269145847	54.7243768192	4.89776095748	6.09099107981
1.313	51.0318092567	54.7304644288	4.89158296585	6.08422797918
1.314	51.0366977368	54.7365451657	4.88537722826	6.07724583149
1.315	51.0415799989	54.7426188131	4.87914705276	6.07004892826
1.316	51.0464560202	54.7486851584	4.87289553881	6.06264162064
1.317	51.051325781	54.7547439934	4.86662605405	6.05502849817
1.318	51.0561892649	54.7607951148	4.86034169793	6.04721415043
1.319	51.0610464586	54.7668383234	4.85404571891	6.03920298815
1.32	51.0658973522	54.7728734247	4.84774136543	6.0309997797
1.321	51.0707419387	54.7789002292	4.84143173695	6.02260917425
1.322	51.0755802147	54.7849185518	4.8351201117	6.01403599977
1.323	51.0804121795	54.7909282124	4.82880961895	6.00528508425
1.324	51.0852378361	54.7969290356	4.82250344753	5.99636119604
1.325	51.0900571902	54.8029208509	4.8162047267	5.98726940155
1.326	51.0948702546	54.8089034931	4.80992421508	5.97801482677
1.327	51.0996770439	54.8148768016	4.80365431309	5.96860218048
1.328	51.1044775715	54.8208406209	4.79740086198	5.95903652906
1.329	51.1092718554	54.8267948008	4.79116687179	5.94932311773
1.33	51.1140599165	54.8327391958	4.78495538235	5.93946701288
1.331	51.118841779	54.838673666	4.7787694335	5.9294732213
1.332	51.1236174697	54.8445980761	4.77261206508	5.91934710741
1.333	51.1283870188	54.8505122965	4.76648616791	5.909093678
1.334	51.1331504593	54.8564162026	4.76039478183	5.89871835709
1.335	51.1379078272	54.8623096749	4.75434088707	5.88822621107
1.336	51.1426591613	54.8681925992	4.74832731485	5.87762248516
1.337	51.1474045035	54.8740648668	4.74235698581	5.86691266298
1.338	51.1521438984	54.879926374	4.73643279076	5.85610181093
1.339	51.1568773935	54.8857770226	4.73055747151	5.84519529343
1.34	51.1616050392	54.8916167195	4.72473391891	5.83419847488
1.341	51.1663268886	54.897445377	4.71896481514	5.82311660051
1.342	51.1710429975	54.9032629128	4.71325293183	5.81195503473
1.343	51.1757534244	54.9090692499	4.70760086179	5.80071908236
1.344	51.1804582305	54.9148643166	4.70201128721	5.7894141674
1.345	51.1851574796	54.9206480463	4.69648683071	5.77804535627
1.346	51.189851238	54.9264203781	4.69102993608	5.76661813259
1.347	51.1945395746	54.9321812561	4.68564322591	5.75513786077
1.348	51.1992225607	54.9379306299	4.68032905459	5.74360972643
1.349	51.2039002702	54.9436684543	4.67508989573	5.73203909397
1.35	51.2085727792	54.9493946894	4.66992804408	5.7204310894
1.351	51.2132401661	54.9551093006	4.66484585404	5.70879113674
1.352	51.2179025118	54.9608122584	4.65984553099	5.6971244216
1.353	51.2225598993	54.9665035386	4.65492931008	5.68543612957
1.354	51.2272124136	54.9721831224	4.6500993669	5.67373150587
1.355	51.2318601421	54.977850996	4.64535775781	5.66201561689
1.356	51.2365031743	54.9835071507	4.64070656896	5.65029370785
1.357	51.2411416015	54.989151583	4.6361476779	5.63857090473
1.358	51.2457755169	54.9947842946	4.6316831708	5.62685221434
1.359	51.2504050159	55.0004052921	4.62731483579	5.61514270306
1.36	51.2550301956	55.0060145872	4.62304458022	5.60344743729
1.361	51.259651155	55.0116121966	4.61887407303	5.59177136421
1.362	51.2642679946	55.017198142	4.61480510235	5.58011949062
1.363	51.2688808168	55.02277245	4.61083930731	5.56849652529
1.364	51.2734897256	55.028335152	4.60697829723	5.5569075942
1.365	51.2780948266	55.0338862845	4.60322362185	5.54535722733
1.366	51.2826962267	55.0394258883	4.59957674146	5.53385043144
1.367	51.2872940347	55.0449540094	4.59603917599	5.52239179611
1.368	51.2918883605	55.0504706983	4.59261232615	5.5109859705
1.369	51.2964793153	55.0559760101	4.58929741383	5.49963766336
1.37	51.3010670119	55.0614700047	4.58609575033	5.48835140467
1.371	51.3056515642	55.0669527462	4.58300867677	5.47713166475
1.372	51.3102330871	55.0724243036	4.58003720641	5.46598297358
1.373	51.314811697	55.0778847499	4.57718250155	5.45490968227
1.374	51.319387511	55.0833341628	4.57444563508	5.44391608238
1.375	51.3239606477	55.0887726241	4.57182762027	5.43300658464
1.376	51.3285312262	55.0942002201	4.56932941079	5.42218530178
1.377	51.3330993668	55.0996170409	4.56695187092	5.41145640612
1.378	51.3376651907	55.1050231812	4.56469583511	5.40082401037
1.379	51.3422288197	55.1104187393	4.56256216764	5.39029222727
1.38	51.3467903766	55.1158038178	4.56055155396	5.3798648715
1.381	51.3513499847	55.1211785233	4.55866464972	5.36954599619
1.382	51.3559077681	55.1265429659	4.55690211058	5.35933929682
1.383	51.3604638514	55.1318972599	4.55526453257	5.34924858809
1.384	51.3650183599	55.137241523	4.55375239253	5.33927762508
1.385	51.3695714191	55.1425758768	4.5523661077	5.32942998409
1.386	51.3741231553	55.1479004465	4.55110618472	5.3197093606
1.387	51.3786736949	55.1532153606	4.54997295141	5.31011891365
1.388	51.3832231647	55.1585207512	4.548966676	5.30066233873
1.389	51.3877716918	55.1638167539	4.5480876267	5.29134303331
1.39	51.3923194037	55.1691035075	4.54733601213	5.28216415644
1.391	51.3968664276	55.174381154	4.54671195149	5.27312886715
1.392	51.4014128913	55.1796498386	4.5462154448	5.26424026489
1.393	51.4059589224	55.1849097096	4.54584670067	5.25550168753
1.394	51.4105046485	55.1901609184	4.54560551047	5.24691587687
1.395	51.4150501972	55.1954036193	4.54549187422	5.23848581314
1.396	51.419595696	55.2006379694	4.54550561309	5.23021435738
1.397	51.4241412721	55.2058641287	4.54564657807	5.22210425138
1.398	51.4286870527	55.2110822599	4.54591450095	5.21415823698
1.399	51.4332331644	55.2162925284	4.54630896449	5.20637881756
1.4	51.4377797338	55.2214951022	4.54682976007	5.19876873493
1.401	51.4423268868	55.2266901517	4.54747641087	5.19133025408
1.402	51.4468747493	55.2318778498	4.54824844003	5.184065938
1.403	51.4514234462	55.2370583718	4.54914534092	5.17697799206
1.404	51.4559731021	55.2422318952	4.55016645789	5.17006874084
1.405	51.4605238409	55.2473985998	4.55131113529	5.16334038973
1.406	51.4650755576	55.2525586686	4.55212202668	5.15679711103
1.407	51.4696270421	55.2577122914	4.55084702373	5.15044856071
1.408	51.4741773798	55.2628596556	4.54982838035	5.144279778
1.409	51.4787268302	55.2680009421	4.54907238483	5.13829314709
1.41	51.4832756617	55.2731363341	4.54859057069	5.13249075413
1.411	51.4878241523	55.2782660168	4.54839068651	5.12687474489
1.412	51.4923725862	55.2833901777	4.54847714305	5.12144696712
1.413	51.4969212504	55.2885090058	4.5488512218	5.11620920897
1.414	51.5014704319	55.2936226921	4.54951176047	5.11116337776
1.415	51.5060204155	55.2987314294	4.5504553616	5.10631108284
1.416	51.5105714814	55.3038354118	4.55167645216	5.10165369511
1.417	51.5151239037	55.3089348351	4.5531681478	5.0971929431
1.418	51.5196779488	55.3140298966	4.55492186546	5.0929300189
1.419	51.5242338738	55.3191207948	4.55692827702	5.08886635303
1.42	51.5287919742	55.3242077293	4.55927252769	5.08500254154
1.421	51.5333524826	55.329290901	4.56174427271	5.08134096861
1.422	51.5379155728	55.3343705125	4.56443595886	5.07788199186
1.423	51.5424814587	55.3394467667	4.56733578444	5.07462650537
1.424	51.5470503426	55.3445198677	4.57043200731	5.07157540321
1.425	51.5516224153	55.3495900202	4.57371336222	5.06872957945
1.426	51.5561978561	55.3546574299	4.57716822624	5.06608974934
1.427	51.560776833	55.3597223031	4.58078557253	5.06365656853
1.428	51.5653595031	55.3647848466	4.58455461264	5.06143051386
1.429	51.569946013	55.3698452679	4.58846497536	5.05941218138
1.43	51.5745364988	55.3749037751	4.59250670671	5.05760210752
1.431	51.5791310873	55.3799605763	4.59667021036	5.0560002923
1.432	51.5837298958	55.3850158801	4.60094678402	5.05460727215
1.433	51.5883330332	55.3900698953	4.60532802343	5.05342310667
1.434	51.5929406002	55.3951228308	4.60980600119	5.05244779587
1.435	51.5975526902	55.4001748954	4.61437398195	5.05168139935
1.436	51.60216939	55.4052262979	4.61902546883	5.05112367868
1.437	51.6067907794	55.4102772471	4.62375354767	5.05077451468
1.438	51.6114169324	55.4153279511	4.62855237722	5.05063349009
1.439	51.616047917	55.4203786179	4.63341677189	5.05070018768
1.44	51.6206837965	55.4254294552	4.6383420825	5.05097424984
1.441	51.6253246294	55.4304806697	4.64332383871	5.05145484209
1.442	51.6299704705	55.4355324679	4.64835816622	5.05214130878
1.443	51.6346213703	55.440585055	4.65344148874	5.05303293467
1.444	51.6392773763	55.4456386358	4.65857052803	5.05412858725
1.445	51.6439385328	55.4506934137	4.66374236345	5.05542731285
1.446	51.6486048811	55.4557495914	4.6689543128	5.0569280386
1.447	51.6532764602	55.4608073702	4.67420381308	5.05862945318
1.448	51.6579533065	55.4658669501	4.67948877811	5.06053030491
1.449	51.6626354544	55.4709285298	4.68480700254	5.06262910366
1.45	51.6673229362	55.4759923065	4.69015651941	5.06492424011
1.451	51.6720157822	55.4810584757	4.69553548098	5.06741422415
1.452	51.6767140211	55.4861272315	4.7009422183	5.07009732723
1.453	51.6814176797	55.4911987659	4.70637500286	5.07297158241
1.454	51.6861267833	55.4962732694	4.71183210611	5.07603532076
1.455	51.6908413814	55.5013509301	4.7173641324	5.07928603888
1.456	51.6955614937	55.5064319344	4.7228603363	5.08272254467
1.457	51.7002871119	55.5115164667	4.72837609053	5.08634209633
1.458	51.7050182591	55.5166047091	4.73391824961	5.0901427865
1.459	51.7097549545	55.5216968415	4.73947268724	5.09412193298
1.46	51.7144972115	55.5267930412	4.74504131079	5.09827727079
1.461	51.7192450434	55.531893483	4.7506223917	5.10260635614
1.462	51.7239984616	55.5369983395	4.75621408224	5.10710656643
1.463	51.728757476	55.5421077804	4.76181465387	5.11177533865
1.464	51.7335220945	55.5472219731	4.76742225885	5.1166099906
1.465	51.738292323	55.552341082	4.77303481102	5.12160766125
1.466	51.7430681656	55.5574652686	4.77865040302	5.12676560879
1.467	51.7478496243	55.5625946918	4.7842668891	5.13208085299
1.468	51.7526366988	55.5677295075	4.78988218307	5.13755053282
1.469	51.7574293869	55.5728698687	4.79549396038	5.14317166805
1.47	51.762227684	55.578015925	4.80110019445	5.14894104004
1.471	51.7670315832	55.5831678234	4.80669826269	5.15485560894
1.472	51.7718410754	55.5883257073	4.81228613853	5.16091227531
1.473	51.7766561491	55.5934897173	4.81786108017	5.1671077013
1.474	51.78147679	55.5986599905	4.82342070341	5.17343860865
1.475	51.7863029816	55.6038366607	4.82896262407	5.17990165949
1.476	51.791134705	55.6090198583	4.83448415995	5.18649357557
1.477	51.7959719385	55.6142097105	4.83998286724	5.19321084023
1.478	51.800814658	55.6194063409	4.84545600414	5.20004987717
1.479	51.8056628365	55.6246098696	4.85090100765	5.20700740814
1.48	51.8105164446	55.6298204131	4.85631525517	5.21407961845
1.481	51.8153754504	55.6350380845	4.86169612408	5.22126317024
1.482	51.8202398189	55.6402629931	4.86704087257	5.2285541296
1.483	51.8251095128	55.6454952447	4.87234693766	5.23594909906
1.484	51.829984492	55.6507349413	4.87761151791	5.24344408512
1.485	51.8348647139	55.6559821811	4.88283216953	5.25103545189
1.486	51.839750133	55.6612370586	4.88800621033	5.25871944427
1.487	51.8446407016	55.6664996644	4.89313083887	5.26649212837
1.488	51.8495363687	55.6717700853	4.89820337296	5.27434968948
1.489	51.8544370811	55.6770484043	4.90322124958	5.28228825331
1.49	51.8593427826	55.6823347003	4.90818184614	5.29030382633
1.491	51.8642534212	55.6876290485	4.91309529543	5.29839241505
1.492	51.8691689347	55.6929315198	4.91793173552	5.30655020475
1.493	51.8740892523	55.6982421814	4.92270344496	5.31477302313
1.494	51.879014308	55.7035610964	4.92740786076	5.32305681705
1.495	51.8839440332	55.7088883236	4.93204241991	5.33139759302
1.496	51.8888783568	55.714223918	4.93660485744	5.3397911191
1.497	51.8938172056	55.7195679302	4.94109272957	5.34823334217
1.498	51.8987605039	55.724920407	4.94550377131	5.35672020912
1.499	51.9037081735	55.7302813907	4.94983547926	5.36524736881
1.5	51.9086601342	55.7356509198	4.95408582687	5.37381070852
1.501	51.9136163034	55.7410290282	4.95825248957	5.38240611553
1.502	51.9185765962	55.7464157459	4.96233320236	5.39102929831
1.503	51.9235409258	55.7518110986	4.9663258791	5.39967614412
1.504	51.9285092029	55.7572151078	4.970228374	5.40834218264
1.505	51.9334813364	55.7626277906	4.97403860092	5.41702336073
1.506	51.938457233	55.76804916	4.9777545929	5.42571544647
1.507	51.9434367974	55.7734792247	4.98137420416	5.43441396952
1.508	51.9484199323	55.7789179891	4.98489564657	5.44311481714
1.509	51.9534065386	55.7843654533	4.98831695318	5.45181363821
1.51	51.9583965152	55.7898216133	4.99163621664	5.4605063796
1.511	51.9633897591	55.7952864608	4.9948515892	5.46918845177
1.512	51.9683861656	55.8007599829	4.99796140194	5.47785586119
1.513	51.9733856282	55.806242163	5.0009637475	5.48650419712
1.514	51.9783880386	55.8117329797	5.00385713577	5.49512928724
1.515	51.9833932871	55.8172324077	5.00663971901	5.50372678041
1.516	51.9884012619	55.8227404174	5.00930994749	5.51229256392
1.517	51.99341185	55.8282569749	5.0118663311	5.52082234621
1.518	51.9984249368	55.8337820421	5.01430726051	5.52931201458
1.519	52.0034404061	55.8393155768	5.01663118601	5.53775733709
1.52	52.0084581401	55.8448575325	5.01883679628	5.54615402222
1.521	52.0134780198	55.8504078585	5.02092272043	5.55449801683
1.522	52.0184999249	55.8559665002	5.02288740873	5.56278532743
1.523	52.0235237335	55.8615333987	5.0247297287	5.57101166248
1.524	52.0285493226	55.867108491	5.02644830942	5.57917302847
1.525	52.0335765583	55.8726917103	5.02802324295	5.58726549149
1.526	52.0386053156	55.8782829854	5.02949124575	5.59528476
1.527	52.0436354773	55.8838822413	5.03083223104	5.6032269001
1.528	52.0486669159	55.8894893988	5.03204488754	5.6110880971
1.529	52.0536995024	55.895104375	5.03312826157	5.61886435747
1.53	52.0587331072	55.9007270831	5.03408122063	5.62655180693
1.531	52.0637675993	55.9063574323	5.03490293026	5.63414657116
1.532	52.0688028469	55.911995328	5.03559231758	5.64164489508
1.533	52.0738387173	55.9176406719	5.03614842892	5.64904290438
1.534	52.0788750768	55.9232933618	5.03657048941	5.65633684397
1.535	52.0839117907	55.9289532918	5.03685724735	5.66352319717
1.536	52.0889487234	55.9346203525	5.03700822592	5.67059808969
1.537	52.0939857389	55.9402944306	5.03702282906	5.67755806446
1.538	52.0990227005	55.9459754094	5.0369002223	5.68439942598
1.539	52.1040594705	55.9516631685	5.03663980961	5.69111871719
1.54	52.1090959109	55.9573575841	5.03624105453	5.69771242142
1.541	52.1141318831	55.9630585289	5.03570330143	5.7041772604
1.542	52.1191672478	55.9687658723	5.03502619267	5.71050953865
1.543	52.1242018655	55.9744794802	5.03420907259	5.71670621634
1.544	52.1292355958	55.9801992152	5.03325158358	5.72276389599
1.545	52.1342682983	55.9859249369	5.032153368	5.72867929935
1.546	52.1392998321	55.9916565012	5.03091412783	5.73444926739
1.547	52.1443300559	55.9973937612	5.02953344584	5.74007081985
1.548	52.1493588282	56.003136567	5.02801126242	5.7455406189
1.549	52.1543860074	56.0088847651	5.02634710073	5.75085580349
1.55	52.1594114515	56.0146381997	5.0245411396	5.7560133338
1.551	52.1644350186	56.0203967116	5.02259296179	5.76101046801
1.552	52.1694565665	56.0261601389	5.0205026865	5.76584410667
1.553	52.174475953	56.0319283168	5.01827031374	5.7705116868
1.554	52.179493036	56.0377010778	5.01589584351	5.77501028776
1.555	52.1845076735	56.0434782517	5.01337915659	5.77933734655
1.556	52.1895197234	56.0492596654	5.01072067022	5.78349012136
1.557	52.194529044	56.0550451436	5.00792038441	5.78746622801
1.558	52.1995354934	56.0608345082	5.00497853756	5.79126304388
1.559	52.2045389305	56.0666275788	5.00189548731	5.79487812519
1.56	52.2095391912	56.0724241726	4.99862581491	5.79830950499
1.561	52.214536136	56.0782241044	4.99526375532	5.80155402422
1.562	52.2195296486	56.0840271865	4.99176156521	5.80461019278
1.563	52.2245195894	56.0898332294	4.98811995983	5.80747550726
1.564	52.229505819	56.0956420412	4.98433917761	5.81014806032
1.565	52.2344881985	56.1014534281	4.98041981459	5.8126257062
1.566	52.2394665896	56.1072671943	4.97636240721	5.81490659714
1.567	52.2444408546	56.1130831419	4.97216755152	5.81698876619
1.568	52.2494108563	56.1189010715	4.96783578396	5.81887042522
1.569	52.2543764581	56.1247207817	4.96336781979	5.82054978609
1.57	52.2593375242	56.1305420692	4.95876449347	5.82202529907
1.571	52.2642939198	56.1363647296	4.95402657986	5.82329529524
1.572	52.2692455106	56.1421885564	4.94915479422	5.82435822487
1.573	52.2741921631	56.1480133419	4.94415020943	5.82521271706
1.574	52.279133745	56.1538388769	4.93901348114	5.82585734129
1.575	52.2840701246	56.159664951	4.93374580145	5.82629078627
1.576	52.2890011716	56.1654913524	4.92834818363	5.82651203871
1.577	52.2939267565	56.1713178683	4.92282152176	5.82651978731
1.578	52.2988467508	56.1771442847	4.91716706753	5.82631295919
1.579	52.3037610272	56.1829703865	4.91138583422	5.82589066029
1.58	52.3086694597	56.1887959578	4.90547913313	5.82525193691
1.581	52.3135719234	56.1946207818	4.89944821596	5.82439607382
1.582	52.3184682946	56.200444641	4.89329409599	5.82332229614
1.583	52.3233584508	56.2062673171	4.88701826334	5.82202988863
1.584	52.3282422707	56.2120885913	4.88062173128	5.82051837444
1.585	52.3331196343	56.2179082441	4.87410533428	5.81878715754
1.586	52.3379904225	56.2237260557	4.86747121811	5.81683593988
1.587	52.3428545186	56.2295418058	4.86072087288	5.81466424465
1.588	52.3477118069	56.2353552739	4.85385560989	5.81227189302
1.589	52.352562177	56.2411662394	4.84688466787	5.80965906382
1.59	52.3574055189	56.2469744814	4.83979916573	5.80682510138
1.591	52.36224172	56.2527797792	4.83260297775	5.80377024412
1.592	52.3670706703	56.2585819117	4.82529753447	5.80049467087
1.593	52.3718922613	56.2643806582	4.8178845048	5.79699844122
1.594	52.3767063524	56.2701757984	4.81029766798	5.79328197241
1.595	52.3815128405	56.2759671118	4.80267852545	5.7893447876
1.596	52.3863116582	56.2817543782	4.79495668411	5.78518784046
1.597	52.3911027036	56.2875373779	4.78713405132	5.78081148863
1.598	52.3958858768	56.2933158918	4.77921229601	5.77621626854
1.599	52.4006610794	56.2990897014	4.77119296789	5.77140289545
1.6	52.4054282148	56.3048585887	4.76307785511	5.76637178659
1.601	52.3636424147	56.3108426571	-88.3346780539	6.20176482201
1.602	52.324084289	56.3166918622	9.21842652559	5.4966455102
1.603	52.2870240468	56.3224114841	-83.3389107585	5.94259822369
1.604	52.2526050001	56.3280070301	14.5008172393	5.24849373102
1.605	52.220939982	56.3334838471	-77.8308534026	5.70514041185
1.606	52.1920667314	56.3388473542	20.0843521357	5.02187371254
1.607	52.2128705723	56.3438757055	21.5233297348	5.03482890129
1.608	52.2336848578	56.3489515048	20.1052411795	5.11676955223
1.609	52.2078540614	56.3542788949	-71.766833961	5.53801071644
1.61	52.1847555649	56.3594791838	25.5698409081	4.86256706715
1.611	52.163916543	56.3645783379	-67.2478846908	5.3357411027
1.612	52.1453061395	56.3695810899	30.0270776153	4.66976296902
1.613	52.1288836577	56.3744922244	-62.8720411062	5.15250587463
1.614	52.1145716494	56.3793167707	34.2480245233	4.49658679962
1.615	52.1022886528	56.384059557	-58.8140178919	4.9889857769
1.616	52.0919268337	56.3887255486	38.090379715	4.34299743176
1.617	52.0833791463	56.3933194935	-55.185754478	4.8448921442
1.618	52.0765208277	56.3978462564	41.4691171646	4.20863360167
1.619	52.0712316915	56.4023105013	-52.0473893881	4.719856143
1.62	52.0673807513	56.4067169935	44.3455088139	4.09312826395
1.621	52.0648444392	56.4110703065	-49.4181329608	4.61349779367
1.622	52.0634936557	56.4153750889	46.7165661454	3.99606686831
1.623	52.0632087205	56.4196357937	-47.2864365578	4.52534282207
1.624	52.0638682024	56.4238569124	48.6054003239	3.91689449549
1.625	52.0653613732	56.428042726	-45.6190587878	4.45473259687
1.626	52.0675782514	56.4321975105	50.0528151393	3.85483658314
1.627	52.0704202593	56.4363253099	-44.3687993288	4.40076208115
1.628	52.0737910003	56.4404301177	51.1102813482	3.80885356665
1.629	52.0776057302	56.4445156695	-43.4808215499	4.36224997044
1.63	52.0353520453	56.4488049005	-41.0265482068	4.21621191502
1.631	51.9950835482	56.4529798966	-39.5104461312	4.13378030062
1.632	51.9575274817	56.4570210266	-35.6016867161	3.9484796524
1.633	51.9225715731	56.4609409472	-34.3101307154	3.8913616538
1.634	51.8904703896	56.4647444659	-29.8922362328	3.71567577124
1.635	51.861110144	56.4684427146	-28.8282549381	3.68082147837
1.636	51.8345689318	56.4720398567	-24.2541696429	3.5134627223
1.637	51.8107373483	56.475545295	-23.4089971781	3.49741375446
1.638	51.7895608539	56.4789629053	-18.9439917207	3.33780682087
1.639	51.7709385858	56.4823004072	-18.3005445004	3.33719694614
1.64	51.7547222739	56.4855617413	-14.1320792437	3.18547135592
1.641	51.7408223101	56.4887530277	-13.6678484678	3.1971013546
1.642	51.7290299352	56.491878569	-9.91690123081	3.05398112535
1.643	51.7192682663	56.4949429982	-9.60643649101	3.07487744093
1.644	51.7105743535	56.4979894532	-7.78138929605	3.01803261042
1.645	51.7036286388	56.5009811687	-6.11004000902	2.96539831161
1.646	51.6982796066	56.5039223342	-4.58802443743	2.91693270206
1.647	51.6943788883	56.5068168704	-3.21341216564	2.87213969231
1.648	51.6917808726	56.5096683656	-1.98261916637	2.83085054159
1.649	51.6903442769	56.5124802462	-0.890572309494	2.79291081429
1.65	51.689933464	56.5152558081	0.068946480751	2.75821304321
1.651	51.6904194618	56.5179982433	0.903049170971	2.72665727139
1.652	51.6916807361	56.5207106447	1.61949926615	2.69814544916
1.653	51.6936037365	56.5233960042	2.22650164366	2.67257362604
1.654	51.6960832458	56.5260572049	2.73251694441	2.64982771873
1.655	51.6990225552	56.5286970095	3.14610177279	2.62978154421
1.656	51.7023334923	56.5313180479	3.47577244043	2.61229509115
1.657	51.7059363236	56.5339228023	3.72989028692	2.59721362591
1.658	51.7097595527	56.536513593	3.91656780243	2.58436793089
1.659	51.7137396333	56.5390925644	4.04359340668	2.57357478142
1.66	51.7178206161	56.5416616707	4.11837214231	2.56463778019
1.661	51.7219537432	56.5442226639	4.14788198471	2.55734860897
1.662	51.7260970057	56.5467770829	4.13864320517	2.55148917437
1.663	51.7302146767	56.549326244	4.09669864178	2.54683297873
1.664	51.7342768281	56.5518712342	4.0276042223	2.54314750433
1.665	51.7382588442	56.5544129061	3.93642795086	2.54019629955
1.666	51.7421409359	56.5569518752	3.82775527239	2.53774178028
1.667	51.745907664	56.5594885196	3.70570099354	2.53554701805
1.668	51.7495474773	56.5620229821	3.57392561436	2.53337812424
1.669	51.7530522676	56.5645551747	3.43565493822	2.53100699186
1.67	51.7564169466	56.5670847846	3.29370307922	2.52821284533
1.671	51.7596390468	56.5696112835	3.15049725771	2.52478480339
1.672	51.7627183475	56.5721339375	3.00810420513	2.5205231905
1.673	51.765656528	56.5746518199	2.86825680733	2.51524174213
1.674	51.7684568474	56.577163825	2.73238182068	2.50876843929
1.675	51.7711238519	56.5796686829	2.60162717104	2.50094729662
1.676	51.7736631098	56.5821649761	2.47688859701	2.49163913727
1.677	51.7760809722	56.5846511568	2.3588360548	2.48072224855
1.678	51.7783843596	56.5871255646	2.24793863297	2.46809327602
1.679	51.7805805734	56.5895864448	2.14448916912	2.45366710424
1.68	51.7826771313	56.592031967	2.04862654209	2.43737733364
1.681	51.7846816233	56.5944602439	1.9603574276	2.4191762805
1.682	51.7866015902	56.596869349	1.87957638502	2.39903396368
1.683	51.7884444205	56.5992573354	1.80608415604	2.37693887949
1.684	51.7902172652	56.601622253	1.73960512877	2.35289615393
1.685	51.7919269691	56.6039621649	1.67980271578	2.32692760229
1.686	51.7935800171	56.6062751641	1.62629312277	2.2990707159
1.687	51.795182493	56.6085593882	1.5786588788	2.26937747002
1.688	51.7967400522	56.6108130337	1.53645950556	2.23791348934
1.689	51.7982579027	56.6130343687	1.49924129248	2.20475655794
1.69	51.7997407967	56.6152217452	1.46654671431	2.1699963212
1.691	51.8011930307	56.6173736093	1.43792122602	2.13373196125
1.692	51.8026184513	56.6194885113	1.41292005777	2.09607195854
1.693	51.8040204679	56.6215651134	1.39111316204	2.05713230371
1.694	51.8054020696	56.6236021972	1.37209004164	2.0170353651
1.695	51.8067658461	56.6255986695	1.35546296835	1.97590911388
1.696	51.8081140122	56.6275535668	1.34086924791	1.93388539553
1.697	51.8094484339	56.6294660592	1.32797414064	1.89109939337
1.698	51.8107706563	56.6313354531	1.31647074223	1.84768825769
1.699	51.8120819328	56.6331611923	1.30608218908	1.80379015207
1.7	51.8133832541	56.6349428591	1.29656052589	1.75954341888
1.701	51.8146753781	56.6366801737	1.28768742085	1.71508580446
1.702	51.8159588583	56.6383729934	1.27927297354	1.67055350542
1.703	51.8172340722	56.6400213104	1.27115482092	1.62608057261
1.704	51.8185012482	56.6416252498	1.263197124	1.58179819584
1.705	51.8197604913	56.643185066	1.25528901815	1.53783416748
1.706	51.8210118074	56.6447011393	1.24734306335	1.49431246519
1.707	51.8222551256	56.6461739719	1.23929339647	1.45135265589
1.708	51.8234903194	56.647604183	1.23109412193	1.40906959772
1.709	51.8247172252	56.6489925045	1.22271740437	1.36757332087
1.71	51.8259356596	56.6503397754	1.21415144205	1.32696831226
1.711	51.8271454348	56.6516469364	1.2053989172	1.28735369444
1.712	51.8283463718	56.6529150248	1.19647496939	1.24882298708
1.713	51.8295383119	56.6541451683	1.18740528822	1.21146398783
1.714	51.8307211269	56.6553385796	1.17822474241	1.17535853386
1.715	51.8318947271	56.6564965502	1.16897559166	1.14058274031
1.716	51.8330590678	56.657620445	1.1597058177	1.10720664263
1.717	51.8342141546	56.6587116955	1.15046781301	1.07529455423
1.718	51.8353600471	56.6597717953	1.14131718874	1.04490500689
1.719	51.8364968614	56.6608022931	1.13231122494	1.01609039307
1.72	51.8376247745	56.6618047874	1.12351506948	0.988898158073
1.721	51.8387440204	56.662780921	1.11497676373	0.963369190693
1.722	51.8398548863	56.6637323753	1.10675495863	0.939539372921
1.723	51.840957716	56.6646608646	1.09890437126	0.917439222336
1.724	51.8420529067	56.6655681311	1.09147703648	0.897093594074
1.725	51.8431409061	56.6664559391	1.08452177048	0.878522515297
1.726	51.8442222088	56.6673260707	1.07808369398	0.861740589142
1.727	51.8452973525	56.6681803198	1.07220369577	0.84675770998
1.728	51.8463669136	56.6690204881	1.06691843271	0.833578765392
1.729	51.8474315026	56.6698483795	1.06225961447	0.822204113007
1.73	51.8484917596	56.6706657961	1.05825442076	0.812629163265
1.731	51.8495483493	56.6714745334	1.0549249053	0.80484521389
1.732	51.8506019559	56.6722763755	1.05228823423	0.798838973045
1.733	51.8516532783	56.6730730915	1.0503565073	0.794592916965
1.734	51.8527030252	56.6738664307	1.04913711548	0.792085528374
1.735	51.85375191	56.674658119	1.04863250256	0.791290938854
1.736	51.8548006465	56.6754498544	1.04884064198	0.792179882526
1.737	51.8558499443	56.6762433037	1.04975479841	0.794718801975
1.738	51.8569005038	56.6770400985	1.05136430264	0.79887086153
1.739	51.857953013	56.6778418316	1.05365407467	0.804595351219
1.74	51.8590081429	56.6786500535	1.05660557747	0.811848402023
1.741	51.860066544	56.6794662692	1.06019669771	0.820582807064
1.742	51.8611288432	56.6802919345	1.06440168619	0.830747961998
1.743	51.8621956402	56.6811284538	1.0691922307	0.842290520668
1.744	51.8632675048	56.6819771761	1.0745370388	0.85515409708
1.745	51.8643449746	56.6828393929	1.08040249348	0.869279563427
1.746	51.8654285522	56.6837163353	1.08675265312	0.884605169296
1.747	51.8665187036	56.6846091712	1.09355002642	0.901066601276
1.748	51.867615856	56.6855190033	1.10075491667	0.918597459793
1.749	51.8687203968	56.6864468665	1.10832673311	0.937128901482
1.75	51.8698326719	56.6873937262	1.11622345448	0.956590473652
1.751	51.870952985	56.6883604762	1.12440252304	0.976909518242
1.752	51.8720815964	56.6893479369	1.13282042742	0.998011946678
1.753	51.8732187233	56.6903568541	1.14143329859	1.01982223988
1.754	51.8743645385	56.6913878969	1.15019708872	1.04226356745
1.755	51.8755191709	56.6924416578	1.15906774998	1.06525796652
1.756	51.8766827056	56.6935186501	1.16800141335	1.08872669935
1.757	51.8778551836	56.6946193086	1.17695450783	1.11259025335
1.758	51.8790366029	56.6957439881	1.18588405848	1.13676863909
1.759	51.8802269187	56.6968929633	1.19474768639	1.16118174791
1.76	51.8814260444	56.6980664288	1.20350372791	1.18574917316
1.761	51.8826338522	56.6992644988	1.2121117115	1.21039092541
1.762	51.8838501741	56.7004872078	1.22053205967	1.23502713442
1.763	51.8850748033	56.7017345107	1.22872632742	1.25957864523
1.764	51.8863074952	56.7030062836	1.23665744066	1.28396713734
1.765	51.8875479688	56.7043023247	1.24428963661	1.3081150651
1.766	51.8887959079	56.7056223555	1.25158852339	1.33194631338
1.767	51.8900509629	56.7069660217	1.25852143764	1.35538613796
1.768	51.8913127521	56.7083328954	1.26505702734	1.37836122513
1.769	51.8925808636	56.7097224761	1.27116578817	1.40080028772
1.77	51.8938548562	56.7111341933	1.27681952715	1.42263400555
1.771	51.8951342621	56.712567408	1.28199225664	1.44379526377
1.772	51.896418588	56.7140214152	1.28665941954	1.46421915293
1.773	51.8977073169	56.7154954465	1.29079836607	1.48384350538
1.774	51.8989999101	56.7169886726	1.2943880558	1.50260877609
1.775	51.9002958088	56.7185002062	1.29740941525	1.52045834064
1.776	51.9015944361	56.7200291047	1.29984509945	1.53733861446
1.777	51.9028951986	56.7215743735	1.30167984962	1.55319905281
1.778	51.9041974884	56.7231349693	1.30289971828	1.5679923892
1.779	51.9055006849	56.724709803	1.30349320173	1.58167499304
1.78	51.9068041565	56.7262977437	1.30345004797	1.59420639277
1.781	51.9081072627	56.7278976219	1.30276221037	1.60555011034
1.782	51.9094093553	56.7295082335	1.30142307281	1.61567288637
1.783	51.9107097809	56.7311283427	1.29942816496	1.62454557419
1.784	51.9120078822	56.7327566868	1.29677444696	1.632142663
1.785	51.9133029998	56.7343919794	1.29346072674	1.63844239712
1.786	51.9145944739	56.7360329142	1.28948742151	1.64342713356
1.787	51.915881646	56.7376781691	1.28485667706	1.64708280563
1.788	51.9171638604	56.7393264103	1.27957218885	1.64939951897
1.789	51.9184404662	56.7409762956	1.27363938093	1.65037101507
1.79	51.9197108184	56.7426264786	1.26706498861	1.64999502897
1.791	51.9209742796	56.7442756126	1.25985735655	1.64827305079
1.792	51.9222302214	56.7459223543	1.25202620029	1.64521026611
1.793	51.9234780259	56.7475653673	1.24358278513	1.64081573486
1.794	51.9247170871	56.7492033261	1.23453944921	1.6351018548
1.795	51.9259468118	56.7508349196	1.22491014004	1.6280850172
1.796	51.9271666218	56.7524588543	1.21470981836	1.61978441477
1.797	51.9283759541	56.7540738581	1.20395469666	1.6102232337
1.798	51.9295742625	56.7556786835	1.19266211987	1.59942746162
1.799	51.9307610189	56.7572721104	1.18085056543	1.58742636442
1.8	51.9319357137	56.7588529497	1.16853916645	1.5742521286
1.801	51.9330978575	56.7604200456	1.15574836731	1.55993968248
1.802	51.9342469814	56.7619722788	1.14249938726	1.54452675581
1.803	51.9353826381	56.763508569	1.12881410122	1.52805352211
1.804	51.9365044028	56.765027877	1.11471527815	1.5105625391
1.805	51.9376118736	56.7665292076	1.10022628307	1.49209851027
1.806	51.9387046722	56.768011611	1.08537095785	1.47270828485
1.807	51.9397824446	56.7694741853	1.07017374039	1.45244038105
1.808	51.9408448613	56.7709160781	1.05465966463	1.43134504557
1.809	51.9418916181	56.7723364876	1.03885400295	1.40947407484
1.81	51.9429224363	56.773734665	1.02278226614	1.38688057661
1.811	51.9439370625	56.7751099146	1.006470263	1.36361867189
1.812	51.9449352697	56.7764615957	0.989943981171	1.33974349499
1.813	51.9459168564	56.7777891229	0.973229527473	1.31531083584
1.814	51.9468816476	56.7790919669	0.956352829933	1.29037725925
1.815	51.947829494	56.7803696554	0.939340054989	1.26499950886
1.816	51.9487602725	56.7816217724	0.922216951847	1.23923456669
1.817	51.9496738857	56.7828479595	0.905009269714	1.21313965321
1.818	51.9505702615	56.7840479153	0.887742400169	1.18677169085
1.819	51.9514493534	56.7852213947	0.870441436768	1.16018724442
1.82	51.9523111397	56.7863682097	0.853130996227	1.1334426403
1.821	51.9531556229	56.7874882276	0.835835456848	1.10659319162
1.822	51.9539828298	56.7885813711	0.81857842207	1.07969385386
1.823	51.9547928106	56.7896476173	0.801383018494	1.05279844999
1.824	51.955585638	56.7906869964	0.784271717072	1.02595967054
1.825	51.956361407	56.7916995907	0.767266333103	0.999229073524
1.826	51.9571202341	56.7926855338	0.750387907028	0.972656965256
1.827	51.9578622565	56.7936450084	0.733656704426	0.946292042732
1.828	51.9585876309	56.7945782451	0.71709215641	0.920181512833
1.829	51.9592965334	56.7954855213	0.700712740421	0.894370794296
1.83	51.9599891578	56.7963671586	0.684536039829	0.868903577328
1.831	51.9606657152	56.7972235212	0.668578863144	0.843821644783
1.832	51.961326433	56.7980550144	0.652856647968	0.819164693356
1.833	51.9619715534	56.7988620822	0.637384057045	0.794970750809
1.834	51.9626013328	56.7996452051	0.622174799442	0.771275162697
1.835	51.9632160409	56.8004048984	0.607241213322	0.74811142683
1.836	51.9638159589	56.8011417095	0.59259480238	0.725510656834
1.837	51.9644013792	56.8018562156	0.57824575901	0.70350164175
1.838	51.9649726037	56.802549022	0.564203202724	0.682110905647
1.839	51.965529943	56.8032207587	0.550475239754	0.661362469196
1.84	51.966073715	56.8038720789	0.537068665028	0.641278088093
1.841	51.9666042439	56.8045036564	0.523989200592	0.621876776218
1.842	51.9671218593	56.8051161825	0.511241495609	0.603175342083
1.843	51.9676268944	56.8057103643	0.498828828335	0.585188090801
1.844	51.9681196857	56.8062869217	0.486753642559	0.567926764488
1.845	51.968600571	56.8068465855	0.475016951561	0.551400721073
1.846	51.9690698889	56.8073900942	0.463618934155	0.535616755486
1.847	51.9695279776	56.8079181923	0.452558517456	0.520579338074
1.848	51.9699751736	56.8084316272	0.441833496094	0.506290495396
1.849	51.9704118109	56.8089311474	0.43144094944	0.492749810219
1.85	51.9708382196	56.8094174996	0.421376466751	0.479954659939
1.851	51.9712547282	56.809891427	0.411640822887	0.46790009737
1.852	51.971661659	56.8103536664	0.402220666409	0.456578612328
1.853	51.9720593242	56.8108049461	0.393109560013	0.445980787277
1.854	51.9724480288	56.811245984	0.384299695492	0.436094999313
1.855	51.9728280697	56.8116774853	0.375782072544	0.426907598972
1.856	51.9731997345	56.8121001405	0.367547273636	0.418402671814
1.857	51.9735633006	56.8125146232	0.359584867954	0.410562694073
1.858	51.9739190348	56.8129215885	0.351883709431	0.403367877007
1.859	51.9742671927	56.813321671	0.344431877136	0.396797060966
1.86	51.9746080172	56.813715483	0.337217092514	0.39082711935
1.861	51.9749417389	56.8141036132	0.330226421356	0.385433197021
1.862	51.9752685752	56.8144866244	0.32344609499	0.380589127541
1.863	51.9755887293	56.8148650527	0.316862106323	0.376267433167
1.864	51.9759023904	56.8152394058	0.310460031033	0.372438907623
1.865	51.9762097328	56.815610162	0.304224729538	0.369073390961
1.866	51.9765109158	56.8159777684	0.298141300678	0.366139471531
1.867	51.9768060834	56.8163426405	0.292193949223	0.363604664803
1.868	51.9770953639	56.8167051607	0.286366999149	0.361435770988
1.869	51.9773788696	56.8170656779	0.280644476414	0.359598457813
1.87	51.977656697	56.8174245061	0.275010228157	0.358057916164
1.871	51.9779289262	56.8177819244	0.269448161125	0.356778621674
1.872	51.9781956213	56.8181381759	0.26394200325	0.355724573135
1.873	51.9784568301	56.8184934679	0.258475542068	0.354859411716
1.874	51.9787125842	56.8188479708	0.253032684326	0.354146361351
1.875	51.9789628992	56.8192018183	0.247597396374	0.353548705578
1.876	51.9792077748	56.8195551075	0.242153763771	0.353029549122
1.877	51.9794471947	56.8199078983	0.236686050892	0.352551996708
1.878	51.9796811273	56.820260214	0.231179058552	0.352079451084
1.879	51.9799095255	56.8206120415	0.225617468357	0.351575314999
1.88	51.9801323276	56.820963331	0.21998667717	0.351003825665
1.881	51.9803494571	56.8213139975	0.214272201061	0.35032916069
1.882	51.9805608232	56.8216639203	0.208460092545	0.349516451359
1.883	51.9807663216	56.8220129442	0.202536702156	0.348531365395
1.884	51.9809658345	56.8223608801	0.196489095688	0.347340285778
1.885	51.9811592315	56.8227075055	0.190304875374	0.345910549164
1.886	51.98134637	56.823052566	0.183971941471	0.344210505486
1.887	51.9815270954	56.823395776	0.177478849888	0.342209279537
1.888	51.9817012424	56.8237368193	0.170815110207	0.33987736702
1.889	51.9818686351	56.8240753512	0.163970291615	0.337186515331
1.89	51.9820290878	56.8244109992	0.156935214996	0.334109425545
1.891	51.982182406	56.8247433642	0.14970099926	0.330620467663
1.892	51.9823283863	56.8250720219	0.142259657383	0.326695084572
1.893	51.9824668181	56.8253965248	0.134603738785	0.322310626507
1.894	51.9825974834	56.8257164029	0.126726746559	0.317445635796
1.895	51.9827201581	56.8260311658	0.118622779846	0.312080264091
1.896	51.9828346129	56.8263403042	0.110286772251	0.306196391582
1.897	51.9829406135	56.8266432912	0.10171443224	0.299777567387
1.898	51.9830379217	56.8269395845	0.0929020047188	0.292808949947
1.899	51.9831262963	56.8272286276	0.0838470458984	0.285277426243
1.9	51.9832054935	56.8275098522	0.0745474100113	0.2771717906
1.901	51.9832752683	56.8277826793	0.0650019645691	0.268482387066
1.902	51.9833353743	56.8280465213	0.05521017313	0.259201407433
1.903	51.9833855656	56.8283007835	0.045172393322	0.249323070049
1.904	51.9834255968	56.8285448666	0.0348898172379	0.238843142986
1.905	51.9834552238	56.8287781677	0.024364233017	0.227759063244
1.906	51.9834742051	56.8290000825	0.0135982036591	0.216070473194
1.907	51.9834823018	56.829210007	0.00259524583817	0.203778386116
1.908	51.9834792791	56.8294073391	-0.0086407661438	0.190885841846
1.909	51.9834649062	56.8295914807	-0.0201050043106	0.177397370338
1.91	51.9834389577	56.8297618391	-0.0317920446396	0.163319408894
1.911	51.9834012138	56.8299178288	-0.043695807457	0.148659944534
1.912	51.9833514612	56.8300588731	-0.0558095574379	0.133428573608
1.913	51.9832894934	56.8301844057	-0.0681259036064	0.117636561394
1.914	51.983215112	56.8302938723	-0.0806369781494	0.101296663284
1.915	51.9831281264	56.8303867323	-0.093334197998	0.0844231247902
1.916	51.983028355	56.8304624596	-0.106208622456	0.0670315623283
1.917	51.9829156254	56.830520545	-0.119250655174	0.0491390824318
1.918	51.9827897749	56.8305604965	-0.132450342178	0.0307639837265
1.919	51.9826506512	56.8305818414	-0.145797133446	0.0119257569313
1.92	51.9824981125	56.8305841268	-0.159280180931	-0.00735479593277
1.921	51.9823320283	56.8305669216	-0.172888338566	-0.0270557403564
1.922	51.9821522792	56.8305298166	-0.186609864235	-0.0471542477608
1.923	51.9819587578	56.8304724262	-0.200432956219	-0.0676265954971
1.924	51.9817513686	56.830394389	-0.214345514774	-0.088447868824
1.925	51.9815300283	56.8302953687	-0.228334903717	-0.109592735767
1.926	51.9812946666	56.8301750548	-0.242388725281	-0.131035029888
1.927	51.9810452252	56.8300331634	-0.256494045258	-0.152747809887
1.928	51.9807816592	56.8298694377	-0.270637989044	-0.174703657627
1.929	51.9805039364	56.8296836485	-0.284807562828	-0.196874797344
1.93	51.9802120378	56.8294755946	-0.298989772797	-0.219232976437
1.931	51.9799059572	56.8292451033	-0.313171446323	-0.241749644279
1.932	51.9795857017	56.8289920305	-0.327339589596	-0.264396011829
1.933	51.9792512914	56.8287162608	-0.341481089592	-0.287143290043
1.934	51.9789027593	56.828417708	-0.355583131313	-0.309962332249
1.935	51.9785401513	56.8280963147	-0.369632899761	-0.332824468613
1.936	51.978163526	56.8277520521	-0.383617699146	-0.355700612068
1.937	51.9777729546	56.8273849206	-0.397525131702	-0.378562450409
1.938	51.9773685206	56.8269949488	-0.411342859268	-0.401381254196
1.939	51.9769503197	56.8265821936	-0.425059020519	-0.424129247665
1.94	51.9765184593	56.8261467397	-0.438661813736	-0.446778595448
1.941	51.9760730585	56.8256886992	-0.452139914036	-0.469302296638
1.942	51.9756142474	56.8252082112	-0.465482234955	-0.491673707962
1.943	51.9751421672	56.824705441	-0.478678166866	-0.513866662979
1.944	51.9746569695	56.8241805797	-0.491717398167	-0.53585600853
1.945	51.9741588158	56.8236338433	-0.50458997488	-0.557616949081
1.946	51.9736478776	56.8230654719	-0.517286479473	-0.579125761986
1.947	51.9731243353	56.8224757293	-0.529798150063	-0.600359380245
1.948	51.9725883781	56.8218649017	-0.54211628437	-0.621295809746
1.949	51.9720402035	56.8212332969	-0.554233014584	-0.641913831234
1.95	51.9714800166	56.8205812434	-0.566140711308	-0.662193238735
1.951	51.9709080299	56.8199090894	-0.577832639217	-0.682114839554
1.952	51.9703244625	56.8192172016	-0.589302241802	-0.701660633087
1.953	51.9697295395	56.8185059646	-0.600543856621	-0.720813512802
1.954	51.9691234916	56.817775779	-0.611552000046	-0.739557623863
1.955	51.9685065545	56.8170270612	-0.622322022915	-0.757878124714
1.956	51.9678789686	56.8162602413	-0.632849872112	-0.775761604309
1.957	51.9672409777	56.8154757627	-0.643132030964	-0.793195664883
1.958	51.966592829	56.8146740804	-0.653165340424	-0.810168981552
1.959	51.9659347725	56.8138556599	-0.662947654724	-0.82667183876
1.96	51.9652670602	56.8130209764	-0.672477006912	-0.842695236206
1.961	51.9645899455	56.8121705129	-0.681752383709	-0.858231961727
1.962	51.9639036829	56.8113047591	-0.690773010254	-0.873275637627
1.963	51.963208527	56.8104242106	-0.699538826942	-0.887821257114
1.964	51.9625047324	56.8095293675	-0.708050429821	-0.901865005493
1.965	51.9617925527	56.8086207327	-0.716308832169	-0.915404558182
1.966	51.9610722405	56.8076988113	-0.724315702915	-0.928438365459
1.967	51.960344046	56.8067641089	-0.732073187828	-0.940966367722
1.968	51.9596082175	56.805817131	-0.739583969116	-0.952989637852
1.969	51.9588649999	56.8048583809	-0.746851205826	-0.964510440826
1.97	51.9581146351	56.8038883596	-0.753878474236	-0.975532114506
1.971	51.9573573608	56.8029075641	-0.760670125484	-0.986059069633
1.972	51.9565934104	56.8019164861	-0.767230629921	-0.996097028255
1.973	51.9558230125	56.8009156113	-0.773565113544	-1.00565254688
1.974	51.9550463905	56.7999054184	-0.779678881168	-1.0147331953
1.975	51.9542637621	56.7988863779	-0.785577952862	-1.02334785461
1.976	51.9534753389	56.797858951	-0.791268527508	-1.03150600195
1.977	51.9526813261	56.796823589	-0.796757102013	-1.03921818733
1.978	51.9518819223	56.795780732	-0.80205065012	-1.04649579525
1.979	51.9510773188	56.7947308086	-0.807156383991	-1.05335104465
1.98	51.9502676997	56.7936742346	-0.812081813812	-1.05979692936
1.981	51.9494532415	56.7926114125	-0.816834568977	-1.06584739685
1.982	51.9486341128	56.7915427304	-0.821422755718	-1.07151669264
1.983	51.9478104776	56.7904685622	-0.825847566128	-1.07681971788
1.984	51.9469824905	56.7893892662	-0.830126702785	-1.08177244663
1.985	51.9461502937	56.7883051845	-0.834266841412	-1.08639097214
1.986	51.945314022	56.787216643	-0.83827662468	-1.0906920433
1.987	51.9444738013	56.7861239506	-0.842164814472	-1.09469270706
1.988	51.9436297489	56.785027399	-0.845940053463	-1.09841054678
1.989	51.9427819733	56.7839272621	-0.849611163139	-1.10186344385
1.99	51.9419305742	56.7828237957	-0.853187084198	-1.10506945848
1.991	51.9410756425	56.7817172375	-0.856676459312	-1.10804700851
1.992	51.9402172602	56.7806078068	-0.860088288784	-1.11081433296
1.993	51.9393555005	56.7794957045	-0.863431096077	-1.1133903861
1.994	51.9384904281	56.7783811124	-0.866713583469	-1.11579370499
1.995	51.9376220992	56.7772641942	-0.869944453239	-1.11804276705
1.996	51.9367505609	56.7761450947	-0.873132109642	-1.12015634775
1.997	51.9358758526	56.77502394	-0.876284599304	-1.12215292454
1.998	51.9349980051	56.7739008382	-0.879410326481	-1.12405073643
1.999	51.9341170414	56.7727758789	-0.88251709938	-1.12586802244
[truncated: 29,344 more rows]
