# Supplementary material for: Roll Angle Estimation of a Motorcycle through Inertial Measurements
Source: Sensors (Basel). 2021 Oct 5;21(19):6626. doi: 10.3390/s21196626 (PMC8512544; doi:10.3390/s21196626)
Supplement: Supplementary file 1 [file sensors-21-06626-s001.zip › supplementary_material/WheelSensor_DLC.csv]

0	0	0	-77.7441837032	676.532716516
0.001	-0.0414263885948	0.679350627463	-5.10859348638	682.16853841
0.002	0.135023724769	1.53180916201	358.008820214	1022.74853068
0.003	0.640173481476	2.69154392495	652.290693201	1296.72099521
0.004	1.40996272971	4.09773358209	887.287803264	1515.65831908
0.005	2.38922652478	5.70007116818	1071.23978687	1689.0168531
0.006	3.53046881573	7.45689402121	1211.24479503	1824.62885296
0.007	4.79280532018	9.33372890726	1313.42821386	1929.04091914
0.008	6.14106359685	11.3021265059	1383.08833949	2007.75427816
0.009	7.54501759558	13.3387091853	1424.81965797	2065.41108067
0.01	8.97873517882	15.4243889458	1442.61550851	2105.94844021
0.011	10.4200191484	17.5437289086	1439.95243072	2132.73148552
0.012	11.849924676	19.684430764	1419.85862435	2148.6722252
0.013	13.2523384059	21.8369366419	1384.9688356	2156.33953069
0.014	14.613606692	23.9941392518	1337.56773649	2158.06568916
0.015	15.9222023445	26.1512002723	1279.62356856	2156.0563518
0.016	17.1684209073	28.305485211	1212.81355694	2152.51352551
0.017	18.3441028062	30.4540076326	1138.55024101	2144.5313178
0.018	19.4424300422	32.5533742495	1058.10423099	2054.201916
0.019	20.4576465977	34.5470551044	972.328880006	1933.15979379
0.02	21.384757257	36.4065132564	881.892438475	1785.75651018
0.021	22.2193691178	38.0888058668	787.331283219	1578.82871056
0.022	22.957532762	39.5501353085	688.996005146	1343.83017275
0.023	23.5957279447	40.7729869849	587.394360326	1101.8731801
0.024	24.131270834	41.7558586131	483.691418129	863.870076333
0.025	24.7161882147	42.5060631643	686.143343294	636.53902606
0.026	25.3565179471	43.0389220833	594.516121596	429.178811945
0.027	25.911442096	43.3750199107	515.332176095	243.016842952
0.028	26.2445759597	43.5370895898	150.935551311	81.1225152267
0.029	26.3823956127	43.5475138433	124.703754717	-60.2740082382
0.03	26.5020181158	43.4276676006	114.54125141	-179.418477181
0.031	26.6119524616	43.199320479	105.327440306	-277.275766039
0.032	26.7130856929	42.8829184177	96.9390222635	-355.528356653
0.033	26.8061891693	42.4971424459	89.2679304683	-416.023586863
0.034	26.89193302	42.0588142313	82.2197710364	-460.63284226
0.035	26.9708990764	41.5829204019	75.7123416709	-491.154816567
0.036	27.0435923684	41.0827176478	69.67424232	-509.250691672
0.037	27.1104512807	40.5698924711	64.043582336	-516.399661722
0.038	27.1718564609	40.0547609281	58.7667780779	-513.863424283
0.039	27.2281385657	39.5465055978	53.79743159	-502.647236318
0.04	27.2795848779	39.0534640207	49.0951927369	-483.4359178
0.041	27.3264448146	38.5835054145	44.6246807543	-456.481294747
0.042	27.3689224542	38.151377036	40.3305982817	-407.775462131
0.043	27.4071783596	37.7774351416	36.1812124923	-340.10832672
0.044	27.59473434	37.4787731669	338.930748366	-257.215622638
0.045	27.9290996274	37.2728087894	329.799826421	-154.713132437
0.046	28.2546296972	37.1738742705	321.260313274	-43.155905324
0.047	28.5720169546	37.1511302035	313.514201509	-2.33222862519
0.048	28.8965384889	37.148642955	335.528866976	-2.64226836152
0.049	29.2360684885	37.1460208214	343.531132271	-2.60199888144
0.05	29.5829136932	37.1434063671	350.159277137	-2.62690980546
0.051	29.9338331788	37.1407580178	351.679694116	-2.66978871077
0.052	30.2840146008	37.1380498566	348.683149923	-2.74653372634
0.053	30.6297719799	37.1352353853	342.831608299	-2.88240896259
0.054	30.9683672441	37.1322580673	334.358919954	-3.07222693507
0.055	31.2972924784	37.1290675209	323.491548614	-3.30886580236
0.056	31.6142514727	37.125620955	310.426440028	-3.58426600508
0.057	31.9171721154	37.121883387	295.414845459	-3.89087013155
0.058	32.2042235171	37.1178273592	278.687957902	-4.22118543647
0.059	32.4738152676	37.1134325731	260.495543014	-4.56838665437
0.06	32.7246111702	37.1086852283	241.096262207	-4.92630310077
0.061	32.9555367242	37.1035773553	220.75484589	-5.28944283631
0.062	33.1657835122	37.098106141	199.738730072	-5.65298566967
0.063	33.3548100962	37.0922732693	178.314437878	-6.0127578564
0.064	33.5223392643	37.0860842925	156.743898359	-6.36519576516
0.065	33.6683516336	37.0795480431	135.280840277	-6.707302914
0.066	33.7930757354	37.0726760901	114.167363239	-7.03660311177
0.067	33.8969747992	37.0654822427	93.6307643298	-7.35109165497
0.068	33.9807305217	37.057982104	73.8806807511	-7.64918588847
0.069	34.0452241596	37.0501926729	55.1065951623	-7.92967628129
0.07	34.0915153268	37.0421319953	37.475739086	-8.19167883694
0.071	34.1208189063	37.0338188611	21.131419966	-8.43458957411
0.072	34.1344805106	37.0252725455	6.19178867061	-8.65804167837
0.073	34.1339509331	37.0165125917	-7.25094376132	-8.86186587997
0.074	34.1207600418	37.0075586316	-19.1308387667	-9.04605443031
0.075	34.0964905634	36.9984302398	-29.4081180645	-9.21072904021
0.076	34.0627521949	36.9891468188	-38.0686189802	-9.35611303896
0.077	34.0211564673	36.9797275083	-45.1228362489	-9.48250789382
0.078	33.9732927614	36.9701911173	-50.6045753863	-9.59027414769
0.079	33.9207058493	36.9605560718	-54.5692489641	-9.67981676012
0.08	33.8648752983	36.9508403761	-57.0918529658	-9.75157467648
0.081	33.8071970387	36.9410615816	-58.2646663226	-9.80601440184
0.082	33.7489673444	36.9312367608	-58.1947221747	-9.84362721443
0.083	33.691369431	36.9213824824	-57.001104624	-9.86492953822
0.084	33.6354539113	36.9115149248	-54.8299348634	-9.87018572725
0.085	33.5821541579	36.9016494648	-51.76957196	-9.86073425785
0.086	33.5322753821	36.8918007612	-47.9879796151	-9.83667297848
0.087	33.4864693164	36.8819830903	-43.6241517812	-9.79866873845
0.088	33.4452497049	36.8722100358	-38.8150711078	-9.74744032882
0.089	33.4089848524	36.8624946164	-33.7146338765	-9.68339833431
0.09	33.3779226567	36.8528488791	-28.4097575229	-9.60807638243
0.091	33.3522007526	36.8432838046	-23.0340506919	-9.52207260765
0.092	33.3300343921	36.833840978	-21.2986704092	-9.36358062923
0.093	33.3132094601	36.8244954591	-12.3511935975	-9.32745704614
0.094	33.3014178547	36.8152581135	-11.2320172023	-9.14723428153
0.095	33.2945696784	36.8061334175	-2.46433541365	-9.10215757228
0.096	33.2923817405	36.7971268831	-1.91154027358	-8.91091136821
0.097	33.2944636731	36.7882438837	6.07540539466	-8.85508737527
0.098	33.3005679353	36.77948526	6.13311899267	-8.6621600613
0.099	33.3100926446	36.7708565415	12.9162996542	-8.59527693316
0.1	33.3228326303	36.7623546214	12.563671656	-8.40856315754
0.101	33.3380605058	36.7539844863	17.8920793757	-8.33170716651
0.102	33.3556164308	36.7457398599	17.2197706476	-8.15754556283
0.103	33.3736807657	36.7376425951	18.9088992458	-8.03698403202
0.104	33.3932144339	36.7296645824	20.1584369931	-7.91904135793
0.105	33.413790047	36.7218026931	20.9927892014	-7.8047372587
0.106	33.4350018581	36.7140529332	21.4308330789	-7.69478266314
0.107	33.4564656813	36.7064106483	21.4968133662	-7.58978707157
0.108	33.4778234209	36.6988706206	21.2186658438	-7.4902683422
0.109	33.4987463072	36.6914271566	20.6271067318	-7.39665966853
0.11	33.518937256	36.6840741703	19.7547907848	-7.30931293033
0.111	33.5381324268	36.6768052633	18.6355508789	-7.22850107029
0.112	33.556102063	36.6696138025	17.3037216216	-7.15442057699
0.113	33.5726506972	36.6624929949	15.7935466133	-7.08719454892
0.114	33.5876168039	36.6554359594	14.1386667751	-7.02687647007
0.115	33.60087198	36.6484357938	12.3716855999	-6.97345461138
0.116	33.6123197259	36.641485638	10.5238061789	-6.92685700208
0.117	33.6218938962	36.6345787311	8.62453442253	-6.88695678674
0.118	33.6295568848	36.6277084638	6.70144268125	-6.85357785784
0.119	33.6352976002	36.6208684246	4.77998811938	-6.82650059834
0.12	33.6391292844	36.6140524405	2.8833803758	-6.8054676801
0.121	33.6410872214	36.6072546117	1.03249345906	-6.79018974863
0.122	33.6412263766	36.6004693414	-0.754182897508	-6.78035096079
0.123	33.6396190068	36.5936913588	-2.46055670641	-6.77561431006
0.124	33.6363522704	36.5869157383	-4.07291610539	-6.77562667429
0.125	33.6315258702	36.5801379131	-5.57988428138	-6.78002358973
0.126	33.6252497529	36.5733536845	-6.97235036828	-6.78843363374
0.127	33.617641888	36.5665592264	-8.24337953702	-6.80048254877
0.128	33.6088261456	36.5597510867	-9.38810522854	-6.81579694152
0.129	33.5989302898	36.5529261844	-10.4036063626	-6.83400770277
0.13	33.5880841005	36.546081804	-11.2887722254	-6.85475301743
0.131	33.5764176356	36.539215587	-12.0441575628	-6.87768105045
0.132	33.5640596417	36.5323255203	-12.6718303114	-6.90245233104
0.133	33.5511361194	36.5254099232	-13.1752142943	-6.928741768
0.134	33.5377690477	36.5184674322	-13.5589290746	-6.95624036714
0.135	33.5240752686	36.5114969836	-13.8286290132	-6.98465669155
0.136	33.5101655324	36.5044977963	-13.9908435289	-7.01371794939
0.137	33.4961437004	36.4974693519	-14.0528202821	-7.04317091778
0.138	33.4821061038	36.4904113752	-14.0223729722	-7.07278252766
0.139	33.4681410497	36.4833238138	-13.9077352192	-7.10234025866
0.14	33.4543284712	36.4762068175	-13.7174218185	-7.13165227696
0.141	33.440739711	36.4690607176	-13.4600985143	-7.16054742783
0.142	33.4274374312	36.4618860065	-13.1444611978	-7.18887494132
0.143	33.4144756379	36.454683317	-12.7791253161	-7.21650406346
0.144	33.4018998122	36.4474534032	-12.3725260682	-7.24332348257
0.145	33.3897471344	36.4401971212	-11.9328296706	-7.2692405954
0.146	33.3780467915	36.4329154105	-11.4678560514	-7.29418073222
0.147	33.3668203571	36.425609277	-10.9850128591	-7.31808617339
0.148	33.3560822302	36.4182797764	-10.4912407584	-7.34091518447
0.149	33.345840125	36.4109279983	-9.99296969175	-7.36264089122
0.15	33.3360955973	36.4035550528	-9.49608573318	-7.3832501471
0.151	33.3268446004	36.3961620565	-9.00590800866	-7.40274238959
0.152	33.3180780589	36.3887501212	-8.52717509493	-7.42112838104
0.153	33.3097824513	36.3813203424	-8.06404013187	-7.43842906505
0.154	33.3019403942	36.3738737907	-7.62007406726	-7.45467429608
0.155	33.2945312192	36.3664115027	-7.19827597216	-7.46990171447
0.156	33.2875315362	36.3589344741	-6.80108991638	-7.4841555357
0.157	33.2809157776	36.3514436536	-6.43042728677	-7.4974854663
0.158	33.274656717	36.3439399381	-6.08769388124	-7.5099456124
0.159	33.2687259596	36.3364241685	-5.7738209106	-7.52159345895
0.16	33.2630943996	36.3288971274	-5.48929909617	-7.53248892352
0.161	33.2577326425	36.3213595362	-5.23421509191	-7.54269345105
0.162	33.2526113902	36.3138120548	-5.00828958675	-7.552269198
0.163	33.2477017872	36.3062552811	-4.81091631204	-7.56127827987
0.164	33.2429757284	36.2986897509	-4.64120140672	-7.56978210062
0.165	33.2384061264	36.2911159395	-4.4980025813	-7.5778407529
0.166	33.2339671413	36.2835342629	-4.37996756285	-7.58551247045
0.167	33.2296343718	36.27594508	-4.28557139263	-7.59285320714
0.168	33.22538501	36.2683486953	-4.21315220371	-7.59991622716
0.169	33.2211979614	36.2607453613	-4.1609451659	-7.60675181448
0.17	33.2170539316	36.2531352819	-4.12711435184	-7.61340700835
0.171	33.2129354833	36.2455186157	-4.10978226736	-7.61992540956
0.172	33.2088270637	36.2378954795	-4.10705700144	-7.62634707615
0.173	33.2047150068	36.2302659517	-4.11705678329	-7.63270842284
0.174	33.2005875124	36.2226300764	-4.13793192804	-7.63904221728
0.175	33.1964346043	36.2149878665	-4.16788422689	-7.64537757263
0.176	33.1922480704	36.2073393077	-4.20518367738	-7.65174001828
0.177	33.1880213872	36.1996843619	-4.24818267673	-7.65815157816
0.178	33.183749632	36.1920229706	-4.29532777518	-7.66463091969
0.179	33.1794293836	36.1843550585	-4.34516901523	-7.67119346932
0.18	33.1750586155	36.1766805359	-4.39636710286	-7.67785157263
0.181	33.1706365828	36.1689993028	-4.44769839197	-7.68461472914
0.182	33.1661637046	36.1613112506	-4.49805796891	-7.69148973003
0.183	33.1616414452	36.1536162652	-4.54646094143	-7.69848089665
0.184	33.1570721936	36.1459142296	-4.59204208106	-7.70559030399
0.185	33.1524591456	36.1382050255	-4.63405405357	-7.71281795949
0.186	33.1478061864	36.1304885355	-4.67186432332	-7.72016204894
0.187	33.1431177787	36.1227646449	-4.70495099574	-7.72761913761
0.188	33.1383988544	36.1150332432	-4.73289765418	-7.73518437892
0.189	33.1336547118	36.1072942251	-4.7553874813	-7.74285173416
0.19	33.1288909197	36.0995474922	-4.77219672501	-7.75061413273
0.191	33.1241132276	36.0917929533	-4.78318763897	-7.75846368447
0.192	33.1194551506	36.0642732141	-4.53296627849	-47.281014625
0.193	33.1152948363	36.0081254597	-3.78766227141	-65.0144941956
0.194	33.1120248918	35.9353725335	-2.75222669169	-80.4913582616
0.195	33.1099196367	35.8481085684	-1.45828353986	-94.0365718119
0.196	33.1092205257	35.7482213863	0.0600615292788	-105.737792563
0.197	32.955408184	35.6384245112	-307.684745014	-113.855957471
0.198	32.6578083285	35.520141435	-287.51496597	-122.710194949
0.199	32.3799898453	35.3939968065	-268.122000448	-129.579062007
0.2	32.1223765306	35.2619637705	-247.104628932	-134.48701011
0.201	31.8863592877	35.1260047017	-224.9298569	-137.431127492
0.202	31.6728729641	34.9880739839	-202.042790264	-138.430308171
0.203	31.4824215253	34.8500957626	-178.860087354	-137.526134305
0.204	31.3151095834	34.713941304	-155.763796385	-134.782782979
0.205	31.170679723	34.5814067939	-133.095924485	-130.286237139
0.206	31.0485547281	34.4541921895	-111.154065259	-124.142971795
0.207	30.9478835111	34.3338815887	-90.188368801	-116.478229817
0.208	30.8675892944	34.2219254881	-70.4000646062	-107.433971319
0.209	30.8064184388	34.1196252204	-51.9416465312	-97.166564092
0.21	30.762988262	34.0281198015	-34.918707151	-85.8442736752
0.211	30.7358322682	33.948375361	-19.3932803944	-73.6446072571
0.212	30.7234414114	33.8811772757	-5.38843329623	-60.7515634261
0.213	30.7243003159	33.8271250749	7.10624236986	-47.3528380804
0.214	30.7369177558	33.7866301379	18.1286375113	-33.6370359808
0.215	30.7598510915	33.7599161523	27.7380337715	-19.7909351699
0.216	30.791724745	33.74702226	36.0092731453	-5.99684946984
0.217	30.8312431192	33.74780877	43.027475398	7.56986939535
0.218	30.8771986052	33.7619652807	48.8834965974	20.7431520186
0.219	30.9284754664	33.789021017	53.6702258252	33.368320521
0.22	30.9840504449	33.8283571562	57.4797311686	45.3039579913
0.221	31.0429909102	33.8792208925	60.4011992887	56.4235145077
0.222	31.1044512939	33.9407409653	62.5195681974	66.6166310944
0.223	31.167668443	34.011944365	63.9147299789	75.790168304
0.224	31.2319563957	34.0917739147	64.6611754112	83.8689312041
0.225	31.2967009635	34.1791064244	64.8279602677	90.796088066
0.226	31.3613543881	34.2727711108	64.4788888842	96.5332848728
0.227	31.4254302475	34.3715679849	63.6728299931	101.060463294
0.228	31.4884987121	34.4742859137	62.4640991576	104.375394333
0.229	31.5501821919	34.5797200832	60.9028604701	106.492944688
0.23	31.6101513798	34.6866886041	59.0355151594	107.444097023
0.231	31.6681208819	34.7940584096	56.903489165	107.295514047
0.232	31.723846054	34.9007325671	54.5468549244	106.052800879
0.233	31.9301288503	35.0048471126	358.018737841	102.176290154
0.234	32.2789410403	35.1058839648	339.605641998	99.8974142224
0.235	32.6082474727	35.2042233155	319.007222943	96.7812870517
0.236	32.9160792795	35.2990783157	296.656390652	92.9287134893
0.237	33.2008844306	35.3897659704	272.953911562	88.4465958141
0.238	33.308168856	35.4765326621	-58.3850609213	85.0867875405
0.239	33.3998133641	35.5576465257	241.674077116	77.1409396417
0.24	33.6282102424	35.6319631115	215.1196796	71.4922321439
0.241	33.8314091448	35.7005079574	191.278125171	65.5974595621
0.242	34.0120580795	35.7630872155	170.019744277	59.5610565394
0.243	34.1700249953	35.8196487119	145.914087284	53.5619362667
0.244	34.3040633191	35.8702488467	122.162560225	47.6383333355
0.245	34.4146412332	35.9150017737	98.993268054	41.8675207645
0.246	34.5024437054	35.9540940626	76.6116762944	36.3170569614
0.247	34.5668862939	35.9877950328	52.2735006623	31.0848835558
0.248	34.609147659	36.0164031841	32.2492296286	26.1314190328
0.249	34.6319789286	36.0402384501	13.4133094959	21.5391128287
0.25	34.6366746937	36.0596741997	-4.02177929133	17.3323863894
0.251	34.6246801463	36.0751029177	-19.9673155099	13.5250496045
0.252	34.5975183037	36.0869258634	-34.3563696221	10.1208417267
0.253	34.5567685026	36.0955432967	-47.143232543	7.11402487755
0.254	34.504045546	36.1013453872	-58.3026806265	4.49015613645
0.255	34.4409796658	36.104703971	-67.8290798739	2.22701156884
0.256	34.3691974579	36.1059652964	-75.7353359535	0.29563922435
0.257	34.2903039398	36.1054438758	-82.0517001823	-1.33848053217
0.258	34.2058658673	36.1034175413	-86.8244448677	-2.71418831497
0.259	34.117396433	36.1001237805	-90.1144237295	-3.87333333492
0.26	34.0263414535	36.0957574058	-91.9955352172	-4.85941617936
0.261	33.9340671319	36.0904695938	-92.553107921	-5.71620769054
0.262	33.8418494638	36.0843683072	-91.8822284453	-6.48636563122
0.263	33.7508607943	36.0775223355	-90.0951104835	-7.20557767153
0.264	33.662177021	36.0699600537	-87.2724360637	-7.91898602992
0.265	33.5767662284	36.0616734857	-83.5491492338	-8.6541499123
0.266	33.495460921	36.052626098	-79.0614655428	-9.44062548131
0.267	33.4189820123	36.0427624736	-73.8963518366	-10.2866233513
0.268	33.3479425092	36.0320155745	-68.1826542802	-11.2071748152
0.269	33.2828329126	36.0203100113	-62.0365389362	-12.2039516419
0.27	33.2240291493	36.0075730209	-55.5709877126	-13.2700291798
0.271	33.1717963938	35.993742913	-48.8945232183	-14.3901865035
0.272	33.1262941016	35.9787769392	-42.1100612953	-15.5417611152
0.273	33.0875821205	35.9626579829	-35.3139009178	-16.6961515471
0.274	33.0528862969	35.9455713274	-34.077746205	-17.4771594033
0.275	33.0249481962	35.9273869986	-21.7984552979	-18.8914982304
0.276	33.0035896539	35.9081802196	-20.9186293334	-19.522059828
0.277	32.9885814068	35.8880598526	-9.0978647843	-20.7186741903
0.278	32.979759405	35.8671151952	-8.54613886029	-21.1706404462
0.279	32.9766260123	35.8455244933	2.27935357392	-22.0107633844
0.28	32.9790387544	35.8233851015	2.54613059014	-22.2680202872
0.281	32.9862992867	35.8008814943	11.9749340042	-22.7391939685
0.282	32.9982917549	35.7781094518	12.0100023299	-22.8048910499
0.283	33.0141877764	35.7552180869	19.782040745	-22.9778387621
0.284	33.0339007368	35.7322923548	19.643879883	-22.8736254945
0.285	33.0565411742	35.7094410361	25.6369949579	-22.8290118948
0.286	33.082052025	35.6867317951	25.3847067356	-22.5894701928
0.287	33.1095457939	35.6642412747	29.6028309613	-22.391570583
0.288	33.1389932501	35.6420173757	29.2920815349	-22.0562274456
0.289	33.168953422	35.6201266824	30.6282621697	-21.7251591384
0.29	33.2000517149	35.5985824303	31.5683237314	-21.3633451089
0.291	33.2319104598	35.5774113824	32.1491660029	-20.9787506908
0.292	33.2641862839	35.5566330556	32.4024821669	-20.5779027417
0.293	33.2965690479	35.5362611579	32.3630459234	-20.1658928245
0.294	33.3287842553	35.5163049883	32.0673687458	-19.7464463338
0.295	33.360594391	35.496770761	31.5529026911	-19.3220082894
0.296	33.3917994812	35.4776628409	30.8572777137	-18.8938319311
0.297	33.4222369152	35.4589848904	30.0175903514	-18.4620690867
0.298	33.4517805876	35.4407409237	29.0697544888	-18.0258643478
0.299	33.4803394263	35.4229362638	28.0479228646	-17.5834553912
0.3	33.507855381	35.4055783957	26.9839864448	-17.1322806925
0.301	33.5343009523	35.388677708	25.907156229	-16.6690947041
0.302	33.5596763457	35.3722481158	24.8436305299	-16.1900898144
0.303	33.5840063352	35.3563075591	23.8163484782	-15.691023618
0.304	33.6073369238	35.3408783724	22.8448286727	-15.1673497111
0.305	33.6297318832	35.3259875225	21.9450901523	-14.6143500581
0.306	33.6512692539	35.3116667141	21.1296511516	-14.0272668079
0.307	33.6720378794	35.297952365	20.4075999111	-13.4014314935
0.308	33.6921340445	35.2848854544	19.784730278	-12.7323895842
0.309	33.7116582767	35.2725112503	19.2637342215	-12.016018562
0.31	33.730712365	35.2608789223	18.8444422781	-11.2486375943
0.311	33.7493966377	35.2500410497	18.5241030827	-10.4271074682
0.312	33.7678075353	35.2400530365	18.2976922169	-9.54891908914
0.313	33.7860355021	35.2309724421	18.1582413539	-8.61226972938
0.314	33.804163212	35.2228582443	18.0971783772	-7.61612574756
0.315	33.8222641363	35.2157700458	18.104670234	-6.56027122587
0.316	33.8404014516	35.2097672392	18.1699603796	-5.44534210116
0.317	33.8586272788	35.2049081454	18.2816940323	-4.2728453204
0.318	33.8769822384	35.2012491411	18.4282250702	-3.04516334832
0.319	33.8954953006	35.1988437875	18.5978994891	-1.76554383337
0.32	33.9141839062	35.197741978	18.7793116122	-0.438075318933
0.321	33.933054327	35.1979891157	18.9615300223	0.932350732386
0.322	33.9521022378	35.1996253363	19.1342915148	2.34009061009
0.323	33.9713134645	35.2026847869	19.288161926	3.7788105011
0.324	33.9906648776	35.2071949719	19.4146642983	5.24155943841
0.325	34.0101253971	35.2131761772	19.5063747019	6.72085118294
0.326	34.0296570783	35.2206409798	19.5569875985	8.20875403285
0.327	34.0492162483	35.2295938503	19.5613523945	9.69698689133
0.328	34.0687546664	35.2400308537	19.5154839382	11.1770199165
0.329	34.0882206831	35.2519394528	19.4165494293	12.6401783973
0.33	34.1075603752	35.265298416	19.2628347278	14.0777480453
0.331	34.1267186391	35.2800778301	19.0536930859	15.4810801148
0.332	34.1456402252	35.2962392176	18.7894791886	16.8416948244
0.333	34.1642707005	35.3137357558	18.4714713916	18.151381515
0.334	34.1825573287	35.3325125936	18.1017849445	19.4022941589
0.335	34.2004498606	35.3525072611	17.6832787991	20.5870408416
0.336	34.217901229	35.3736501645	17.2194581032	21.6987659559
0.337	34.2348681456	35.3958651596	16.7143749222	22.7312242389
0.338	34.2513115973	35.4190701944	16.1725286394	23.6788453758
0.339	34.2671972456	35.4431780115	15.5987679437	24.5367887542
0.34	34.2824957274	35.4680968997	14.9981957078	25.3009875938
0.341	34.2971828643	35.4937314845	14.3760778978	25.9681819901
0.342	34.3112397821	35.5199835459	13.7377577126	26.5359408036
0.343	34.3246529486	35.5467528524	13.0885753483	27.0026722103
0.344	34.3374141335	35.573938	12.433794409	27.3676230833
0.345	34.3495202982	35.6014372453	11.7785351053	27.6308675036
0.346	34.3609734232	35.6291493215	11.1277147606	27.7932847738
0.347	34.3717802784	35.6569742278	10.4859956279	27.8565278351
0.348	34.3819521463	35.6848139829	9.85774026811	27.822982356
0.349	34.3915045036	35.712573333	9.24697428942	27.695717901
0.35	34.400456669	35.7401604078	8.65735647082	27.4784317687
0.351	34.4088314252	35.7674873171	8.09215594828	27.1753867939
0.352	34.4166546214	35.7944706826	7.55423639715	26.7913441733
0.353	34.4239547629	35.821032101	7.04604664445	26.3314925581
0.354	34.430762595	35.8470985345	6.56961750984	25.8013745621
0.355	34.437110686	35.8726026278	6.12656452507	25.2068119943
0.356	34.4430330161	35.8974829493	5.71809573472	24.5538309589
0.357	34.4485645764	35.9216841588	5.34502473474	23.8485880569
0.358	34.4537409825	35.9451571022	5.00778762996	23.0972987488
0.359	34.4585981084	35.967858836	4.70646419376	22.3061689287
0.36	34.4631717416	35.9897525859	4.44080213457	21.4813307524
0.361	34.4674972648	36.0108076429	4.21024413407	20.6287833527
0.362	34.4716093654	36.0309992043	4.01395724714	19.7543394044
0.363	34.475541776	36.050308163	3.85086382926	18.8635779768
0.364	34.4793270448	36.0687208541	3.71967376024	17.9618040919
0.365	34.4829963403	36.0862287638	3.61891726404	17.0540154427
0.366	34.4865792879	36.1028282097	3.54697792977	16.1448763236
0.367	34.4901038396	36.1185199972	3.50212540478	15.2386986986
0.368	34.493596176	36.1333090618	3.48254736513	14.3394304886
0.369	34.4970806398	36.1472041023	3.48638036847	13.4506505579
0.37	34.5005796996	36.1602172127	3.51173914969	12.5755701512
0.371	34.5041139412	36.1723635179	3.55674411356	11.7170401663
0.372	34.5077020866	36.1836608198	3.61954669654	10.8775636926
0.373	34.5113610361	36.1941292581	3.69835226238	10.0593129471
0.374	34.5151059325	36.2037909897	3.79144059122	9.26415012032
0.375	34.5189502445	36.2126698901	3.89718342572	8.49365086108
0.376	34.5229058659	36.2207912806	4.0140593946	7.74913000315
0.377	34.5269832286	36.2281816797	4.14066588134	7.03166829795
0.378	34.5311914255	36.2348685837	4.27572798729	6.34213957191
0.379	34.5355383419	36.2408802722	4.41810476035	5.68123740703
0.38	34.5400307905	36.2462456412	4.56679241359	5.04950074106
0.381	34.5446746492	36.2509940604	4.72092494369	4.44733757526
0.382	34.5494749977	36.2551552525	4.87977220863	3.87504658848
0.383	34.5544362516	36.2587591938	5.04273556918	3.33283607662
0.384	34.5595622901	36.2618360318	5.20934140682	2.82083993405
0.385	34.5648565771	36.2644160172	5.37923263758	2.33913081884
0.386	34.5703222728	36.2665294477	5.55215861648	1.88773025572
0.387	34.5759623339	36.2682066209	5.72796358168	1.46661600471
0.388	34.5817796026	36.2694777923	5.90657389164	1.07572689652
0.389	34.5877768818	36.2703731385	6.08798452467	0.714965417981
0.39	34.5939569965	36.2709227205	6.27224488556	0.384198509157
0.391	34.6003228411	36.2711564483	6.45944430679	0.083257086575
0.392	34.6068774121	36.271104044	6.64969758689	-0.188065491617
0.393	34.6136238262	36.2707950037	6.84313070029	-0.430015303195
0.394	34.6205653251	36.270258556	7.03986693919	-0.64287994802
0.395	34.6277052654	36.2695236209	7.24001380056	-0.826990321279
0.396	34.6350470977	36.2686187648	7.44365071505	-0.982721857727
0.397	34.642594332	36.2675721563	7.65081787854	-1.11049521714
0.398	34.650350494	36.2664115207	7.86150622368	-1.21077595651
0.399	34.6583190716	36.2651640959	8.07564888149	-1.28407353908
0.4	34.666503453	36.2638565895	8.29311390221	-1.33093940467
0.401	34.6749068593	36.2625151376	8.51369865239	-1.35196438432
0.402	34.6835322714	36.2611652677	8.73712566495	-1.34777542949
0.403	34.6923823543	36.259831864	8.963040106	-1.31903193891
0.404	34.7014593788	36.2585391372	9.19100882858	-1.26642172039
0.405	34.7107651437	36.2573105979	9.42052093893	-1.19065691531
0.406	34.720300899	36.2561690345	9.65098978579	-1.09246984869
0.407	34.7300672722	36.255136495	9.88175649941	-0.972609125078
0.408	34.7400641977	36.2542342724	10.1120946407	-0.831836007535
0.409	34.7502908532	36.2534828938	10.3412162215	-0.670921206474
0.41	34.7607456006	36.2529021121	10.5682786703	-0.490642152727
0.411	34.7714259364	36.2525109007	10.7923927978	-0.291780754924
0.412	34.7823284485	36.2523274494	11.0126314685	-0.0751218646765
0.413	34.7934487838	36.2523691624	11.2280390561	0.158547893167
0.414	34.8047816239	36.2526526566	11.4376411289	0.4084405303
0.415	34.8163206718	36.2531937602	11.6404547244	0.673766724765
0.416	34.8280586484	36.2540075112	11.8354985714	0.953735269606
0.417	34.8399872995	36.255108155	12.0218034759	1.2475521639
0.418	34.8520974124	36.2565091407	12.1984224617	1.5544193238
0.419	34.864378844	36.2582231169	12.3644407466	1.87353296578
0.42	34.876820557	36.2602619243	12.5189852193	2.20408189297
0.421	34.8894106664	36.262636588	12.6612334922	2.54524549097
0.422	34.9021364943	36.2653573066	12.7904222906	2.8961918503
0.423	34.914984633	36.2684334405	12.905855149	3.25607578456
0.424	34.9279410152	36.2718734969	13.0069092959	3.62403707951
0.425	34.9409909907	36.2756851148	13.0930417255	3.99919877201
0.426	34.9541194088	36.2798750472	13.1637943313	4.38066591322
0.427	34.967310705	36.2844491423	13.2187981233	4.76752433926
0.428	34.9805489923	36.2894123245	13.2577764615	5.15884013474
0.429	34.9938181542	36.2947685742	13.2805473581	5.55365926027
0.43	35.0071019402	36.3005209078	13.2870246992	5.95100777596
0.431	35.0203840619	36.3066713579	13.2772187069	6.34989249706
0.432	35.0336482889	36.3132209552	13.2512352243	6.74930217117
0.433	35.0468785437	36.3201697109	13.2092743218	7.1482091248
0.434	35.0600589948	36.3275166012	13.1516278833	7.54557152092
0.435	35.073174147	36.335259555	13.0786765218	7.94033601135
0.436	35.0862089281	36.3433954435	12.9908856302	8.3314409554
0.437	35.0991487713	36.351920074	12.8888008446	8.71782009304
0.438	35.1119796932	36.3608281873	12.7730428725	9.09840657562
0.439	35.1246883655	36.3701134594	12.6443017125	9.47213751823
0.44	35.1372621816	36.3797685075	12.5033305213	9.83795875311
0.441	35.1496893163	36.3897849019	12.3509390056	10.1948299557
0.442	35.1619587791	36.4001531818	12.1879865453	10.541729942
0.443	35.1740604599	36.4108628779	12.0153750777	10.8776621446
0.444	35.1859851684	36.4219025391	11.8340418115	11.2016602382
0.445	35.1977246652	36.433259766	11.6449518725	11.5127936527
0.446	35.2092716866	36.4449212494	11.4490909129	11.8101731762
0.447	35.220619961	36.4568728142	11.2474578619	12.0929563716
0.448	35.2317642188	36.4690994688	11.0410576612	12.3603528515
0.449	35.2427001948	36.4815854599	10.8308943361	12.6116292253
0.45	35.2534246241	36.4943143314	10.617964223	12.8461138308
0.451	35.2639352309	36.5072689888	10.4032495394	13.0632010475
0.452	35.2742307118	36.5204317669	10.1877122521	13.2623551637
0.453	35.2843107122	36.5337845014	9.97228841484	13.443113789
0.454	35.2941757978	36.5473086037	9.75788283348	13.6050908118
0.455	35.3038274214	36.5609851385	9.54536431283	13.747978732
0.456	35.3132678842	36.5747949031	9.33556124568	13.8715503812
0.457	35.3225002937	36.5887185083	9.1292578429	13.9756601974
0.458	35.331528518	36.6027364608	8.92719081044	14.0602447614
0.459	35.3403571367	36.6168292446	8.73004651815	14.1253227592
0.46	35.3489913894	36.6309774031	8.53845880926	14.1709943637
0.461	35.3574371224	36.6451616203	8.35300724208	14.1974399835
0.462	35.365700734	36.6593627995	8.17421588302	14.204918474
0.463	35.3737891182	36.6735621412	8.00255267322	14.1937647536
0.464	35.3817096091	36.687741217	7.83842910826	14.164386943
0.465	35.389469924	36.701882042	7.68220063299	14.1172629595
0.466	35.397078108	36.7159671419	7.53416724503	14.0529367849
0.467	35.4045424789	36.7299796173	7.39457471669	13.9720141739
0.468	35.4118715743	36.7439032035	7.263616018	13.8751582205
0.469	35.4190740989	36.7577223249	7.14143326133	13.763084434
0.47	35.4261588755	36.7714221449	7.02811978757	13.6365557164
0.471	35.4331347967	36.7849886114	6.92372269928	13.4963771105
0.472	35.4400107808	36.7984084951	6.82824549079	13.3433903903
0.473	35.446795729	36.8116694246	6.74165093154	13.1784686744
0.474	35.4534984866	36.8247599144	6.66386412084	13.0025108904
0.475	35.4601278064	36.8376693881	6.59477557987	12.816436395
0.476	35.4666923165	36.850388196	6.5342445299	12.621179536
0.477	35.4732004898	36.8629076281	6.48210211843	12.4176845849
0.478	35.4796606182	36.8752199206	6.43815466017	12.2069004625
0.479	35.4860807889	36.8873182589	6.40218684822	11.9897760749
0.48	35.4924688648	36.8991967747	6.37396491319	11.7672555298
0.481	35.4988324671	36.9108505394	6.3532396704	11.5402738601
0.482	35.5051789617	36.9222755528	6.3397494033	11.3097529411
0.483	35.5115154477	36.9334687281	6.33322262019	11.0765976906
0.484	35.5178487493	36.9444278733	6.33338069171	10.8416925669
0.485	35.5241854098	36.9551516688	6.33994015306	10.6058985144
0.486	35.5305316873	36.9656396431	6.35261499137	10.3700499833
0.487	35.5368935541	36.9758921444	6.37111852318	10.1349526644
0.488	35.5432766959	36.9859103113	6.3951651752	9.90138112009
0.489	35.5496865145	36.9956960403	6.42447197437	9.67007704079
0.49	35.5561281304	37.0052519527	6.4587598443	9.4417475611
0.491	35.5626063877	37.0145813585	6.49775462598	9.21706412733
0.492	35.5691258589	37.0236882213	6.54118790478	8.99666145444
0.493	35.5756908517	37.0325771204	6.58879764378	8.78113670647
0.494	35.5823054148	37.0412532133	6.6403285265	8.5710491091
0.495	35.5889733452	37.0497221976	6.69553222507	8.36691962183
0.496	35.595698195	37.0579902728	6.7541673705	8.16923080385
0.497	35.6024832784	37.0660641018	6.81599948555	7.9784270525
0.498	35.6093316785	37.0739507727	6.88080067933	7.79491469264
0.499	35.6162462534	37.0816577613	6.94834921509	7.61906260252
0.5	35.6232296426	37.0891928939	7.01842908561	7.45120254159
0.501	35.6302842718	37.0965643102	7.09082938731	7.29162998497
0.502	35.6374123584	37.1037804275	7.16534367204	7.14060476422
0.503	35.6446159149	37.1108499059	7.24176931381	6.99835194647
0.504	35.6518967529	37.1177816132	7.31990670413	6.86506274343
0.505	35.6592564856	37.1245845923	7.39955868572	6.74089546502
0.506	35.6666965298	37.1312680284	7.48052978516	6.6259766072
0.507	35.6742181075	37.1378412175	7.56262551248	6.52040174603
0.508	35.6818222462	37.1443135368	7.64565189928	6.42423672974
0.509	35.6895097795	37.1506944146	7.72941479087	6.33751885593
0.51	35.6972813467	37.1569933029	7.81371954829	6.26025778055
0.511	35.7051373917	37.1632196502	7.89837054908	6.19243679941
0.512	35.7130781625	37.1693828756	7.98317100108	6.13401392102
0.513	35.7211037094	37.175492344	8.06792268902	6.08492304385
0.514	35.7292138837	37.181557343	8.15242596716	6.04507490993
0.515	35.7374083366	37.1875870597	8.23647975922	6.0143584162
0.516	35.7456865173	37.1935905597	8.31988175958	5.99264156818
0.517	35.7540476725	37.1995767667	8.40242865682	5.97977252305
0.518	35.7624908451	37.2055544434	8.48391650617	5.9755807817
0.519	35.771014874	37.2115321728	8.5641412586	5.97987806797
0.52	35.7796183942	37.2175183415	8.64289918542	5.99245938659
0.521	35.7882998377	37.2235211232	8.71998776495	6.01310394704
0.522	35.7970574347	37.2295484633	8.79520618916	6.04157623649
0.523	35.8058892159	37.2356080648	8.86835627258	6.07762676477
0.524	35.8147930157	37.2417073747	8.93924336135	6.12099307775
0.525	35.823766476	37.2478535715	9.00767712295	6.17140059173
0.526	35.8328070509	37.2540535535	9.07347264886	6.22856338322
0.527	35.8419120128	37.2603139278	9.13645127416	6.29218512774
0.528	35.8510784593	37.2666410002	9.19644162059	6.36195972562
0.529	35.8603033204	37.2730407662	9.25328058004	6.43757224083
0.53	35.8695833678	37.2795189021	9.30681434274	6.51869952679
0.531	35.8789152246	37.2860807574	9.35689914227	6.60501112044
0.532	35.8882953753	37.2927313479	9.40340234339	6.6961697489
0.533	35.8977201781	37.2994753489	9.44620323181	6.79183234274
0.534	35.9071858766	37.3063170903	9.4851937592	6.89165051281
0.535	35.9166886131	37.3132605513	9.52027931809	6.99527136981
0.536	35.9262244425	37.3203093561	9.55137938261	7.10233825445
0.537	35.9357893462	37.3274667709	9.57842800021	7.21249142289
0.538	35.9453792474	37.3347357011	9.60137438774	7.32536886632
0.539	35.9549900262	37.342118689	9.62018321455	7.44060686231
0.54	35.9646175352	37.3496179128	9.6348349005	7.55784091353
0.541	35.9742576156	37.3572351865	9.64532582462	7.6767064184
0.542	35.9839061127	37.3649719595	9.65166836977	7.79683946073
0.543	35.9935588923	37.372829318	9.65389081836	7.9178775996
0.544	36.0032118564	37.3808079871	9.65203739703	8.03946065903
0.545	36.0128609591	37.3889083332	9.64616787434	8.1612315625
0.546	36.0225022216	37.3971303676	9.63635729253	8.28283719718
0.547	36.0321317481	37.4054737508	9.62269555032	8.40392914414
0.548	36.0417457392	37.4139377977	9.60528679192	8.52416464686
0.549	36.0513405071	37.4225214838	9.58424893022	8.64320746064
0.55	36.060912488	37.4312234518	9.55971287191	8.76072858274
0.551	36.0704582553	37.4400420197	9.53182169795	8.87640728056
0.552	36.0799745311	37.4489751893	9.50072997808	8.98993186653
0.553	36.0894581975	37.4580206555	9.46660278738	9.10100056231
0.554	36.0989063063	37.4671758169	9.42961476743	9.20932225883
0.555	36.1083160883	37.4764377868	9.38994914293	9.31461754441
0.556	36.1176849612	37.4858034052	9.34779672325	9.41661925614
0.557	36.127010537	37.4952692516	9.30335490406	9.51507338881
0.558	36.1362906277	37.5048316582	9.25682647526	9.60973985493
0.559	36.1455232503	37.5144867247	9.20841860771	9.70039308071
0.56	36.1547066305	37.5242303326	9.15834188461	9.78682273626
0.561	36.163839206	37.5340581611	9.10680902004	9.86883425713
0.562	36.1729196275	37.543965703	9.05403399467	9.94624954462
0.563	36.1819467599	37.5539482814	9.00023089349	10.0189073086
0.564	36.1909196819	37.5640010668	8.94561298192	10.0866635889
0.565	36.1998376842	37.5741190947	8.89039170742	10.1493920684
0.566	36.2087002679	37.5842972829	8.83477573097	10.2069844157
0.567	36.2175071408	37.5945304504	8.77897007763	10.2593504936
0.568	36.2262582135	37.6048133349	8.72317527235	10.3064184636
0.569	36.2349535944	37.6151406116	8.66758656502	10.3481349796
0.57	36.2435935843	37.6255069116	8.6123932451	10.384465009
0.571	36.2521786699	37.63590684	8.55777791142	10.415391922
0.572	36.2607095168	37.6463349946	8.50391584635	10.4409172833
0.573	36.269186962	37.6567859835	8.45097455382	10.4610604942
0.574	36.2776120059	37.6672544431	8.39911326766	10.4758586884
0.575	36.2859858038	37.6777350556	8.34848247468	10.4853662103
0.576	36.2943096569	37.6882225658	8.29922364652	10.4896541834
0.577	36.3025850031	37.6987117979	8.25146888196	10.4888100624
0.578	36.3108134079	37.7091976714	8.20534074306	10.4829369038
0.579	36.3189965544	37.7196752163	8.16095213592	10.4721529186
0.58	36.3271362335	37.730139588	8.11840607226	10.4565905631
0.581	36.3352343344	37.7405860813	8.07779574394	10.4363959432
0.582	36.3432928345	37.7510101432	8.03920453787	10.4117278606
0.583	36.3513137898	37.7614073857	8.00270605087	10.3827572018
0.584	36.3592993249	37.7717735972	7.96836419404	10.3496658057
0.585	36.3672516237	37.782104753	7.9362333864	10.3126457334
0.586	36.3751729198	37.792397025	7.90635871887	10.2718982548
0.587	36.3830654873	37.8026467906	7.87877626717	10.2276329547
0.588	36.390931632	37.8128506404	7.85351316631	10.1800667197
0.589	36.3987736826	37.8230053852	7.83058810234	10.1294227242
0.59	36.4065939825	37.8331080613	7.81001152098	10.0759296119
0.591	36.4143948812	37.8431559363	7.79178594053	10.0198203921
0.592	36.4221787274	37.8531465123	7.77590639889	9.9613315165
0.593	36.429947861	37.863077529	7.76236076653	9.90070191026
0.594	36.4377046063	37.872946966	7.75112998486	9.83817210793
0.595	36.4454512657	37.8827530437	7.7421887815	9.77398326993
0.596	36.4531901129	37.8924942235	7.7355056107	9.70837631822
0.597	36.4609233874	37.9021692072	7.73104339838	9.64159105718
0.598	36.468653289	37.9117769355	7.72875972092	9.57386547327
0.599	36.4763819725	37.9213165856	7.72860725224	9.50543476641
0.6	36.4841115431	37.9307875683	7.73053406179	9.43653066456
0.601	36.4918440522	37.9401895241	7.7344840318	9.36738079786
0.602	36.4995814928	37.9495223184	7.74039717019	9.29820792377
0.603	36.5073257964	37.9587860371	7.74820996821	9.22922931612
0.604	36.5150788292	37.9679809798	7.75785565376	9.16065619886
0.605	36.5228423893	37.9771076545	7.76926456392	9.09269317985
0.606	36.5306182038	37.98616677	7.78236436844	9.02553781867
0.607	36.5384079262	37.995159229	7.79708039761	8.95938004553
0.608	36.5462131343	38.0040861199	7.81333595514	8.89440192282
0.609	36.5540353285	38.0129487095	7.83105236292	8.83077710867
0.61	36.5618759294	38.0217484333	7.85014946759	8.76867061853
0.611	36.569736277	38.0304868879	7.87054562569	8.70823857188
0.612	36.5776176288	38.0391658212	7.89215806127	8.64962789416
0.613	36.5855211593	38.0477871232	7.914903	8.592976138
0.614	36.5934479588	38.0563528169	7.93869589269	8.53841134906
0.615	36.6013990325	38.0648650486	7.96345153451	8.48605194688
0.616	36.6093753004	38.0733260778	7.98908430338	8.43600651622
0.617	36.6173775967	38.081738268	8.01550833881	8.38837397099
0.618	36.6254066697	38.0901040767	8.04263755679	8.34324337542
0.619	36.6334631815	38.0984260454	8.07038600743	8.3006939441
0.62	36.6415477084	38.10670679	8.09866791964	8.26079526544
0.621	36.6496607413	38.1149489912	8.12739776075	8.2236071378
0.622	36.6578026854	38.1231553847	8.15649057925	8.1891798526
0.623	36.6659738618	38.1313287517	8.18586201966	8.15755417943
0.624	36.674174507	38.1394719096	8.21542850137	8.12876163423
0.625	36.6824047749	38.1475877027	8.24510732293	8.10282453895
0.626	36.690664737	38.1556789931	8.27481688559	8.07975625992
0.627	36.6989543839	38.163748652	8.30447679758	8.05956141651
0.628	36.7072736263	38.1717995507	8.33400802314	8.04223607481
0.629	36.7156222968	38.1798345527	8.36333300173	8.02776798606
0.63	36.7240001513	38.1878565052	8.39237588644	8.01613688469
0.631	36.7324068705	38.195868231	8.42106257379	8.00731471181
0.632	36.7408420623	38.2038725213	8.44932103157	8.00126585364
0.633	36.7493052634	38.2118721279	8.47708119452	7.99794748425
0.634	36.7577959417	38.2198697566	8.50427542627	7.99730986357
0.635	36.7663134986	38.2278680599	8.53083835542	7.99929662049
0.636	36.7748572715	38.2358696307	8.5567073375	8.00384505093
0.637	36.7834265363	38.2438769965	8.58182230592	8.01088649035
0.638	36.7920205105	38.251892613	8.60612614453	8.02034652233
0.639	36.8006383559	38.259918859	8.62956474721	8.03214548528
0.64	36.8092791819	38.267958031	8.6520870477	8.04619862139
0.641	36.8179420481	38.2760123386	8.67364537716	8.0624165684
0.642	36.8266259684	38.2840838997	8.69419530034	8.08070556819
0.643	36.8353299141	38.2921747364	8.71369606256	8.10096792877
0.644	36.8440528173	38.3002867716	8.73211035132	8.12310230732
0.645	36.8527935748	38.3084218247	8.74940463901	8.14700400829
0.646	36.8615510517	38.3165816095	8.76554915309	8.17256550491
0.647	36.8703240853	38.3247677305	8.78051796556	8.19967652857
0.648	36.8791114888	38.3329816811	8.79428908229	8.22822465003
0.649	36.8879120555	38.3412248412	8.80684442818	8.25809551775
0.65	36.8967245627	38.3494984756	8.81816993654	8.28917323053
0.651	36.9055477755	38.3578037325	8.82825556397	8.32134062052
0.652	36.9143804509	38.3661416426	8.83709523082	8.35447965562
0.653	36.9232213419	38.3745131184	8.84468688071	8.38847182691
0.654	36.9320692016	38.3829189535	8.85103242099	8.42319837213
0.655	36.9409227866	38.391359823	8.85613769293	8.45854069293
0.656	36.9497808617	38.3998362836	8.86001236737	8.4943805486
0.657	36.9586422029	38.4083487742	8.86266997457	8.5306006223
0.658	36.9675056017	38.4168976168	8.86412772536	8.56708458066
0.659	36.9763698688	38.4254830179	8.86440640688	8.60371750593
0.66	36.9852338372	38.4341050698	8.86353038251	8.6403862536
0.661	36.994096366	38.4427637527	8.86152727902	8.67697958648
0.662	37.0029563437	38.4514589368	8.85842803121	8.713388592
0.663	37.011812691	38.4601903845	8.85426659882	8.74950693548
0.664	37.0206643642	38.4689577535	8.84907987714	8.78523105383
0.665	37.0295103579	38.4777605993	8.84290751815	8.82046049833
0.666	37.0383497075	38.4865983787	8.83579167724	8.85509815812
0.667	37.0471814918	38.495470453	8.82777689397	8.8890504986
0.668	37.0560048352	38.5043760921	8.8189098984	8.92222768068
0.669	37.0648189098	38.5133144779	8.80923931301	8.95454391837
0.67	37.0736229373	38.5222847086	8.79881560802	8.98591762781
0.671	37.0824161904	38.5312858032	8.787690714	9.01627151668
0.672	37.0911979947	38.5403167054	8.77591788769	9.04553288221
0.673	37.0999677295	38.5493762887	8.76355156302	9.07363367081
0.674	37.1087248288	38.5584633609	8.75064697862	9.10051062703
0.675	37.1174687823	38.5675766689	8.73726008832	9.12610538304
0.676	37.126199136	38.5767149039	8.72344727814	9.15036468208
0.677	37.1349154922	38.5858767064	8.70926517248	9.1732403487
0.678	37.14361751	38.5950606713	8.69477042556	9.19468934834
0.679	37.152304905	38.6042653529	8.68001949787	9.21467387676
0.68	37.160977449	38.6134892706	8.6650685966	9.23316140473
0.681	37.1696349699	38.6227309136	8.64997327328	9.25012463331
0.682	37.1782773508	38.6319887467	8.63478833437	9.2655415535
0.683	37.1869045288	38.6412612151	8.61956770718	9.27939537168
0.684	37.1955164947	38.6505467501	8.60436418653	9.29167450964
0.685	37.2041132914	38.6598437736	8.58922927082	9.30237258971
0.686	37.2126950126	38.6691507041	8.57421313226	9.31148822606
0.687	37.2212618014	38.6784659607	8.55936431885	9.31902506948
0.688	37.2298138484	38.6877879691	8.54472969472	9.32499168813
0.689	37.2383513904	38.6971151656	8.53035441041	9.32940137386
0.69	37.2468747084	38.7064460024	8.51628158987	9.33227211237
0.691	37.2553841254	38.7157789516	8.5025523901	9.3336263299
0.692	37.2638800046	38.7251125102	8.48920589685	9.33349084854
0.693	37.272362747	38.7344452039	8.4762789458	9.33189663291
0.694	37.2808327896	38.7437755916	8.46380619705	9.32887861133
0.695	37.2892906027	38.7531022686	8.4518199563	9.32447555661
0.696	37.2977366877	38.7624238713	8.4403501749	9.31872981787
0.697	37.3061715751	38.7717390798	8.4294244647	9.31168709695
0.698	37.3145958213	38.7810466215	8.41906800866	9.30339632928
0.699	37.3230100071	38.7903452743	8.40930350125	9.293909356
0.7	37.3314147345	38.7996338694	8.40015129745	9.28328070045
0.701	37.3398106247	38.8089112934	8.39162923396	9.27156746387
0.702	37.3481983157	38.8181764916	8.38375274837	9.2588288933
0.703	37.3565784596	38.8274284692	8.37653489411	9.24512630701
0.704	37.3649517202	38.8366662937	8.3699863255	9.23052273691
0.705	37.373318771	38.8458890965	8.3641153574	9.21508274972
0.706	37.3816802927	38.855096074	8.35892795026	9.1988722086
0.707	37.3900369706	38.8642864891	8.35442784429	9.18195798993
0.708	37.3983894928	38.873459672	8.35061655939	9.1644077599
0.709	37.4067385478	38.8826150207	8.34749346972	9.14628979564
0.71	37.4150848224	38.8917520019	8.34505578876	9.12767262757
0.711	37.4234289997	38.9008701507	8.34329880774	9.10862493515
0.712	37.431771757	38.9099690708	8.34221574664	9.08921523392
0.713	37.4401137639	38.9190484343	8.34179802239	9.0695117414
0.714	37.4484556805	38.9281079812	8.34203520417	9.04958209395
0.715	37.4567981557	38.9371475189	8.34291510284	9.0294931829
0.716	37.4651418252	38.9461669209	8.34442389011	9.00931093097
0.717	37.4734873102	38.9551661265	8.3465462625	8.98910014331
0.718	37.481835216	38.9641451387	8.34926526248	8.96892426908
0.719	37.49018613	38.9731040235	8.35256268084	8.948845312
0.72	37.4985406208	38.9820429079	8.35641893744	8.92892359197
0.721	37.5068992369	38.9909619785	8.36081321537	8.90921762586
0.722	37.5152625053	38.9998614793	8.36572359502	8.88978399336
0.723	37.5236309307	39.0087417099	8.3711271286	8.87067718804
0.724	37.5320049942	39.0176030233	8.37699985504	8.85194951296
0.725	37.5343278607	39.0264719256	-3.73126669228	8.8858551383
0.726	37.530821404	39.035337636	-3.28164672852	8.84556564689
0.727	37.5277772281	39.0441597678	-2.80670517683	8.79869794846
0.728	37.525242597	39.052935708	-2.26255699992	8.75318238139
0.729	37.5232901264	39.0616667149	-1.64238421619	8.70883142948
0.73	37.5219885891	39.0703539263	-0.960690364242	8.66559125483
0.731	37.5213925088	39.0789984204	-0.23147021234	8.62339708209
0.732	37.5215426908	39.0876012148	0.531834289432	8.58219157159
0.733	37.5224668462	39.0961632775	1.31647634506	8.54193387926
0.734	37.5241803439	39.1046855466	2.11051908135	8.50260443985
0.735	37.5266870679	39.1131689524	2.9029289186	8.46420711279
0.736	37.5299803564	39.1216144407	3.68364819884	8.4267693907
0.737	37.5340440043	39.1300229963	4.44364754856	8.39034178853
0.738	37.5388533077	39.1383956651	5.17495928705	8.35499596596
0.739	37.5443761338	39.1467335743	5.87069284916	8.32082234323
0.74	37.5505739971	39.1550379491	6.52503363788	8.28792716563
0.741	37.5574031273	39.1633101273	7.13322675228	8.25642935932
0.742	37.5648155144	39.1715515705	7.6915474385	8.22645694017
0.743	37.5727599178	39.1797638707	8.19725954533	8.19814349711
0.744	37.5811828295	39.1879487547	8.64856368303	8.17162457108
0.745	37.5900293801	39.1961080841	9.04453749955	8.14703410864
0.746	37.599244183	39.2042438518	9.3850684166	8.12450122833
0.747	37.6087721081	39.2123581759	9.67078180611	8.1041470319
0.748	37.6185589816	39.2204532902	9.90296512842	8.08608165383
0.749	37.6285522092	39.228531532	10.0834900141	8.07040190697
0.75	37.6387013208	39.2365953275	10.2147332728	8.05718895793
0.751	37.6489584368	39.2446471752	10.2994986027	8.04650656879
0.752	37.6592789287	39.252689627	10.3414852917	8.03839688003
0.753	37.6696216487	39.2607252689	10.3439546973	8.03288698196
0.754	37.6799486823	39.2687567045	10.3101123869	8.02998429537
0.755	37.6902255986	39.2767865327	10.243720293	8.02967207134
0.756	37.7004217648	39.2848173252	10.1486120522	8.03191281855
0.757	37.7105103893	39.2928516058	10.0286370665	8.03664852679
0.758	37.7204685115	39.3008918308	9.88760723174	8.04380132258
0.759	37.7302769399	39.3089403687	9.72924958169	8.05327445269
0.76	37.739920147	39.3169994826	9.55716452003	8.06495350599
0.761	37.749386124	39.3250713133	9.37478962541	8.07870779932
0.762	37.7586662035	39.3331578632	9.18536922336	8.09439189732
0.763	37.7677548528	39.3412609829	8.99192944169	8.11184749007
0.764	37.7766494468	39.3493823591	8.79725851119	8.13090506196
0.765	37.7853500221	39.3575235047	8.60389222205	8.15138599277
0.766	37.7938590204	39.3656857498	8.41410431266	8.1731043458
0.767	37.8021810231	39.3738702366	8.22990110517	8.19586907327
0.768	37.8103224839	39.382077914	8.05302038789	8.21948575974
0.769	37.8182914611	39.3903095362	7.88493400812	8.24375870824
0.77	37.826097355	39.3985656619	7.72685393691	8.26849275827
0.771	37.8337506525	39.4068466559	7.57974103093	8.29349514842
0.772	37.8412626813	39.415152692	7.44431658089	8.31857709587
0.773	37.8486453776	39.4234837583	7.32107585669	8.34355545044
0.774	37.8559110672	39.4318396631	7.21030345559	8.36825403571
0.775	37.863072264	39.4402200426	7.11209006608	8.39250507951
0.776	37.8701414841	39.4486243703	7.02635014057	8.41615019739
0.777	37.8771310793	39.4570519661	6.95284034312	8.43904149532
0.778	37.8840530887	39.465502008	6.89117833972	8.46104228497
0.779	37.8909191087	39.4739735431	6.84086158872	8.4820278585
0.78	37.8977401825	39.4824654999	6.80128604174	8.50188583136
0.781	37.9045267077	39.4909767012	6.77176432312	8.52051666379
0.782	37.9112883615	39.4995058764	6.75154332817	8.53783372045
0.783	37.9180340437	39.5080516749	6.73982101679	8.55376331508
0.784	37.9247718353	39.5166126789	6.7357621789	8.56824468076
0.785	37.9314512223	39.525187705	6.62301181257	8.58180753887
0.786	37.9379805022	39.5337755923	6.4355481267	8.59396697581
0.787	37.94432971	39.542374606	6.26286745071	8.60406044126
0.788	37.9505137499	39.5509826848	6.10521230102	8.61209709942
0.789	37.9565478578	39.5595977792	5.96300347149	8.61809173226
0.79	37.9624475673	39.568217859	5.83641557395	8.62206791341
0.791	37.968228484	39.5768409213	5.72541774809	8.62405672669
0.792	37.9739060887	39.5854649978	5.6297917068	8.62409614027
0.793	37.97949556	39.594088161	5.54915085435	8.62223038077
0.794	37.9850116154	39.602708531	5.48295994103	8.61850959063
0.795	37.9904683729	39.6113242806	5.4305549711	8.61298951507
0.796	37.9958792319	39.6199336408	5.39116303623	8.60573099554
0.797	38.0012567743	39.6285349062	5.36392173171	8.59679973125
0.798	38.0066126842	39.637126439	5.34789812565	8.58626590669
0.799	38.0119576868	39.6457066739	5.34210704267	8.57420378923
0.8	38.0173015043	39.6542741215	5.34552809596	8.56069138646
0.801	38.0226528294	39.6628273722	5.35712197423	8.54581002891
0.802	38.028019313	39.6713650992	5.37584532797	8.52964401245
0.803	38.0334075679	39.6798860612	5.40066443384	8.51228001714
0.804	38.0388231839	39.6883891046	5.43056750298	8.49380682409
0.805	38.0442707554	39.6968731654	5.4645754993	8.47431473434
0.806	38.049753919	39.7053372704	5.501751706	8.45389518142
0.807	38.0552753997	39.7137805381	5.54120969772	8.4326402396
0.808	38.0608370645	39.7222021792	5.58212001622	8.41064204276
0.809	38.0664399823	39.7306014965	5.6237154603	8.38799251616
0.81	38.0720844876	39.7389778841	5.66529512405	8.3647826761
0.811	38.0777702487	39.7473308266	5.70622709394	8.34110242128
0.812	38.0834963373	39.7556598978	5.745950073	8.31703987718
0.813	38.0892612992	39.7639647583	5.78397382796	8.29268112779
0.814	38.0950632256	39.7722451538	5.81987886131	8.26810978353
0.815	38.1008998225	39.780500912	5.85331492126	8.2434066087
0.816	38.1067684794	39.7887319399	5.88399897516	8.21864923835
0.817	38.112666335	39.7969382204	5.91171225905	8.19391180575
0.818	38.1185903397	39.8051198087	5.93629698455	8.16926474869
0.819	38.1245373144	39.8132768284	5.95765246451	8.14477461576
0.82	38.130504006	39.8214094676	5.97573071718	8.12050375342
0.821	38.1364871374	39.8295179746	5.99053202569	8.096510306
0.822	38.1424834534	39.8376026538	6.00210011005	8.07284803689
0.823	38.1484897621	39.8456638609	6.01051726937	8.04956622422
0.824	38.1545029705	39.8537019989	6.01589941978	8.02670973539
0.825	38.1605201158	39.8617175132	6.01839125156	8.00431886315
0.826	38.1665383921	39.8697108874	6.01816132665	7.9824295491
0.827	38.1725551716	39.8776826389	6.01539753377	7.96107330918
0.828	38.1785680216	39.8856333142	6.01030249894	7.94027735293
0.829	38.1845747175	39.8935634852	6.00308942795	7.92006467283
0.83	38.1905732513	39.9014737447	5.99397809803	7.90045432746
0.831	38.196561836	39.9093647026	5.98319129646	7.88146139681
0.832	38.2025389073	39.9172369819	5.97095128894	7.86309733987
0.833	38.2085031215	39.9250912156	5.95747701824	7.84536999464
0.834	38.2144533506	39.9329280426	5.94298124313	7.82828396559
0.835	38.2203886754	39.940748105	5.92766840756	7.81184077263
0.836	38.2263083759	39.9485520449	5.91173249483	7.79603897035
0.837	38.2322119199	39.9563405016	5.89535546303	7.78087449074
0.838	38.2380989506	39.9641141093	5.87870593369	7.76634082198
0.839	38.2439692726	39.9718734943	5.86193813384	7.7524292022
0.84	38.2498228373	39.9796192733	5.84519128501	7.73912888765
0.841	38.2556597275	39.9873520514	5.82858902216	7.72642731667
0.842	38.2614801417	39.9950724202	5.81223940849	7.71431027353
0.843	38.2672843788	40.0027809565	5.79623478651	7.70276223123
0.844	38.2730728223	40.0104782208	5.78065222502	7.69176639616
0.845	38.2788459253	40.0181647565	5.76555381715	7.68130491674
0.846	38.2846041959	40.0258410885	5.75098742545	7.6713590771
0.847	38.2903481833	40.0335077227	5.73698736727	7.66190946102
0.848	38.2960784646	40.0411651455	5.72357520461	7.65293604136
0.849	38.3017956327	40.0488138227	5.71076087654	7.6444183141
0.85	38.3075002849	40.0564541996	5.69854357839	7.63633549213
0.851	38.3131930131	40.0640867006	5.68691284955	7.62866652012
0.852	38.3188743944	40.071711729	5.67584970593	7.6213902384
0.853	38.3245449831	40.0793296668	5.6653277725	7.61448538303
0.854	38.3302053041	40.0869408749	5.65531426668	7.60793074965
0.855	38.3358558469	40.0945456928	5.64577126503	7.60170519352
0.856	38.3414970609	40.1021444393	5.63665658236	7.59578773379
0.857	38.3471293516	40.1097374119	5.62792487442	7.59015753865
0.858	38.3527530783	40.1173248877	5.61952857673	7.58479398489
0.859	38.358368552	40.1249071231	5.61141873896	7.57967674732
0.86	38.3639760343	40.1324843543	5.60354596376	7.57478572428
0.861	38.3695757378	40.1400567977	5.59586103261	7.57010109723
0.862	38.3751678262	40.14762465	5.58831565082	7.56560342014
0.863	38.3807524155	40.1551880884	5.58086305857	7.56127348542
0.864	38.3863295763	40.1627472714	5.57345850766	7.55709245801
0.865	38.3918993355	40.1703023385	5.5660597384	7.55304177105
0.866	38.397461679	40.177853411	5.55862733722	7.54910327494
0.867	38.4030165552	40.1854005922	5.55112501979	7.54525908828
0.868	38.4085638777	40.1929439676	5.54351992905	7.5414916724
0.869	38.414103529	40.2004836054	5.53578263521	7.53778386116
0.87	38.419635364	40.2080195567	5.52788741887	7.53411875665
0.871	38.4251592138	40.2155518561	5.51981219649	7.53047993779
0.872	38.4306748892	40.2230805216	5.51153858006	7.52685117722
0.873	38.4361821843	40.2306055555	5.50305169821	7.52321667969
0.874	38.4416808803	40.2381269444	5.49434025586	7.51956103742
0.875	38.4471707486	40.2456446595	5.48539628088	7.51586914062
0.876	38.4526515542	40.2531586572	5.47621499002	7.51212628186
0.877	38.4581230591	40.2606688795	5.46679465473	7.50831820071
0.878	38.4635850245	40.268175254	5.45713625848	7.50443094969
0.879	38.4690372144	40.275677695	5.44724342227	7.50045105815
0.88	38.4744793971	40.2831761033	5.43712203205	7.49636547267
0.881	38.4799113482	40.2906703669	5.42678007483	7.49216163158
0.882	38.4853328519	40.2981603614	5.4162273556	7.48782736063
0.883	38.4907437032	40.3056459506	5.40547533333	7.48335109651
0.884	38.4961437092	40.313126987	5.39453667402	7.47872164845
0.885	38.5015326902	40.3206033121	5.38342523575	7.47392849624
0.886	38.5069104807	40.3280747571	5.37215572596	7.46896158159
0.887	38.5122769303	40.3355411436	5.36074346304	7.46381145716
0.888	38.5176319042	40.343002284	5.34920431674	7.45846927166
0.889	38.5229752834	40.350457982	5.33755423129	7.45292678475
0.89	38.5283069653	40.3579080336	5.32580946386	7.44717639685
0.891	38.533626863	40.3653522274	5.3139859587	7.4412111342
0.892	38.5389349058	40.3727903453	5.30209961534	7.43502472341
0.893	38.5442310386	40.3802221635	5.29016588628	7.42861157656
0.894	38.5495152214	40.3876474527	5.27819979191	7.42196679115
0.895	38.5547874292	40.3950659792	5.26621575654	7.41508616507
0.896	38.5600476509	40.4024775054	5.25422763824	7.40796622634
0.897	38.565295889	40.4098817906	5.24224855006	7.40060423315
0.898	38.5705321587	40.4172785918	5.23029083014	7.39299817383
0.899	38.5757564871	40.4246676643	5.21836608648	7.3851467222
0.9	38.5809689127	40.4320487623	5.20648506284	7.3770493716
0.901	38.5861694841	40.4394216401	5.19465765357	7.36870624125
0.902	38.5913582594	40.4467860524	5.18289299309	7.36011829972
0.903	38.5965353056	40.4541417551	5.17119932175	7.35128706694
0.904	38.6017006973	40.4614885061	5.15958413482	7.34221492708
0.905	38.6068545164	40.4688260659	5.14805404842	7.33290480077
0.906	38.6119968509	40.4761541986	5.13661494851	7.32336041331
0.907	38.6171277944	40.4834726718	5.1252720058	7.31358608603
0.908	38.6222474452	40.4907812582	5.11402961612	7.30358672142
0.909	38.6273559058	40.4980797356	5.10289165378	7.29336795211
0.91	38.6324532823	40.5053678875	5.09186115861	7.28293591738
0.911	38.6375396832	40.5126455041	5.08094075322	7.27229726315
0.912	38.6426152198	40.5199123824	5.07013246417	7.26145932078
0.913	38.6476800049	40.5271683269	5.05943778157	7.25042974949
0.914	38.6527341527	40.5344131502	5.04885777831	7.2392167449
0.915	38.6577777782	40.5416466731	5.03839306533	7.22782900929
0.916	38.6628109966	40.5488687254	5.02804388106	7.21627551317
0.917	38.6678339237	40.556079146	5.01781013608	7.20456567407
0.918	38.6728466744	40.5632777834	5.00769139826	7.19270923734
0.919	38.6778493636	40.5704644961	4.99768695235	7.18071615696
0.92	38.682842105	40.5776391525	4.98779587448	7.16859668493
0.921	38.6878250114	40.5848016316	4.97801694274	7.15636134148
0.922	38.6927981943	40.5919518226	4.96834880114	7.14402076602
0.923	38.6977617636	40.5990896258	4.95878985524	7.1315856576
0.924	38.7027158278	40.6062149522	4.94933837652	7.11906698346
0.925	38.7076604932	40.6133277235	4.93999253213	7.10647574067
0.926	38.7125958646	40.6204278728	4.93075023592	7.09382274747
0.927	38.7175220444	40.6275153437	4.92160946131	7.08111912012
0.928	38.7224391331	40.6345900911	4.91256789863	7.06837570667
0.929	38.7273472287	40.6416520806	4.90362332761	7.05560332537
0.93	38.732246427	40.6487012887	4.89477324486	7.04281279445
0.931	38.7371368213	40.6557377024	4.88601523638	7.03001460433
0.932	38.7420185023	40.6627613193	4.87734669447	7.01721918583
0.933	38.7468915581	40.6697721473	4.86876496673	7.00443679094
0.934	38.7517560743	40.6767702044	4.86026740074	6.99167737365
0.935	38.7566121336	40.6837555184	4.85185116529	6.9789506197
0.936	38.7614598159	40.6907281267	4.84351344407	6.96626600623
0.937	38.7662991983	40.697688076	4.83525133133	6.95363262296
0.938	38.7711303549	40.704635422	4.82706184685	6.94105926156
0.939	38.7759533568	40.7115702288	4.8189420104	6.9285543859
0.94	38.7807682722	40.718492569	4.81088872254	6.9161260128
0.941	38.785575166	40.7254025229	4.80289885402	6.90378189087
0.942	38.7903741	40.7323001786	4.79496923089	6.89152929187
0.943	38.795165133	40.7391856307	4.7870966047	6.87937507033
0.944	38.7999483201	40.7460589811	4.77927772701	6.86732563376
0.945	38.8047237136	40.7529203374	4.77150924504	6.85538700223
0.946	38.8094913622	40.7597698133	4.76378788054	6.84356474876
0.947	38.8142513112	40.7666075277	4.75611020625	6.83186396956
0.948	38.8190036028	40.7734336043	4.74847283959	6.82028931379
0.949	38.8237482754	40.7802481714	4.74087235332	6.80884489417
0.95	38.8284853642	40.7870513611	4.73330533504	6.79753446579
0.951	38.8332149011	40.793843309	4.72576832771	6.78636130691
0.952	38.8379369142	40.8006241537	4.71825790405	6.77532806993
0.953	38.8426514285	40.8073940364	4.7107706517	6.76443719864
0.954	38.8473584654	40.8141531002	4.70330317318	6.75369042158
0.955	38.852058043	40.82090149	4.69585211575	6.74308922887
0.956	38.8567501761	40.8276393519	4.68841412663	6.73263454437
0.957	38.8614348761	40.8343668326	4.68098591268	6.72232678533
0.958	38.8661121513	40.841084079	4.67356427014	6.71216607094
0.959	38.8707820064	40.8477912381	4.66614598036	6.70215204358
0.96	38.8754444434	40.854488456	4.6587279588	6.69228389859
0.961	38.880099461	40.8611758782	4.65130726993	6.68256044388
0.962	38.8847470551	40.8678536485	4.64388087392	6.67298009992
0.963	38.8893872185	40.874521909	4.63644598424	6.66354095936
0.964	38.8940199415	40.8811807998	4.6289998889	6.65424069762
0.965	38.8986452114	40.8878304585	4.62153992057	6.6450766027
0.966	38.9032630132	40.8944710197	4.61406368017	6.63604572415
0.967	38.9078733294	40.9011026149	4.60656869411	6.62714469433
0.968	38.9124761401	40.9077253722	4.59905278683	6.61836993694
0.969	38.9170714234	40.9143394159	4.59151384234	6.6097175777
0.97	38.9216591553	40.9209448664	4.58394989371	6.60118338466
0.971	38.9262393098	40.9275418396	4.57635915279	6.59276303649
0.972	38.9308118594	40.9341304471	4.56873992085	6.58445182443
0.973	38.9353767747	40.9407107955	4.56109067798	6.57624495029
0.974	38.9399340251	40.9472829866	4.55341011286	6.5681373179
0.975	38.9444835786	40.9538471172	4.5456970036	6.56012380123
0.976	38.9490254023	40.9604032786	4.53795027733	6.55219903588
0.977	38.953559462	40.9669515569	4.53016909957	6.54435750842
0.978	38.9580857228	40.9734920325	4.52235269547	6.53659361601
0.979	38.9626041495	40.9800247801	4.51450052857	6.52890169621
0.98	38.9671147058	40.986549869	4.50661224127	6.52127599716
0.981	38.9716173557	40.9930673623	4.49868744612	6.51371061802
0.982	38.9761120624	40.9995773175	4.49072608352	6.50619977713
0.983	38.9805987896	41.0060797862	4.48272827268	6.49873757362
0.984	38.9850775008	41.012574814	4.474694103	6.49131813645
0.985	38.9895481599	41.0190624409	4.46662396193	6.48393565416
0.986	38.994010731	41.0255427009	4.45851823688	6.47658422589
0.987	38.998465179	41.0320156221	4.45037767291	6.4692581594
0.988	39.0029114692	41.038481227	4.44220286608	6.46195167303
0.989	39.007349568	41.0449395324	4.43399468064	6.45465922356
0.99	39.0117794424	41.0513905497	4.42575410008	6.44737529755
0.991	39.0162010606	41.0578342846	4.41748225689	6.44009447098
0.992	39.0206143919	41.0642707376	4.40918028355	6.43281143904
0.993	39.0250194067	41.0706999038	4.40084946156	6.42552110553
0.994	39.029416077	41.0771217736	4.39249110222	6.41821849346
0.995	39.033804376	41.0835363323	4.38410678506	6.41089874506
0.996	39.0381842784	41.0899435603	4.37569797039	6.40355733037
0.997	39.0425557605	41.0963434338	4.36726626754	6.39618971944
0.998	39.0469188003	41.1027359245	4.35881334543	6.38879168034
0.999	39.0512733774	41.1091209999	4.35034096241	6.38135915995
1	39.0556194734	41.1154986237	4.34185087681	6.37388831377
1.001	39.0599570712	41.1218687557	4.33334484696	6.36637559533
1.002	39.0642861561	41.1282313522	4.32482486963	6.35881754756
1.003	39.0686067149	41.1345863666	4.31629276276	6.35121107101
1.004	39.0729187365	41.1409337487	4.30775040388	6.34355324507
1.005	39.0772222116	41.1472734461	4.29919978976	6.33584138751
1.006	39.0815171329	41.1536054033	4.29064285755	6.32807305455
1.007	39.0858034951	41.1599295629	4.28208148479	6.32024610043
1.008	39.0900812947	41.1662458652	4.27351775765	6.31235858798
1.009	39.0943505303	41.1725542489	4.26495343447	6.30440884829
1.01	39.0986112023	41.1788546511	4.2563906014	6.29639542103
1.011	39.1028633132	41.1851470073	4.24783110619	6.28831711411
1.012	39.1071068671	41.1914312524	4.23927676678	6.28017297387
1.013	39.1113418703	41.1977073201	4.23072955012	6.27196237445
1.014	39.1155683306	41.2039751437	4.22219121456	6.26368480921
1.015	39.119786258	41.2102346561	4.21366354823	6.25534006953
1.016	39.123995664	41.2164857903	4.20514833927	6.24692821503
1.017	39.1281965618	41.2227284791	4.19664725661	6.23844945431
1.018	39.1323889664	41.228962656	4.18816187978	6.22990423441
1.019	39.1365728942	41.2351882547	4.1796938777	6.22129324079
1.02	39.1407483636	41.2414052101	4.17124477029	6.21261742711
1.021	39.144915394	41.2476134577	4.16281604767	6.20387786627
1.022	39.1490740065	41.2538129346	4.15440905094	6.19507580996
1.023	39.1532242237	41.2600035788	4.14602521062	6.18621274829
1.024	39.1573660692	41.2661853304	4.1376657486	6.1772903502
1.025	39.161499568	41.2723581308	4.12933188677	6.16831046343
1.026	39.1656247463	41.2785219236	4.12102475762	6.15927502513
1.027	39.1697416314	41.2846766542	4.11274543405	6.15018621087
1.028	39.1738502516	41.2908222704	4.10449489951	6.14104631543
1.029	39.1779506361	41.2969587224	4.09627407789	6.13185766339
1.03	39.182042815	41.3030859627	4.08808377385	6.12262287736
1.031	39.1861268193	41.3092039464	4.07992479205	6.11334455013
1.032	39.1902026806	41.3153126314	4.07179778814	6.10402542353
1.033	39.1942704312	41.3214119783	4.06370341778	6.09466835856
1.034	39.198330104	41.3275019506	4.05564215779	6.08527615666
1.035	39.2023817323	41.3335825146	4.04761445522	6.07585197687
1.036	39.20642535	41.33965364	4.03962081671	6.06639868021
1.037	39.2104609911	41.3457152991	4.03166136146	6.05691948533
1.038	39.21448869	41.3517674675	4.0237364769	6.04741740227
1.039	39.2185084814	41.357810124	4.01584625244	6.03789564967
1.04	39.2225203999	41.3638432505	4.00799080729	6.02835735679
1.041	39.2265244804	41.369866832	4.00017017126	6.01880568266
1.042	39.2305207576	41.3758808568	3.99238425493	6.00924378633
1.043	39.2345092663	41.3818853161	3.9846329987	5.99967482686
1.044	39.2384900409	41.3878802045	3.97691619396	5.99010202289
1.045	39.2424631158	41.3938655197	3.96923363209	5.98052832484
1.046	39.2464285252	41.3998412623	3.96158504486	5.97095689178
1.047	39.2503863027	41.4058074361	3.95397001505	5.96139067411
1.048	39.2543364818	41.4117640477	3.94638818502	5.95183262229
1.049	39.2582790954	41.4177111069	3.93883910775	5.94228565693
1.05	39.2622141761	41.423648626	3.93132227659	5.93275257945
1.051	39.2661417559	41.4295766204	3.92383718491	5.92323613167
1.052	39.270061866	41.4354951079	3.91638314724	5.91373893619
1.053	39.2739745374	41.4414041092	3.90895956755	5.90426358581
1.054	39.2778798001	41.4473036472	3.90156581998	5.89481252432
1.055	39.2817776836	41.4531937475	3.89420121908	5.88538807631
1.056	39.2856682167	41.4590744379	3.88686499	5.87599253654
1.057	39.2895514274	41.4649457481	3.87955635786	5.866628021
1.058	39.2934273429	41.4708077104	3.87227460742	5.85729655623
1.059	39.2972959896	41.4766603587	3.86501887441	5.84800001979
1.06	39.3011573932	41.4825037288	3.85778835416	5.83874017
1.061	39.3050115785	41.4883378582	3.85058224201	5.82951873541
1.062	39.3088585695	41.4941627862	3.8433996439	5.82033717632
1.063	39.3126983892	41.4999785532	3.83623975515	5.81119686365
1.064	39.3165310599	41.5057852012	3.8291016221	5.8020991087
1.065	39.320356603	41.5115827733	3.8219845295	5.79304498434
1.066	39.324175039	41.5173713135	3.81488743424	5.78403553367
1.067	39.3279863875	41.5231508671	3.80780956149	5.77507165074
1.068	39.3317906673	41.5289214799	3.80075010657	5.76615396142
1.069	39.3355878964	41.5346831985	3.79370808601	5.75728309155
1.07	39.3393780918	41.5404360698	3.78668275476	5.74845954776
1.071	39.3431612698	41.5461801414	3.77967324853	5.73968362808
1.072	39.3469374458	41.551915461	3.77267873287	5.73095557094
1.073	39.3507066344	41.5576420765	3.76569846272	5.72227543592
1.074	39.3544688495	41.5633600358	3.75873163342	5.71364319324
1.075	39.358224104	41.5690693868	3.75177747011	5.70505866408
1.076	39.3619724104	41.5747701769	3.74483528733	5.69652158022
1.077	39.3657137802	41.5804624535	3.73790434003	5.68803158402
1.078	39.3694482244	41.5861462633	3.73098397255	5.67958813906
1.079	39.3731757531	41.5918216527	3.72407352924	5.67119058967
1.08	39.3768963761	41.5974886672	3.71717235446	5.66283836961
1.081	39.3806101022	41.6031473516	3.71027994156	5.65453052521
1.082	39.38431694	41.60879775	3.70339569449	5.64626631141
1.083	39.3880168974	41.6144399055	3.69651907682	5.63804459572
1.084	39.3917099818	41.62007386	3.68964964151	5.62986439466
1.085	39.3953962	41.6256996545	3.68278688192	5.62172454596
1.086	39.3990755587	41.6313173287	3.67593044043	5.6136238277
1.087	39.4027480639	41.6369269211	3.66907995939	5.60556098819
1.088	39.4064137214	41.6425284689	3.66223505139	5.59753468633
1.089	39.4100725367	41.648122008	3.65539544821	5.5895434618
1.09	39.4137245148	41.6537075727	3.64856091142	5.5815859437
1.091	39.4173696609	41.659285196	3.6417311728	5.57366061211
1.092	39.4210079795	41.6648549093	3.63490608335	5.56576597691
1.093	39.4246394754	41.6704167425	3.62808552384	5.55790036917
1.094	39.4282641528	41.6759707238	3.62126937509	5.55006232858
1.095	39.4318820163	41.6815168801	3.61445757747	5.5422501564
1.096	39.4354930701	41.6870552363	3.60765007138	5.53446227312
1.097	39.4390973186	41.6925858159	3.60084691644	5.5266970098
1.098	39.4426947662	41.6981086408	3.59404814243	5.51895278692
1.099	39.4462854172	41.7036237312	3.58725380898	5.51122784615
1.1	39.4498692761	41.7091311054	3.58046406507	5.50352066755
1.101	39.4534463477	41.7146307806	3.57367911935	5.49582961202
1.102	39.4570166368	41.7201227719	3.5668990612	5.48815301061
1.103	39.4605801484	41.725607093	3.56012418866	5.4804893434
1.104	39.4641368879	41.7310837562	3.55335471034	5.47283697128
1.105	39.4676868607	41.7365527719	3.54659092426	5.46519440413
1.106	39.4712300727	41.7420141492	3.53983312845	5.45756021142
1.107	39.4747665301	41.7474678957	3.53308168054	5.44993281364
1.108	39.4782962395	41.7529140176	3.52633693814	5.44231083989
1.109	39.4818192076	41.7583525195	3.5195992887	5.43469294906
1.11	39.4853354418	41.7637834048	3.51286917925	5.42707774043
1.111	39.4888449499	41.7692066757	3.50614702702	5.41946402192
1.112	39.4923477401	41.774622333	3.49943324924	5.41185057163
1.113	39.4958438209	41.7800303764	3.49272835255	5.40423616767
1.114	39.4993332015	41.7854308043	3.48603284359	5.39661973715
1.115	39.5028158916	41.7908236144	3.479347229	5.38900029659
1.116	39.5062919012	41.7962088029	3.47267198563	5.38137680292
1.117	39.509761241	41.8015863656	3.46600773931	5.37374845147
1.118	39.5132239224	41.806956297	3.45935493708	5.36611428857
1.119	39.5166799569	41.8123185909	3.45271417499	5.35847359896
1.12	39.520129357	41.8176732406	3.44608604908	5.35082578659
1.121	39.5235721356	41.8230202386	3.4394710958	5.34317007661
1.122	39.5270083061	41.8283595766	3.43286985159	5.33550599217
1.123	39.5304378825	41.8336912462	3.4262830019	5.32783308625
1.124	39.5338608796	41.8390152382	3.41971105337	5.32015094161
1.125	39.5372773124	41.8443315432	3.41315457225	5.31245917082
1.126	39.5406871968	41.8496401516	3.40661415458	5.30475756526
1.127	39.544090549	41.8549410534	3.4000903964	5.29704594612
1.128	39.5474873862	41.8602342385	3.39358389378	5.2893242538
1.129	39.5508777257	41.8655196968	3.38709512353	5.28159233928
1.13	39.5542615856	41.8707974181	3.38062474132	5.27385029197
1.131	39.5576389846	41.8760673924	3.37417325377	5.26609823108
1.132	39.5610099419	41.8813296097	3.36774122715	5.25833627582
1.133	39.5643744771	41.8865840601	3.36132916808	5.2505646348
1.134	39.5677326105	41.8918307343	3.35493761301	5.24278369546
1.135	39.5710843628	41.897069623	3.34856706858	5.23499372602
1.136	39.5744297554	41.9023007175	3.34221804142	5.2271951735
1.137	39.5777688099	41.9075240093	3.33589106798	5.21938851476
1.138	39.5811015487	41.9127394907	3.32958650589	5.21157428622
1.139	39.5844279944	41.9179471544	3.32330492139	5.20375302434
1.14	39.5877481702	41.9231469936	3.3170466423	5.19592541456
1.141	39.5910620996	41.9283390023	3.31081217527	5.18809205294
1.142	39.5943698067	41.9335231752	3.30460193753	5.18025374413
1.143	39.5976713158	41.9386995077	3.2984162569	5.17241117358
1.144	39.6009666517	41.9438679959	3.29225552082	5.16456517577
1.145	39.6042558395	41.9490286368	3.28612005711	5.15671664476
1.146	39.6075389047	41.9541814283	3.28001028299	5.14886632562
1.147	39.610815873	41.959326369	3.2739264071	5.14101520181
1.148	39.6140867706	41.9644634587	3.26786872745	5.1331641376
1.149	39.6173516238	41.9695926979	3.26183760166	5.12531414628
1.15	39.6206104592	41.974714088	3.25583320856	5.11746615171
1.151	39.6238633037	41.9798276317	3.24985578656	5.10962113738
1.152	39.6271101844	41.9849333323	3.24390560389	5.10178008676
1.153	39.6303511286	41.9900311944	3.23798280954	5.09394404292
1.154	39.6335861638	41.9951212234	3.23208755255	5.08611398935
1.155	39.6368153176	42.0002034259	3.22622001171	5.07829090953
1.156	39.6400386178	42.0052778093	3.22038036585	5.07047590613
1.157	39.6432560923	42.0103443822	3.21456867456	5.06266993284
1.158	39.6464677692	42.0154031542	3.20878505707	5.05487406254
1.159	39.6496736765	42.0204541358	3.20302960277	5.04708921909
1.16	39.6528738425	42.0254973387	3.19730234146	5.03931647539
1.161	39.6560682954	42.0305327753	3.19160336256	5.03155681491
1.162	39.6592570634	42.0355604593	3.18593266606	5.02381113172
1.163	39.6624401749	42.0405804051	3.18029028177	5.01608046889
1.164	39.6656176581	42.0455926282	3.17467617989	5.00836572051
1.165	39.6687895414	42.050597145	3.1690903604	5.00066781044
1.166	39.671955853	42.0555939727	3.16353282332	4.99298760295
1.167	39.6751166211	42.0605831295	3.15800347924	4.98532599211
1.168	39.678271874	42.0655646344	3.15250229836	4.97768378258
1.169	39.6814216398	42.0705385073	3.14702922106	4.97006183863
1.17	39.6845659464	42.0755047686	3.14158412814	4.96246090531
1.171	39.687704822	42.0804634399	3.1361669302	4.95488163829
1.172	39.6908382942	42.0854145432	3.13077753782	4.94732490182
1.173	39.6939663909	42.0903581013	3.12541589141	4.93979126215
1.174	39.6970891398	42.0952941376	3.12008175254	4.93228140473
1.175	39.7002065682	42.1002226763	3.11477515101	4.92479592562
1.176	39.7033187037	42.105143742	3.10949581861	4.91733536124
1.177	39.7064255735	42.1100573598	3.10424366593	4.90990027785
1.178	39.7095272046	42.1149635555	3.09901860356	4.90249112248
1.179	39.7126236241	42.1198623552	3.09382039309	4.89510834217
1.18	39.7157148588	42.1247537856	3.08864891529	4.88775238395
1.181	39.7188009352	42.1296378736	3.08350402117	4.88042360544
1.182	39.72188188	42.1345146465	3.0783855617	4.87312227488
1.183	39.7249577195	42.139384132	3.07329338789	4.86584869027
1.184	39.7280284798	42.144246358	3.06822729111	4.85860320926
1.185	39.7310941871	42.1491013525	3.06318715215	4.85138589144
1.186	39.7341548671	42.153949144	3.058172822	4.84419700503
1.187	39.7372105455	42.1587897608	3.05318412185	4.83703657985
1.188	39.7402612481	42.1636232315	3.04822090268	4.82990479469
1.189	39.743307	42.1684495847	3.04328295588	4.82280164957
1.19	39.7463478266	42.1732688491	3.03837028146	4.81572723389
1.191	39.749383753	42.1780810535	3.03348255157	4.80868142843
1.192	39.7524148042	42.1828862263	3.02861979604	4.80166423321
1.193	39.755441005	42.1876843962	3.02378177643	4.794675529
1.194	39.7584623801	42.1924755916	3.01896840334	4.78771522641
1.195	39.761478954	42.1972598408	3.01417952776	4.78078311682
1.196	39.7644907513	42.2020371719	3.00941503048	4.77387908101
1.197	39.7674977963	42.2068076129	3.00467482209	4.76700291038
1.198	39.7705001131	42.2115711915	2.99995881319	4.76015430689
1.199	39.773497726	42.2163279352	2.99526691437	4.75333300233
1.2	39.7764906589	42.2210778711	2.99059894681	4.74653878808
1.201	39.7794789359	42.2258210261	2.98595497012	4.73977127671
1.202	39.7824625808	42.2305574268	2.98133483529	4.7330301702
1.203	39.7854416175	42.2352870995	2.97673854232	4.72631508112
1.204	39.7884160698	42.2400100698	2.97216594219	4.71962565184
1.205	39.7913859613	42.2447263634	2.96761706471	4.71296152472
1.206	39.7943513158	42.2494360053	2.96309188008	4.70632228255
1.207	39.7973121569	42.2541390202	2.95859032869	4.69970744848
1.208	39.8002685083	42.2588354323	2.95411247015	4.69311666489
1.209	39.8032203936	42.2635252654	2.94965818524	4.68654948473
1.21	39.8061678365	42.2682085429	2.94522762299	4.68000546098
1.211	39.8091108607	42.2728852876	2.94082066417	4.67348411679
1.212	39.8120494897	42.2775555222	2.9364374578	4.66698497534
1.213	39.8149837474	42.2822192685	2.93207794428	4.66050764918
1.214	39.8179136575	42.2868765482	2.92774221301	4.65405163169
1.215	39.8208392438	42.2915273822	2.9234303236	4.64761644602
1.216	39.8237605301	42.2961717913	2.91914233565	4.64120164514
1.217	39.8266775405	42.3008097955	2.91487833858	4.63480678201
1.218	39.8295902988	42.3054414146	2.91063839197	4.6284313798
1.219	39.8324988293	42.3100666678	2.90642261505	4.62207502127
1.22	39.8354031562	42.314685574	2.90223106742	4.61573728919
1.221	39.8383033037	42.3192981514	2.89806392789	4.60941761732
1.222	39.8411992963	42.3239044181	2.89392125607	4.60311573744
1.223	39.8440911585	42.3285043916	2.88980320096	4.5968311727
1.224	39.8469789151	42.3330980889	2.88570988178	4.59056347609
1.225	39.8498625907	42.3376855268	2.88164144754	4.58431231976
1.226	39.8527422105	42.3422667216	2.87759807706	4.57807731628
1.227	39.8556177995	42.3468416893	2.87357988954	4.57185804844
1.228	39.858489383	42.3514104455	2.86958709359	4.5656542778
1.229	39.8613569864	42.3559730054	2.86561980844	4.55946555734
1.23	39.8642206354	42.3605293841	2.86167818308	4.55329167843
1.231	39.8670803558	42.3650795961	2.85776251554	4.54713231325
1.232	39.8699361735	42.3696236558	2.85387286544	4.54098716378
1.233	39.8727881147	42.3741615774	2.85000947118	4.5348559618
1.234	39.8756362057	42.3786933746	2.84617254138	4.52873846889
1.235	39.8784804731	42.3832190611	2.84236225486	4.52263450623
1.236	39.8813209436	42.3877386503	2.83857882023	4.5165438354
1.237	39.8841576442	42.3922521554	2.83482241631	4.5104663074
1.238	39.8869906021	42.3967595894	2.83109328151	4.50440177321
1.239	39.8898198445	42.4012609653	2.82739162445	4.49835002422
1.24	39.8926453992	42.4057562958	2.82371765375	4.49231100082
1.241	39.8954672938	42.4102455936	2.82007154822	4.48628461361
1.242	39.8982855564	42.4147288713	2.81645357609	4.48027071357
1.243	39.9011002151	42.4192061413	2.81286391616	4.4742693305
1.244	39.9039112985	42.4236774162	2.80930283666	4.468280375
1.245	39.9067188351	42.4281427083	2.80577045679	4.46230381727
1.246	39.9095228539	42.43260203	2.80226710439	4.45633965731
1.247	39.9123233839	42.4370553938	2.79879289865	4.45038795471
1.248	39.9151204544	42.4415028122	2.79534813762	4.44444870949
1.249	39.917914095	42.4459442975	2.79193300009	4.43852198124
1.25	39.9207043354	42.4503798625	2.78854769468	4.43260785937
1.251	39.9234912055	42.4548095196	2.78519243002	4.4267064333
1.252	39.9262747354	42.4592332817	2.78186744452	4.42081776261
1.253	39.9290549556	42.4636511617	2.77857294679	4.41494202614
1.254	39.9318318966	42.4680631723	2.77530908585	4.40907931328
1.255	39.9346055893	42.4724693269	2.77207615972	4.40322977304
1.256	39.9373760645	42.4768696386	2.76887428761	4.39739364386
1.257	39.9401433536	42.4812641209	2.76570373774	4.39157098532
1.258	39.9429074878	42.4856527874	2.76256468892	4.38576203585
1.259	39.9456684988	42.490035652	2.75945731997	4.37996700406
1.26	39.9484264184	42.4944127286	2.75638180971	4.37418612838
1.261	39.9511812785	42.4987840314	2.75333839655	4.36841949821
1.262	39.9539331113	42.5031495749	2.7503271997	4.36266750097
1.263	39.9566819491	42.5075093737	2.74734845757	4.35693022609
1.264	39.9594278245	42.5118634429	2.74440231919	4.35120803118
1.265	39.9621707702	42.5162117974	2.74148896337	4.34550109506
1.266	39.964910819	42.5205544528	2.73860859871	4.33980965614
1.267	39.9676480039	42.5248914247	2.73576134443	4.33413401246
1.268	39.9703823583	42.5292227289	2.73294740915	4.32847440243
1.269	39.9731139155	42.5335483816	2.73016691208	4.32283106446
1.27	39.975842709	42.5378683993	2.72742006183	4.31720426679
1.271	39.9785687725	42.5421827986	2.7247069478	4.31159430742
1.272	39.9812921399	42.5464915965	2.72202774882	4.30600142479
1.273	39.9840128451	42.5507948102	2.7193826735	4.30042585731
1.274	39.9867309223	42.5550924571	2.71677181125	4.29486790299
1.275	39.9894464059	42.5593845549	2.71419525146	4.28932780027
1.276	39.9921593301	42.5636711217	2.71165326238	4.28380575776
1.277	39.9948697297	42.5679521756	2.70914587379	4.27830210328
1.278	39.9975776393	42.5722277352	2.70667329431	4.27281707525
1.279	40.0002830938	42.5764978192	2.70423558354	4.26735088229
1.28	40.002986128	42.5807624465	2.70183292031	4.26190373302
1.281	40.0056867772	42.5850216364	2.69946542382	4.25647595525
1.282	40.0083850765	42.5892754082	2.69713318348	4.2510676384
1.283	40.0110810613	42.5935237816	2.6948363483	4.24567911029
1.284	40.013774767	42.5977667764	2.69257503748	4.24031051993
1.285	40.0164662292	42.6020044127	2.69034940004	4.23496207595
1.286	40.0191554837	42.6062367107	2.68815952539	4.22963401675
1.287	40.0218425662	42.610463691	2.68600553274	4.22432643175
1.288	40.0245275127	42.614685374	2.68388748169	4.21903955936
1.289	40.0272103592	42.6189017805	2.68180558085	4.21377357841
1.29	40.029891142	42.6231129316	2.67975986004	4.20852857828
1.291	40.0325698972	42.6273188483	2.67775049806	4.20330479741
1.292	40.0352466612	42.6315195518	2.67577755451	4.19810223579
1.293	40.0379214706	42.6357150636	2.67384120822	4.19292113185
1.294	40.040594362	42.6399054049	2.67194154859	4.18776160479
1.295	40.043265372	42.6440905976	2.67007860541	4.18262371421
1.296	40.0459345376	42.6482706632	2.66825255752	4.17750751972
1.297	40.0486018957	42.6524456236	2.66646355391	4.17241317034
1.298	40.0512674833	42.6566155006	2.66471162438	4.16734072566
1.299	40.0539313376	42.6607803161	2.66299697757	4.16229024529
1.3	40.0565934959	42.6649400921	2.66131967306	4.15726175904
1.301	40.0592539957	42.6690948506	2.65967980027	4.15225532651
1.302	40.0619128744	42.6732446138	2.65807756782	4.1472710073
1.303	40.0645701697	42.6773894037	2.6565130651	4.14230880141
1.304	40.0672259194	42.6815292424	2.65498638153	4.13736870885
1.305	40.0698801614	42.6856641522	2.65349760652	4.13245078921
1.306	40.0725329337	42.6897941551	2.65204697847	4.1275550127
1.307	40.0751842745	42.6939192733	2.65063458681	4.12268134952
1.308	40.0778342221	42.6980395288	2.64926049113	4.11782979965
1.309	40.0804828148	42.7021549439	2.64792495966	4.11300033331
1.31	40.0831300913	42.7062655405	2.646628052	4.10819295049
1.311	40.0857760903	42.7103713408	2.64536988735	4.10340759158
1.312	40.0884208505	42.7144723667	2.64415064454	4.09864419699
1.313	40.0910644111	42.7185686402	2.64297050238	4.0939027369
1.314	40.0937068112	42.7226601831	2.64182958007	4.08918315172
1.315	40.09634809	42.7267470174	2.64072805643	4.08448538184
1.316	40.0989882871	42.7308291648	2.63966608047	4.07980936766
1.317	40.1016274421	42.734906647	2.63864380121	4.07515498996
1.318	40.1042655947	42.7389794856	2.63766139746	4.07052227855
1.319	40.1069027849	42.7430477023	2.63671907783	4.06591108441
1.32	40.1095390529	42.7471113185	2.63581696153	4.06132134795
1.321	40.1121744391	42.7511703557	2.63495528698	4.05675294995
1.322	40.1148089838	42.7552248351	2.6341342032	4.05220589042
1.323	40.1174427279	42.7592747781	2.63335391879	4.04768005013
1.324	40.1200757122	42.7633202058	2.63261461258	4.0431753695
1.325	40.1227079777	42.7673611394	2.63191649318	4.0386916995
1.326	40.1253395659	42.7713975997	2.6312597394	4.03422901034
1.327	40.127970518	42.7754296079	2.63064461946	4.02978721261
1.328	40.130600876	42.7794571846	2.63007128239	4.0253662467
1.329	40.1332306817	42.7834803507	2.62954002619	4.02096602321
1.33	40.1358599772	42.787499127	2.62905099988	4.01658648252
1.331	40.1384888049	42.791513534	2.62860444188	4.01222747564
1.332	40.1411172075	42.7955235923	2.62820059061	4.00788903236
1.333	40.1437452276	42.7995293223	2.62783971429	4.00357106328
1.334	40.1463729085	42.8035307446	2.62752205133	3.99927347898
1.335	40.1490002934	42.8075278795	2.62724781036	3.99499627948
1.336	40.151627426	42.8115207473	2.6270172596	3.99073934555
1.337	40.1542543499	42.8155093683	2.62683063745	3.9865026772
1.338	40.1568811094	42.8194937628	2.62668824196	3.98228627443
1.339	40.1595077487	42.8234739509	2.62659031153	3.97808998823
1.34	40.1621343124	42.8274499529	2.62653714418	3.973913908
1.341	40.1647608455	42.8314217888	2.62652900815	3.96975794435
1.342	40.1673873931	42.8353894788	2.62656611204	3.96562209725
1.343	40.1700140005	42.8393530431	2.62664878368	3.96150639653
1.344	40.1726407136	42.8433125017	2.6267773509	3.95741078258
1.345	40.1752675783	42.8472678748	2.62695205212	3.95333534479
1.346	40.177894641	42.8512191825	2.62717321515	3.94928002357
1.347	40.1805219481	42.8551664449	2.62744110823	3.94524487853
1.348	40.1831495467	42.8591096823	2.62775605917	3.94122990966
1.349	40.1857774839	42.8630489149	2.628118366	3.93723520637
1.35	40.1884058072	42.8669841629	2.62852832675	3.93326079845
1.351	40.1910345646	42.8709154467	2.62898626924	3.92930674553
1.352	40.1936638039	42.8748427866	2.62949249148	3.92537307739
1.353	40.1962935739	42.8787662031	2.63004735112	3.92145991325
1.354	40.1989239231	42.8826857167	2.63065111637	3.91756731272
1.355	40.2015549008	42.886601348	2.63130423427	3.91369533539
1.356	40.2041865564	42.8905131178	2.63200688362	3.90984416008
1.357	40.2068189396	42.8944210468	2.63275948167	3.9060138166
1.358	40.2094521005	42.8983251559	2.63356232643	3.90220445395
1.359	40.2120860896	42.9022254663	2.63441580534	3.89841622114
1.36	40.2147209576	42.906121999	2.63532021642	3.89464917779
1.361	40.2173567557	42.9100147753	2.63627594709	3.8909035027
1.362	40.2199935353	42.9139038168	2.6372833252	3.88717937469
1.363	40.2226313483	42.9177891449	2.63834270835	3.88347691298
1.364	40.2252702469	42.9216707815	2.63945442438	3.87979626656
1.365	40.2279102835	42.9255487485	2.64061886072	3.87613761425
1.366	40.2305515112	42.9294230679	2.641836375	3.87250116467
1.367	40.233193983	42.933293762	2.64310729504	3.86888709664
1.368	40.2358377527	42.9371608534	2.64443203807	3.86529555917
1.369	40.2384828741	42.9410243645	2.64581093192	3.86172673106
1.37	40.2411294018	42.9448843184	2.64724433422	3.85818096995
1.371	40.2437773903	42.948740738	2.6487326026	3.85465827584
1.372	40.2464268947	42.9525936466	2.65027618408	3.85115897655
1.373	40.2490779705	42.9564430678	2.6518754065	3.84768331051
1.374	40.2517306735	42.9602890252	2.65353059769	3.84423145652
1.375	40.2543850599	42.9641315427	2.65524220467	3.8408036828
1.376	40.2570411863	42.9679706447	2.65701058507	3.83740019798
1.377	40.2596991096	42.9718063554	2.65883606672	3.83402124047
1.378	40.2623588872	42.9756386996	2.66071915627	3.83066704869
1.379	40.2650205769	42.9794677021	2.66266009212	3.82733792067
1.38	40.2676842366	42.9832933881	2.66465935111	3.82403409481
1.381	40.2703499249	42.9871157831	2.66671729088	3.82075583935
1.382	40.2730177007	42.9909349127	2.66883429885	3.81750333309
1.383	40.2756876233	42.9947508028	2.67101076245	3.81427696347
1.384	40.2783597522	42.9985634798	2.67324706912	3.8110769093
1.385	40.2810341475	43.00237297	2.67554360628	3.80790343881
1.386	40.2837108698	43.0061793001	2.67790082097	3.80475685
1.387	40.2863899797	43.0099824973	2.68031904101	3.80163747072
1.388	40.2890715385	43.0137825888	2.68279865384	3.79854550958
1.389	40.2917556079	43.0175796022	2.68534013629	3.79548123479
1.39	40.2944422499	43.0213735653	2.68794378638	3.79244497418
1.391	40.2971315269	43.0251645063	2.69061008096	3.78943696618
1.392	40.2998235016	43.0289524535	2.69333940744	3.786457479
1.393	40.3025182374	43.0327374356	2.69613218307	3.78350687027
1.394	40.3052157979	43.0365194817	2.69898873568	3.7805853188
1.395	40.307916247	43.040298621	2.70190954208	3.77769321203
1.396	40.3106196493	43.044074883	2.70489501953	3.77483072877
1.397	40.3133260696	43.0478482975	2.70794552565	3.77199819684
1.398	40.3160355731	43.0516188946	2.71106147766	3.76919597387
1.399	40.3187482255	43.0553867046	2.71424332261	3.76642417908
1.4	40.321464093	43.0591517583	2.71749150753	3.76368322968
1.401	40.3241832419	43.0629140866	2.72080633044	3.76097330451
1.402	40.3269057392	43.0666737206	2.72418832779	3.75829473138
1.403	40.3296316523	43.0704306919	2.7276378274	3.75564777851
1.404	40.3323610489	43.0741850322	2.7311553359	3.75303277373
1.405	40.3350939972	43.0779367735	2.73474121094	3.75044986606
1.406	40.3378305657	43.0816859482	2.73839589953	3.74789944291
1.407	40.3405708236	43.0854325888	2.74211984873	3.74538171291
1.408	40.3433148403	43.0891767281	2.74591347575	3.74289694428
1.409	40.3460626857	43.0929183993	2.74977722764	3.74044543505
1.41	40.3488144301	43.0966576357	2.75371155143	3.73802742362
1.411	40.3515701443	43.100394471	2.75771683455	3.73564317822
1.412	40.3543298994	43.1041289391	2.76179352403	3.73329299688
1.413	40.3570937673	43.1078610742	2.76594212651	3.73097705841
1.414	40.3598618198	43.1115909106	2.77016302943	3.72869566083
1.415	40.3626341297	43.1153184829	2.77445670962	3.72644907236
1.416	40.3654107699	43.1190438262	2.77882364392	3.72423753142
1.417	40.3681918139	43.1227669756	2.78326424956	3.72206124663
1.418	40.3709773355	43.1264879665	2.78777897358	3.71992051601
1.419	40.3737674092	43.1302068346	2.79236832261	3.71781560779
1.42	40.3765621097	43.1339236157	2.79703274369	3.71574667096
1.421	40.3793615124	43.1376383461	2.80177271366	3.71371403337
1.422	40.3821656932	43.1413510621	2.80658870935	3.71171790361
1.423	40.3849747281	43.1450618003	2.81148120761	3.70975849032
1.424	40.3877886941	43.1487705976	2.81645068526	3.70783609152
1.425	40.3906076682	43.1524774911	2.82149758935	3.70595091581
1.426	40.3934317283	43.1561825181	2.82662245631	3.70410314202
1.427	40.3962609524	43.1598857162	2.83182582259	3.70229306817
1.428	40.3990954194	43.1635871232	2.83710810542	3.70052090287
1.429	40.4019352084	43.1672867771	2.84246984124	3.69878685474
1.43	40.4047803991	43.1709847161	2.84791153669	3.6970911026
1.431	40.4076310717	43.1746809786	2.85343372822	3.69543397427
1.432	40.4104873071	43.1783756035	2.85903689265	3.69381564856
1.433	40.4133491863	43.1820686295	2.86472162604	3.69223633409
1.434	40.4162167913	43.1857600957	2.87048834562	3.69069623947
1.435	40.4190902043	43.1894500417	2.87633761764	3.68919566274
1.436	40.4219695081	43.1931385069	2.88227006793	3.68773469329
1.437	40.4248547863	43.1968255311	2.88828611374	3.68631371856
1.438	40.4277461225	43.2005111544	2.89438641071	3.68493276834
1.439	40.4306436015	43.2041954169	2.90057143569	3.68359217048
1.44	40.4335473081	43.207878359	2.90684178472	3.68229216337
1.441	40.436457328	43.2115600216	2.91319799423	3.68103292584
1.442	40.4393737474	43.2152404454	2.91964069009	3.6798146069
1.443	40.4422966529	43.2189196715	2.92617037892	3.67863759398
1.444	40.4452261319	43.2225977412	2.93278768659	3.67750194669
1.445	40.4481622724	43.2262746962	2.93949323893	3.67640796304
1.446	40.4511051628	43.2299505781	2.94628751278	3.67535582185
1.447	40.4540548922	43.2336254289	2.9531711936	3.67434576154
1.448	40.4570115502	43.2372992908	2.96014484763	3.67337802052
1.449	40.4599752272	43.2409722062	2.96720913053	3.67245283723
1.45	40.4629460141	43.2446442178	2.97436466813	3.67157036066
1.451	40.4659240025	43.2483153685	2.98161199689	3.67073088884
1.452	40.4689092844	43.2519857013	2.98895186186	3.66993463039
1.453	40.4719019528	43.2556552595	2.99638479948	3.66918176413
1.454	40.4749021009	43.2593240866	3.00391152501	3.66847258806
1.455	40.477909823	43.2629922266	3.0115326345	3.66780725121
1.456	40.4809252137	43.2666597233	3.01924881339	3.66718611121
1.457	40.4839483685	43.270326621	3.02706071734	3.66660922766
1.458	40.4869793834	43.2739929641	3.03496903181	3.66607701778
1.459	40.4900183552	43.2776587974	3.04297444224	3.665589571
1.46	40.4930653812	43.2813241658	3.05107757449	3.66514721513
1.461	40.4961205596	43.2849891145	3.05927917361	3.66475015879
1.462	40.4991839891	43.2886536889	3.06757992506	3.6643986702
1.463	40.5022557694	43.2923179348	3.07598054409	3.66409298778
1.464	40.5053360005	43.2959818979	3.08448168635	3.66383332014
1.465	40.5084247834	43.2996456246	3.09308412671	3.66361999512
1.466	40.5115222197	43.3033091612	3.10178858042	3.66345319152
1.467	40.5146284119	43.3069725543	3.11059579253	3.66333314776
1.468	40.5177434631	43.3106358511	3.11950644851	3.66326025128
1.469	40.520867477	43.3142990985	3.12852138281	3.66323462129
1.47	40.5240005583	43.3179623441	3.13764128089	3.6632566154
1.471	40.5271428124	43.3216256357	3.14686694741	3.66332641244
1.472	40.5302943455	43.3252890211	3.15619912744	3.66344437003
1.473	40.5334552644	43.3289525486	3.16563862562	3.66361072659
1.474	40.5366256768	43.3326162668	3.17518618703	3.66382572055
1.475	40.5398056912	43.3362802245	3.18484267592	3.66408959031
1.476	40.542995417	43.3399444707	3.19460883737	3.66440278292
1.477	40.5461949641	43.3436090548	3.20448544621	3.66476535797
1.478	40.5494044436	43.3472740264	3.21447345614	3.66517782211
1.479	40.5526239671	43.3509394354	3.22457361221	3.66564026475
1.48	40.5558536473	43.3546053321	3.23478668928	3.66615304351
1.481	40.5590935975	43.3582717668	3.24511361122	3.66671651602
1.482	40.5623439319	43.3619387905	3.2555552721	3.66733086109
1.483	40.5656047658	43.3656064542	3.26611244678	3.66799640656
1.484	40.5688762151	43.3692748091	3.27678605914	3.66871348023
1.485	40.5721583966	43.3729439071	3.28757694364	3.66948235035
1.486	40.5754514281	43.3766137999	3.29848608375	3.67030334473
1.487	40.5787554283	43.38028454	3.30951428413	3.67117673159
1.488	40.5820705167	43.3839561798	3.32066246867	3.67210280895
1.489	40.5853968137	43.3876287721	3.33193159103	3.67308193445
1.49	40.5887344408	43.3913023703	3.34332254529	3.6741143465
1.491	40.5920835202	43.3949770277	3.35483637452	3.67520037293
1.492	40.5954441754	43.398652798	3.36647385359	3.67634034157
1.493	40.5988165303	43.4023297355	3.37823611498	3.67753452063
1.494	40.6022007104	43.4060078944	3.39012396336	3.67878329754
1.495	40.6055968416	43.4096873295	3.40213853121	3.68008688092
1.496	40.6090050513	43.4133680958	3.41428074241	3.68144568801
1.497	40.6124254675	43.4170502486	3.42655161023	3.68285995722
1.498	40.6158582194	43.4207338436	3.43895211816	3.68433004618
1.499	40.6193034371	43.4244189368	3.45148333907	3.68585628271
1.5	40.6227612519	43.4281055844	3.46414628625	3.68743890524
1.501	40.6262317961	43.431793843	3.47694206238	3.6890783608
1.502	40.6297152029	43.4354837696	3.48987165093	3.690774858
1.503	40.6332116069	43.4391754214	3.50293618441	3.69252878428
1.504	40.6367211433	43.442868856	3.51613673568	3.69434043765
1.505	40.6402439489	43.4465641313	3.52947440743	3.69621011615
1.506	40.6437801613	43.4502613055	3.54295030236	3.69813817739
1.507	40.6473299192	43.4539604371	3.55656555295	3.70012494922
1.508	40.6508933626	43.457661585	3.57032132149	3.70217078924
1.509	40.6544706327	43.4613648083	3.58421874046	3.70427596569
1.51	40.6580618715	43.4650701667	3.59825900197	3.70644083619
1.511	40.6616672227	43.46877772	3.6124432981	3.70866566896
1.512	40.6652868307	43.4724875283	3.62677273154	3.71095091105
1.513	40.6689208414	43.4761996522	3.6412486732	3.71329680085
1.514	40.6725694019	43.4799141524	3.65587225556	3.71570366621
1.515	40.6762326604	43.4836310903	3.67064476013	3.71817192435
1.516	40.6799107665	43.4873505272	3.6855674088	3.7207019031
1.517	40.683603871	43.4910725251	3.70064151287	3.72329381108
1.518	40.6873121259	43.494797146	3.71586838365	3.72594812512
1.519	40.6910356848	43.4985244526	3.73124927282	3.72866508365
1.52	40.6947747022	43.5022545078	3.74678555131	3.73144510388
1.521	40.6985293343	43.5059873745	3.76247859001	3.73428845406
1.522	40.7022997384	43.5097231166	3.77832973003	3.7371955514
1.523	40.7060860735	43.5134617977	3.79434034228	3.74016666412
1.524	40.7098884996	43.5172034821	3.81051182747	3.74320217967
1.525	40.7137071783	43.5209482345	3.8268455863	3.74630248547
1.526	40.7175422727	43.5246961196	3.84334310889	3.74946781993
1.527	40.7213939471	43.5284472029	3.86000582576	3.7526986599
1.528	40.7252623677	43.5322015498	3.87683519721	3.75599524379
1.529	40.7291477016	43.5359592265	3.89383277297	3.75935801864
1.53	40.7330501181	43.5397202991	3.91100004315	3.76278731227
1.531	40.7369697874	43.5434848345	3.92833858728	3.76628342271
1.532	40.7409068816	43.5472528996	3.94584983587	3.76984676719
1.533	40.7448615743	43.5510245619	3.96353554726	3.77347776294
1.534	40.7488340407	43.5547998891	3.98139721155	3.77717667818
1.535	40.7528244576	43.5585789494	3.99943652749	3.78094395995
1.536	40.7568330034	43.5623618114	4.0176551044	3.78477990627
1.537	40.7608598583	43.5661485438	4.03605464101	3.78868496418
1.538	40.764905204	43.5699392161	4.05463683605	3.7926594615
1.539	40.7689692241	43.5737338977	4.07340332866	3.79670381546
1.54	40.7730521038	43.5775326588	4.09235602617	3.8008184135
1.541	40.7771540301	43.5813355699	4.11149659753	3.80500358343
1.542	40.7812751918	43.5851427016	4.13082686067	3.80925983191
1.543	40.7854157796	43.5889541253	4.15034863353	3.81358745694
1.544	40.7895759858	43.5927699125	4.17006379366	3.81798693538
1.545	40.7937560048	43.5965901352	4.18997424841	3.82245859504
1.546	40.7979560329	43.600414866	4.21008184552	3.82700291276
1.547	40.8021762681	43.6042441776	4.23038852215	3.83162030578
1.548	40.8064169105	43.6080781433	4.25089630485	3.83631113172
1.549	40.8106781622	43.6119168368	4.27160713077	3.84107589722
1.55	40.8149602273	43.6157603323	4.29252308607	3.84591495991
1.551	40.819263312	43.6196087042	4.31364613771	3.85082879663
1.552	40.8235876242	43.6234620275	4.33497843146	3.8558178544
1.553	40.8279333745	43.6273203777	4.35652208328	3.86088255048
1.554	40.8323007752	43.6311838307	4.37827923894	3.86602336168
1.555	40.8366900408	43.6350524627	4.400252074	3.87124073505
1.556	40.8411013883	43.6389263507	4.42244285345	3.87653514743
1.557	40.8455350366	43.6428055718	4.44485375285	3.88190707564
1.558	40.8499912071	43.6466902038	4.46748712659	3.88735699654
1.559	40.8544701233	43.650580325	4.49034523964	3.89288535714
1.56	40.8589720112	43.654476014	4.51343050599	3.8984926641
1.561	40.8634970991	43.6583773501	4.53674530983	3.90417945385
1.562	40.8680456178	43.6622844129	4.56029209495	3.90994617343
1.563	40.8726178005	43.6661972827	4.58407324553	3.91579335928
1.564	40.8772138828	43.6701160402	4.60809138417	3.92172154784
1.565	40.881834103	43.6740407666	4.63234898448	3.92773124576
1.566	40.8864787018	43.6779715437	4.65684872866	3.93382304907
1.567	40.8911479228	43.681908454	4.6815931797	3.93999737501
1.568	40.8958420119	43.6858515801	4.70658504963	3.94625484943
1.569	40.9005612179	43.6898010055	4.73182705045	3.95259600878
1.57	40.9053057924	43.6937568143	4.75732195377	3.95902144909
1.571	40.9100759897	43.6977190909	4.78307256103	3.96553173661
1.572	40.9148720669	43.7016879205	4.80908173323	3.97212746739
1.573	40.919694284	43.7056633888	4.83535245061	3.97880914807
1.574	40.924542904	43.7096455821	4.86188754439	3.98557749391
1.575	40.9294181928	43.7136345874	4.88869005442	3.99243304133
1.576	40.9343204194	43.7176304921	4.91576310992	3.99937641621
1.577	40.9392498558	43.7216333845	4.94310978055	4.00640827417
1.578	40.9442067773	43.7256433532	4.97073319554	4.01352921128
1.579	40.9491914622	43.7296604878	4.99863660336	4.02073994279
1.58	40.9542041921	43.7336848783	5.02682322264	4.02804109454
1.581	40.959245252	43.7377166155	5.05529648066	4.03543332219
1.582	40.9643149301	43.7417557908	5.08405965567	4.04291728139
1.583	40.969413518	43.7458024963	5.11311623454	4.05049368739
1.584	40.974541311	43.7498568248	5.14246976376	4.05816325545
1.585	40.9796986078	43.7539188698	5.17212370038	4.06592670083
1.586	40.9848857105	43.7579887255	5.2020817697	4.07378470898
1.587	40.9901029252	43.7620664869	5.23234757781	4.08173808455
1.588	40.9953505615	43.7661522497	5.2629249692	4.08978745341
1.589	41.0006289328	43.7702461103	5.29381772876	4.09793370962
1.59	41.0059383566	43.7743481659	5.3250297308	4.10617753863
1.591	41.0112791539	43.7784585146	5.35656490922	4.11451974511
1.592	41.01665165	43.782577255	5.38842734694	4.12296113372
1.593	41.0220561743	43.7867044868	5.42062115669	4.13150247931
1.594	41.0274930601	43.7908403105	5.45315048099	4.14014467597
1.595	41.0329626452	43.7949848271	5.48601958156	4.14888849854
1.596	41.0384652714	43.7991381387	5.51923286915	4.15773481131
1.597	41.0440012851	43.8033003483	5.55279460549	4.16668444872
1.598	41.0495710372	43.8074715597	5.58670940995	4.17573836446
1.599	41.0551748828	43.8116518776	5.62098184228	4.18489739299
1.6	41.060813182	43.8158414076	5.65561655164	4.19416248798
1.601	41.0664862994	43.8200402561	5.6906182766	4.20353451371
1.602	41.0721946045	43.8242485306	5.72599190474	4.21301445365
1.603	41.0779384716	43.8284663394	5.76174232364	4.22260323167
1.604	41.0837182801	43.832693792	5.7978745997	4.23230186105
1.605	41.0895344143	43.8369309985	5.8343937993	4.24211129546
1.606	41.0953872638	43.8411780705	5.87130519748	4.25203254819
1.607	41.1012772235	43.8454351201	5.90861412883	4.26206666231
1.608	41.1072046935	43.8497022607	5.94632595778	4.27221462131
1.609	41.1131700796	43.8539796068	5.98444625735	4.28247755766
1.61	41.1191737931	43.8582672739	6.0229806602	4.29285651445
1.611	41.1252162509	43.8625653784	6.06193494797	4.30335259438
1.612	41.1312978758	43.8668740382	6.10131493211	4.31396687031
1.613	41.1374190966	43.8711933719	6.14112660289	4.32470056415
1.614	41.143580348	43.8755234996	6.18137603998	4.33555474877
1.615	41.1497820708	43.8798645423	6.22206956148	4.34653064609
1.616	41.1560247123	43.8842166223	6.26321339607	4.35762941837
1.617	41.162308726	43.8885798632	6.30481407046	4.36885231733
1.618	41.1686345721	43.8929543896	6.34687820077	4.38020050526
1.619	41.1750027175	43.8973403275	6.38941252232	4.39167535305
1.62	41.1814136357	43.9017378043	6.43242385983	4.40327811241
1.621	41.1878678073	43.9061469483	6.47591924667	4.41501000524
1.622	41.1943657198	43.9105678896	6.51990586519	4.42687243223
1.623	41.2009078683	43.9150007592	6.56439107656	4.43886676431
1.624	41.207494755	43.9194456897	6.60938224196	4.45099431276
1.625	41.2141268897	43.9239028152	6.65488708019	4.46325653791
1.626	41.2208047898	43.9283722709	6.70091328025	4.47565484047
1.627	41.2275289809	43.9328541936	6.74746885896	4.48819065094
1.628	41.2342999963	43.9373487218	6.79456192255	4.50086551905
1.629	41.2411183777	43.9418559949	6.84220069647	4.5136808455
1.63	41.2479846749	43.9463761545	6.89039376378	4.52663826942
1.631	41.2548994466	43.9509093433	6.93914967775	4.53973934054
1.632	41.2618632601	43.9554557058	6.98847731948	4.55298548937
1.633	41.2688766916	43.9600153878	7.03838568926	4.56637853384
1.634	41.2759403266	43.9645885371	7.08888411522	4.57992002368
1.635	41.2830547596	43.9691753029	7.13998192549	4.59361168742
1.636	41.2902205949	43.9737758364	7.19168877602	4.60745516419
1.637	41.2974384466	43.9783902901	7.24401459098	4.62145227194
1.638	41.3047089386	43.9830188186	7.29696944356	4.63560464978
1.639	41.3120327052	43.987661578	7.35056358576	4.64991420507
1.64	41.3194103908	43.9923187265	7.404807657	4.66438278556
1.641	41.3268426508	43.996990424	7.45971238613	4.67901226878
1.642	41.3343301515	44.0016768324	7.51528885961	4.69380450249
1.643	41.3418735701	44.0063781154	7.5715483129	4.70876145363
1.644	41.3494735954	44.0110944387	7.62850236893	4.72388511896
1.645	41.357130928	44.01582597	7.6861627996	4.73917743564
1.646	41.3648462803	44.020572879	7.74454176426	4.75464057922
1.647	41.372620377	44.0253353376	7.80365163088	4.77027660608
1.648	41.3804539554	44.0301135197	7.86350512505	4.78608757257
1.649	41.3883477656	44.0349076013	7.92411521077	4.80207571387
1.65	41.3963025708	44.0397177608	7.98549520969	4.81824329495
1.651	41.4043191478	44.0445441787	8.04765880108	4.83459249139
1.652	41.4123982872	44.0493870378	8.11061990261	4.85112556815
1.653	41.4205407936	44.054246523	8.17439287901	4.86784499884
1.654	41.4287474862	44.0591228221	8.23899233341	4.88475304842
1.655	41.4370191991	44.0640161248	8.3044334054	4.9018522799
1.656	41.4453567815	44.0689266235	8.37073144317	4.91914516687
1.657	41.4537610984	44.0738545131	8.43790227175	4.93663412333
1.658	41.4622330306	44.0787999911	8.5059620738	4.95432186127
1.659	41.4707734754	44.0837632575	8.57492756844	4.9722109437
1.66	41.4793833471	44.0887445151	8.64481571317	4.99030411243
1.661	41.488063577	44.0937439692	8.71564403176	5.00860407948
1.662	41.4968151142	44.0987618281	8.78743052483	5.02711370587
1.663	41.5056389262	44.1037983029	8.86019352078	5.04583576322
1.664	41.514535999	44.1088536074	8.93395203352	5.06477326155
1.665	41.5235073378	44.1139279586	9.00872543454	5.0839291513
1.666	41.5325539674	44.1190215764	9.0845336616	5.1033065021
1.667	41.5416769328	44.1241346838	9.1613972187	5.12290835381
1.668	41.5508773	44.129267507	9.23933711648	5.14273792505
1.669	41.560156156	44.1344202752	9.31837499142	5.1627984345
1.67	41.5695146101	44.139593221	9.39853304625	5.1830932498
1.671	41.5789537936	44.1447865805	9.47983410954	5.20362570882
1.672	41.5884748615	44.150000593	9.56230160594	5.22439926863
1.673	41.5980789922	44.1552355013	9.64595973492	5.2454174459
1.674	41.6077673886	44.160491552	9.7308332026	5.26668390632
1.675	41.6175412791	44.1657689951	9.81694760919	5.28820225596
1.676	41.6274019175	44.1710680845	9.90432918072	5.30997639894
1.677	41.6373505845	44.1763890777	9.9930049479	5.33201006055
1.678	41.6473885883	44.1817322363	10.0830026567	5.35430726409
1.679	41.6575172652	44.187097826	10.1743509769	5.37687200308
1.68	41.6677379803	44.1924861162	10.2670793533	5.39970842004
1.681	41.678052129	44.1978973808	10.3612180948	5.42282068729
1.682	41.6884611374	44.2033318977	10.4567984939	5.44621324539
1.683	41.698966463	44.2087899496	10.5538527668	5.46989044547
1.684	41.7095695964	44.2142718231	10.6524140537	5.49385669827
1.685	41.7202720618	44.2197778099	10.7525165677	5.51811683178
1.686	41.7310754178	44.2253082061	10.854195565	5.54267549515
1.687	41.7419812593	44.2308633126	10.9574874043	5.56753754616
1.688	41.7529912178	44.2364434354	11.0624295473	5.592707932
1.689	41.764106963	44.2420488852	11.1690607965	5.61819174886
1.69	41.7753302039	44.2476799783	11.2774209976	5.64399433136
1.691	41.7866626901	44.2533370359	11.3875513375	5.67012086511
1.692	41.798106213	44.2590203848	11.4994944334	5.69657689333
1.693	41.8096626073	44.2647303573	11.6132941544	5.72336810827
1.694	41.8213337524	44.2704672914	11.7289959192	5.75050017238
1.695	41.8331215737	44.2762315311	11.8466466367	5.7779790163
1.696	41.8450280443	44.2820234259	11.9662947059	5.80581068993
1.697	41.8570551869	44.287843332	12.0879903734	5.83400142193
1.698	41.8692050747	44.2936916116	12.2117852867	5.86255764961
1.699	41.881479834	44.2995686333	12.3377332091	5.89148586988
1.7	41.8938816453	44.3054747726	12.4658893943	5.92079269886
1.701	41.9064127457	44.3114104115	12.5963113606	5.95048511028
1.702	41.9190754306	44.3173759392	12.7290585041	5.9805701375
1.703	41.931872056	44.3233717518	12.864192307	6.01105517149
1.704	41.9448050405	44.3293982531	13.0017765164	6.04194754362
1.705	41.9578768673	44.3354558544	13.1418771744	6.07325488329
1.706	41.9710900873	44.3415449745	13.2845627367	6.10498523712
1.707	41.9844473207	44.3476660404	13.4299041927	6.13714653254
1.708	41.9979512604	44.3538194873	13.5779750347	6.169747293
1.709	42.0116046738	44.3600057588	13.7288517654	6.20279580355
1.71	42.0254104064	44.3662253073	13.8826135695	6.23630106449
1.711	42.0393713847	44.3724785939	14.0393428206	6.27027207613
1.712	42.0534906185	44.378766089	14.1991249025	6.30471819639
1.713	42.0677712053	44.3850882726	14.3620486259	6.33964890242
1.714	42.0822163328	44.3914456342	14.5282062888	6.37507414818
1.715	42.0968292829	44.3978386733	14.6976938844	6.41100406647
1.716	42.1116134354	44.4042678999	14.870611161	6.4474490881
1.717	42.126572272	44.4107338345	15.0470620096	6.48442006111
1.718	42.1417093802	44.4172370085	15.2271544635	6.52192801237
1.719	42.157028458	44.4237779648	15.411001116	6.55998450518
1.72	42.1725333182	44.4303572577	15.5987192392	6.59860122204
1.721	42.1882278933	44.4369754535	15.7904309928	6.63779044151
1.722	42.2038866589	44.4436342616	15.5271000862	6.67982578278
1.723	42.2187016601	44.4503377256	14.1029023826	6.72710204124
1.724	42.2321194474	44.4570867231	12.7326723039	6.77089297771
1.725	42.2441974758	44.4638778478	11.4233844876	6.81135642529
1.726	42.255002005	44.4707078222	10.1856738627	6.84859228134
1.727	42.2646088204	44.4775734657	9.02795681357	6.88269466162
1.728	42.2731011854	44.4844716864	7.95677319169	6.9137467742
1.729	42.2805680187	44.4913994695	6.97689330578	6.94181925058
1.73	42.2871021844	44.498353865	6.09143808484	6.96697175503
1.731	42.2927989072	44.5053319784	5.30200755596	6.98925513029
1.732	42.2977543188	44.5123309632	4.60881564021	7.00871431828
1.733	42.3020641406	44.5193480162	4.01082792878	7.02539169788
1.734	42.3058225055	44.5263803768	3.50590187311	7.03932952881
1.735	42.3091209196	44.5334253285	3.09092631936	7.05057394505
1.736	42.3120473625	44.540480204	2.76195934415	7.05917692184
1.737	42.3146855237	44.5475423919	2.51436308026	7.06519889832
1.738	42.317114172	44.5546093468	2.34293341637	7.06871092319
1.739	42.3194066766	44.5616786002	2.2420758903	7.06979578733
1.74	42.3216306366	44.5687477731	2.20584407449	7.06854999065
1.741	42.3238475442	44.5758145902	2.22797110677	7.06508433819
1.742	42.3261126089	44.582876894	2.30215832591	7.05952322483
1.743	42.3284747317	44.5899326583	2.42208710313	7.05200529099
1.744	42.3309765266	44.5969800022	2.58150276542	7.04268240929
1.745	42.3336544225	44.604017203	2.77428898215	7.03171932697
1.746	42.3365388335	44.6110427086	2.99453315139	7.01929181814
1.747	42.3396543914	44.6180551474	3.23658242822	7.00558578968
1.748	42.3430202277	44.625053338	3.4950902164	6.99079537392
1.749	42.3466503001	44.6320362962	3.76505449414	6.97512108088
1.75	42.3505537508	44.6390032406	4.04184699059	6.95876765251
1.751	42.3547352919	44.6459535956	4.32123503089	6.94194239378
1.752	42.3591956072	44.6528869934	4.59939554334	6.92485302687
1.753	42.363931766	44.6598032725	4.87292218208	6.9077052474
1.754	42.3689376402	44.6667024758	5.13882610202	6.89070123434
1.755	42.3742043612	44.6735848449	5.3946158886	6.87403708696
1.756	42.3797206942	44.6804508147	5.63805004954	6.85790240765
1.757	42.3854733805	44.6873010045	5.86732265353	6.84247726202
1.758	42.3914475517	44.6941362086	6.08101972938	6.82793092728
1.759	42.3976271002	44.7009573845	6.27807721496	6.81442081928
1.76	42.4039950176	44.7077656405	6.4577575922	6.80209118128
1.761	42.4105337087	44.7145622224	6.61962467432	6.79107242823
1.762	42.4172252796	44.7213484986	6.76351702213	6.78147989511
1.763	42.4240517981	44.7281259453	6.8895200491	6.77341359854
1.764	42.4309955275	44.7348961311	6.99793863297	6.76695787907
1.765	42.4380391314	44.7416607006	7.08926913142	6.76218098402
1.766	42.4451658519	44.7484213587	7.16417184472	6.75913536549
1.767	42.4523596602	44.7551798551	7.22344475985	6.75785720348
1.768	42.4596053815	44.7619379675	7.26799786091	6.75836759806
1.769	42.4668887948	44.7686974875	7.29882875085	6.76067233086
1.77	42.47419672	44.7754602048	7.31702157855	6.76476234198
1.771	42.481517091	44.7822278934	7.32372039557	6.77061486244
1.772	42.4888389474	44.7890022982	7.31999242306	6.77819466591
1.773	42.4961524311	44.7957851224	7.30697500706	6.78745365143
1.774	42.5034488166	44.8025780154	7.28579595685	6.79833239317
1.775	42.5107204948	44.8093825622	7.25756034255	6.81076109409
1.776	42.5179609442	44.8162002732	7.22333836555	6.82466089725
1.777	42.5251646909	44.8230325759	7.18415504694	6.83994442225
1.778	42.5323272595	44.8298808066	7.14098203182	6.8565171361
1.779	42.5394451155	44.8367462045	7.09473013878	6.87427848577
1.78	42.546515603	44.8436299049	7.04624482989	6.89312243462
1.781	42.5535368764	44.8505329359	6.99630194902	6.91293948889
1.782	42.5605078301	44.8574562139	6.94560545683	6.93361645937
1.783	42.567428026	44.8644005414	6.89478629827	6.95503860712
1.784	42.5742976203	44.8713666056	6.84440228343	6.97708976269
1.785	42.5811172911	44.8783549774	6.79493919015	6.99965363741
1.786	42.5878881913	44.8853661113	6.7468611002	7.02261418104
1.787	42.5946118594	44.892400347	6.70047518611	7.0458573699
1.788	42.6012901235	44.8994579112	6.65605303645	7.06927090883
1.789	42.6079250583	44.9065389192	6.61381652951	7.09274506569
1.79	42.614518932	44.9136433785	6.57393079996	7.1161736846
1.791	42.6210741517	44.9207711925	6.53650864959	7.13945424557
1.792	42.6275932139	44.9279221638	6.5016156137	7.16248840094
1.793	42.6340786587	44.9350959994	6.46927398443	7.18518280983
1.794	42.6405330299	44.9422923154	6.43946832418	7.20744907856
1.795	42.6469588389	44.9495106419	6.41214984655	7.22920399904
1.796	42.6533585345	44.956750429	6.38724124432	7.25037002563
1.797	42.6597344757	44.9640110515	6.36464107037	7.27087503672
1.798	42.6661113613	44.9712917049	6.38913029432	7.2904317379
1.799	42.672489959	44.9785916923	6.36806493998	7.30954307318
1.8	42.6788483933	44.9859103663	6.34880381823	7.32780474424
1.801	42.6851883236	44.993246854	6.33105665445	7.3451706171
1.802	42.6915112207	45.0006002384	6.31473743916	7.36159825325
1.803	42.69781845	45.0079695632	6.29972112179	7.37705117464
1.804	42.7041112609	45.0153538381	6.28590065241	7.39149862528
1.805	42.7103907946	45.0227520449	6.2731667757	7.40491497517
1.806	42.7166580833	45.0301631424	6.26141059399	7.41728013754
1.807	42.7229140512	45.0375860719	6.25052517653	7.42857867479
1.808	42.729159517	45.0450197613	6.2404062748	7.43880015612
1.809	42.7353951974	45.0524631308	6.23095476627	7.44793868065
1.81	42.7416217131	45.0599150965	6.22207647562	7.45599269867
1.811	42.7478395932	45.0673745752	6.2136837244	7.46296471357
1.812	42.7540492829	45.0748404881	6.20569562912	7.46886110306
1.813	42.7602511501	45.0823117646	6.19803875685	7.47369176149
1.814	42.7664454929	45.0897873457	6.19064706564	7.47747033834
1.815	42.7726325477	45.0972661876	6.18346244097	7.4802134037
1.816	42.7788124977	45.1047472645	6.17643743753	7.48194044828
1.817	42.7849854868	45.1122295716	6.16954094172	7.48267364502
1.818	42.7911516184	45.1197121274	6.16272228956	7.48243796825
1.819	42.7973109563	45.1271939766	6.15595340729	7.48126041889
1.82	42.8034635395	45.134674192	6.14921295643	7.47917038202
1.821	42.8096093889	45.1421518765	6.14248579741	7.47619867325
1.822	42.8157485133	45.149626165	6.13576298952	7.47237819433
1.823	42.8218809152	45.1570962256	6.12904077768	7.46774309874
1.824	42.8280065957	45.1645612617	6.12232023478	7.46232903004
1.825	42.8341255593	45.1720205126	6.11560696363	7.45617282391
1.826	42.8402378179	45.1794732552	6.10891008377	7.44931226969
1.827	42.8463433939	45.1869188044	6.10224193335	7.44178599119
1.828	42.8524423237	45.1943565141	6.09561765194	7.43363344669
1.829	42.8585346596	45.2017857781	6.08905422688	7.4248945117
1.83	42.864620472	45.2092060301	6.08257049322	7.41560959816
1.831	42.8706998503	45.2166167447	6.07618606091	7.40581953526
1.832	42.876772903	45.224017437	6.06991934776	7.39556509256
1.833	42.8828397592	45.2314076632	6.06379306316	7.38488745689
1.834	42.8889005698	45.2387870208	6.05782806873	7.37382757664
1.835	42.894955506	45.2461551477	6.05204451084	7.36242628098
1.836	42.9010047591	45.253511723	6.04646164179	7.35072427988
1.837	42.9070485389	45.2608564661	6.04109781981	7.3387619853
1.838	42.9130870727	45.2681891368	6.03596973419	7.32657945156
1.839	42.9191206041	45.2755095345	6.03109312057	7.31421589851
1.84	42.9251493915	45.2828174978	6.02648174763	7.30171060562
1.841	42.9311737061	45.290112904	6.02214735746	7.28910177946
1.842	42.93719383	45.2973956683	6.0181004405	7.27642685175
1.843	42.9432100548	45.3046657431	6.01434916258	7.26372277737
1.844	42.9492226792	45.3119231172	6.01089954376	7.2510253787
1.845	42.955232007	45.3191678148	6.00775617361	7.2383698225
1.846	42.9612383457	45.3263998948	6.00492113829	7.22579014301
1.847	42.967241998	45.3336194495	6.00238341093	7.21331936121
1.848	42.9732432617	45.340826604	6.00014388561	7.20098942518
1.849	42.9792424385	45.3480215142	5.99820971489	7.18883103132
1.85	42.9852398313	45.3552043666	5.99657595158	7.17687380314
1.851	42.9912357374	45.3623753765	5.99523615837	7.16514605284
1.852	42.9972304467	45.369534787	5.99418246746	7.15367478132
1.853	43.0032242406	45.3766828673	5.99340540171	7.14248579741
1.854	43.0092173905	45.383819912	5.99289429188	7.13160353899
1.855	43.0152101564	45.3909462391	5.99263739586	7.12105071545
1.856	43.021202786	45.398062189	5.99262177944	7.11084914207
1.857	43.0271955136	45.405168123	5.99283355474	7.10101872683
1.858	43.0331885595	45.4122644213	5.99325811863	7.09157806635
1.859	43.0391821287	45.4193514825	5.99388027191	7.08254420757
1.86	43.045176411	45.426429721	5.99468421936	7.07393276691
1.861	43.0511715799	45.4334995662	5.9956536293	7.06575775146
1.862	43.057167789	45.4405614609	5.99676465988	7.0580316186
1.863	43.0631651595	45.4476158594	5.9979762435	7.05076533556
1.864	43.0691638002	45.4546632262	5.99930512905	7.04396826029
1.865	43.07516382	45.4617040343	6.00073444843	7.03764790297
1.866	43.081165311	45.4687387636	6.00224763155	7.03181070089
1.867	43.0871683489	45.4757678996	6.00382810831	7.02646136284
1.868	43.0931729928	45.4827919317	6.00545960665	7.02160292864
1.869	43.0991792855	45.4898113519	6.0071259141	7.01723736525
1.87	43.1051872541	45.4968266529	6.00881129503	7.01336473227
1.871	43.1111969099	45.5038383272	6.01050025225	7.0099837184
1.872	43.1172082491	45.5108468649	6.01217788458	7.00709176064
1.873	43.1232212528	45.5178527531	6.01382958889	7.00468468666
1.874	43.1292358882	45.524856474	6.01544117928	7.00275707245
1.875	43.1352521084	45.5318585036	6.01699930429	7.00130206347
1.876	43.1412698536	45.5388593105	6.01849091053	7.0003117919
1.877	43.1472890509	45.5458593547	6.01990360022	6.99977660179
1.878	43.1533279243	45.5528589958	6.05784332752	6.99950563908
1.879	43.1593852523	45.559858722	6.05681270361	6.99994677305
1.88	43.1654414551	45.5668590962	6.05559295416	7.00080144405
1.881	43.1714962778	45.5738605258	6.0540522933	7.00205773115
1.882	43.1775494246	45.5808634052	6.05224120617	7.00370109081
1.883	43.183600645	45.5878681138	6.05019974709	7.00571608543
1.884	43.1896497273	45.594875015	6.04796487093	7.00808638334
1.885	43.1956964947	45.6018844558	6.04556983709	7.01079511642
1.886	43.2017408019	45.6088967654	6.04304456711	7.01382422447
1.887	43.2077825318	45.6159122552	6.04041528702	7.01715517044
1.888	43.2138215918	45.6229312171	6.03770464659	7.02076876163
1.889	43.2198579099	45.629953924	6.0349317193	7.0246450305
1.89	43.225891432	45.6369806283	6.03211224079	7.02876347303
1.891	43.2319221174	45.6440115616	6.02925854921	7.03310328722
1.892	43.2379499368	45.6510469348	6.02638024092	7.03764289618
1.893	43.2439748563	45.6580869367	6.02345871925	7.04236096144
1.894	43.2499968238	45.6651317349	6.02047628164	7.04723548889
1.895	43.2560158042	45.6721814748	6.01748460531	7.0522441268
1.896	43.2620317882	45.6792362792	6.01448339224	7.05736464262
1.897	43.2680447652	45.6862962489	6.01147043705	7.06257480383
1.898	43.2740547214	45.6933614625	6.00844198465	7.06785237789
1.899	43.2800616388	45.7004319764	6.00539278984	7.07317531109
1.9	43.2860654934	45.7075078249	6.00231641531	7.07852172852
1.901	43.2920662544	45.7145890207	5.99920558929	7.08386999369
1.902	43.2980638833	45.721675555	5.99605220556	7.08919864893
1.903	43.3040583333	45.7287673978	5.99284785986	7.09448677301
1.904	43.3100495492	45.7358644981	5.98958384991	7.09971380234
1.905	43.3160374668	45.7429667847	5.98625135422	7.10485959053
1.906	43.3220220134	45.7500741668	5.98284178972	7.10990446806
1.907	43.3280031076	45.7571865339	5.97934675217	7.11482959986
1.908	43.3339806602	45.7643037568	5.97575837374	7.11961644888
1.909	43.3399545373	45.7714256889	5.97199583054	7.12424761057
1.91	43.345924593	45.7785521655	5.96811550856	7.12870556116
1.911	43.3518907138	45.7856830052	5.96412616968	7.13297373056
1.912	43.3578527885	45.7928180104	5.96002310514	7.13703674078
1.913	43.3638107012	45.7999569685	5.95580226183	7.14087951183
1.914	43.3697643326	45.8070996524	5.95146048069	7.14448815584
1.915	43.3757135605	45.8142458212	5.94699531794	7.14784944057
1.916	43.3816582607	45.8213952214	5.94240498543	7.15095096827
1.917	43.3875983075	45.8285475874	5.93768870831	7.1537810564
1.918	43.3935335751	45.8357026426	5.93284630775	7.15632927418
1.919	43.3994639375	45.8428601001	5.92787849903	7.1585855484
1.92	43.4053892701	45.8500196634	5.92278671265	7.1605411768
1.921	43.41130945	45.857181028	5.91757303476	7.16218799353
1.922	43.4172243566	45.8643438814	5.9122402072	7.16351878643
1.923	43.4231338725	45.8715079045	5.90679144859	7.16452729702
1.924	43.4290378704	45.8786727722	5.90120434761	7.16520822048
1.925	43.434936191	45.8858381549	5.89543682337	7.16555720568
1.926	43.4408286953	45.8930037185	5.88957172632	7.16556984186
1.927	43.4467152884	45.9001691251	5.8836145997	7.16524344683
1.928	43.4525958815	45.9073340348	5.87757152319	7.16457593441
1.929	43.4584703916	45.9144981059	5.87144869566	7.16356611252
1.93	43.4643387422	45.9216609958	5.86525243521	7.16221356392
1.931	43.4702008629	45.9288223619	5.85898888111	7.16051882505
1.932	43.4760566895	45.9359818627	5.85266441107	7.15848278999
1.933	43.4819061644	45.943139158	5.84628528357	7.15610766411
1.934	43.4877492358	45.9502939097	5.83985745907	7.15339583158
1.935	43.493585858	45.9574457829	5.83338689804	7.15035063028
1.936	43.4994159912	45.9645944463	5.82687950134	7.14697611332
1.937	43.5052396013	45.9717395728	5.820340693	7.14327687025
1.938	43.5110566596	45.9788808403	5.81377595663	7.13925808668
1.939	43.5168671428	45.9860179322	5.80719029903	7.13492566347
1.94	43.5226709991	45.9931505381	5.80052238703	7.13028621674
1.941	43.52846816	46.0002783544	5.79379951954	7.12534636259
1.942	43.5342585974	46.0074010841	5.78707516193	7.12011307478
1.943	43.5400423118	46.0145184378	5.78035366535	7.11459422112
1.944	43.5458193083	46.021630134	5.77363920212	7.10879808664
1.945	43.5515895956	46.0287358997	5.76693546772	7.10273325443
1.946	43.5568405951	46.0358379902	4.73506361246	7.10144758224
1.947	43.5609193402	46.0429381374	3.42242646217	7.09884679317
1.948	43.5637284871	46.050033818	2.19586730003	7.09251439571
1.949	43.5653571016	46.0571214053	1.06136167049	7.08266013861
1.95	43.5658999711	46.0641974708	0.0243774652481	7.06947100163
1.951	43.5654563979	46.0712587679	-0.911523938179	7.05312311649
1.952	43.5641284039	46.0783022191	-1.74446409941	7.03377914429
1.953	43.5620191226	46.0853249031	-2.4740986228	7.01158887148
1.954	43.5592313422	46.0923240428	-3.10146206617	6.98669046164
1.955	43.5558662052	46.0992969947	-3.62881183624	6.95921343565
1.956	43.5520220634	46.106241242	-4.05947178602	6.92928117514
1.957	43.5477934885	46.1131543893	-4.39767813683	6.89701330662
1.958	43.5432704348	46.1200341601	-4.64842927456	6.86252820492
1.959	43.5385375496	46.126878397	-4.81734120846	6.82594567537
1.96	43.5336736243	46.133685064	-4.91050940752	6.78738826513
1.961	43.5287511801	46.1404522498	-4.9343791008	6.74698346853
1.962	43.5238361787	46.1471781738	-4.89562368393	6.70486444235
1.963	43.5189878504	46.1538611917	-4.80103290081	6.6611712575
1.964	43.5142586283	46.1604998028	-4.65741127729	6.61605095863
1.965	43.5096941795	46.1670926574	-4.47148633003	6.56965810061
1.966	43.5053335224	46.1736385635	-4.24982786179	6.52215409279
1.967	43.5012092197	46.1801364939	-3.99877744913	6.47370684147
1.968	43.4973476369	46.1865855923	-3.72438818216	6.42448997498
1.969	43.4937692551	46.1929851782	-3.43237549067	6.37468165159
1.97	43.4904890292	46.1993347507	-3.12807643414	6.32446330786
1.971	43.4875167811	46.2056339916	-2.81641960144	6.27401846647
1.972	43.4848576199	46.2118827662	-2.50190293789	6.22353070974
1.973	43.4825123784	46.2180811229	-2.18858009577	6.17318278551
1.974	43.4804780611	46.2242292915	-1.88005441427	6.12315440178
1.975	43.4787482941	46.2303276792	-1.57947945595	6.07362085581
1.976	43.4773137716	46.2363768654	-1.28956574202	6.02475166321
1.977	43.4761626924	46.2423775955	-1.01259249449	5.97670853138
1.978	43.4752811839	46.2483307721	-0.750424563885	5.92964452505
1.979	43.4746537053	46.2542374454	-0.504532754421	5.88370221853
1.98	43.4742634302	46.2600988032	-0.276017487049	5.83901327848
1.981	43.4740926042	46.2659161581	-0.0656345486641	5.79569661617
1.982	43.4741228753	46.2716909354	0.126176774502	5.75385797024
1.983	43.4743355958	46.2774246591	0.29926431179	5.71358942986
1.984	43.4747120951	46.283118938	0.45373415947	5.67496836185
1.985	43.475233922	46.288775451	0.589919507504	5.63805747032
1.986	43.4758830575	46.2943959321	0.708351671696	5.60290467739
1.987	43.4766420987	46.2999821557	0.809730529785	5.5695425868
1.988	43.4774944124	46.3055359216	0.894896864891	5.53798925877
1.989	43.4784242633	46.3110590403	0.964804947376	5.50824803114
1.99	43.4794169146	46.3165533184	1.0204975605	5.48030817509
1.991	43.4804587043	46.3220205451	1.06308180094	5.45414537191
1.992	43.481537099	46.3274624789	1.0937076807	5.4297221899
1.993	43.4826407267	46.3328808346	1.11354768276	5.4069891572
1.994	43.48375939	46.3382772719	1.12377887964	5.38588541746
1.995	43.4848840629	46.3436533844	1.12556684017	5.36633950472
1.996	43.4860068722	46.3490106895	1.1200517416	5.34827071428
1.997	43.4871210659	46.3543506198	1.10833573341	5.3315897584
1.998	43.4882209703	46.3596745145	1.09147310257	5.31619971991
1.999	43.4893019378	46.3649836132	1.07046192884	5.30199748278
[truncated: 35,712 more rows]
