# Supplementary material for: Roll Angle Estimation of a Motorcycle through Inertial Measurements
Source: Sensors (Basel). 2021 Oct 5;21(19):6626. doi: 10.3390/s21196626 (PMC8512544; doi:10.3390/s21196626)
Supplement: Supplementary file 1 [file sensors-21-06626-s001.zip › supplementary_material/WheelSensor_garage.csv]

0	0	0	-256.35874378	1010.68320554
0.001	-0.12704505658	0.904188358383	2.26863061916	797.693511229
0.002	0.283925383396	1.96170209439	819.672249333	1317.33396079
0.003	1.14918128231	3.60409904464	910.8395485	1967.4599397
0.004	2.25451332342	5.73734591464	1299.82453371	2299.03380032
0.005	3.70972822291	8.16726290091	1610.60526527	2560.80017221
0.006	5.44130226247	10.830014486	1852.54281386	2764.7029979
0.007	7.38454591678	13.6727284826	2033.94449474	2920.72499546
0.008	9.4826203619	16.6517299593	2162.20439551	3037.2779578
0.009	11.6856820945	19.7311146882	2243.91906969	3121.49150007
0.01	13.9501316707	22.8815835999	2284.98008263	3179.44632323
0.011	16.2379443882	26.0794943978	2290.64535254	3216.37527263
0.012	18.5160626328	29.3061047607	2265.59113656	3236.84545308
0.013	20.7558311853	32.5469930826	2213.94596835	3244.93119074
0.014	22.9324575695	35.7916526092	2139.30680005	3244.38786252
0.015	25.0244789286	39.0332663816	2044.73591822	3238.83968229
0.016	27.0132142088	42.2686867183	1932.73464217	3232.00099119
0.017	28.8821908026	45.4914861454	1805.21854541	3213.59786286
0.018	30.6166121276	48.6349468858	1663.62410457	3073.32361805
0.019	32.2024621316	51.6150415188	1508.07590362	2886.86564787
0.02	33.6253458748	54.3889444565	1337.69158266	2660.94022766
0.021	34.8693520349	56.8890526654	1150.32073753	2339.27619002
0.022	35.9155447028	59.0485660327	942.064598212	1979.75054459
0.023	36.7413013365	60.8444181904	709.448669204	1611.95377077
0.024	37.3266255663	62.2767981924	461.199790426	1252.80623339
0.025	37.6790182764	63.3335894593	243.585629846	860.776300368
0.026	37.9094137253	64.0395654148	217.205267967	551.175610638
0.027	38.1310289381	64.4794852031	226.025157664	328.663965972
0.028	38.3471505849	64.688144183	206.218135855	88.6539938264
0.029	38.5444202533	64.6754421391	188.321200973	-114.058081741
0.03	38.7246259584	64.4781223779	172.090209239	-280.581440642
0.031	38.8893264599	64.131345576	157.310793708	-412.972163075
0.032	39.0398794801	63.6679634337	143.795246787	-513.792121475
0.033	39.1774668455	63.1181840997	131.379483978	-585.766546632
0.034	39.3031166581	62.5095405212	119.920141209	-631.520610298
0.035	39.4177226344	61.8670963336	109.29181145	-653.367764936
0.036	39.5220607293	61.2138543742	99.384378213	-653.116153871
0.037	39.6168030796	60.5713719207	90.1003224505	-631.84875321
0.038	39.7025292225	59.9606384358	81.3519632458	-589.618216513
0.039	39.7797341566	59.4033564172	73.0579050416	-524.945820636
0.04	39.8488325572	58.9238700524	65.1388961282	-434.026908942
0.041	39.9101585274	58.5519337792	57.5130443629	-309.845637559
0.042	39.9464231834	58.2931878586	15.0162676834	-207.646203686
0.043	39.9581663045	58.1561341037	8.46997432597	-66.4613060337
0.044	39.9638724917	58.0898041432	2.94240010809	-66.198614941
0.045	39.9643538351	58.0238032196	-1.97971318755	-65.8032322908
0.046	39.9601941824	57.9582310869	-6.33959234692	-65.3410331858
0.047	39.9519230384	57.8931242882	-10.2026955197	-64.8725641184
0.048	39.9400088039	57.8284750083	-13.6257735509	-64.425995674
0.049	39.9248666495	57.7642554603	-16.6585351527	-64.013100272
0.05	39.9068649883	57.7004301693	-19.3447872726	-63.6374817751
0.051	39.8863309575	57.636962029	-21.723274475	-63.2987988088
0.052	39.8635551526	57.5738151708	-23.8283353122	-62.9949176665
0.053	39.838795765	57.5109562133	-25.6904397644	-62.7229973562
0.054	39.8122822234	57.4483547019	-27.3366435058	-62.4800254833
0.055	39.7842184117	57.3859831525	-28.7909797896	-62.2630732134
0.056	39.7547784155	57.3238043516	-30.0890126489	-62.0945286769
0.057	39.7241240677	57.2617975186	-31.2196829952	-61.9191373102
0.058	39.6924060627	57.1999562665	-32.2163270079	-61.7633668743
0.059	39.6597512023	57.1382624485	-33.0933937002	-61.6242691204
0.06	39.6262724129	57.076700308	-33.8641851023	-61.5000117682
0.061	39.5920700566	57.0152558184	-34.5405275933	-61.3889675103
0.062	39.5572333263	56.9539164912	-35.1329330523	-61.2896868438
0.063	39.521841487	56.8926712082	-35.6507454272	-61.2008792814
0.064	39.4859649789	56.8315100705	-36.1022709142	-61.1213961057
0.065	39.4496663966	56.770424265	-36.4948936244	-61.050214855
0.066	39.4130013606	56.7094059448	-36.8351783073	-60.9864254408
0.067	39.3760192907	56.6484481233	-37.1289616451	-60.9292177372
0.068	39.3387640932	56.5875445791	-37.3814333137	-60.8778705392
0.069	39.3012747725	56.526689773	-37.5972080156	-60.8317417447
0.07	39.2635859738	56.4658787723	-37.7803894617	-60.7902596127
0.071	39.2257284654	56.405107185	-37.9346271921	-60.7529149912
0.072	39.1877295683	56.3443711003	-38.0631670672	-60.7192544043
0.073	39.1496135367	56.2836670361	-38.1688961126	-60.6888739355
0.074	39.1114018975	56.2229918923	-38.2543823738	-60.6614137292
0.075	39.0731137512	56.1623429088	-38.3219102938	-60.6365531795
0.076	39.0347660399	56.101717629	-38.3735121693	-60.6140065882
0.077	38.9963737858	56.041113866	-38.4109961055	-60.5935193319
0.078	38.9579503023	55.9805296741	-38.4359708186	-60.574864462
0.079	38.9195073831	55.919963322	-38.4498677216	-60.5578396562
0.08	38.8810554689	55.85941327	-38.4539605249	-60.542264523
0.081	38.8426037973	55.7988781486	-38.4493826609	-60.5279782042
0.082	38.8041605346	55.7383567409	-38.4371427782	-60.5148372371
0.083	38.765732894	55.6778479654	-38.418138504	-60.5027136561
0.084	38.7273272404	55.617350862	-38.3931686953	-60.491493281
0.085	38.6889491839	55.5568645782	-38.3629443068	-60.481074255
0.086	38.6506036627	55.4963883582	-38.3280980885	-60.4713656567
0.087	38.6122950171	55.4359215322	-38.2891931683	-60.4622863419
0.088	38.5740270551	55.3754635071	-38.2467307188	-60.4537638649
0.089	38.5358031114	55.3150137584	-38.2011567615	-60.4457335435
0.09	38.4976260989	55.2545718229	-38.1528682113	-60.4381376021
0.091	38.4594985556	55.1941372918	-38.1022182778	-60.4309244379
0.092	38.4214226859	55.1337098056	-38.0495212488	-60.4240479544
0.093	38.3834003969	55.0732890482	-37.9950567484	-60.4174669497
0.094	38.3454333317	55.0128747424	-37.9390735347	-60.4111445993
0.095	38.3075228985	54.9524666461	-37.881792888	-60.4050479904
0.096	38.2696702963	54.8920645483	-37.8234115895	-60.3991476893
0.097	38.2318765382	54.8316682658	-37.7641046215	-60.3934173584
0.098	38.1941424721	54.7712776404	-37.7040275391	-60.38783345
0.099	38.156468799	54.7108925362	-37.6433185805	-60.3823748939
0.1	38.1188560895	54.6505128373	-37.5821005758	-60.377022814
0.101	38.0813047979	54.5901384458	-37.5204825997	-60.3717603311
0.102	38.0438152758	54.5297692794	-37.4585614987	-60.3665723242
0.103	38.0063877835	54.4694052707	-37.3964231964	-60.3614452258
0.104	37.9690224999	54.4090463646	-37.334143905	-60.3563669063
0.105	37.9317195324	54.3486925179	-37.271791162	-60.3513264917
0.106	37.8944789244	54.2883436975	-37.20942479	-60.3463142067
0.107	37.8573006632	54.2279998798	-37.1470977254	-60.3413213231
0.108	37.8201846859	54.1676610491	-37.0848567691	-60.3363399655
0.109	37.7831308859	54.1073271976	-37.0227432568	-60.331363108
0.11	37.7461391175	54.0469983238	-36.9607936479	-60.3263844177
0.111	37.7092092006	53.9866744325	-36.8990400638	-60.3213982061
0.112	37.6723409252	53.9263555337	-36.8375107478	-60.3163993843
0.113	37.6355340546	53.8660416424	-36.7762304917	-60.311383348
0.114	37.5987883288	53.8057327777	-36.7152210195	-60.3063459955
0.115	37.5621034677	53.7454289629	-36.6545013059	-60.3012836017
0.116	37.5433844448	53.6846315249	-0.78354438208	-61.2935922854
0.117	37.5525342729	53.623019482	19.0832005609	-61.9304935336
0.118	37.5813232719	53.5607570616	38.4947974384	-62.5943473652
0.119	37.629301148	53.4978215992	57.460954763	-63.2765774801
0.12	37.6960199628	53.4341990026	75.9766748771	-63.9686157294
0.121	37.7980536756	53.3998243707	128.090750705	-4.78064807504
0.122	37.9346794562	53.394621913	145.160810437	-5.6242672652
0.123	38.0881220459	53.3885799503	161.724369053	-6.45965819806
0.124	38.2578543971	53.3817044609	177.740333226	-7.29132049531
0.125	38.4432996001	53.3740004671	193.150072761	-8.1166671291
0.126	38.6438242045	53.3654766217	207.899136197	-8.93102367222
0.127	38.8587431061	53.3561466117	221.938666817	-9.72899624333
0.128	39.0873256067	53.3460295325	235.226334527	-10.505162254
0.129	39.3288022486	53.3351497439	247.726949152	-11.2544149831
0.13	39.58237215	53.3235364699	259.412853733	-11.9721330777
0.131	39.8472106574	53.3112232731	270.264161065	-12.6542604379
0.132	40.1224771765	53.2982474732	280.268877205	-13.2973392978
0.133	40.4073230878	53.2846495445	289.422945295	-13.8985182084
0.134	40.7008996792	53.2704725124	297.730237428	-14.455545947
0.135	41.0023660578	53.2557613608	305.202519886	-14.9667572267
0.136	41.3108970265	53.2405624554	311.859417424	-15.4310535453
0.137	41.6256909374	53.2249229882	317.728404395	-15.8478809968
0.138	41.9459775672	53.2088904443	322.844855215	-16.2172067836
0.139	42.2675350033	53.1925729481	320.270016987	-16.4177855216
0.14	42.58322242	53.1761272288	311.104816541	-16.4736531265
0.141	42.8880590653	53.1596681248	298.568474021	-16.4445549026
0.142	43.1790270721	53.143274276	283.367539495	-16.3431427293
0.143	43.4537909917	53.12701199	266.160299808	-16.1814291999
0.144	43.7106468448	53.1109360139	247.551406298	-15.97052297
0.145	43.9484661584	53.0950904728	228.08722081	-15.7205592617
0.146	44.1666359818	53.0795098648	208.252425998	-15.4406567737
0.147	44.3649962029	53.0642200868	188.468016323	-15.1388991773
0.148	44.5437755642	53.0492394677	169.090706173	-14.8223391064
0.149	44.7035277802	53.0345797868	150.413725812	-14.4970226362
0.15	44.845069104	53.0202472593	132.668921918	-14.1680323407
0.151	44.9694185826	53.0062434699	116.030035265	-13.8395465165
0.152	45.0777420971	52.9925662407	100.61699361	-13.5149118938
0.153	45.1779194399	52.9790952515	99.7376920953	-13.4270665348
0.154	45.2644119431	52.9659472479	73.2473141924	-12.8689405993
0.155	45.3374225455	52.9531309702	72.7738906927	-12.7636148892
0.156	45.3993521993	52.9406152431	51.0854168683	-12.2678392939
0.157	45.45033422	52.9284080855	50.8786245622	-12.146475818
0.158	45.4926907622	52.9164770889	33.8344599009	-11.7155173495
0.159	45.5264917545	52.9048284827	33.7675247006	-11.5816950463
0.16	45.5538018811	52.8934313373	20.8527284414	-11.2125957794
0.161	45.5746391415	52.8822896636	20.8217924163	-11.0707516856
0.162	45.5768681682	52.8470356061	-16.3637390397	-59.4373632595
0.163	45.560996527	52.7876598795	-15.3795434386	-59.3140899613
0.164	45.5430404024	52.7286031953	-20.5327056795	-58.7992785349
0.165	45.5228101761	52.6698614074	-19.9277469069	-58.684297286
0.166	45.5021508291	52.6113229287	-21.3909472562	-58.3926600814
0.167	45.4802356431	52.5530705646	-22.4394247234	-58.1120681018
0.168	45.4574309268	52.4950934946	-23.1700077616	-57.8420718387
0.169	45.4340175744	52.4373820754	-23.6566970535	-57.5807665139
0.17	45.4102085391	52.3799278943	-23.9613735192	-57.3275957704
0.171	45.3861606838	52.3227229333	-24.1343372017	-57.0823261812
0.172	45.3619857197	52.2657593256	-24.2155909054	-56.8448892683
0.173	45.3377598378	52.2090292198	-24.2361728512	-56.615322262
0.174	45.3135320117	52.1525247009	-24.2194793522	-56.3937155828
0.175	45.2893310084	52.0962377535	-24.1825273521	-56.1801792458
0.176	45.2651711839	52.0401602554	-24.1371216774	-55.9748168811
0.177	45.2410571707	51.9842839935	-24.0909046158	-55.7777069435
0.178	45.21698758	51.9286006955	-24.048276782	-55.5888891071
0.179	45.1929578482	51.8731020735	-24.0111868382	-55.4083549082
0.18	45.1689623575	51.817779875	-23.9797946289	-55.2360421419
0.181	45.1449959519	51.7626259378	-23.9530166388	-55.071832262
0.182	45.1210549608	51.7076322465	-23.9289654493	-54.9155502394
0.183	45.0971378299	51.6527909882	-23.9052962773	-54.7669664249
0.184	45.0732454449	51.598094605	-23.8794737868	-54.6257999912
0.185	45.0493812221	51.5435358433	-23.8489718959	-54.4917234406
0.186	45.025551027	51.4891077975	-23.8114182092	-54.3643680736
0.187	45.0017629712	51.4348039486	-23.7646934539	-54.2433297783
0.188	44.978027127	51.3806181961	-23.706995029	-54.128175281
0.189	44.9543551933	51.3265448842	-23.6368722357	-54.0184483975
0.19	44.9307601374	51.272578822	-23.5532397106	-53.9136761129
0.191	44.9072558303	51.2187152966	-23.4553743564	-53.8133746758
0.192	44.8838566931	51.1649500817	-23.342900075	-53.717055127
0.193	44.8605773612	51.1112794398	-23.2157638222	-53.624228701
0.194	44.8374323763	51.0577001196	-23.0742058605	-53.5344116241
0.195	44.8144359102	51.004209349	-22.918726299	-53.4471295327
0.196	44.7916015222	50.9508048236	-22.750049796	-53.3619214073
0.197	44.7689419524	50.8974846914	-22.5690897182	-53.2783430442
0.198	44.7464689512	50.8442475348	-22.3769128472	-53.1959699765
0.199	44.7241931421	50.7910923499	-22.1747053601	-53.1144000068
0.2	44.702123919	50.7380185222	-21.9637407437	-53.0332552567
0.201	44.6802693736	50.6850258028	-21.7453500107	-52.9521837085
0.202	44.6586362514	50.6321142806	-21.5208944716	-52.8708605021
0.203	44.6372299335	50.5792843561	-21.2917413153	-52.7889886275
0.204	44.6160544418	50.526536712	-21.0592419617	-52.706299454
0.205	44.5951124642	50.4738722859	-20.8247132972	-52.6225528121
0.206	44.5744053968	50.4212922411	-20.5894216411	-52.5375368297
0.207	44.5539334012	50.3687979389	-20.3545694537	-52.4510675073
0.208	44.5336954742	50.3163909112	-20.1212845221	-52.3629879728
0.209	44.5136895262	50.2640728334	-19.8906115741	-52.2731676847
0.21	44.4939124673	50.2118454989	-19.6635060757	-52.1815012991
0.211	44.4743602993	50.1597107945	-19.4408300519	-52.0879074708
0.212	44.4550282094	50.107670677	-19.2233496904	-51.9923275635
0.213	44.4359106673	50.0557271511	-19.0117345899	-51.894724153
0.214	44.4170015208	50.0038822493	-18.8065583557	-51.7950795516
0.215	44.3982940914	49.9521380124	-18.6083004847	-51.6933942586
0.216	44.3797812666	49.9004964725	-18.4173491709	-51.5896854028
0.217	44.3614555894	49.8489596373	-18.2340050638	-51.4839850515
0.218	44.3433093441	49.7975294754	-18.0584856644	-51.3763387278
0.219	44.3253346362	49.7462079042	-17.8909301832	-51.2668037862
0.22	44.3075234686	49.6949967783	-17.731404908	-51.1554478854
0.221	44.2898678118	49.6438978806	-17.5799088031	-51.0423475057
0.222	44.2723596678	49.5929129136	-17.4363791868	-50.9275865331
0.223	44.2549911294	49.5420434929	-17.3006976098	-50.8112548366
0.224	44.2377544328	49.491291142	-17.1726956218	-50.693447046
0.225	44.2206420047	49.4406572878	-17.0521604791	-50.5742613077
0.226	44.2036465041	49.3901432581	-16.9388407394	-50.4537981004
0.227	44.1867608579	49.3397502794	-16.8324516118	-50.3321592808
0.228	44.169978292	49.2894794763	-16.7326801643	-50.2094470263
0.229	44.1532923569	49.2393318713	-16.6391901597	-50.0857630298
0.23	44.1366969484	49.1893083859	-16.5516267866	-49.9612076506
0.231	44.1201863246	49.1394098425	-16.4696208909	-49.8358792588
0.232	44.1037551175	49.089636966	-16.3927931413	-49.7098735869
0.233	44.0873983421	49.0399903877	-16.320757702	-49.5832832009
0.234	44.0711114004	48.9904706475	-16.2531257048	-49.4561970606
0.235	44.0548900834	48.9410781989	-16.1895084009	-49.3287000954
0.236	44.0387305692	48.8918134124	-16.1295200288	-49.2008729428
0.237	44.0226294189	48.8426765801	-16.0727803931	-49.0727916732
0.238	44.0065835702	48.7936679205	-16.0189171508	-48.9445276409
0.239	43.9905903277	48.744787583	-15.9675678313	-48.8161473125
0.24	43.9746473529	48.6960356532	-15.9183816463	-48.6877122819
0.241	43.9587526516	48.6474121575	-15.8710209951	-48.5592791811
0.242	43.9429045597	48.598917068	-15.8251627758	-48.4308997765
0.243	43.9271017286	48.5505503076	-15.7804994583	-48.3026209921
0.244	43.9113431089	48.5023117546	-15.7367399633	-48.1744850352
0.245	43.8956279338	48.4542012473	-15.693610318	-48.0465295538
0.246	43.8799557015	48.4062185886	-15.6508541554	-47.9187877849
0.247	43.8643261579	48.3583635504	-15.6082330197	-47.7912887558
0.248	43.8487392781	48.3106358772	-15.5655265674	-47.6640574932
0.249	43.8331952486	48.2630352909	-15.5225325003	-47.5371152684
0.25	43.8176944491	48.2155614933	-15.479066506	-47.4104797915
0.251	43.8022374349	48.1682141707	-15.4349619895	-47.2841655165
0.252	43.7870892145	48.1202906322	-14.8614788055	-48.5629114211
0.253	43.7728143285	48.0725455653	-13.6882930622	-46.9272224903
0.254	43.7598922651	48.026607776	-12.1558337063	-44.9483560398
0.255	43.7591734146	48.0012833547	10.7181326747	-5.70048660785
0.256	43.7705477442	47.9963351599	12.0305264518	-4.19590286165
0.257	43.7833260532	47.9929554642	13.5260914564	-2.56348866224
0.258	43.797685295	47.9913131959	15.1923921481	-0.721047967672
0.259	43.8137878986	47.9916441395	17.0128151327	1.38293515146
0.26	43.8317780633	47.9942394416	18.9675142393	3.8076692
0.261	43.851779309	47.9994437905	21.0349771678	6.60102855414
0.262	43.8738933344	48.0076433907	23.1930735856	9.79817171395
0.263	43.8981998151	48.0192528611	25.41988796	13.4207691997
0.264	43.9247569337	48.0347015693	27.6943492144	17.4766470939
0.265	43.9536024458	48.0544197813	29.9966748729	21.9597769305
0.266	43.9847551084	48.0788249584	32.308650434	26.850577347
0.267	44.0182163172	48.1083085004	34.61376708	32.1165065467
0.268	44.0539718213	48.1432232171	36.8972411677	37.7129269391
0.269	44.0919934116	48.1838717913	39.1459394768	43.5842214376
0.27	44.132240498	48.2304964709	41.3482333198	49.6651378572
0.271	44.1746615162	48.2832702062	43.4938029572	55.8823326007
0.272	44.2191951237	48.342289413	45.5734120235	62.1560810804
0.273	44.2657711641	48.4075685126	47.5786687881	68.4021180794
0.274	44.314311393	48.4790363557	49.5017889589	74.5335680917
0.275	44.3647299732	48.5565346013	51.3353715539	80.4629231021
0.276	44.4169337576	48.6398180745	53.0721971616	86.1040233001
0.277	44.4708223838	48.7285570843	54.7050553635	91.3739963844
0.278	44.5262882147	48.8223416378	56.2266063318	96.1951105297
0.279	44.5832161576	48.9206874422	57.6292794272	100.496498346
0.28	44.6414834026	49.0230435471	58.9052106366	104.21571146
0.281	44.7009591175	49.1288014374	60.0462191105	107.300068982
0.282	44.7615041381	49.2373053558	61.0438221619	109.707767852
0.283	44.8229706928	49.3478636041	61.8892871961	111.408728771
0.284	44.8852021955	49.4597605473	62.57371822	112.385157511
0.285	44.9480331416	49.5722690304	63.0881739929	112.631808758
0.286	45.0112891356	49.6846629082	63.4238140434	112.155946754
0.287	45.0747870769	49.796229384	63.5720685497	110.977004983
0.288	45.1383355247	49.9062808639	63.5248270333	109.125954844
0.289	45.2017352587	50.0141660417	63.2746409029	106.644400753
0.29	45.2647800462	50.1192799552	62.8149340823	103.583426282
0.291	45.3272576212	50.2210727798	62.1402159035	100.002222851
0.292	45.3889508742	50.3190571601	61.2462900653	95.9665378034
0.293	45.449639246	50.4128139209	60.130453594	91.5469837487
0.294	45.5091003126	50.5019960403	58.7916796505	86.8172549829
0.295	45.5671115417	50.5863308172	57.2307784334	81.8522987887
0.296	45.6234521962	50.6656202121	55.450530678	76.7264910787
0.297	45.677905356	50.7397393904	53.4557888433	71.5118654445
0.298	45.7302600214	50.8086335448	51.2535419837	66.2764433175
0.299	45.7803132628	50.8723131215	48.8529407904	61.0827100724
0.3	45.8278723735	50.9308476156	46.2652805746	55.986278154
0.301	45.8727569843	50.9843581412	43.5039409548	51.0347730592
0.302	45.9148010958	51.0330090136	40.5842820257	46.2669718191
0.303	45.9538549859	51.0769986082	37.5234981701	41.7122172937
0.304	45.9728979721	51.0868686161	0.562474310398	-21.9722014442
0.305	45.9727739788	51.0642014628	-0.810460910201	-23.3621051535
0.306	45.9712017711	51.0402676073	-2.33395445347	-24.5056058988
0.307	45.9681828944	51.0155480281	-3.70379906893	-24.9335524663
0.308	45.9638585558	50.9906924458	-4.94487797469	-24.7776122317
0.309	45.9583462985	50.966213145	-6.0796366632	-24.1809893399
0.31	45.9517424831	50.9424758975	-7.12799409777	-23.2935055867
0.311	45.9441248219	50.9196955797	-8.10732848197	-22.2671300694
0.312	45.952408897	50.9275596963	24.6754788682	37.9953633249
0.313	45.9756134182	50.9645884533	21.7335634902	36.0621505454
0.314	45.9959310289	50.9995870319	18.9016578868	33.9350067601
0.315	46.0133290121	51.032090265	15.8943084925	31.0714594871
0.316	46.027653976	51.0613841729	12.7556191757	27.5163561702
0.317	46.0387962762	51.0868110433	9.52898132801	23.337384589
0.318	46.0466889608	51.1077912661	6.25638790429	18.6230611429
0.319	46.051306081	51.123843177	2.97785238922	13.4807605445
0.32	46.0526604668	51.1346007906	-0.269080661237	8.03446675092
0.321	46.0508010568	51.1398290259	-3.44973934442	2.42200374603
0.322	46.0458098647	51.1394358036	-6.532644853	-3.20844824612
0.323	46.0377986673	51.1334802028	-9.4897499606	-8.7027534917
0.324	46.0269054941	51.1221756339	-12.2965964824	-13.9063842893
0.325	46.0132909994	51.1058867143	-14.9323929995	-18.6714548469
0.326	45.9971347962	51.0851181941	-17.3800132722	-22.8655856326
0.327	45.9786318318	51.0604939338	-19.6259156093	-26.382934913
0.328	45.9579888829	51.0327237289	-21.6599821672	-29.1574748531
0.329	45.9354212528	51.0025561281	-23.4752780646	-31.1777268052
0.33	45.9111497466	50.9707173187	-25.0677344054	-32.4998920113
0.331	45.8853979909	50.937841886	-26.4357768148	-33.2509733886
0.332	45.859348969	50.9043867119	-25.6622671485	-33.6593749076
0.333	45.8322435442	50.8707355969	-28.5485823825	-33.6428550184
0.334	45.8035179139	50.8371724556	-28.9026782662	-33.4834275097
0.335	45.7745990922	50.8039510686	-28.9349650815	-32.9593465179
0.336	45.7457217713	50.7711913256	-28.819676742	-32.5601395369
0.337	45.7170309479	50.7388234393	-28.5619699582	-32.1756330878
0.338	45.6886746857	50.7068440657	-28.150554508	-31.7831141055
0.339	45.6607962732	50.6752712574	-27.6062704846	-31.3625025153
0.34	45.6335221216	50.6441329527	-26.9420328364	-30.9141067863
0.341	45.6069720781	50.6133854578	-26.1580540091	-30.58088319
0.342	45.5812583993	50.583001605	-25.2693037614	-30.1868222654
0.343	45.5564733111	50.5530317936	-24.3008726761	-29.7528006583
0.344	45.5326847243	50.5235064815	-23.2763007805	-29.2978234738
0.345	45.5099379515	50.4944418313	-22.2172449157	-28.8314768672
0.346	45.4882575324	50.465846696	-21.1435931697	-28.3587938547
0.347	45.46766877	50.4374055686	-20.0339317694	-28.5234609842
0.348	45.448202276	50.4088692778	-18.8990561962	-28.5491205752
0.349	45.4298750804	50.3802399903	-17.7553349063	-28.7094544917
0.35	45.4126920598	50.351384926	-16.6107062921	-29.000674054
0.351	45.3966506484	50.3221780382	-15.472116515	-29.4131016284
0.352	45.3817418197	50.2925050606	-14.345540978	-29.9328535497
0.353	45.3679510388	50.2622670018	-13.2360207513	-30.5432639718
0.354	45.3552591713	50.231382447	-12.1477143392	-31.2258456498
0.355	45.3436433336	50.1997890759	-11.0839611143	-31.9608965963
0.356	45.3328749811	50.1711848944	-10.4527438283	-25.2474664599
0.357	45.3226668873	50.1450327629	-9.96344378591	-27.0567964017
0.358	45.3129674551	50.1172668816	-9.43542055786	-28.4749663472
0.359	45.3038081177	50.0881561423	-8.88325435668	-29.7465121597
0.36	45.2952101858	50.0578037013	-8.31260930747	-30.9583698213
0.361	45.2871881478	50.0262612683	-7.73146679252	-32.1264962107
0.362	45.2797591096	49.9935686656	-7.12660955638	-33.2587092221
0.363	45.2729435159	49.9597729807	-6.50457775593	-34.3326606154
0.364	45.2667586386	49.9249437414	-5.86517684907	-35.3258180171
0.365	45.2612217369	49.8891738291	-5.20862669498	-36.2140065879
0.366	45.2563495987	49.8525802169	-4.53564962	-36.9732176811
0.367	45.2521580356	49.815303288	-3.84747654945	-37.5806402415
0.368	45.2486613929	49.777505317	-3.14580892771	-38.0153016746
0.369	45.2458721099	49.739368412	-2.43275714666	-38.2585084289
0.37	45.2438003478	49.7010920715	-1.71076708287	-38.2941725552
0.371	45.2424536933	49.6628904544	-0.982541911304	-38.1090616882
0.372	45.2418369404	49.624989429	-0.250963717699	-37.6929891109
0.373	45.2419519495	49.5876234595	0.480981767178	-37.0389497429
0.374	45.2427975778	49.5510323822	1.21027491242	-36.1432048827
0.375	45.2443696776	49.5154581216	1.93392470479	-35.0053164512
0.376	45.2466611514	49.4811413974	2.64902279526	-33.6281318814
0.377	45.2496651145	49.4483213537	3.35890349001	-32.0119554698
0.378	45.2533687732	49.4172272042	4.04841382802	-30.1763435304
0.379	45.2577537295	49.3880746414	4.7214987725	-28.1287820935
0.38	45.2628024593	49.3610682072	5.37596090138	-25.8840863407
0.381	45.2684953408	49.3363962467	6.00980196148	-23.4598346055
0.382	45.2748108619	49.314228408	6.62124033272	-20.8758428991
0.383	45.2817258356	49.2947135526	7.20870698243	-18.153867811
0.384	45.2889219712	49.2771792933	7.1835642308	-16.9146508127
0.385	45.2966800579	49.2625565419	8.33260921389	-12.3308520019
0.386	45.304980702	49.2507839269	8.26867894828	-11.2143780589
0.387	45.3137887358	49.2420621137	9.34738861769	-6.2292483598
0.388	45.3230873276	49.2363284854	9.24979506433	-5.23800832033
0.389	45.3328395392	49.2336971629	10.2546281591	-0.0246366858482
0.39	45.3430255544	49.234085028	10.1174022108	0.800366997719
0.391	45.353604389	49.2375061138	11.0402670428	6.04180455208
0.392	45.3645569735	49.2438710003	10.8649019226	6.68796849251
0.393	45.3758387542	49.2530953571	11.698659502	11.7607449889
0.394	45.3874318442	49.2650866036	11.4875203595	12.2217480838
0.395	45.3992883972	49.2796691763	12.2255857438	16.9433971792
0.396	45.411392048	49.2967503342	11.9817158133	17.2189187706
0.397	45.4236917831	49.3160750232	12.6177543104	21.4304591715
0.398	45.4361730173	49.3375530932	12.344714202	21.5256808549
0.399	45.4487816231	49.3608654601	12.8724974096	25.0990528315
0.4	45.4615049874	49.385926961	12.5742310807	25.0239489377
0.401	45.4742859271	49.4123725544	12.9876483381	27.8672379553
0.402	45.4871139371	49.440124026	12.6683716774	27.6357052177
0.403	45.4999289119	49.4687898385	12.9615778327	29.6959198862
0.404	45.5127225439	49.4983002024	12.6256861985	29.3248078823
0.405	45.5254320651	49.5282566853	12.7933562547	30.5881578326
0.406	45.5380514171	49.558598896	12.4453477859	30.0962634981
0.407	45.5505155931	49.5889400547	12.4830041677	30.5860539973
0.408	45.5628208028	49.6192296524	12.1274151206	29.9931413382
0.409	45.5749004061	49.6491090021	12.0317915827	29.7655581087
0.41	45.5867528727	49.67853751	11.6731416136	29.0914576352
0.411	45.5983107183	49.707198062	11.4425496012	28.2296463251
0.412	45.6095746398	49.7350596247	11.0852933377	27.4934791327
0.413	45.6204772666	49.7618565756	10.719960168	26.1004227102
0.414	45.6310214683	49.7875667779	10.3684432358	25.3199819177
0.415	45.6411410876	49.8119821375	9.87079535425	23.5107371211
0.416	45.6508410914	49.8350885291	9.52921240032	22.7020461112
0.417	45.6600577393	49.8567375101	8.90408337116	20.5959160179
0.418	45.6687979991	49.8769219523	8.57643613219	19.7729682326
0.419	45.677001809	49.895551517	7.83118373156	17.4861612171
0.42	45.6846780199	49.9126250144	7.5212379396	16.6608335376
0.421	45.6917715192	49.9281054773	6.66576069593	14.300092265
0.422	45.6982929	49.9419966294	6.37700101733	13.4822118729
0.423	45.7041913329	49.9543028867	5.41986463964	11.1303028315
0.424	45.7094810111	49.9650368577	5.15949176252	10.3376391232
0.425	45.7141200608	49.9742453711	4.11860775948	8.0793877095
0.426	45.7181222678	49.9819388829	3.88580609858	7.30763584375
0.427	45.7216784849	49.988516417	3.22662822902	5.84743227065
0.428	45.7245717209	49.9936572757	2.55984373391	4.43428528309
0.429	45.7267947947	49.9974101965	1.88630379736	3.07155622542
0.43	45.7283425137	49.999827766	1.20913428068	1.76358276606
0.431	45.7292126891	50.0009663488	0.53121650219	0.513582721353
0.432	45.7294060493	50.0008848706	-0.144496187568	-0.676539063454
0.433	45.7289262575	49.9996436724	-0.815087467432	-1.80585733056
0.434	45.7277798787	49.9973035749	-1.47767010331	-2.87433762848
0.435	45.725976337	49.9939250672	-2.1294132024	-3.882677719
0.436	45.7235278506	49.9895676387	-2.76755963266	-4.83217923343
0.437	45.7204493479	49.9842892424	-3.38944578171	-5.72461338341
0.438	45.7167583651	49.9781458883	-3.9925199002	-6.56209489703
0.439	45.7124749255	49.9711913598	-4.57435931265	-7.34696215391
0.44	45.7076214025	49.9634770445	-5.13268660009	-8.08166845143
0.441	45.7022223671	49.9550518672	-5.66538412869	-8.76868604124
0.442	45.6963044215	49.9459623116	-6.17050720751	-9.41042527556
0.443	45.6898960202	49.9362525137	-6.64629530907	-10.0091704428
0.444	45.6830272817	49.9259644121	-7.09118175507	-10.5670327693
0.445	45.6757297902	49.9151379354	-7.50380115211	-11.0859207064
0.446	45.668036392	49.9038112118	-7.88299526274	-11.567526415
0.447	45.6599809861	49.8920207852	-8.22781656682	-12.0133268386
0.448	45.6515983127	49.8798018232	-8.53753021359	-12.4245971441
0.449	45.6429237409	49.8671883078	-8.81161352992	-12.8024337292
0.45	45.633993057	49.854213199	-9.04975418746	-13.1477838457
0.451	45.6248422569	49.8409085678	-9.25184611976	-13.4614785165
0.452	45.6155073419	49.8273056955	-9.41798385978	-13.7442660928
0.453	45.6060241222	49.8134351407	-9.54845541716	-13.9968435764
0.454	45.5964280278	49.7993267771	-9.64373341203	-14.2198836356
0.455	45.5867539286	49.7850098073	-9.70446509123	-14.4140558243
0.456	45.5770359655	49.7705127589	-9.73146106303	-14.5800410211
0.457	45.5673073934	49.7558634689	-9.72568315268	-14.7185389996
0.458	45.5576004361	49.7410890649	-9.6882314384	-14.8302690089
0.459	45.5479461551	49.726215948	-9.62033048272	-14.9159648269
0.46	45.5251944087	49.68807659	-35.883162424	-61.3627510965
0.461	45.4898428359	49.6271237588	-34.8199831098	-60.5429113209
0.462	45.4560612806	49.5677283241	-32.7431275547	-58.2479581088
0.463	45.4237991906	49.509890521	-31.7810525298	-57.4276480228
0.464	45.3933717027	49.4540181799	-29.0739232898	-54.3170342147
0.465	45.3647183094	49.4001149696	-28.2328632325	-53.489386484
0.466	45.3380093866	49.348401983	-25.1849824339	-49.9365867525
0.467	45.3131795044	49.2988825245	-24.4747819602	-49.1023302227
0.468	45.2902734937	49.2516541114	-21.337239325	-45.354495883
0.469	45.2692325292	49.2067287225	-20.7446896732	-44.4962819815
0.47	45.2500155989	49.1641430457	-17.6891710758	-40.6750716716
0.471	45.2325603885	49.1238977537	-17.2212496251	-39.8155123293
0.472	45.2167608543	49.0859894107	-14.3778187037	-36.0011735409
0.473	45.202560022	49.0504157644	-14.0238460451	-35.146119073
0.474	45.1898164613	49.0171564128	-11.463275224	-31.372584179
0.475	45.1789857354	48.9869076779	-10.1981765479	-29.1248856783
0.476	45.1693636843	48.9588859719	-9.04592575133	-26.9185263216
0.477	45.1608393786	48.9330497486	-8.00268559158	-24.7539203167
0.478	45.153306104	48.9093557211	-7.06386362016	-22.6341346204
0.479	45.1466622546	48.8877573749	-6.22383528948	-20.5625578463
0.48	45.1408122372	48.86820476	-5.47619949281	-18.5426718742
0.481	45.1353561102	48.8500342777	-5.43605442345	-17.7982926965
0.482	45.1305384146	48.8338200551	-4.1993368417	-14.6301526278
0.483	45.1263385672	48.8195438843	-4.20035794377	-13.9221888632
0.484	45.1226367063	48.8071092916	-3.20336383581	-10.9469965994
0.485	45.1194171106	48.7964938312	-3.2358276397	-10.2839242816
0.486	45.1165815664	48.7875874767	-2.4352607578	-7.52878461778
0.487	45.1141185588	48.7803657989	-2.49075447023	-6.91457095742
0.488	45.1119514229	48.7747079691	-1.84351730347	-4.4010887295
0.489	45.1100719735	48.7705881857	-1.91538161039	-3.83847805858
0.49	45.1082804335	48.7674704681	-1.66769836843	-2.39695708454
0.491	45.106722173	48.7657499005	-1.44882251322	-1.04417817295
0.492	45.1053724234	48.7653449024	-1.25067687035	0.234181985259
0.493	45.1042122446	48.7661784714	-1.06968066096	1.4329559803
0.494	45.1032261738	48.768170758	-0.902460977435	2.55161713064
0.495	45.1024019366	48.7712411722	-0.746013477445	3.58921138942
0.496	45.1017300621	48.7753085748	-0.597735419869	4.54559378326
0.497	45.1012034921	48.7802918711	-0.455404505134	5.42099873722
0.498	45.1008172073	48.7861104275	-0.317165195942	6.2161141634
0.499	45.1005678712	48.7926844921	-0.181507050991	6.93201497197
0.5	45.1004534969	48.7999355693	-0.0472415685654	7.57013943791
0.501	45.1004731377	48.8077867655	0.0865232944489	8.1322529763
0.502	45.1130452454	48.8378810581	25.0576919913	52.0563321561
0.503	45.1376433977	48.8896464461	24.1386125833	51.4744438976
0.504	45.1613049006	48.9405607446	23.1843931675	50.3541530371
0.505	45.1837738372	48.9894715277	21.7534800619	47.4674132019
0.506	45.2051302482	49.0366628684	20.9593418986	46.9152681231
0.507	45.2252239717	49.0815411753	19.2281051576	42.8413456827
0.508	45.2441005941	49.1241162417	18.5251395553	42.3087870479
0.509	45.2617045612	49.1640200105	16.6827947497	37.4987506121
0.51	45.2780844518	49.2012778148	16.0769864023	37.0168579221
0.511	45.2932532606	49.2357231404	14.260631308	31.8737934083
0.512	45.307257712	49.267385887	13.7482714057	31.4516997784
0.513	45.3201564355	49.2962664514	12.0491756797	26.3094289601
0.514	45.3319923888	49.322396082	11.6227307618	25.949832201
0.515	45.342851658	49.3459063513	10.095807761	21.0707064569
0.516	45.352772307	49.3668271629	9.74549014866	20.7709167302
0.517	45.3618539014	49.3853861989	8.41769865155	16.3471553475
0.518	45.3701290973	49.4016099684	8.1326931715	16.1003834903
0.519	45.3777005414	49.4157892446	7.01019503176	12.2581690401
0.52	45.3845954323	49.4279457498	6.77958679199	12.0548413992
0.521	45.3909120736	49.4384035184	5.85369575024	8.86069561541
0.522	45.3966724938	49.4471787141	5.66714461148	8.68969586492
0.523	45.4019656577	49.4546028755	4.91918317974	6.15862692893
0.524	45.4068089419	49.4606863916	4.76738519967	6.00840514898
0.525	45.4112789296	49.4657472266	4.17259022593	4.11326491833
0.526	45.4153890056	49.469790246	4.04756186903	3.97277380526
0.527	45.4192018739	49.4731037509	3.57817471027	2.65423607826
0.528	45.4227276568	49.4756877037	3.47339104116	2.51366946101
0.529	45.4260783278	49.4779262804	3.2279510498	1.96348403394
0.53	45.4291956487	49.4796721033	3.00669066608	1.52816173434
0.531	45.4321016819	49.4810304816	2.80537568033	1.18859493732
0.532	45.4348146905	49.482091772	2.62064151466	0.933985739946
0.533	45.4373496907	49.482934621	2.44935898483	0.751712337136
0.534	45.4397186892	49.4836253717	2.28863799572	0.629788950086
0.535	45.4419309355	49.4842185053	2.13585460186	0.556478276849
0.536	45.4439931933	49.4847570694	1.98866087198	0.52064999938
0.537	45.4459100198	49.4852733375	1.8449922204	0.511886075139
0.538	45.4476840505	49.4857895892	1.70306910574	0.520617380738
0.539	45.4493162823	49.486319005	1.56139463186	0.538214236498
0.54	45.4508063538	49.486866639	1.41874825954	0.557053729892
0.541	45.4521528161	49.4874304455	1.27417640388	0.570559263229
0.542	45.4533533944	49.4880023329	1.12698014081	0.573215559125
0.543	45.4544052348	49.4885692211	0.976700693369	0.56056073308
0.544	45.4553051366	49.4891140803	0.823102757335	0.529157787561
0.545	45.4560497662	49.4896169332	0.666156604886	0.476547896862
0.546	45.4566358539	49.4900558015	0.506018653512	0.401188641787
0.547	45.457060369	49.4904075854	0.343011617661	0.302379280329
0.548	45.4573206768	49.4906488635	0.17760398984	0.180176898837
0.549	45.4574146735	49.4907566048	0.0103893876076	0.0353056788445
0.55	45.4573409012	49.4907087887	-0.15793402493	-0.130937889218
0.551	45.4570986424	49.4904849293	-0.326583534479	-0.316780865192
0.552	45.4566879949	49.4900665045	-0.494711488485	-0.520068824291
0.553	45.4561099272	49.4894372914	-0.661423966289	-0.73835735023
0.554	45.4553663159	49.4885836133	-0.825798511505	-0.968998849392
0.555	45.4544599663	49.4874945027	-0.986900702119	-1.20922231674
0.556	45.4533946162	49.4861617886	-1.14379954338	-1.45620590448
0.557	45.4521749257	49.4845801154	-1.2955814302	-1.70714056492
0.558	45.4378777153	49.4601618947	-27.2988394946	-47.1293008029
0.559	45.4110415649	49.4133354106	-26.373461172	-46.5236673057
0.56	45.3851994365	49.3674208147	-25.3107956946	-45.3055246472
0.561	45.3607532758	49.3234970207	-23.5815256685	-42.5420633554
0.562	45.3375725692	49.2812245856	-22.7798874676	-42.0028069168
0.563	45.3158615247	49.2409889677	-20.6422016621	-38.4684288949
0.564	45.2955696385	49.202765508	-19.9415707886	-37.9784904718
0.565	45.2767870567	49.1667298708	-17.623592779	-34.0927838087
0.566	45.2594610391	49.1328568364	-17.0284424722	-33.6532851458
0.567	45.2435926744	49.1011696503	-14.7082869112	-29.721086964
0.568	45.2291305639	49.0716448185	-14.2159339488	-29.3285766542
0.569	45.21601059	49.0442033364	-12.0240139961	-25.5543876141
0.57	45.2041852366	49.0188250049	-11.6266927272	-25.2022753805
0.571	45.1935467641	48.9953691692	-9.65025223792	-21.7093960345
0.572	45.1840531445	48.9738196446	-9.33698694408	-21.3896530867
0.573	45.1755716107	48.9540048187	-7.62608069181	-18.2399988323
0.574	45.1680664412	48.9359125728	-7.38425827026	-17.9444928616
0.575	45.1611104541	48.9187660285	-6.52771607041	-16.3485958129
0.576	45.1549680228	48.9031684586	-5.7571464479	-14.8465438932
0.577	45.1495561808	48.8890306792	-5.06653749943	-13.4290150553
0.578	45.1447961606	48.8762682548	-4.45350296795	-12.0958336592
0.579	45.1406122821	48.8647982591	-3.91425403953	-10.8441577107
0.58	45.1369329987	48.8545409146	-3.44431272149	-9.67053125799
0.581	45.133691506	48.8454201816	-3.03867271543	-8.57093475759
0.582	45.1308261834	48.8373641698	-2.69197253883	-7.54108884931
0.583	45.1282808766	48.8303053293	-2.39864102006	-6.57659219205
0.584	45.1260050426	48.8241805088	-2.15302711725	-5.67304891348
0.585	45.1239537732	48.8189309073	-1.94951154292	-4.82615414262
0.586	45.1220877168	48.8145019513	-1.78260138631	-4.03175769746
0.587	45.1203729117	48.8108431188	-1.64700868726	-3.28590734303
0.588	45.1187805506	48.8079077266	-1.53771364689	-2.58487705886
0.589	45.1172866869	48.8056526966	-1.45001368225	-1.92518311739
0.59	45.1158719003	48.8040383095	-1.37955953181	-1.30359101295
0.591	45.1145209307	48.8030279563	-1.32237960398	-0.717115357518
0.592	45.113222294	48.8025878912	-1.2748939544	-0.163014829159
0.593	45.1119678874	48.8026869922	-1.23391921818	0.361216679215
0.594	45.1107525949	48.8032965309	-1.19666567445	0.857860848308
0.595	45.1095738981	48.8043899551	-1.16072808206	1.32898744941
0.596	45.1084314986	48.8059426825	-1.12407082319	1.7764673084
0.597	45.1073269586	48.8079319088	-1.08500914276	2.20198528469
0.598	45.1062633605	48.810336428	-1.04218710959	2.60705307126
0.599	45.1052449903	48.8131364651	-0.994553253055	2.99302126467
0.6	45.1042770463	48.8163135212	-0.941334798932	3.36109082401
0.601	45.1033653733	48.8198502283	-0.882011130452	3.7123234719
0.602	45.1025162242	48.8237302158	-0.816287249327	4.04765152931
0.603	45.1017360469	48.8279379849	-0.744067341089	4.36788658798
0.604	45.1010312985	48.8324587921	-0.665429368615	4.67372767627
0.605	45.1004082835	48.8372785402	-0.580600708723	4.96576860547
0.606	45.0998730156	48.8423836768	-0.489935070276	5.24450467527
0.607	45.0994311026	48.8477610987	-0.393891021609	5.51033900678
0.608	45.0990876509	48.8533980624	-0.293012216687	5.7635884136
0.609	45.0988471902	48.8592821011	-0.187909290195	6.00448904932
0.61	45.0987136138	48.8654009465	-0.0792434960604	6.23320172727
0.611	45.098690136	48.871742456	0.0322879552841	6.44981729984
0.612	45.0987792624	48.8782945457	0.145964756608	6.65436197817
0.613	45.0989827723	48.885045128	0.261054947972	6.84680262208
0.614	45.0993017121	48.8919820553	0.376824781299	7.02705202997
0.615	45.0997363981	48.8990930687	0.492547124624	7.19497473538
0.616	45.100286426	48.9063657523	0.607508644462	7.35039244592
0.617	45.1009506882	48.9137874935	0.721015825868	7.49309003353
0.618	45.1017273961	48.9213454493	0.832399904728	7.62282145023
0.619	45.1026141064	48.929026518	0.941020816565	7.73931592703
0.62	45.1036077521	48.936817318	1.0462705195	7.84228420258
0.621	45.104704675	48.9447041726	1.14757524431	7.93142488599
0.622	45.1059006614	48.9526731005	1.24439749122	8.00643089414
0.623	45.1071909787	48.9607098138	1.33623725176	8.06699573994
0.624	45.1085704138	48.9687997217	1.42263281345	8.11282008886
0.625	45.1100333108	48.9769279407	1.50316128135	8.14361782372
0.626	45.1115736108	48.9850793107	1.57743869722	8.15912222862
0.627	45.1131848901	48.9932384177	1.64511981606	8.15909180045
0.628	45.114860399	49.0013896215	1.70589800179	8.14331586659
0.629	45.1165931002	49.0095170894	1.75950445235	8.11161985993
0.63	45.1183757063	49.0176048344	1.8057077527	8.06387002766
0.631	45.1202007168	49.0256367584	1.84431312978	7.99997800589
0.632	45.1220604541	49.0335966997	1.87516146898	7.91990463436
0.633	45.1239470991	49.0414684837	1.89812861383	7.82366333902
0.634	45.1258527256	49.0492359768	1.91312429309	7.71132293344
0.635	45.1277693334	49.0568831433	1.9200912118	7.58300995827
0.636	45.129688881	49.0643941034	1.91900405288	7.43891015649
0.637	45.1316033172	49.0717531932	1.90986835957	7.27926953137
0.638	45.1335046112	49.0789450254	1.89271958172	7.10439474881
0.639	45.1353847819	49.0859545492	1.86762188375	6.91465286911
0.64	45.1372359265	49.0927671108	1.83466720581	6.7104704529
0.641	45.1390502471	49.0993685122	1.79397396743	6.49233226478
0.642	45.1408200771	49.1057450679	1.74568605423	6.26077909768
0.643	45.1425379059	49.1118836602	1.6899715811	6.01640547812
0.644	45.1441964026	49.1177717912	1.62702175975	5.75985650718
0.645	45.1581493857	49.1451067913	26.2789444923	48.9101437777
0.646	45.1840171882	49.1935489604	25.4566605091	47.9741943926
0.647	45.2085927152	49.2400263158	23.6943933815	44.9805163145
0.648	45.2319165406	49.2845697516	22.9532575011	44.1063551903
0.649	45.2537420961	49.3265604588	20.6978534162	39.8750592172
0.65	45.2741141627	49.3660265836	20.0462797135	39.0571904778
0.651	45.2929010572	49.402594451	17.5275092721	34.0785442889
0.652	45.3101545605	49.4363070006	16.9794973582	33.3465549648
0.653	45.3258345382	49.4670088385	14.3804580718	28.0571208149
0.654	45.3399931316	49.4947471662	13.93672885	27.4195345491
0.655	45.352658422	49.5195433994	11.3938517869	22.1729316711
0.656	45.3638801518	49.5414453982	11.0496078581	21.631066069
0.657	45.3737345446	49.5606083585	8.65917773545	16.6948544681
0.658	45.3822670519	49.5770778976	8.40583695471	16.2442238331
0.659	45.3895852604	49.5911018396	6.23057991266	11.80366005
0.66	45.395729171	49.6027214923	6.05724143982	11.435645327
0.661	45.4008240858	49.612240243	4.13258807361	7.60185617208
0.662	45.404903992	49.6196938166	4.0272243768	7.30529101193
0.663	45.408097386	49.6254018606	2.35956346989	4.110796839
0.664	45.4104360542	49.6294018893	2.31777302921	3.88926057518
0.665	45.4123774437	49.6325632716	1.56500586867	2.43350405991
0.666	45.4136031473	49.6343524768	0.88640126586	1.14490628242
0.667	45.4141846667	49.6349315569	0.276637524366	0.0132539570332
0.668	45.4141893504	49.6344543028	-0.267269954085	-0.967762112617
0.669	45.4136813143	49.6330670534	-0.748802259564	-1.80673667789
0.67	45.4127210327	49.6309069355	-1.17176109552	-2.51349908113
0.671	45.4113650644	49.6281007918	-1.54017546773	-3.09878841043
0.672	45.4096658725	49.6247644654	-1.85820841789	-3.57386448979
0.673	45.4076717281	49.6210024206	-2.13008022308	-3.95022505522
0.674	45.4054266877	49.6169076305	-2.36000068486	-4.23935520649
0.675	45.4029706316	49.6125616932	-2.55211156607	-4.45251938701
0.676	45.4003393571	49.6080351404	-2.71043749154	-4.60058614612
0.677	45.3975647156	49.6033879044	-2.8388454318	-4.69388592243
0.678	45.3946747872	49.5986699124	-2.94101144373	-4.74209809303
0.679	45.3916940841	49.5939217804	-3.02039472759	-4.75416600704
0.68	45.3886437776	49.5891755785	-3.08021822572	-4.73823773861
0.681	45.385541941	49.5844556444	-3.1234548986	-4.70163041353
0.682	45.3824038038	49.5797794217	-3.15281951427	-4.65081509948
0.683	45.3792420115	49.575158304	-3.17076528072	-4.59142023325
0.684	45.3760668865	49.5705984684	-3.17948462069	-4.52825093269
0.685	45.3728866874	49.5661016823	-3.18091368675	-4.46532133222
0.686	45.3697078606	49.5616660729	-3.1767398715	-4.40589752793
0.687	45.3665352845	49.5572868497	-3.16841226816	-4.35254895687
0.688	45.3633725014	49.5529569724	-3.15715396404	-4.30720561743
0.689	45.3602219363	49.54866776	-3.14397631586	-4.27121922374
0.69	45.3570851009	49.5444094371	-3.12969438732	-4.24542656541
0.691	45.3539627821	49.5401716171	-3.11494335532	-4.23021325469
0.692	45.3508552127	49.5359437223	-3.10019534826	-4.22557646036
0.693	45.3477622266	49.5317153413	-3.08577682078	-4.23118561506
0.694	45.3446833955	49.5274765284	-3.07188549638	-4.2464401722
0.695	45.3416181491	49.5232180466	-3.05860738456	-4.27052339911
0.696	45.3385658788	49.5189315588	-3.0459331274	-4.3024521172
0.697	45.3355260254	49.5146097719	-3.03377361596	-4.34112164378
0.698	45.3324981511	49.510246538	-3.02197502553	-4.38534617424
0.699	45.3294819973	49.5058369179	-3.01033259928	-4.43389409781
0.7	45.3264775292	49.5013772114	-2.99860370159	-4.48551893234
0.701	45.3234849676	49.4968649593	-2.98651954532	-4.53898531199
0.702	45.3205048098	49.4922989212	-2.97379599512	-4.59309089184
0.703	45.3175378403	49.4876790336	-2.96014307439	-4.64668425918
0.704	45.314585132	49.4830063519	-2.94527333975	-4.69867914915
0.705	45.3116480408	49.4782829797	-2.92890924215	-4.74806529284
0.706	45.3087281915	49.4735119888	-2.91078926623	-4.79391646385
0.707	45.3058274603	49.4686973327	-2.89067307115	-4.83539566398
0.708	45.302947951	49.4638437556	-2.86834558845	-4.87175869942
0.709	45.3000919681	49.4589566987	-2.84362027049	-4.90235501528
0.71	45.2972619872	49.4540422074	-2.81634141505	-4.92662763596
0.711	45.2944606237	49.4491068378	-2.7863856107	-4.94411158562
0.712	45.2916905997	49.4441575664	-2.75366257131	-4.95443120599
0.713	45.2889547107	49.4392017025	-2.71811535954	-4.95729663968
0.714	45.2862557931	49.4342468042	-2.67971986532	-4.95249992609
0.715	45.2835966912	49.4293005991	-2.63848398626	-4.93991035223
0.716	45.2809802261	49.4243709091	-2.59444613755	-4.91946965456
0.717	45.2784091662	49.4194655807	-2.54767377675	-4.8911870718
0.718	45.2758861986	49.4145924201	-2.49826128781	-4.85513412952
0.719	45.2734139041	49.4097591332	-2.44632776082	-4.81143969297
0.72	45.2709947328	49.404973271	-2.3920147568	-4.76028481126
0.721	45.2686309836	49.4002421797	-2.33548377454	-4.70189779997
0.722	45.2663247849	49.3955729561	-2.27691361308	-4.63654929399
0.723	45.2640780791	49.3909724075	-2.21649803221	-4.56454789639
0.724	45.2618926086	49.3864470159	-2.15444298089	-4.48623538017
0.725	45.259769905	49.3820029069	-2.09096425772	-4.40198260546
0.726	45.2577112803	49.3776458229	-2.026285097	-4.31218537688
0.727	45.2557178209	49.3733811	-1.96063369513	-4.21726050973
0.728	45.2537903834	49.3692136486	-1.8942412883	-4.11764219403
0.729	45.2519295929	49.3651479383	-1.82733981311	-4.01377850771
0.73	45.2501358428	49.361187985	-1.76016019285	-3.9061280787
0.731	45.236289739	49.3359985256	-25.9320475608	-46.4727908075
0.732	45.2107581824	49.2899382006	-25.1310656071	-45.6478591561
0.733	45.1865137269	49.2455982066	-23.357845366	-43.0321287811
0.734	45.1635127164	49.2029459475	-22.6441755891	-42.2723896205
0.735	45.1420013461	49.1625400985	-20.378565073	-38.5393083692
0.736	45.1219279959	49.1243441385	-19.7681354582	-37.852611661
0.737	45.1034140026	49.0886785256	-17.2598509789	-33.4786141217
0.738	45.0864091438	49.0555121389	-16.7498666346	-32.854159236
0.739	45.0709424355	49.0249857254	-14.18355003	-28.1986679137
0.74	45.0569590582	48.9970555302	-13.7832046896	-27.6617224813
0.741	45.0444151418	48.9717149817	-11.3046280295	-23.0193745196
0.742	45.0332586703	48.948919389	-11.0083150864	-22.5718109012
0.743	45.0233938654	48.9285516118	-8.7212947309	-18.1637434959
0.744	45.0147736267	48.9105683448	-8.51918254793	-17.8027905226
0.745	45.0072689303	48.8947749888	-6.49021033943	-13.7839215696
0.746	45.0008388717	48.8811313361	-6.36990688741	-13.5033837557
0.747	44.9953406816	48.8694024122	-4.6264732033	-9.95446416736
0.748	44.9907360967	48.8595430898	-4.58269664645	-9.76418057084
0.749	44.9865402972	48.850610892	-3.80890235305	-8.10021498799
0.75	44.9830737766	48.8432671507	-3.12413880229	-6.58726766706
0.751	44.9802509615	48.8373646914	-2.52149140835	-5.21765092015
0.752	44.9779911109	48.8327596789	-1.9982098788	-3.99237406254
0.753	44.9762167896	48.829308973	-1.55043259263	-2.90903785825
0.754	44.9748547313	48.826872641	-1.17368406057	-1.9636259675
0.755	44.9738363498	48.8253154732	-0.863078907132	-1.15070983768
0.756	44.9730980892	48.824508231	-0.613442376256	-0.463774442673
0.757	44.9725816507	48.8243286207	-0.419434547424	0.1045537889
0.758	44.9722341067	48.8246620426	-0.275653585792	0.562290102243
0.759	44.9720079166	48.8254021386	-0.176726683974	0.917901754379
0.76	44.9718608597	48.8264511579	-0.117386966944	1.18013685942
0.761	44.9717558972	48.8277201621	-0.0925380587578	1.35787162185
0.762	44.9716609748	48.8291290856	-0.0973067581654	1.45997533202
0.763	44.9715487791	48.8306066691	-0.127084687352	1.49519169331
0.764	44.9713964566	48.8320902832	-0.17756035924	1.4720364809
0.765	44.9711853055	48.833525657	-0.244741797447	1.39871105552
0.766	44.970900449	48.8348665275	-0.324971228838	1.28303003311
0.767	44.9705304971	48.8360742243	-0.414932668209	1.13236346841
0.768	44.9700672041	48.8371172018	-0.511653274298	0.953591585159
0.769	44.9695051279	48.8379705336	-0.612499073148	0.753072053194
0.77	44.9688412951	48.8386153787	-0.715166628361	0.536618113518
0.771	44.9680748765	48.839038431	-0.817670434713	0.309486538172
0.772	44.9672068776	48.8392313619	-0.918327540159	0.076375156641
0.773	44.9662398439	48.8391902636	-1.01573982835	-0.158571779728
0.774	44.9651775868	48.8389151018	-1.1087743938	-0.391751796007
0.775	44.9640249283	48.8384091833	-1.19654262066	-0.62008523941
0.776	44.9627874676	48.8376786444	-1.27837878466	-0.840992480516
0.777	44.9614713692	48.8367319652	-1.35381802917	-1.05236598849
0.778	44.9600831729	48.8355795124	-1.42257446051	-1.25253966451
0.779	44.9586296257	48.8342331148	-1.4845199585	-1.44025549293
0.78	44.9571175343	48.8327056729	-1.53966283798	-1.61462840438
0.781	44.9555536388	48.8310108036	-1.58812820911	-1.77511027455
0.782	44.9539445053	48.8291625218	-1.63013896346	-1.92145332694
0.783	44.952296437	48.8271749583	-1.6659976244	-2.05367359519
0.784	44.9506154031	48.8250621138	-1.69607022405	-2.17201533914
0.785	44.9489069826	48.822837648	-1.72077065706	-2.27691623569
0.786	44.9471763237	48.8205147029	-1.74054726958	-2.36897403002
0.787	44.945428115	48.8181057584	-1.75586998463	-2.44891509414
0.788	44.9436665703	48.8156225183	-1.76721957326	-2.51756495237
0.789	44.9418954217	48.8130758255	-1.77507767081	-2.57582071424
0.79	44.9401179235	48.810475602	-1.77991861105	-2.62462633848
0.791	44.9383368631	48.8078308139	-1.7822022438	-2.66494977474
0.792	44.936554578	48.8051494574	-1.78236785531	-2.69776320457
0.793	44.9347729793	48.8024385633	-1.78082963824	-2.72402498126
0.794	44.9329935781	48.7997042184	-1.77797272801	-2.74466490746
0.795	44.9312175166	48.7969516005	-1.77415040135	-2.76057097316
0.796	44.9294456002	48.7941850253	-1.76968228817	-2.77257943153
0.797	44.9276783325	48.7914080026	-1.76485314965	-2.78146591783
0.798	44.9259159497	48.7886232998	-1.75991243124	-2.7879396379
0.799	44.9241584563	48.7858330107	-1.75507447124	-2.79263868928
0.8	44.9224056595	48.7830386275	-1.75051909685	-2.79612761736
0.801	44.9206572035	48.7802411155	-1.74639293551	-2.79889628291
0.802	44.9189126017	48.7774409873	-1.74281075597	-2.80136021972
0.803	44.9171712675	48.7746383762	-1.73985749483	-2.80386203527
0.804	44.9154325438	48.771833108	-1.73759007454	-2.80667430162
0.805	44.9136957288	48.7690247695	-1.73603975773	-2.81000268459
0.806	44.9119601016	48.7662127731	-1.73521465063	-2.81399023533
0.807	44.9102249434	48.7633964169	-1.73510178924	-2.81872218847
0.808	44.9084895576	48.7605749402	-1.7356698513	-2.82423108816
0.809	44.9067532869	48.7577475737	-1.73687160015	-2.83050203323
0.81	44.9050155281	48.7549135834	-1.73864600062	-2.83747842908
0.811	44.9032757446	48.7520723104	-1.7409209013	-2.84506767988
0.812	44.9015334767	48.7492232033	-1.74361503124	-2.85314643383
0.813	44.8997883491	48.7463658469	-1.74664008617	-2.86156639457
0.814	44.8980400777	48.7434999841	-1.74990275502	-2.87015929818
0.815	44.896288473	48.7406255334	-1.75330665708	-2.87874209881
0.816	44.8945334428	48.7377426016	-1.7567537725	-2.88712137938
0.817	44.8927749929	48.7348514919	-1.76014602184	-2.89509797096
0.818	44.8910132265	48.7319527076	-1.76338681579	-2.90247070789
0.819	44.8892483421	48.7290469523	-1.76638197899	-2.90903988481
0.82	44.8874806306	48.726135127	-1.76904094219	-2.91461074352
0.821	44.8857104714	48.7232183237	-1.77127754688	-2.91899588704
0.822	44.8839383272	48.7202978169	-1.77301087976	-2.92201781273
0.823	44.8821647388	48.7173750525	-1.77416583896	-2.92351093888
0.824	44.8803903192	48.7144516355	-1.77467343211	-2.92332306504
0.825	44.8786157468	48.7115293156	-1.77447140217	-2.92131671309
0.826	44.8768417589	48.7086099722	-1.77350440621	-2.91737005115
0.827	44.8750691447	48.7056955985	-1.77172398567	-2.91137748957
0.828	44.8732987383	48.7027882847	-1.76908871531	-2.90325012803
0.829	44.8715314118	48.6998902018	-1.76556426287	-2.89291569591
0.83	44.8697680681	48.6970035846	-1.76112318039	-2.88031864166
0.831	44.8680096342	48.6941307155	-1.75574466586	-2.86541962624
0.832	44.8662570545	48.6912739081	-1.74941465259	-2.84819507599
0.833	44.8645112847	48.6884354923	-1.74212506413	-2.82863661647
0.834	44.8627732851	48.6856177988	-1.73387399316	-2.80675035715
0.835	44.8610440156	48.6828231457	-1.72466510534	-2.78255590796
0.836	44.8593244294	48.680053825	-1.71450728178	-2.75608548522
0.837	44.8576154685	48.6773120907	-1.70341444016	-2.72738313675
0.838	44.8559180588	48.6746001474	-1.6914049983	-2.6965034306
0.839	44.8542331056	48.6719201404	-1.67850151658	-2.66351062059
0.84	44.8525614896	48.6692741463	-1.66473039985	-2.62847751379
0.841	44.8509040637	48.6666641653	-1.65012148023	-2.59148445725
0.842	44.8492616491	48.6640921138	-1.63470759988	-2.55261847377
0.843	44.8476350331	48.6615598186	-1.61852440238	-2.51197192073
0.844	44.846024966	48.6590690118	-1.60160976648	-2.4696418345
0.845	44.8444321593	48.6566213264	-1.5840036571	-2.42572900653
0.846	44.8428572836	48.6542182934	-1.56574782729	-2.38033685088
0.847	44.841300967	48.6518613395	-1.54688534141	-2.33357101679
0.848	44.8397637941	48.6495517849	-1.52746045589	-2.28553816676
0.849	44.8382463047	48.6472908431	-1.50751829147	-2.23634555936
0.85	44.8367489933	48.6450796201	-1.48710468411	-2.18610042334
0.851	44.835272308	48.6429191153	-1.46626573801	-2.13490909338
0.852	44.8338166512	48.6408102224	-1.44504785538	-2.08287680149
0.853	44.8323823786	48.6387537305	-1.42349737883	-2.03010702133
0.854	44.8309697997	48.6367503264	-1.40166053176	-1.97670099139
0.855	44.8295791778	48.6348005972	-1.37958315015	-1.92275753617
0.856	44.828210731	48.6329050322	-1.35731059313	-1.86837255955
0.857	44.8268646319	48.6310640264	-1.33488759398	-1.81363889575
0.858	44.825541009	48.629277884	-1.31235820055	-1.75864601135
0.859	44.8242399471	48.627546821	-1.28976544738	-1.70347991586
0.86	44.8229614886	48.6258709697	-1.26715165377	-1.64822280407
0.861	44.8217056339	48.6242503816	-1.24455782771	-1.59295326471
0.862	44.8204723429	48.622685032	-1.22202402353	-1.53774598241
0.863	44.8192615364	48.6211748232	-1.19958898425	-1.48267170787
0.864	44.8180730968	48.6197195887	-1.1772904098	-1.42779734731
0.865	44.8169068694	48.618319097	-1.155164361	-1.37318596244
0.866	44.8157626643	48.6169730557	-1.13324582577	-1.31889668107
0.867	44.8146402573	48.615681115	-1.11156818271	-1.26498487592
0.868	44.8135393915	48.6144428714	-1.09016346931	-1.21150225401
0.869	44.8124597786	48.6132578718	-1.06906226277	-1.15849688649
0.87	44.8114011007	48.6121256168	-1.04829356074	-1.10601320863
0.871	44.8103630115	48.611045564	-1.02788484097	-1.05409243703
0.872	44.8093451381	48.6100171316	-1.00786209106	-1.00277236104
0.873	44.8083470822	48.6090397016	-0.988249748945	-0.95208761096
0.874	44.807368422	48.6081126228	-0.969070672989	-0.90206989646
0.875	44.8064087136	48.6072352139	-0.950346082449	-0.85274797678
0.876	44.8054674927	48.606406766	-0.932095736265	-0.804147839546
0.877	44.8045442759	48.6056265456	-0.914337784052	-0.756292968988
0.878	44.8036385627	48.604893797	-0.8970887959	-0.709204286337
0.879	44.8027498364	48.6042077445	-0.880363821983	-0.662900537252
0.88	44.8018775663	48.6035675952	-0.864176332951	-0.617398113012
0.881	44.8010212089	48.6029725404	-0.848538339138	-0.572711527348
0.882	44.8001802096	48.602421758	-0.833460330963	-0.528853386641
0.883	44.7993540038	48.601914414	-0.818951308727	-0.485834479332
0.884	44.7985420187	48.6014496648	-0.80501884222	-0.443663954735
0.885	44.7977436748	48.6010266581	-0.791669100523	-0.402349501848
0.886	44.7969583869	48.6006445346	-0.7789067626	-0.361897468567
0.887	44.7961855658	48.6003024295	-0.766735315323	-0.322312802076
0.888	44.7954246197	48.5999994734	-0.755156874657	-0.283599466085
0.889	44.7946749552	48.5997347935	-0.744172275066	-0.24576023221
0.89	44.7939359784	48.5995075149	-0.733781188726	-0.208797097206
0.891	44.7932070968	48.5993167608	-0.723982006311	-0.172711014748
0.892	44.7924877197	48.5991616542	-0.714772194624	-0.13750231266
0.893	44.7917772597	48.5990413176	-0.706147909164	-0.103170722723
0.894	44.7910751335	48.5989548746	-0.698104530573	-0.069715321064
0.895	44.7903807631	48.5989014496	-0.690636307001	-0.0371347665787
0.896	44.7896935765	48.5988801686	-0.68373683095	-0.00542721152306
0.897	44.7890130088	48.5988901597	-0.677398562431	0.0254094004631
0.898	44.7883385028	48.5989305531	-0.671613425016	0.0553774535656
0.899	44.7876695099	48.5990004816	-0.666372507811	0.0844793915749
0.9	44.7870054905	48.5990990803	-0.661666333675	0.112717986107
0.901	44.7863459149	48.5992254872	-0.657484859228	0.140095859766
0.902	44.7856902637	48.599378843	-0.653817504644	0.166615724564
0.903	44.7850380283	48.599558291	-0.650653213263	0.192280262709
0.904	44.7843887114	48.5997629771	-0.647980600595	0.217092007399
0.905	44.7837418272	48.5999920498	-0.645787894726	0.241053313017
0.906	44.7830969017	48.6002446596	-0.644063204527	0.264166235924
0.907	44.7824534729	48.6005199591	-0.642794281244	0.286432832479
0.908	44.7818110913	48.6008171028	-0.641968905926	0.307854562998
0.909	44.7811693195	48.6011352464	-0.641574680805	0.328432738781
0.91	44.7483312361	48.544936726	-65.0345922112	-112.725473553
0.911	44.6847567466	48.434081672	-62.1143866777	-108.984634429
0.912	44.6242595395	48.3273788289	-58.8800275326	-104.42105186
0.913	44.5671299342	48.225619622	-55.3791832328	-99.0973620117
0.914	44.5135893402	48.1294791817	-51.7020046711	-93.1835185289
0.915	44.4637745356	48.039472124	-47.9276046753	-86.8305968046
0.916	44.4177480301	47.9559682997	-44.1254062057	-80.1770518422
0.917	44.3755076552	47.8792059082	-40.3553436995	-73.3477312624
0.918	44.336995875	47.8093052174	-36.6682165563	-66.4536502063
0.919	44.3009054922	47.7434841316	-35.5125491917	-65.188521415
0.92	44.2683395162	47.6845460098	-29.6194027066	-52.6877221763
0.921	44.239165433	47.6323788148	-28.7287637591	-51.6466678381
0.922	44.2131648849	47.5867824488	-23.2723323405	-39.5460642874
0.923	44.1902165657	47.5476435755	-22.6243062913	-38.731682241
0.924	44.201973025	47.5706465726	46.1372250617	84.7376763821
0.925	44.2477406122	47.6560004351	45.397949338	85.9700486362
0.926	44.2924939636	47.7419294112	44.1087533236	85.8879034817
0.927	44.3357306016	47.8271817966	42.3645226955	84.6168674529
0.928	44.3770509106	47.9106713621	40.2760953903	82.3622634113
0.929	44.4161549765	47.9914967439	37.9320364594	79.2885001898
0.93	44.4528312016	48.0689284063	35.4204137027	75.5748246312
0.931	44.4869363436	48.1423762755	32.7898702919	71.3209137917
0.932	44.5191128441	48.2130669319	31.5631306171	70.0603989661
0.933	44.548570563	48.2789155943	27.3523072004	61.6369259059
0.934	44.5754094051	48.3400019171	26.3253768384	60.5357195735
0.935	44.567513453	48.3395279905	-42.1172809005	-61.4835727513
0.936	44.5260360457	48.2785977518	-40.8375338614	-60.376904577
0.937	44.4854034219	48.2175371822	-40.4277136028	-61.7442347109
0.938	44.4454027101	48.1556063816	-39.5737101138	-62.1173664629
0.939	44.4064360889	48.0937411294	-38.3595321774	-61.6131378412
0.94	44.3690881291	48.0331048602	-36.3363875449	-59.6594007015
0.941	44.3333121303	47.9740034582	-35.2156099975	-58.5434032083
0.942	44.2995130689	47.9176015677	-32.3825128973	-54.2603777945
0.943	44.2676266388	47.8638668073	-31.3903472126	-53.2091431022
0.944	44.2378756374	47.8136008904	-28.1116557419	-47.3226907849
0.945	44.210184244	47.7667487602	-27.2711309195	-46.3815696239
0.946	44.1846302323	47.7237884569	-23.8368925154	-39.5390368998
0.947	44.1611352285	47.6846529842	-23.1531152725	-38.73190853
0.948	44.1396668638	47.6495425608	-19.783614099	-31.4889382422
0.949	44.1201491751	47.6183842169	-19.2517633438	-30.8277496397
0.95	44.1024349558	47.5910857848	-16.1766753495	-23.7691146135
0.951	44.0864524227	47.5675693248	-15.7883908153	-23.2638053596
0.952	44.1040832333	47.6039016581	51.0500121117	95.9284719527
0.953	44.154330722	47.6994470617	49.4449651241	95.1623352468
0.954	44.1706746588	47.7372953084	-16.7570914924	-19.4658418894
0.955	44.1862641565	47.7746486762	47.9360868335	94.1725775003
0.956	44.2330340014	47.8673653489	45.6036031544	91.2607678473
0.957	44.2452709669	47.900426262	-21.1296722293	-25.138941586
0.958	44.2244089764	47.8755168816	-20.5943088531	-24.6798193157
0.959	44.2358720316	47.9065857207	43.5204193294	86.8174974918
0.96	44.2461143838	47.9351938241	-23.0357150733	-29.6012907624
0.961	44.2233847376	47.90585138	-22.4235773087	-29.0835974813
0.962	44.2011231419	47.8765286234	-22.0996141136	-29.5619157255
0.963	44.1792855526	47.846942314	-21.5755644143	-29.6107030511
0.964	44.1580521058	47.8174978657	-20.8913290799	-29.278193593
0.965	44.137566127	47.7885538618	-20.0806285441	-28.6098142266
0.966	44.1179385832	47.7604224216	-19.174459219	-27.6530660391
0.967	44.0992510374	47.7333683012	-18.2006322145	-26.4551748633
0.968	44.1139397987	47.7644975088	47.5781546533	88.7135899663
0.969	44.1284980968	47.7957159496	-18.461558491	-26.2767083645
0.97	44.1102718262	47.7696631487	-17.9909827709	-25.8288933933
0.971	44.0926311108	47.7442067045	-17.2904480398	-25.0839950442
0.972	44.1080106188	47.7763022289	48.0494641364	89.2750439346
0.973	44.1229444157	47.8078933185	-18.1818704009	-26.0928648412
0.974	44.1049924671	47.7820115996	-17.7220268846	-25.6705728173
0.975	44.0875386055	47.7565415044	-17.1856963336	-25.2696177065
0.976	44.1028929614	47.788167192	47.8944082558	88.5209929943
0.977	44.1176241336	47.8188923165	-18.4320638776	-27.0707440674
0.978	44.0994239529	47.7920234563	-17.9682975411	-26.6669764817
0.979	44.0816837931	47.7654557722	-17.5120220482	-26.4683917463
0.98	44.09664824	47.7957267716	47.4409156442	87.0103905201
0.981	44.1109075154	47.8248885062	-18.9223648608	-28.6869212985
0.982	44.0922251597	47.7964069452	-18.4423463941	-28.2762005627
0.983	44.1061215936	47.8245329684	46.2352140844	84.52824682
0.984	44.119137912	47.8510921843	-20.2025773525	-31.4098149836
0.985	44.0992003816	47.8199131382	-19.6724834144	-30.948277384
0.986	44.0797215861	47.7889384581	-19.2851075232	-31.0010827482
0.987	44.0928605938	47.8145166016	45.5631227791	82.1573696733
0.988	44.1052480792	47.8388045614	-20.7881518304	-33.5814501345
0.989	44.0847347733	47.8054641902	-20.2384600043	-33.0992920995
0.99	44.0647291112	47.7724377492	-19.7728642523	-32.9535899162
0.991	44.0774408096	47.7962472757	45.1962610185	80.5726428628
0.992	44.08949123	47.8190487805	-21.0954201818	-34.9696333408
0.993	44.0686717534	47.7843172573	-20.5435331464	-34.4934130013
0.994	44.0805212652	47.806412342	44.2425567806	78.6835822761
0.995	44.0915959436	47.8272734679	-22.0932000279	-36.9613304436
0.996	44.101827381	47.8467676616	42.5560748279	75.9497177899
0.997	44.111162217	47.8647372243	-23.8864028156	-40.0105924606
0.998	44.0875970234	47.8249997843	-23.2439843118	-39.4642875195
0.999	44.0966293237	47.8418151381	41.3085847497	73.0949952304
1	44.1047710505	47.8570324432	-25.025131017	-42.6603850424
1.001	44.0800864698	47.8146645879	-24.3440303504	-42.0753255188
1.002	44.0881056983	47.8290703804	40.3824872971	70.8869103789
1.003	44.0953690986	47.8421904377	-25.8556865752	-44.6467957497
1.004	44.1019026611	47.8540930762	38.9228115082	68.452072829
1.005	44.1076799571	47.8646982825	-27.3682195246	-47.2416602969
1.006	44.1126876146	47.8739483375	37.3835346103	65.7417702973
1.007	44.1169249223	47.8818132552	-28.9089193344	-50.0119349957
1.008	44.0884207966	47.832153649	-28.0993321836	-49.307277441
1.009	44.092720993	47.8393892863	36.6997251213	63.7785520554
1.01	44.0963739743	47.8455210634	-29.3937625289	-51.5149978995
1.011	44.0994532916	47.8507026205	35.5523969829	61.8781120777
1.012	44.1019505383	47.8549067068	-30.5579036176	-53.4699394405
1.013	44.1038655012	47.8581186558	34.3878293633	59.8938374221
1.014	44.1376164014	47.9173727898	33.1139709949	58.6144306064
1.015	44.1372340348	47.9173363363	-33.878704071	-58.6873376071
1.016	44.1038468559	47.8590870455	-32.8956537843	-57.8112440705
1.017	44.0712894074	47.8014313455	-32.2192433774	-57.5001558363
1.018	44.0717436329	47.8010745312	33.1276943982	56.786527127
1.019	44.104254264	47.8572469336	31.8935678601	55.5582776666
1.02	44.1029514598	47.8548610436	-34.4991762042	-60.330057621
1.021	44.1010026666	47.851339126	30.6015897393	53.2862225175
1.022	44.1310287328	47.9040495264	29.4505426288	52.1345781982
1.023	44.1271084094	47.8978112595	-37.2911894619	-64.6111120284
1.024	44.0903641801	47.8336932744	-36.1972690821	-63.6248582304
1.025	44.0546080798	47.77041776	-35.3149315119	-62.9261706173
1.026	44.052137998	47.7650019258	30.3747678697	52.0945023596
1.027	44.0819390523	47.8165314974	29.2273407876	50.964640677
1.028	44.1102168568	47.8662724931	27.3282682002	48.5173508823
1.029	44.1370232405	47.9142737319	26.2844991088	47.4851267338
1.03	44.1298890557	47.9032524003	-40.5528687239	-69.52779001
1.031	44.0899361823	47.8342676025	-39.3528779745	-68.4418055713
1.032	44.083191875	47.8227217858	25.8642633259	45.3501721323
1.033	44.1085580961	47.867575385	24.8681788445	44.3570263684
1.034	44.1003234351	47.8540656038	-41.3375008404	-71.3765888512
1.035	44.0595993751	47.783251898	-40.110619247	-70.2508226931
1.036	44.0523513736	47.7704401289	25.614616245	44.6272844672
1.037	44.0774712339	47.8145838771	24.6251043677	43.6602118909
1.038	44.0691885995	47.8008156897	-41.1903731227	-71.1965867579
1.039	44.0607780437	47.7868040928	24.3692613542	43.1733929217
1.04	44.0846724342	47.8295146763	23.4195196331	42.2477741539
1.041	44.0750906253	47.8140998315	-42.5831372738	-73.0774637461
1.042	44.0331399182	47.7416102121	-41.3182770908	-71.9017750323
1.043	44.0247865553	47.7273424381	24.6115513146	43.3662269115
1.044	44.0489181505	47.7702473177	23.6516390741	42.4435322285
1.045	44.0720265244	47.8121390381	22.5651086867	41.3399085999
1.046	44.0615875247	47.7957859838	-43.443108052	-74.0460171998
1.047	44.0187903544	47.7223441983	-42.1512325704	-72.8375537097
1.048	44.0096207977	47.7071402752	23.8121191263	42.4297074974
1.049	44.0329657571	47.7491249821	22.8777997196	41.5397062302
1.05	44.0553204747	47.7901315947	21.831635505	40.4735188484
1.051	44.0441840714	47.7729505177	-44.104442209	-74.8356728256
1.052	44.0328842722	47.7552672107	21.5048438609	39.4690589011
1.053	44.0217009649	47.7376165223	-43.8714585006	-74.7704357803
1.054	43.9784831609	47.6634652534	-42.5641494393	-73.5321020782
1.055	43.9690861105	47.6479226676	23.7700485587	42.4469305575
1.056	43.9923897731	47.6899357174	22.8372766674	41.5791690052
1.057	44.014780548	47.7311379109	21.944273144	40.8252179325
1.058	44.0038815147	47.7145566222	-43.7423398197	-73.9877953529
1.059	43.9929884279	47.6978193025	21.9561662376	40.5131560266
1.06	43.9822930071	47.681294853	-43.3470078707	-73.5620551109
1.061	43.9395903753	47.6083518622	-42.0582556129	-72.3239265084
1.062	43.9307581889	47.594135341	24.3938827515	43.8908841908
1.063	43.9546748099	47.6375893989	23.4393591285	43.0172314942
1.064	43.9776825635	47.6802666966	22.5761480927	42.3373638391
1.065	43.9674405681	47.6652403258	-43.060138762	-72.3901053965
1.066	43.9250192842	47.5934683402	-41.7824290693	-71.1538658142
1.067	43.9163573618	47.5801827167	24.4585842192	44.582618773
1.068	43.9403404725	47.6243350262	23.5076370537	43.7220001817
1.069	43.9311721829	47.6109993153	-41.8442162275	-70.3934220076
1.07	43.8899464129	47.5412105897	-40.607323736	-69.1840291917
1.071	43.8825458331	47.5301019089	25.8061641157	46.9666675627
1.072	43.9078506878	47.576614471	24.8035453558	46.0584567189
1.073	43.9000151822	47.565719155	-40.4745567441	-67.849088788
1.074	43.8601353923	47.4984570711	-39.2850230038	-66.6750790775
1.075	43.8540574833	47.4898851103	27.1292049289	49.5311575532
1.076	43.880662496	47.5389426816	26.0808205903	48.5839849114
1.077	43.8740788711	47.5305380699	-39.2480704784	-65.3932082355
1.078	43.83540433	47.4657138623	-38.1010117531	-64.2552070618
1.079	43.8304673619	47.4594849347	28.2270755768	51.797351867
1.08	43.8581514709	47.5107908246	27.1411424875	50.8144280314
1.081	43.8847772018	47.5611381543	26.110319227	49.8802313209
1.082	43.8779339209	47.5533664295	-39.7968810797	-65.4236808717
1.083	43.83872086	47.4885150301	-38.6292407513	-64.2791179419
1.084	43.8009846469	47.4254248029	-36.8431854546	-61.9013364315
1.085	43.7646746484	47.3640525451	-35.7768115401	-60.8431791365
1.086	43.7623002783	47.3617745437	31.0280714035	56.2871762216
1.087	43.7927389529	47.4175320332	29.849277705	55.2278026938
1.088	43.8221246527	47.4724614024	28.922121942	54.6309357882
1.089	43.8181705428	47.4696666471	-36.8303417563	-60.2204463482
1.09	43.7818734789	47.4099767214	-35.7637861669	-59.1594050825
1.091	43.7790692074	47.4083955807	30.1552432775	55.9971237779
1.092	43.7765107775	47.4073462327	-35.2721031904	-58.0958198011
1.093	43.7417463819	47.3497585503	-34.2566878796	-57.0795450211
1.094	43.74060676	47.35063286	31.9774440527	58.8281643689
1.095	43.7399042666	47.3525344211	-33.3824310005	-55.0250422657
1.096	43.7069971282	47.2979909859	-32.4318457246	-54.0618281364
1.097	43.7077334017	47.3020545848	33.9043928087	62.1890259683
1.098	43.7409998038	47.3636611299	32.6284112334	61.024064213
1.099	43.740805095	47.3674324198	-33.0178288221	-53.4814843833
1.1	43.708256043	47.3144213462	-32.0802751482	-52.5406628251
1.101	43.7091005631	47.3194541507	33.7693152428	62.606271714
1.102	43.710079478	47.3249136037	-31.8114853501	-51.6873656809
1.103	43.6787168794	47.2736768439	-30.9137119353	-50.7861538529
1.104	43.6808003904	47.2806403784	35.0807340741	64.7132228315
1.105	43.6830983214	47.2882518941	-30.4848721027	-49.4901914299
1.106	43.6853269651	47.2959470549	34.9421595037	64.8805129528
1.107	43.6874209669	47.3035708618	-30.7541559041	-49.6328992248
1.108	43.6570973455	47.2543661307	-29.8930868506	-48.776562959
1.109	43.6601070622	47.263134484	35.9125201702	66.3132695854
1.11	43.6631867338	47.2722390719	-29.7531769872	-48.1040937901
1.111	43.6338479222	47.2245483295	-28.9244461954	-47.2773910761
1.112	43.6378487052	47.2348859332	36.926012218	67.9525984526
1.113	43.6419339921	47.2456350047	-28.755438447	-46.4544554651
1.114	43.6458313749	47.256256492	36.5502040684	67.6974301636
1.115	43.649472826	47.2665831045	-29.2673019171	-47.0442052186
1.116	43.6206119294	47.2199391246	-28.4544913173	-46.2437545955
1.117	43.6249610999	47.2310305867	37.1528323293	68.4266787767
1.118	43.6292218233	47.2421274196	-28.6313854456	-46.2330130041
1.119	43.6009883854	47.1962891843	-27.8354904354	-45.4434576333
1.12	43.6059832365	47.2082522219	37.8251926005	69.3695328236
1.121	43.6109162063	47.2203073155	-27.9592529833	-45.2593457401
1.122	43.5833440027	47.175432414	-27.1851543188	-44.4904572666
1.123	43.5889871148	47.188364997	38.4713784456	70.3556233644
1.124	43.5945548225	47.2013978922	-27.335962981	-44.289833039
1.125	43.5675956527	47.1574820836	-26.5823765099	-43.5417842567
1.126	43.5415213532	47.1145609694	-25.5662226081	-42.3004441559
1.127	43.5489016812	47.1300051492	40.3268785775	73.1888037622
1.128	43.5563409072	47.1459656566	-25.4484265745	-41.2677889168
1.129	43.5634831541	47.1617172152	39.7329202592	72.7709060609
1.13	43.5702338643	47.17703023	-26.2314997017	-42.1448765397
1.131	43.5443585768	47.1352325645	-25.5190753341	-41.4504544735
1.132	43.551518806	47.1509284951	39.8395337462	72.8423157334
1.133	43.5583741034	47.1662988561	-26.1289390624	-42.1015936434
1.134	43.5326005432	47.1245412756	-25.4181812704	-41.413567394
1.135	43.5398577914	47.1402556899	39.9326776266	72.8423958719
1.136	43.5468038264	47.1556178938	-26.0406075716	-42.1179879904
1.137	43.5211180377	47.1138424955	-25.3309699297	-41.4328086376
1.138	43.5284577268	47.1295252426	40.0103481412	72.7983028293
1.139	43.5354771703	47.1448333263	-25.9714611173	-42.1821355522
1.14	43.5098620332	47.102998073	-25.2588130534	-41.4883711934
1.141	43.4850289061	47.0619686131	-24.4074411988	-40.5705485642
1.142	43.4934315973	47.0788604518	41.2128236592	74.3542259932
1.143	43.5016899327	47.0958493542	-24.6961529851	-40.3764210939
1.144	43.4773272245	47.0557987952	-24.029263407	-39.724696964
1.145	43.4860148902	47.073363249	41.4045948088	74.8536044955
1.146	43.4944246282	47.0907717611	-24.5851187706	-40.036580205
1.147	43.5023321381	47.1075508291	40.4001383781	73.5947160721
1.148	43.5096628027	47.1235016085	-25.7388089895	-41.6931572855
1.149	43.4842776377	47.0821486489	-25.0315212011	-41.0127618611
1.15	43.4596036656	47.0414534361	-24.3164228797	-40.3776639104
1.151	43.4679872615	47.0583028344	41.083614558	74.0764605403
1.152	43.4760761235	47.0749199087	-24.9058904648	-40.8423120081
1.153	43.4515088908	47.0344038147	-24.2285750806	-40.1898759305
1.154	43.4599314344	47.0513527239	41.0736623406	74.0876942277
1.155	43.4679913177	47.0679439734	-24.9538956583	-40.905195117
1.156	43.4433772118	47.0273650985	-24.2743161619	-40.2525548637
1.157	43.4517230425	47.0441883288	40.9659774303	73.899015516
1.158	43.4596633005	47.060562701	-25.0854613483	-41.1502710581
1.159	43.4349224298	47.0197457512	-24.3962801695	-40.4836286008
1.16	43.4109158651	46.9796823161	-23.6168492138	-39.6432416737
1.161	43.4200456871	46.9974272715	41.876493305	75.1331525147
1.162	43.4289328196	47.0151525967	-24.1022282839	-39.6825021505
1.163	43.43732426	47.03231578	40.8851088881	74.0088686943
1.164	43.4451374711	47.0487052168	-25.2586865127	-41.2299949825
1.165	43.4202271629	47.0078102661	-24.5619298816	-40.5599065721
1.166	43.3960168484	46.9675856884	-23.8586992621	-39.8892487586
1.167	43.404844042	46.9849468342	41.5130865276	74.6115404069
1.168	43.4133507389	47.0021024476	-24.4996927083	-40.3003136516
1.169	43.3891853677	46.9621238944	-23.8310497999	-39.6567927599
1.17	43.3979819807	46.979604146	41.4242758453	74.6172959208
1.171	43.406378529	46.9967191385	-24.6311792433	-40.3873109221
1.172	43.3820841321	46.956654701	-23.9576147199	-39.7415640354
1.173	43.3907199419	46.9739722394	41.2292344272	74.3766407967
1.174	43.3989117142	46.9908189576	-24.8456898034	-40.6832044125
1.175	43.3744070219	46.9504615633	-24.163694948	-40.0315842628
1.176	43.3828211692	46.9674464619	40.9919895828	74.0013814867
1.177	43.390772147	46.9839015648	-25.0900338888	-41.0911757946
1.178	43.366030269	46.9431461435	-24.3937222064	-40.4196667075
1.179	43.342012833	46.90312797	-23.6411497593	-39.6166804135
1.18	43.3510939877	46.9208685431	41.8034592569	75.0978265107
1.181	43.3599020395	46.9385518805	-24.1873558462	-39.7311516702
1.182	43.336046106	46.8991417216	-23.5245110095	-39.0891661048
1.183	43.3451633363	46.9172513972	41.7589715123	75.3085171878
1.184	43.3538959109	46.9350779124	-24.2938222885	-39.6554866433
1.185	43.3299352888	46.895743192	-23.6274219751	-39.0139541924
1.186	43.3389003368	46.91381384	41.5575180352	75.1552500725
1.187	43.3474159834	46.9314437304	-24.526224941	-39.8954692185
1.188	43.3232273932	46.8918715833	-23.8509555161	-39.2488249242
1.189	43.3319445385	46.9096386538	41.2852461338	74.7829659283
1.19	43.3401816243	46.9268694841	-24.8110744655	-40.3213054836
1.191	43.3157160993	46.8868817442	-24.1199755371	-39.6541743875
1.192	43.2919645108	46.8476206634	-23.3832014203	-38.8679871261
1.193	43.3012892022	46.8660891126	42.0325841904	75.8048855066
1.194	43.3103172606	46.8844629225	-23.9764674604	-39.0572656691
1.195	43.2866725338	46.8457295878	-23.3129860759	-38.409403801
1.196	43.2637590752	46.8078124117	-22.5139311552	-37.4249484539
1.197	43.2739994412	46.8278712272	42.9946629703	77.5425794423
1.198	43.2839929547	46.8480242461	-23.0076359212	-37.2365416288
1.199	43.2612988385	46.8110937174	-22.3805963695	-36.6245157421
1.2	43.2715465281	46.8316846002	42.8759754598	77.8062813282
1.201	43.2813737772	46.8519878969	-23.2214773297	-37.1996878982
1.202	43.2584692637	46.81509367	-22.5875496864	-36.5887659788
1.203	43.2684350916	46.8355315288	42.5192055404	77.4644835591
1.204	43.2778808452	46.8554164858	-23.6276983917	-37.6945697367
1.205	43.2545799278	46.8180374533	-22.9741364419	-37.0634952784
1.206	43.2319453248	46.7813285022	-22.2950694859	-36.3544068038
1.207	43.2423089263	46.8022218258	43.0222724378	78.1410540044
1.208	43.2522921642	46.8228681842	-23.0557967424	-36.8483372629
1.209	43.2295542206	46.7863292091	-22.4200905263	-36.2296130061
1.21	43.2074989882	46.7505247675	-21.6903742552	-35.3792701066
1.211	43.2185054765	46.7724998093	43.7033509016	79.3293537199
1.212	43.2291738944	46.794363487	-22.3665150702	-35.601998508
1.213	43.2071137319	46.7590611921	-21.7538099587	-35.0025912523
1.214	43.2179351643	46.7811420045	43.3966747522	79.1642160416
1.215	43.228254212	46.8027306314	-22.7585793138	-35.9869623184
1.216	43.2058093838	46.7670476205	-22.131077081	-35.3790594041
1.217	43.1840090505	46.7320177565	-21.4695895016	-34.6806685627
1.218	43.1629379677	46.6978529677	-20.6725760996	-33.6489090919
1.219	43.1750130066	46.7216964639	44.8226537704	81.3359014392
1.22	43.1868043002	46.7456018123	-21.2400665283	-33.5252047181
1.221	43.1658507118	46.7123561798	-20.6671102345	-32.966060251
1.222	43.1777597857	46.736507241	44.4852579534	81.2681825757
1.223	43.1891500719	46.7601859184	-21.7046856284	-33.9108277261
1.224	43.1677417059	46.7265620461	-21.112046361	-33.3369169533
1.225	43.1469391752	46.6935499675	-20.4930149615	-32.6872403026
1.226	43.159052333	46.7180260827	44.7193305194	81.6394706964
1.227	43.1706856647	46.7420916556	-21.4526670575	-33.5083248615
1.228	43.1495258686	46.7088667286	-20.86692518	-32.9415291846
1.229	43.1289746457	46.6762629251	-20.2355207205	-32.2660776675
1.23	43.1091167924	46.6444878143	-19.4801858962	-31.2841440141
1.231	43.1223480979	46.6706330988	45.942796886	83.5747130215
1.232	43.1352263783	46.6967180748	-20.1862360537	-31.4047611654
1.233	43.1153113683	46.6655783733	-19.6437838674	-30.8746418357
1.234	43.0959930348	46.6351021887	-18.9928832054	-30.0777273476
1.235	43.1096272154	46.6622828081	46.2612443566	84.4389660358
1.236	43.1227867856	46.6891528157	-19.9421039522	-30.6989508569
1.237	43.1031099439	46.6587075614	-19.4115795493	-30.1915576458
1.238	43.1161609582	46.685380222	45.5136081576	83.536878854
1.239	43.1285189952	46.7111915656	-20.7975342274	-31.9141917825
1.24	43.1080042547	46.6795463364	-20.2319467962	-31.3762666583
1.241	43.0880257846	46.6483650439	-19.7249933779	-30.98631832
1.242	43.0686229236	46.617736105	-19.0807285309	-30.2715593874
1.243	43.0499177953	46.5879620167	-18.3295280039	-29.2766172588
1.244	43.0642937123	46.6161102594	47.0813618898	85.5731026232
1.245	43.0782901044	46.6441631893	-19.0885776579	-29.4672427773
1.246	43.059455239	46.6149423404	-18.5811531544	-28.9744549692
1.247	43.0411756467	46.586328389	-17.9780315459	-28.2534479499
1.248	43.0557841058	46.6152539204	47.1949497759	86.1045108438
1.249	43.0698446	46.643726888	-19.0739613771	-29.158575654
1.25	43.0510240537	46.6148108177	-18.5671312809	-28.6735649407
1.251	43.0327169421	46.5863976495	-18.0470918417	-28.1527715027
1.252	43.0471909897	46.6152584469	46.9951869845	85.874366343
1.253	43.0610294483	46.6434347444	-19.318269819	-29.5217715204
1.254	43.041969344	46.6141574052	-18.801938653	-29.0329068601
1.255	43.023410537	46.5853292654	-18.3156754971	-28.623372674
1.256	43.0053984539	46.557055262	-17.7084905505	-27.924634099
1.257	43.0202791378	46.5862953715	47.4698581696	86.4048531055
1.258	43.0346115156	46.6150566932	-18.8051025867	-28.8822097778
1.259	43.0160560389	46.5864117487	-18.3058507442	-28.4076792002
1.26	42.9980061614	46.558252674	-17.7939043045	-27.9104701579
1.261	42.9805229699	46.5307248057	-17.1724787652	-27.1452665627
1.262	42.9959494448	46.560791138	48.0254286528	87.2779311538
1.263	43.0108313904	46.5904308363	-18.2615375817	-27.9985345304
1.264	42.9928097856	46.5626599229	-17.7816720605	-27.5432922542
1.265	42.9752754071	46.5353635172	-17.2870848775	-27.0495192111
1.266	42.9904869005	46.5652947022	47.7100717723	86.9118891954
1.267	43.0050186358	46.5944754111	-18.6466012299	-28.5504714847
1.268	42.9866186663	46.5661558073	-18.1533377469	-28.0887360573
1.269	42.9686859427	46.5382354773	-17.7121095657	-27.7519238889
1.27	42.9512540152	46.5107933775	-17.1517453492	-27.1322758794
1.271	42.9666524487	46.5407524709	47.9486123621	87.0504627526
1.272	42.9814411455	46.5701198976	-18.3712188601	-28.3156092465
1.273	42.9633095035	46.54202534	-17.8920651972	-27.873506099
1.274	42.945650078	46.5143562059	-17.4267858565	-27.4647620916
1.275	42.9606986011	46.5438066217	47.5238321126	86.3655937314
1.276	42.9750374699	46.5724179299	-18.8460944295	-29.1429773271
1.277	42.9564414332	46.5435075312	-18.3459790051	-28.6778202057
1.278	42.9383117797	46.5149807585	-17.9133280814	-28.3757251501
1.279	42.9206763263	46.4869026808	-17.3575787246	-27.7804303467
1.28	42.9358655168	46.5162004177	47.7359597981	86.3759042621
1.281	42.9504430805	46.544893689	-18.5808324516	-28.9893617034
1.282	42.9321051285	46.5161277321	-18.0950716138	-28.5425519943
1.283	42.9142452185	46.4877929769	-17.6247483194	-28.1269585788
1.284	42.9290999971	46.5165936602	47.3343054652	85.7283251286
1.285	42.9432531389	46.5445780782	-19.0280219018	-29.7594891787
1.286	42.9244777192	46.5150530807	-18.5228174627	-29.2905057669
1.287	42.9061754237	46.4859252268	-18.0817736387	-28.9652019739
1.288	42.9205514407	46.5138225262	46.8338076472	84.7598007321
1.289	42.934203554	46.5408234051	-19.5295810699	-30.7580429912
1.29	42.9149351655	46.5103071709	-19.0071959496	-30.2744253278
1.291	42.8961513094	46.4801882172	-18.560516268	-29.9634821117
1.292	42.8778787931	46.4505351229	-17.984516263	-29.3427065611
1.293	42.892458413	46.4783073004	47.1437559724	84.8870615065
1.294	42.9064567863	46.5055371322	-19.1470091939	-30.4273979366
1.295	42.8875636281	46.475346886	-18.6393072903	-29.9530943334
1.296	42.8691754706	46.4456354106	-18.1370077729	-29.4698565304
1.297	42.8835445537	46.4731622488	46.8751740158	84.5235330164
1.298	42.8972546552	46.4999823234	-19.4549710751	-30.8833839297
1.299	42.8780580758	46.4693387732	-18.9381875694	-30.4037164152
1.3	42.8593563396	46.4391378224	-18.4652849138	-29.9981852174
1.301	42.8733746853	46.4660770938	46.501976341	83.8767278492
1.302	42.8867106455	46.4922396061	-19.8300560415	-31.5517032743
1.303	42.8671423334	46.4609259078	-19.3065681159	-31.0756932795
1.304	42.8480719388	46.4300421517	-18.8342210948	-30.6918189228
1.305	42.861721577	46.4562763517	46.1334973872	83.1602188945
1.306	42.8746947633	46.481726605	-20.1871246397	-32.2597124279
1.307	42.8547751126	46.4497102062	-19.6521768272	-31.7730851173
1.308	42.8674929019	46.4745866388	45.0877554417	81.5259502232
1.309	42.8793898964	46.4983033034	-21.2937664986	-34.0926210582
1.31	42.8583853495	46.4644765269	-20.7153273821	-33.5609319508
1.311	42.8378967458	46.4310439117	-20.2618799508	-33.3042984307
1.312	42.8179368942	46.3980458092	-19.6578233838	-32.6919065416
1.313	42.830869657	46.4224938671	45.5233490765	81.5880222619
1.314	42.8432824113	46.4464756698	-20.6978404224	-33.6244169176
1.315	42.8228628818	46.4131119783	-20.1412187517	-33.1029660106
1.316	42.8030118947	46.3803125219	-19.560755372	-32.4959467947
1.317	42.8160230045	46.404944	45.5829748809	81.7589028776
1.318	42.8284876248	46.4290926979	-20.6537343264	-33.4615071416
1.319	42.8081079962	46.3958844429	-20.1055229306	-32.9550028145
1.32	42.820440484	46.4197518978	44.7704984844	80.6899125874
1.321	42.8320527624	46.4427200953	-21.5459417403	-34.7535175681
1.322	42.8107953118	46.4082296536	-20.9689593613	-34.2273658216
1.323	42.822202947	46.430650677	43.7842296958	79.0694125593
1.324	42.8328184677	46.4519422496	-22.5531884134	-36.4862674475
1.325	42.810574167	46.4157412233	-21.9354129434	-35.9157849848
1.326	42.7888921089	46.3799944531	-21.4287033081	-35.577755481
1.327	42.7677956838	46.3447725505	-20.764146775	-34.8660497963
1.328	42.7796736749	46.3671480902	44.5201289356	79.6171291769
1.329	42.7911202026	46.3892315016	-21.6270736456	-35.450306356
1.33	42.7697833932	46.3540523588	-21.0465452373	-34.9079793394
1.331	42.7812487617	46.3761114073	43.9772823155	79.026076436
1.332	42.792109093	46.3974978337	-22.2566197515	-36.2532236278
1.333	42.7701523541	46.3615218766	-21.6568581164	-35.6986905932
1.334	42.780939945	46.3826190098	43.2320399284	77.8929568827
1.335	42.7910381033	46.402811342	-23.0357232392	-37.5082924366
1.336	42.7683181464	46.3655976566	-22.4041905403	-36.9190785289
1.337	42.746199848	46.328920382	-21.8324063122	-36.4354706705
1.338	42.756939541	46.3495486436	43.3117921948	77.6919939518
1.339	42.7671670427	46.3696549234	-22.8567886353	-37.4794344902
1.34	42.744622707	46.3324700083	-22.2318829298	-36.8903957307
1.341	42.7548925074	46.3524863092	42.7714837492	76.9229976833
1.342	42.7645603618	46.3717689279	-23.4357749224	-38.3577604294
1.343	42.7414467728	46.3337141347	-22.791403234	-37.7518258989
1.344	42.7189695712	46.2962618931	-22.1629998088	-37.1526574194
1.345	42.7294250736	46.3162743074	43.0740045309	77.1774859726
1.346	42.7394367278	46.3359158059	-23.0506961942	-37.8944889307
1.347	42.7167011154	46.2983204778	-22.4205286205	-37.2961672544
1.348	42.7268181524	46.3180143085	42.6546027958	76.6838285327
1.349	42.7363846634	46.3370961112	-23.5215809941	-38.5202231705
1.35	42.713185931	46.2988812926	-22.8758837283	-37.9094139934
1.351	42.6906380961	46.2613055589	-22.2197860777	-37.2420534194
1.352	42.7010595306	46.2812839306	43.0626550913	77.1987967789
1.353	42.7110701899	46.3009746232	-23.041336596	-37.8174115419
1.354	42.6883409499	46.2634519608	-22.4171434641	-37.2279131711
1.355	42.6984759027	46.2832495429	42.6870491505	76.8230773211
1.356	42.7080815269	46.3024895133	-23.4758007228	-38.3431365192
1.357	42.6849246247	46.26444564	-22.8380037844	-37.7446101904
1.358	42.6945930532	46.2836053028	42.1748607755	76.0639358461
1.359	42.7036771777	46.3020476695	-24.0066117942	-39.1792024076
1.36	42.6799985507	46.2631751407	-23.3506421745	-38.5658552647
1.361	42.6891409435	46.2814584106	41.6354278028	75.1323950291
1.362	42.6976873972	46.2989542756	-24.5425204933	-40.1406650841
1.363	42.6734850667	46.2591358787	-23.8621405065	-39.4961286783
1.364	42.6499576514	46.219954043	-23.1926900446	-38.8675426841
1.365	42.659420745	46.2382918556	42.1188770831	75.5431679189
1.366	42.6685080009	46.2563419925	-23.9443652928	-39.4428941607
1.367	42.6448935496	46.2172160686	-23.2845372856	-38.8089537024
1.368	42.6219884915	46.1788434086	-22.5255787671	-37.9363662601
1.369	42.6321884963	46.1983021911	42.9255882204	76.8539310694
1.37	42.6420976822	46.2177276684	-23.1072164476	-38.0029764473
1.371	42.6193035472	46.1800259585	-22.4810536206	-37.4004434347
1.372	42.6294338374	46.1997815814	42.7416340113	76.9116894007
1.373	42.6391162346	46.2191654754	-23.3768394291	-38.1439015269
1.374	42.6160562367	46.1813236025	-22.7431565523	-37.5398442745
1.375	42.6258571169	46.2007748882	42.3449170291	76.4424155951
1.376	42.6351229815	46.2196291411	-23.813187778	-38.7339096665
1.377	42.6116340447	46.1812022115	-23.1646857858	-38.1199496984
1.378	42.620983093	46.1999800247	41.8627822697	75.6755760908
1.379	42.6297611629	46.2180348537	-24.3066423833	-39.565918088
1.38	42.6057902176	46.1787899046	-23.6352483332	-38.9239801168
1.381	42.58249274	46.1401910119	-22.9597068131	-38.2738054395
1.382	42.5921945966	46.1591328016	42.3634200692	76.157384932
1.383	42.6015247386	46.1777962693	-23.7031361759	-38.8304495215
1.384	42.5781472358	46.1392811925	-23.0518693626	-38.1997041702
1.385	42.5554729387	46.1015140456	-22.2967249453	-37.334589541
1.386	42.5658997167	46.1215614637	43.1502809525	77.4294256568
1.387	42.576029483	46.1415526306	-22.8907483518	-37.4470918775
1.388	42.5534483329	46.1044056699	-22.2715518773	-36.846829474
1.389	42.5637834662	46.1246929801	42.9418185949	77.4214498401
1.39	42.5736596307	46.1445692583	-23.1894896924	-37.6688934565
1.391	42.5507863753	46.1072071214	-22.5570212305	-37.0553803444
1.392	42.5285764952	46.0705311451	-21.8627388179	-36.2965723276
1.393	42.5393880894	46.0915172464	43.4859270751	78.2687748671
1.394	42.5498282839	46.1122964672	-22.6055380702	-36.7103332281
1.395	42.5275271731	46.0758803784	-21.9966834486	-36.1218442917
1.396	42.5380973556	46.0968009817	43.1370483935	77.9630509615
1.397	42.5481519728	46.1171800744	-23.0278141201	-37.2048655748
1.398	42.5254356389	46.0802734178	-22.4048536122	-36.6084477305
1.399	42.5033615933	46.0440038296	-21.7432374954	-35.9307287931
1.4	42.5142666149	46.0652854451	43.5532805324	78.4939598441
1.401	42.5247634001	46.0862593942	-22.5597101748	-36.5460617542
1.402	42.5025078786	46.050007082	-21.9513328969	-35.9585626125
1.403	42.5131068793	46.0710401792	43.1493343115	78.024756968
1.404	42.5231657548	46.0914552402	-23.0315832794	-37.1946349144
1.405	42.5004488226	46.0545656858	-22.4022811651	-36.5844739676
1.406	42.4783727468	46.0183028362	-21.7498703897	-35.9412252903
1.407	42.4570210086	45.9828563012	-20.9536060691	-34.9518445134
1.408	42.4688220645	46.0053698003	44.5557178259	79.9788425565
1.409	42.4803472808	46.0279135677	-21.5052852035	-34.8913078308
1.41	42.4591288832	45.9933039482	-20.931510061	-34.3279311657
1.411	42.4707878248	46.0160925149	44.2493932247	79.9050645232
1.412	42.4819443435	46.0384142351	-21.936355859	-35.2616240382
1.413	42.4603037405	46.0034416716	-21.3448501229	-34.6835030317
1.414	42.4392762571	45.9690907277	-20.7101166844	-34.0183847547
1.415	42.4511913683	45.9922552924	44.5403389633	80.3475140333
1.416	42.4626485265	46.0150423017	-21.6260224879	-34.7734953761
1.417	42.4413133701	45.9805535772	-21.0442902446	-34.2039535642
1.418	42.4205929334	45.9467005106	-20.3965832889	-33.5021798015
1.419	42.4328312773	45.9704068426	44.8732711971	80.9148438573
1.42	42.4446199992	45.9937644262	-21.295827508	-34.1996766925
1.421	42.4236096694	45.959844862	-20.7248320878	-33.6394516826
1.422	42.4032055907	45.9265557627	-20.0833253562	-32.9387469888
1.423	42.415751552	45.9508189702	45.1752480567	81.4651620984
1.424	42.4278351923	45.9747168681	-21.0079674721	-33.6693663597
1.425	42.4071080546	45.9413231999	-20.4463080466	-33.1179699302
1.426	42.3869748623	45.9085436953	-19.8200764358	-32.441039443
1.427	42.3675289045	45.8765895504	-19.0718393028	-31.4672502875
1.428	42.381169348	45.9025393894	46.3527264297	83.3669283986
1.429	42.3944453153	45.9284062405	-19.8007919788	-31.633226335
1.43	42.3749027882	45.8970269462	-19.2842621505	-31.1253623366
1.431	42.3881332666	45.9228802378	45.7452190518	82.8319455385
1.432	42.4007312507	45.9480325828	-20.5492508411	-32.5272555947
1.433	42.3804551034	45.9157713885	-20.00304389	-31.9951328635
1.434	42.3607154925	45.8840084609	-19.4761778116	-31.5307223797
1.435	42.3415690731	45.8528653269	-18.8166611493	-30.7555455565
1.436	42.3553931533	45.8793561906	46.4648216963	83.7372729182
1.437	42.3687501248	45.9055142889	-19.7508788705	-31.4210764766
1.438	42.3492592972	45.8743494212	-19.23077631	-30.9086589217
1.439	42.3303202873	45.8437555283	-18.6472434103	-30.2791268229
1.44	42.3120211905	45.8139283998	-17.9509503841	-29.3751302361
1.441	42.3267383001	45.8418917137	47.3851696551	85.3017580509
1.442	42.341012595	45.8696349873	-18.8365799189	-29.8152109385
1.443	42.322418454	45.8400573874	-18.3517021537	-29.3399888873
1.444	42.3365256459	45.8675829236	46.5660859942	84.391061306
1.445	42.3499093682	45.8942264248	-19.7986412644	-31.1040589213
1.446	42.3303720851	45.8633759956	-19.2759250998	-30.5967994928
1.447	42.3113256035	45.8329435271	-18.817038089	-30.2681375146
1.448	42.292805368	45.8029954238	-18.2234329879	-29.628069222
1.449	42.2749318315	45.7738218782	-17.5236399174	-28.719021976
1.45	42.2900783083	45.8024427182	47.8165934384	85.9607020617
1.451	42.3047770613	45.8308328533	-18.4190874696	-29.1804319024
1.452	42.2865961565	45.8018889255	-17.9427220225	-28.707423687
1.453	42.2689285228	45.7734899352	-17.3925455213	-28.0905570984
1.454	42.2518614975	45.7458312701	-16.7415050566	-27.2267731428
1.455	42.2677487828	45.7758878966	48.5160757005	87.3400260806
1.456	42.2831201001	45.8056187308	-17.7734411955	-27.8783575296
1.457	42.265571573	45.7779601027	-17.3236129284	-27.4388988614
1.458	42.2484947919	45.750783232	-16.829949379	-26.9148426056
1.459	42.2641676343	45.7808623107	48.1756341755	87.0730000734
1.46	42.2791522895	45.8102045729	-18.2063237131	-28.3884755373
1.461	42.2611808287	45.7820449454	-17.7365979552	-27.9307794571
1.462	42.2436564479	45.7542769742	-17.3121636212	-27.6051629186
1.463	42.2266161505	45.7269726647	-16.7684312463	-27.0034561157
1.464	42.2423905962	45.7570348835	48.317322582	87.1278936267
1.465	42.257531597	45.7864620013	-18.0353209078	-28.2736580968
1.466	42.2397291481	45.7584161027	-17.5695769489	-27.8181390762
1.467	42.2223832622	45.7307870382	-17.1221948564	-27.4399898648
1.468	42.2055415984	45.7036702046	-16.5611327887	-26.7936773896
1.469	42.1893054413	45.6773151229	-15.9111815393	-25.9164859056
1.47	42.2060200953	45.7086836057	49.3404897153	88.6534514427
1.471	42.2222003317	45.7397061569	-16.9800170362	-26.6083489656
1.472	42.20543509	45.7133107341	-16.5504664183	-26.1824967861
1.473	42.1891149645	45.6873674378	-16.0897845328	-25.7040959001
1.474	42.1733039688	45.6620183828	-15.5322069228	-24.9940140247
1.475	42.1903223396	45.6941583078	49.5689485967	89.2738640308
1.476	42.2066969547	45.7257293474	-16.8197184503	-26.1317848563
1.477	42.190089385	45.6998057393	-16.3954209983	-25.7154313326
1.478	42.1738945798	45.6742633114	-15.994189322	-25.3694244623
1.479	42.158153364	45.6491885002	-15.4882423878	-24.7801981568
1.48	42.1751741197	45.6814404885	49.5297537446	89.2841748595
1.481	42.1914940558	45.7129795735	-16.8898814619	-26.2060049772
1.482	42.1748182122	45.6869821193	-16.4618058801	-25.7889034748
1.483	42.1585445711	45.6613299836	-16.0854763091	-25.5153677464
1.484	42.1427023693	45.6360786506	-15.5989272296	-24.9872983694
1.485	42.1273901485	45.6114655288	-15.025514394	-24.2389453053
1.486	42.1126845611	45.5876940744	-14.3856604099	-23.3039634824
1.487	42.1309122145	45.6216963469	50.8409672379	91.3085084558
1.488	42.1485647333	45.655350231	-15.5359296501	-24.0007404089
1.489	42.1332174679	45.6315334247	-15.1586011946	-23.6328721046
1.49	42.1182547237	45.6080979623	-14.7668873072	-23.2380526662
1.491	42.135902989	45.6417092987	50.0634179115	90.4607255459
1.492	42.1527101059	45.6743319014	-16.4491841197	-25.2155202031
1.493	42.136467935	45.6493156787	-16.0351577103	-24.8169253469
1.494	42.1205789462	45.6245471697	-15.7428199649	-24.7200925946
1.495	42.1050414967	45.6000080543	-15.3320790529	-24.358138144
1.496	42.0899620936	45.5759466066	-14.8267270327	-23.7647573948
1.497	42.0754251108	45.5525780072	-14.247238636	-22.9724411964
1.498	42.0937421591	45.5867914591	50.8813351691	91.3993448615
1.499	42.1114139345	45.6204807374	-15.5377842486	-24.0207882524
1.5	42.0960682258	45.5966488942	-15.1536331475	-23.6428981423
1.501	42.0810942967	45.5731593589	-14.7942251265	-23.3361725807
1.502	42.0665272211	45.5500869545	-14.3399260938	-22.8086361885
1.503	42.0524516521	45.5276375343	-13.8112120032	-22.0902042985
1.504	42.0711626706	45.5626611576	51.2332490087	92.1374510527
1.505	42.0891634913	45.5970480608	-15.2316076159	-23.3636445999
1.506	42.0741188225	45.5738672545	-14.8577299118	-22.9979680777
1.507	42.0594195306	45.5509828184	-14.5408539772	-22.7709041238
1.508	42.0450860137	45.5284368053	-14.1261798739	-22.3211221099
1.509	42.0633912288	45.5630074296	50.7366100848	91.4623708725
1.51	42.0808680062	45.5966365829	-15.7830553651	-24.2040644288
1.511	42.0652822479	45.57262266	-15.3884612024	-23.8237813711
1.512	42.0500328949	45.5488458294	-15.1102448404	-23.7298798561
1.513	42.035117923	45.5252893615	-14.7196988463	-23.3830561042
1.514	42.0206383719	45.5021901501	-14.2394035757	-22.8153666854
1.515	42.0066742692	45.4797535774	-13.6888017952	-22.0577787161
1.516	41.9932869296	45.4581536597	-13.0858775079	-21.1420567036
1.517	42.0127803728	45.4942808045	52.0727639794	93.3963463902
1.518	42.0316299206	45.5299742549	-14.373668313	-22.0094457269
1.519	42.0174292357	45.5081358352	-14.0277017057	-21.6673936248
1.52	42.0035622009	45.4866148897	-13.7063677311	-21.3744974136
1.521	41.9900592307	45.4654846893	-13.2995727658	-20.8859033585
1.522	42.0091821397	45.5015073161	51.5453907549	92.9311569929
1.523	42.0274505304	45.5365918532	-15.0086094141	-22.7620828748
1.524	42.0126263428	45.5140070266	-14.6397657394	-22.4075701237
1.525	41.9981061901	45.491625237	-14.4005396366	-22.3560092449
1.526	41.9838793844	45.4694146329	-14.0530717969	-22.0651988983
1.527	41.9700434777	45.4475996759	-13.6187416613	-21.5647150278
1.528	41.9566761567	45.4263757151	-13.1159003079	-20.8832066059
1.529	41.9438374242	45.4059089814	-12.5615648031	-20.0502608418
1.53	41.9638144755	45.4430481944	52.5156673491	94.3286867142
1.531	41.983083496	45.4796283287	-13.9776261449	-21.1684181094
1.532	41.9692728448	45.4586235719	-13.6436762512	-20.8410953283
1.533	41.9557676325	45.437883849	-13.3667484522	-20.6383504868
1.534	41.9425832153	45.4174454629	-13.0020859241	-20.2384217978
1.535	41.9619662634	45.4540263458	51.7681820095	93.4001876116
1.536	41.9804458013	45.4895507771	-14.8091060519	-22.3513250947
1.537	41.9658187628	45.467373403	-14.4449711144	-22.003423214
1.538	41.9514777036	45.445359475	-14.2371471226	-22.0244326591
1.539	41.937400078	45.4234467676	-13.918104142	-21.8009821773
1.54	41.9236863426	45.4018650129	-13.5093666315	-21.3625272512
1.541	41.9104170184	45.3808150552	-13.0292819142	-20.7373883724
1.542	41.8976549152	45.3604688685	-12.4949244559	-19.9549850225
1.543	41.9176179876	45.3974172175	52.4210692346	93.8516830206
1.544	41.9369278378	45.4337569549	-13.8013687134	-21.1722082496
1.545	41.9232915309	45.4127490063	-13.4712452888	-20.843688786
1.546	41.9099503105	45.3919952945	-13.2111953497	-20.6637348533
1.547	41.8969135506	45.3715222742	-12.8623244762	-20.2823058367
1.548	41.8842609723	45.3515186012	-12.4428321719	-19.7250401974
1.549	41.8720552535	45.3321472424	-11.9686055779	-19.0176774263
1.55	41.8923686475	45.3697537928	52.5953935385	94.2307782769
1.551	41.9119488159	45.4066445795	-13.435056746	-20.4492048025
1.552	41.8986725048	45.3863530169	-13.1175655127	-20.1339203715
1.553	41.8856606759	45.3662699113	-12.9060921073	-20.0322908163
1.554	41.8729062719	45.3463896428	-12.6027159691	-19.728246212
1.555	41.8604921229	45.3269021906	-12.2255820036	-19.246658206
1.556	41.8484841456	45.3079727115	-11.7903727293	-18.6123000383
1.557	41.8688265863	45.3457145372	52.4752542377	94.0959513187
1.558	41.8883948708	45.382653302	-13.3386853337	-20.218421638
1.559	41.8752138209	45.3625904889	-13.023414433	-19.907204628
1.56	41.8622842125	45.3427082417	-12.8358023167	-19.8572896719
1.561	41.8495896376	45.3229793092	-12.5533475876	-19.6005754471
1.562	41.8372157518	45.3035980298	-12.1944238544	-19.1619832516
1.563	41.8252311354	45.2847339663	-11.7748089433	-18.56614393
1.564	41.845459619	45.3222859826	52.2317760587	93.670176506
1.565	41.8649018201	45.3589980098	-13.3473739028	-20.2461221814
1.566	41.8517129742	45.3389078262	-13.0303179622	-19.93424505
1.567	41.838773691	45.3189899232	-12.8482484818	-19.9015610218
1.568	41.8260646143	45.2992097368	-12.569904983	-19.6588118076
1.569	41.8136727382	45.2797647276	-12.2138472199	-19.2312065363
1.57	41.8016678264	45.2608273352	-11.79597646	-18.6435783505
1.571	41.7901042923	45.242544682	-11.331091702	-17.9217280746
1.572	41.7790224282	45.2250383034	-10.8326365352	-17.0910291076
1.573	41.8001218985	45.2639786456	53.0315770507	94.9717135429
1.574	41.8205269864	45.3023154815	-12.221401155	-18.2980416417
1.575	41.8084443942	45.2841559948	-11.943783164	-18.0209317803
1.576	41.7965892904	45.2661830502	-11.7664244771	-17.9249574542
1.577	41.7849522233	45.248393307	-11.5077097416	-17.6545288563
1.578	41.773606622	45.2309507981	-11.1834927201	-17.230488956
1.579	41.7940880955	45.2692403304	52.1464395523	93.8095534444
1.58	41.8136692303	45.3064674855	-12.9841699004	-19.355243206
1.581	41.800837774	45.2872596786	-12.6787427664	-19.0603706241
1.582	41.7882171635	45.2681436444	-12.5624783039	-19.1716979146
1.583	41.7757640944	45.2490251272	-12.3436599374	-19.0653363466
1.584	41.7635716873	45.2301094734	-12.0411541462	-18.765971303
1.585	41.7517156806	45.2115777759	-11.6708594561	-18.29742378
1.586	41.7402563997	45.1935866457	-11.2477023005	-17.6848365664
1.587	41.7292398857	45.1762676413	-10.7853258252	-16.9531722665
1.588	41.7501075951	45.2148261899	52.5207445621	94.0702694654
1.589	41.7702518963	45.2526808258	-12.23214221	-18.3609977961
1.59	41.7581597991	45.2344585795	-11.9520522356	-18.0834947228
1.591	41.7462893527	45.2163983343	-11.7888404727	-18.0369958282
1.592	41.7346244074	45.1984758862	-11.5410500765	-17.8079004884
1.593	41.7232414108	45.1808630649	-11.2249432206	-17.4177422523
1.594	41.7122016871	45.1637101129	-10.8545042872	-16.88816154
1.595	41.7015530553	45.1471451468	-10.442759335	-16.2417708039
1.596	41.7225796526	45.1861023712	52.4959540367	94.1562196612
1.597	41.7428178615	45.2242441838	-12.0195362568	-17.872594595
1.598	41.7309345848	45.2065052674	-11.7470170856	-17.6052382588
1.599	41.7192511196	45.1888860296	-11.6199133396	-17.6332373023
1.6	41.7077386105	45.1713316655	-11.405104816	-17.4754908085
1.601	41.6964765745	45.1540173262	-11.1189672351	-17.1531879306
1.602	41.685529371	45.1370970625	-10.775439918	-16.6873393655
1.603	41.6749478624	45.1207033333	-10.3875772357	-16.1001191139
1.604	41.6958773437	45.1595187338	52.2465398312	93.7309200168
1.605	41.7159972859	45.1974549645	-12.0066554546	-17.8584584594
1.606	41.7041269302	45.1797295359	-11.7340560555	-17.5923988223
1.607	41.692450653	45.1621060345	-11.6184983253	-17.6546038389
1.608	41.6809347756	45.144515382	-11.4132565856	-17.5267013311
1.609	41.6696606874	45.1271369407	-11.1349197626	-17.2301812172
1.61	41.6586944563	45.1101287771	-10.797542572	-16.7861459851
1.611	41.6480885266	45.0936272335	-10.4143167734	-16.2169412374
1.612	41.6378827212	45.0777463821	-9.99729406834	-15.5447615981
1.613	41.6590846874	45.1169185857	52.4012264013	93.8891687393
1.614	41.6795168317	45.1553016866	-11.5369378328	-17.1229670048
1.615	41.6681079138	45.1383045958	-11.2808979154	-16.8712145686
1.616	41.6568834605	45.1214138426	-11.1680087447	-16.9102918506
1.617	41.6458137205	45.104572169	-10.9714712501	-16.773055315
1.618	41.6349745967	45.0879459624	-10.7067764401	-16.4793578386
1.619	41.6244276651	45.0716818361	-10.3870866895	-16.0488949418
1.62	41.6142217434	45.0559060976	-10.0247567892	-15.5025820136
1.621	41.6043938293	45.0407242054	-9.63107132912	-14.8612022996
1.622	41.6257924632	45.0802824254	52.4283391833	93.9776421785
1.623	41.6463953124	45.119004167	-11.2226408124	-16.5341590047
1.624	41.635295033	45.1025898755	-10.9779180884	-16.2944239378
1.625	41.6243608237	45.0862536208	-10.8905004859	-16.3780855536
1.626	41.6135557881	45.0699205616	-10.7195706964	-16.2880328298
1.627	41.60295586	45.0537548902	-10.4802855253	-16.043309927
1.628	41.5926229981	45.0379019042	-10.1854383945	-15.6626622081
1.629	41.6132546489	45.0762492355	51.4487400055	92.3573248982
1.63	41.6329807026	45.1134907559	-11.9966325164	-17.8742840886
1.631	41.6211205494	45.0957477512	-11.7236741185	-17.6117252707
1.632	41.6094316196	45.0780444384	-11.6541855335	-17.7949002981
1.633	41.5978609997	45.0602609065	-11.4870541692	-17.7721635699
1.634	41.5864976177	45.0425917797	-11.2397099137	-17.5660901666
1.635	41.5754144245	45.0252096836	-10.9266765118	-17.198102057
1.636	41.5646702373	45.0082650501	-10.5616978407	-16.6911649704
1.637	41.5543106905	44.9918853549	-10.1573958397	-16.0682255626
1.638	41.5443693823	44.9761754684	-9.72522050142	-15.35154742
1.639	41.5348690551	44.9612185438	-9.27543383837	-14.562301755
1.64	41.5258227788	44.9470772403	-8.81711888313	-13.720305264
1.641	41.5477977302	44.9873746627	52.767021656	94.3151499629
1.642	41.5690716286	45.0270492003	-10.2192249894	-14.9660748243
1.643	41.5589566833	45.0121877807	-10.0106656551	-14.7567642927
1.644	41.5489870628	44.997419077	-9.92857539654	-14.7806431651
1.645	41.5391347035	44.9826977616	-9.77614307404	-14.6619877219
1.646	41.5597593572	45.0213166689	51.0254504681	91.8998023272
1.647	41.5793078683	45.0585072854	-11.9284283519	-17.5185693502
1.648	41.5675141643	45.0411153013	-11.6589797139	-17.26539886
1.649	41.5558494314	45.0236661767	-11.6704861522	-17.6328503489
1.65	41.5442281607	45.0059620235	-11.572055161	-17.7754561305
1.651	41.5327510007	44.9882160835	-11.3822648525	-17.7164239287
1.652	41.5215017411	44.9706194042	-11.1162545085	-17.476934731
1.653	41.5105493553	44.953340839	-10.7885171175	-17.080195725
1.654	41.4999488633	44.9365259113	-10.4124671221	-16.549659729
1.655	41.4897424426	44.920296924	-10.0003740788	-15.9083148837
1.656	41.4799605903	44.9047536525	-9.56333070993	-15.1782281399
1.657	41.470623301	44.8899744153	-9.11124777794	-14.3802463412
1.658	41.4617412424	44.8760173962	-8.65286952257	-13.5337918997
1.659	41.4835911139	44.9159791072	52.352612555	93.4572139382
1.66	41.5047588329	44.955334702	-10.0171747208	-14.7460243702
1.661	41.4948425787	44.9406909104	-9.81533372402	-14.5415589213
1.662	41.4850660912	44.926137834	-9.73764121532	-14.5645938516
1.663	41.4754015588	44.9116311816	-9.59142363071	-14.4487110376
1.664	41.4959077454	44.949935357	50.6037967205	91.057061851
1.665	41.5153407132	44.9868192587	-11.7378609776	-17.2892584205
1.666	41.5037344114	44.9696542531	-11.4747427106	-17.0407528281
1.667	41.4922501635	44.9524279746	-11.4937530756	-17.4118041992
1.668	41.4808012827	44.9349415858	-11.4040086269	-17.5609734058
1.669	41.4694874031	44.9174055673	-11.2237506509	-17.5110636353
1.67	41.4583916215	44.9000086264	-10.9678124785	-17.2828181386
1.671	41.4475825031	44.8829177073	-10.6504244208	-16.899019897
1.672	41.4371149042	44.8662768418	-10.2847732902	-16.3827112913
1.673	41.4270310488	44.8502072388	-9.88293743134	-15.7564947009
1.674	41.4173616549	44.8348079518	-9.45585042238	-15.0420793891
1.675	41.4081270824	44.8201569192	-9.0132945776	-14.2599858642
1.676	41.3993384785	44.8063122547	-8.56391322613	-13.429343164
1.677	41.390998902	44.7933137076	-8.11523979902	-12.5677511096
1.678	41.4130723132	44.833689604	52.262062192	93.3195440769
1.679	41.4344654302	44.8734665624	-9.47582834959	-13.7656273842
1.68	41.4250810076	44.859794642	-9.29301673174	-13.5782135129
1.681	41.4158142312	44.8461915785	-9.24053603411	-13.6279134154
1.682	41.4066326485	44.8326033039	-9.12262946367	-13.5486358404
1.683	41.4272690661	44.8712135467	50.3954647183	90.7691213489
1.684	41.4468062551	44.908354137	-11.3210867047	-16.4879407287
1.685	41.4356096268	44.8919838319	-11.0721698999	-16.2526695728
1.686	41.4245130998	44.8755207699	-11.1208840609	-16.6734544635
1.687	41.4134219778	44.8587459012	-11.0613598824	-16.8762829304
1.688	41.4024356264	44.8418663472	-10.9113430381	-16.8828251958
1.689	41.3916373765	44.825068623	-10.6851566434	-16.7126230597
1.69	41.3810964911	44.8085186218	-10.3966141343	-16.3873794675
1.691	41.3708689039	44.7923603441	-10.0585602522	-15.9291759729
1.692	41.3609982235	44.77671587	-9.68280059099	-15.3597722054
1.693	41.3515167931	44.7616859073	-9.28006029129	-14.7001530528
1.694	41.3424467772	44.7473507158	-8.85997146368	-13.9702301025
1.695	41.333801252	44.7337712833	-8.43107914925	-13.188634932
1.696	41.32558528	44.7209906778	-8.00086468458	-12.3725759983
1.697	41.3474442329	44.760972242	51.7187703848	92.3357042074
1.698	41.368615145	44.800318262	-9.37694609165	-13.6436641216
1.699	41.3593288062	44.786768584	-9.19573158026	-13.4556918144
1.7	41.3501555506	44.7732783376	-9.15077972412	-13.5248010159
1.701	41.3410603738	44.7597846332	-9.03957396746	-13.462607801
1.702	41.3321037759	44.7464121141	-8.87362164259	-13.2824304104
1.703	41.323335656	44.7332719823	-8.66261833906	-12.9978331923
1.704	41.3441786833	44.7719935729	50.348672986	90.4410141706
1.705	41.3640509945	44.8094957514	-10.6040504575	-15.4366571307
1.706	41.353559989	44.7941691973	-10.3779607415	-15.2164509296
1.707	41.3431722307	44.7787943279	-10.3975558877	-15.533288002
1.708	41.332812181	44.7631981444	-10.3225435019	-15.659078896
1.709	41.3225666069	44.7475621696	-10.1686047316	-15.6128707528
1.71	41.3125080467	44.7320495745	-9.9485155344	-15.4123194814
1.711	41.3026965031	44.7168049315	-9.67457175255	-15.0769665837
1.712	41.2931801235	44.7019531176	-9.35818755627	-14.6266611218
1.713	41.283996112	44.6875993314	-9.00983536243	-14.0809112787
1.714	41.2751716895	44.6738296358	-8.63900953531	-13.4584800005
1.715	41.2667250757	44.6607118362	-8.25421816111	-12.7771191597
1.716	41.2586664713	44.6482965818	-7.86299067736	-12.0533897281
1.717	41.2509990255	44.6366186168	-7.47190093994	-11.3025403619
1.718	41.2437197744	44.6256981327	-7.08660125732	-10.5384278893
1.719	41.2661016588	44.6668141506	51.8503701091	92.7704637051
1.72	41.2877540379	44.7072055961	-8.54561191797	-11.9875727296
1.721	41.2792852182	44.695298636	-8.39202749729	-11.8263475895
1.722	41.2708880788	44.6833907118	-8.4022513628	-11.9895008802
1.723	41.2625131311	44.6713810624	-8.34764403105	-12.029797852
1.724	41.2542199233	44.6593870416	-8.23877167702	-11.9582438469
1.725	41.2460583471	44.6475148864	-8.08438074589	-11.7860665917
1.726	41.2380697005	44.6358588003	-7.89291238785	-11.5261056423
1.727	41.2592957337	44.675352505	50.3449787498	90.5135151744
1.728	41.2795415358	44.7135830459	-9.85337460041	-14.0524334908
1.729	41.2697894573	44.6996301501	-9.65078240633	-13.8533579707
1.73	41.260111121	44.6855881264	-9.70589023829	-14.230689466
1.731	41.250423386	44.671259918	-9.66957980394	-14.425727427
1.732	41.2408103299	44.6568192741	-9.55653244257	-14.4555604458
1.733	41.2313427685	44.6424235162	-9.3785905838	-14.3359552026
1.734	41.2220798554	44.6282131916	-9.14723545313	-14.0846940875
1.735	41.2130696494	44.6143108262	-8.8731765151	-13.7200367451
1.736	41.2043499185	44.6008207733	-8.56628543139	-13.2600690126
1.737	41.1959489979	44.587829587	-8.23555576801	-12.7223035693
1.738	41.1878866763	44.5754067292	-7.88908731937	-12.1234120727
1.739	41.180175089	44.563605502	-7.53408747911	-11.4790423512
1.74	41.1728196015	44.5524641362	-7.1768874526	-10.803689301
1.741	41.1658196737	44.5420069874	-6.82296830416	-10.1106084585
1.742	41.1591696909	44.5322458022	-6.47699719667	-9.41176187992
1.743	41.1528597572	44.5231810255	-6.14287030697	-8.71779149771
1.744	41.1468764416	44.5148031215	-5.82376092672	-8.03801649809
1.745	41.1412034748	44.5070938879	-5.52217268944	-7.38045084476
1.746	41.1358223913	44.5000277435	-5.2399943471	-6.75183790922
1.747	41.1595490873	44.5439676181	52.6933863163	94.6315871477
1.748	41.1824610613	44.5869462861	-6.86943823099	-8.67425113916
1.749	41.1756398209	44.5783238822	-6.77304261923	-8.57055693865
1.75	41.1687987836	44.5695601327	-6.90903204679	-8.95694208145
1.751	41.1618534823	44.5604645079	-6.98157048225	-9.23430734873
1.752	41.1548629624	44.5511427708	-6.99946928024	-9.40916693211
1.753	41.1478784205	44.5416942075	-6.96961462498	-9.48795980215
1.754	41.1409441543	44.532210573	-6.89891773462	-9.47930902243
1.755	41.162604966	44.5727158106	50.2205411196	90.4897840619
1.756	41.1831550609	44.6116418737	-9.12035137415	-12.6376577616
1.757	41.1741252398	44.5990923284	-8.93929088116	-12.4614329338
1.758	41.1651134607	44.5863402593	-9.08426731825	-13.0427052975
1.759	41.1560056117	44.5731033806	-9.13143074512	-13.4310520887
1.76	41.1468921359	44.5595664478	-9.095520854	-13.6428135037
1.761	41.1378503349	44.5458988781	-8.98808115721	-13.6923260093
1.762	41.1289460533	44.5322545088	-8.82048195601	-13.5964125991
1.763	41.1202340919	44.518769943	-8.60344076157	-13.3727190495
1.764	41.111758902	44.5055640745	-8.34693920612	-13.0390178561
1.765	41.1035531619	44.4927343352	-8.06454098225	-12.6204608083
1.766	41.0956384942	44.480356936	-7.76479434967	-12.1343374848
1.767	41.0880318968	44.4684973813	-7.44840049744	-11.5847718716
1.768	41.08074672	44.4572117343	-7.12195318937	-10.9865222573
1.769	41.073790092	44.4465417751	-6.79130268097	-10.3533960581
1.77	41.0671636508	44.436515999	-6.46157985926	-9.69815635681
1.771	41.0608642496	44.4271506901	-6.13722258806	-9.0324613452
1.772	41.0548846356	44.4184510497	-5.82200533152	-8.36681962013
1.773	41.0492140958	44.4104123558	-5.51907414198	-7.71056818962
1.774	41.0438390663	44.4030211371	-5.23098498583	-7.0718691349
1.775	41.0387437007	44.3962563408	-4.95974630117	-6.45772367716
1.776	41.0339066952	44.3900839758	-4.71426469088	-5.8870062232
1.777	41.0293031537	44.3844605604	-4.49281829596	-5.35982459784
1.778	41.0249106405	44.3793440174	-4.29220801592	-4.87326151133
1.779	41.0207083311	44.3746926187	-4.11241078377	-4.42953586578
1.78	41.0166755855	44.3704628734	-3.95308053493	-4.02995473146
1.781	41.0127922402	44.3666103878	-3.8136100173	-3.67501664162
1.782	41.0090388473	44.3630906295	-3.6931759119	-3.36449986696
1.783	41.0053968683	44.3598596041	-3.59078192711	-3.09755092859
1.784	41.0018488285	44.3568744426	-3.50529789925	-2.87277209759
1.785	40.9983784317	44.3540939034	-3.4354955554	-2.68830639124
1.786	40.9949706434	44.3514787902	-3.38008105755	-2.54191994667
1.787	41.0198245419	44.3980332915	53.0878779888	95.6509225368
1.788	41.0437114696	44.4429911129	-5.31402260065	-5.7352797389
1.789	41.0384204851	44.4372813033	-5.2679464221	-5.68433940411
1.79	41.0329905017	44.4311932824	-5.59202033281	-6.49170249701
1.791	41.027273708	44.4243614555	-5.84156709909	-7.17195129395
1.792	41.0213403508	44.4169106954	-6.02514731884	-7.72956883907
1.793	41.015253422	44.4089621781	-6.14871025085	-8.1674657464
1.794	41.0090697476	44.4006325605	-6.21863865852	-8.49176961184
1.795	41.0028397997	44.3920315694	-6.2412571311	-8.7102124095
1.796	40.9966078064	44.3832607128	-6.22272956371	-8.83150082827
1.797	40.9904119517	44.3744125035	-6.16897988319	-8.86491781473
1.798	40.9842846443	44.3655700244	-6.08563482761	-8.8200404644
1.799	40.9782528369	44.3568067408	-5.97798025608	-8.70652675629
1.8	40.9723383819	44.3481865053	-5.8509297967	-8.53394418955
1.801	40.9665584147	44.3397637181	-5.70900446177	-8.31163036823
1.802	40.9609257529	44.3315836143	-5.55631935596	-8.04857724905
1.803	40.9554493033	44.3236826577	-5.39657974243	-7.75333589315
1.804	40.9501344721	44.3160890192	-5.23308265209	-7.43394100666
1.805	40.9449835686	44.3088231233	-5.06872445345	-7.09785085917
1.806	40.9399961997	44.3018982457	-4.90601325035	-6.75190448761
1.807	40.9351696505	44.2953211475	-4.74708521366	-6.40229189396
1.808	40.9304992457	44.2890927327	-4.5937243104	-6.05453795195
1.809	40.9259786915	44.2832087146	-4.44738417864	-5.71349823475
1.81	40.9216003932	44.2776602834	-4.30921238661	-5.38336414099
1.811	40.9173557494	44.2724347618	-4.18007516861	-5.06767904758
1.812	40.91323542	44.2675162422	-4.06058365107	-4.76936018467
1.813	40.9092295682	44.2628861978	-3.95112001896	-4.49072861671
1.814	40.9053280765	44.2585240613	-3.85186338425	-4.23354440928
1.815	40.9015207374	44.2544077665	-3.76281493902	-3.9990452528
1.816	40.8977974184	44.2505142492	-3.68382304907	-3.78798931837
1.817	40.8941482037	44.2468199047	-3.61460644007	-3.60069984198
1.818	40.8905635122	44.2433009993	-3.55477643013	-3.43711084127
1.819	40.8870341953	44.2399340371	-3.50385755301	-3.29681360722
1.82	40.883551613	44.236696079	-3.4613070488	-3.17910271883
1.821	40.8801076935	44.2335650171	-3.4265319705	-3.08302122355
1.822	40.8766949748	44.2305198045	-3.39890557528	-3.00740408897
1.823	40.8733066314	44.2275406423	-3.37778115273	-2.95092016459
1.824	40.8699364886	44.2246091267	-3.36250460148	-2.91211116314
1.825	40.8665790235	44.221708357	-3.35242557526	-2.88942831755
1.826	40.8632293575	44.2188230098	-3.34690648317	-2.88126605749
1.827	40.8598832389	44.2159393804	-3.34533071518	-2.88599264622
1.828	40.8565370191	44.2130453954	-3.34710890055	-2.90197736025
1.829	40.8531876226	44.2101305993	-3.35168415308	-2.92761492729
1.83	40.8498325126	44.2071861186	-3.35853588581	-2.96134638786
1.831	40.8464696532	44.204204607	-3.36718291044	-3.00167691708
1.832	40.8430974692	44.2011801732	-3.37718510628	-3.0471906662
1.833	40.8397148043	44.1981082966	-3.38814467192	-3.09656256437
1.834	40.8363208792	44.1949857315	-3.39970576763	-3.14856755733
1.835	40.8329152488	44.1918104043	-3.41155493259	-3.2020868659
1.836	40.8294977617	44.1885813044	-3.42341929674	-3.25611293316
1.837	40.8260685194	44.1852983727	-3.43506544828	-3.30975061655
1.838	40.8226278379	44.1819623884	-3.44629740715	-3.36221796274
1.839	40.8191762119	44.1785748573	-3.45695459843	-3.41284435987
1.84	40.8157142802	44.1751379013	-3.46690899134	-3.46106761694
1.841	40.8122427941	44.1716541529	-3.47606319189	-3.50642937422
1.842	40.808762589	44.1681266529	-3.48434692621	-3.54857045412
1.843	40.805274558	44.1645587558	-3.49171495438	-3.58722370863
1.844	40.8017796286	44.16095404	-3.49814403057	-3.62220799923
1.845	40.7982787414	44.157316226	-3.50363022089	-3.65342003107
1.846	40.7947728333	44.1536491022	-3.50818610191	-3.68082755804
1.847	40.7912628209	44.149956458	-3.51183867455	-3.7044608593
1.848	40.7877495884	44.146242025	-3.51462632418	-3.7244052887
1.849	40.7842339765	44.1425094257	-3.51659744978	-3.74079334736
1.85	40.7807167741	44.1387621305	-3.51780742407	-3.75379705429
1.851	40.7771987117	44.1350034215	-3.5183172822	-3.76362097263
1.852	40.7736804571	44.1312363637	-3.51819193363	-3.77049469948
1.853	40.770162612	44.1274637828	-3.51749831438	-3.77466702461
1.854	40.7666457108	44.1236882496	-3.51630413532	-3.77639943361
1.855	40.7631302202	44.1199120696	-3.51467704773	-3.77596074343
1.856	40.7596165402	44.1161372781	-3.51268297434	-3.77362221479
1.857	40.7561050059	44.1123656406	-3.51038569212	-3.76965284348
1.858	40.7525958901	44.1085986564	-3.5078458786	-3.76431560516
1.859	40.7490894068	44.1048375665	-3.50512069464	-3.75786405802
1.86	40.7455857149	44.1010833647	-3.50226318836	-3.75053954124
1.861	40.7420849223	44.0973368105	-3.49932211637	-3.74256885052
1.862	40.7385870904	44.093598445	-3.49634170532	-3.73416221142
1.863	40.7350922389	44.0898686078	-3.49336129427	-3.72551220655
1.864	40.7316003504	44.0861474555	-3.49041575193	-3.71679252386
1.865	40.7281113751	44.0824349804	-3.48753505945	-3.70815759897
1.866	40.7246252352	44.0787310305	-3.48474478722	-3.6997422576
1.867	40.7211418297	44.0750353284	-3.48206609488	-3.69166201353
1.868	40.7176610387	44.0713474908	-3.47951591015	-3.68401318789
1.869	40.7141827271	44.0676670473	-3.47710728645	-3.67687386274
1.87	40.7107067487	44.0639934581	-3.47484964132	-3.67030447721
1.871	40.7072329495	44.0603261314	-3.47274875641	-3.66434884071
1.872	40.7037611712	44.0566644393	-3.47080773115	-3.65903544426
1.873	40.7002912541	44.0530077324	-3.46902656555	-3.65437841415
1.874	40.6968230392	44.0493553534	-3.46740323305	-3.65037953854
1.875	40.693356371	44.0457066494	-3.46593302488	-3.6470285058
1.876	40.6898910996	44.0420609825	-3.46460986137	-3.64430528879
1.877	40.6864270818	44.0384177394	-3.4634257555	-3.64218103886
1.878	40.6829641831	44.034776339	-3.46237176657	-3.64061963558
1.879	40.6795022784	44.0311362399	-3.46143764257	-3.63957864046
1.88	40.6760394432	44.0274937647	-3.46423280239	-3.6453717351
1.881	40.6725734206	44.0238446347	-3.46781241894	-3.65288829803
1.882	40.6691038623	44.020187911	-3.47130423784	-3.66055911779
1.883	40.6656308728	44.0165234977	-3.47467470169	-3.66826742887
1.884	40.6621545889	44.0128514128	-3.47789317369	-3.67590248585
1.885	40.6586751751	44.0091717795	-3.48093438148	-3.6833640933
1.886	40.6551928187	44.0054848155	-3.48377847672	-3.69056397676
1.887	40.6517077243	44.0017908207	-3.48641049862	-3.69742554426
1.888	40.6482201089	43.9980901658	-3.48882031441	-3.70388418436
1.889	40.6447301979	43.9943832805	-3.49100160599	-3.7098865509
1.89	40.6412382213	43.990670642	-3.49295175076	-3.7153903842
1.891	40.6377444097	43.986952765	-3.49467128515	-3.72036367655
1.892	40.6342489925	43.9832301911	-3.49616318941	-3.72478419542
1.893	40.6307521944	43.9795034798	-3.49743300676	-3.72863852978
1.894	40.6272542338	43.9757731996	-3.49848812819	-3.73192185163
1.895	40.6237553211	43.9720399205	-3.49933731556	-3.73463642597
1.896	40.6202556572	43.9683042067	-3.49999058247	-3.73679119349
1.897	40.6167554324	43.9645666106	-3.50045889616	-3.73840099573
1.898	40.6132548261	43.9608276673	-3.50075387955	-3.73948562145
1.899	40.6097540056	43.95708789	-3.50088715553	-3.74006897211
1.9	40.6062531266	43.9533477662	-3.50087088346	-3.74017858505
1.901	40.6027523328	43.9496077547	-3.50071692467	-3.73984444141
1.902	40.5992517557	43.945868283	-3.50043720007	-3.73909884691
1.903	40.5957515156	43.9421297459	-3.50004291534	-3.73797547817
1.904	40.5922517216	43.9383925038	-3.49954515696	-3.73650878668
1.905	40.5887524719	43.9346568826	-3.49895429611	-3.73473364115
1.906	40.5852538547	43.9309231735	-3.49827998877	-3.73268467188
1.907	40.5817559614	43.9271916548	-3.49750673771	-3.73035275936
1.908	40.5782588776	43.9234625772	-3.4966609478	-3.72780239582
1.909	40.5747626678	43.9197361361	-3.49575847387	-3.72507977486
1.91	40.5712673854	43.9160124884	-3.49480634928	-3.72221571207
1.911	40.5677730768	43.9122917606	-3.49381095171	-3.71923977137
1.912	40.5642797824	43.9085740511	-3.49277794361	-3.71617931128
1.913	40.5607875373	43.9048594316	-3.49171221256	-3.71305978298
1.914	40.5572963722	43.9011479494	-3.4906180501	-3.70990455151
1.915	40.5538063136	43.8974396298	-3.4894990325	-3.7067347765
1.916	40.550317385	43.8937344776	-3.4883581996	-3.70356959105
1.917	40.5468296068	43.8900324799	-3.487198174	-3.70042592287
1.918	40.5433429973	43.8863336075	-3.48602086306	-3.69731885195
1.919	40.5398575729	43.8826378174	-3.4848279357	-3.69426137209
1.92	40.5363733486	43.8789450544	-3.48362064362	-3.69126456976
1.921	40.5328903384	43.8752552532	-3.48239982128	-3.6883379221
1.922	40.5294085554	43.8715683397	-3.48116624355	-3.68548905849
1.923	40.5259280122	43.8678842331	-3.47992020845	-3.68272423744
1.924	40.5224487211	43.8642028468	-3.4786619544	-3.68004834652
1.925	40.5189706942	43.8605240902	-3.47739171982	-3.6774649024
1.926	40.5154939436	43.8568478695	-3.47610938549	-3.67497646809
1.927	40.5120184815	43.853174089	-3.47481495142	-3.6725845933
1.928	40.5085443199	43.8495026519	-3.473508358	-3.67028969526
1.929	40.505071471	43.845833461	-3.47218942642	-3.6680919528
1.93	40.5015999472	43.8421664198	-3.47085815668	-3.66599059105
1.931	40.4981297609	43.8385014323	-3.46951460838	-3.66398435831
1.932	40.4946609242	43.8348384043	-3.46815866232	-3.66207176447
1.933	40.4911934496	43.831177243	-3.46679061651	-3.66025084257
1.934	40.487727349	43.8275178579	-3.46541059017	-3.65851944685
1.935	40.4842626342	43.8238601604	-3.46401882172	-3.65687543154
1.936	40.4807993169	43.8202040645	-3.46261584759	-3.65531635284
1.937	40.4773374079	43.8165494865	-3.46120220423	-3.65383982658
1.938	40.4738769176	43.8128963448	-3.45977842808	-3.65244346857
1.939	40.4704178558	43.8092445606	-3.45834517479	-3.65112501383
1.94	40.4669602315	43.8055940569	-3.45690339804	-3.64988237619
1.941	40.4635040528	43.8019447591	-3.45545399189	-3.64871329069
1.942	40.4600493269	43.7982965946	-3.45399791002	-3.64761584997
1.943	40.4565960598	43.7946494926	-3.45253628492	-3.64658814669
1.944	40.4531442565	43.7910033843	-3.45107024908	-3.64562851191
1.945	40.4496939208	43.7873582024	-3.4496011138	-3.64473539591
1.946	40.4462450553	43.783713881	-3.44812995195	-3.64390730858
1.947	40.4427976612	43.7800703558	-3.44665831327	-3.64314305782
1.948	40.4393517384	43.7764275637	-3.44518738985	-3.64244127274
1.949	40.4359072854	43.7727854426	-3.44371861219	-3.64180088043
1.95	40.4324642994	43.7691439318	-3.44225335121	-3.64122080803
1.951	40.4290227762	43.7655029713	-3.44079309702	-3.64070022106
1.952	40.4255827101	43.7618625023	-3.43933916092	-3.64023792744
1.953	40.4221440941	43.7582224667	-3.43789285421	-3.63983315229
1.954	40.4187069198	43.7545828077	-3.43645566702	-3.63948482275
1.955	40.4152711777	43.7509434693	-3.43502867222	-3.63919198513
1.956	40.4118368566	43.7473043964	-3.43361347914	-3.63895374537
1.957	40.4084039443	43.7436655351	-3.43221104145	-3.63876885176
1.958	40.4049724276	43.7400268326	-3.43082261086	-3.63863629103
1.959	40.4015422916	43.7363882371	-3.42944920063	-3.63855475187
1.96	40.398113521	43.7327496983	-3.42809200287	-3.63852286339
1.961	40.3946860991	43.7291111673	-3.42675191164	-3.63853919506
1.962	40.3912600082	43.7254725966	-3.42542982101	-3.63860213757
1.963	40.3878352301	43.7218339406	-3.42412650585	-3.63870996237
1.964	40.3844117455	43.7181951551	-3.42284280062	-3.63886094093
1.965	40.3809895345	43.7145561982	-3.42157918215	-3.6390529871
1.966	40.3775685767	43.7109170297	-3.4203363657	-3.6392840147
1.967	40.3741488512	43.7072776119	-3.41911476851	-3.63955169916
1.968	40.3707303364	43.7036379091	-3.4179148078	-3.6398537755
1.969	40.3673130385	43.6999979374	-3.41668105125	-3.64008975029
1.97	40.3638969852	43.6963577544	-3.41542547941	-3.64027619362
1.971	40.360482174	43.6927173689	-3.41419690847	-3.64049494267
1.972	40.3570685777	43.6890767491	-3.41299569607	-3.64074462652
1.973	40.3536561686	43.6854358649	-3.41182255745	-3.64102369547
1.974	40.3502449185	43.6817946879	-3.41067767143	-3.64133036137
1.975	40.3468347991	43.6781531915	-3.40956109762	-3.64166235924
1.976	40.3434257822	43.6745113519	-3.40847271681	-3.64201700687
1.977	40.3400178397	43.6708691476	-3.40741223097	-3.64239162207
1.978	40.336610944	43.6672265602	-3.40637922287	-3.64278322458
1.979	40.3332050678	43.6635835744	-3.40537309647	-3.64318829775
1.98	40.3298001847	43.6599401785	-3.4043931365	-3.64360356331
1.981	40.3263962689	43.656296364	-3.40343844891	-3.64402538538
1.982	40.3229932956	43.6526521264	-3.40250819921	-3.64444994926
1.983	40.3195912408	43.6490074646	-3.40160143375	-3.64487349987
1.984	40.3161900816	43.6453623818	-3.40071702003	-3.6452921629
1.985	40.3127897962	43.6417168848	-3.39985376596	-3.64570194483
1.986	40.309390364	43.6380709842	-3.39901077747	-3.64609909058
1.987	40.3059917653	43.6344246948	-3.39818650484	-3.64647978544
1.988	40.3025939821	43.6307780349	-3.397380054	-3.64684009552
1.989	40.299196997	43.6271310265	-3.39659005404	-3.64717656374
1.99	40.2958007944	43.6234836956	-3.39581519365	-3.6474853754
1.991	40.2924053596	43.6198360714	-3.39505428076	-3.64776313305
1.992	40.2890106794	43.6161881866	-3.39430612326	-3.64800655842
1.993	40.2856167417	43.6125400771	-3.39356946945	-3.64821249247
1.994	40.2822235354	43.6088917819	-3.39284300804	-3.64837795496
1.995	40.2788310511	43.6052433428	-3.39212566614	-3.64850008488
1.996	40.2754392801	43.6015948046	-3.39141625166	-3.64857637882
1.997	40.2720482152	43.5979462143	-3.3907135725	-3.6486043334
1.998	40.2686578502	43.5942976213	-3.39001655579	-3.64858180285
1.999	40.2652681798	43.590649077	-3.38932418823	-3.64850670099
[truncated: 48,174 more rows]
