# Supplementary material for: Roll Angle Estimation of a Motorcycle through Inertial Measurements
Source: Sensors (Basel). 2021 Oct 5;21(19):6626. doi: 10.3390/s21196626 (PMC8512544; doi:10.3390/s21196626)
Supplement: Supplementary file 1 [file sensors-21-06626-s001.zip › supplementary_material/WheelSensor_slope.csv]

0	0	0	83.4533173708	18.9640474004
0.001	0.11526149757	0.0118715129392	147.069677769	4.77897847798
0.002	0.257357602596	0.0135369914037	137.122532283	-1.44802154888
0.003	0.390116576148	0.0107832147451	128.39541482	-4.05953176833
0.004	0.514649845149	0.00629428024892	120.671123181	-4.91833722411
0.005	0.631887058484	0.0013605879001	113.80330349	-4.94904747354
0.006	0.74262961813	-0.00341818019771	107.681815801	-4.60848872208
0.007	0.847579725295	-0.00778260536852	102.218398529	-4.12036161956
0.008	0.947358495422	-0.0116389778274	97.3391417251	-3.59238329817
0.009	1.04251825891	-0.0149725504163	92.9803852447	-3.07476187971
0.01	1.13355163116	-0.0178046139104	89.0863592715	-2.58936510851
0.011	1.22089867339	-0.020171421454	85.6077251723	-2.14424997853
0.012	1.30495283264	-0.0221139877094	82.5005933346	-1.7408825323
0.013	1.38606603128	-0.0236732840387	79.7258039512	-1.37771012637
0.014	1.46455311405	-0.0248880969259	77.2483615746	-1.05191564802
0.015	1.54069577827	-0.0257941883419	75.0369668769	-0.760267183923
0.016	1.61474606946	-0.0264240814258	73.0636154959	-0.499518983904
0.017	1.68692950081	-0.0268071364113	71.3032472149	-0.266590987199
0.018	1.75744784218	-0.026969751939	69.7334355236	-0.0586400680272
0.019	1.82648161551	-0.0269356115841	68.3341111351	0.12692077783
0.02	1.89418899206	-0.0267259422956	67.0806419658	0.292417799107
0.021	1.96071500465	-0.0263597548692	65.9713832038	0.439957053762
0.022	2.02619256918	-0.0258540604126	64.9837458562	0.571431859353
0.023	2.09073706516	-0.0252240807398	64.105246111	0.688527486328
0.024	2.15445187882	-0.0244834392685	63.3243812125	0.792755456202
0.025	2.21742949924	-0.0236443272067	62.6308596282	0.885468667424
0.026	2.27975266573	-0.0227176539464	62.0154733403	0.967877853161
0.027	2.34149539428	-0.0217131817951	61.4699837727	1.04106644951
0.028	2.402723896	-0.0206396465864	60.98701966	1.10600396784
0.029	2.46349739865	-0.0195048656076	60.5599856359	1.16355798971
0.03	2.52386888168	-0.0183158341573	60.182980432	1.21450491088
0.031	2.58388573374	-0.0170788119232	59.8507236867	1.25953955728
0.032	2.64359034082	-0.0157994002509	59.5584904655	1.29928378748
0.033	2.70302061239	-0.0144826112637	59.302052686	1.33429418686
0.034	2.7622104521	-0.0131329296961	59.0776267241	1.36506894835
0.035	2.82119017874	-0.0117543682091	58.8818265508	1.39205402555
0.036	2.87998690292	-0.0103505168789	58.7116218189	1.41564863501
0.037	2.93862486402	-0.00892458747301	58.5643003775	1.43621017668
0.038	2.99719780536	0.0249581852139	58.5815823077	66.329335197
0.039	3.05587006654	0.115261845895	58.7629400402	114.277986164
0.04	3.11477510101	0.253248313537	59.047128906	161.694949119
0.041	3.17400859745	0.438286674408	59.4198639853	208.381772623
0.042	3.23365251613	0.669585996645	59.8679733715	254.216871852
0.043	3.33192790956	0.945206852122	136.682813488	297.024839101
0.044	3.45193048196	1.26380398253	103.322331305	340.169421722
0.045	3.57562192822	1.62477555542	144.060561219	381.77372406
0.046	3.73958102695	2.02689320413	183.857636242	422.461573341
0.047	3.9427269594	2.46925806072	222.434228648	462.268139849
0.048	4.18377807434	2.95100229638	259.668001237	501.22033147
0.049	4.46133035572	3.47128379535	295.436561526	539.34266647
0.05	4.77386091473	4.02928342142	329.624556484	576.656585659
0.051	5.11973680065	4.62420170934	362.127215368	613.1799902
0.052	5.49722657076	5.25525515183	392.852324843	648.926894761
0.053	5.90451344378	5.92167217281	421.721421196	683.907147213
0.054	6.33970940913	6.62268884294	448.670509506	718.126193038
0.055	6.80086988708	7.3575443765	473.650446403	751.584874083
0.056	7.28600863966	8.12547644138	496.627058746	784.279255676
0.057	7.79311269125	8.92571630791	517.581044439	816.200477388
0.058	8.32015705812	9.75748385782	536.507689313	847.334622427
0.059	8.86511911637	10.6199824688	553.416427188	877.662599465
0.06	9.42599246286	11.512393783	568.330265785	907.160029076
0.061	10.0008001448	12.43387236	581.285098115	935.79712492
0.062	10.5876071523	13.3835402012	592.328916776	963.538557404
0.063	11.1845320841	14.3604811223	601.520946941	990.343284714
0.064	11.7897579139	15.363734931	608.93071268	1016.16433278
0.065	12.4015417954	16.3922913482	614.637050334	1040.94850162
0.066	13.0182238616	17.4450835843	618.727081994	1064.63597058
0.067	13.6382349834	18.5209814539	621.295161579	1087.15976865
0.068	14.2601034669	19.6187838723	622.441805509	1108.44506814
0.069	14.8824606794	20.7372105311	622.272619524	1128.40824952
0.07	15.5040456056	21.8748924918	620.897232726	1146.95567175
0.071	16.1237083467	23.0303613591	618.428249451	1163.98206296
0.072	16.7404125859	24.2020366005	614.980229086	1179.36841973
0.073	17.3532370522	25.3882104398	610.668703414	1192.97925894
0.074	17.9613760241	26.5870295632	605.609240526	1204.65898779
0.075	18.5641389263	27.7964725467	599.916563859	1214.22697922
0.076	19.1609490755	29.0143212457	593.703734434	1221.47041889
0.077	19.7513416449	30.2381223909	587.081404417	1226.13187135
0.078	20.3349600113	31.4476350299	580.155328426	1192.89340679
0.079	20.9115713767	32.6137511778	573.067402233	1139.33888888
0.08	21.4810738857	33.7190909506	565.937615762	1071.34065669
0.081	22.0434795902	34.7503125874	558.873793236	991.102617077
0.082	22.5989039268	35.6962972252	551.974880113	900.866658436
0.083	23.1475567054	36.5481629155	545.330677045	802.864722128
0.084	23.6897330059	37.2964007847	539.021923931	693.611016422
0.085	24.2258060212	37.931656796	533.124106745	576.901006026
0.086	24.7562178961	38.4503401916	527.699643027	460.465785174
0.087	25.2814648167	38.8540900531	522.794198031	347.033937808
0.088	25.8447567478	39.1466790458	603.789664343	238.144047663
0.089	26.4460847714	39.3339378346	598.866382835	136.373529922
0.09	27.042888719	39.4231045057	594.741512358	41.9598122016
0.091	27.6339523178	39.4218398448	587.385685125	-44.4891338414
0.092	28.2096857718	39.3383416554	564.081223033	-122.507245041
0.093	28.7173622071	39.1811978985	451.271647429	-191.780268739
0.094	29.1549820642	38.9584954733	423.968066888	-253.624581637
0.095	29.564210981	38.677902017	394.489766669	-307.562331077
0.096	29.9432459381	38.3471735066	363.580147587	-353.894689636
0.097	30.2909804432	37.973747822	331.888862498	-392.956679589
0.098	30.6069116927	37.5647838446	299.973636516	-424.971275179
0.099	30.891049033	37.1294541881	268.301044196	-445.688037832
0.1	31.1438253767	36.6777628307	237.251643043	-457.694676979
0.101	31.3660189793	36.2182362292	207.135562196	-461.358526049
0.102	31.5586859593	35.7589836252	178.19839773	-457.146681977
0.103	31.7231000008	35.3076024212	150.629685386	-445.615725901
0.104	31.8607003054	34.8710940732	124.570923785	-427.400970133
0.105	31.9730472269	34.4557909856	100.122919223	-403.205205055
0.106	32.061784851	34.0672948699	77.352328998	-373.787026434
0.107	32.1286096974	33.7104269534	56.2973636771	-339.948806542
0.108	32.175244713	33.3891903647	36.9726676047	-302.524370798
0.109	32.2034177645	33.1067449551	19.3734353613	-262.366448396
0.11	32.2148439042	32.8653947426	3.47884401679	-220.333976733
0.111	32.2112107717	32.6665880773	-10.7451090077	-177.279353771
0.112	32.1941665815	32.5109305263	-23.3432713868	-134.035748249
0.113	32.1653102367	32.3982103549	-34.3694181349	-91.4045945089
0.114	32.1261831916	32.3274363498	-43.8846721835	-50.1434157481
0.115	32.0782627581	32.2968875737	-51.9561947389	-10.9541363632
0.116	32.0645709359	32.3039472399	24.572550348	25.073468782
0.117	32.0838467944	32.3457517271	13.9791667042	58.5355055556
0.118	32.0932530716	32.4191397497	4.8333877027	88.2405396504
0.119	32.0938472825	32.520171572	-3.644965888	113.823104887
0.12	32.0863087901	32.6445851937	-11.4320189208	135.004138554
0.121	32.0713375861	32.787891542	-18.5103891417	151.608557948
0.122	32.0496478874	32.9454796803	-24.8690081658	163.567718669
0.123	32.0219618961	33.1127234794	-30.5029746164	170.919879641
0.124	31.9890036992	33.285087665	-35.413419011	173.808491555
0.125	31.9514933073	33.4582309953	-39.6073648231	172.47816905
0.126	31.9101408388	33.6281042049	-43.0975722531	167.26825003
0.127	31.8656408761	33.791040275	-45.9023530604	158.603890346
0.128	31.7769944941	33.9440572891	-131.390411022	147.430137699
0.129	31.6470398433	34.0843634858	-128.518890489	133.182255819
0.13	31.5209655433	34.2095263449	-123.629709511	117.143462311
0.131	31.3998909167	34.3180837085	-118.51954368	99.9712648634
0.132	31.2843755862	34.409215396	-112.51111732	82.2921102177
0.133	31.1752406798	34.4827262768	-105.758695569	64.729651425
0.134	31.0731539092	34.5390247268	-98.4148456529	47.8672485687
0.135	30.9786320828	34.5790697305	-90.6288071163	32.2227588091
0.136	30.8920452462	34.6042926652	-82.5448661633	18.2231105696
0.137	30.8136224343	34.6164943132	-74.3007576503	6.18018538319
0.138	30.7434589943	34.6177196159	-66.0261221584	-3.72957988642
0.139	30.681525407	34.6101156898	-57.841052521	-11.4782724697
0.14	30.6276774939	34.5957828325	-49.85477373	-17.1874420866
0.141	30.5816678512	34.5766333345	-42.1645115856	-21.1115538552
0.142	30.5431582881	34.5542774496	-34.8546146061	-23.6002159081
0.143	30.5088108142	34.5303495451	-33.8403333221	-24.2555931788
0.144	30.4811960398	34.5053192884	-21.3892154396	-25.8049202617
0.145	30.4601333165	34.4794322591	-20.7362311948	-25.9691383224
0.146	30.4447397295	34.4533105227	-10.0509427544	-26.2743344922
0.147	30.4348629859	34.4270787053	-9.70254449546	-26.1893002149
0.148	30.429464157	34.4008937737	-1.09511322901	-26.1805630811
0.149	30.4284248628	34.3748081101	-0.983475174755	-25.9907640684
0.15	30.4306412003	34.3488603721	5.41615018062	-25.9047118891
0.151	30.4360303244	34.3230472856	5.36209792644	-25.7214611601
0.152	30.4435149853	34.2973485839	9.60722396709	-25.6759421621
0.153	30.4530367268	34.2717216273	9.43625897169	-25.5779712163
0.154	30.4631100048	34.2461346301	10.7102970909	-25.5960230548
0.155	30.4742185466	34.2204937648	11.5067863949	-25.685707638
0.156	30.4859083905	34.1947254929	11.8729014397	-25.8508361597
0.157	30.4977715031	34.1687541678	11.8533237129	-26.0918139461
0.158	30.509446005	34.1425051758	11.4956802372	-26.4061700758
0.159	30.52061853	34.1159076517	10.8493697308	-26.7888780814
0.16	30.5310254508	34.0888969217	9.96447184868	-27.2325819172
0.161	30.540453048	34.0614167354	8.89072253928	-27.7277908456
0.162	30.5487366974	34.0334212963	7.6765762642	-28.2630871702
0.163	30.5557591699	34.0048770727	6.36836879887	-28.8253601771
0.164	30.5614481506	33.9757643584	5.00959246606	-29.4000683837
0.165	30.5657730927	33.9460785611	3.64029186219	-29.9715261981
0.166	30.5687415311	33.9158311934	2.29658487253	-30.523209203
0.167	30.5703949788	33.885050553	1.01031046361	-31.0380715914
0.168	30.5708045346	33.8537820825	-0.191198712215	-31.4988694098
0.169	30.6121842867	33.8213541163	82.950702779	-33.357063001
0.17	30.6925307773	33.7880001445	77.7422783803	-33.3508805763
0.171	30.7674811411	33.7547154519	72.1584493481	-33.2185045686
0.172	30.8367270398	33.721631476	66.3333479483	-32.9494473096
0.173	30.9000874611	33.6888899997	60.3874947373	-32.5335052274
0.174	30.9574948297	33.6566423907	54.4272423964	-31.9617128707
0.175	31.0089808467	33.6250480853	48.5447915979	-31.2268979903
0.176	31.0546625165	33.5942726289	42.8185479771	-30.3240147922
0.177	31.0947286591	33.56448545	37.3137372248	-29.2503429968
0.178	31.129427131	33.5358574804	32.0832065474	-28.005596092
0.179	31.1590529099	33.5085587019	27.1683513559	-26.5919609256
0.18	31.183937144	33.4827556811	22.6001168266	-25.0140807293
0.181	31.2044372192	33.4586091462	18.400033474	-23.2789890449
0.182	31.2209278634	33.4362716516	14.581254974	-21.3960000761
0.183	31.2352714175	33.4154475343	14.1058532428	-20.2522346918
0.184	31.2463152918	33.3967195688	7.98189533129	-17.2036962863
0.185	31.2541763713	33.3800555429	7.74026366696	-16.1243553981
0.186	31.2594864714	33.3657166175	2.87993666157	-12.5534954406
0.187	31.2623359668	33.3536598468	2.81905415468	-11.5600459836
0.188	31.2633464049	33.3440884508	-0.79817805998	-7.58274592832
0.189	31.2625830998	33.3369502645	-0.728432105854	-6.69362676516
0.19	31.2606276114	33.3323797763	-3.1825447958	-2.44734967127
0.191	31.257522596	33.3303173998	-3.02748591453	-1.67740332708
0.192	31.2111988179	33.3310335909	-89.6200702321	3.10978564247
0.193	31.12368913	33.3352660196	-85.3993055485	5.35507164896
0.194	31.0407824843	33.3417095801	-80.4139859285	7.53204943612
0.195	30.9631648427	33.3502875367	-74.8212972283	9.62386371195
0.196	30.8913732495	33.360906418	-68.7618892696	11.613898892
0.197	30.8258087416	33.3734566055	-62.3671264779	13.4864761159
0.198	30.7667459825	33.387813532	-55.7583917882	15.2273768298
0.199	30.7567389904	33.403629356	35.7444076557	16.4042712525
0.2	30.7918709694	33.4201945425	34.5195503589	16.7261017226
0.201	30.8290100419	33.4383853005	39.7585945278	19.6554141715
0.202	30.8680794191	33.4581336154	38.3801599108	19.841215644
0.203	30.9070154062	33.478636736	39.4918143265	21.165025685
0.204	30.9468023352	33.5003796437	40.082043644	22.3207896203
0.205	30.9869454916	33.5231940021	40.2042691112	23.3079271913
0.206	31.0269975819	33.5469096865	39.8999115527	24.1234416664
0.207	31.0665535258	33.5713548238	39.2119763382	24.7668329328
0.208	31.105251334	33.5963581025	38.1836400256	25.2397244871
0.209	31.1427720084	33.6217507741	36.8577086888	25.5456186831
0.21	31.1788389411	33.6473684305	35.2761567608	25.6896940619
0.211	31.2132168904	33.6730525863	33.47974189	25.6786175407
0.212	31.2451836715	33.6986999733	30.4538202062	25.6161564328
0.213	31.2751280036	33.7241189119	29.4348440394	25.2217208557
0.214	31.3027716456	33.7490842693	25.8524400331	24.7089939862
0.215	31.3281998929	33.7735675501	25.0040545687	24.2575675957
0.216	31.3512611316	33.7973826695	21.118422769	23.3726711906
0.217	31.3720415	33.8205078777	20.4423139729	22.8777450807
0.218	31.3904978922	33.8427986428	16.4704704769	21.703785155
0.219	31.4067133677	33.8642391813	15.9604804963	21.1772919223
0.22	31.4207352272	33.884726156	12.0832386054	19.796657484
0.221	31.4326404233	33.9042489786	11.7271534726	19.2489877045
0.222	31.4425481984	33.9227429755	8.08839679509	17.7390059941
0.223	31.4505272198	33.940201995	7.86964593828	17.1790329665
0.224	31.4567505153	33.9565957401	4.5769449845	15.608457379
0.225	31.4612770767	33.9719217861	4.47617781535	15.0436345339
0.226	31.4649880803	33.9864265125	2.94582938403	13.9658183642
0.227	31.4672355655	33.9998554451	1.54914115742	12.8920467906
0.228	31.468151032	34.0122150908	0.281791716814	11.8272446431
0.229	31.4678647227	34.0235174054	-0.854410201311	10.7773844078
0.23	31.466507681	34.0337798294	-1.85967321321	9.74746359885
0.231	31.4642099891	34.0430243603	-2.73571059108	8.74159828201
0.232	31.4610993359	34.0512767033	-3.48559585586	7.763087634
0.233	31.4572997318	34.0585654835	-4.11361242458	6.81447276473
0.234	31.452930375	34.0649215187	-4.62510102987	5.89759766683
0.235	31.4481046714	34.0703771549	-5.02630627155	5.01367473975
0.236	31.4429294063	34.0749656699	-5.3242238313	4.16335524991
0.237	31.4375040694	34.0787207493	-5.52644998208	3.34680365026
0.238	31.4319203271	34.0816760383	-5.6410347186	2.56377433613
0.239	31.4262616396	34.08386477	-5.67634021118	1.81368903071
0.24	31.4206030166	34.085319471	-5.6409056969	1.09571295232
0.241	31.4150109037	34.0860717415	-5.54332018644	0.408828012645
0.242	31.4095431916	34.0861521062	-5.3921039924	-0.248098559678
0.243	31.4042493396	34.0855899311	-5.19560005516	-0.876251656562
0.244	31.3991706017	34.0844133988	-4.96187581122	-1.47681293264
0.245	31.3943403457	34.0826495355	-4.69863618165	-2.05091359839
0.246	31.3897844535	34.0803242808	-4.41314819455	-2.59959593415
0.247	31.3855217907	34.0774625909	-4.11217736453	-3.12378385663
0.248	31.381564734	34.0740885677	-3.80193607509	-3.62426248938
0.249	31.3779197441	34.0702256032	-3.48804374039	-4.10166645795
0.25	31.3745879729	34.0658965319	-3.17549857125	-4.55647623911
0.251	31.3715658933	34.0611237829	-2.86866059899	-4.98902181536
0.252	31.3688459403	34.0559295257	-2.57124536857	-5.39949248731
0.253	31.3664171538	34.0503358036	-2.28632767498	-5.78795170039
0.254	31.3642658127	34.0443646499	-2.01635466516	-6.15435566381
0.255	31.3623760517	34.0380381849	-1.76316735148	-6.49857433513
0.256	31.3607304531	34.031378691	-1.52802969888	-6.82041362673
0.257	31.3593106061	34.0244086654	-1.31166434661	-7.11963758245
0.258	31.358097627	34.0171508518	-1.11429384723	-7.39598958194
0.259	31.3570726368	34.0096282512	-0.93568649143	-7.64921161905
0.26	31.3562171908	34.0018641148	-0.775205686688	-7.87906110659
0.261	31.355513657	33.9938819219	-0.631861779839	-8.08532471955
0.262	31.3549455434	33.985705345	-0.504365421832	-8.26782907546
0.263	31.35449777	33.9773582063	-0.39118148759	-8.4264482893
0.264	31.3541568879	33.968864428	-0.290582615882	-8.56110842153
0.265	31.3539112458	33.9602479791	-0.200701624155	-8.6717893295
0.266	31.353751104	33.9515328224	-0.119581922889	-8.75852406025
0.267	31.3536687004	33.9427428621	-0.0452253445983	-8.8213965185
0.268	31.3536582693	33.933901895	0.0243632495403	-8.86053773761
0.269	31.3537160185	33.9250335655	0.0911350734532	-8.8761212863
0.27	31.3538400664	33.9161613257	0.156960625201	-8.86835832521
0.271	31.3540303453	33.9073084002	0.223597332835	-8.83749270812
0.272	31.3542884749	33.8984977556	0.292661771178	-8.78379645199
0.273	31.3546176091	33.8897520744	0.365606699139	-8.70756591856
0.274	31.3550222639	33.881093732	0.443702824414	-8.60911888257
0.275	31.3555081279	33.8725447763	0.528025269508	-8.48879256845
0.276	31.3560818629	33.8641269086	0.619444668293	-8.34694285691
0.277	31.3567508965	33.8558614649	0.718622598797	-8.18394448981
0.278	31.3575232134	33.8477693964	0.826011151075	-8.00019239634
0.279	31.3584071472	33.8398712483	0.941856324673	-7.79610389844
0.28	31.3594111777	33.8321871355	1.06620479748	-7.57212174311
0.281	31.360543737	33.8247367157	1.19891381264	-7.32871783525
0.282	31.3618130258	33.817539158	1.33966365829	-7.06639742851
0.283	31.3632268438	33.8106131075	1.4879723601	-6.78570365161
0.284	31.364792436	33.8039766446	1.64321214333	-6.48722216114
0.285	31.3665163557	33.7976472406	1.8046272397	-6.17158579454
0.286	31.3684043456	33.7916417082	1.97135257721	-5.83947898448
0.287	31.3704612384	33.7859761478	2.14243304357	-5.49164180085
0.288	31.3726908764	33.7806658902	2.31684280932	-5.1288735345
0.289	31.37509605	33.7757254356	2.4935045056	-4.75203558803
0.29	31.3776784562	33.771168391	2.67130786553	-4.36205365136
0.291	31.3804386739	33.7670074047	2.84912754223	-3.95991904289
0.292	31.3833761576	33.7632541006	3.02583992854	-3.54668913037
0.293	31.386489247	33.7599190126	3.20033871382	-3.1234867759
0.294	31.3897751909	33.7570115198	3.37154906988	-2.69149879739
0.295	31.3932301856	33.7545397837	3.53844033554	-2.25197343901
0.296	31.3968494243	33.7525106886	3.70003711805	-1.80621679872
0.297	31.4006271572	33.750929786	3.85542873293	-1.35558830202
0.298	31.4045567601	33.7498012443	4.00377707183	-0.901495240629
0.299	31.4086308101	33.7491278035	4.14432279766	-0.445386391133
0.3	31.4128411664	33.7489107378	4.2763899751	0.0112551338971
0.301	31.417179056	33.7491498253	4.39938923344	0.466919772327
0.302	31.4216351604	33.7498433252	4.51281946525	0.920080054551
0.303	31.4261997043	33.750987965	4.61626826227	1.3691996336
0.304	31.4308625439	33.7525789363	4.7094110921	1.8127428107
0.305	31.4356132542	33.7546098998	4.79200947657	2.2491842024
0.306	31.440441213	33.7570730012	4.86390814185	2.67701873556
0.307	31.4453356828	33.7599588964	4.92503143847	3.09477163479
0.308	31.450285888	33.7632567864	4.97537897527	3.5010082908
0.309	31.4552810879	33.7669544625	5.01502081007	3.89434396476
0.31	31.4603106444	33.7710383611	5.04409210011	4.27345322073
0.311	31.4653640842	33.7754936271	5.06278751045	4.63707882911
0.312	31.4704311556	33.7803041867	5.07135536522	4.98404019326
0.313	31.4755018792	33.7854528273	5.07009172812	5.3132411167
0.314	31.4805665923	33.7909212863	5.05933442339	5.623676911
0.315	31.4856159881	33.7966903451	5.03945719823	5.91444055736
0.316	31.4906411486	33.8027399294	5.01086394116	6.1847281456
0.317	31.4956335722	33.8090492151	4.97398314625	6.43384329975
0.318	31.5005851951	33.8155967372	4.92926265299	6.66120071709
0.319	31.5054884087	33.8223605018	4.87716464698	6.86632860452
0.32	31.5103360716	33.8293181013	4.81816102937	7.04887026548
0.321	31.5151215166	33.8364468287	4.7527291216	7.20858453214
0.322	31.5198385551	33.8437237936	4.68134779483	7.34534528106
0.323	31.524481476	33.8511260363	4.60449393094	7.45914009213
0.324	31.5290450426	33.8586306402	4.52263936773	7.55006770045
0.325	31.5335244864	33.8662148415	4.43624815345	7.61833491176
0.326	31.5379154976	33.8738561351	4.34577424079	7.6642524302
0.327	31.5422142145	33.8815323764	4.25165957958	7.68823008984
0.328	31.5464172105	33.8892218771	4.15433252603	7.69077134132
0.329	31.5505214801	33.8969034964	4.05420663208	7.6724672094
0.33	31.5545244233	33.9045567248	3.9516797401	7.63398963958
0.331	31.5584238299	33.9121617619	3.84713340923	7.57608453929
0.332	31.5622178629	33.9196995864	3.74093254656	7.49956442416
0.333	31.5659050418	33.927152019	3.63342539221	7.40530084819
0.334	31.5694842263	33.9345017778	3.52494360134	7.29421670735
0.335	31.5729545994	33.9417325254	3.41580260918	7.16727846116
0.336	31.5763156518	33.9488289088	3.30630212277	7.02548841387
0.337	31.5795671662	33.9557765916	3.19672671705	6.86987709254
0.338	31.5827092029	33.962562278	3.0873465836	6.70149579644
0.339	31.5857420853	33.9691737306	2.97841832787	6.52140944451
0.34	31.5886663874	33.9755997802	2.87018577009	6.33068972081
0.341	31.5914829207	33.9818303294	2.76288093626	6.13040856272
0.342	31.5941927236	33.9878563497	2.6567248106	5.92163212597
0.343	31.5967970502	33.9936698734	2.55192831904	5.70541515946
0.344	31.5992973609	33.9992639789	2.44869303703	5.48279585689
0.345	31.6016953134	34.0046327724	2.34721209109	5.25479123741
0.346	31.6039927548	34.0097713646	2.24767074734	5.02239304036
0.347	31.6061917138	34.0146758431	2.15024715662	4.78656411171
0.348	31.6082943938	34.0193432428	2.05511283875	4.54823530465
0.349	31.6103031668	34.023771512	1.96243309975	4.30830291659
0.35	31.6122205671	34.0279594767	1.87236747891	4.06762655079
0.351	31.6140492857	34.0319068037	1.78506989777	3.82702750713
0.352	31.6157921651	34.0356139612	1.70068885386	3.5872875452
0.353	31.6174521933	34.0390821791	1.61936744303	3.34914809465
0.354	31.6190324986	34.042313408	1.54124329984	3.11330979317
0.355	31.6205363445	34.0453102791	1.46644844115	2.88043239713
0.356	31.6219671233	34.0480760628	1.39510902762	2.6511349529
0.357	31.6233283503	34.0506146284	1.32734502107	2.42599626631
0.358	31.6246236577	34.0529304043	1.26326981187	2.20555553585
0.359	31.6258567875	34.0550283387	1.20298974216	1.99031323195
0.36	31.6270315841	34.0569138613	1.14660359919	1.78073208034
0.361	31.628151987	34.0585928465	1.09420209378	1.57723819464
0.362	31.6292220217	34.0600715767	1.04586725682	1.3802222386
0.363	31.6302457912	34.0613567082	1.00167188048	1.19004070759
0.364	31.6312274666	34.0624552371	0.961678892374	1.00701725483
0.365	31.6321712765	34.0633744678	0.925940811634	0.831443950534
0.366	31.6330814965	34.064121981	0.894499205053	0.663582637906
0.367	31.6339624382	34.0647056054	0.86738409847	0.50366614759
0.368	31.634818437	34.0651333883	0.844613559544	0.351899594069
0.369	31.6356538404	34.0654135689	0.826193273067	0.20846156776
0.37	31.6364729951	34.0655545523	0.812116116285	0.0735052600503
0.371	31.6372802341	34.0655648847	0.802361942828	-0.0528403967619
0.372	31.6380798638	34.0654532297	0.796897307038	-0.170469738543
0.373	31.6388761501	34.0652283451	0.795675344765	-0.279299385846
0.374	31.6396733057	34.0648990618	0.798635773361	-0.379267349839
0.375	31.640475476	34.064474262	0.805704832077	-0.470332168043
0.376	31.6412867261	34.0639628598	0.816795505583	-0.552472166717
0.377	31.6421110277	34.0633737814	0.831807725132	-0.625684678555
0.378	31.6429522459	34.0627159464	0.850628651679	-0.689985446632
0.379	31.6438141268	34.0619982496	0.87313310802	-0.745407983661
0.38	31.6447002854	34.0612295442	0.899184063077	-0.792002990842
0.381	31.645614194	34.0604186237	0.928633213043	-0.829837910831
0.382	31.6465591715	34.0595742066	0.961321599782	-0.858996398747
0.383	31.6475383724	34.0587049194	0.997080370784	-0.87957790494
0.384	31.6485547784	34.0578192818	1.03573153168	-0.891697317362
0.385	31.6496111886	34.0569256909	1.07708881795	-0.895484544337
0.386	31.6507102123	34.0560324065	1.12095859647	-0.891084209085
0.387	31.6518542619	34.0551475367	1.16714072973	-0.878655329347
0.388	31.6530455471	34.0542790236	1.21542963386	-0.858371026814
0.389	31.6542860696	34.0534346289	1.26561523974	-0.830418199301
0.39	31.6555776192	34.0526219212	1.31748399884	-0.794997297227
0.391	31.6569217711	34.0518482615	1.37081989646	-0.752322003245
0.392	31.6583198838	34.0511207911	1.42540550977	-0.702618971467
0.393	31.6597730981	34.0504464178	1.48102296889	-0.646127536893
0.394	31.6612823371	34.0498318043	1.53745501488	-0.583099395037
0.395	31.6628483075	34.0492833555	1.59448592365	-0.513798296452
0.396	31.6644715017	34.0488072065	1.65190245211	-0.438499689102
0.397	31.6661522003	34.0484092115	1.70949477702	-0.357490323484
0.398	31.6678904764	34.0480949324	1.76705735922	-0.271067880094
0.399	31.6696861999	34.0478696282	1.82438971847	-0.179540455341
0.4	31.6715390434	34.047738245	1.88129723817	-0.0832260772586
0.401	31.673448488	34.0477054058	1.93759185076	0.0175477862358
0.402	31.6754138303	34.0477754022	1.99309271574	0.122444920242
0.403	31.67743419	34.0479521852	2.04762680084	0.231120996177
0.404	31.6795085181	34.0482393578	2.10102938116	0.343224212527
0.405	31.6816356051	34.0486401679	2.1531445384	0.458396159112
0.406	31.6838140901	34.0491575023	2.20382554829	0.576272629201
0.407	31.6860424705	34.0497938809	2.25293518603	0.696484468877
0.408	31.6883191111	34.0505514524	2.30034600198	0.818658538163
0.409	31.6906422544	34.051431991	2.3459405899	0.942418761551
0.41	31.6930100305	34.052436894	2.38961161673	1.06738712639
0.411	31.6954204673	34.0535671799	2.43126200885	1.19318475574
0.412	31.6978715008	34.0548234889	2.47080489993	1.31943314523
0.413	31.700360985	34.0562060831	2.50816366822	1.44575525075
0.414	31.7028867028	34.0577148491	2.54327180982	1.5717767328
0.415	31.7054463751	34.059349301	2.57607285678	1.69712720811
0.416	31.7080376716	34.0611085854	2.60652014613	1.82144144922
0.417	31.71065822	34.0629914864	2.63457666337	1.94436067343
0.418	31.7133056157	34.0649964337	2.66021478921	2.06553378701
0.419	31.7159774311	34.0671215099	2.68341597915	2.18461862206
0.42	31.7186712244	34.0693644608	2.70417051017	2.30128315836
0.421	31.7213845482	34.0717227057	2.72247710079	2.41520673782
0.422	31.724114958	34.0741933497	2.73834261298	2.52608121932
0.423	31.7268600201	34.0767731963	2.75178161263	2.63361203671
0.424	31.729617319	34.079458762	2.76281603426	2.73751933873
0.425	31.7323844644	34.0822462912	2.77147479355	2.83753894269
0.426	31.7351590985	34.0851317723	2.77779334038	2.93342324346
0.427	31.7379389018	34.0881109549	2.7818132937	3.0249420777
0.428	31.7407215994	34.0911793677	2.78358202428	3.11188351363
0.429	31.7435049666	34.0943323367	2.78315224499	3.19405445457
0.43	31.7462868335	34.0975650046	2.78058162332	3.27128128707
0.431	31.7490650905	34.1008723504	2.77593239397	3.34341031313
0.432	31.7518376922	34.1042492096	2.76927092671	3.41030816734
0.433	31.7546026613	34.1076902947	2.76066739857	3.47186202556
0.434	31.7573580928	34.1111902156	2.75019543618	3.52797985077
0.435	31.7601021563	34.1147435008	2.73793171346	3.57859040052
0.436	31.7628331	34.1183446176	2.72395566106	3.62364321947
0.437	31.7655492524	34.1219879934	2.70834907889	3.6631084308
0.438	31.7682490249	34.1256680359	2.69119592011	3.69697656482
0.439	31.7709309138	34.1293791533	2.67258188874	3.72525817156
0.44	31.7735935018	34.133115774	2.65259420872	3.7479833588
0.441	31.7762354596	34.1368723664	2.6313213855	3.76520133018
0.442	31.7788555468	34.1406434569	2.60885287076	3.77697969228
0.443	31.7814526126	34.1444236487	2.58527886122	3.78340382129
0.444	31.7840255971	34.1482076386	2.56069008261	3.78457607329
0.445	31.7865735309	34.1519902341	2.53517755866	3.78061495721
0.446	31.7890955359	34.1557663687	2.50883238763	3.77165426314
0.447	31.7915908249	34.1595311169	2.4817455709	3.75784210116
0.448	31.7940587016	34.1632797079	2.45400779694	3.73933995515
0.449	31.7964985601	34.1670075387	2.42570929974	3.71632163972
0.45	31.7989098846	34.1707101857	2.39693965763	3.68897229433
0.451	31.8012922483	34.1743834155	2.36778765917	3.65748728067
0.452	31.8036453127	34.1780231947	2.33834110945	3.62207115442
0.453	31.8059688266	34.1816256986	2.3086867258	3.5829365775
0.454	31.8082626249	34.1851873185	2.27890990674	3.54030320048
0.455	31.8105266272	34.1887046684	2.24909472466	3.4943966493
0.456	31.8127608364	34.1921745905	2.21932365745	3.44544745982
0.457	31.814965337	34.1955941592	2.18967752159	3.3936900422
0.458	31.8171402934	34.1989606851	2.16023530066	3.33936165273
0.459	31.8192859481	34.2022717166	2.13107407838	3.28270144016
0.46	31.8214026196	34.2055250421	2.10226882249	3.22394950688
0.461	31.8234907001	34.2087186898	2.07389232516	3.16334595531
0.462	31.8255506538	34.2118509278	2.04601505399	3.10113009065
0.463	31.8275830138	34.2149202627	2.01870498806	3.03753956407
0.464	31.8295883801	34.2179254372	1.99202758819	2.9728095457
0.465	31.8315674167	34.2208654281	1.96604560316	2.90717208385
0.466	31.833520849	34.2237394418	1.94081897289	2.84085533768
0.467	31.8354494609	34.2265469109	1.91640473157	2.77408301085
0.468	31.8373540917	34.2292874893	1.89285685867	2.70707371086
0.469	31.8392356332	34.2319610464	1.87022622675	2.64004041255
0.47	31.8410950266	34.2345676616	1.84856046736	2.57319000363
0.471	31.8429332587	34.237107618	1.82790388167	2.50672279298
0.472	31.8447513594	34.2395813954	1.808297351	2.44083211571
0.473	31.8465503972	34.2419896635	1.78977825493	2.37570405006
0.474	31.8483314765	34.244333274	1.77238041162	2.31151696295
0.475	31.8500957337	34.2466132532	1.7561340034	2.24844139069
0.476	31.8518443335	34.2488307937	1.74106549472	2.18663967401
0.477	31.853578465	34.2509872465	1.72719761729	2.12626585364
0.478	31.8552993385	34.2530841122	1.71454934776	2.06746545434
0.479	31.8570081811	34.2551230326	1.70313581079	2.01037538797
0.48	31.8587062332	34.2571057822	1.69296834618	1.95512384176
0.481	31.8603947446	34.2590342592	1.68405445665	1.90183019638
0.482	31.8620749707	34.2609104768	1.6763978079	1.85060501844
0.483	31.8637481688	34.2627365543	1.66999831796	1.80155000836
0.484	31.865415594	34.2645147084	1.66485209018	1.75475804508
0.485	31.8670784958	34.266247244	1.66095153987	1.71031315625
0.486	31.8687381143	34.2679365459	1.65828546137	1.66829065233
0.487	31.8703956765	34.2695850698	1.65683897585	1.62875712663
0.488	31.8720523929	34.2711953336	1.65659379214	1.59177054465
0.489	31.8737094539	34.2727699091	1.6575281918	1.55738034099
0.49	31.8753680266	34.274311413	1.65961714089	1.52562762797
0.491	31.8770292514	34.2758224994	1.66283245385	1.49654514343
0.492	31.878694239	34.2773058508	1.66714291275	1.47015756369
0.493	31.8803640677	34.2787641703	1.67251438648	1.4464815408
0.494	31.8820397799	34.2802001741	1.67890999466	1.42552592605
0.495	31.88372238	34.281616583	1.68629031628	1.40729191154
0.496	31.8854128319	34.2830161156	1.69461346418	1.39177323133
0.497	31.8871120563	34.2844014803	1.70383535326	1.37895629555
0.498	31.8888209289	34.2857753687	1.71390982717	1.36882047355
0.499	31.8905402783	34.2871404481	1.72478888184	1.36133825034
0.5	31.8922708842	34.2884993549	1.73642285913	1.35647542775
0.501	31.8940134759	34.2898546883	1.74876058847	1.35419138521
0.502	31.895768731	34.2912090037	1.76174969971	1.35443927348
0.503	31.8975372742	34.2925648064	1.77533670515	1.35716626048
0.504	31.8993196762	34.2939245465	1.78946730494	1.36231379211
0.505	31.9011164532	34.2952906123	1.80408652127	1.36981780827
0.506	31.9029280659	34.2966653257	1.8191389367	1.37960901856
0.507	31.9047549198	34.2980509368	1.83456887305	1.39161317796
0.508	31.9065973646	34.299449619	1.85032064468	1.40575132519
0.509	31.9084556942	34.3008634647	1.86633867025	1.42194008827
0.51	31.9103301474	34.3022944807	1.88256770372	1.44009192288
0.511	31.9122209078	34.3037445844	1.89895305037	1.46011546999
0.512	31.9141281047	34.3052156001	1.91544068605	1.48191577941
0.513	31.9160518137	34.3067092553	1.9319774881	1.50539464504
0.514	31.9179920582	34.308227178	1.94851132482	1.53045088798
0.515	31.9199488095	34.3097708939	1.96499129385	1.5569807142
0.516	31.921921989	34.3113418232	1.98136781156	1.58487795293
0.517	31.9239114693	34.3129412794	1.99759276211	1.61403443664
0.518	31.9259170755	34.3145704667	2.01361964643	1.64434028417
0.519	31.9279385872	34.316230479	2.02940368652	1.67568425089
0.52	31.92997574	34.3179222981	2.04490193725	1.70795401931
0.521	31.9320282277	34.3196467934	2.0600733906	1.74103656411
0.522	31.9340957039	34.3214047209	2.07487903535	1.77481845021
0.523	31.9361777844	34.3231967233	2.08928201348	1.80918616802
0.524	31.9382740492	34.3250233296	2.10324758291	1.8440264836
0.525	31.9403840446	34.3268849562	2.11674325168	1.87922668457
0.526	31.9425072857	34.328781907	2.12973882258	1.91467500478
0.527	31.9446432583	34.330714375	2.14220637828	1.95026085526
0.528	31.9467914217	34.332682443	2.1541203931	1.9858751744
0.529	31.9489512107	34.3346860859	2.16545767337	2.02141073346
0.53	31.9511220382	34.3367251725	2.17619739473	2.05676241219
0.531	31.9533032975	34.3387994675	2.18632116914	2.09182750434
0.532	31.9554943645	34.3409086342	2.19581290334	2.12650598586
0.533	31.9576946005	34.3430522376	2.20465893298	2.16070079058
0.534	31.9599033539	34.345229747	2.21284789592	2.19431807846
0.535	31.9621199632	34.3474405398	2.2203707397	2.22726742923
0.536	31.9643437589	34.3496839046	2.22722069919	2.2594621554
0.537	31.9665740659	34.3519590454	2.23339321464	2.29081943631
0.538	31.9688102055	34.3542650854	2.23888595402	2.32126060873
0.539	31.9710514978	34.3566010713	2.24369866401	2.35071124136
0.54	31.9732972637	34.3589659777	2.2478331849	2.37910140306
0.541	31.975546827	34.3613587113	2.25129336864	2.40636577457
0.542	31.9777995162	34.363778116	2.25408501178	2.43244379014
0.543	31.9800546666	34.3662229778	2.25621575117	2.45727971196
0.544	31.982311622	34.3686920291	2.2576950416	2.48082281649
0.545	31.9845697365	34.3711839542	2.25853406638	2.50302740932
0.546	31.9868283763	34.3736973943	2.25874560326	2.52385286987
0.547	31.9890869212	34.3762309526	2.25834402442	2.54326375574
0.548	31.9913447658	34.3787831994	2.25734516978	2.56122978777
0.549	31.9936013215	34.3813526772	2.25576622039	2.57772582024
0.55	31.9958560174	34.3839379061	2.25362571329	2.59273190051
0.551	31.998108302	34.3865373886	2.25094336271	2.60623318702
0.552	32.0003576437	34.3891496152	2.24774002284	2.61821991205
0.553	32.0026035325	34.3917730688	2.24403756112	2.62868728489
0.554	32.0048454806	34.3944062302	2.23985881358	2.63763546199
0.555	32.0070830238	34.3970475826	2.23522742838	2.64506939799
0.556	32.0093157214	34.3996956167	2.2301678881	2.65099874139
0.557	32.011543158	34.4023488349	2.22470532358	2.6554377079
0.558	32.0137649434	34.4050057562	2.21886541694	2.65840494633
0.559	32.0159807133	34.4076649203	2.2126744464	2.65992332995
0.56	32.0181901301	34.410324892	2.20615902543	2.66001987457
0.561	32.0203928827	34.4129842646	2.19934615493	2.65872548521
0.562	32.0225886873	34.4156416647	2.19226308167	2.65607473254
0.563	32.0247772875	34.418295755	2.18493723124	2.65210580826
0.564	32.0269584541	34.420945238	2.17739611119	2.64686013758
0.565	32.0291319858	34.4235888592	2.16966724396	2.64038228989
0.566	32.0312977085	34.4262254102	2.16177812219	2.63271966577
0.567	32.0334554756	34.4288537312	2.15375607461	2.62392236292
0.568	32.0356051677	34.4314727138	2.14562822878	2.61404289305
0.569	32.0377466926	34.4340813032	2.13742145151	2.60313595831
0.57	32.0398799844	34.4366785003	2.1291622594	2.59125819802
0.571	32.0420050039	34.4392633634	2.12087674439	2.57846803963
0.572	32.0441217376	34.4418350101	2.11259055883	2.56482535601
0.573	32.0462301973	34.4443926185	2.10432877392	2.55039136112
0.574	32.0483304196	34.4469354283	2.09611592442	2.53522817791
0.575	32.0504224655	34.4494627418	2.08797583729	2.51939886808
0.576	32.0525064193	34.4519739248	2.07993167639	2.50296702981
0.577	32.054582388	34.4544684066	2.07200585306	2.48599667847
0.578	32.0566505009	34.4569456809	2.06421992928	2.46855187416
0.579	32.0587109082	34.4594053052	2.05659468472	2.45069676638
0.58	32.0607637806	34.4618469012	2.04914999008	2.43249519169
0.581	32.062809308	34.4642701541	2.04190475494	2.41401053965
0.582	32.0648476988	34.4666748121	2.03487694263	2.39530558884
0.583	32.0668791791	34.4690606861	2.02808354795	2.37644229829
0.584	32.0689039911	34.4714276481	2.02154047787	2.35748167336
0.585	32.0709223926	34.4737756307	2.01526264846	2.33848355711
0.586	32.0729346559	34.4761046257	2.00926385075	2.31950645149
0.587	32.0749410662	34.4784146827	2.00355678797	2.30060751736
0.588	32.0769419212	34.4807059076	1.99815307558	2.28184226155
0.589	32.0789375293	34.4829784609	1.99306312948	2.26326447725
0.59	32.080928209	34.4852325562	1.98829630017	2.24492613971
0.591	32.0829142875	34.487468458	1.98386074603	2.22687731683
0.592	32.0848960996	34.4896864796	1.97976348549	2.20916602015
0.593	32.0868739866	34.4918869817	1.97601038963	2.19183808565
0.594	32.0888482949	34.4940703693	1.97260617465	2.17493720353
0.595	32.0908193751	34.4962370903	1.96955440193	2.1585047096
0.596	32.0927875811	34.4983876325	1.96685753763	2.14257964492
0.597	32.0947532683	34.5005225216	1.96451687068	2.12719856203
0.598	32.0967167931	34.5026423187	1.96253264695	2.11239562929
0.599	32.0986785114	34.5047476177	1.96090400219	2.09820246696
0.6	32.1006387779	34.506839043	1.95962896943	2.08464817703
0.601	32.1025979447	34.5089172468	1.9587045908	2.07175928354
0.602	32.1045563604	34.5109829063	1.95812690258	2.05955979228
0.603	32.1065143693	34.5130367218	1.95789094269	2.04807107151
0.604	32.1084723102	34.5150794133	1.95799079537	2.03731192648
0.605	32.1104305154	34.5171117185	1.95841962099	2.02729856968
0.606	32.1123893101	34.5191343902	1.95916974545	2.01804471016
0.607	32.1143490113	34.5211481932	1.96023267508	2.00956143439
0.608	32.1163099272	34.5231539026	1.96159905195	2.00185735524
0.609	32.1182723561	34.5251523006	1.96325880289	1.99493861198
0.61	32.1202365861	34.5271441743	1.96520119905	1.98880884051
0.611	32.1222028941	34.5291303134	1.96741478145	1.98346933722
0.612	32.1241715453	34.5311115076	1.96988753974	1.97891902924
0.613	32.1261427925	34.5330885444	1.97260688245	1.97515450418
0.614	32.1281168758	34.5350622067	1.97555971146	1.97217017412
0.615	32.1300940219	34.5370332709	1.9787324667	1.96995821595
0.616	32.1320744437	34.5390025044	1.98211120069	1.9685087502
0.617	32.1340583401	34.5409706637	1.98568160832	1.96780982614
0.618	32.1360458955	34.5429384924	1.98942905664	1.96784757078
0.619	32.1380372793	34.5449067193	1.99333870411	1.9686062485
0.62	32.1400326464	34.5468760566	1.99739547074	1.97006824613
0.621	32.1420321362	34.5488471979	2.00158414245	1.97221434116
0.622	32.144035873	34.5508208169	2.00588949025	1.97502367198
0.623	32.1460439658	34.5527975656	2.01029609144	1.97847382724
0.624	32.1480565082	34.554778073	2.01478865743	1.98254100978
0.625	32.1500735785	34.5567629436	2.01935185492	1.98720005155
0.626	32.1520952397	34.5587527559	2.02397054434	1.99242459238
0.627	32.1541215398	34.5607480618	2.02862967551	1.99818713963
0.628	32.1561525118	34.5627493849	2.03331439197	2.00445917249
0.629	32.158188174	34.5647572201	2.03801004589	2.01121120155
0.63	32.1602285302	34.5667720322	2.04270234704	2.01841299236
0.631	32.16227357	34.5687942555	2.04737722874	2.0260335356
0.632	32.1643232691	34.5708242929	2.05202099681	2.03404124081
0.633	32.1663775898	34.5728625155	2.05662040412	2.04240399599
0.634	32.1684364813	34.5749092622	2.06116253138	2.05108930171
0.635	32.1704998801	34.576964839	2.0656349659	2.0600643307
0.636	32.1725677104	34.5790295192	2.07002575696	2.0692961067
0.637	32.1746398851	34.581103543	2.07432349026	2.07875148952
0.638	32.1767163054	34.5831871175	2.07851719856	2.08839739859
0.639	32.1787968623	34.5852804166	2.08259654045	2.09820085764
0.64	32.1808814364	34.5873835815	2.08655175567	2.10812903941
0.641	32.1829698991	34.5894967208	2.09037359059	2.11814939976
0.642	32.1850621127	34.5916199104	2.09405349195	2.12822990119
0.643	32.1871579311	34.5937531948	2.09758344293	2.13833880424
0.644	32.1892572009	34.5958965867	2.10095612705	2.14844505489
0.645	32.1913597614	34.5980500683	2.10416479409	2.15851818025
0.646	32.1934654455	34.6002135916	2.10720334947	2.16852845252
0.647	32.1955740803	34.6023870793	2.11006642878	2.17844691873
0.648	32.1976854882	34.6045704255	2.11274921894	2.18824552
0.649	32.1997994866	34.6067634969	2.11524759233	2.19789710641
0.65	32.2019158894	34.6089661332	2.11755804718	2.20737555623
0.651	32.2040345073	34.6111781489	2.11967772245	2.2166557759
0.652	32.2061551484	34.6133993337	2.1216044426	2.22571380436
0.653	32.2082776189	34.615629454	2.12333659828	2.23452685773
0.654	32.2104017238	34.6178682541	2.12487325072	2.24307335913
0.655	32.2125272675	34.6201154573	2.1262140125	2.25133299828
0.656	32.214654054	34.6223707672	2.12735912204	2.25928671658
0.657	32.2167818883	34.6246338689	2.12830938399	2.26691682637
0.658	32.2189105761	34.6269044309	2.12906619906	2.27420701087
0.659	32.2210399249	34.6291821055	2.12963145971	2.2811422497
0.66	32.2231697445	34.6314665311	2.13000763953	2.28770901263
0.661	32.2252998471	34.6337573332	2.13019767404	2.29389511049
0.662	32.2274300485	34.6360541257	2.13020500541	2.29968979955
0.663	32.2295601678	34.6383565125	2.13003358245	2.30508381128
0.664	32.2316900284	34.640664089	2.1296877265	2.31006917357
0.665	32.2338194584	34.6429764433	2.12917222083	2.31463944912
0.666	32.2359482906	34.6452931578	2.12849223614	2.31878957152
0.667	32.2380763634	34.6476138105	2.12765336037	2.3225158602
0.668	32.2402035208	34.6499379764	2.12666144967	2.32581600547
0.669	32.2423296129	34.652265229	2.12552274764	2.32868906856
0.67	32.2444544962	34.6545951412	2.12424373627	2.33113543689
0.671	32.2465780337	34.6569272873	2.1228312552	2.33315682411
0.672	32.2487000955	34.6592612438	2.12129230797	2.33475613594
0.673	32.2508205587	34.6615965907	2.11963412166	2.33593763411
0.674	32.2529393078	34.6639329129	2.11786420643	2.33670662344
0.675	32.255056235	34.666269801	2.11599011719	2.33706969023
0.676	32.2571712399	34.6686068531	2.11401963234	2.33703443408
0.677	32.25928423	34.6709436751	2.11196063459	2.33660957217
0.678	32.2613951209	34.6732798823	2.10982103646	2.33580479026
0.679	32.2635038359	34.6756151	2.10760891438	2.33463074267
0.68	32.2656103065	34.6779489649	2.10533227026	2.3330989629
0.681	32.2677144722	34.6802811253	2.10299922526	2.33122190833
0.682	32.2698162807	34.6826112426	2.10061781108	2.32901272178
0.683	32.2719156877	34.6849389917	2.09819607437	2.32648530602
0.684	32.2740126567	34.6872640615	2.09574197233	2.32365429401
0.685	32.2761071594	34.689586156	2.09326341748	2.32053485513
0.686	32.2781991752	34.6919049948	2.09076818824	2.31714273989
0.687	32.2802886913	34.6942203133	2.08826397359	2.31349419057
0.688	32.2823757024	34.6965318634	2.08575829864	2.30960589647
0.689	32.2844602108	34.6988394137	2.08325853944	2.30549484491
0.69	32.286542226	34.7011427503	2.08077187836	2.30117838085
0.691	32.2886217646	34.7034416766	2.07830534875	2.29667411745
0.692	32.2906988502	34.7057360136	2.07586568594	2.29199980199
0.693	32.2927735127	34.7080256001	2.07345947623	2.28717336059
0.694	32.294845789	34.7103102932	2.07109303772	2.28221271932
0.695	32.2969157217	34.7125899675	2.06877242029	2.2771358788
0.696	32.2989833596	34.7148645158	2.06650339067	2.27196079493
0.697	32.3010487571	34.7171338489	2.06429153681	2.26670528948
0.698	32.3031119739	34.719397895	2.0621419698	2.26138706505
0.699	32.3051730747	34.7216566004	2.06005968153	2.2560236156
0.7	32.3072321291	34.7239099283	2.05804923177	2.25063218176
0.701	32.3092892112	34.7261578592	2.05611495674	2.24522973597
0.702	32.3113443991	34.7284003905	2.05426082015	2.23983286321
0.703	32.3133977748	34.7306375359	2.05249042809	2.23445782065
0.704	32.3154494235	34.732869325	2.05080711842	2.22912041843
0.705	32.317499434	34.7350958032	2.04921387136	2.22383601964
0.706	32.3195478976	34.737317031	2.04771329463	2.21861942112
0.707	32.3215949081	34.7395330832	2.04630772769	2.21348500252
0.708	32.3236405615	34.7417440489	2.04499909282	2.20844650269
0.709	32.3256849556	34.7439500307	2.04378904402	2.20351707935
0.71	32.3277281896	34.7461511439	2.04267884791	2.1987092942
0.711	32.3297703637	34.7483475161	2.04166947305	2.19403505325
0.712	32.3318115792	34.7505392864	2.0407615602	2.18950562179
0.713	32.3338519377	34.752726605	2.03995540738	2.18513152003
0.714	32.3358915409	34.7549096321	2.03925099969	2.18092267215
0.715	32.3379304904	34.7570885375	2.0386480242	2.17688818276
0.716	32.3399688874	34.7592634999	2.03814582527	2.17303651571
0.717	32.3420068321	34.7614347058	2.03774352372	2.16937537491
0.718	32.3440444238	34.7636023494	2.03743991256	2.1659116894
0.719	32.3460817605	34.7657666311	2.03723347187	2.16265168786
0.72	32.3481189385	34.7679277573	2.03712248802	2.15960085392
0.721	32.3501560522	34.7700859397	2.03710491955	2.15676389635
0.722	32.3521931939	34.7722413941	2.03717856109	2.15414479375
0.723	32.3542304536	34.7743943399	2.03734087944	2.15174679458
0.724	32.3562679187	34.7765449995	2.03758920729	2.14957237244
0.725	32.3583056736	34.7786935973	2.03792060912	2.14762334526
0.726	32.3603437999	34.7808403594	2.03833201528	2.14590074122
0.727	32.362382376	34.7829855122	2.03882008791	2.14440496266
0.728	32.3644214767	34.7851292825	2.03938144445	2.14313566685
0.729	32.3664611737	34.7872718963	2.04001241922	2.1420918256
0.73	32.3685015345	34.7894135781	2.04070928693	2.14127185941
0.731	32.3705426233	34.7915545508	2.04146818817	2.14067342877
0.732	32.3725844999	34.7936950343	2.04228514433	2.14029364288
0.733	32.3746272206	34.7958352456	2.0431560874	2.14012901485
0.734	32.376670837	34.7979753979	2.04407684505	2.14017546177
0.735	32.3787153971	34.8001156998	2.04504323006	2.14042837918
0.736	32.3807609442	34.8022563553	2.04605093598	2.14088262618
0.737	32.3828075175	34.8043975629	2.0470957011	2.14153259993
0.738	32.3848551519	34.8065395153	2.04817311466	2.14237219095
0.739	32.3869038779	34.8086823988	2.04927891493	2.14339484274
0.74	32.3889537217	34.8108263931	2.05040873587	2.14459364116
0.741	32.3910047052	34.8129716705	2.05155825615	2.14596125484
0.742	32.393056846	34.8151183962	2.05272316933	2.14749000967
0.743	32.3951101572	34.8172667271	2.05389922857	2.14917185903
0.744	32.3971646479	34.8194168123	2.05508227646	2.15099859238
0.745	32.3992203231	34.8215687924	2.05626812577	2.15296161175
0.746	32.4012771836	34.8237227993	2.05745276809	2.15505214036
0.747	32.4033352261	34.825878956	2.0586322397	2.1572612226
0.748	32.4053944435	34.8280373765	2.05980266631	2.15957970917
0.749	32.407454825	34.8301981655	2.06096026301	2.16199833155
0.75	32.4095163558	34.8323614185	2.06210143864	2.16450770199
0.751	32.4115790179	34.8345272215	2.06322266161	2.16709834337
0.752	32.4136427895	34.8366956511	2.06432053447	2.16976080835
0.753	32.4157076457	34.8388667743	2.06539185345	2.17248551548
0.754	32.4177735584	34.8410406486	2.06643348932	2.17526304722
0.755	32.4198404964	34.843217322	2.06744253635	2.17808386683
0.756	32.4219084257	34.8453968333	2.06841620803	2.18093860149
0.757	32.4239773098	34.8475792116	2.06935191154	2.18381798267
0.758	32.4260471094	34.849764477	2.07024717331	2.18671281636
0.759	32.4281177828	34.8519526404	2.07109975815	2.18961407244
0.76	32.4301892865	34.8541437039	2.0719075501	2.19251294434
0.761	32.4322615746	34.8563376608	2.07266867161	2.19540071487
0.762	32.4343345996	34.8585344956	2.07338136435	2.19826899469
0.763	32.4364083124	34.8607341849	2.07404409349	2.20110954344
0.764	32.4384826621	34.8629366969	2.07465545833	2.20391443372
0.765	32.440557597	34.8651419921	2.07521432638	2.20667599142
0.766	32.442633064	34.8673500235	2.07571966946	2.20938687027
0.767	32.4447090092	34.869560737	2.07617066801	2.21203994751
0.768	32.4467853779	34.8717740712	2.07656669617	2.21462853253
0.769	32.4488621149	34.8739899586	2.07690729201	2.21714623272
0.77	32.4509391646	34.8762083252	2.07719215751	2.21958693862
0.771	32.4530164713	34.8784290912	2.07742121816	2.22194501758
0.772	32.4550939791	34.8806521712	2.07759448886	2.22421512008
0.773	32.4571716325	34.882877475	2.07771220803	2.22639234364
0.774	32.459249376	34.8851049072	2.07777477801	2.22847212851
0.775	32.4613271547	34.8873343684	2.07778272033	2.23045028746
0.776	32.4634049145	34.8895657551	2.07773675025	2.2323231101
0.777	32.4654826017	34.8917989603	2.07763767242	2.23408719897
0.778	32.4675601638	34.8940338737	2.07748650014	2.23573958874
0.779	32.4696375492	34.8962703824	2.07728433609	2.237277776
0.78	32.4717147076	34.898508371	2.07703243196	2.2386995554
0.781	32.4737915899	34.9007477224	2.07673212886	2.24000319839
0.782	32.4758681484	34.9029883177	2.076384902	2.24118734896
0.783	32.477944337	34.9052300369	2.07599240541	2.24225102365
0.784	32.4800201114	34.9074727592	2.07555626333	2.24319367111
0.785	32.4820954286	34.9097163636	2.07507824898	2.24401506782
0.786	32.4841702479	34.9119607288	2.07456028461	2.24471539259
0.787	32.4862445302	34.9142057341	2.07400429249	2.24529518187
0.788	32.4883182385	34.9164512594	2.07341226935	2.24575532973
0.789	32.4903913378	34.9186971856	2.07278630137	2.24609708786
0.79	32.4924637952	34.9209433952	2.07212856412	2.24632200599
0.791	32.4945355801	34.9231897722	2.07144120336	2.24643200636
0.792	32.4966066639	34.9254362028	2.07072649896	2.24642923474
0.793	32.4986770205	34.9276825755	2.06998664141	2.24631622434
0.794	32.5007466258	34.9299287815	2.06922394037	2.24609574676
0.795	32.5028154582	34.9321747148	2.06844073534	2.24577085674
0.796	32.5048834982	34.9344202727	2.06763930619	2.24534481764
0.797	32.5069507288	34.9366653557	2.06682196259	2.24482117593
0.798	32.5090171353	34.9389098681	2.06599105895	2.24420367181
0.799	32.5110827053	34.9411537181	2.06514889002	2.24349626899
0.8	32.5131474286	34.9433968178	2.06429772079	2.24270310998
0.801	32.5152112974	34.9456390836	2.06343983114	2.24182848632
0.802	32.517274306	34.9478804362	2.06257744133	2.24087689817
0.803	32.5193364512	34.9501208011	2.06171278656	2.23985290527
0.804	32.5213977316	34.9523601082	2.06084799767	2.2387612462
0.805	32.5234581482	34.9545982923	2.05998520553	2.23760674894
0.806	32.525517704	34.9568352928	2.05912643671	2.23639433086
0.807	32.5275764041	34.9590710545	2.05827374756	2.23512896895
0.808	32.5296342555	34.9613055268	2.05742901564	2.23381568491
0.809	32.531691267	34.9635386644	2.05659414828	2.23245951533
0.81	32.5337474496	34.9657704269	2.05577093363	2.23106560111
0.811	32.5358028156	34.9680007793	2.05496111512	2.22963900864
0.812	32.5378573794	34.9702296912	2.05416633189	2.22818480432
0.813	32.5399111566	34.9724571376	2.05338813365	2.22670805454
0.814	32.5419641647	34.9746830985	2.05262802541	2.2252137512
0.815	32.5440164224	34.9769075588	2.051887393	2.22370690107
0.816	32.5460679499	34.9791305084	2.0511675328	2.22219230235
0.817	32.5481187685	34.981351942	2.05046966672	2.22067479789
0.818	32.5501689007	34.983571859	2.04979491234	2.21915909648
0.819	32.5522183703	34.9857902634	2.04914428294	2.21764978766
0.82	32.5542672018	34.988007164	2.04851871729	2.2161513418
0.821	32.5563154207	34.9902225737	2.04791904986	2.21466811001
0.822	32.5583630533	34.9924365099	2.0473459959	2.21320426464
0.823	32.5604101264	34.994648994	2.04680021107	2.2117638737
0.824	32.5624566676	34.9968600513	2.04628223181	2.21035085618
0.825	32.564502705	34.9990697112	2.04579247534	2.20896890759
0.826	32.5665482669	35.0012780065	2.04533132911	2.2076215744
0.827	32.568593382	35.0034849734	2.04489901662	2.20631220937
0.828	32.5706380794	35.0056906515	2.04449571669	2.20504401624
0.829	32.572682388	35.0078950835	2.04412147403	2.20381996036
0.83	32.5747263369	35.0100983149	2.04377625883	2.20264284313
0.831	32.576769955	35.0123003939	2.04345998168	2.20151518285
0.832	32.5788132712	35.0145013712	2.04317241907	2.20043939352
0.833	32.5808563141	35.0167012997	2.04291330278	2.1994176507
0.834	32.5828991119	35.0189002345	2.04268226027	2.19845186174
0.835	32.5849416924	35.0210982323	2.04247884452	2.19754378498
0.836	32.5869840831	35.0232953517	2.04230253398	2.19669492543
0.837	32.5890263108	35.0254916525	2.04215276241	2.1959066242
0.838	32.5910684016	35.0276871957	2.04202885926	2.19517993927
0.839	32.593110381	35.0298820436	2.04193006456	2.19451574981
0.84	32.5951522739	35.0320762589	2.04185561836	2.19391477108
0.841	32.597194104	35.034269905	2.04180470109	2.19337742031
0.842	32.5992358946	35.0364630457	2.04177635908	2.19290399551
0.843	32.6012776676	35.0386557449	2.04176968336	2.19249452651
0.844	32.6033194443	35.0408480667	2.04178364575	2.19214890897
0.845	32.6053612447	35.0430400745	2.04181721807	2.19186678529
0.846	32.607403088	35.0452318317	2.04186935723	2.19164763391
0.847	32.6094449921	35.0474234009	2.04193890095	2.19149076939
0.848	32.6114869739	35.049614844	2.04202471673	2.19139532745
0.849	32.6135290491	35.0518062218	2.0421256721	2.19136025012
0.85	32.6155712322	35.0539975941	2.04224051535	2.19138433039
0.851	32.6176135365	35.0561890193	2.04236811399	2.19146622717
0.852	32.6196559742	35.0583805547	2.04250718653	2.19160439074
0.853	32.621698556	35.0605722555	2.04265652597	2.19179724157
0.854	32.6237412918	35.0627641756	2.04281488061	2.19204290211
0.855	32.6257841897	35.0649563668	2.04298102856	2.19233953953
0.856	32.6278272571	35.0671488791	2.04315373302	2.19268509746
0.857	32.6298704998	35.0693417604	2.04333174229	2.19307747483
0.858	32.6319139226	35.0715350563	2.04351384938	2.19351440668
0.859	32.633957529	35.0737288104	2.04369883239	2.19399362803
0.86	32.6360013212	35.0759230635	2.04388551414	2.19451268017
0.861	32.6380453003	35.0781178544	2.04407268763	2.19506911933
0.862	32.6400894662	35.0803132192	2.04425925016	2.19566041231
0.863	32.6421338179	35.0825091914	2.04444402456	2.1962839663
0.864	32.6441783529	35.0847058019	2.04462596774	2.1969371587
0.865	32.6462230679	35.0869030792	2.04480396211	2.19761732221
0.866	32.6482679583	35.0891010487	2.0449769944	2.1983217299
0.867	32.6503130189	35.0912997335	2.04514408112	2.19904771447
0.868	32.652358243	35.0934991536	2.0453042388	2.19979250431
0.869	32.6544036234	35.0956993265	2.04545655847	2.20055341721
0.87	32.6564491518	35.0979002671	2.04560017586	2.20132768154
0.871	32.658494819	35.1001019872	2.04573428631	2.20211263001
0.872	32.6605406152	35.1023044964	2.04585802555	2.2029055655
0.873	32.6625865296	35.1045078011	2.04597073793	2.20370383561
0.874	32.6646325508	35.1067119054	2.0460716933	2.20450484753
0.875	32.6666786668	35.1089168108	2.0461602509	2.20530600846
0.876	32.6687248648	35.1111225162	2.04623582959	2.20610480011
0.877	32.6707711317	35.113329018	2.04629787803	2.20689876378
0.878	32.6728174536	35.1155363102	2.04634593427	2.20768550038
0.879	32.6748638163	35.1177443843	2.04637953639	2.20846268535
0.88	32.6769102053	35.1199532296	2.04639831185	2.20922805369
0.881	32.6789566054	35.1221628334	2.04640194774	2.20997945964
0.882	32.6810030015	35.1243731805	2.04639016092	2.21071481705
0.883	32.6830493779	35.126584254	2.04636268318	2.21143212914
0.884	32.6850957189	35.1287960348	2.0463194102	2.21212945879
0.885	32.6871420087	35.1310085021	2.04626014829	2.21280507743
0.886	32.6891882312	35.1332216332	2.04618488252	2.21345721185
0.887	32.6912343704	35.135435404	2.0460935384	2.21408431232
0.888	32.6932804103	35.1376497886	2.04598616064	2.21468485892
0.889	32.6953263348	35.1398647598	2.04586283863	2.21525749564
0.89	32.6973721281	35.142080289	2.04572366178	2.21580092609
0.891	32.6994177743	35.1442963465	2.04556879401	2.21631404757
0.892	32.7014632579	35.1465129014	2.04539847374	2.21679575741
0.893	32.7035085636	35.1487299218	2.04521287978	2.21724514663
0.894	32.7055536762	35.1509473751	2.04501236975	2.21766141057
0.895	32.707598581	35.1531652277	2.04479721189	2.21804384887
0.896	32.7096432635	35.1553834456	2.04456782341	2.21839188039
0.897	32.7116877097	35.157601994	2.04432454705	2.2187050283
0.898	32.7137319059	35.159820838	2.04406785965	2.21898292005
0.899	32.715775839	35.1620399422	2.04379816353	2.21922533214
0.9	32.717819496	35.1642592709	2.04351599514	2.21943210065
0.901	32.719862865	35.1664787886	2.04322186112	2.21960325539
0.902	32.721905934	35.1686984596	2.04291626811	2.21973882616
0.903	32.7239486921	35.1709182485	2.04259981215	2.21983899176
0.904	32.7259911285	35.17313812	2.04227307439	2.21990405023
0.905	32.7280332334	35.1753580393	2.04193663597	2.21993437409
0.906	32.7300749973	35.1775779717	2.04159112275	2.21993042529
0.907	32.7321164114	35.1797978833	2.04123714566	2.21989278495
0.908	32.7341574677	35.1820177407	2.04087536037	2.21982209384
0.909	32.7361981586	35.1842375113	2.04050643742	2.21971908212
0.91	32.7382384773	35.1864571631	2.04013098776	2.21958456933
0.911	32.7402784176	35.1886766651	2.03974971175	2.21941941977
0.912	32.7423179741	35.1908959872	2.03936325014	2.21922463179
0.913	32.7443571419	35.1931151001	2.03897228837	2.21900120378
0.914	32.7463959168	35.1953339758	2.0385774672	2.21875020862
0.915	32.7484342952	35.1975525873	2.03817947209	2.2184728384
0.916	32.7504722744	35.1997709089	2.03777891397	2.21817024052
0.917	32.7525098522	35.2019889158	2.03737650812	2.21784368157
0.918	32.7545470268	35.2042065849	2.03697285056	2.21749445796
0.919	32.7565837976	35.206423894	2.03656858206	2.21712385118
0.92	32.758620164	35.2086408226	2.03616431355	2.21673326194
0.921	32.7606561265	35.2108573513	2.035760656	2.21632406116
0.922	32.7626916859	35.2130734621	2.03535819054	2.21589766443
0.923	32.7647268438	35.2152891387	2.03495749831	2.21545550227
0.924	32.7667616021	35.217504366	2.03455913067	2.2149989903
0.925	32.7687959635	35.2197191303	2.03416360915	2.21452960372
0.926	32.770829931	35.2219334195	2.03377147019	2.21404881775
0.927	32.7728635083	35.2241472229	2.03338319063	2.21355806291
0.928	32.7748966995	35.2263605314	2.03299924731	2.21305879951
0.929	32.7769295092	35.228573337	2.03262005746	2.21255245805
0.93	32.7789619423	35.2307856335	2.03224608302	2.21204049885
0.931	32.7809940042	35.2329974159	2.03187769651	2.21152430773
0.932	32.7830257007	35.2352086807	2.03151527047	2.21100533009
0.933	32.7850570379	35.2374194258	2.03115916252	2.21048487723
0.934	32.7870880223	35.2396296504	2.03080967069	2.20996432006
0.935	32.7891186607	35.2418393551	2.03046706319	2.20944496989
0.936	32.79114896	35.2440485416	2.03013166785	2.20892810822
0.937	32.7931789277	35.2462572132	2.02980367839	2.20841497183
0.938	32.7952085712	35.248465374	2.02948328853	2.20790672302
0.939	32.7972378982	35.2506730297	2.02917072177	2.20740458369
0.94	32.7992669166	35.2528801868	2.02886608243	2.20690961182
0.941	32.8012956344	35.255086853	2.02856950462	2.20642286539
0.942	32.8033240597	35.2572930371	2.02828109264	2.20594538748
0.943	32.8053522008	35.2594987489	2.02800093591	2.20547810197
0.944	32.8073800657	35.2617039989	2.02772901952	2.20502194762
0.945	32.8094076629	35.2639087988	2.02746543288	2.20457774401
0.946	32.8114350007	35.2661131608	2.02721010149	2.20414626598
0.947	32.8134620873	35.2683170981	2.02696302533	2.20372830331
0.948	32.8154889309	35.2705206245	2.02672411501	2.20332448184
0.949	32.8175155396	35.2727237544	2.02649331093	2.20293539762
0.95	32.8195419215	35.2749265029	2.02627050877	2.2025616467
0.951	32.8215680846	35.2771288856	2.02605558932	2.20220370591
0.952	32.8235940365	35.2793309185	2.02584837377	2.20186200738
0.953	32.8256197851	35.2815326179	2.02564868331	2.20153689384
0.954	32.8276453376	35.2837340007	2.02545636892	2.20122870803
0.955	32.8296707014	35.2859350839	2.02527119219	2.20093767345
0.956	32.8316958835	35.2881358847	2.0250929445	2.20066396892
0.957	32.8337208906	35.2903364206	2.02492135763	2.20040775836
0.958	32.8357457294	35.2925367091	2.02475622296	2.20016910136
0.959	32.8377704061	35.2947367676	2.02459719777	2.19994798303
0.96	32.8397949268	35.2969366138	2.02444404364	2.19974440336
0.961	32.841819297	35.2991362651	2.02429647744	2.19955822825
0.962	32.8438435223	35.3013357389	2.02415415645	2.19938932359
0.963	32.8458676078	35.3035350523	2.02401678264	2.19923748076
0.964	32.8478915582	35.3057342223	2.0238840133	2.19910244644
0.965	32.849915378	35.3079332655	2.02375553548	2.1989839226
0.966	32.8519390713	35.3101321982	2.02363100648	2.19888156652
0.967	32.8539626418	35.3123310365	2.02351006866	2.19879500568
0.968	32.855986093	35.3145297959	2.02339239419	2.19872379303
0.969	32.8580094281	35.3167284915	2.02327762544	2.19866742194
0.97	32.8600326496	35.318927138	2.0231654048	2.19862544537
0.971	32.86205576	35.3211257493	2.02305538952	2.19859728217
0.972	32.8640787613	35.3233243391	2.02294722199	2.19858235121
0.973	32.8661016552	35.3255229204	2.02284055948	2.19858008623
0.974	32.868124443	35.3277215053	2.02273505926	2.19858981669
0.975	32.8701471257	35.3299201057	2.0226303488	2.19861090183
0.976	32.872169704	35.3321187325	2.02252614498	2.19864264131
0.977	32.8741921781	35.334317396	2.02242207527	2.19868437946
0.978	32.876214548	35.3365161058	2.02231781185	2.19873534143
0.979	32.8782368134	35.3387148709	2.02221305668	2.19879482687
0.98	32.8802589737	35.3409136994	2.02210749686	2.1988620609
0.981	32.8822810279	35.3431125986	2.02200081944	2.19893635809
0.982	32.8843029747	35.3453115752	2.02189275622	2.19901688397
0.983	32.8863248126	35.3475106351	2.02178299427	2.19910289347
0.984	32.8883465397	35.3497097834	2.02167128026	2.19919362664
0.985	32.890368154	35.3519090244	2.02155736089	2.19928830862
0.986	32.8923896532	35.3541083616	2.02144098282	2.19938617945
0.987	32.8944110347	35.3563077979	2.02132193744	2.19948647916
0.988	32.8964322956	35.3585073354	2.02119997144	2.19958843291
0.989	32.8984534331	35.3607069753	2.02107489109	2.19969134033
0.99	32.9004744438	35.3629067182	2.02094651759	2.19979442656
0.991	32.9024953244	35.3651065639	2.02081464231	2.19989699125
0.992	32.9045160713	35.3673065116	2.02067911625	2.19999830425
0.993	32.9065366807	35.3695065596	2.02053982019	2.20009769499
0.994	32.9085571489	35.3717067057	2.02039657533	2.20019452274
0.995	32.9105774719	35.373906947	2.02024927735	2.20028808713
0.996	32.9125976454	35.3761072799	2.02009782195	2.20037780702
0.997	32.9146176654	35.3783077003	2.01994211972	2.20046301186
0.998	32.9166375275	35.3805082034	2.01978209615	2.20054320991
0.999	32.9186572274	35.382708784	2.01961770654	2.20061780512
1	32.9206767607	35.384909436	2.01944887638	2.20068627596
1.001	32.9226961229	35.3871101532	2.01927557588	2.20074811578
1.002	32.9247153096	35.3893109287	2.01909781992	2.20080286264
1.003	32.9267343163	35.3915117552	2.01891554892	2.20085008442
1.004	32.9287531385	35.3937126249	2.01872883737	2.20088936388
1.005	32.9307717718	35.3959135298	2.01853765547	2.2009203285
1.006	32.9327902116	35.3981144613	2.01834209263	2.20094266534
1.007	32.9348084538	35.4003154106	2.01814213395	2.20095601678
1.008	32.9368264938	35.4025163687	2.01793791354	2.2009601146
1.009	32.9388443275	35.4047173261	2.01772946119	2.20095473528
1.01	32.9408619506	35.4069182733	2.01751685143	2.2009396255
1.011	32.9428793592	35.4091192004	2.01730020344	2.20091463625
1.012	32.9448965491	35.4113200976	2.01707960665	2.20087960362
1.013	32.9469135165	35.4135209546	2.01685519516	2.2008344084
1.014	32.9489302576	35.4157217613	2.01662710309	2.20077899098
1.015	32.9509467689	35.4179225074	2.01639541984	2.20071326196
1.016	32.9529630468	35.4201231827	2.01616032422	2.20063722134
1.017	32.9549790879	35.4223237767	2.01592196524	2.20055086911
1.018	32.9569948891	35.4245242793	2.01568047702	2.20045423508
1.019	32.9590104474	35.4267246801	2.01543603837	2.20034740865
1.02	32.9610257598	35.428924969	2.01518879831	2.20023046434
1.021	32.9630408237	35.431125136	2.01493893564	2.20010355115
1.022	32.9650556365	35.4333251712	2.01468664408	2.19996680319
1.023	32.9670701959	35.4355250648	2.01443211734	2.19982036948
1.024	32.9690844997	35.4377248072	2.01417548954	2.19966450334
1.025	32.9710985459	35.4399243892	2.0139169842	2.19949939847
1.026	32.9731123328	35.4421238015	2.01365675032	2.1993252933
1.027	32.9751258587	35.4443230354	2.01339504123	2.19914244115
1.028	32.9771391222	35.4465220822	2.01313197613	2.19895115495
1.029	32.9791521221	35.4487209336	2.01286780834	2.19875171781
1.03	32.9811648574	35.4509195817	2.01260268688	2.19854450226
1.031	32.9831773271	35.4531180189	2.01233682036	2.19832977653
1.032	32.9851895307	35.4553162377	2.0120703727	2.19810791314
1.033	32.9872014677	35.4575142313	2.01180356741	2.19787932932
1.034	32.9892131378	35.4597119932	2.0115365386	2.19764429331
1.035	32.9912245408	35.461909517	2.01126949489	2.19740328193
1.036	32.9932356769	35.4641067969	2.01100261509	2.19715669751
1.037	32.9952465462	35.4663038278	2.01073604822	2.19690489769
1.038	32.9972571492	35.4685006043	2.01046997309	2.19664824009
1.039	32.9992674865	35.4706971221	2.01020456851	2.19638726115
1.04	33.0012775588	35.4728933769	2.00993996859	2.19612231851
1.041	33.0032873669	35.4750893649	2.00967632234	2.19585379958
1.042	33.005296912	35.4772850829	2.00941379368	2.19558218122
1.043	33.0073061951	35.479480528	2.00915250182	2.19530788064
1.044	33.0093152177	35.4816756976	2.00889258087	2.19503128529
1.045	33.011323981	35.4838705897	2.00863416493	2.19475284219
1.046	33.0133324868	35.4860652025	2.00837738812	2.19447290897
1.047	33.0153407367	35.488259535	2.00812232494	2.19419196248
1.048	33.0173487324	35.4904535862	2.00786910951	2.19391036034
1.049	33.0193564758	35.4926473556	2.00761780143	2.19362851977
1.05	33.021363969	35.4948408432	2.0073685199	2.19334676862
1.051	33.0233712139	35.4970340494	2.00712133944	2.19306558371
1.052	33.0253782128	35.4992269748	2.00687634945	2.19278523326
1.053	33.0273849678	35.5014196205	2.00663356483	2.19250613451
1.054	33.0293914811	35.5036119879	2.00639307499	2.19222858548
1.055	33.0313977551	35.5058040786	2.00615496933	2.191952914
1.056	33.0334037922	35.5079958948	2.00591918826	2.19167950749
1.057	33.0354095947	35.5101874389	2.00568583608	2.19140860438
1.058	33.0374151651	35.5123787135	2.00545492768	2.19114050269
1.059	33.0394205058	35.5145697214	2.00522647798	2.19087547064
1.06	33.0414256193	35.5167604661	2.00500047207	2.19061374664
1.061	33.043430508	35.5189509508	2.00477693975	2.19035562873
1.062	33.0454351744	35.5211411793	2.00455585122	2.19010129571
1.063	33.0474396209	35.5233311554	2.00433723629	2.189850986
1.064	33.0494438501	35.5255208833	2.00412103534	2.18960484862
1.065	33.0514478642	35.5277103673	2.00390723348	2.18936309218
1.066	33.0534516657	35.5298996118	2.003695786	2.1891258359
1.067	33.055455257	35.5320886213	2.003486678	2.18889325857
1.068	33.0574586402	35.5342774007	2.00327983499	2.18866539001
1.069	33.0594618178	35.5364659546	2.00307525694	2.18844243884
1.07	33.0614647918	35.538654288	2.00287282467	2.18822446465
1.071	33.0634675645	35.540842406	2.00267250836	2.18801149726
1.072	33.0654701378	35.5430303136	2.00247421861	2.18780362606
1.073	33.0674725139	35.5452180158	2.00227794051	2.18760088086
1.074	33.0694746947	35.5474055179	2.00208353996	2.18740320206
1.075	33.0714766819	35.5495928248	2.00189094245	2.18721070886
1.076	33.0734784774	35.5517799418	2.00170008838	2.18702328205
1.077	33.0754800829	35.553966874	2.00151088834	2.18684098125
1.078	33.0774815	35.5561536263	2.00132322311	2.18666365743
1.079	33.0794827301	35.5583402038	2.0011370182	2.1864913404
1.08	33.0814837747	35.5605266114	2.000952214	2.18632391095
1.081	33.0834846351	35.5627128541	2.0007686466	2.18616130948
1.082	33.0854853126	35.5648989364	2.00058625638	2.18600335717
1.083	33.0874858082	35.5670848631	2.00040495396	2.18585005403
1.084	33.089486123	35.5692706387	2.000224635	2.18570116162
1.085	33.0914862579	35.5714562677	2.00004516542	2.18555667996
1.086	33.0934862137	35.5736417541	1.99986647069	2.18541628122
1.087	33.0954859912	35.5758271023	1.99968843162	2.1852799356
1.088	33.0974855909	35.578012316	1.99951094389	2.18514746428
1.089	33.0994850133	35.580197399	1.9993339628	2.18501862884
1.09	33.101484259	35.582382355	1.99915732443	2.18489333987
1.091	33.1034833281	35.5845671873	1.99898095429	2.18477129936
1.092	33.105482221	35.5867518992	1.99880474806	2.18465232849
1.093	33.1074809376	35.5889364935	1.99862858653	2.18453633785
1.094	33.1094794781	35.5911209732	1.9984524399	2.18442302942
1.095	33.1114778424	35.5933053408	1.99827615917	2.18431216478
1.096	33.1134760304	35.5954895987	1.99809968472	2.18420359492
1.097	33.1154740417	35.597673749	1.99792292714	2.18409702182
1.098	33.117471876	35.5998577937	1.99774576724	2.18399235606
1.099	33.119469533	35.6020417345	1.9975681752	2.18388926983
1.1	33.1214670121	35.6042255729	1.99739003181	2.1837875843
1.101	33.1234643128	35.6064093102	1.99721129239	2.18368703127
1.102	33.1254614344	35.6085929475	1.99703188241	2.18358746171
1.103	33.1274583762	35.6107764855	1.99685169756	2.18348860741
1.104	33.1294551374	35.612959925	1.99667072296	2.18339025974
1.105	33.1314517172	35.6151432662	1.99648888409	2.1832922399
1.106	33.1334481147	35.6173265095	1.99630610645	2.18319427967
1.107	33.1354443289	35.6195096547	1.99612233043	2.18309623003
1.108	33.1374403589	35.6216927018	1.99593755603	2.18299785256
1.109	33.1394362035	35.6238756502	1.99575172365	2.18289896846
1.11	33.1414318618	35.6260584994	1.99556477368	2.1827993691
1.111	33.1434273325	35.6282412485	1.99537667632	2.18269881606
1.112	33.1454226146	35.6304238965	1.99518743157	2.18259724975
1.113	33.1474177067	35.6326064424	1.99499695003	2.18249446154
1.114	33.1494126079	35.6347888848	1.99480527639	2.18239024282
1.115	33.1514073167	35.6369712221	1.99461233616	2.18228444457
1.116	33.153401832	35.6391534528	1.99441820383	2.1821769774
1.117	33.1553961525	35.6413355751	1.9942227602	2.18206760287
1.118	33.1573902769	35.643517587	1.99402606487	2.18195623159
1.119	33.1593842039	35.6456994865	1.99382805824	2.18184277415
1.12	33.1613779324	35.6478812715	1.99362882972	2.18172705173
1.121	33.163371461	35.6500629395	1.99342831969	2.18160903454
1.122	33.1653647885	35.6522444883	1.99322658777	2.18148854375
1.123	33.1673579136	35.6544259153	1.99302363396	2.18136551976
1.124	33.1693508351	35.6566072181	1.99281939864	2.18123993278
1.125	33.1713435518	35.6587883938	1.99261403084	2.18111163378
1.126	33.1733360626	35.66096944	1.99240747094	2.18098062277
1.127	33.1753283662	35.6631503537	1.99219974875	2.18084678054
1.128	33.1773204615	35.6653311322	1.99199089408	2.18071016669
1.129	33.1793123474	35.6675117726	1.99178096652	2.18057063222
1.13	33.1813040229	35.669692272	1.99156999588	2.18042820692
1.131	33.1832954869	35.6718726276	1.99135801196	2.1802829206
1.132	33.1852867384	35.6740528364	1.99114501476	2.18013468385
1.133	33.1872777765	35.6762328955	1.9909311235	2.17998352647
1.134	33.1892686002	35.678412802	1.99071630836	2.17982950807
1.135	33.1912592087	35.6805925531	1.99050068855	2.17967256904
1.136	33.1932496012	35.6827721458	1.99028423429	2.17951282859
1.137	33.1952397768	35.6849515773	1.99006703496	2.17935019732
1.138	33.1972297349	35.6871308448	1.98984915018	2.17918482423
1.139	33.1992194748	35.6893099456	1.98963060975	2.17901670933
1.14	33.2012089959	35.6914888769	1.98941147327	2.17884597182
1.141	33.2031982975	35.6936676362	1.98919180036	2.17867252231
1.142	33.2051873792	35.6958462207	1.9889716208	2.178496629
1.143	33.2071762405	35.6980246282	1.98875099421	2.1783182025
1.144	33.209164881	35.700202856	1.98853000998	2.17813739181
1.145	33.2111533004	35.7023809018	1.98830866814	2.17795431614
1.146	33.2131414982	35.7045587635	1.98808705807	2.1777690053
1.147	33.2151294744	35.7067364388	1.98786523938	2.1775816083
1.148	33.2171172286	35.7089139257	1.98764318228	2.17739215493
1.149	33.2191047607	35.7110912221	1.98742103577	2.17720079422
1.15	33.2210920707	35.7132683263	1.98719882965	2.17700761557
1.151	33.2230791584	35.7154452365	1.98697656393	2.17681273818
1.152	33.2250660238	35.717621951	1.98675435781	2.17661625147
1.153	33.2270526671	35.7197984683	1.9865322113	2.17641830444
1.154	33.2290390883	35.721974787	1.986310184	2.17621895671
1.155	33.2310252875	35.7241509056	1.98608830571	2.17601838708
1.156	33.233011265	35.7263268232	1.98586666584	2.17581668496
1.157	33.234997021	35.7285025385	1.98564523458	2.17561396956
1.158	33.2369825557	35.7306780506	1.98542413116	2.17541030049
1.159	33.2389678694	35.7328533587	1.98520335555	2.17520588636
1.16	33.2409529626	35.7350284621	1.98498290777	2.17500078678
1.161	33.2429378355	35.73720336	1.98476290703	2.17479518056
1.162	33.2449224886	35.7393780522	1.98454329371	2.1745890975
1.163	33.2469069223	35.7415525381	1.98432415724	2.17438268661
1.164	33.2488911371	35.7437268175	1.9841054976	2.17417606711
1.165	33.2508751336	35.7459008902	1.9838873744	2.17396935821
1.166	33.2528589121	35.7480747562	1.98366978765	2.1737626493
1.167	33.2548424734	35.7502484155	1.98345273733	2.1735560298
1.168	33.2568258179	35.7524218684	1.98323628306	2.17334961891
1.169	33.2588089463	35.754595115	1.98302042484	2.17314350605
1.17	33.2607918591	35.7567681556	1.98280516267	2.17293781042
1.171	33.2627745569	35.7589409908	1.98259052634	2.17273259163
1.172	33.2647570405	35.7611136211	1.98237654567	2.17252793908
1.173	33.2667393103	35.763286047	1.98216319084	2.17232394218
1.174	33.2687213672	35.7654582694	1.98195046186	2.17212066054
1.175	33.2707032116	35.7676302888	1.98173844814	2.17191818357
1.176	33.2726848444	35.7698021062	1.98152703047	2.17171663046
1.177	33.274666266	35.7719737225	1.98131629825	2.17151594162
1.178	33.2766474773	35.7741451386	1.98110619187	2.17131632566
1.179	33.2786284788	35.7763163557	1.98089674115	2.17111772299
1.18	33.2806092711	35.7784873746	1.98068794608	2.170920223
1.181	33.282589855	35.7806581967	1.98047977686	2.1707238853
1.182	33.284570231	35.782828823	1.98027220368	2.17052873969
1.183	33.2865503997	35.7849992548	1.98006525636	2.17033478618
1.184	33.2885303618	35.7871694932	1.97985896468	2.17014214396
1.185	33.2905101179	35.7893395397	1.97965314984	2.16995075345
1.186	33.2924896684	35.7915093954	1.97944793105	2.16976067424
1.187	33.294469014	35.7936790617	1.97924330831	2.16957190633
1.188	33.2964481553	35.7958485399	1.9790391624	2.16938441992
1.189	33.2984270926	35.7980178313	1.97883549333	2.16919833422
1.19	33.3004058265	35.8001869372	1.9786323607	2.16901358962
1.191	33.3023843576	35.8023558591	1.9784296453	2.16883009672
1.192	33.3043626861	35.8045245981	1.97822740674	2.16864797473
1.193	33.3063408125	35.8066931557	1.97802552581	2.16846719384
1.194	33.3083187374	35.8088615331	1.97782406211	2.16828766465
1.195	33.3102964609	35.8110297316	1.97762295604	2.16810938716
1.196	33.3122739834	35.8131977525	1.97742217779	2.16793239117
1.197	33.3142513053	35.8153655971	1.97722166777	2.16775661707
1.198	33.3162284269	35.8175332664	1.97702145576	2.16758206487
1.199	33.3182053484	35.8197007617	1.97682148218	2.16740861535
1.2	33.32018207	35.8218680842	1.97662171721	2.16723629832
1.201	33.3221585919	35.8240352349	1.97642213106	2.16706505418
1.202	33.3241349143	35.8262022149	1.97622272372	2.16689485312
1.203	33.3261110374	35.8283690251	1.97602343559	2.16672557592
1.204	33.3280869613	35.8305356665	1.97582423687	2.16655731201
1.205	33.330062686	35.8327021401	1.97562512755	2.16638985276
1.206	33.3320382115	35.8348684467	1.97542604804	2.16622325778
1.207	33.3340135381	35.837034587	1.97522696853	2.16605737805
1.208	33.3359886655	35.8392005618	1.97502791882	2.16589224339
1.209	33.3379635938	35.8413663718	1.9748287499	2.16572779417
1.21	33.339938323	35.8435320176	1.97462955117	2.16556385159
1.211	33.3419128529	35.8456974998	1.97443032265	2.16540050507
1.212	33.3438871835	35.8478628188	1.97423088551	2.16523757577
1.213	33.3458613147	35.8500279752	1.97403138876	2.16507509351
1.214	33.3478352462	35.8521929692	1.97383165359	2.16491290927
1.215	33.3498089779	35.8543578012	1.97363173962	2.16475102305
1.216	33.3517825096	35.8565224714	1.97343161702	2.16458934546
1.217	33.353755841	35.85868698	1.97323125601	2.16442784667
1.218	33.355728972	35.8608513271	1.97303068638	2.16426634789
1.219	33.3577019022	35.8630155127	1.97282978892	2.16410493851
1.22	33.3596746315	35.8651795369	1.97262865305	2.16394346952
1.221	33.3616471594	35.8673433996	1.97242721915	2.16378185153
1.222	33.3636194857	35.8695071006	1.97222539783	2.16362008452
1.223	33.3655916101	35.8716706397	1.97202330828	2.1634581387
1.224	33.3675635321	35.8738340167	1.9718208313	2.16329592466
1.225	33.3695352515	35.8759972313	1.97161799669	2.16313329339
1.226	33.371506768	35.8781602832	1.97141483426	2.16297033429
1.227	33.373478081	35.8803231718	1.9712112546	2.16280692816
1.228	33.3754491903	35.8824858967	1.9710073173	2.16264298558
1.229	33.3774200955	35.8846484575	1.97080296278	2.16247853637
1.23	33.3793907961	35.8868108535	1.97059825063	2.1623134613
1.231	33.3813612918	35.8889730841	1.97039312124	2.16214779019
1.232	33.3833315821	35.8911351487	1.97018754482	2.16198140383
1.233	33.3853016667	35.8932970466	1.96998158097	2.16181436181
1.234	33.3872715451	35.895458777	1.96977519989	2.16164651513
1.235	33.3892412169	35.8976203393	1.96956843138	2.16147789359
1.236	33.3912106817	35.8997817324	1.96936127543	2.16130843759
1.237	33.3931799392	35.9019429557	1.96915367246	2.16113811731
1.238	33.3951489889	35.9041040082	1.96894568205	2.16096696258
1.239	33.3971178304	35.9062648891	1.96873730421	2.16079488397
1.24	33.3990864633	35.9084255975	1.96852850914	2.16062185168
1.241	33.4010548873	35.9105861324	1.96831932664	2.16044789553
1.242	33.4030231019	35.9127464929	1.96810984612	2.1602730155
1.243	33.4049911067	35.914906678	1.96789991856	2.16009712219
1.244	33.4069589015	35.9170666866	1.96768966317	2.15992024541
1.245	33.4089264859	35.9192265179	1.96747907996	2.15974238515
1.246	33.4108938595	35.9213861709	1.96726810932	2.15956354141
1.247	33.412861022	35.9235456445	1.96705681086	2.15938365459
1.248	33.414827973	35.9257049377	1.96684524417	2.1592027843
1.249	33.4167947123	35.9278640496	1.96663334966	2.15902093053
1.25	33.4187612396	35.9300229791	1.96642115712	2.15883803368
1.251	33.4207275545	35.9321817252	1.96620866656	2.15865418315
1.252	33.4226936568	35.934340287	1.96599593759	2.15846934915
1.253	33.4246595463	35.9364986634	1.96578297019	2.15828353167
1.254	33.4266252227	35.9386568535	1.96556979418	2.15809673071
1.255	33.4285906857	35.9408148564	1.96535634995	2.15790906549
1.256	33.4305559353	35.9429726712	1.9651427269	2.15772041678
1.257	33.4325209711	35.9451302968	1.96492889524	2.15753087401
1.258	33.434485793	35.9472877325	1.96471491456	2.15734043717
1.259	33.4364504009	35.9494449773	1.96450078487	2.15714916587
1.26	33.4384147945	35.9516020304	1.96428653598	2.1569570601
1.261	33.4403789739	35.953758891	1.96407210827	2.15676411986
1.262	33.4423429387	35.9559155582	1.96385762095	2.15657037497
1.263	33.444306689	35.9580720314	1.96364298463	2.15637591481
1.264	33.4462702247	35.9602283097	1.9634283185	2.1561807096
1.265	33.4482335456	35.9623843925	1.96321356297	2.15598481894
1.266	33.4501966518	35.964540279	1.96299874783	2.15578824282
1.267	33.4521595431	35.9666959687	1.96278393269	2.15559107065
1.268	33.4541222196	35.9688514608	1.96256908774	2.15539324284
1.269	33.4560846813	35.9710067549	1.9623542428	2.15519484878
1.27	33.4580469281	35.9731618503	1.96213939786	2.15499594808
1.271	33.4600089601	35.9753167465	1.96192458272	2.15479654074
1.272	33.4619707773	35.9774714432	1.96170979738	2.15459668636
1.273	33.4639323797	35.9796259397	1.96149504185	2.15439635515
1.274	33.4658937675	35.9817802357	1.96128037572	2.15419566631
1.275	33.4678549405	35.9839343308	1.9610657692	2.15399459004
1.276	33.469815899	35.9860882247	1.96085122228	2.15379324555
1.277	33.4717766431	35.9882419171	1.96063676476	2.15359151363
1.278	33.4737371727	35.9903954077	1.96042245626	2.1533896029
1.279	33.475697488	35.9925486962	1.96020823717	2.15318742394
1.28	33.4776575892	35.9947017825	1.95999413729	2.15298506618
1.281	33.4796174763	35.9968546663	1.95978012681	2.15278252959
1.282	33.4815771495	35.9990073475	1.95956629515	2.1525798738
1.283	33.483536609	36.001159826	1.95935258269	2.1523771286
1.284	33.4854958548	36.0033121017	1.95913901925	2.15217426419
1.285	33.4874548871	36.0054641746	1.95892560482	2.15197139978
1.286	33.4894137061	36.0076160445	1.9587123692	2.15176853538
1.287	33.4913723119	36.0097677116	1.9584992528	2.15156564116
1.288	33.4933307047	36.0119191758	1.9582863152	2.15136280656
1.289	33.4952888846	36.0140704372	1.95807349682	2.15116000175
1.29	33.4972468519	36.0162214959	1.95786094666	2.15095731616
1.291	33.4992046066	36.018372352	1.9576484859	2.15075474977
1.292	33.501162149	36.0205230055	1.95743623376	2.1505522728
1.293	33.5031194792	36.0226734566	1.95722413063	2.15034997463
1.294	33.5050765973	36.0248237055	1.95701217651	2.15014782548
1.295	33.5070335036	36.0269737524	1.95680046082	2.14994588494
1.296	33.5089901983	36.0291235974	1.95658883452	2.14974412322
1.297	33.5109466814	36.0312732407	1.95637741685	2.14954254031
1.298	33.5129029532	36.0334226826	1.95616611838	2.14934122562
1.299	33.5148590137	36.0355719233	1.95595499873	2.14914011955
1.3	33.5168148633	36.037720963	1.95574405789	2.1489392519
1.301	33.5187705019	36.0398698019	1.95553323627	2.14873865247
1.302	33.5207259298	36.0420184404	1.95532259345	2.14853829145
1.303	33.5226811471	36.0441668787	1.95511206985	2.14833822846
1.304	33.524636154	36.046315117	1.95490166545	2.14813840389
1.305	33.5265909505	36.0484631556	1.95469141006	2.14793887734
1.306	33.5285455369	36.0506109949	1.95448127389	2.14773961902
1.307	33.5304999131	36.052758635	1.95427122712	2.14754062891
1.308	33.5324540794	36.0549060763	1.95406132936	2.14734187722
1.309	33.5344080359	36.0570533189	1.95385152102	2.14714339375
1.31	33.5363617825	36.0592003632	1.95364180207	2.14694520831
1.311	33.5383153195	36.0613472095	1.95343220234	2.14674729109
1.312	33.540268647	36.0634938579	1.95322263241	2.14654955268
1.313	33.5422217649	36.0656403087	1.95301315188	2.1463521421
1.314	33.5441746734	36.0677865623	1.95280379057	2.14615494013
1.315	33.5461273725	36.0699326187	1.95259442925	2.14595797658
1.316	33.5480798623	36.0720784783	1.95238512754	2.14576113224
1.317	33.5500321428	36.0742241412	1.95217585564	2.14556458592
1.318	33.551984214	36.0763696076	1.95196664333	2.14536824822
1.319	33.5539360761	36.0785148778	1.95175746083	2.14517205954
1.32	33.555887729	36.0806599518	1.95154827833	2.14497604966
1.321	33.5578391726	36.08280483	1.95133909583	2.1447801888
1.322	33.5597904072	36.0849495123	1.95112994313	2.14458447695
1.323	33.5617414325	36.087093999	1.95092076063	2.1443888545
1.324	33.5636922487	36.0892382901	1.95071157813	2.14419341087
1.325	33.5656428557	36.0913823858	1.95050236583	2.14399799705
1.326	33.5675932534	36.0935262862	1.95029312372	2.14380267262
1.327	33.5695434419	36.0956699913	1.95008385181	2.14360746741
1.328	33.5714934211	36.0978135011	1.9498745203	2.1434122324
1.329	33.573443191	36.0999568158	1.94966515899	2.14321705699
1.33	33.5753927514	36.1020999353	1.94945570827	2.14302188158
1.331	33.5773421024	36.1042428596	1.94924625754	2.14282670617
1.332	33.5792912439	36.1063855887	1.94903665781	2.14263150096
1.333	33.5812401757	36.1085281226	1.94882702827	2.14243626595
1.334	33.5831888979	36.1106704612	1.94861733913	2.14224097133
1.335	33.5851374104	36.1128126044	1.94840753078	2.1420456171
1.336	33.587085713	36.1149545523	1.94819766283	2.14185011387
1.337	33.5890338056	36.1170963047	1.94798767567	2.14165458083
1.338	33.5909816883	36.1192378614	1.94777756929	2.14145883918
1.339	33.5929293608	36.1213792224	1.94756743312	2.14126303792
1.34	33.5948768231	36.1235203874	1.94735708833	2.14106705785
1.341	33.596824075	36.1256613564	1.94714671373	2.14087086916
1.342	33.5987711164	36.1278021291	1.94693619013	2.14067453146
1.343	33.6007179474	36.1299427053	1.94672557712	2.14047795534
1.344	33.6026645675	36.1320830849	1.94651484489	2.14028123021
1.345	33.604610977	36.1342232677	1.94630396366	2.14008423686
1.346	33.6065571754	36.1363632533	1.94609296322	2.13988703489
1.347	33.6085031628	36.1385030416	1.94588187337	2.1396895349
1.348	33.6104489391	36.1406426323	1.94567066431	2.13949179649
1.349	33.6123945041	36.1427820251	1.94545927644	2.13929381967
1.35	33.6143398576	36.1449212197	1.94524779916	2.13909551501
1.351	33.6162849996	36.147060216	1.94503617287	2.13889697194
1.352	33.6182299299	36.1491990135	1.94482448697	2.13869810104
1.353	33.6201746485	36.1513376121	1.94461265206	2.13849893212
1.354	33.6221191552	36.1534760112	1.94440066814	2.13829946518
1.355	33.6240634498	36.1556142108	1.94418859482	2.13809964061
1.356	33.6260075323	36.1577522104	1.94397637248	2.13789951801
1.357	33.6279514025	36.1598900097	1.94376406074	2.13769909739
1.358	33.6298950604	36.1620276084	1.94355162978	2.13749828935
1.359	33.6318385057	36.1641650062	1.94333910942	2.13729718328
1.36	33.6337817385	36.1663022026	1.94312644005	2.13709574938
1.361	33.6357247586	36.1684391975	1.94291365147	2.13689392805
1.362	33.6376675658	36.1705759903	1.94270077348	2.1366918385
1.363	33.6396101601	36.1727125809	1.94248780608	2.13648933172
1.364	33.6415525413	36.1748489689	1.94227474928	2.13628652692
1.365	33.6434947095	36.1769851539	1.94206157327	2.13608339429
1.366	33.6454366645	36.1791211355	1.94184833765	2.13587993383
1.367	33.6473784062	36.1812569135	1.94163501263	2.13567611575
1.368	33.6493199345	36.1833924876	1.94142156839	2.13547196984
1.369	33.6512612493	36.1855278573	1.94120806456	2.13526752591
1.37	33.6532023506	36.1876630224	1.94099450111	2.13506269455
1.371	33.6551432383	36.1897979826	1.94078084826	2.13485762477
1.372	33.6570839123	36.1919327376	1.94056716561	2.13465222716
1.373	33.6590243726	36.1940672869	1.94035336375	2.13444650173
1.374	33.660964619	36.1962016304	1.94013950229	2.13424050808
1.375	33.6629046516	36.1983357678	1.93992561102	2.1340341866
1.376	33.6648444702	36.2004696987	1.93971171975	2.13382762671
1.377	33.666784075	36.2026034229	1.93949773908	2.13362076879
1.378	33.6687234657	36.2047369401	1.9392836988	2.13341364264
1.379	33.6706626424	36.20687025	1.93906959891	2.13320621848
1.38	33.6726016049	36.2090033524	1.93885552883	2.1329985857
1.381	33.6745403534	36.2111362471	1.93864139915	2.1327907145
1.382	33.6764788878	36.2132689337	1.93842726946	2.13258257508
1.383	33.6784172079	36.2154014122	1.93821308017	2.13237428665
1.384	33.6803553139	36.2175336822	1.93799889088	2.1321657002
1.385	33.6822932058	36.2196657435	1.93778470159	2.13195693493
1.386	33.6842308834	36.221797596	1.93757048249	2.13174802065
1.387	33.6861683467	36.2239292394	1.9373562634	2.13153889775
1.388	33.6881055959	36.2260606736	1.93714204431	2.13132956624
1.389	33.6900426308	36.2281918985	1.93692782521	2.13112008572
1.39	33.6919794516	36.2303229138	1.93671360612	2.13091048598
1.391	33.6939160581	36.2324537193	1.93649938703	2.13070070744
1.392	33.6958524504	36.2345843151	1.93628519773	2.13049080968
1.393	33.6977886285	36.2367147009	1.93607097864	2.13028079271
1.394	33.6997245924	36.2388448766	1.93585681915	2.13007062674
1.395	33.7016603421	36.2409748422	1.93564265966	2.12986037135
1.396	33.7035958777	36.2431045974	1.93542850018	2.12965005636
1.397	33.7055311991	36.2452341422	1.93521437049	2.12943962216
1.398	33.7074663065	36.2473634766	1.93500027061	2.12922912836
1.399	33.7094011997	36.2494926004	1.93478620052	2.12901854515
1.4	33.7113358789	36.2516215137	1.93457213044	2.12880790234
1.401	33.713270344	36.2537502162	1.93435809016	2.12859722972
1.402	33.7152045951	36.2558787081	1.93414407969	2.1283864677
1.403	33.7171386322	36.2580069892	1.93393009901	2.12817567587
1.404	33.7190724553	36.2601350595	1.93371614814	2.12796488404
1.405	33.7210060645	36.2622629189	1.93350222707	2.12775403261
1.406	33.7229394598	36.2643905676	1.9332883656	2.12754318118
1.407	33.7248726413	36.2665180053	1.93307450414	2.12733232975
1.408	33.7268056088	36.2686452322	1.93286061287	2.12712144852
1.409	33.7287383625	36.2707722482	1.93264681101	2.12691056728
1.41	33.7306709025	36.2728990534	1.93243303895	2.12669968605
1.411	33.7326032286	36.2750256476	1.93221926689	2.12648883462
1.412	33.734535341	36.277152031	1.93200552464	2.12627798319
1.413	33.7364672397	36.2792782036	1.93179184198	2.12606716156
1.414	33.7383989247	36.2814041653	1.93157812953	2.12585631013
1.415	33.740330396	36.2835299163	1.93136450648	2.1256455183
1.416	33.7422616537	36.2856554564	1.93115088344	2.12543472648
1.417	33.7441926977	36.2877807858	1.93093720078	2.12522399426
1.418	33.7461235282	36.2899059044	1.93072360754	2.12501326203
1.419	33.748054145	36.2920308124	1.9305100143	2.12480258942
1.42	33.7499845482	36.2941555096	1.93029645085	2.124591887
1.421	33.7519147379	36.2962799962	1.93008285761	2.12438124418
1.422	33.753844714	36.2984042721	1.92986932397	2.12417063117
1.423	33.7557744765	36.3005283375	1.92965576053	2.12396004796
1.424	33.7577040255	36.3026521923	1.92944222689	2.12374949455
1.425	33.759633361	36.3047758365	1.92922866344	2.12353894114
1.426	33.7615624829	36.3068992702	1.9290151298	2.12332844734
1.427	33.7634913912	36.3090224934	1.92880159616	2.12311795354
1.428	33.7654200861	36.3111455061	1.92858803272	2.12290748954
1.429	33.7673485673	36.3132683083	1.92837449908	2.12269702554
1.43	33.769276835	36.3153909002	1.92816093564	2.12248659134
1.431	33.7712048892	36.3175132815	1.9279473424	2.12227615714
1.432	33.7731327297	36.3196354525	1.92773374915	2.12206575274
1.433	33.7750603567	36.321757413	1.9275201261	2.12185528874
1.434	33.77698777	36.3238791631	1.92730650306	2.12164491415
1.435	33.7789149697	36.3260007028	1.92709285021	2.12143447995
1.436	33.7808419557	36.3281220321	1.92687919736	2.12122404575
1.437	33.7827687281	36.3302431509	1.9266654551	2.12101361156
1.438	33.7846952867	36.3323640593	1.92645177245	2.12080314755
1.439	33.7866216316	36.3344847572	1.92623797059	2.12059268355
1.44	33.7885477626	36.3366052447	1.92602416873	2.12038215995
1.441	33.7904736799	36.3387255216	1.92581030726	2.12017163634
1.442	33.7923993833	36.3408455879	1.925596416	2.11996105313
1.443	33.7943248727	36.3429654437	1.92538252473	2.11975041032
1.444	33.7962501483	36.3450850888	1.92516854405	2.1195397675
1.445	33.7981752098	36.3472045232	1.92495453358	2.11932903528
1.446	33.8001000573	36.3493237468	1.9247404635	2.11911827326
1.447	33.8020246907	36.3514427597	1.92452633381	2.11890742183
1.448	33.80394911	36.3535615617	1.92431217432	2.11869651079
1.449	33.8058733151	36.3556801527	1.92409792542	2.11848554015
1.45	33.8077973059	36.3577985327	1.92388364673	2.1182744503
1.451	33.8097210823	36.3599167016	1.92366933823	2.11806330085
1.452	33.8116446444	36.3620346593	1.92345488071	2.11785206199
1.453	33.8135679921	36.3641524057	1.9232404232	2.11764073372
1.454	33.8154911253	36.3662699407	1.92302590609	2.11742928624
1.455	33.8174140439	36.3683872642	1.92281129956	2.11721771955
1.456	33.8193367479	36.3705043761	1.92259666324	2.11700609326
1.457	33.8212592372	36.3726212763	1.9223819375	2.11679428816
1.458	33.8231815118	36.3747379647	1.92216715217	2.11658239365
1.459	33.8251035715	36.3768544411	1.92195227742	2.11637040973
1.46	33.8270254163	36.3789707054	1.92173734307	2.11615824699
1.461	33.8289470461	36.3810867575	1.92152234912	2.11594599485
1.462	33.830868461	36.3832025973	1.92130726576	2.1157335937
1.463	33.8327896607	36.3853182247	1.92109212279	2.11552104354
1.464	33.8347106452	36.3874336394	1.92087695003	2.11530831456
1.465	33.8366314145	36.3895488413	1.92066165805	2.11509549618
1.466	33.8385519685	36.3916638303	1.92044627666	2.11488249898
1.467	33.8404723071	36.3937786062	1.92023086548	2.11466935277
1.468	33.8423924302	36.3958931689	1.92001533508	2.11445605755
1.469	33.8443123378	36.3980075183	1.91979977489	2.11424261332
1.47	33.8462320297	36.4001216541	1.91958409548	2.11402899027
1.471	33.8481515059	36.4022355762	1.91936838627	2.11381521821
1.472	33.8500707664	36.4043492844	1.91915261745	2.11360126734
1.473	33.8519898111	36.4064627786	1.91893672943	2.11338713765
1.474	33.8539086399	36.4085760586	1.9187207818	2.11317288876
1.475	33.8558272526	36.4106891243	1.91850477457	2.11295843124
1.476	33.8577456494	36.4128019755	1.91828870773	2.11274382472
1.477	33.85966383	36.4149146119	1.91807255149	2.11252900958
1.478	33.8615817945	36.4170270334	1.91785630584	2.11231404543
1.479	33.8634995426	36.4191392399	1.91764006019	2.11209893227
1.48	33.8654170745	36.4212512312	1.91742369533	2.11188364029
1.481	33.86733439	36.4233630071	1.91720724106	2.1116681397
1.482	33.869251489	36.4254745674	1.91699078679	2.11145249009
1.483	33.8711683715	36.427585912	1.91677424312	2.11123672128
1.484	33.8730850375	36.4296970407	1.91655761003	2.11102071404
1.485	33.8750014868	36.4318079534	1.91634094715	2.1108045876
1.486	33.8769177193	36.4339186498	1.91612422466	2.11058825254
1.487	33.8788337352	36.4360291298	1.91590738297	2.11037176847
1.488	33.8807495342	36.4381393933	1.91569054127	2.11015510559
1.489	33.8826651162	36.44024944	1.91547361016	2.10993826389
1.49	33.8845804814	36.4423592698	1.91525664926	2.10972130299
1.491	33.8864956295	36.4444688825	1.91503962874	2.10950416327
1.492	33.8884105606	36.446578278	1.91482254863	2.10928684473
1.493	33.8903252746	36.4486874561	1.91460540891	2.10906940699
1.494	33.8922397714	36.4507964167	1.91438820958	2.10885179043
1.495	33.894154051	36.4529051596	1.91417098045	2.10863399506
1.496	33.8960681133	36.4550136847	1.91395369172	2.10841608047
1.497	33.8979819584	36.4571219917	1.91373634338	2.10819804668
1.498	33.899895586	36.4592300807	1.91351896524	2.10797977448
1.499	33.9018089963	36.4613379513	1.9133015275	2.10776147246
1.5	33.9037221891	36.4634456035	1.91308405995	2.10754293203
1.501	33.9056351643	36.4655530371	1.9128664732	2.1073243022
1.502	33.907547922	36.467660252	1.91264894605	2.10710552335
1.503	33.9094604622	36.4697672481	1.91243132949	2.10688662529
1.504	33.9113727847	36.4718740252	1.91221365333	2.10666757822
1.505	33.9132848895	36.4739805833	1.91199597716	2.10644841194
1.506	33.9151967766	36.476086922	1.9117782414	2.10622912645
1.507	33.917108446	36.4781930415	1.91156047583	2.10600972176
1.508	33.9190198975	36.4802989414	1.91134265065	2.10579019785
1.509	33.9209311313	36.4824046218	1.91112479568	2.10557052493
1.51	33.9228421471	36.4845100824	1.9109069407	2.10535076261
1.511	33.9247529451	36.4866153233	1.91068896651	2.10513088107
1.512	33.9266635251	36.4887203442	1.91047105193	2.10491091013
1.513	33.9285738872	36.490825145	1.91025304794	2.10469076037
1.514	33.9304840312	36.4929297257	1.91003501415	2.10447058082
1.515	33.9323939572	36.4950340862	1.90981692076	2.10425025225
1.516	33.934303665	36.4971382262	1.90959882736	2.10402986407
1.517	33.9362131548	36.4992421459	1.90938067436	2.10380932689
1.518	33.9381224264	36.5013458449	1.90916252136	2.1035887301
1.519	33.9400314798	36.5034493233	1.90894430876	2.1033680439
1.52	33.941940315	36.5055525809	1.90872606635	2.10314723849
1.521	33.9438489319	36.5076556178	1.90850779414	2.10292634368
1.522	33.9457573306	36.5097584336	1.90828949213	2.10270538926
1.523	33.9476655109	36.5118610285	1.90807116032	2.10248431563
1.524	33.9495734729	36.5139634022	1.9078527987	2.1022631824
1.525	33.9514812165	36.5160655548	1.90763437748	2.10204192996
1.526	33.9533887417	36.5181674861	1.90741595626	2.10182061791
1.527	33.9552960484	36.520269196	1.90719747543	2.10159921646
1.528	33.9572031366	36.5223706845	1.90697896481	2.1013777256
1.529	33.9591100063	36.5244719514	1.90676042438	2.10115617514
1.53	33.9610166575	36.5265729968	1.90654188395	2.10093453526
1.531	33.9629230901	36.5286738205	1.90632325411	2.10071280599
1.532	33.964829304	36.5307744224	1.90610459447	2.1004909873
1.533	33.9667352993	36.5328748025	1.90588590503	2.10026910901
1.534	33.9686410758	36.5349749607	1.90566718578	2.10004720092
1.535	33.9705466336	36.5370748969	1.90544843674	2.09982517362
1.536	33.9724519727	36.539174611	1.90522968769	2.09960305691
1.537	33.974357093	36.5412741029	1.90501087904	2.09938085079
1.538	33.9762619944	36.5433733727	1.90479201078	2.09915858507
1.539	33.978166677	36.5454724201	1.90457308292	2.09893625975
1.54	33.9800711406	36.5475712451	1.90435415506	2.09871387482
1.541	33.9819753853	36.5496698478	1.9041351676	2.09849137068
1.542	33.9838794109	36.5517682278	1.90391615033	2.09826880693
1.543	33.9857832176	36.5538663853	1.90369710326	2.09804615378
1.544	33.9876868051	36.5559643201	1.90347799659	2.09782344103
1.545	33.9895901735	36.5580620322	1.90325886011	2.09760063887
1.546	33.9914933228	36.5601595214	1.90303966403	2.0973777771
1.547	33.9933962529	36.5622567877	1.90282043815	2.09715479612
1.548	33.9952989637	36.5643538309	1.90260118246	2.09693175554
1.549	33.9972014552	36.5664506511	1.90238186717	2.09670862556
1.55	33.9991037274	36.5685472481	1.90216249228	2.09648540616
1.551	34.0010057802	36.5706436219	1.90194308758	2.09626212716
1.552	34.0029076136	36.5727397723	1.90172365308	2.09603872895
1.553	34.0048092275	36.5748356994	1.90150409937	2.09581527114
1.554	34.0067106218	36.5769314029	1.90128460526	2.09559172392
1.555	34.0086117966	36.5790268828	1.90106499195	2.09536808729
1.556	34.0105127518	36.581122139	1.90084534883	2.09514436126
1.557	34.0124134873	36.5832171714	1.90062564611	2.09492051601
1.558	34.0143140031	36.58531198	1.90040591359	2.09469661117
1.559	34.0162142991	36.5874065646	1.90018609166	2.09447261691
1.56	34.0181143753	36.5895009252	1.89996623993	2.09424850345
1.561	34.0200142316	36.5915950616	1.89974635839	2.09402430058
1.562	34.021913868	36.5936889737	1.89952638745	2.09379997849
1.563	34.0238132844	36.5957826615	1.89930638671	2.09357559681
1.564	34.0257124808	36.5978761249	1.89908635616	2.09335106611
1.565	34.0276114571	36.5999693637	1.89886623621	2.09312650561
1.566	34.0295102133	36.6020623778	1.89864608645	2.0929017961
1.567	34.0314087492	36.6041551672	1.89842587709	2.09267693758
1.568	34.033307065	36.6062477317	1.89820560813	2.09245201945
1.569	34.0352051604	36.6083400712	1.89798524976	2.09222704172
1.57	34.0371030355	36.6104321857	1.89776489139	2.09200191498
1.571	34.0390006902	36.612524075	1.89754447341	2.09177666903
1.572	34.0408981244	36.614615739	1.89732396603	2.09155130386
1.573	34.0427953381	36.6167071776	1.89710339904	2.0913258791
1.574	34.0446923312	36.6187983907	1.89688280225	2.09110030532
1.575	34.0465891037	36.6208893781	1.89666214585	2.09087464213
1.576	34.0484856554	36.6229801399	1.89644140005	2.09064882994
1.577	34.0503819865	36.6250706757	1.89622065425	2.09042292833
1.578	34.0522780967	36.6271609856	1.89599981904	2.09019687772
1.579	34.0541739861	36.6292510695	1.89577895403	2.0899707675
1.58	34.0560696546	36.6313409271	1.89555799961	2.08974450827
1.581	34.0579651021	36.6334305584	1.89533701539	2.08951812983
1.582	34.0598603286	36.6355199633	1.89511597157	2.08929163218
1.583	34.061755334	36.6376091417	1.89489486814	2.08906501532
1.584	34.0636501183	36.6396980933	1.8946736455	2.08883824944
1.585	34.0655446814	36.6417868182	1.89445248246	2.08861145377
1.586	34.0674390232	36.6438753161	1.89423114061	2.08838444948
1.587	34.0693331437	36.645963587	1.89400982857	2.08815738559
1.588	34.0712270428	36.6480516308	1.89378845692	2.08793014288
1.589	34.0731207206	36.6501394473	1.89356702566	2.08770281076
1.59	34.0750141768	36.6522270364	1.893345505	2.08747538924
1.591	34.0769074116	36.654314398	1.89312395453	2.08724778891
1.592	34.0788004247	36.656401532	1.89290234447	2.08702009916
1.593	34.0806932162	36.6584884382	1.89268067479	2.08679229021
1.594	34.0825857861	36.6605751165	1.89245894551	2.08656436205
1.595	34.0844781341	36.6626615668	1.89223718643	2.08633628488
1.596	34.0863702604	36.6647477891	1.89201536775	2.0861081481
1.597	34.0882621649	36.666833783	1.89179351926	2.08587983251
1.598	34.0901538474	36.6689195487	1.89157158136	2.08565142751
1.599	34.092045308	36.6710050858	1.89134958386	2.0854229033
1.6	34.0939365466	36.6730903944	1.89112758636	2.08519425988
1.601	34.0958275631	36.6751754743	1.89090549946	2.08496549726
1.602	34.0977183576	36.6772603254	1.89068335295	2.08473661542
1.603	34.0996089299	36.6793449475	1.89046120644	2.08450764418
1.604	34.1014992799	36.6814293406	1.89023897052	2.08427849412
1.605	34.1033894078	36.6835135045	1.8900167048	2.08404925466
1.606	34.1052793133	36.6855974391	1.88979431987	2.08381995559
1.607	34.1071689964	36.6876811444	1.88957196474	2.08359050751
1.608	34.1090584572	36.6897646201	1.88934952021	2.08336094022
1.609	34.1109476955	36.6918478662	1.88912707567	2.08313125372
1.61	34.1128367113	36.6939308826	1.88890457153	2.08290150762
1.611	34.1147255046	36.6960136692	1.88868197799	2.0826716125
1.612	34.1166140753	36.6980962258	1.88845938444	2.08244159818
1.613	34.1185024233	36.7001785523	1.88823673129	2.08221149445
1.614	34.1203905487	36.7022606487	1.88801401854	2.08198127151
1.615	34.1222784513	36.7043425148	1.88779127598	2.08175098896
1.616	34.1241661312	36.7064241506	1.88756847382	2.0815205574
1.617	34.1260535883	36.7085055559	1.88734561205	2.08129000664
1.618	34.1279408225	36.7105867306	1.88712275028	2.08105939627
1.619	34.1298278337	36.7126676746	1.88689982891	2.08082866669
1.62	34.1317146221	36.7147483879	1.88667687774	2.0805978179
1.621	34.1336011875	36.7168288703	1.88645383716	2.08036693931
1.622	34.1354875298	36.7189091217	1.88623079658	2.0801359117
1.623	34.137373649	36.720989142	1.88600766659	2.07990479469
1.624	34.1392595452	36.7230689312	1.8857845664	2.07967358828
1.625	34.1411452181	36.7251484892	1.88556137681	2.07944226265
1.626	34.1430306679	36.7272278157	1.88533815742	2.07921084762
1.627	34.1449158944	36.7293069109	1.88511490822	2.07897940278
1.628	34.1468008977	36.7313857745	1.88489159942	2.07874777913
1.629	34.1486856776	36.7334644064	1.88466823101	2.07851612568
1.63	34.1505702342	36.7355428067	1.8844448626	2.07828435302
1.631	34.1524545673	36.7376209751	1.88422143459	2.07805252075
1.632	34.154338677	36.7396989116	1.88399794698	2.07782056928
1.633	34.1562225632	36.7417766162	1.88377448916	2.0775885582
1.634	34.1581062259	36.7438540887	1.88355091214	2.07735642791
1.635	34.1599896651	36.7459313291	1.88332733512	2.07712423801
1.636	34.1618728806	36.7480083372	1.88310366869	2.07689198852
1.637	34.1637558724	36.750085113	1.88288003206	2.07665961981
1.638	34.1656386406	36.7521616564	1.88265633583	2.07642716169
1.639	34.1675211851	36.7542379673	1.88243257999	2.07619467378
1.64	34.1694035058	36.7563140457	1.88220879436	2.07596209645
1.641	34.1712856027	36.7583898914	1.88198497891	2.07572937012
1.642	34.1731674757	36.7604655044	1.88176110387	2.07549664378
1.643	34.1750491249	36.7625408847	1.88153719902	2.07526379824
1.644	34.1769305501	36.764616032	1.88131323457	2.07503086329
1.645	34.1788117514	36.7666909464	1.88108927011	2.07479786873
1.646	34.1806927286	36.7687656277	1.88086521626	2.07456475496
1.647	34.1825734818	36.7708400759	1.8806411624	2.07433161139
1.648	34.1844540109	36.7729142909	1.88041704893	2.07409837842
1.649	34.1863343159	36.7749882726	1.88019290566	2.07386511564
1.65	34.1882143967	36.7770620211	1.8799687326	2.07363173366
1.651	34.1900942533	36.7791355361	1.87974452972	2.07339826226
1.652	34.1919738857	36.7812088175	1.87952023745	2.07316470146
1.653	34.1938532938	36.7832818655	1.87929597497	2.07293111086
1.654	34.1957324776	36.7853546797	1.87907162309	2.07269740105
1.655	34.1976114371	36.7874272603	1.8788472414	2.07246369123
1.656	34.1994901721	36.7894996071	1.87862277031	2.07222986221
1.657	34.2013686826	36.79157172	1.87839832902	2.07199594378
1.658	34.2032516821	36.7936553466	1.88760057092	2.09525731206
1.659	34.2051530564	36.7957989815	1.91514798999	2.19201245904
1.66	34.2070890029	36.798039581	1.9567450583	2.28918647766
1.661	34.2090724687	36.8003752726	2.01018661261	2.38219663501
1.662	34.2111148278	36.8028018156	2.07453146577	2.47088935971
1.663	34.2132263904	36.8053153459	2.14859375358	2.55617126822
1.664	34.2154162633	36.8079130971	2.23115211725	2.63933110237
1.665	34.2176923105	36.8105936143	2.32094231248	2.72170323133
1.666	34.220061114	36.8133567199	2.41666460037	2.80450806022
1.667	34.2225279447	36.8162033635	2.51699689031	2.88877916336
1.668	34.2250967484	36.81913542	2.62061044574	2.97533378005
1.669	34.2277701466	36.8221554695	2.72618588805	3.06476515532
1.67	34.230549454	36.8252665752	2.83242884278	3.15744617581
1.671	34.2334347107	36.8284720683	2.93808451295	3.25354000926
1.672	34.2364247284	36.831775345	3.04195103049	3.35301339626
1.673	34.2395171495	36.8351796784	3.14289098978	3.45565339923
1.674	34.2427085159	36.8386880475	3.23984196782	3.56108471751
1.675	34.2460112301	36.842354039	3.36558631063	3.77089828253
1.676	34.2494587809	36.8462830226	3.52951526642	4.08706891537
1.677	34.2530787964	36.8505199923	3.71051570773	4.38687047362
1.678	34.2568868123	36.8550485037	3.90551605821	4.67015230656
1.679	34.2608957345	36.8598549317	4.11232835054	4.9427036345
1.68	34.265116032	36.8649306074	4.32826668024	5.20864790678
1.681	34.2695554473	36.8702704677	4.55056393147	5.47107258439
1.682	34.2742189449	36.875872146	4.77643114328	5.73228415847
1.683	34.2791087123	36.8817352587	5.00310358405	5.99394115806
1.684	34.2842242038	36.8878607947	5.22787952423	6.25713071227
1.685	34.2895622202	36.8942505696	5.44815316796	6.52241918445
1.686	34.2951170185	36.9009067258	5.66144350171	6.78989315033
1.687	34.3008804497	36.9078312711	5.86541888118	7.05919754505
1.688	34.3068421181	36.9150256569	6.05791789293	7.3295738399
1.689	34.3129895603	36.9224903942	6.23696655035	7.59990075231
1.69	34.3193084396	36.9302247126	6.40079197288	7.86873611808
1.691	34.325795362	36.9382420023	6.57305267453	8.16584336758
1.692	34.3324659281	36.9466347553	6.76807960868	8.61966249347
1.693	34.3393346372	36.9554729057	6.96933859587	9.05663827062
1.694	34.3464054373	36.9647373306	7.17226153612	9.47221162915
1.695	34.3536789368	36.9744077754	7.37473747134	9.86867800355
1.696	34.3611533831	36.9844660399	7.57415512204	10.2478508651
1.697	34.3688244441	36.9948955083	7.7679669857	10.6110858321
1.698	34.3766852854	37.0056806825	7.95371544361	10.9592626691
1.699	34.3847266727	37.0168067103	8.12905928493	11.2927929759
1.7	34.3929371008	37.0282589284	8.29179680347	11.6116431057
1.701	34.4013029425	37.0400224329	8.43988656998	11.9153659642
1.702	34.4098086182	37.0520816862	8.57146498561	12.2031404674
1.703	34.4184367809	37.0644201639	8.68486025929	12.4738150239
1.704	34.4271685128	37.0770200492	8.77860352397	12.7259555459
1.705	34.4359835329	37.0898619749	8.85143661499	12.9578957558
1.706	34.4448604096	37.1029248175	8.9023168385	13.1677895784
1.707	34.4537856024	37.1161851496	8.94806870818	13.3528744876
1.708	34.4627640689	37.1297182583	9.00886428356	13.7133429348
1.709	34.4718050687	37.1435958303	9.07313531637	14.0418010354
1.71	34.4809095779	37.1577820827	9.13588300347	14.3307036757
1.711	34.4900754343	37.1722376966	9.19582977891	14.5805241764
1.712	34.4992988907	37.1869242372	9.25108298659	14.7925569713
1.713	34.5085743435	37.2018046925	9.2998226881	14.9683536589
1.714	34.5178944047	37.2168435822	9.34029960632	15.1094257236
1.715	34.5272499777	37.2320068497	9.37084645033	15.2171092331
1.716	34.5366303473	37.2472616598	9.38989266753	15.2925110161
1.717	34.5460232836	37.2625761632	9.39597994089	15.3364957273
1.718	34.555415162	37.2779192583	9.38777685165	15.3496944606
1.719	34.5647910962	37.2932603683	9.36409154534	15.3325254619
1.72	34.5741350832	37.3085692418	9.32388234138	15.2852215171
1.721	34.5834301575	37.3238157833	9.26626637578	15.2078614831
1.722	34.5926585536	37.3389699163	9.19052574039	15.1004044712
1.723	34.6018018722	37.354001481	9.09611153603	14.9627249539
1.724	34.6108595042	37.3689509412	9.01915246248	14.9361954033
1.725	34.6198544598	37.3839183202	8.97075858712	14.998562634
1.726	34.6288024702	37.3989171601	8.92526215315	14.9991170764
1.727	34.6377053751	37.4138887837	8.88054779172	14.9441302121
1.728	34.6465636322	37.4287829288	8.83596634865	14.8441599309
1.729	34.6553766653	37.4435580554	8.79009971023	14.7060931921
1.73	34.6641424271	37.4581785624	8.7414239347	14.5349208117
1.731	34.672857337	37.4726132854	8.68839591742	14.3345251977
1.732	34.6815162886	37.4868345807	8.62950721383	14.1080654562
1.733	34.6901127014	37.5008176987	8.56331831217	13.8581705391
1.734	34.6986386026	37.5145403047	8.48848414421	13.5870413184
1.735	34.7070847312	37.5279820812	8.40377300978	13.2965117097
1.736	34.7154406587	37.5411243825	8.30808192492	12.988090843
1.737	34.7236949239	37.5539499273	8.20044839382	12.6629988253
1.738	34.7318351779	37.566442527	8.08005958796	12.3222004473
1.739	34.7398483374	37.5785868467	7.94625940919	11.9664389789
1.74	34.74773741	37.5904379843	7.83188581467	11.7358363271
1.741	34.7555283548	37.6021125754	7.7500038743	11.6133457422
1.742	34.7632418713	37.6136438394	7.67702916265	11.4491823614
1.743	34.7708855206	37.6249921695	7.61026930809	11.2474776804
1.744	34.7784650835	37.636124542	7.54885649681	11.0172673762
1.745	34.785985113	37.6470155564	7.49120250344	10.7647613287
1.746	34.793448536	37.6576452505	7.43564346433	10.4946269989
1.747	34.8008566116	37.667997839	7.38050767779	10.2105499804
1.748	34.8082089451	37.6780608699	7.32415932417	9.91551166773
1.749	34.8155035392	37.6878245923	7.26502889395	9.61193311214
1.75	34.8227368718	37.6972814372	7.20163625479	9.30175685883
1.751	34.8299039943	37.7064255661	7.13260871172	8.98650076985
1.752	34.8369986468	37.7152524671	7.05669632554	8.66730117798
1.753	34.8440133867	37.7237585938	6.97278350592	8.34495222569
1.754	34.8509397279	37.7319410422	6.87989884615	8.01994469762
1.755	34.8577682886	37.7397972678	6.77722257376	7.69250646234
1.756	34.8645047544	37.7473893945	6.6957090199	7.49174681306
1.757	34.8711773239	37.7548409098	6.64942997694	7.41128391027
1.758	34.8778100248	37.7621981447	6.61597168446	7.30318576097
1.759	34.8844141191	37.7694343328	6.59221687913	7.169190377
1.76	34.8909987224	37.7765271706	6.57698974013	7.01648533344
1.761	34.8975714465	37.7834604931	6.56845843792	6.85015949607
1.762	34.9041380447	37.7902226219	6.56473788619	6.67409828305
1.763	34.9107023848	37.7968053537	6.563942343	6.49136513472
1.764	34.917266467	37.8032032333	6.5642220974	6.30439409614
1.765	34.9238304735	37.8094129774	6.56379088759	6.11509409547
1.766	34.9303928429	37.8154329809	6.56094783545	5.92491298914
1.767	34.9369503645	37.8212628794	6.55409532785	5.73488390446
1.768	34.9434982896	37.8269031542	6.5417547822	5.54566571116
1.769	34.9500304565	37.8323547779	6.52257913351	5.35758161545
1.77	34.956539428	37.8376188979	6.49536368251	5.1706584394
1.771	34.9630166369	37.8426965606	6.45905414224	4.98466697335
1.772	34.9694676541	37.847642933	6.44298031926	4.90807768703
1.773	34.9759201263	37.8525768067	6.46196389198	4.95966973901
1.774	34.9823982367	37.8575511049	6.49425691366	4.98892664909
1.775	34.9889135288	37.8625435514	6.53632745147	4.99596640468
1.776	34.9954750373	37.8675348956	6.58668941259	4.98672193289
1.777	35.0020900084	37.8725110249	6.64325287938	4.9655367136
1.778	35.0087635846	37.8774616859	6.70389950275	4.93578523397
1.779	35.0154987971	37.8823796422	6.76652544737	4.90012726188
1.78	35.0222965968	37.8872600257	6.82907393575	4.86063972116
1.781	35.0291559142	37.8920997918	6.88956087828	4.81889238954
1.782	35.0360737428	37.8968972375	6.94609627128	4.77599909902
1.783	35.0430452423	37.9016515663	6.99690273404	4.73265829682
1.784	35.0500638594	37.9063624913	7.04033139348	4.68919169903
1.785	35.0571214626	37.9110298785	7.07487499714	4.64558264613
1.786	35.0642084896	37.9156534277	7.09917905927	4.60151574016
1.787	35.0707909349	37.9202023766	6.06571146846	4.49638220668
1.788	35.0764082589	37.9247050012	5.16893655062	4.50886690617
1.789	35.0811997263	37.9292812184	4.41399821639	4.64356744289
1.79	35.0852950485	37.9339745605	3.77664619684	4.74311676621
1.791	35.0888087475	37.9387501543	3.25075185299	4.80807080865
1.792	35.0918497564	37.9435766533	2.83126583695	4.84492713213
1.793	35.0945213024	37.9484285302	2.51182624698	4.85882669687
1.794	35.0969199408	37.9532849622	2.28545045853	4.85403719544
1.795	35.0991350056	37.9581290536	2.14467918873	4.83414560556
1.796	35.1012481997	37.9629472074	2.08170890808	4.8021619916
1.797	35.1033333107	37.9677285795	2.08851316571	4.76058226824
1.798	35.1054560445	37.972464587	2.15695437789	4.71143266559
1.799	35.1076739654	37.9771484571	2.27888742089	4.65630748868
1.8	35.1100365359	37.9817748131	2.44625356793	4.59640446305
1.801	35.1125852456	37.9863392955	2.65116596222	4.53256031871
1.802	35.1153538216	37.9908382192	2.88598594069	4.46528717875
1.803	35.1183685097	37.9952682679	3.14339026809	4.39481016994
1.804	35.1196390828	37.9995843607	-0.602244138718	4.23737534881
1.805	35.1184118861	38.0038554281	-1.85214924812	4.3047593534
1.806	35.116039707	38.0081671309	-2.89220890403	4.31864625216
1.807	35.1127448731	38.0124699983	-3.69745886326	4.28708863258
1.808	35.1087549879	38.0167227418	-4.28231155872	4.2183983326
1.809	35.1042825411	38.0208917224	-4.66258203983	4.1195628345
1.81	35.0995237606	38.024949825	-4.85497900844	3.99664229155
1.811	35.094657866	38.0288756215	-4.87681031227	3.85495081544
1.812	35.0898465979	38.0326526762	-4.74572575092	3.69915851951
1.813	35.0852339942	38.0362689301	-4.47948184609	3.53334912658
1.814	35.0809463889	38.0397161346	-4.09572869539	3.36106002331
1.815	35.0770926152	38.0429893219	-3.61181873083	3.18531441689
1.816	35.073764388	38.0460863046	-3.04463562369	3.00865107775
1.817	35.071036848	38.0490072071	-2.41044437885	2.83315381408
1.818	35.0689692452	38.0517540251	-1.72476136684	2.66048210859
1.819	35.0676057422	38.0543302173	-1.00224465132	2.49190226197
1.82	35.0649829759	38.0566599769	-4.24328783154	2.1676170826
1.821	35.0603549375	38.0588447805	-5.012789011	2.20199009776
1.822	35.0550694364	38.0610150923	-5.55821329355	2.1386333406
1.823	35.0493527441	38.0631039102	-5.87517121434	2.03900256753
1.824	35.0434233408	38.0650792889	-5.98363539577	1.91175469756
1.825	35.0374794285	38.0669173431	-5.90418922901	1.76435369253
1.826	35.0316985195	38.0686011465	-5.65762883425	1.60325315595
1.827	35.0262373639	38.0701198059	-5.26468241215	1.43406558037
1.828	35.0212321341	38.0714676674	-4.74577713013	1.26165747643
1.829	35.0167988289	38.0726435978	-4.1208331883	1.09020337462
1.83	35.0130338703	38.0736503116	-3.40908414125	0.923224031925
1.831	35.0100148669	38.0744937329	-2.62892255187	0.763618677855
1.832	35.0078015209	38.0751823904	-1.79776954651	0.613696336746
1.833	35.0064366526	38.0757268427	-0.931967198849	0.475208163261
1.834	35.0059473224	38.0761391379	-0.0466931164265	0.349382281303
1.835	35.0063460279	38.0764323095	0.844104021788	0.2369607687
1.836	35.0056153202	38.0765389471	-2.30551940203	-0.0236855447292
1.837	35.0029981559	38.0765557381	-2.92880922556	0.0572675168514
1.838	34.9998473843	38.0766181404	-3.37273401022	0.0675372183323
1.839	34.9963544408	38.0766754302	-3.61315301061	0.0470423996449
1.84	34.9927134307	38.0767008596	-3.66886720061	0.00381624698639
1.841	34.9890994578	38.0766750836	-3.55907860398	-0.0553682148457
1.842	34.9856683967	38.0765850223	-3.30304354429	-0.124754458666
1.843	34.9825569603	38.0764229265	-2.91982936859	-0.199437081814
1.844	34.9798829873	38.0761855754	-2.42811664939	-0.27526512742
1.845	34.9777459161	38.0758735507	-1.84602567554	-0.348784476519
1.846	34.9762274196	38.0754905612	-1.190967381	-0.417194366455
1.847	34.9753921781	38.0750428092	-0.479515761137	-0.478309720755
1.848	34.9752887691	38.0745383926	0.272697865963	-0.530523568392
1.849	34.9759506535	38.0739867464	1.05107098818	-0.572768688202
1.85	34.9773972374	38.0733981237	1.84209662676	-0.604476839304
1.851	34.9796349915	38.0727831174	2.6334117353	-0.62553575635
1.852	34.9806104182	38.0720937684	-0.682558506727	-0.753162264824
1.853	34.9795815274	38.0713921081	-1.37522307038	-0.650158405304
1.854	34.9779402803	38.0707857401	-1.90727114677	-0.562577575445
1.855	34.9758687453	38.0702489201	-2.23579874635	-0.511062502861
1.856	34.973561378	38.0697494762	-2.37893590331	-0.487825214863
1.857	34.9711942603	38.0692623574	-2.35529959202	-0.486412525177
1.858	34.9689247935	38.0687685086	-2.18363392353	-0.501285016537
1.859	34.9668916904	38.0682540289	-1.88257229328	-0.527674347162
1.86	34.9652151848	38.0677094424	-1.47043889761	-0.561498761177
1.861	34.9639974289	38.0671290368	-0.965072959661	-0.59931242466
1.862	34.9633230548	38.066510247	-0.383675396442	-0.63826712966
1.863	34.9632598786	38.0658530741	0.257323026657	-0.676078557968
1.864	34.9638597268	38.0651595385	0.942373394966	-0.710992693901
1.865	34.965159364	38.0644331666	1.65690094233	-0.741751134396
1.866	34.9671815036	38.0636785139	2.387378335	-0.767554342747
1.867	34.9699358833	38.0629007254	3.12138101459	-0.788022726774
1.868	34.97135882	38.0620457168	-0.275507599115	-0.921994537115
1.869	34.9707060254	38.0611676822	-1.03008168936	-0.834074676037
1.87	34.9693934995	38.0603709324	-1.59497019649	-0.759424835443
1.871	34.9676193732	38.0596286336	-1.95328223705	-0.725172787905
1.872	34.9655809631	38.0589043682	-2.12353801727	-0.723358035088
1.873	34.963456784	38.0581690788	-2.12482014298	-0.747220784426
1.874	34.9614062207	38.0574000537	-1.97630646825	-0.790829360485
1.875	34.9595695498	38.0565801512	-1.69703531265	-0.848975747824
1.876	34.9580681806	38.0556971067	-1.30570328236	-0.917113244534
1.877	34.9570050856	38.0547428902	-0.820486545563	-0.991319864988
1.878	34.9564654001	38.0537130955	-0.258884578943	-1.0682696104
1.879	34.9565171649	38.0526063576	0.362414211035	-1.14520612359
1.88	34.9572121948	38.0514237968	1.02764549851	-1.21991547942
1.881	34.9585870486	38.0501684911	1.7220621109	-1.29069599509
1.882	34.9606640835	38.0488449797	2.4320076108	-1.35632669926
1.883	34.9634525726	38.0474588006	3.14497071505	-1.41603168845
1.884	34.9648674686	38.045942254	-0.315178751945	-1.61706137657
1.885	34.9641653924	38.0443618077	-1.0889737606	-1.54383143783
1.886	34.9627882078	38.0428376477	-1.66539543867	-1.50448843837
1.887	34.9609379975	38.041333438	-2.03502511978	-1.50393092632
1.888	34.9588121646	38.0398142871	-2.21664065123	-1.53437110782
1.889	34.9565890875	38.0382526238	-2.22951364517	-1.58895549178
1.89	34.9544278509	38.0366273532	-2.09295964241	-1.66158562899
1.891	34.9524683172	38.0349231296	-1.8261077404	-1.74686157703
1.892	34.9508314118	38.0331296758	-1.44770306349	-1.84004601836
1.893	34.9496195945	38.0312411325	-0.975931495428	-1.9370405674
1.894	34.9489174951	38.0292554303	-0.428267300129	-2.03436395526
1.895	34.9487926901	38.0271736835	0.17865717411	-2.1291295886
1.896	34.9492965993	38.0249996089	0.829161196947	-2.21901965141
1.897	34.950465482	38.0227389708	1.50860434771	-2.30225649476
1.898	34.9523215122	38.0203990576	2.2034560442	-2.37756994367
1.899	34.9537993686	38.0179063138	0.75225675106	-2.60791775584
1.9	34.954010481	38.0152536676	-0.330032140017	-2.6973747015
1.901	34.9532741355	38.0125926443	-1.14265885949	-2.62467184663
1.902	34.9518378513	38.0099866463	-1.72990950942	-2.58732417226
1.903	34.9499168441	38.0074004838	-2.11210480332	-2.58500078321
1.904	34.9477071289	38.0048026826	-2.30732563138	-2.610601753
1.905	34.9453861532	38.0021685618	-2.33462586999	-2.6576397419
1.906	34.9431123012	37.9994796303	-2.21307811141	-2.72022336721
1.907	34.9410249799	37.9967229746	-1.96156451106	-2.79308795929
1.908	34.9392449044	37.993890628	-1.59858635068	-2.87160539627
1.909	34.9378745642	37.9909789346	-1.14209419489	-2.95178124309
1.91	34.9369988474	37.9879879227	-0.609339296818	-3.0302426517
1.911	34.9366858047	37.9849206917	-0.0167462229729	-3.10421949625
1.912	34.9369875286	37.9817828219	0.620194077492	-3.17152005434
1.913	34.9379411315	37.9785818112	1.28701168299	-3.23050129414
1.914	34.9395698002	37.9753265427	1.97032573819	-3.28003579378
1.915	34.9408119692	37.9719440692	0.514012157917	-3.48491126299
1.916	34.9407814977	37.9684247364	-0.574955105782	-3.55375429988
1.917	34.9397979705	37.9649199582	-1.3920994699	-3.45580214262
1.918	34.9381108018	37.9614967378	-1.98223787546	-3.39063867927
1.919	34.9359367254	37.958121926	-2.36591488123	-3.35898500681
1.92	34.93347311	37.9547651923	-2.56131592393	-3.35448229313
1.921	34.9308986584	37.9514024355	-2.58758738637	-3.37103131413
1.922	34.9283729215	37.9480154413	-2.4638864398	-3.40295705199
1.923	34.9260363889	37.9445914006	-2.20917883515	-3.44512453675
1.924	34.924010774	37.9411223426	-1.84205082059	-3.49299141765
1.925	34.9223994786	37.9376045344	-1.38054001331	-3.54262495041
1.926	34.9212882152	37.9340378715	-0.841986894608	-3.5907009542
1.927	34.9207457684	37.9304252761	-0.242906659842	-3.63448983431
1.928	34.9208248745	37.9267721138	0.401118755341	-3.67183482647
1.929	34.9215631983	37.9230856341	1.07552871108	-3.7011243999
1.93	34.9229843891	37.9193744421	1.76685291529	-3.72125962377
1.931	34.9250991966	37.9156480036	2.46276211739	-3.73161745071
1.932	34.9258553998	37.9118348076	-0.950355708599	-3.89477449656
1.933	34.9245058991	37.9079926229	-1.74864572287	-3.7895950079
1.934	34.9224699089	37.9042491009	-2.3233346343	-3.69744899869
1.935	34.9199632917	37.9005809556	-2.68989977241	-3.63884148002
1.936	34.917184716	37.8969575157	-2.8672516644	-3.60803842545
1.937	34.9143136568	37.8933538811	-2.87486678362	-3.5992308557
1.938	34.9115101238	37.8897508348	-2.73219913244	-3.60686182976
1.939	34.9089147838	37.88613449	-2.45848092437	-3.62582781911
1.94	34.9066492747	37.8824957904	-2.07253727317	-3.65157130361
1.941	34.904816697	37.8788299449	-1.5926181078	-3.68011978269
1.942	34.903502263	37.8751358372	-1.03625002503	-3.70809558034
1.943	34.9027740836	37.8714154355	-0.420108646154	-3.7327080369
1.944	34.9026840738	37.8676732134	0.240088999271	-3.75173610449
1.945	34.9032689541	37.8639155939	0.929671615362	-3.76350301504
1.946	34.904551331	37.8601504195	1.63508197665	-3.76684564352
1.947	34.9065408351	37.8563864568	2.34392622113	-3.76107987761
1.948	34.9072317559	37.8525473704	-0.962084591389	-3.91709282994
1.949	34.9058639545	37.848685925	-1.77351817489	-3.80579817295
1.95	34.9038021556	37.8449325203	-2.35007956624	-3.70101118088
1.951	34.9012674287	37.841267585	-2.71937444806	-3.62885940075
1.952	34.8984576211	37.8376609061	-2.90024074912	-3.58449834585
1.953	34.8955514479	37.834087392	-2.91210570931	-3.56252992153
1.954	34.8927082204	37.8305273417	-2.77434933186	-3.55757063627
1.955	34.8900679858	37.8269662681	-2.50611978769	-3.56457662582
1.956	34.8877518488	37.8233944814	-2.12615421414	-3.57899677753
1.957	34.8858624645	37.8198065617	-1.65261438489	-3.5968427062
1.958	34.884484687	37.8162007842	-1.1029406786	-3.61471235752
1.959	34.8836863538	37.8125785328	-0.493725776672	-3.6297903657
1.96	34.8835191868	37.8089437207	0.159391731024	-3.63983386755
1.961	34.8840197896	37.8053022294	0.841813892126	-3.64314883947
1.962	34.885210722	37.8016613747	1.54005074501	-3.63856053352
1.963	34.8871016321	37.7980294051	2.24176958203	-3.62537866831
1.964	34.8877535701	37.7943426666	-0.937893688679	-3.74809831381
1.965	34.8863826094	37.7906146854	-1.80402758718	-3.70786398649
1.966	34.8842868658	37.7869760516	-2.38745972514	-3.56940364838
1.967	34.8817075219	37.7834599646	-2.77122813463	-3.46277040243
1.968	34.8788378912	37.7800280508	-2.96803322434	-3.40105712414
1.969	34.875855859	37.7766422168	-2.99603119493	-3.37061095238
1.97	34.8729207686	37.7732759024	-2.87414956093	-3.36201786995
1.971	34.8701730566	37.769910792	-2.62127450109	-3.36820292473
1.972	34.8677344276	37.7665349072	-2.25598353148	-3.38356679678
1.973	34.8657082671	37.7631413451	-1.79633739591	-3.40355736017
1.974	34.8641802424	37.7597273414	-1.25971215963	-3.42445009947
1.975	34.8632190554	37.7562935012	-0.662661790848	-3.44323033094
1.976	34.8628773217	37.752843126	-0.0208055078983	-3.45751988888
1.977	34.8631925503	37.7493816029	0.651262491941	-3.46552634239
1.978	34.864188203	37.7459158405	1.34004288912	-3.4659986496
1.979	34.8658748155	37.7424537484	2.03318217397	-3.45818555355
1.98	34.8664085349	37.7389317755	-0.965743333101	-3.58576011658
1.981	34.8649942581	37.7353571046	-1.86281046271	-3.5635817647
1.982	34.8628246878	37.7318582172	-2.47633004189	-3.43419313431
1.983	34.8601424138	37.7284743876	-2.88821792603	-3.3334659934
1.984	34.8571424011	37.7251696523	-3.11180749536	-3.27600455284
1.985	34.8540038779	37.7219069023	-3.16523894668	-3.24949544668
1.986	34.8508875704	37.7186595777	-3.06737610698	-3.24515384436
1.987	34.8479353631	37.7154089067	-2.8370385468	-3.25618803501
1.988	34.8452704703	37.712142257	-2.49274706841	-3.27711141109
1.989	34.8429978361	37.708852002	-2.0525213778	-3.30339854956
1.99	34.8412047185	37.7055346483	-1.53371372819	-3.33130896091
1.991	34.8399614259	37.7021900995	-0.95287156105	-3.35778862238
1.992	34.8393221782	37.698821001	-0.325623899698	-3.38040834665
1.993	34.8393260714	37.6954321382	0.333410412073	-3.39731746912
1.994	34.8399981238	37.6920298783	1.01069426537	-3.40720236301
1.995	34.8413503833	37.6886216534	1.69382476807	-3.40924733877
1.996	34.8416566366	37.6851434118	-1.08131814003	-3.54723578691
1.997	34.8401073351	37.6815953661	-2.01728489995	-3.54885566235
1.998	34.8377657865	37.678105632	-2.66581234336	-3.43061256409
1.999	34.8348770025	37.6747205887	-3.11175566912	-3.3394741416
[truncated: 50,560 more rows]
