# Supplementary material for: Roll Angle Estimation of a Motorcycle through Inertial Measurements
Source: Sensors (Basel). 2021 Oct 5;21(19):6626. doi: 10.3390/s21196626 (PMC8512544; doi:10.3390/s21196626)
Supplement: Supplementary file 1 [file sensors-21-06626-s001.zip › supplementary_material/WheelSensor_straight.csv]

0	0	0	83.4533363145	18.9640388557
0.001	0.211816989632	0.0389876750238	340.180642949	59.0113111918
0.002	0.209989029311	0.226050214262	-343.836563592	315.113767284
0.003	-0.352396416867	0.0321326814655	-780.934328765	-702.948832877
0.004	-0.709525567715	-0.322692200881	66.67602707	-6.70093181665
0.005	-0.447366379319	0.0378399052593	457.642349722	727.765144098
0.006	-0.195234967001	0.398581928441	46.6204749143	-6.281097735
0.007	0.0516031697178	0.0399876706075	447.055798523	-710.907417931
0.008	0.289001623729	-0.317153520001	27.7411095007	-3.37496328505
0.009	0.111822309519	0.0584171684012	-382.099737921	754.516340089
0.01	-0.0645087087487	0.43345481097	29.4377013853	-4.44105495227
0.011	-0.0945235587702	0.0781569138806	-89.4674014283	-706.154739226
0.012	-0.127747655417	-0.276337767298	23.0192081347	-2.83462313083
0.013	-0.286917614638	0.133188310111	-341.359126577	821.886777949
0.014	-0.242060972239	0.189492737591	431.072411375	-709.27792299
0.015	-0.0197468036933	-0.140560464194	13.5559257156	49.1715194192
0.016	-0.0168017229726	-0.236309526785	-7.66576427416	-240.6696446
0.017	-0.0498180314234	0.129798273209	-58.3668526274	972.885244589
0.018	-0.205733932181	0.338383445638	-253.464948887	-555.714899733
0.019	-0.325837347742	0.150015805642	13.2581177647	178.979619742
0.02	-0.110286431742	-0.00782049122934	417.843714235	-494.652213486
0.021	0.0997342334512	-0.132714617977	2.19761615175	244.863959991
0.022	0.271086235079	0.37877129079	340.506387104	778.107857542
0.023	0.240463158774	0.57175639461	-401.752539715	-392.1376499
0.024	-0.425516701982	0.196858084982	-930.207181797	-357.658969357
0.025	-0.881757064254	0.203147866712	17.7264572531	370.238532818
0.026	-0.661724281486	0.236107345692	422.339108284	-304.319574857
0.027	-0.447234464436	0.300852045558	6.6405258155	433.808974589
0.028	-0.237627500787	0.396991661392	412.573401483	-241.529742921
0.029	0.459422310348	0.1696295715	981.526220787	-213.194436863
0.03	0.761591689015	0.594385140737	-377.187463453	1062.70557534
0.031	0.607249277512	1.40171605382	68.5026404478	551.956250823
0.032	0.493586836346	1.61654929102	-295.82752278	-122.289776421
0.033	0.415962224247	1.8576152299	140.578298581	604.421654178
0.034	0.572324872603	2.47470164123	172.14699813	629.75116849
0.035	0.759929460444	3.11681299309	203.062177551	654.47153523
0.036	0.978024194268	3.78331834683	233.127290098	678.539172256
0.037	1.22566732295	4.47356244765	262.158967264	701.94902937
0.038	1.50174533849	5.18689474309	289.997063827	724.715561523
0.039	1.80499649529	5.92268367263	316.505249768	746.862297551
0.04	2.13403416008	6.68032295698	341.570079815	768.416271144
0.041	2.48736911368	7.45923362995	365.099827384	789.405074795
0.042	2.86343066147	8.25886377913	387.023268199	809.855223572
0.043	3.26058653085	9.07868702643	407.288470557	829.79127102
0.044	3.67716154096	9.91820029706	425.861549649	849.235270253
0.045	4.1114550258	10.7769211693	442.725420048	868.206474156
0.046	4.56175700914	11.6543849839	457.87854663	886.721155105
0.047	5.02636311649	12.5501418254	471.333668072	904.792527909
0.048	5.50358822028	13.4637534405	483.116539501	922.430702332
0.049	5.99177882584	14.3947901563	493.264671611	939.642729169
0.05	6.48932419965	15.3428278558	501.826076007	956.432669946
0.051	6.99466625716	16.3074450322	508.858039024	972.801682805
0.052	7.50630822499	17.2882199637	514.425896632	988.748180201
0.053	8.02282210657	18.2847280443	518.601866524	1004.2679809
0.054	8.54285498429	19.2965392861	521.463888924	1019.35450274
0.055	9.06513419359	20.3232160197	523.094529667	1033.9989645
0.056	9.58847141478	21.3643108121	523.579912709	1048.19062021
0.057	10.1117657304	22.4193646148	523.008718546	1061.91698532
0.058	10.6340057058	23.4879051477	521.471232251	1075.16408054
0.059	11.1542705513	24.5694455321	519.058458824	1087.91668813
0.06	11.6717304265	25.6634831828	515.86129153	1100.15861333
0.061	12.1856459521	26.769498947	511.969759627	1111.87291497
0.062	12.6953670019	27.8869564983	507.472339987	1123.04218778
0.063	13.2003312494	29.0153037245	502.456154985	1133.65226445
0.064	13.7000609093	30.1539690419	497.003164772	1143.67837052
0.065	14.1941597563	31.302361578	491.194529273	1153.10670167
0.066	14.682310528	32.4598750913	485.107014133	1161.92032486
0.067	15.1642707458	33.6258867347	478.81342157	1170.102962
0.068	15.6398686085	34.7997578139	472.382303662	1177.63919635
0.069	16.1089986328	35.9808347262	465.877744972	1184.51462823
0.07	16.5716170989	37.1684500745	459.359187227	1190.71606828
0.071	17.0277373552	38.3619239427	452.881325354	1196.2316682
0.072	17.4774250376	39.5605653055	446.494039581	1201.05105736
0.073	17.9207932446	40.7636735653	440.242374374	1205.16546231
0.074	18.3579977181	41.9705402001	434.166572676	1208.5678072
0.075	18.7892320676	43.1804504986	428.302126171	1211.25278991
0.076	19.2147230713	44.3926853685	422.679881254	1213.21694996
0.077	19.6347260896	45.6065232115	417.326155381	1214.45873592
0.078	20.0495206161	46.8212418361	412.262897715	1214.97851331
0.079	20.4594059936	48.0361204011	407.507857206	1214.77861672
0.08	20.8646973109	49.2504413753	403.07477736	1213.86333167
0.081	21.2657215046	50.4634924976	398.973610105	1212.23891299
0.082	21.6628136738	51.6745687257	395.210728311	1209.91354315
0.083	22.0563136217	52.8829741564	391.789167386	1206.89731823
0.084	22.4465626331	54.0880239188	388.708855538	1203.2022066
0.085	22.8339004915	55.2890460164	385.966861294	1198.84198865
0.086	23.2186627417	56.4853831133	383.557639004	1193.83220513
0.087	23.6011781968	57.676394257	381.473271188	1188.19008218
0.088	23.9817666882	58.8614565264	379.703711584	1181.9344566
0.089	24.3607370595	60.0399666055	378.237031135	1175.08570158
0.09	24.7383853983	61.2113422625	377.059646329	1167.66561242
0.091	25.114993497	62.3750237378	376.156551121	1159.69733813
0.092	25.4908275411	63.5304750406	375.511537008	1151.20526749
0.093	25.8661371447	64.6771867928	375.107670202	1142.21823696
0.094	26.2411542173	65.8146740873	374.926475021	1132.75635204
0.095	26.6160922532	66.9424773593	374.949596784	1122.85019199
0.096	26.991146075	68.0601664911	375.15804693	1112.52807165
0.097	27.366491399	69.1673400253	375.532601045	1101.81899668
0.098	27.7422846764	70.2636258051	376.05395379	1090.75256284
0.099	28.1186630888	71.3486815083	376.702870984	1079.35884367
0.1	28.4957446859	72.422195069	377.460323122	1067.66827768
0.101	28.8736286524	73.4838849901	378.307609985	1055.71156463
0.102	29.2523956976	74.5335005441	379.22648035	1043.5195434
0.103	29.6321085503	75.5708218685	380.199225066	1031.12310538
0.104	30.012812549	76.5956599622	381.208772328	1018.5530819
0.105	30.3945363182	77.6078565745	382.238765987	1005.84014267
0.106	30.7772925189	78.607283997	383.273635446	993.014702348
0.107	31.1610786613	79.5938447606	384.298649369	980.106824921
0.108	31.5458779714	80.5674712448	385.299970806	967.146143479
0.109	31.9316603005	81.528125196	386.26468736	954.161758916
0.11	32.3183830684	82.4757971642	387.180848485	941.182177411
0.111	32.7059922345	83.4105058651	388.037483668	928.23522448
0.112	33.0944232823	84.3322974667	388.824611925	915.347978732
0.113	33.4836022154	85.2412448079	389.533254314	902.5467037
0.114	33.8734465554	86.1374465552	390.155425763	889.856790869
0.115	34.2638663323	87.0210263037	390.684127969	877.30270613
0.116	34.6547650669	87.8921316234	391.113341313	864.907933187
0.117	35.046040737	88.7509330568	391.43799874	852.694933662
0.118	35.4375867172	89.5976230802	391.653961692	840.685113054
0.119	35.8292926962	90.4324150228	391.757996333	828.898772124
0.12	36.221045563	91.2555419581	391.747737287	817.355098467
0.121	36.6127302577	92.0672555669	391.621652128	806.072119156
0.122	37.0042305853	92.8678249784	391.379003085	795.066703903
0.123	37.3954299905	93.6575356018	391.019807245	784.354542878
0.124	37.786212289	94.4366879365	390.544789899	773.95012651
0.125	38.1764623555	95.2055963811	389.955343063	763.866762634
0.126	38.5660667663	95.9645880377	389.253478499	754.116550747
0.127	38.954914395	96.7140015186	388.441778937	744.710410926
0.128	39.3428969626	97.454185759	387.523356135	735.658069912
0.129	39.7299094953	98.1854971949	386.501709424	726.964801829
0.13	40.1158508662	98.9083019659	385.381032361	718.644740175
0.131	40.5006242078	99.6229747051	384.165650846	710.700738259
0.132	40.8841371849	100.329894033	382.860303253	703.137918226
0.133	41.2663023517	101.029443148	381.470030282	695.960311033
0.134	41.6470374256	101.722008747	380.00011768	689.170886617
0.135	42.0262655167	102.407979979	378.456064539	682.771578006
0.136	42.4039153163	103.087747423	376.843534647	676.763309125
0.137	42.7799212444	103.761702088	375.168321466	671.146020845
0.138	43.1542235603	104.43023446	373.436310392	665.918723896
0.139	43.5267684363	105.093733579	371.653441571	661.079514038
0.14	43.8975079964	105.752586147	369.825678695	656.625621974
0.141	44.2664003243	106.40717568	367.958976967	652.553444359
0.142	44.6334094388	107.057881697	366.059252031	648.858589508
0.143	44.9985052418	107.705078948	364.132354122	645.535911601
0.144	45.3616634412	108.34913668	362.18404449	642.57955385
0.145	45.7228654485	108.990417952	360.219970271	639.982989464
0.146	46.0820982553	109.629278978	358.245643336	637.739062186
0.147	46.439354288	110.266068523	356.266421964	635.840028029
0.148	46.7946312463	110.901127336	354.28749463	634.277597245
0.149	47.1479319248	111.53478762	352.313862367	633.042971902
0.15	47.4993406638	112.167514406	350.503615711	632.410600077
0.151	47.8487927366	112.799479808	348.400529921	631.520204432
0.152	48.1963033271	113.430914609	346.620650992	631.349396519
0.153	48.5419692985	114.062218327	344.711291824	631.258040108
0.154	48.8857394103	114.693570171	342.828931866	631.445647445
0.155	49.2276425495	115.325243558	340.977346355	631.90112609
0.156	49.5677112127	115.957500841	339.159980189	632.613439936
0.157	49.9059132203	116.590696547	337.244034871	633.777973231
0.158	50.2423555876	117.224966893	335.640699713	634.762717538
0.159	50.5770835036	117.860604718	333.815132307	636.512933325
0.16	50.9100750404	118.497961295	332.167941313	638.200220343
0.161	51.2414432118	119.137103496	330.568401499	640.084180817
0.162	51.5712366756	119.778222154	329.018526077	642.153135948
0.163	51.8995059863	120.421496381	327.520095397	644.395317212
0.164	52.2263033665	121.067093502	326.074664963	646.798926227
0.165	52.5516824827	121.715169071	324.683567442	649.352211729
0.166	52.8756982282	122.365866914	323.347923515	652.043474197
0.167	53.1984065139	123.019319216	322.06864786	654.861130282
0.168	53.519864066	123.675646636	320.846456347	657.793709524
0.169	53.8401282301	124.334958445	319.681871917	660.82990703
0.17	54.1592567847	124.997352689	318.575237235	663.958581544
0.171	54.4773077625	125.662916376	317.52671838	667.16879198
0.172	54.7943392796	126.331725677	316.536315871	670.44981014
0.173	55.1104093736	127.003846149	315.603872221	673.791134983
0.174	55.425575851	127.679332976	314.729082398	677.182517715
0.175	55.7398961403	128.358231218	313.911496297	680.613967098
0.176	56.0534271576	129.040576087	313.150538355	684.07577002
0.177	56.3662251792	129.726393223	312.445504867	687.558502801
0.178	56.6783457218	130.415698992	311.795580301	691.053035796
0.179	56.9898434326	131.108500787	311.199841239	694.550553322
0.18	57.3007719873	131.804797343	310.657268126	698.04255949
0.181	57.6111839961	132.504579065	310.166749496	701.520884477
0.182	57.9211309179	133.207828353	309.727094166	704.977690898
0.183	58.2306629831	133.914519939	309.337036233	708.405480601
0.184	58.5398291218	134.624621231	308.995241154	711.79710415
0.185	58.8486769017	135.338092662	308.700318657	715.145757094
0.186	59.1572622177	136.0542083	308.470313299	717.085519046
0.187	59.4656207556	136.773594572	308.246762447	721.687025517
0.188	59.7737925757	137.496192309	308.096877709	723.508447334
0.189	60.0818227196	138.221940828	307.963410128	727.988592416
0.19	60.3897482803	138.950774418	307.887711361	729.678586841
0.191	60.6976109171	139.682615675	307.837562196	734.003927767
0.192	61.0054447073	140.417394715	307.830018159	735.554151416
0.193	61.3132878572	141.155019622	307.856281705	739.695662081
0.194	61.6211713825	141.895417903	307.910768948	741.100899681
0.195	61.9291299929	142.638484902	308.006451812	745.033098459
0.196	62.2371916224	143.384146827	308.116807051	746.290751852
0.197	62.545387473	144.132287912	308.274894271	749.991418578
0.198	62.8537424081	144.882834248	308.434975814	751.101253897
0.199	63.1622841451	145.635660545	308.648498248	754.551339842
0.2	63.4710345177	146.390693866	308.852247011	755.51530268
0.201	63.780017811	147.147800978	309.11433962	758.698920719
0.202	64.0892528939	147.90691092	309.355826095	759.520963497
0.203	64.3987491537	148.667354718	309.636693463	761.366631664
0.204	64.7085347965	149.42959265	309.934592187	763.109232694
0.205	65.0186260873	150.193521499	310.247989438	764.748465821
0.206	65.3290377876	150.959037665	310.575411055	766.283865504
0.207	65.6397832057	151.726037366	310.915425099	767.715536267
0.208	65.9508742365	152.494417147	311.26663655	769.044026516
0.209	66.2623213965	153.26407428	311.627683539	770.27023939
0.21	66.574133859	154.03490711	311.997241497	771.39542003
0.211	66.8863382896	154.803429945	312.411619693	765.650249846
0.212	67.1989530869	155.558362385	312.817974921	744.214630947
0.213	67.511991551	156.289817078	313.258953147	718.694754854
0.214	67.8254919519	156.994441713	313.741848692	690.554515868
0.215	68.1394992215	157.670165639	314.272690445	660.893335365
0.216	68.4540639666	158.315880828	314.856799837	630.537042663
0.217	68.7692419012	158.931197685	315.499069255	600.096671283
0.218	69.0850935005	159.516254046	316.204129517	570.016050942
0.219	69.4016837829	160.071567067	316.976435173	540.609990768
0.22	69.7190821462	160.597919391	317.82029146	512.094658077
0.221	70.0373622149	161.096272501	318.739845857	484.611561351
0.222	70.3566016582	161.567701442	319.739040796	458.246319592
0.223	70.6768819608	162.013346215	320.821564384	433.043227017
0.224	70.9982881322	162.434376068	321.990778495	409.01647839
0.225	71.3209083503	162.83196367	323.249657616	386.15872696
0.226	71.6448335378	163.207266817	324.600717399	364.447566211
0.227	71.970156875	163.561415795	326.045957111	343.850390196
0.228	72.296466475	163.897995613	326.573242754	329.309245378
0.229	72.4451645009	163.904046697	-29.1771908477	-317.207077906
0.23	72.4184228031	163.584158081	-24.3062047325	-322.570153922
0.231	72.5736869905	163.576844077	334.834579468	307.94214721
0.232	72.728777735	163.568082152	-24.6530904248	-325.465997875
0.233	72.7050645405	163.242701571	-22.7732986659	-325.295163631
0.234	72.8602642807	163.234285212	333.172779065	308.462445468
0.235	73.1909362537	163.541118891	328.171166874	305.204911619
0.236	73.3393267077	163.528442575	-31.3902587108	-330.557543039
0.237	73.3081926642	163.198529335	-30.8778283298	-329.268936157
0.238	73.4544286523	163.186040114	323.349804483	304.290493697
0.239	73.7748589158	163.489076378	317.510722484	301.782034382
0.24	73.9125957644	163.47382243	-42.0370252952	-332.289931029
0.241	73.8706226944	163.142404309	-41.9091147259	-330.54631111
0.242	74.0054331679	163.128284208	311.530061714	302.306108341
0.243	74.3140395891	163.429487697	305.682780758	300.100871116
0.244	74.4403195061	163.41319162	-53.1229467094	-332.693025351
0.245	74.3874119644	163.081451892	-52.6921367198	-330.786430359
0.246	74.5113694012	163.06664376	300.607010216	301.170165107
0.247	74.8093245135	163.366762754	295.303214431	299.067822769
0.248	74.9258239651	163.349965515	-62.3043113053	-332.662300497
0.249	74.8640957581	163.018268658	-61.1521025896	-330.731413499
0.25	74.979714762	163.003029542	292.390110336	300.253181398
0.251	75.2698749133	163.302232441	287.930192351	298.152617782
0.252	75.3797110085	163.284992688	-68.2580021024	-332.632124782
0.253	75.3124834825	162.953303795	-66.1970498338	-330.745661527
0.254	75.423256994	162.937548255	287.744072877	299.23458305
0.255	75.7092401256	163.235708627	284.22219038	297.086160734
0.256	75.816096408	163.217847286	-70.5096256211	-332.808843523
0.257	75.747075262	162.885945546	-67.5326664671	-330.994637042
0.258	75.8567023639	162.869432301	286.786870264	297.968147442
0.259	76.1421679224	163.166294397	284.144246683	295.75604558
0.26	76.2496283723	163.14754424	-69.2233468443	-333.256359294
0.261	76.1822924617	162.815159123	-65.4484742954	-331.513876453
0.262	76.2941217667	162.797616209	289.107084312	296.428049937
0.263	76.5822680284	163.092910783	287.185439065	294.161097601
0.264	76.6933669963	163.073022273	-64.9875032604	-333.938118294
0.265	76.6305699363	162.739929895	-60.6066166982	-332.246637017
0.266	76.7472526131	162.721144665	293.971970126	294.676175833
0.267	77.0405193615	163.014672961	292.561526701	292.380417094
0.268	77.1574903953	162.99348891	-58.6194590256	-334.748518646
0.269	77.101253548	162.659577411	-53.854235515	-333.074479103
0.27	77.224580242	162.639456729	300.507623352	292.833114266
0.271	77.5245272634	162.931145561	299.386419609	290.544549242
0.272	77.6487185064	162.908646713	-51.003933616	-335.542244375
0.273	77.6001807483	162.573952435	-46.071582675	-333.846312687
0.274	77.7310655353	162.552554135	307.841156632	291.049714014
0.275	78.0383882201	162.842482672	306.80421301	288.807359874
0.276	78.1703046375	162.818805415	-42.9713782221	-336.161875159
0.277	78.1297885592	162.483521806	-38.0607784316	-334.405342519
0.278	78.268358967	162.461059418	315.201594003	289.480567068
0.279	78.5829997323	162.749459885	314.079936631	287.320367396
0.28	78.7224311841	162.72488908	-35.2170330286	-336.461978376
0.281	78.6895853424	162.389352082	-30.4746502638	-334.612017512
0.282	78.8353386416	162.36617684	321.981248602	288.261533886
0.283	79.1566551565	162.653413413	320.651781119	286.211612761
0.284	79.3028524876	162.628355262	-28.2571188658	-336.327916145
0.285	79.2768332655	162.293010623	-23.7813253552	-334.36136122
0.286	79.4288239534	162.269576429	327.762701169	287.492972806
0.287	79.7557805596	162.556108162	326.150511116	285.570493996
0.288	79.9076477982	162.531049238	-22.4160337597	-335.688341588
0.289	79.8873107629	162.19640814	-18.2580369487	-333.593855843
0.29	80.0443409087	162.173225926	332.318328679	287.229429364
0.291	80.3756967239	162.45956021	330.393301599	285.439136773
0.292	80.5319747784	162.435019202	-17.8371925727	-334.521151111
0.293	80.5160528527	162.101608716	-14.006658785	-332.299820945
0.294	80.6768445305	162.079196729	335.590014346	287.475846618
0.295	81.0118055515	162.36345799	334.332027651	281.046674564
0.296	81.1717256131	162.337598457	-14.4919043779	-332.765739411
0.297	81.1589909937	162.006031505	-10.9773345366	-330.368165582
0.298	81.3223282171	161.985027227	337.651781313	288.359609246
0.299	81.6592087621	162.270232212	336.109308787	282.050361618
0.3	81.821106996	162.246014846	-12.3128410503	-330.485094681
0.301	81.8104185832	161.916774328	-9.06398463249	-327.995939612
0.302	81.9752114662	161.897596212	338.64975065	289.63970761
0.303	82.3129775274	162.184119833	336.882371739	283.407533437
0.304	82.4758811219	162.161878654	-11.0751827583	-327.889891222
0.305	82.4663298413	161.835261548	-8.02737829834	-325.344320074
0.306	82.6317350348	161.818174611	338.837765209	291.17044428
0.307	82.9696105957	162.106249067	336.913356535	284.978467688
0.308	83.1328103742	162.086177301	-10.5137993917	-325.121998236
0.309	83.1237542233	161.762339321	-7.5985025242	-322.553961441
0.31	83.2891998144	161.74747001	338.489684686	292.815337703
0.311	83.6266827122	162.037191453	336.476110883	286.627548099
0.312	83.7897413726	162.01934518	-10.3587900773	-322.32009396
0.313	83.7808065857	161.698303603	-7.51078373194	-319.763060182
0.314	83.9459858934	161.68564166	337.86939913	294.439175278
0.315	84.2823574108	161.979352754	334.873635821	292.983013481
0.316	84.444604381	161.965990458	-10.3796955794	-319.70760569
0.317	84.4356494847	161.647509099	-7.5300969556	-317.255112991
0.318	84.6004912034	161.63675204	337.213534445	295.740995705
0.319	84.9362255936	161.931731312	334.255245939	294.217546985
0.32	85.0982008558	161.920134845	-10.3047215864	-317.410480842
0.321	85.0893421617	161.603915401	-7.41266655177	-315.028406873
0.322	85.2540054355	161.594785942	336.7392141	296.769489646
0.323	85.5893013112	161.8907551	333.852537215	295.168824911
0.324	85.7512322537	161.880629011	-9.99065211415	-315.4210013
0.325	85.7427225737	161.566356749	-7.02870797366	-313.12352407
0.326	85.9074897334	161.558531131	336.563027352	297.472287655
0.327	86.2426559971	161.855157415	333.769500211	295.78028062
0.328	86.4048680474	161.846150393	-9.34539980441	-313.794324845
0.329	86.3970461672	161.533456242	-6.29836051911	-311.593976378
0.33	86.5622730376	161.526557714	336.752101354	297.796919644
0.331	86.8976798436	161.823458213	334.061510578	296.00407967
0.332	87.0605485393	161.815175054	-8.32411908358	-312.570397615
0.333	87.0537925456	161.503652889	-5.18786831945	-310.473933429
0.334	87.2198628096	161.497272297	337.328396276	297.712749749
0.335	87.5558971103	161.794036736	334.740205184	295.816129267
0.336	87.7198052937	161.78606282	-6.9238384068	-311.763961673
0.337	87.7144915603	161.475295017	-3.70362842083	-309.771645129
0.338	87.8817774099	161.4690168	338.275327682	297.215212017
0.339	88.2188053655	161.765233569	335.780583471	295.218324989
0.34	88.384107623	161.757160683	-5.17606855184	-311.364096493
0.341	88.3805773635	161.446743508	-1.88445036858	-309.470254153
0.342	88.5494080938	161.440170471	339.54591094	296.324180245
0.343	88.887745744	161.735450607	337.129389353	294.23609224
0.344	89.0547412598	161.726899887	-3.13835769892	-311.337532163
0.345	89.0532755828	161.416465297	0.207003623247	-309.531648844
0.346	89.223914831	161.409239383	341.071492925	295.079820961
0.347	89.5638075102	161.703236232	338.71386534	292.913876802
0.348	89.7327216124	161.693876385	-0.885660767555	-311.633570164
0.349	89.7335251708	161.383108798	2.49277754128	-309.901604176
0.35	89.9061567024	161.374926708	342.770285651	293.53742519
0.351	90.2477669174	161.667350359	340.450144216	291.309877187
0.352	90.4187408951	161.656910538	1.49781119823	-312.189519316
0.353	90.4219335842	161.345558166	4.8875670284	-310.515226215
0.354	90.5966549425	161.336181584	344.5551496	291.762062311
0.355	90.9400579126	161.626807992	342.250790507	289.490754396
0.356	91.1131462072	161.615085386	3.92579878867	-312.935965657
0.357	91.1187619254	161.302966341	7.30563759804	-311.302124768
0.358	91.2955848747	161.292227074	346.340261087	289.823589534
0.359	91.6407705787	161.580902258	344.031146914	287.526780099
0.36	91.8159441434	161.567764897	6.31598237157	-313.801502973
0.361	91.8239353743	161.254768663	9.66647934914	-312.190964401
0.362	92.00279184	161.242569333	348.046452209	287.792304873
0.363	92.3496722358	161.529209329	345.714339316	285.487686932
0.364	92.5268267177	161.514594831	8.59462453425	-314.716684014
0.365	92.5370735832	161.200679881	11.8991063684	-313.113215476
0.366	92.7178257284	161.18699097	349.605184004	285.735393703
0.367	93.0662457782	161.471578333	347.234915659	283.439331234
0.368	93.2452131673	161.455489433	10.6998626143	-315.617130339
0.369	93.2575356087	161.140677841	13.9450200796	-314.006054759
0.37	93.4399887121	161.125531912	350.961186767	283.714197576
0.371	93.7897398847	161.408109586	348.541158304	281.441150218
0.372	93.9703023304	161.390607247	12.583733052	-316.445828229
0.373	93.9844741649	161.074977096	15.7599360347	-314.814472854
0.374	94.1683910742	161.058460981	352.07388255	281.78224203
0.375	94.5192261335	161.339124295	349.59623611	279.544386715
0.376	94.7011307839	161.32031915	14.213064611	-317.154677749
0.377	94.7168945268	161.003995479	17.3144212067	-315.492664158
0.378	94.9020106126	160.986241113	352.917750493	279.983933032
0.379	95.2536586543	161.265128542	350.378332794	277.790925056
0.38	95.4366325284	161.24517129	15.569415465	-317.705430508
0.381	95.4537140462	160.928316164	18.5936200768	-316.004821688
0.382	95.6397517705	160.909490659	353.481828585	278.353813022
0.383	95.9919326623	161.186773907	350.879954949	276.212682694
0.384	96.1756967582	161.165845201	16.6482368857	-318.070095122
0.385	96.1938190045	160.848647435	19.5962556899	-316.32543698
0.386	96.3805013917	160.828942856	353.768518761	276.91627872
0.387	96.7329389512	161.104816714	351.10660027	274.8314372
0.388	96.9172209763	161.083116968	17.4574498236	-318.230929077
0.389	96.9361162453	160.765781901	20.3330881149	-316.439204156
0.39	97.1231787419	160.745405144	353.79190512	275.68569079
0.391	97.4756121816	161.020077499	351.074974298	273.659018189
0.392	97.6601574735	160.99781697	18.015609473	-318.180076212
0.393	97.6795777796	160.680556643	20.8250027597	-316.340577692
0.394	97.8667781484	160.659719754	353.575734839	274.666799814
0.395	98.2189714719	160.933402061	350.810912192	272.697814673
0.396	98.4035518364	160.910791513	18.34981668	-317.918910563
0.397	98.4232771853	160.593815531	21.1008811891	-316.033054322
0.398	98.6104032374	160.572726735	353.151223063	273.855462462
0.399	98.9621524269	160.845625245	350.347155899	271.941557527
0.4	99.1465727618	160.822867458	18.4935137928	-317.457131237
0.401	99.1664172135	160.506374789	21.1953896284	-315.52820757
0.402	99.3532923095	160.485230488	352.554802388	273.239605308
0.403	99.704430269	160.757538459	349.721116737	271.376338094
0.404	99.8885329701	160.734820816	18.4842854291	-316.81162405
0.405	99.9083485115	160.418992751	21.1467973143	-314.844506025
0.406	100.094834882	160.397970697	351.825942859	272.800397009
0.407	100.445234209	160.669861812	348.972712561	270.981833458
0.408	100.628901445	160.647350149	18.3617591709	-316.005159616
0.409	100.648579782	160.332344585	20.9949149489	-314.005969107
0.41	100.83457979	160.311598402	351.005100965	272.513603777
0.411	101.184153528	160.583221551	348.142374799	270.732695043
0.412	101.367307556	160.561055426	18.1656813771	-315.064945787
0.413	101.38678001	160.247002608	20.7792268395	-313.040690333
0.414	101.572235575	160.226657797	350.131901696	272.351068556
0.415	101.920936164	160.498133353	347.269276679	270.600043058
0.416	102.103537917	160.476422823	17.9342287928	-314.02110213
0.417	102.122773664	160.163422622	20.5372668505	-311.979300708
0.418	102.307664078	160.143574095	349.243561283	272.282247514
0.419	102.655480781	160.414991725	346.389844328	270.553011328
0.42	102.837526999	160.393815675	17.7025913596	-312.905110627
0.421	102.856529932	160.081936408	20.3032748103	-310.853424191
0.422	103.040868378	160.062647571	348.373616353	272.275750488
0.423	103.387823456	160.334065584	345.536540866	270.560276598
0.424	103.569342652	160.313471561	17.5018501282	-311.748323023
0.425	103.588147153	160.002750298	20.1071518213	-309.694203943
0.426	103.771976204	159.984053601	347.550949648	272.300810248
0.427	104.118120171	160.255499747	344.736985713	270.591481715
0.428	104.299167745	160.235505196	17.3581626415	-310.580584317
0.429	104.317833687	159.925949424	19.9737201631	-308.530959606
0.43	104.501220112	159.907848241	346.799131051	272.328593791
0.431	104.84662636	160.179321795	344.013363332	270.618515134
0.432	105.027279164	160.159916537	17.2922452986	-309.429032028
0.433	105.045886427	159.851507001	19.9222811013	-307.39004004
0.434	105.228915594	159.833978647	346.13605243	272.333331823
0.435	105.573674685	160.105453596	343.382129759	270.616567343
0.436	105.754025322	160.086603315	17.3191448301	-308.317129701
0.437	105.772668121	159.77929779	19.9664530009	-306.293920577
0.438	105.955438269	159.762297423	345.573842674	272.293185681
0.439	106.299652188	160.033726482	342.85399577	270.564933866
0.44	106.479803321	160.015376966	17.4482691139	-307.263965994
0.441	106.498584587	159.709114704	20.1142643541	-305.260558397
0.442	106.681201236	159.69257985	345.119032666	272.190850735
0.443	107.024977824	159.963899048	342.434143275	270.447545379
0.444	107.205036721	159.945980908	17.6836512387	-306.283825606
0.445	107.224062781	159.640687472	20.3684690148	-304.30304715
0.446	107.40663348	159.624542884	344.772928953	272.013870686
0.447	107.750081271	159.895676425	342.122653142	270.253212482
0.448	107.930154801	159.878110007	18.0244063288	-305.386048704
0.449	107.949530527	159.573702217	20.7270458639	-303.429531366
0.45	108.132160137	159.557864795	344.532173529	271.754686654
0.451	108.475383775	159.828729942	341.91510275	269.975607842
0.452	108.655573999	159.811430175	18.4653441012	-304.575141609
0.453	108.675398592	159.507820915	21.1838431954	-302.64337787
0.454	108.858185229	159.492204446	344.389430031	271.410438329
0.455	109.201281579	159.76271617	341.803270474	269.613010973
0.456	109.381682062	159.74559712	18.9976946712	-303.851111561
0.457	109.402045572	159.442699783	21.7293251455	-301.94356218
0.458	109.585077315	159.427219281	344.334160849	270.982558221
0.459	109.928132367	159.69729449	341.775944456	269.167859107
0.46	110.108825291	159.680273429	19.6099040359	-303.209979713
0.461	110.129805933	159.37800583	22.3513787538	-301.325219601
0.462	110.313158352	159.362581324	344.353459865	270.476207465
0.463	110.656244956	159.632142504	341.819747612	268.646152139
0.464	110.83729906	159.615143363	20.2884611189	-302.64443323
0.465	110.858961362	159.313430989	23.0361424834	-300.780315638
0.466	111.04269588	159.297990631	344.432893485	269.899600834
0.467	111.385872318	159.566968809	341.919981554	268.056755722
0.468	111.567341667	159.549924915	21.0187181234	-302.144544214
0.469	111.589735435	159.248703449	23.7688178867	-300.298389047
0.47	111.773898499	159.23318589	344.557308629	269.263270795
0.471	112.117207866	159.501522853	342.061425656	267.410656035
0.472	112.299131414	159.484378911	21.7856698036	-301.698538989
0.473	112.322291466	159.183595985	24.5344344079	-299.867313772
0.474	112.506914478	159.167951982	344.711590961	268.579307199
0.475	112.850384812	159.435601741	342.229076713	266.720210433
0.476	113.032786682	159.418315072	22.5746628642	-301.293548316
0.477	113.056733282	159.117931273	25.3185377568	-299.474049419
0.478	113.241833221	159.102124565	344.881340474	267.860632777
0.479	113.585478289	159.369054093	342.408794552	265.998423547
0.48	113.768368693	159.351595145	23.3720144182	-300.916319817
0.481	113.793108591	159.051584318	26.1077804565	-299.105334133
0.482	113.978689198	159.035591808	345.053433567	267.120314658
0.483	114.322509835	159.301781107	342.587840319	265.258284032
0.484	114.505886515	159.284133321	24.1655193865	-300.553857267
0.485	114.531414475	158.984482236	26.8904018551	-298.748312294
0.486	114.717467916	158.96829356	345.216479912	266.370961517
0.487	115.061453808	159.233735134	342.755304039	264.512185872
0.488	115.24530388	159.215894236	24.9448390454	-300.1939812
0.489	115.271604591	158.916601717	27.6565838307	-298.391058087
0.49	115.458113454	158.900218295	345.361142009	265.624214947
0.491	115.802245221	159.164916122	342.902392417	263.771438241
0.492	115.9865473	159.146888956	25.7017645836	-299.825770289
0.493	116.013597524	158.847964568	28.3986840546	-298.02300635
0.494	116.200537036	158.831398232	345.480340213	264.890334874
0.495	116.544788505	159.095366342	343.022597596	263.04588607
0.496	116.729514982	159.077169328	26.4303565174	-299.439914942
0.497	116.757285833	158.778631735	29.1113454252	-297.635270119
0.498	116.944626169	158.76190305	345.569326892	264.177899957
0.499	117.288966707	159.025163817	343.111747429	262.343632519
0.5	117.474086064	159.00682116	27.1269680858	-299.028946668
0.501	117.502545294	158.708696261	29.7914911807	-297.220849574
0.502	117.690253864	158.69183264	345.625648022	263.493606865
0.503	118.034650657	158.954414877	343.16793862	261.670867473
0.504	118.220129707	158.935956624	27.7901621312	-298.587373137
0.505	118.249243898	158.63827557	30.4382186383	-296.774736464
0.506	118.437287514	158.62130929	345.64901343	262.842177451
0.507	118.781707712	158.88324628	343.191382676	261.031801939
0.508	118.967513671	158.864706328	28.4205361009	-298.11170578
0.509	118.997250241	158.567503512	31.0526031852	-296.293926239
0.51	119.185597076	158.550469728	345.641067743	262.226358682
0.511	119.530009692	158.81179725	343.184163928	260.428685248
0.512	119.716112011	158.793211389	29.0204745531	-297.600406945
0.513	119.746440966	158.496522517	31.637435317	-295.777337223
0.514	119.935062242	158.47945735	345.605115294	261.647003651
0.515	120.279439771	158.740211808	343.149943769	259.86191088
0.516	120.465811665	158.721615888	29.5938431621	-297.053751051
0.517	120.496707039	158.425476181	32.1969053149	-295.225661576
0.518	120.685578383	158.408414966	345.545783758	261.103230715
0.519	121.029898086	158.668631676	343.093620688	259.330190122
0.52	121.216517721	158.650059957	30.1456504762	-296.473628312
0.521	121.247958675	158.354502567	32.7362567782	-294.641151696
0.522	121.437061138	158.337478311	345.468668759	260.592639387
0.523	121.781305957	158.597190019	343.020970762	258.830776989
0.524	121.968157287	158.578673762	30.6816892624	-295.8632918
0.525	122.000128847	158.283728438	33.2614298761	-294.027356505
0.526	122.189449548	158.266770545	345.379973203	260.111570805
0.527	122.533608678	158.526006202	342.938284874	258.359743595
0.528	122.72068191	158.507572536	31.2081810236	-295.227075815
0.529	122.753175354	158.21326458	33.7787066996	-293.38883552
0.53	122.942707783	158.196397861	345.2861498	259.655397177
0.531	123.286776867	158.455181696	342.852019012	257.912271887
0.532	123.474068595	158.436852786	31.7314376533	-294.570090503
0.533	123.507081504	158.143202317	34.2943795919	-292.730847389
0.534	123.696825482	158.126446308	345.193576455	259.218828976
0.535	124.040806509	158.384797202	342.768478364	257.482958078
0.536	124.228319524	158.366589724	32.2575517595	-293.89791286
0.537	124.261855527	158.073611245	34.814452678	-292.059045613
0.538	124.451816886	158.056979832	345.10826534	258.796219528
0.539	124.795717785	158.314911001	342.693532735	257.066119075
0.54	124.983460617	158.296835917	32.7921313345	-293.216288388
0.541	125.017528876	158.004538182	35.3443865776	-291.379181087
0.542	125.207718877	157.988039517	345.035616696	258.381851077
0.543	125.55155288	158.245558479	342.632388294	256.656073272
0.544	125.739539115	158.227621089	33.3400813341	-292.530854166
0.545	125.774153603	157.936007245	35.8888944387	-290.696832836
0.546	125.964588165	157.919643933	344.980230778	257.970208526
0.547	126.308372986	158.176752737	342.589411288	256.24739939
0.548	126.496620412	158.15895299	33.9054407775	-291.846892774
0.549	126.531799029	157.868020959	36.4517923594	-290.017170191
0.55	126.722497811	157.851790473	344.945772201	257.556199074
0.551	127.066254701	158.108486149	342.568007022	255.835152864
0.552	127.254784342	158.090819161	34.4912754297	-291.169128895
0.553	127.290547932	157.800562216	37.0359055102	-289.344761372
0.554	127.481533332	157.784457509	344.934894145	257.135346413
0.555	127.825286056	158.040732704	342.570554078	255.41504401
0.556	128.014121146	158.02318944	35.0996243656	-290.501572907
0.557	128.050492472	157.733596939	37.6430290341	-288.683428943
0.558	128.241788592	157.717607188	344.949210137	256.703927517
0.559	128.585562395	157.973450933	342.598395467	254.983562827
0.56	128.774727342	157.956019009	35.7314994633	-289.847410142
0.561	128.811730061	157.667077229	38.2739384174	-288.036150813
0.562	129.003361692	157.651188684	344.989322931	256.259061694
0.563	129.347182292	157.906587243	342.651876807	254.538056135
0.564	129.536701695	157.8892518	36.3869302571	-289.208943725
0.565	129.574359383	157.600944822	38.9284448028	-287.405011117
0.566	129.766351053	157.585141694	345.054895163	255.79875505
0.567	130.110243713	157.840079452	342.730424672	254.076759577
0.568	130.300141449	157.822824041	37.0650472939	-288.587580562
0.569	130.338476716	157.535134649	39.6054874063	-286.791203022
0.57	130.530851835	157.519399996	345.144750744	255.321896493
0.571	130.87484054	157.773860336	342.832659006	253.598782897
0.572	131.065138969	157.756667797	37.7641980052	-287.983860314
0.573	131.104172695	157.469578335	40.3032549024	-286.195063651
0.574	131.296952825	157.45389491	345.257005572	254.828213394
0.575	131.641059592	157.707861046	342.956527591	253.104058683
0.576	131.831778898	157.690714312	38.4820839465	-287.397525668
0.577	131.871529603	157.404207472	41.0193264782	-285.616155207
0.578	132.064733878	157.388558493	345.38922444	254.31819725
0.579	132.408978223	157.642014219	343.099465191	252.593255162
0.58	132.600135912	157.62489704	39.2159125507	-286.827613831
0.581	132.640619281	157.338956554	41.7508247793	-285.053357542
0.582	132.834263979	157.323326374	345.538572252	253.792997539
0.583	133.17866254	157.576256707	343.258549631	252.067668855
0.584	133.370273092	157.559154253	39.9625535905	-286.272576749
0.585	133.411501656	157.273765466	42.4945742488	-284.504998624
0.586	133.605599932	157.258140116	345.701978773	253.254299045
0.587	133.950166255	157.510531816	343.430667281	251.529100358
0.588	134.142240935	157.493431159	40.7186927795	-285.730413318
0.589	134.184223906	157.20858146	43.2472493351	-283.968984544
0.59	134.378785679	157.192949064	345.876295328	252.704191983
0.591	134.723530156	157.444791019	343.61266005	250.979716957
0.592	134.916076975	157.427681474	41.4809776247	-285.198806286
0.593	134.958820223	157.143360601	44.005517453	-283.442939281
0.594	135.153852195	157.127711647	346.0584279	252.145030499
0.595	135.498782141	157.378995121	343.801463038	250.42191714
0.596	135.690177293	157.361896637	38.9888419509	-284.618884742
0.597	135.728739654	157.078181444	38.1358800828	-282.811500669
0.598	135.916743999	157.06263941	337.872809231	251.727431715
0.599	136.250775243	157.313555574	330.189679682	250.10489738
0.6	136.426646999	157.296707834	21.5538316965	-283.800378501
0.601	136.447357872	157.013812738	19.8679142296	-281.989813328
0.602	136.616684381	156.998576301	318.785104543	251.516938984
0.603	136.931656803	157.249285828	311.159738898	249.902115345
0.604	137.088877165	157.23273751	3.28098472953	-282.998750687
0.605	137.091482134	156.950634228	1.92895293236	-281.207813501
0.606	137.242821411	156.935679857	300.749600559	251.299070895
0.607	137.53998801	157.186167628	293.583598167	249.676470935
0.608	137.680111171	157.169865521	-13.3372759223	-282.280685365
0.609	137.666322723	156.888464919	-14.2396205068	-280.520518482
0.61	137.801479701	156.873714793	284.553575873	251.020267367
0.611	138.082684354	157.123914685	277.855730385	249.379516125
0.612	138.207542888	157.107762394	-28.1386607885	-281.684098184
0.613	138.179165792	156.826939301	-28.615532726	-279.962086737
0.614	138.299925999	156.812280185	270.135948211	250.643854856
0.615	138.566928936	157.062091397	263.869924694	248.978568494
0.616	138.678238101	157.045964879	-41.2515952885	-281.231604338
0.617	138.636942786	156.765573468	-41.3390340507	-279.551217675
0.618	138.744948148	156.750872527	257.349758983	250.149334192
0.619	138.999361736	157.000175849	251.477415442	248.457309842
0.62	139.098688703	156.983939602	-52.8234800696	-280.929802477
0.621	139.046773735	156.705877759	-51.0064573288	-275.193883955
0.622	138.995831403	156.432210665	-50.8782055974	-272.14030391
0.623	139.09403736	156.424866843	247.290118754	257.452659547
0.624	139.338399209	156.681800252	241.43358025	256.414159536
0.625	139.427976759	156.674259703	-62.2784805596	-271.495259285
0.626	139.514781694	156.666087056	235.888350904	255.149965584
0.627	139.599097425	156.657500519	-67.2568903863	-272.323039293
0.628	139.532885165	156.388143823	-65.1676294506	-266.390352547
0.629	139.616687646	156.38540814	232.772591919	260.918986678
0.63	139.698068186	156.383386531	-70.0115119815	-264.962204933
0.631	139.776938487	156.381555516	227.752114028	261.300175667
0.632	139.853473421	156.379870767	-74.6822467148	-264.669674635
0.633	139.779873768	156.118289415	-72.5170584917	-258.493029296
0.634	139.856065962	156.122976988	224.901445955	267.868176341
0.635	139.929916474	156.12843645	-77.2004218698	-256.949252605
0.636	140.001343609	156.134052795	220.054691285	268.181941509
0.637	140.070534823	156.139714658	-81.6722622514	-256.858215034
0.638	139.990002059	155.885854837	-79.3932659924	-250.861427367
0.639	140.059089105	155.897547173	217.567358524	274.246099293
0.64	140.125983998	155.909806575	-83.7775738537	-249.727295697
0.641	140.04332394	155.663203654	-81.5425421596	-243.478545308
0.642	140.109279073	155.680005676	213.452809483	277.082589805
0.643	140.173035803	155.697503041	-85.939350605	-242.087860584
0.644	140.235285328	155.717006163	210.438401043	281.094104886
0.645	140.295423126	155.73628023	-90.162804544	-242.54597187
0.646	140.206472939	155.496551445	-87.7375693917	-236.911598325
0.647	140.266821011	155.521150386	208.433712304	286.109480798
0.648	140.325180005	155.54592935	-91.7157245278	-236.55155319
0.649	140.23468883	155.312297155	-89.2666251957	-230.712836266
0.65	140.292558807	155.340814749	205.006579697	287.748024285
0.651	140.348487619	155.369631344	-93.14895612	-230.114835024
0.652	140.403175068	155.400063755	202.523853898	290.979657531
0.653	140.456022937	155.429887242	-96.8281142712	-231.332682669
0.654	140.360540305	155.201193762	-94.1371511221	-226.054278493
0.655	140.414146109	155.235617062	201.348759621	294.900879741
0.656	140.466045803	155.269867379	-97.549372375	-226.400245607
0.657	140.36985743	155.046219767	-94.8273735344	-220.894979537
0.658	140.422591169	155.085560148	200.294851571	299.57574147
0.659	140.473619985	155.124840376	-98.2372181714	-221.015284419
0.66	140.376736139	154.906581059	-95.5304752588	-215.503350616
0.661	140.427809618	154.948963407	197.677434206	300.268046439
0.662	140.477212421	154.991283697	-98.8718293607	-215.627466261
0.663	140.525640551	155.034839595	195.728089541	302.739261627
0.664	140.572488275	155.077395698	-102.032641858	-217.627055049
0.665	140.471924625	154.862206346	-99.0946574509	-212.751648366
0.666	140.520034277	154.908568396	195.313962162	305.475748658
0.667	140.566687769	154.954368449	-102.006978512	-213.875643969
0.668	140.466161337	154.743060964	-99.045886606	-208.739325523
0.669	140.514133036	154.79319471	194.989285439	309.006816626
0.67	140.560633916	154.842890385	-101.987524927	-209.615466833
0.671	140.460110319	154.635850416	-99.0596700609	-204.464470208
0.672	140.507868305	154.689939093	194.575642794	312.641823769
0.673	140.55412531	154.74356876	-102.061632961	-205.382489443
0.674	140.453512294	154.540727312	-99.1644000113	-200.300407231
0.675	140.500198356	154.596606152	192.536524713	312.058088541
0.676	140.545404004	154.651984556	-102.125228316	-201.301280618
0.677	140.444707489	154.453191204	-99.2678016424	-196.285423994
0.678	140.491094673	154.512704388	192.042169511	315.311791122
0.679	140.535984489	154.571604324	-102.262536764	-197.511917889
0.68	140.435143631	154.37654209	-99.4191804826	-192.612550735
0.681	140.481190344	154.439344451	191.512607425	318.217272699
0.682	140.525725324	154.501399288	-102.44264856	-194.107599556
0.683	140.424712914	154.309691116	-99.5821711123	-189.30874449
0.684	140.470411638	154.3753994	190.979619145	320.725314081
0.685	140.514604123	154.440235488	-102.594649553	-191.053139389
0.686	140.413442761	154.251520448	-99.7280747294	-186.376939595
0.687	140.458816152	154.319777559	190.474856973	322.891162038
0.688	140.502695974	154.387040979	-102.715212613	-188.364322066
0.689	140.401420206	154.200955464	-99.8363225758	-183.806707978
0.69	140.447279363	154.273424855	191.554635108	328.745489895
0.691	140.491629475	154.344743801	-102.854409665	-186.107599497
0.692	140.390223704	154.160832064	-99.9571335912	-181.715873003
0.693	140.435790746	154.235006129	191.09121874	330.064001977
0.694	140.479874822	154.307906742	-102.923066795	-184.262776136
0.695	140.378412768	154.125783546	-100.001041323	-179.983615339
0.696	140.42376576	154.20131611	190.707025349	331.048743308
0.697	140.467661285	154.275472639	-102.915974975	-182.735686302
0.698	140.366217885	154.094827141	-99.9708268344	-178.555308282
0.699	140.411430584	154.171420938	190.396225095	331.742902279
0.7	140.455208283	154.246547173	-102.840826511	-181.490433693
0.701	140.353850038	154.067101867	-99.8756629825	-177.400178015
0.702	140.255413549	153.892223533	-96.9973148406	-172.356488943
0.703	140.302503917	153.97288287	191.178049535	333.67516309
0.704	140.348036036	154.052638882	-100.11381045	-174.163140059
0.705	140.249282474	153.880646395	-97.3933143914	-169.821833611
0.706	140.295758491	153.963194377	190.345348746	334.917797744
0.707	140.340634649	154.044273237	-100.593032539	-172.760078311
0.708	140.241425514	153.873497726	-97.8252379298	-168.790943086
0.709	140.288080588	153.958617599	191.135386676	339.030687749
0.71	140.333157703	154.041944275	-100.981157809	-172.377335012
0.711	140.233592355	153.87141858	-98.1495380998	-168.674055517
0.712	140.136824489	153.705067647	-95.3861934245	-164.027809262
0.713	140.184858604	153.792762274	191.454424232	339.417063117
0.714	140.231249774	153.879131831	-98.6720856726	-166.677949011
0.715	140.133913419	153.71442669	-96.0006233752	-162.732334673
0.716	140.181136497	153.802771355	190.446779579	339.421664357
0.717	140.226724752	153.889240742	-99.2702705264	-166.482889414
0.718	140.128822045	153.724540375	-96.5351431966	-162.917845368
0.719	140.176136308	153.814248624	191.163670212	342.334344029
0.72	140.221865801	153.901785295	-99.704685688	-167.261002243
0.721	140.123572677	153.736187793	-96.8815611005	-163.934001863
0.722	140.028072971	153.574398042	-94.1178518534	-159.645499408
0.723	140.076760835	153.665217432	191.493579417	341.284279585
0.724	140.123823077	153.754382345	-97.3690950274	-162.954453588
0.725	140.027795519	153.593238817	-94.6860213876	-159.332603574
0.726	140.076490824	153.685759057	192.076632142	344.373084724
0.727	140.123540821	153.776076339	-97.9766385853	-163.738520801
0.728	140.026940057	153.613946672	-95.2248884439	-160.520813704
0.729	139.933064844	153.455509068	-92.5255383253	-156.354393601
0.73	139.982874222	153.548755512	192.144294262	342.847281575
0.731	140.031002729	153.640184825	-95.8872804344	-159.988655984
0.732	139.9364296	153.481916729	-93.2589769363	-156.547537565
0.733	139.986089929	153.57636055	192.579634666	345.435181499
0.734	140.034064239	153.668430549	-96.6310143769	-161.295183957
0.735	139.938787893	153.508652075	-93.9216782153	-158.261763871
0.736	139.846197538	153.352382876	-91.2590326071	-154.276634574
0.737	139.755425733	153.198429023	-90.28457582	-153.631071448
0.738	139.807667611	153.29572973	194.768331647	348.23248601
0.739	139.858819097	153.393539214	-92.4653605521	-152.613519847
0.74	139.766768061	153.240658229	-91.6367116868	-153.148450255
0.741	139.817459866	153.337627191	193.02032268	347.086374462
0.742	139.867085598	153.434249117	-93.7688587904	-153.842521191
0.743	139.774561016	153.281866938	-91.280305326	-150.921836674
0.744	139.68373398	153.130829159	-90.3737672567	-151.153722107
0.745	139.735441534	153.229461776	193.788875788	348.418956578
0.746	139.786087302	153.32795567	-92.49733904	-151.431169391
0.747	139.69481061	153.178033161	-90.0560465157	-148.413847446
0.748	139.605180188	153.029527382	-89.2047974169	-148.597710729
0.749	139.657766564	153.130263168	194.37754935	350.069282651
0.75	139.709235365	153.230853034	-91.4399474263	-148.889551163
0.751	139.618215786	153.081449606	-90.5992106497	-149.91730541
0.752	139.669253713	153.180194668	192.675064415	347.407429099
0.753	139.719265984	153.278202663	-92.6505219936	-151.391438067
0.754	139.627877472	153.128112016	-90.1265012622	-148.789855301
0.755	139.538225934	152.979077238	-89.1765757203	-149.279701054
0.756	139.590449382	153.07822666	193.623471558	347.578544796
0.757	139.641662067	153.177026886	-91.198101759	-149.978093326
0.758	139.551701864	153.028464562	-88.7223036289	-147.146555424
0.759	139.463423162	152.88115246	-87.8351002932	-147.477648079
0.76	139.516693761	152.981697924	194.376299202	348.568575799
0.761	139.568885046	153.081974271	-89.9937297702	-148.015881777
0.762	139.479321911	152.933396686	-89.1325406432	-149.139288127
0.763	139.531133449	153.031631493	192.755617559	345.608902037
0.764	139.581941134	153.129048398	-91.1402490735	-150.775090992
0.765	139.492064282	152.979532059	-88.6134538054	-148.257587373
0.766	139.403926719	152.831000125	-87.6616734862	-148.806281686
0.767	139.456962966	152.929350611	193.734169304	345.507254481
0.768	139.508991815	153.027303269	-89.6764711738	-149.601939142
0.769	139.420545647	152.87908903	-87.2158662677	-146.826538622
0.77	139.333765453	152.732080528	-86.3445211053	-147.190465629
0.771	139.387815716	152.831652146	194.445047319	346.333701193
0.772	139.440773328	152.930929985	-88.5298229456	-147.778023243
0.773	139.35265904	152.782584616	-87.6987534165	-148.912714481
0.774	139.405186434	152.879794184	192.753540993	343.331850648
0.775	139.456684215	152.976180211	-89.7579786777	-150.559796691
0.776	139.368168763	152.826870002	-87.2729260921	-148.060621619
0.777	139.281351804	152.67853612	-86.3609920144	-148.607142031
0.778	139.334965842	152.775839673	193.589068532	343.214248836
0.779	139.387538777	152.872752493	-88.4431990385	-149.388610065
0.78	139.300301521	152.724748403	-86.031312108	-146.619568646
0.781	139.214683169	152.577953697	-85.2053933144	-146.969843328
0.782	139.269146795	152.676505066	194.132646859	344.072580755
0.783	139.322480191	152.774780572	-87.465855062	-147.52156955
0.784	139.235405273	152.626705007	-86.683981657	-148.62955904
0.785	139.288219853	152.722962671	192.313141167	341.144885719
0.786	139.339965015	152.818425454	-88.8228172064	-150.219319046
0.787	139.252358228	152.669461702	-86.3907556534	-147.708184183
0.788	139.166399959	152.521495116	-85.5257825851	-148.224988103
0.789	139.220122904	152.61794764	192.971671581	341.130035043
0.79	139.272768561	152.714040632	-87.6803572178	-148.944049716
0.791	139.18626964	152.566488287	-85.3174839616	-146.160641074
0.792	139.101344115	152.420168415	-84.5335669518	-146.479102373
0.793	139.155756051	152.517979352	193.357438684	342.100975931
0.794	139.209007382	152.615547267	-86.8547772169	-146.965146363
0.795	139.260218558	152.709974147	189.277129412	335.818906784
0.796	139.3096034	152.800935683	-90.5074442029	-153.895834684
0.797	139.220373642	152.648086643	-87.9520722628	-151.802245617
0.798	139.13369863	152.497850518	-85.3979526162	-148.670004189
0.799	139.049526192	152.351144193	-82.946922183	-144.742645562
0.8	138.966954134	152.206695257	-82.1971942782	-144.155228198
0.801	139.023130641	152.306267678	194.550207496	343.300070882
0.802	139.078017235	152.406199336	-84.7770191431	-143.436755061
0.803	138.99352323	152.262406341	-84.2109912634	-144.149233937
0.804	139.047479462	152.361128455	192.123455107	341.5934605
0.805	139.100165941	152.459294714	-86.7504957318	-145.260942698
0.806	139.014523063	152.315335816	-84.5352600813	-142.656852603
0.807	138.930325688	152.172453439	-83.8594898582	-143.10790211
0.808	138.984403549	152.271877525	192.015211523	341.956074059
0.809	139.037254749	152.370953445	-86.3128117323	-143.804233253
0.81	138.9520452	152.228513863	-84.106286943	-141.074931204
0.811	138.868268123	152.087258184	-83.4478670359	-141.436426878
0.812	138.922485944	152.187926936	191.883508921	342.773932219
0.813	138.975457116	152.288293303	-85.9411643147	-142.041199446
0.814	138.890605424	152.147620453	-83.7622207403	-139.304500103
0.815	138.807161681	152.00813377	-83.125264585	-139.668866158
0.816	138.861432627	152.11010721	191.667157233	343.61574614
0.817	138.914443445	152.211759128	-85.6455222964	-140.311910689
0.818	138.829879308	152.072797922	-83.4827516675	-137.610500634
0.819	138.74671047	151.934987875	-82.8549243212	-138.00959301
0.82	138.800989025	152.038146453	191.412035048	344.32674855
0.821	138.854006154	152.140943455	-85.3777770996	-138.73274529
0.822	138.769707383	152.003537495	-83.2197646499	-136.079174757
0.823	138.686802123	151.867237103	-82.5907561779	-136.521607876
0.824	138.741087586	151.97140762	191.161683023	344.862640917
0.825	138.794119084	152.075171746	-85.0986881852	-137.334388554
0.826	138.710100763	151.939139264	-82.937953949	-134.730574787
0.827	138.628231155	151.806094837	-80.8012605906	-131.358280301
0.828	138.54770112	151.674783251	-80.2588102221	-131.264891624
0.829	138.603918846	151.783817839	192.69426167	349.334067345
0.83	138.658744917	151.892747961	-83.042118907	-131.473823071
0.831	138.576700873	151.762633676	-81.0459699631	-128.754745841
0.832	138.495896693	151.63365277	-80.5623896122	-129.207066178
0.833	138.551547564	151.744066216	191.86413157	350.033956587
0.834	138.60582404	151.853975161	-83.3111790419	-130.216065764
0.835	138.52353414	151.724977369	-81.2686222196	-127.779518843
0.836	138.442537563	151.596863894	-80.7245311141	-128.447431624
0.837	138.497800257	151.707497145	191.249919116	349.713935316
0.838	138.551757595	151.817472328	-83.3352437615	-129.76357007
0.839	138.469474585	151.688871848	-81.2307759523	-127.43738997
0.84	138.389288437	151.562979788	-79.1415201426	-124.346729279
0.841	138.310407542	151.438547961	-78.6202685833	-124.51692462
0.842	138.367407121	151.552711264	192.619424939	352.843528807
0.843	138.423020415	151.666505999	-81.3928362727	-125.254058123
0.844	138.342622645	151.542475262	-79.4027048349	-122.807416141
0.845	138.263468435	151.419316786	-78.9057147503	-123.509535968
0.846	138.319937011	151.533819503	191.842867553	352.514969885
0.847	138.375063264	151.647571498	-81.5903627276	-125.01098001
0.848	138.294501678	151.523652652	-79.5328076482	-122.826710999
0.849	138.215991759	151.40229165	-77.4870311618	-119.895292997
0.85	138.138750905	151.282232219	-76.9946776628	-120.223568499
0.851	138.19677564	151.399575495	193.044148922	354.910119832
0.852	138.25340068	151.516380532	-79.794070065	-121.300046623
0.853	138.174590687	151.396212038	-77.8259164095	-119.036939919
0.854	138.097740838	151.278649878	-75.8737804294	-116.087381244
0.855	138.022070619	151.162386964	-75.4666579366	-116.438445866
0.856	138.081251111	151.282908127	193.82764256	357.480771363
0.857	138.138959663	151.402820241	-78.4105384946	-117.656542718
0.858	138.061497638	151.286241213	-76.5135117173	-115.501513839
0.859	137.985198659	151.170245731	-76.0844472647	-116.489451528
0.86	137.910779427	151.057387858	-72.7540165186	-109.226293623
0.861	137.838141249	150.948121596	-72.522338748	-109.306230426
0.862	137.899762665	151.075136669	195.765170097	363.336375654
0.863	137.959728663	151.20162253	-75.8331736326	-110.364653349
0.864	137.884027328	151.090401678	-75.5694975257	-112.077050567
0.865	137.810067206	150.981627658	-72.3507458568	-105.470989227
0.866	137.73781698	150.875852647	-72.1497058272	-106.079032838
0.867	137.79947803	151.005288213	195.471805692	364.950165868
0.868	137.859506214	151.133786771	-75.4154372215	-107.953051507
0.869	137.784964681	151.026723202	-73.6676297188	-106.174085259
0.87	137.711455738	150.91986842	-73.3502556086	-107.535478532
0.871	137.771739363	151.047103754	193.917505801	362.006145954
0.872	137.830566776	151.172905215	-76.2626805902	-110.40322423
0.873	137.755271665	151.063240601	-74.3275408149	-108.926004469
0.874	137.681913943	150.955430239	-72.3879036903	-106.694719791
0.875	137.6104619	150.850144533	-70.5161833167	-103.876690924
0.876	137.54010662	150.745988422	-70.1943765879	-104.435532153
0.877	137.603108641	150.875918395	196.198418558	364.295478106
0.878	137.664564102	151.004916818	-73.2874960899	-106.298632562
0.879	137.592172734	150.89948434	-71.4952389002	-104.56632328
0.88	137.520856039	150.794211577	-71.1381515265	-105.979201913
0.881	137.451324007	150.691609294	-67.9259126186	-99.2253649235
0.882	137.383486984	150.592115389	-67.7481334805	-99.7624445558
0.883	137.448461459	150.725991497	197.697084188	367.514660537
0.884	137.511762564	150.858872348	-71.0948744416	-101.752959251
0.885	137.440791142	150.756038099	-70.8479703069	-103.915537238
0.886	137.371523259	150.655168214	-67.6877958179	-97.8242334723
0.887	137.303931787	150.556821349	-67.4951472282	-98.8694968224
0.888	137.368849558	150.690802276	197.330688179	366.831349969
0.889	137.432150642	150.823422548	-70.7285208106	-101.590804756
0.89	137.362289132	150.722507245	-68.9944989085	-100.239802003
0.891	137.294156553	150.623274576	-67.2706586719	-98.2255357504
0.892	137.358395903	150.755256445	195.749358773	362.189274251
0.893	137.420470127	150.883498337	-71.600910008	-105.705490232
0.894	137.349832897	150.778339444	-69.6735499501	-104.612295628
0.895	137.281124275	150.674659444	-67.7436955571	-102.747705877
0.896	137.214310525	150.573145292	-65.8838034272	-100.280597508
0.897	137.148587464	150.472436939	-65.5623190403	-101.136108458
0.898	137.214830806	150.603077159	198.049002409	362.416548371
0.899	137.279538193	150.73251322	-68.6342278719	-103.54442668
0.9	137.21178654	150.629696953	-66.8690786958	-102.088105798
0.901	137.145796045	150.528660858	-65.1119112968	-99.9840857387
0.902	137.080818565	150.428107569	-64.8430490494	-101.122490942
0.903	137.14744083	150.558068154	198.08757925	361.043660045
0.904	137.21251288	150.68662486	-67.9434776306	-103.930247605
0.905	137.145449431	150.583353873	-66.1834211946	-102.611727178
0.906	137.08014436	150.481741216	-64.4267205	-100.61358583
0.907	137.015853275	150.380524104	-64.1554496288	-101.820639729
0.908	137.082837702	150.509183052	198.124304116	359.138536453
0.909	137.148276835	150.636400127	-67.2460397482	-104.704387188
0.91	137.081908597	150.532343661	-65.4904357195	-103.4085446
0.911	137.017293767	150.429927049	-63.7392250896	-101.424677908
0.912	137.083753232	150.556425221	196.658156395	354.421020865
0.913	137.148045821	150.679237467	-68.0729788542	-108.796529472
0.914	137.080917014	150.570999922	-66.184635818	-107.678559124
0.915	137.015674303	150.464265872	-64.3007846475	-105.789542317
0.916	136.952277132	150.359721728	-62.4935590625	-103.298745573
0.917	137.019659387	150.483987157	197.258070707	351.829604149
0.918	137.084859276	150.604954261	-66.8582929969	-109.895396888
0.919	137.01891666	150.49574929	-65.026940465	-108.514544904
0.92	136.95479816	150.388281465	-63.2100585699	-106.421105027
0.921	136.892455738	150.283184595	-61.4747851491	-103.772633791
0.922	136.831076623	150.179083549	-61.2834456563	-104.429458499
0.923	136.899904478	150.303631994	198.939156532	353.526347458
0.924	136.967072573	150.427155716	-64.602966547	-106.478902519
0.925	136.903269556	150.321465867	-63.0030686259	-104.900796652
0.926	136.841063329	150.217667498	-61.4093846083	-102.695941567
0.927	136.77971036	150.114472464	-61.296554625	-103.694125831
0.928	136.848174805	150.239041134	198.225444555	352.831464708
0.929	136.914952829	150.362349841	-64.6693954468	-106.214050531
0.93	136.851078685	150.256846621	-63.0788937807	-104.792388976
0.931	136.788796487	150.153098136	-61.4855009317	-102.704580963
0.932	136.856138432	150.276099203	196.169390976	348.706714571
0.933	136.921190203	150.39557967	-66.065849185	-109.745779455
0.934	136.85599497	150.286443437	-64.3246165514	-108.526686728
0.935	136.79254317	150.178904114	-62.5789843798	-106.551959157
0.936	136.730803188	150.073634146	-60.9009794593	-103.987977326
0.937	136.670682615	149.971142953	-59.3401672244	-100.994409561
0.938	136.611350066	149.869957008	-59.3249299526	-101.377479374
0.939	136.680994809	149.995798592	198.614415646	353.060646951
0.94	136.748821987	150.120791172	-62.9600591063	-103.075487196
0.941	136.6865765	150.018542428	-61.5309159756	-101.421999812
0.942	136.625763374	149.918239486	-60.0953351855	-99.1838845611
0.943	136.565659754	149.818573274	-60.111905098	-100.148539364
0.944	136.634196247	149.944834354	197.184891164	352.670698643
0.945	136.700954722	150.069846543	-63.6679420471	-102.646320164
0.946	136.638032608	149.967896383	-62.1762858033	-101.253999591
0.947	136.576609728	149.867664661	-60.6694738865	-99.2094457746
0.948	136.516500874	149.76910111	-59.5482332706	-97.9176550508
0.949	136.584757438	149.895746931	196.061360896	351.209297299
0.95	136.65076553	150.019839637	-64.0451768637	-103.023885846
0.951	136.587503917	149.917487859	-62.4780492783	-101.679671228
0.952	136.525815373	149.816817253	-60.8990378976	-99.6615391374
0.953	136.465495722	149.717806068	-59.7402650118	-98.3608321548
0.954	136.406654947	149.621548451	-57.9412857294	-94.1544024348
0.955	136.348671315	149.527172195	-58.0259774327	-94.5981090665
0.956	136.41844383	149.657765822	197.571007788	355.78536433
0.957	136.486342257	149.787416582	-61.7741536498	-96.4838448167
0.958	136.42525041	149.691690525	-60.4095413685	-94.9682691097
0.959	136.365405727	149.59735807	-59.2798244357	-93.6966412067
0.96	136.433162977	149.726540636	194.794324994	352.061772645
0.961	136.498654736	149.852611459	-63.810808301	-99.9201270938
0.962	136.435644719	149.753232445	-62.2092244625	-98.837900877
0.963	136.374247653	149.655294364	-60.5849071145	-97.0382607579
0.964	136.314253058	149.55889374	-59.4042848945	-95.7629863024
0.965	136.255791393	149.465074826	-57.5190449357	-91.8748435974
0.966	136.198758538	149.373808019	-56.5466637611	-90.658770144
0.967	136.14233608	149.283913931	-56.2982532978	-89.1294059753
0.968	136.213008835	149.418592938	197.643763602	358.48742038
0.969	136.281758609	149.552332364	-60.1442155242	-91.0085680485
0.97	136.222265243	149.462044243	-58.842515707	-89.567674458
0.971	136.163962025	149.373082226	-57.7639208436	-88.3563600779
0.972	136.106970086	149.286325949	-56.2199572325	-85.1561925411
0.973	136.050674392	149.200723674	-56.3714305162	-86.048358798
0.974	136.120886207	149.337561365	196.795060992	359.723742247
0.975	136.189219412	149.473062381	-60.1286509633	-88.7217116356
0.976	136.12976875	149.384915507	-58.7726733685	-87.5720362663
0.977	136.071548225	149.297934799	-57.6683773398	-86.3893800974
0.978	136.014700335	149.212939328	-56.0274030566	-83.6015599966
0.979	135.959132162	149.129895918	-55.1089432836	-82.4852613211
0.98	135.904116659	149.04774507	-54.9220630527	-81.8164343834
0.981	135.975288802	149.188009486	197.266350627	362.345265627
0.982	136.044551709	149.326946945	-58.7405373454	-84.4703462124
0.983	135.986396681	149.243078289	-57.5695189834	-83.2669662237
0.984	135.929430606	149.160315335	-56.3626310825	-82.2589423656
0.985	135.873870474	149.079376832	-54.7576334476	-79.618062973
0.986	135.819555361	149.000288593	-53.8725919724	-78.5584148169
0.987	135.890902769	149.141825183	196.567407966	361.631593823
0.988	135.959917434	149.28062265	-58.5380770564	-84.0366595984
0.989	135.901991603	149.197176532	-57.3135861754	-82.8555772305
0.99	135.845327294	149.114725288	-56.0150304437	-82.0469090939
0.991	135.790178123	149.033864864	-54.2833121419	-79.6739407778
0.992	135.736360683	148.954713001	-53.3515681028	-78.6297848225
0.993	135.683822219	148.878031133	-51.7253595591	-74.7339514494
0.994	135.631983168	148.802876598	-51.9527431726	-75.5751180649
0.995	135.705165129	148.947693814	198.316666365	365.209550738
0.996	135.776401454	149.09106226	-55.8440180421	-78.4726600647
0.997	135.72111655	149.01314067	-54.7257893085	-77.3705189228
0.998	135.666968929	148.936177543	-53.5694534183	-76.5557360649
0.999	135.614007174	148.860326178	-52.3540560603	-75.1469932795
1	135.562428675	148.786719377	-50.8029416203	-72.0666095018
1.001	135.512008956	148.715120532	-50.0364975333	-71.1310794353
1.002	135.46199227	148.644233589	-49.9968732595	-70.64280653
1.003	135.536551419	148.792945778	199.115170062	368.067183971
1.004	135.60910114	148.940018082	-54.0157275796	-73.9225767851
1.005	135.555617688	148.866609183	-52.9511767626	-72.8952207565
1.006	135.503215738	148.794015619	-51.8527228832	-72.2919073105
1.007	135.451945654	148.722320413	-50.6874442697	-71.0985050201
1.008	135.402011813	148.652581618	-49.1802385449	-68.3790851831
1.009	135.353197809	148.584636884	-48.4477686882	-67.5103825331
1.01	135.304761364	148.517201808	-48.4251226783	-67.3597688675
1.011	135.380347319	148.668158246	199.597033858	369.272645235
1.012	135.453921335	148.81729021	-52.4490015507	-71.0087188482
1.013	135.401994522	148.746765781	-51.4046249986	-70.0401390791
1.014	135.351135529	148.676934925	-50.3133608699	-69.6215722561
1.015	135.301402482	148.60781982	-49.1527339816	-68.6086373329
1.016	135.252825021	148.539943741	-48.0021875501	-67.1435215473
1.017	135.205549965	148.474312601	-46.5479243398	-64.1187571287
1.018	135.15883849	148.409517651	-46.8750261664	-65.4711432457
1.019	135.113097847	148.347011854	-44.6062600017	-59.5404516459
1.02	135.068237281	148.286878098	-45.1148708463	-60.727060318
1.021	135.146368382	148.443241072	201.377072513	373.453008413
1.022	135.222338264	148.5976823	-49.43731004	-64.5705519915
1.023	135.173368367	148.533543868	-48.5024840236	-63.7063120604
1.024	135.125342607	148.469954312	-47.5490359068	-63.472800374
1.025	135.078311423	148.406878226	-46.5133308768	-62.6793720722
1.026	135.032317549	148.344809779	-45.4744178653	-61.4575209618
1.027	134.987342372	148.284124191	-44.4759359956	-59.9136567116
1.028	135.065237378	148.438992374	200.265946984	369.650022745
1.029	135.140664887	148.590293096	-49.4109284878	-67.0485780239
1.03	135.091775729	148.523677148	-48.3673875928	-66.1833176613
1.031	135.043973058	148.457494303	-47.2379531264	-66.1823728085
1.032	134.997335178	148.391628668	-46.0378074646	-65.548897624
1.033	134.95189232	148.326638433	-44.8479092121	-64.4315719604
1.034	134.907611931	148.262948088	-43.7128689289	-62.9491180182
1.035	134.864608534	148.201480383	-42.2939242721	-59.9862927198
1.036	134.822125441	148.140757805	-42.6722617149	-61.4588627815
1.037	134.78054902	148.082155999	-40.4805805683	-55.7447496653
1.038	134.739788083	148.025732067	-41.041293025	-57.1031138897
1.039	134.820755417	148.183489474	202.975960076	372.617928386
1.04	134.899526163	148.339138751	-45.4344685078	-61.3193753958
1.041	134.854536276	148.278206888	-44.5453054309	-60.5443509817
1.042	134.810438132	148.217671721	-43.6509808302	-60.5259834528
1.043	134.767276387	148.157431913	-42.6725102663	-59.9536316395
1.044	134.725095723	148.097977538	-41.688817203	-58.9551179409
1.045	134.683879531	148.039683222	-40.7435668111	-57.6335141659
1.046	134.64357751	147.982828797	-39.860476017	-56.0753359795
1.047	134.603617726	147.926475682	-40.0590913892	-56.6308937073
1.048	134.684984782	148.083511841	202.793202817	370.703210592
1.049	134.764213277	148.238228457	-44.3362132311	-61.2699779272
1.05	134.720331497	148.177336543	-43.4273454547	-60.5138515234
1.051	134.677371628	148.116755018	-42.4923937321	-60.6491984129
1.052	134.63538734	148.056330001	-41.4761821032	-60.200835228
1.053	134.594420174	147.99657815	-40.4581487775	-59.3028669357
1.054	134.554449975	147.937895353	-39.4822499156	-58.0627264977
1.055	134.515422635	147.880578725	-38.5724300742	-56.5705286264
1.056	134.477266405	147.824843642	-37.7400298119	-54.8996385336
1.057	134.439390201	147.769737803	-38.0123795271	-55.3120390177
1.058	134.522098778	147.926910098	203.429534614	369.656627655
1.059	134.602618902	148.081778197	-42.3892877698	-59.9204291105
1.06	134.560664456	148.022221339	-41.5196025968	-59.193287015
1.061	134.519581302	147.962949135	-40.6467067599	-59.351120472
1.062	134.479412951	147.903803662	-39.6899946928	-58.9398264885
1.063	134.44020371	147.84528904	-38.7284862399	-58.0894172192
1.064	134.401936483	147.787792282	-37.8059690595	-56.9040987492
1.065	134.364560305	147.73160453	-36.9463869929	-55.4714049101
1.066	134.328006527	147.676937497	-36.1611682177	-53.8626611233
1.067	134.291680962	147.622826156	-36.4899622798	-54.3600218296
1.068	134.375218186	147.779735733	203.564410686	368.17917645
1.069	134.45654041	147.934305751	-40.9199628234	-59.0391395092
1.07	134.416043023	147.875621301	-40.0748115182	-58.3297611475
1.071	134.376385089	147.817191012	-39.2410558462	-58.5308163166
1.072	134.337603782	147.758843752	-38.3215597868	-58.1637037992
1.073	134.299745383	147.70108303	-37.3952378631	-57.3577413559
1.074	134.262794831	147.644295942	-36.5058659911	-56.2164342403
1.075	134.226703163	147.588774339	-35.6774694324	-54.8267720938
1.076	134.19140363	147.534731122	-34.9215962291	-53.2596611977
1.077	134.156300397	147.481199435	-35.2848699093	-53.8037139177
1.078	134.240357465	147.637465537	203.399004579	366.335918903
1.079	134.32218654	147.791383317	-39.7408540249	-58.5003601313
1.08	134.282859856	147.733233125	-38.9125138521	-57.8000228405
1.081	134.244350341	147.675324049	-38.1065158248	-58.0181298256
1.082	134.206690216	147.61748019	-37.2137348652	-57.6695888042
1.083	134.169926916	147.560203785	-36.3128656745	-56.883220911
1.084	134.134046678	147.503881154	-35.4476091862	-55.7620403767
1.085	134.099001866	147.448803821	-34.6420142651	-54.3926259279
1.086	134.064727012	147.395184735	-33.907694757	-52.8455466032
1.087	134.031148853	147.343173245	-33.2486234307	-51.1774324179
1.088	133.997657022	147.291785107	-33.7350378633	-51.5988442898
1.089	134.082478668	147.448950985	203.378329992	365.930601358
1.09	134.165003958	147.603780618	-38.3277503848	-56.271335721
1.091	134.127065326	147.547846895	-37.5495131612	-55.5961110592
1.092	134.089881796	147.492128788	-36.8175477386	-55.8401020765
1.093	134.053476786	147.436442788	-35.9924715757	-55.5318979025
1.094	134.017904175	147.381278643	-35.1527514458	-54.7963936329
1.095	133.983156755	147.327013692	-34.3420874476	-53.7335085869
1.096	133.949193359	147.273933253	-33.5847054124	-52.4273686409
1.097	133.915954755	147.222246256	-32.8925023079	-50.9466249943
1.098	133.883373606	147.172099729	-32.2697967887	-49.3464288712
1.099	133.851380559	147.123591242	-31.7162969112	-47.670546174
1.1	133.819362879	147.075699943	-32.3190635443	-48.112052083
1.101	133.904748225	147.234891767	203.089755774	366.495699883
1.102	133.987779694	147.391694876	-37.0268161297	-52.8894811869
1.103	133.951116716	147.339124152	-36.2991413474	-52.2519669533
1.104	133.915153417	147.286708185	-35.6274552941	-52.5799660683
1.105	133.879912181	147.23423502	-34.8550180197	-52.366363883
1.106	133.845454542	147.182185459	-34.0602595806	-51.7327593565
1.107	133.81178089	147.130930903	-33.2870445848	-50.776352644
1.108	133.778857393	147.080753135	-32.559948504	-49.5791840553
1.109	133.746631755	147.031859382	-31.8913277984	-48.2083208561
1.11	133.715043077	146.984396354	-31.2860278487	-46.7177354097
1.111	133.684027904	146.938462318	-30.744318068	-45.1503361464
1.112	133.65352388	146.894117213	-30.2637303472	-43.5398745537
1.113	133.622926695	146.850294048	-30.930639565	-44.1064548492
1.114	133.708796676	147.011888299	202.670601547	367.294956207
1.115	133.792288781	147.170996779	-35.6863927841	-49.0779955387
1.116	133.756947782	147.122213867	-34.9956046343	-48.4878298044
1.117	133.722272427	147.07350033	-34.3551063538	-48.9392436743
1.118	133.688290832	147.024602448	-33.6080821753	-48.8565198183
1.119	133.655070336	146.9759949	-32.8329111934	-48.3585760593
1.12	133.622617068	146.928045466	-32.0736241937	-47.5402933359
1.121	133.590902682	146.88103433	-31.3551475406	-46.4819773436
1.122	133.559879962	146.835168637	-30.6902936101	-45.2494087219
1.123	133.529492604	146.79059612	-30.0844218731	-43.8956251144
1.124	133.499681221	146.747416871	-29.5383430719	-42.4628742933
1.125	133.470386983	146.705693205	-29.0501337051	-40.9844572544
1.126	133.441553779	146.665457798	-28.6162737608	-39.4863569736
1.127	133.413129461	146.626720307	-28.2323627472	-37.9886240959
1.128	133.384519303	146.588342127	-28.9879539609	-38.7677364349
1.129	133.356317925	146.551991779	-27.4148013592	-33.9329602718
1.13	133.328409585	146.517082772	-28.4018788934	-35.8850542307
1.131	133.415586721	146.684736657	202.756151497	371.192825079
1.132	133.500296646	146.849658514	-33.3363018632	-41.349111557
1.133	133.467263124	146.808552431	-32.730742991	-40.8630545139
1.134	133.434810951	146.767318854	-32.1736017466	-41.6040997505
1.135	133.402976214	146.725605479	-31.4958725572	-41.8226505518
1.136	133.3718401	146.683877981	-30.7763562799	-41.6323441267
1.137	133.34142209	146.642500088	-30.0596629977	-41.1234424114
1.138	133.311706473	146.601751916	-29.3715715408	-40.3729022741
1.139	133.282657735	146.56184342	-28.7259041071	-39.4440881014
1.14	133.254230222	146.522927206	-28.1291231513	-38.3883401155
1.141	133.226374067	146.485109658	-27.583186686	-37.2467564344
1.142	133.199038811	146.448460329	-27.0873253942	-36.0519021749
1.143	133.172175571	146.413019712	-26.6391545534	-34.829331398
1.144	133.145738309	146.378805601	-26.2353693247	-33.5988914967
1.145	133.119684532	146.345818245	-25.8721839786	-32.3758198023
1.146	133.093975636	146.31404451	-25.5456081629	-31.1716504097
1.147	133.068577021	146.283461204	-25.2516223788	-29.9949601889
1.148	133.043458065	146.254037735	-24.9862890244	-28.8519786596
1.149	133.018051381	146.224499882	-25.8270794153	-30.2237285376
1.15	132.992964566	146.196477334	-24.3465508819	-25.8213669062
1.151	132.968106033	146.169501394	-25.3705145717	-28.1305125952
1.152	132.943456197	146.143530427	-23.9291581511	-23.8114221096
1.153	132.919002396	146.118524352	-24.9784426093	-26.2007278204
1.154	132.894730707	146.094439438	-23.5649369955	-21.9690999985
1.155	132.870633736	146.07123517	-24.6290048957	-24.4394366741
1.156	132.846702608	146.048868287	-23.233250916	-20.2943279743
1.157	132.822934396	146.027299528	-24.3031730056	-22.8431909084
1.158	132.79932446	146.006487271	-22.9166987538	-18.7813236713
1.159	132.775873459	145.986394264	-23.9853038788	-21.4046890736
1.16	132.75258015	145.966981033	-22.601313889	-17.4217742682
1.161	132.729447928	145.948212635	-23.6631292701	-20.1150215864
1.162	132.706478155	145.930051905	-22.2764174938	-16.2064380646
1.163	132.683676184	145.912466273	-23.3275250196	-18.9648256302
1.164	132.661045255	145.895420876	-21.9343314767	-15.1259678602
1.165	132.638591994	145.878885457	-22.9721915722	-17.9448709488
1.166	132.61632088	145.862827364	-21.5700363517	-14.1713145971
1.167	132.594239211	145.847218544	-22.593300879	-17.0463247299
1.168	132.572352156	145.832028438	-21.1808102727	-13.3338874578
1.169	132.550667183	145.817231074	-22.1891351938	-16.2608419657
1.17	132.529189681	145.802797858	-20.7658684254	-12.605588913
1.171	132.508420726	145.790193245	-20.772041738	-12.6036379337
1.172	132.487748712	145.777731828	-20.5719867945	-12.3191964626
1.173	132.467280568	145.765536296	-20.3643012047	-12.0718668699
1.174	132.447024271	145.753572732	-20.1482924819	-11.8552619219
1.175	132.426987936	145.74181225	-19.9243778586	-11.6657017469
1.176	132.407179174	145.730229237	-19.6931452751	-11.5003247261
1.177	132.387604953	145.718800656	-19.4552970529	-11.3568359613
1.178	132.368271504	145.707505569	-19.2116001844	-11.2333393097
1.179	132.349184277	145.696324784	-18.9628557563	-11.128230691
1.18	132.33034791	145.685240604	-18.709878087	-11.0401290655
1.181	132.31176623	145.674236626	-18.4534806609	-10.967826128
1.182	132.293442258	145.663297588	-18.194464922	-10.9102509022
1.183	132.275378218	145.652409242	-17.9336134791	-10.866440773
1.184	132.25757557	145.641558261	-17.6716832519	-10.835521102
1.185	132.240035028	145.630732156	-17.409401536	-10.8166882992
1.186	132.222756596	145.619919214	-17.1474618316	-10.8091958761
1.187	132.205739604	145.609108444	-16.8865214586	-10.8123444319
1.188	132.188982744	145.598289535	-16.627199173	-10.8254729509
1.189	132.172484108	145.587452822	-16.3700734973	-10.8479528427
1.19	132.15624123	145.576589255	-16.1156821847	-10.8791822195
1.191	132.140251128	145.565690373	-15.8645207882	-10.918582201
1.192	132.124510346	145.554748285	-15.6170431376	-10.9655938148
1.193	132.109014994	145.54375565	-15.3736612201	-11.0196760893
1.194	132.093760791	145.53270566	-15.1347454786	-11.0803037882
1.195	132.078743105	145.521592025	-14.9006257653	-11.1469669342
1.196	132.063956996	145.510408956	-14.6715922952	-11.2191693783
1.197	132.049397252	145.499151158	-14.447897017	-11.2964282036
1.198	132.035058426	145.487813807	-14.2297542095	-11.3782737255
1.199	132.020934877	145.476392545	-14.0173434019	-11.4642496109
1.2	132.007020801	145.464883465	-13.8108094931	-11.5539115667
1.201	131.993310263	145.453283094	-13.6102659702	-11.6468290091
1.202	131.979797233	145.441588388	-13.4157953858	-11.7425837517
1.203	131.966475609	145.429796711	-13.227452457	-11.8407707214
1.204	131.95333925	145.417905826	-13.0452651978	-11.9409985542
1.205	131.940381999	145.405913883	-12.8692374229	-12.0428882837
1.206	131.927597705	145.393819401	-12.6993499994	-12.1460748911
1.207	131.914980248	145.38162126	-12.5355636477	-12.2502065897
1.208	131.902523556	145.369318685	-12.3778201938	-12.3549448252
1.209	131.890221624	145.35691123	-12.2260445356	-12.459965229
1.21	131.878068528	145.344398769	-12.0801466107	-12.5649563074
1.211	131.866058443	145.331781481	-11.9400233626	-12.6696202755
1.212	131.854185652	145.319059834	-11.805559516	-12.7736725807
1.213	131.842444557	145.306234577	-11.6766303778	-12.8768424988
1.214	131.830829691	145.293306719	-11.5531021953	-12.9788725376
1.215	131.819335723	145.280277524	-11.4348341823	-13.0795174837
1.216	131.807957465	145.267148492	-11.3216801286	-13.1785466671
1.217	131.796689881	145.253921348	-11.213488698	-13.2757407427
1.218	131.785528084	145.240598031	-11.1101053953	-13.3708943129
1.219	131.774467345	145.227180677	-11.0113734603	-13.4638137817
1.22	131.763503091	145.213671611	-10.9171342254	-13.5543180704
1.221	131.752630909	145.200073333	-10.8272289038	-13.6422382593
1.222	131.741846545	145.186388505	-10.7414985895	-13.7274173498
1.223	131.731145903	145.172619941	-10.6597855091	-13.8097100258
1.224	131.720525044	145.158770595	-10.5819331408	-13.8889825344
1.225	131.709980184	145.144843547	-10.5077871084	-13.9651126862
1.226	131.699507693	145.130841997	-10.4371955395	-14.0379886627
1.227	131.68910409	145.116769247	-10.3700093031	-14.1075102091
1.228	131.678766044	145.102628699	-10.3060824275	-14.173587203
1.229	131.668490367	145.088423835	-10.2452726364	-14.236140132
1.23	131.65827401	145.074158215	-10.1874409914	-14.2950998545
1.231	131.648114063	145.059835462	-10.1324526668	-14.3504067659
1.232	131.638007749	145.045459253	-10.0801762938	-14.4020115137
1.233	131.627952418	145.03103331	-10.0304849744	-14.449873805
1.234	131.617945548	145.016561392	-9.98325538635	-14.4939630032
1.235	131.607984736	145.002047282	-9.93836849928	-14.5342571735
1.236	131.598067697	144.987494781	-9.89570909739	-14.5707440376
1.237	131.58819226	144.972907699	-9.85516577959	-14.6034191847
1.238	131.578356361	144.958289846	-9.81663119793	-14.632286787
1.239	131.568558045	144.943645023	-9.78000128269	-14.6573597193
1.24	131.558795457	144.928977014	-9.74517601728	-14.678658247
1.241	131.54906684	144.91428958	-9.71205842495	-14.6962109804
1.242	131.539370533	144.899586447	-9.68055522442	-14.7100535631
1.243	131.529704967	144.884871306	-9.65057611465	-14.7202290297
1.244	131.520068662	144.870147798	-9.62203395367	-14.7267876863
1.245	131.510460223	144.855419511	-9.59484428167	-14.7297867537
1.246	131.500878338	144.840689972	-9.56892567873	-14.7292897701
1.247	131.491321775	144.825962644	-9.54419928789	-14.7253664732
1.248	131.481789382	144.811240915	-9.52058839798	-14.7180930376
1.249	131.472280078	144.796528092	-9.49801933765	-14.7075513601
1.25	131.462792858	144.781827402	-9.47642016411	-14.6938285828
1.251	131.453326787	144.767141979	-9.4557210207	-14.6770174503
1.252	131.443881	144.752474863	-9.43585455418	-14.657215476
1.253	131.434454695	144.737828993	-9.41675508022	-14.6345248222
1.254	131.425047138	144.723207204	-9.39835870266	-14.609052062
1.255	131.415657657	144.708612224	-9.38060367107	-14.5809081793
1.256	131.40628564	144.694046667	-9.36342918873	-14.5502072573
1.257	131.396930537	144.679513029	-9.3467772007	-14.5170674324
1.258	131.387591853	144.665013691	-9.33059060574	-14.4816099405
1.259	131.378269151	144.650550906	-9.31481420994	-14.4439586401
1.26	131.368962047	144.636126807	-9.29939377308	-14.404239893
1.261	131.359670211	144.621743396	-9.28427779675	-14.3625826836
1.262	131.350393365	144.607402546	-9.26941525936	-14.3191170692
1.263	131.341131278	144.593106	-9.25475728512	-14.2739753723
1.264	131.331883771	144.578855367	-9.24025642872	-14.2272908688
1.265	131.32265071	144.564652122	-9.2258669138	-14.179197669
1.266	131.313432004	144.550497608	-9.21154415607	-14.1298305988
1.267	131.304227609	144.536393031	-9.19724607468	-14.0793243647
1.268	131.295037521	144.522339462	-9.1829315424	-14.027813673
1.269	131.285861774	144.508337838	-9.16856133938	-13.9754333496
1.27	131.276700445	144.494388963	-9.1540979147	-13.9223169088
1.271	131.267553643	144.480493506	-9.13950562477	-13.8685969114
1.272	131.258421515	144.466652006	-9.12475061417	-13.8144044876
1.273	131.249304239	144.452864869	-9.10980093479	-13.7598698139
1.274	131.240202025	144.439132374	-9.09462618828	-13.7051199675
1.275	131.231115113	144.425454673	-9.07919836044	-13.650280714
1.276	131.222043769	144.411831796	-9.06349098682	-13.5954749584
1.277	131.212988283	144.398263647	-9.04747974873	-13.5408232212
1.278	131.203948972	144.384750014	-9.03114271164	-13.4864422083
1.279	131.194926171	144.37129057	-9.01445913315	-13.4324464798
1.28	131.185920236	144.357884873	-8.99741101265	-13.3789458275
1.281	131.176931539	144.344532377	-8.9799823761	-13.3260477781
1.282	131.167960469	144.331232425	-8.96215903759	-13.2738547325
1.283	131.159007425	144.317984265	-8.94392907619	-13.2224656343
1.284	131.150072819	144.304787045	-8.92528271675	-13.171975255
1.285	131.141157071	144.29163982	-8.90621209145	-13.1224734783
1.286	131.13226061	144.278541561	-8.88671171665	-13.0740458965
1.287	131.123383865	144.265491151	-8.86677801609	-13.0267734528
1.288	131.114527271	144.252487398	-8.84640920162	-12.9807322025
1.289	131.105691264	144.239529036	-8.82560586929	-12.9359930754
1.29	131.096876275	144.226614728	-8.8043705225	-12.8926222324
1.291	131.088082736	144.213743076	-8.78270757198	-12.8506808281
1.292	131.079311071	144.200912624	-8.76062357426	-12.8102246523
1.293	131.070561696	144.188121859	-8.73812639713	-12.7713044882
1.294	131.06183502	144.175369224	-8.71522605419	-12.7339657545
1.295	131.053131439	144.162653117	-8.69193458557	-12.6982486248
1.296	131.04445134	144.149971899	-8.66826510429	-12.6641881466
1.297	131.035795091	144.137323897	-8.64423286915	-12.6318144798
1.298	131.027163047	144.124707414	-8.61985468864	-12.60115242
1.299	131.018555545	144.112120727	-8.59514832497	-12.5722212791
1.3	131.009972905	144.099562098	-8.57013332844	-12.5450358391
1.301	131.001415423	144.087029778	-8.54483044147	-12.5196053982
1.302	130.992883377	144.074522008	-8.5192617178	-12.4959350824
1.303	130.984377021	144.062037028	-8.49345040321	-12.474024415
1.304	130.975896585	144.049573081	-8.46742022038	-12.4538689852
1.305	130.967442277	144.037128417	-8.44119668007	-12.4354590178
1.306	130.959014276	144.024701297	-8.4148055315	-12.4187810421
1.307	130.950612736	144.012289998	-8.38827335835	-12.4038167
1.308	130.942237786	143.999892818	-8.36162793636	-12.3905438185
1.309	130.933889524	143.987508078	-8.33489656448	-12.3789362907
1.31	130.925568021	143.975134128	-8.30810809135	-12.3689638376
1.311	130.917273322	143.962769349	-8.28129088879	-12.3605929613
1.312	130.909005439	143.95041216	-8.25447404385	-12.3537861109
1.313	130.900764359	143.938061015	-8.2276866436	-12.3485031128
1.314	130.892550037	143.925714414	-8.20095789433	-12.3446996212
1.315	130.884362399	143.913370899	-8.17431712151	-12.3423299789
1.316	130.876201344	143.901029062	-8.14779293537	-12.3413441181
1.317	130.868066741	143.888687545	-8.1214145422	-12.3416905403
1.318	130.859958428	143.876345042	-8.0952103138	-12.3433150053
1.319	130.851876219	143.864000304	-8.06920838356	-12.3461611271
1.32	130.843819897	143.851652138	-8.04343640804	-12.3501707315
1.321	130.835789218	143.839299411	-8.01792168617	-12.3552837372
1.322	130.827783912	143.82694105	-7.99269044399	-12.3614389896
1.323	130.819803682	143.814576044	-7.96776890755	-12.3685731888
1.324	130.811848207	143.802203446	-7.94318151474	-12.3766226768
1.325	130.803917139	143.789822373	-7.91895318031	-12.3855227232
1.326	130.796010109	143.777432008	-7.89510679245	-12.3952076435
1.327	130.788126723	143.765031599	-7.87166488171	-12.4056112766
1.328	130.780266567	143.752620459	-7.84864890575	-12.416667223
1.329	130.772429203	143.740197971	-7.82607913017	-12.428309083
1.33	130.764614176	143.727763582	-7.80397474766	-12.4404702187
1.331	130.756821011	143.715316805	-7.78235423565	-12.4530841112
1.332	130.749049217	143.70285722	-7.76123416424	-12.4660851955
1.333	130.741298285	143.690384473	-7.74063050747	-12.4794077873
1.334	130.733567691	143.677898276	-7.72055768967	-12.4929875135
1.335	130.725856897	143.665398402	-7.7010294199	-12.506760478
1.336	130.718165354	143.65288469	-7.68205726147	-12.5206638575
1.337	130.710492499	143.64035704	-7.66365218163	-12.5346359015
1.338	130.702837761	143.627815414	-7.64582371712	-12.5486167669
1.339	130.695200559	143.615259832	-7.62858021259	-12.5625474453
1.34	130.687580305	143.602690373	-7.61192834377	-12.5763704777
1.341	130.679976404	143.590107172	-7.59587395191	-12.5900303125
1.342	130.672388256	143.577510421	-7.58042132854	-12.6034733057
1.343	130.664815259	143.56490036	-7.56557333469	-12.6166474819
1.344	130.657256806	143.552277285	-7.55133223534	-12.6295025349
1.345	130.649712291	143.539641538	-7.53769826889	-12.6419912577
1.346	130.642181106	143.526993509	-7.52467119694	-12.6540673971
1.347	130.634662646	143.514333631	-7.51224887371	-12.6656876802
1.348	130.627156308	143.501662382	-7.50042831898	-12.6768107414
1.349	130.619661491	143.488980278	-7.48920571804	-12.6873977184
1.35	130.6121776	143.476287873	-7.47857558727	-12.6974121332
1.351	130.604704046	143.463585757	-7.46853208542	-12.7068201303
1.352	130.597240247	143.450874552	-7.45906722546	-12.7155895233
1.353	130.589785626	143.438154912	-7.45017325878	-12.7236918211
1.354	130.582339619	143.425427516	-7.44184088707	-12.7310999632
1.355	130.574901669	143.412693071	-7.43405973911	-12.7377901077
1.356	130.56747123	143.399952305	-7.42681896687	-12.7437405586
1.357	130.560047767	143.387205969	-7.4201066494	-12.7489323616
1.358	130.552630758	143.374454829	-7.41391038895	-12.7533487082
1.359	130.545219695	143.361699666	-7.40821671486	-12.7569758892
1.36	130.537814081	143.348941277	-7.40301167965	-12.7598019838
1.361	130.530413434	143.336180467	-7.39828073978	-12.7618182898
1.362	130.52301729	143.323418049	-7.39400875568	-12.7630176544
1.363	130.515625195	143.310654842	-7.39018011093	-12.7633960247
1.364	130.508236716	143.297891669	-7.38677823544	-12.7629514933
1.365	130.500851433	143.285129351	-7.38378727436	-12.7616841793
1.366	130.493468945	143.27236871	-7.38118970394	-12.7595967054
1.367	130.486088866	143.259610565	-7.37896859646	-12.7566936016
1.368	130.478710828	143.246855728	-7.37710642815	-12.752981782
1.369	130.471334482	143.234105002	-7.37558543682	-12.748470068
1.37	130.463959496	143.221359182	-7.37438774109	-12.7431694269
1.371	130.456585554	143.208619051	-7.37349557877	-12.7370921373
1.372	130.449212361	143.195885378	-7.37289059162	-12.7302532196
1.373	130.441839638	143.183158918	-7.37255477905	-12.7226685286
1.374	130.434467126	143.170440405	-7.37247025967	-12.714356184
1.375	130.427094581	143.157730559	-7.37261891365	-12.7053353786
1.376	130.419721781	143.145030078	-7.37298297882	-12.6956274509
1.377	130.412348517	143.132339637	-7.37354469299	-12.6852543354
1.378	130.404974601	143.11965989	-7.3742865324	-12.6742397547
1.379	130.397599862	143.106991466	-7.37519145012	-12.6626088619
1.38	130.390224145	143.094334968	-7.3762421608	-12.6503869295
1.381	130.382847313	143.081690974	-7.37742209435	-12.6376014948
1.382	130.375469245	143.069060033	-7.37871491909	-12.6242798567
1.383	130.368089835	143.056442668	-7.38010466099	-12.6104511023
1.384	130.360708995	143.04383937	-7.38157594204	-12.5961441994
1.385	130.35332665	143.031250603	-7.38311314583	-12.5813894272
1.386	130.345942742	143.0186768	-7.38470196724	-12.5662170649
1.387	130.338557228	143.006118362	-7.38632798195	-12.5506581068
1.388	130.331170075	142.993575662	-7.38797771931	-12.5347437859
1.389	130.323781267	142.981049037	-7.38963794708	-12.5185058117
1.39	130.3163908	142.968538796	-7.39129590988	-12.5019755363
1.391	130.308998682	142.956045216	-7.39293956757	-12.4851850271
1.392	130.301604934	142.94356854	-7.39455759525	-12.4681657553
1.393	130.294209586	142.931108983	-7.39613890648	-12.4509495497
1.394	130.28681268	142.918666724	-7.39767324924	-12.4335676432
1.395	130.279414268	142.906241915	-7.39915084839	-12.4160512686
1.396	130.272014411	142.893834674	-7.40056276321	-12.3984309435
1.397	130.264613179	142.88144509	-7.40190041065	-12.3807374239
1.398	130.257210651	142.869073221	-7.4031560421	-12.3630001545
1.399	130.249806912	142.856719096	-7.404322505	-12.3452490568
1.4	130.242402054	142.844382716	-7.40539300442	-12.3275120258
1.401	130.234996177	142.832064051	-7.4063616991	-12.3098175526
1.402	130.227589384	142.819763046	-7.40722322464	-12.2921924591
1.403	130.220181786	142.807479618	-7.40797281265	-12.2746633291
1.404	130.212773497	142.795213659	-7.40860652924	-12.2572556734
1.405	130.205364633	142.782965034	-7.40912055969	-12.2399942875
1.406	130.197955317	142.770733585	-7.40951216221	-12.2229024172
1.407	130.190545671	142.758519133	-7.40977907181	-12.2060029507
1.408	130.183135822	142.746321472	-7.40991938114	-12.1893173456
1.409	130.175725896	142.734140381	-7.40993201733	-12.1728662252
1.41	130.168316022	142.721975613	-7.4098161459	-12.1566687822
1.411	130.160906328	142.709826907	-7.40957188606	-12.1407437325
1.412	130.153496943	142.697693981	-7.40919923782	-12.1251075268
1.413	130.146087993	142.685576539	-7.40869939327	-12.1097766161
1.414	130.138679607	142.673474268	-7.40807342529	-12.0947655439
1.415	130.131271909	142.661386842	-7.40732347965	-12.080087781
1.416	130.123865021	142.64931392	-7.40645158291	-12.0657557249
1.417	130.116459065	142.637255152	-7.40546035767	-12.0517803431
1.418	130.109054159	142.625210176	-7.40435290337	-12.0381718874
1.419	130.101650416	142.613178621	-7.40313267708	-12.0249385834
1.42	130.094247948	142.601160107	-7.40180373192	-12.0120881796
1.421	130.086846861	142.58915425	-7.40036964417	-11.9996265173
1.422	130.079447258	142.577160657	-7.39883542061	-11.9875590801
1.423	130.072049238	142.565178933	-7.39720535278	-11.9758893251
1.424	130.064652893	142.553208678	-7.39548456669	-11.9646202326
1.425	130.057258312	142.541249492	-7.39367842674	-11.953753233
1.426	130.049865576	142.529300971	-7.39179205894	-11.9432886839
1.427	130.042474765	142.517362713	-7.38983142376	-11.9332258701
1.428	130.035085948	142.505434319	-7.38780212402	-11.9235633612
1.429	130.027699192	142.493515388	-7.38571023941	-11.9142978191
1.43	130.020314556	142.481605526	-7.38356149197	-11.9054260254
1.431	130.012932094	142.469704342	-7.38136267662	-11.8969428539
1.432	130.005551853	142.457811449	-7.37911963463	-11.8888428211
1.433	129.998173873	142.445926468	-7.37683880329	-11.8811190128
1.434	129.990798191	142.434049027	-7.3745265007	-11.8737641573
1.435	129.983424833	142.42217876	-7.37218928337	-11.8667699099
1.436	129.976053822	142.410315311	-7.36983335018	-11.8601273298
1.437	129.968685172	142.398458334	-7.36746501923	-11.8538265228
1.438	129.961318895	142.386607493	-7.36509084702	-11.84785676
1.439	129.953954991	142.37476246	-7.36271679401	-11.8422073126
1.44	129.946593458	142.362922924	-7.36034917831	-11.8368660212
1.441	129.939234286	142.35108858	-7.35799407959	-11.8318209648
1.442	129.93187746	142.339259141	-7.35565757751	-11.8270589113
1.443	129.924522959	142.327434328	-7.35334539413	-11.8225667477
1.444	129.917170755	142.315613879	-7.35106313229	-11.8183310032
1.445	129.909820815	142.303797545	-7.34881651402	-11.8143372536
1.446	129.902473101	142.29198509	-7.34661090374	-11.8105713129
1.447	129.89512757	142.280176296	-7.34445130825	-11.8070183992
1.448	129.887784173	142.268370955	-7.34234285355	-11.8036637306
1.449	129.880442856	142.256568877	-7.340290308	-11.8004919291
1.45	129.873103562	142.244769887	-7.33829832077	-11.7974882126
1.451	129.865766227	142.232973824	-7.33637106419	-11.7946368456
1.452	129.858430786	142.221180545	-7.33451271057	-11.7919225693
1.453	129.851097166	142.209389918	-7.33272731304	-11.7893300056
1.454	129.843765293	142.197601832	-7.33101820946	-11.7868436575
1.455	129.836435089	142.185816185	-7.3293889761	-11.7844485044
1.456	129.829106473	142.174032897	-7.32784283161	-11.7821292877
1.457	129.821779361	142.162251897	-7.3263822794	-11.7798708677
1.458	129.814453665	142.150473132	-7.32501018047	-11.7776584625
1.459	129.807129295	142.138696564	-7.3237285614	-11.7754775286
1.46	129.799806161	142.126922168	-7.32253992558	-11.7733135223
1.461	129.792484168	142.115149935	-7.32144582272	-11.7711524963
1.462	129.785163222	142.103379869	-7.32044768333	-11.7689807415
1.463	129.777843224	142.091611986	-7.31954669952	-11.7667847872
1.464	129.770524079	142.079846318	-7.31874418259	-11.7645517588
1.465	129.763205687	142.068082908	-7.31804060936	-11.7622687817
1.466	129.755887948	142.056321811	-7.31743633747	-11.7599239349
1.467	129.748570764	142.044563097	-7.31693196297	-11.7575052977
1.468	129.741254034	142.032806843	-7.31652700901	-11.7550016642
1.469	129.73393766	142.021053141	-7.31622135639	-11.7524021864
1.47	129.726621542	142.009302092	-7.31601440907	-11.7496968508
1.471	129.719305583	141.997553805	-7.31590545177	-11.7468758821
1.472	129.711989683	141.985808403	-7.31589341164	-11.7439297438
1.473	129.704673748	141.974066013	-7.31597721577	-11.740850091
1.474	129.697357682	141.962326773	-7.31615507603	-11.7376288176
1.475	129.690041391	141.95059083	-7.3164254427	-11.7342582941
1.476	129.682724785	141.938858335	-7.31678676605	-11.7307318449
1.477	129.675407774	141.927129447	-7.31723678112	-11.7270427942
1.478	129.668090269	141.915404333	-7.31777310371	-11.7231855392
1.479	129.660772186	141.903683163	-7.31839334965	-11.7191550732
1.48	129.653453441	141.891966112	-7.31909537315	-11.7149466276
1.481	129.646133956	141.880253361	-7.31987595558	-11.7105562687
1.482	129.638813651	141.868545092	-7.32073259354	-11.7059805393
1.483	129.631492454	141.856841494	-7.32166206837	-11.7012165785
1.484	129.624170292	141.845142754	-7.32266116142	-11.6962621212
1.485	129.616847098	141.833449066	-7.32372713089	-11.691115737
1.486	129.609522807	141.82176062	-7.32485604286	-11.6857759953
1.487	129.602197356	141.810077611	-7.3260447979	-11.6802424192
1.488	129.594870689	141.798400232	-7.32729017735	-11.6745150089
1.489	129.58754275	141.786728677	-7.32858800888	-11.6685943604
1.49	129.580213488	141.775063139	-7.32993519306	-11.6624810696
1.491	129.572882857	141.76340381	-7.33132779598	-11.6561770439
1.492	129.565550812	141.75175088	-7.33276212215	-11.6496840715
1.493	129.558217314	141.740104535	-7.33423435688	-11.643004775
1.494	129.550882326	141.728464962	-7.33574092388	-11.636141777
1.495	129.543545817	141.716832342	-7.33727812767	-11.6290985346
1.496	129.536207757	141.705206853	-7.33884191513	-11.6218787432
1.497	129.528868121	141.693588671	-7.34042870998	-11.6144866943
1.498	129.52152689	141.681977964	-7.34203469753	-11.6069266796
1.499	129.514184044	141.670374899	-7.3436563015	-11.5992034674
1.5	129.506839571	141.658779636	-7.34528970718	-11.5913225412
1.501	129.499493461	141.64719233	-7.34693133831	-11.5832891464
1.502	129.492145706	141.635613131	-7.34857773781	-11.5751092434
1.503	129.484796305	141.624042182	-7.3502253294	-11.5667885542
1.504	129.477445257	141.612479621	-7.3518705368	-11.5583335161
1.505	129.470092567	141.600925579	-7.35351026058	-11.5497506857
1.506	129.462738241	141.589380181	-7.35514116287	-11.5410467386
1.507	129.45538229	141.577843543	-7.35675978661	-11.5322285891
1.508	129.448024729	141.566315777	-7.35836338997	-11.5233031511
1.509	129.440665573	141.554796987	-7.35994875431	-11.5142775774
1.51	129.433304842	141.543287268	-7.36151313782	-11.5051591396
1.511	129.425942559	141.531786711	-7.36305367947	-11.4959552288
1.512	129.418578748	141.520295397	-7.36456775665	-11.4866731167
1.513	129.411213438	141.508813401	-7.36605274677	-11.4773201942
1.514	129.403846658	141.497340788	-7.36750626564	-11.4679042101
1.515	129.396478442	141.48587762	-7.36892616749	-11.458432436
1.516	129.389108824	141.474423948	-7.37031018734	-11.4489122629
1.517	129.381737841	141.462979816	-7.37165617943	-11.4393510818
1.518	129.374365531	141.451545263	-7.3729622364	-11.4297562838
1.519	129.366991937	141.440120317	-7.37422680855	-11.4201353788
1.52	129.3596171	141.428705002	-7.37544798851	-11.4104950428
1.521	129.352241063	141.417299333	-7.37662446499	-11.4008427858
1.522	129.344863874	141.405903319	-7.37775480747	-11.3911851645
1.523	129.337485578	141.394516962	-7.37883770466	-11.381529212
1.524	129.330106223	141.383140256	-7.37987196445	-11.3718813658
1.525	129.322725858	141.371773192	-7.38085699081	-11.3622483015
1.526	129.315344534	141.360415749	-7.38179171085	-11.3526359797
1.527	129.3079623	141.349067906	-7.38267529011	-11.3430504799
1.528	129.300579209	141.337729632	-7.38350749016	-11.3334980011
1.529	129.293195312	141.326400891	-7.38428771496	-11.3239837885
1.53	129.28581066	141.315081642	-7.38501536846	-11.3145133257
1.531	129.278425307	141.30377184	-7.3856908083	-11.3050919771
1.532	129.271039305	141.292471432	-7.38631343842	-11.2957242727
1.533	129.263652706	141.281180362	-7.38688373566	-11.2864151001
1.534	129.256265564	141.26989857	-7.3874014616	-11.2771687508
1.535	129.24887793	141.258625991	-7.38786697388	-11.2679891586
1.536	129.241489856	141.247362556	-7.38828086853	-11.2588806152
1.537	129.234101393	141.236108193	-7.38864350319	-11.24984622
1.538	129.226712594	141.224862825	-7.3889554739	-11.24088943
1.539	129.219323508	141.213626374	-7.38921737671	-11.2320131063
1.54	129.211934184	141.202398757	-7.38942992687	-11.2232201099
1.541	129.204544672	141.191179891	-7.38959419727	-11.214512825
1.542	129.197155019	141.179969688	-7.38971102238	-11.2058930397
1.543	129.189765273	141.16876806	-7.38978111744	-11.1973631382
1.544	129.18237548	141.157574916	-7.38980591297	-11.1889243126
1.545	129.174985684	141.146390165	-7.38978636265	-11.1805778742
1.546	129.167595929	141.135213714	-7.38972365856	-11.1723248959
1.547	129.160206257	141.124045468	-7.38961923122	-11.1641660929
1.548	129.15281671	141.112885334	-7.38947427273	-11.1561017036
1.549	129.145427328	141.101733217	-7.38929009438	-11.1481323242
1.55	129.138038149	141.090589022	-7.3890683651	-11.140257597
1.551	129.13064921	141.079452655	-7.38881003857	-11.1324771643
1.552	129.123260546	141.068324021	-7.38851666451	-11.1247905493
1.553	129.115872193	141.057203028	-7.38819015026	-11.1171969175
1.554	129.108484182	141.046089582	-7.38783168793	-11.1096953154
1.555	129.101096545	141.034983592	-7.38744282722	-11.102284193
1.556	129.093709311	141.023884968	-7.38702523708	-11.0949623585
1.557	129.086322508	141.012793623	-7.38658022881	-11.0877281427
1.558	129.078936163	141.001709469	-7.38610947132	-11.0805795193
1.559	129.071550301	140.990632423	-7.38561451435	-11.0735143423
1.56	129.064164946	140.9795624	-7.38509702682	-11.0665305853
1.561	129.056780118	140.968499322	-7.38455843925	-11.0596257448
1.562	129.049395839	140.957443111	-7.38400006294	-11.0527973175
1.563	129.042012127	140.946393691	-7.38342356682	-11.0460423231
1.564	129.034629	140.93535099	-7.3828305006	-11.0393582582
1.565	129.027246474	140.92431494	-7.38222229481	-11.0327420235
1.566	129.019864562	140.913285474	-7.38160014153	-11.0261904001
1.567	129.01248328	140.902262529	-7.38096570969	-11.0197006464
1.568	129.005102637	140.891246044	-7.38032019138	-11.0132688284
1.569	128.997722644	140.880235964	-7.37966501713	-11.0068923235
1.57	128.990343311	140.869232234	-7.3790012598	-11.0005671978
1.571	128.982964645	140.858234805	-7.37833034992	-10.9942903519
1.572	128.975586653	140.847243631	-7.37765347958	-10.988057971
1.573	128.968209341	140.836258669	-7.37697160244	-10.9818665981
1.574	128.960832712	140.825279879	-7.37628591061	-10.975712657
1.575	128.95345677	140.814307226	-7.37559735775	-10.9695925713
1.576	128.946081518	140.803340679	-7.37490701675	-10.9635027647
1.577	128.938706957	140.792380208	-7.3742159605	-10.9574397802
1.578	128.931333086	140.781425788	-7.37352478504	-10.951399684
1.579	128.923959907	140.770477398	-7.37283432484	-10.9453793764
1.58	128.916587417	140.759535021	-7.37214553356	-10.9393749237
1.581	128.909215614	140.748598642	-7.37145900726	-10.9333833456
1.582	128.901844497	140.73766825	-7.37077522278	-10.927400589
1.583	128.894474062	140.726743838	-7.37009501457	-10.9214237928
1.584	128.887104305	140.715825402	-7.36941885948	-10.9154493809
1.585	128.879735222	140.70491294	-7.36874699593	-10.9094744921
1.586	128.872366809	140.694006455	-7.36807978153	-10.9034954309
1.587	128.86499906	140.683105952	-7.36741805077	-10.8975096941
1.588	128.85763197	140.67221144	-7.36676168442	-10.8915141821
1.589	128.850265534	140.66132293	-7.36611104012	-10.8855057955
1.59	128.842899745	140.650440436	-7.36546635628	-10.8794821501
1.591	128.835534598	140.639563975	-7.36482751369	-10.8734402657
1.592	128.828170087	140.628693566	-7.36419463158	-10.8673778772
1.593	128.820806206	140.617829231	-7.36356782913	-10.8612924814
1.594	128.813442949	140.606970994	-7.36294698715	-10.8551819324
1.595	128.806080309	140.596118881	-7.36233210564	-10.8490440845
1.596	128.798718282	140.585272921	-7.36172294617	-10.8428765535
1.597	128.791356861	140.574433143	-7.36111927032	-10.8366777897
1.598	128.78399604	140.563599582	-7.36052107811	-10.8304461241
1.599	128.776635816	140.552772269	-7.35992777348	-10.8241797686
1.6	128.769276183	140.54195124	-7.359339118	-10.8178772926
1.601	128.761917136	140.531136533	-7.35875487328	-10.8115372658
1.602	128.754558671	140.520328185	-7.35817468166	-10.8051588535
1.603	128.747200785	140.509526235	-7.35759782791	-10.7987405062
1.604	128.739843474	140.498730724	-7.3570240736	-10.7922815084
1.605	128.732486735	140.487941693	-7.35645270348	-10.7857815027
1.606	128.725130567	140.477159183	-7.35588359833	-10.7792391777
1.607	128.717774967	140.466383236	-7.35531592369	-10.7726544142
1.608	128.710419935	140.455613895	-7.35474896431	-10.7660267353
1.609	128.70306547	140.444851204	-7.35418212414	-10.7593561411
1.61	128.695711571	140.434095205	-7.35361504555	-10.7526422739
1.611	128.68835824	140.423345941	-7.35304701328	-10.7458851337
1.612	128.681005478	140.412603456	-7.35247731209	-10.7390850782
1.613	128.673653287	140.401867792	-7.3519051075	-10.7322422266
1.614	128.666301669	140.391138993	-7.35133004189	-10.7253569365
1.615	128.658950629	140.3804171	-7.35075128078	-10.7184295654
1.616	128.651600169	140.369702154	-7.35016810894	-10.7114613056
1.617	128.644250295	140.358994197	-7.34957969189	-10.7044523954
1.618	128.636901013	140.348293269	-7.348985672	-10.6974037886
1.619	128.629552327	140.337599409	-7.3483850956	-10.6903164387
1.62	128.622204246	140.326912655	-7.34777724743	-10.6831911802
1.621	128.614856776	140.316233045	-7.34716176987	-10.6760293245
1.622	128.607509927	140.305560615	-7.34653747082	-10.6688318253
1.623	128.600163706	140.294895399	-7.34590411186	-10.6616002321
1.624	128.592818124	140.284237431	-7.34526073933	-10.654335618
1.625	128.58547319	140.273586743	-7.34460687637	-10.6470396519
1.626	128.578128916	140.262943367	-7.34394168854	-10.6397135258
1.627	128.570785312	140.252307331	-7.34326481819	-10.6323589087
1.628	128.563442392	140.241678663	-7.34257531166	-10.624977231
1.629	128.556100168	140.231057389	-7.34187293053	-10.617570281
1.63	128.548758653	140.220443534	-7.34115684032	-10.6101396084
1.631	128.541417862	140.209837121	-7.34042668343	-10.6026870012
1.632	128.534077807	140.19923817	-7.33968174458	-10.5952140093
1.633	128.526738506	140.188646702	-7.33892166615	-10.5877226591
1.634	128.519399972	140.178062733	-7.3381459713	-10.5802143812
1.635	128.512062222	140.16748628	-7.3373541832	-10.572691083
1.636	128.504725272	140.156917358	-7.33654558659	-10.5651546717
1.637	128.497389139	140.146355977	-7.33572030067	-10.5576068163
1.638	128.49005384	140.135802149	-7.334877491	-10.550049305
1.639	128.482719393	140.125255883	-7.33401691914	-10.5424839258
1.64	128.475385815	140.114717184	-7.33313834667	-10.534912467
1.641	128.468053126	140.10418606	-7.33224141598	-10.5273367167
1.642	128.460721342	140.093662512	-7.33132600784	-10.5197583437
1.643	128.453390483	140.083146543	-7.33039176464	-10.5121792555
1.644	128.446060568	140.072638154	-7.32943832874	-10.5046008825
1.645	128.438731616	140.062137341	-7.32846570015	-10.4970247746
1.646	128.431403646	140.051644102	-7.32747387886	-10.4894529581
1.647	128.424076678	140.041158432	-7.32646238804	-10.4818867445
1.648	128.416750731	140.030680325	-7.3254314661	-10.4743279219
1.649	128.409425825	140.020209772	-7.32438075542	-10.4667776823
1.65	128.402101979	140.009746764	-7.32331049442	-10.4592375755
1.651	128.394779214	139.999291291	-7.32222044468	-10.4517089128
1.652	128.387457549	139.98884334	-7.32111048698	-10.4441931248
1.653	128.380137003	139.978402898	-7.31998121738	-10.4366916418
1.654	128.372817596	139.967969949	-7.31883227825	-10.4292052984
1.655	128.365499348	139.957544479	-7.31766366959	-10.4217356443
1.656	128.358182278	139.947126469	-7.31647598743	-10.4142836332
1.657	128.350866406	139.936715903	-7.31526887417	-10.4068500996
1.658	128.34355175	139.926312759	-7.31404292583	-10.3994363546
1.659	128.33623833	139.91591702	-7.31279790401	-10.3920429945
1.66	128.328926164	139.905528663	-7.31153428555	-10.384671092
1.661	128.32161527	139.895147666	-7.31025242805	-10.3773214817
1.662	128.314305668	139.884774008	-7.30895221233	-10.3699945211
1.663	128.306997375	139.874407666	-7.30763411522	-10.3626910448
1.664	128.299690409	139.864048614	-7.30629837513	-10.3554116488
1.665	128.292384787	139.85369683	-7.30494534969	-10.3481568098
1.666	128.285080526	139.843352288	-7.30357539654	-10.3409268856
1.667	128.277777644	139.833014964	-7.30218875408	-10.3337222338
1.668	128.270476157	139.822684831	-7.30078589916	-10.3265433311
1.669	128.263176081	139.812361864	-7.29936695099	-10.3193899393
1.67	128.255877431	139.802046038	-7.2979323864	-10.3122627735
1.671	128.248580224	139.791737326	-7.29648268223	-10.3051617146
1.672	128.241284473	139.781435702	-7.29501819611	-10.298086524
1.673	128.233990194	139.77114114	-7.29353904724	-10.2910376787
1.674	128.226697402	139.760853614	-7.29204618931	-10.2840147018
1.675	128.219406109	139.750573097	-7.29053938389	-10.2770177126
1.676	128.21211633	139.740299566	-7.28901946545	-10.2700459957
1.677	128.204828077	139.730032993	-7.28748691082	-10.263100028
1.678	128.197541362	139.719773353	-7.2859416008	-10.2561788559
1.679	128.190256199	139.709520623	-7.28438448906	-10.2492823601
1.68	128.182972599	139.699274777	-7.28281581402	-10.242410183
1.681	128.175690573	139.689035791	-7.28123605251	-10.2355618477
1.682	128.168410133	139.678803641	-7.27964544296	-10.2287367582
1.683	128.161131288	139.668578306	-7.2780444622	-10.221934557
1.684	128.153854049	139.658359761	-7.27643358707	-10.2151544094
1.685	128.146578425	139.648147986	-7.2748131752	-10.2083958387
1.686	128.139304427	139.637942959	-7.27318370342	-10.2016581297
1.687	128.132032062	139.62774466	-7.27154541016	-10.1949408054
1.688	128.12476134	139.617553068	-7.26989877224	-10.1882426739
1.689	128.117492269	139.607368165	-7.2682441473	-10.1815633774
1.69	128.110224856	139.597189932	-7.26658201218	-10.1749020815
1.691	128.102959109	139.587018352	-7.26491224766	-10.1682580709
1.692	128.095695035	139.576853408	-7.26323604584	-10.1616303921
1.693	128.08843264	139.566695084	-7.26155292988	-10.1550183296
1.694	128.081171932	139.556543364	-7.25986349583	-10.1484209299
1.695	128.073912916	139.546398235	-7.25816833973	-10.1418374777
1.696	128.066655598	139.536259683	-7.25646746159	-10.1352671385
1.697	128.059399984	139.526127695	-7.25476098061	-10.1287087202
1.698	128.052146079	139.51600226	-7.25304961205	-10.122161746
1.699	128.044893887	139.505883366	-7.2513333559	-10.1156252623
1.7	128.037643414	139.495771004	-7.24961268902	-10.1090985537
1.701	128.030394664	139.485665165	-7.24788761139	-10.1025804281
1.702	128.023147641	139.47556584	-7.24615836143	-10.0960701704
1.703	128.015902349	139.465473021	-7.24442529678	-10.0895673037
1.704	128.008658792	139.455386702	-7.24268853664	-10.0830703974
1.705	128.001416974	139.445306877	-7.24094820023	-10.0765789747
1.706	127.994176898	139.435233542	-7.23920440674	-10.0700924397
1.707	127.986938567	139.425166691	-7.23745763302	-10.0636094809
1.708	127.979701984	139.415106321	-7.23570764065	-10.0571296215
1.709	127.972467153	139.40505243	-7.23395478725	-10.0506522655
1.71	127.965234076	139.395005016	-7.23219895363	-10.0441764593
1.711	127.958002756	139.384964077	-7.23044061661	-10.0377014875
1.712	127.950773196	139.374929613	-7.22867953777	-10.0312268734
1.713	127.943545399	139.364901624	-7.22691571712	-10.0247519016
1.714	127.936319366	139.35488011	-7.22514975071	-10.0182760954
1.715	127.929095101	139.344865072	-7.22338104248	-10.0117986202
1.716	127.921872605	139.334856514	-7.22161006927	-10.0053187609
1.717	127.914651882	139.324854436	-7.21983647346	-9.99883651733
1.718	127.907432933	139.314858842	-7.21806073189	-9.99235105515
1.719	127.900215762	139.304869736	-7.21628236771	-9.98586177826
1.72	127.89300037	139.294887121	-7.21450173855	-9.97936856747
1.721	127.885786759	139.284911001	-7.2127187252	-9.97287082672
1.722	127.878574934	139.274941381	-7.21093320847	-9.9663683176
1.723	127.871364894	139.264978267	-7.20914506912	-9.95986056328
1.724	127.864156645	139.255021663	-7.20735430717	-9.95334720612
1.725	127.856950187	139.245071575	-7.20556116104	-9.94682836533
1.726	127.849745524	139.23512801	-7.2037653923	-9.94030320644
1.727	127.842542658	139.225190972	-7.20196664333	-9.93377196789
1.728	127.835341592	139.215260469	-7.20016515255	-9.92723453045
1.729	127.828142329	139.205336506	-7.19836080074	-9.92069041729
1.73	127.820944872	139.195419091	-7.19655334949	-9.91413974762
1.731	127.813749224	139.18550823	-7.19474279881	-9.90758228302
1.732	127.806555388	139.17560393	-7.19292902946	-9.90101826191
1.733	127.799363368	139.165706197	-7.19111180305	-9.89444756508
1.734	127.792173166	139.155815039	-7.18929135799	-9.88786995411
1.735	127.784984787	139.145930461	-7.18746721745	-9.88128578663
1.736	127.777798234	139.13605247	-7.18563938141	-9.87469494343
1.737	127.77061351	139.126181074	-7.18380773067	-9.86809802055
1.738	127.76343062	139.116316278	-7.18197226524	-9.86149442196
1.739	127.756249568	139.106458088	-7.1801327467	-9.85488474369
1.74	127.749070357	139.096606512	-7.17828893661	-9.84826898575
1.741	127.741892992	139.086761553	-7.176440835	-9.84164762497
1.742	127.734717478	139.076923219	-7.17458832264	-9.83502078056
1.743	127.727543818	139.067091515	-7.17273128033	-9.82838833332
1.744	127.720372018	139.057266445	-7.17086946964	-9.82175111771
1.745	127.713202081	139.047448015	-7.16900289059	-9.81510913372
1.746	127.706034014	139.037636229	-7.16713142395	-9.80846261978
1.747	127.698867821	139.027831091	-7.16525495052	-9.80181229115
1.748	127.691703507	139.018032606	-7.16337323189	-9.79515814781
1.749	127.684541077	139.008240777	-7.16148626804	-9.7885004282
1.75	127.677380537	138.998455607	-7.15959393978	-9.78184008598
1.751	127.670221892	138.988677099	-7.15769612789	-9.77517676353
1.752	127.663065148	138.978905255	-7.15579271317	-9.76851129532
1.753	127.65591031	138.969140077	-7.15388345718	-9.76184403896
1.754	127.648757384	138.959381567	-7.15196859837	-9.7551753521
1.755	127.641606376	138.949629727	-7.15004777908	-9.74850583076
1.756	127.634457291	138.939884556	-7.14812099934	-9.74183559418
1.757	127.627310137	138.930146056	-7.14618825912	-9.73516523838
1.758	127.620164918	138.920414226	-7.14424932003	-9.72849524021
1.759	127.613021641	138.910689065	-7.14230430126	-9.72182583809
1.76	127.605880312	138.900970573	-7.1403529644	-9.71515774727
1.761	127.598740938	138.891258749	-7.13839542866	-9.70849096775
1.762	127.591603525	138.88155359	-7.1364313364	-9.701826334
1.763	127.584468079	138.871855095	-7.13446104527	-9.69516396523
1.764	127.577334606	138.862163261	-7.13248443604	-9.68850457668
1.765	127.570203113	138.852478085	-7.13050103188	-9.681848526
1.766	127.563073607	138.842799562	-7.12851142883	-9.67519593239
1.767	127.555946094	138.833127691	-7.12651526928	-9.6685475111
1.768	127.54882058	138.823462465	-7.12451243401	-9.66190338135
1.769	127.541697072	138.813803882	-7.12250328064	-9.65526413918
1.77	127.534575577	138.804151935	-7.12048745155	-9.64863014221
1.771	127.5274561	138.794506619	-7.11846530437	-9.64200174809
1.772	127.520338649	138.784867928	-7.11643660069	-9.63537931442
1.773	127.51322323	138.775235857	-7.11440134048	-9.62876284122
1.774	127.50610985	138.765610399	-7.11235952377	-9.62215328217
1.775	127.498998515	138.755991547	-7.11031138897	-9.61555027962
1.776	127.49188923	138.746379295	-7.10825693607	-9.60895454884
1.777	127.484782004	138.736773635	-7.10619604588	-9.60236656666
1.778	127.477676841	138.727174558	-7.10412883759	-9.59578585625
1.779	127.470573749	138.717582059	-7.10205543041	-9.58921349049
1.78	127.463472734	138.707996127	-7.09997582436	-9.58264911175
1.781	127.456373801	138.698416756	-7.09789001942	-9.57609307766
1.782	127.449276957	138.688843937	-7.0957981348	-9.56954586506
1.783	127.442182207	138.67927766	-7.09370040894	-9.56300759315
1.784	127.435089559	138.669717918	-7.09159648418	-9.55647790432
1.785	127.427999017	138.6601647	-7.0894869566	-9.54995763302
1.786	127.420910588	138.650617998	-7.08737146854	-9.54344654083
1.787	127.413824277	138.641077802	-7.08525037766	-9.53694486618
1.788	127.40674009	138.631544103	-7.08312368393	-9.53045284748
1.789	127.399658033	138.622016892	-7.08099138737	-9.52397024632
1.79	127.39257811	138.612496158	-7.07885372639	-9.5174973011
1.791	127.385500328	138.602981892	-7.0767108202	-9.51103401184
1.792	127.378424691	138.593474085	-7.07456254959	-9.50458049774
1.793	127.371351205	138.583972726	-7.0724093914	-9.49813687801
1.794	127.364279875	138.574477807	-7.0702508688	-9.49170279503
1.795	127.357210706	138.564989316	-7.06808769703	-9.48527872562
1.796	127.350143703	138.555507244	-7.06591939926	-9.47886419296
1.797	127.34307887	138.546031583	-7.06374669075	-9.47245955467
1.798	127.336016212	138.536562321	-7.06156933308	-9.46606445312
1.799	127.328955733	138.527099449	-7.05938732624	-9.45967900753
1.8	127.321897439	138.517642958	-7.05720114708	-9.45330309868
1.801	127.314841333	138.508192838	-7.05501055717	-9.44693636894
1.802	127.30778742	138.49874908	-7.05281567574	-9.44057941437
1.803	127.300735704	138.489311675	-7.05061686039	-9.43423128128
1.804	127.293686188	138.479880613	-7.04841399193	-9.42789244652
1.805	127.286638878	138.470455886	-7.04620742798	-9.42156243324
1.806	127.279593776	138.461037484	-7.04399681091	-9.41524100304
1.807	127.272550886	138.451625399	-7.04178273678	-9.40892875195
1.808	127.265510212	138.442219622	-7.03956484795	-9.40262460709
1.809	127.258471758	138.432820146	-7.03734374046	-9.39632892609
1.81	127.251435526	138.423426961	-7.03511941433	-9.39004135132
1.811	127.244401521	138.414040059	-7.03289139271	-9.38376176357
1.812	127.237369745	138.404659433	-7.03066039085	-9.3774895668
1.813	127.230340202	138.395285076	-7.02842628956	-9.37122559547
1.814	127.223312894	138.385916979	-7.02618908882	-9.36496865749
1.815	127.216287825	138.376555135	-7.02394926548	-9.35871887207
1.816	127.209264997	138.367199538	-7.0217063427	-9.35247612
1.817	127.202244414	138.35785018	-7.0194606781	-9.34624016285
1.818	127.195226077	138.348507054	-7.0172123909	-9.34001076221
1.819	127.18820999	138.339170155	-7.01496148109	-9.33378756046
1.82	127.181196155	138.329839476	-7.01270806789	-9.3275706768
1.821	127.174184575	138.320515011	-7.01045203209	-9.32135951519
1.822	127.167175253	138.311196754	-7.00819373131	-9.31515407562
1.823	127.160168189	138.3018847	-7.00593304634	-9.3089543581
1.824	127.153163388	138.292578843	-7.0036700964	-9.30275976658
1.825	127.14616085	138.283279178	-7.00140500069	-9.29657030106
1.826	127.139160579	138.2739857	-6.99913752079	-9.2903854847
1.827	127.132162576	138.264698405	-6.99686813354	-9.28420555592
1.828	127.125166844	138.255417287	-6.99459636211	-9.27803003788
1.829	127.118173384	138.246142342	-6.99232280254	-9.27185893059
1.83	127.111182199	138.236873567	-6.99004721642	-9.2656917572
1.831	127.104193291	138.227610957	-6.98776960373	-9.25952839851
1.832	127.097206661	138.218354508	-6.98548996449	-9.25336897373
1.833	127.090222312	138.209104217	-6.98320841789	-9.24721300602
1.834	127.083240246	138.199860081	-6.98092496395	-9.24106025696
1.835	127.076260463	138.190622095	-6.97863972187	-9.23491084576
1.836	127.069282967	138.181390257	-6.97635269165	-9.22876465321
1.837	127.062307759	138.172164564	-6.97406363487	-9.22262120247
1.838	127.055334841	138.162945014	-6.97177278996	-9.21648061275
1.839	127.048364214	138.153731602	-6.96948027611	-9.21034252644
1.84	127.041395881	138.144524327	-6.96718585491	-9.20420694351
1.841	127.034429843	138.135323187	-6.96488964558	-9.19807398319
1.842	127.027466103	138.126128178	-6.96259152889	-9.19194304943
1.843	127.020504661	138.1169393	-6.96029186249	-9.18581449986
1.844	127.01354552	138.107756548	-6.95799016953	-9.17968797684
1.845	127.006588682	138.098579923	-6.95568680763	-9.17356336117
1.846	126.999634148	138.089409421	-6.95338153839	-9.16744089127
1.847	126.99268192	138.08024504	-6.95107460022	-9.16132009029
1.848	126.985732	138.07108678	-6.94876563549	-9.15520119667
1.849	126.978784389	138.061934637	-6.94645500183	-9.14908385277
1.85	126.971839091	138.052788611	-6.94414246082	-9.1429681778
1.851	126.964896106	138.0436487	-6.94182789326	-9.13685441017
1.852	126.957955436	138.034514902	-6.93951153755	-9.13074231148
1.853	126.951017083	138.025387215	-6.9371932745	-9.12463140488
1.854	126.94408105	138.016265638	-6.9348731041	-9.11852240562
1.855	126.937147338	138.007150169	-6.93255090714	-9.11241483688
1.856	126.930215949	137.998040807	-6.93022680283	-9.10630905628
1.857	126.923286886	137.988937551	-6.92790067196	-9.10020470619
1.858	126.916360149	137.979840397	-6.92557251453	-9.09410202503
1.859	126.909435742	137.970749346	-6.92324233055	-9.0880010128
1.86	126.902513665	137.961664394	-6.92091023922	-9.08190155029
1.861	126.895593922	137.952585542	-6.9185757637	-9.07580387592
1.862	126.888676515	137.943512786	-6.91623950005	-9.06970798969
1.863	126.881761445	137.934446125	-6.91390073299	-9.06361365318
1.864	126.874848714	137.925385558	-6.91156005859	-9.05752122402
1.865	126.867938326	137.916331082	-6.90921711922	-9.05143094063
1.866	126.861030281	137.907282695	-6.90687203407	-9.04534244537
1.867	126.854124583	137.898240396	-6.90452456474	-9.03925609589
1.868	126.847221233	137.889204182	-6.90217506886	-9.03317165375
1.869	126.840320234	137.880174052	-6.89982306957	-9.02708947659
1.87	126.833421588	137.871150002	-6.89746880531	-9.02100968361
1.871	126.826525298	137.862132031	-6.89511227608	-9.0149320364
1.872	126.819631365	137.853120137	-6.89275336266	-9.0088570118
1.873	126.812739792	137.844114316	-6.89039218426	-9.00278437138
1.874	126.805850582	137.835114567	-6.88802850246	-8.99671435356
1.875	126.798963736	137.826120886	-6.88566243649	-8.99064707756
1.876	126.792079258	137.817133271	-6.88329398632	-8.98458266258
1.877	126.78519715	137.80815172	-6.88092303276	-8.97852087021
1.878	126.778317413	137.799176228	-6.87854969501	-8.97246229649
1.879	126.771440051	137.790206793	-6.87617385387	-8.966406703
1.88	126.764565067	137.781243413	-6.87379562855	-8.96035444736
1.881	126.757692462	137.772286083	-6.87141489983	-8.9543056488
1.882	126.750822238	137.7633348	-6.8690315485	-8.94825994968
1.883	126.7439544	137.754389561	-6.86664581299	-8.94221782684
1.884	126.737088948	137.745450362	-6.86425757408	-8.9361795187
1.885	126.730225886	137.7365172	-6.86186671257	-8.93014478683
1.886	126.723365216	137.727590071	-6.85947334766	-8.92411386967
1.887	126.71650694	137.718668971	-6.85707747936	-8.91808688641
1.888	126.709651062	137.709753896	-6.85467910767	-8.91206371784
1.889	126.702797583	137.700844841	-6.85227823257	-8.90604484081
1.89	126.695946507	137.691941804	-6.84987485409	-8.90002977848
1.891	126.689097835	137.68304478	-6.84746873379	-8.8940192461
1.892	126.682251571	137.674153763	-6.8450602293	-8.88801324368
1.893	126.675407716	137.665268751	-6.84264934063	-8.88201141357
1.894	126.668566273	137.656389738	-6.84023582935	-8.87601423264
1.895	126.661727246	137.64751672	-6.83781993389	-8.87002170086
1.896	126.654890635	137.638649693	-6.83540129662	-8.86403369904
1.897	126.648056444	137.629788651	-6.83298051357	-8.85805058479
1.898	126.641224675	137.620933589	-6.83055710793	-8.85207235813
1.899	126.634395331	137.612084504	-6.82813119888	-8.84609878063
1.9	126.627568414	137.603241389	-6.82570290565	-8.84013020992
1.901	126.620743927	137.594404241	-6.82327198982	-8.834166646
1.902	126.613921871	137.585573053	-6.82083904743	-8.82820832729
1.903	126.60710225	137.576747822	-6.81840336323	-8.82225477695
1.904	126.600285066	137.567928541	-6.81596577168	-8.81630682945
1.905	126.59347032	137.559115206	-6.8135253191	-8.81036376953
1.906	126.586658016	137.550307811	-6.81108283997	-8.80442583561
1.907	126.579848156	137.541506351	-6.80863809586	-8.79849326611
1.908	126.573040741	137.532710822	-6.80619084835	-8.79256594181
1.909	126.566235775	137.523921217	-6.80374145508	-8.78664422035
1.91	126.559433259	137.515137531	-6.80128991604	-8.78072762489
1.911	126.552633197	137.506359759	-6.79883599281	-8.77481627464
1.912	126.545835589	137.497587896	-6.79637992382	-8.76891052723
1.913	126.539040438	137.488821935	-6.79392182827	-8.76301026344
1.914	126.532247746	137.480061873	-6.79146146774	-8.75711488724
1.915	126.525457516	137.471307703	-6.78899896145	-8.75122523308
1.916	126.518669749	137.46255942	-6.78653454781	-8.74534082413
1.917	126.511884448	137.453817019	-6.78406786919	-8.7394618988
1.918	126.505101615	137.445080494	-6.78159916401	-8.73358821869
1.919	126.498321251	137.43634984	-6.77912867069	-8.72771978378
1.92	126.491543358	137.427625051	-6.77665615082	-8.72185707092
1.921	126.484767939	137.418906123	-6.77418172359	-8.71599936485
1.922	126.477994996	137.41019305	-6.7717051506	-8.71014690399
1.923	126.47122453	137.401485826	-6.76922678947	-8.70429992676
1.924	126.464456543	137.392784447	-6.76674675941	-8.69845819473
1.925	126.457691038	137.384088908	-6.7642647028	-8.69262194633
1.926	126.450928015	137.375399201	-6.76178085804	-8.68679046631
1.927	126.444167477	137.366715324	-6.75929522514	-8.68096399307
1.928	126.437409425	137.358037271	-6.75680792332	-8.67514300346
1.929	126.430653862	137.349365036	-6.75431871414	-8.66932678223
1.93	126.423900789	137.340698615	-6.75182807446	-8.6635158062
1.931	126.417150207	137.332038002	-6.74933552742	-8.65770959854
1.932	126.410402119	137.323383193	-6.74684143066	-8.65190839767
1.933	126.403656525	137.314734183	-6.74434566498	-8.6461122036
1.934	126.396913428	137.306090966	-6.74184834957	-8.64032053947
1.935	126.390172829	137.297453539	-6.73934948444	-8.63453388214
1.936	126.38343473	137.288821896	-6.73684883118	-8.62875199318
1.937	126.376699132	137.280196033	-6.73434698582	-8.62297463417
1.938	126.369966037	137.271575944	-6.73184347153	-8.61720180511
1.939	126.363235446	137.262961627	-6.72933840752	-8.61143374443
1.94	126.356507361	137.254353075	-6.72683191299	-8.60566997528
1.941	126.349781783	137.245750284	-6.72432386875	-8.5999109745
1.942	126.343058714	137.237153251	-6.721814394	-8.59415602684
1.943	126.336338155	137.22856197	-6.71930360794	-8.58840560913
1.944	126.329620108	137.219976438	-6.71679127216	-8.58265972137
1.945	126.322904573	137.211396649	-6.7142778635	-8.57691764832
1.946	126.316191553	137.2028226	-6.71176290512	-8.57118010521
1.947	126.309481048	137.194254287	-6.70924663544	-8.5654463768
1.948	126.30277306	137.185691705	-6.70672893524	-8.55971670151
1.949	126.296067591	137.177134851	-6.70420992374	-8.55399155617
1.95	126.289364641	137.168583721	-6.70168960094	-8.54826998711
1.951	126.282664212	137.16003831	-6.69916796684	-8.54255223274
1.952	126.275966306	137.151498614	-6.69664525986	-8.53683853149
1.953	126.269270923	137.142964631	-6.69412100315	-8.53112840652
1.954	126.262578064	137.134436355	-6.69159555435	-8.52542257309
1.955	126.255887732	137.125913784	-6.68906891346	-8.51972007751
1.956	126.249199927	137.117396913	-6.68654096127	-8.51402139664
1.957	126.242514651	137.108885739	-6.68401181698	-8.50832653046
1.958	126.235831904	137.100380259	-6.68148136139	-8.50263476372
1.959	126.229151689	137.091880468	-6.67894971371	-8.49694705009
1.96	126.222474005	137.083386363	-6.67641687393	-8.49126243591
1.961	126.215798856	137.074897941	-6.67388260365	-8.48558163643
1.962	126.209126241	137.066415198	-6.67134737968	-8.47990441322
1.963	126.202456162	137.057938131	-6.66881072521	-8.47423028946
1.964	126.19578862	137.049466736	-6.66627299786	-8.46855974197
1.965	126.189123616	137.041001009	-6.66373407841	-8.46289277077
1.966	126.182461152	137.032540949	-6.66119384766	-8.457228899
1.967	126.175801229	137.02408655	-6.65865254402	-8.4515683651
1.968	126.169143848	137.01563781	-6.65610992908	-8.44591140747
1.969	126.16248901	137.007194726	-6.65356624126	-8.44025731087
1.97	126.155836716	136.998757294	-6.65102112293	-8.43460679054
1.971	126.149186968	136.990325511	-6.64847481251	-8.42895913124
1.972	126.142539767	136.981899374	-6.64592754841	-8.42331528664
1.973	126.135895114	136.973478879	-6.6433788538	-8.41767430305
1.974	126.12925301	136.965064024	-6.6408290863	-8.41203665733
1.975	126.122613456	136.956654804	-6.63827812672	-8.40640234947
1.976	126.115976454	136.948251217	-6.63572585583	-8.40077114105
1.977	126.109342005	136.93985326	-6.63317251205	-8.39514303207
1.978	126.10271011	136.931460929	-6.63061773777	-8.38951849937
1.979	126.09608077	136.923074222	-6.62806200981	-8.3838968277
1.98	126.089453987	136.914693134	-6.62550485134	-8.3782787323
1.981	126.082829761	136.906317663	-6.62294650078	-8.37266349792
1.982	126.076208094	136.897947806	-6.62038695812	-8.36705160141
1.983	126.069588988	136.889583558	-6.61782634258	-8.36144304276
1.984	126.062972443	136.881224918	-6.61526429653	-8.35583782196
1.985	126.05635846	136.872871882	-6.61270093918	-8.35023522377
1.986	126.049747041	136.864524446	-6.61013662815	-8.3446366787
1.987	126.043138187	136.856182607	-6.60757100582	-8.33904099464
1.988	126.0365319	136.847846362	-6.60500395298	-8.33344841003
1.989	126.02992818	136.839515708	-6.60243570805	-8.3278594017
1.99	126.023327029	136.831190642	-6.59986639023	-8.32227396965
1.991	126.016728448	136.822871159	-6.5972956419	-8.31669139862
1.992	126.010132438	136.814557257	-6.59472382069	-8.31111264229
1.993	126.003539001	136.806248932	-6.59215056896	-8.3055369854
1.994	125.996948138	136.797946181	-6.58957624435	-8.29996490479
1.995	125.990359849	136.789649001	-6.58700048923	-8.2943956852
1.996	125.983774137	136.781357388	-6.58442366123	-8.28883051872
1.997	125.977191003	136.773071339	-6.58184552193	-8.28326845169
1.998	125.970610447	136.764790849	-6.57926595211	-8.27770996094
1.999	125.964032472	136.756515917	-6.57668530941	-8.27215480804
[truncated: 33,001 more rows]
